# Supplementary material for: Identification of non-canonical peptides with moPepGen
Source: Nat Biotechnol. 2025 Jun 16;44(4):568–73. doi: 10.1038/s41587-025-02701-0 (PMC12680078; doi:10.1038/s41587-025-02701-0)
Supplement: Supplementary file 4 — Supplementary Data: Cancer cell line variant peptide database. Custom peptide database FASTA file for each of the 376 cell lines from the Cancer Cell Line Encyclopedia with proteomics characterization or used in the reference channel. Variant peptide FASTA files were produced by moPepGen as the result of cell-line-specific publicly available mutations and fusions. [file 41587_2025_2701_MOESM4_ESM.zip › ACH-000484.fasta]

>FUSION-ENST00000521414.5:55407-ENST00000511725.5:35095|1187
MSQTELLRIIKMR
>FUSION-ENST00000521414.5:55407-ENST00000511725.5:35095|1502
RATANQLPANVAIAK
>FUSION-ENST00000519635.1:1086-ENST00000544485.1:1622|164
GVQFKVRFGR
>FUSION-ENST00000521414.5:55407-ENST00000511725.5:35095|1151
MSFSAGRSGSSL
>FUSION-ENST00000519635.1:1086-ENST00000544485.1:1622|40
GGSLEPRSSRVQ
>FUSION-ENST00000519635.1:1086-ENST00000544485.1:1622|1043
MEEAGIGDEDAKHIFVMK
>FUSION-ENST00000519635.1:1086-ENST00000544485.1:1622|804
RRFCSAPTPTPPHPESC
>FUSION-ENST00000519635.1:1086-ENST00000544485.1:1622|636
MIAPLHSSLGNR
>FUSION-ENST00000519635.1:1086-ENST00000544485.1:1622|404
VQWPNLGSPQPLPPR
>ENST00000480912.5|SNV-8421-C-T|2
MAQAGASAGQGATRSEWCGLLRPQ
>FUSION-ENST00000468408.5:15756-ENST00000478470.5:52945|847
GPFQVWYSKQLSILVCENRLTE
>FUSION-ENST00000519635.1:1086-ENST00000544485.1:1622|430
MNERISLR
>FUSION-ENST00000521414.5:55407-ENST00000511725.5:35095|494
RPWWLTPVFPALWEAEMGR
>FUSION-ENST00000521414.5:55407-ENST00000511725.5:35095|308
EVQLNFPN
>ENST00000344458.6|SNV-1119-T-A|2
FQLLPPEPEDAFWGAPCEQPLER
>FUSION-ENST00000454690.1:5974-ENST00000297185.9:16759|9
RTYRALGYR
>ENST00000357022.6|SNV-8164-C-T|8
MELFDTIVEQLYSIFTVK
>FUSION-ENST00000521414.5:55407-ENST00000511725.5:35095|1391
NCLGWVRWLMPVIPQYFGRLR
>FUSION-ENST00000521414.5:55407-ENST00000511725.5:35095|96
RVPPLPANFVFF
>FUSION-ENST00000519635.1:1086-ENST00000544485.1:1622|13
WEDHLSLGVQGYSEL
>FUSION-ENST00000519635.1:1086-ENST00000544485.1:1622|653
MTHGSKDVK
>FUSION-ENST00000521414.5:55407-ENST00000511725.5:35095|365
FPSVCLSLY
>FUSION-ENST00000580018.4:16359-ENST00000603888.2:76|43
VPGKWPSLATSAR
>FUSION-ENST00000519635.1:1086-ENST00000544485.1:1622|1036
SCHLALDNNNNNSIK
>FUSION-ENST00000521414.5:55407-ENST00000511725.5:35095|1509
AVVPARWEAEVGGSREPGR
>FUSION-ENST00000521414.5:55407-ENST00000511725.5:35095|1087
MFHFYFIVTPSKKR
>FUSION-ENST00000519635.1:1086-ENST00000544485.1:1622|225
RRCFLEACATQLPGR
>ENST00000488869.1|MNV-135-AG-A|4
SLYLLIVGILIHIIFIR
>FUSION-ENST00000468408.5:15756-ENST00000478470.5:52945|316
MVYHKIAVIL
>FUSION-ENST00000519635.1:1086-ENST00000544485.1:1622|937
LPEGGVICAEP
>FUSION-ENST00000519635.1:1086-ENST00000544485.1:1622|1145
MPSPPERR
>FUSION-ENST00000519635.1:1086-ENST00000544485.1:1622|1119
AEPSGALGMR
>FUSION-ENST00000519635.1:1086-ENST00000544485.1:1622|197
MAQCPWPGVEFDKQLFSCW
>FUSION-ENST00000521414.5:55407-ENST00000511725.5:35095|292
MYFFLEMGSHFVT
>ENST00000487777.5|SNV-1754-C-T|2
FPMKMFLPR
>FUSION-ENST00000519635.1:1086-ENST00000544485.1:1622|1123
ASAGCRAR
>FUSION-ENST00000519635.1:1086-ENST00000544485.1:1622|395
ATLSLITSYQETGF
>FUSION-ENST00000468408.5:15756-ENST00000478470.5:52945|18
CCCRFCLGDI
>FUSION-ENST00000521414.5:55407-ENST00000511725.5:35095|1231
SSIPACAI
>FUSION-ENST00000521414.5:55407-ENST00000511725.5:35095|1090
FHFYFIVTPSK
>FUSION-ENST00000519635.1:1086-ENST00000544485.1:1622|55
MSLVQSPR
>FUSION-ENST00000521414.5:55407-ENST00000511725.5:35095|1436
KREATNPDFLATDST
>FUSION-ENST00000521414.5:55407-ENST00000511725.5:35095|1396
MRHRARP
>FUSION-ENST00000521414.5:55407-ENST00000511725.5:35095|714
MLSRLVLNSWTQVILLPWPPKC
>ENST00000315596.15|MNV-145738-TC-T|4
RPSLHRYLSLCIR
>ENST00000649643.1|SNV-20882-G-A|2
IGCTIHTCQNMNVWGSVWR
>FUSION-ENST00000521414.5:55407-ENST00000511725.5:35095|858
GFCLASK
>FUSION-ENST00000468408.5:15756-ENST00000478470.5:52945|144
MLRSLSCLCTSLSR
>FUSION-ENST00000519635.1:1086-ENST00000544485.1:1622|378
QVRPGGCQFRDLPLGTHSLSQGR
>FUSION-ENST00000468408.5:15756-ENST00000478470.5:52945|338
LPNCVLGCVVGAEDPDVNRTEF
>FUSION-ENST00000468408.5:15756-ENST00000478470.5:52945|686
IKSIVNT
>FUSION-ENST00000519635.1:1086-ENST00000544485.1:1622|600
MPGPHIYSVSFLDK
>FUSION-ENST00000519635.1:1086-ENST00000544485.1:1622|755
FVVLPLK
>FUSION-ENST00000519635.1:1086-ENST00000544485.1:1622|997
PAVPLLRNTTRNECCCDR
>FUSION-ENST00000468408.5:15756-ENST00000478470.5:52945|106
MCVSGDRDED
>FUSION-ENST00000521414.5:55407-ENST00000511725.5:35095|599
HREAEGGESLEPGR
>FUSION-ENST00000519635.1:1086-ENST00000544485.1:1622|338
SEFKVISLIP
>FUSION-ENST00000519635.1:1086-ENST00000544485.1:1622|953
GNISFPDPGDLGQMLFQIFL
>FUSION-ENST00000468408.5:15756-ENST00000478470.5:52945|546
LGGYTMAFK
>FUSION-ENST00000468408.5:15756-ENST00000478470.5:52945|890
CACEEGR
>FUSION-ENST00000521414.5:55407-ENST00000511725.5:35095|591
EAEGGESLEPGR
>FUSION-ENST00000521414.5:55407-ENST00000511725.5:35095|933
ELRFCCPGWSAMVR
>FUSION-ENST00000519635.1:1086-ENST00000544485.1:1622|1063
EEAGIGDTHPSYGGSRHW
>FUSION-ENST00000521414.5:55407-ENST00000511725.5:35095|1362
IKNTVGR
>ENST00000257934.9|SNV-19855-G-A|4
GLSLKTDAVVAPGSAPGNPGLNDR
>FUSION-ENST00000519635.1:1086-ENST00000544485.1:1622|666
LEPGRSR
>FUSION-ENST00000519635.1:1086-ENST00000544485.1:1622|353
GALWETGVYLTSAISTIRDR
>FUSION-ENST00000468408.5:15756-ENST00000478470.5:52945|675
MLGNCAITQQ
>FUSION-ENST00000521414.5:55407-ENST00000511725.5:35095|1213
PHLISDK
>FUSION-ENST00000519635.1:1086-ENST00000544485.1:1622|868
HFFVTLFGGSR
>FUSION-ENST00000521414.5:55407-ENST00000511725.5:35095|143
MISAHCNLPFLGSSITSA
>FUSION-ENST00000468408.5:15756-ENST00000478470.5:52945|451
MAKYDIK
>FUSION-ENST00000521414.5:55407-ENST00000511725.5:35095|1571
FILVYHSK
>FUSION-ENST00000521414.5:55407-ENST00000511725.5:35095|794
GWEEYSR
>FUSION-ENST00000401695.8:2066-ENST00000261772.13:17618|3
EKKEEQVISLGPQ
>FUSION-ENST00000521414.5:55407-ENST00000511725.5:35095|1115
PISGGVAKKK
>ENST00000487754.2|SNV-465092-T-C|2
MEWLEESEKPLDSELEIANDPDKIK
>FUSION-ENST00000519635.1:1086-ENST00000544485.1:1622|1137
SARRGDPGHPR
>FUSION-ENST00000519635.1:1086-ENST00000544485.1:1622|933
EDEWPDTTLR
>FUSION-ENST00000468408.5:15756-ENST00000478470.5:52945|348
NNTRNFLGIRIHELQIER
>ENST00000460680.6|MNV-6719-AA-A|8
VPRPPSDQSKAARGPAAQWR
>FUSION-ENST00000519635.1:1086-ENST00000544485.1:1622|309
GSLHRCVR
>FUSION-ENST00000521414.5:55407-ENST00000511725.5:35095|405
MALIVETSQ
>FUSION-ENST00000468408.5:15756-ENST00000478470.5:52945|714
CPLMMGIRSERTVLLR
>FUSION-ENST00000521414.5:55407-ENST00000511725.5:35095|1602
MCNGLFQRGNYLFDTKHTF
>ENST00000378076.4|SNV-127671-G-A|5
FAVPRLEKTNMNINFDLQIR
>FUSION-ENST00000533993.5:5649-ENST00000587524.1:17617|56
MGKSEGCTRR
>FUSION-ENST00000468408.5:15756-ENST00000478470.5:52945|375
MGVEISTK
>FUSION-ENST00000519635.1:1086-ENST00000544485.1:1622|331
KSLQFMFRDCSK
>FUSION-ENST00000519635.1:1086-ENST00000544485.1:1622|775
VLPLCPRGLGMRQEPSGWGR
>FUSION-ENST00000521414.5:55407-ENST00000511725.5:35095|1427
DWGSLSNQECKK
>FUSION-ENST00000468408.5:15756-ENST00000478470.5:52945|758
MDGQRSWELRGLLAK
>FUSION-ENST00000521414.5:55407-ENST00000511725.5:35095|1664
FTETLNWEGVLLDFVLK
>ENST00000301732.10|SNV-57545-G-A|3
GILCALQR
>FUSION-ENST00000468408.5:15756-ENST00000478470.5:52945|843
QLSILVCENRLTE
>ENST00000500337.6|INDEL-30212-T-TT|7
LMVLSSLDVIYILDFTSYPR
>FUSION-ENST00000521414.5:55407-ENST00000511725.5:35095|1671
REEGSRGR
>FUSION-ENST00000521414.5:55407-ENST00000511725.5:35095|1111
RKGGILEHLWP
>FUSION-ENST00000519635.1:1086-ENST00000544485.1:1622|103
NHCVRLLSLFFFF
>FUSION-ENST00000521414.5:55407-ENST00000511725.5:35095|1462
MSIKARQVPK
>ENST00000477977.1|SNV-9445-G-T|1
QRLLRPRI
>ENST00000396976.6|SNV-9778-G-C|2
IHTGERPHVCPDSGKSFSK
>FUSION-ENST00000519635.1:1086-ENST00000544485.1:1622|935
GQKWEMGWE
>FUSION-ENST00000468408.5:15756-ENST00000478470.5:52945|67
LEVFLQK
>FUSION-ENST00000521414.5:55407-ENST00000511725.5:35095|912
SHSVAQAGV
>ENST00000381496.7|SNV-273835-T-C|5
VSAKIQQLVNTPK
>ENST00000400100.5|SNV-153304-G-C|2
AARRGVPAGVPIPQAPAGLAGPVR
>FUSION-ENST00000521414.5:55407-ENST00000511725.5:35095|1430
VTRDWGSLSNQECK
>FUSION-ENST00000521414.5:55407-ENST00000511725.5:35095|1665
MFTETLNWEGVLLDFVLK
>FUSION-ENST00000519635.1:1086-ENST00000544485.1:1622|808
MGWKAFPNSFGL
>ENST00000348831.9|SNV-148184-C-T|6
WMRVHGKVPSHLLCSK
>FUSION-ENST00000468408.5:15756-ENST00000478470.5:52945|844
QLSILVCENR
>FUSION-ENST00000468408.5:15756-ENST00000478470.5:52945|500
PDLKRYSHFGLPK
>FUSION-ENST00000468408.5:15756-ENST00000478470.5:52945|458
MIKRVSFSSYIV
>FUSION-ENST00000521414.5:55407-ENST00000511725.5:35095|201
IRPPQPPKVLGLQV
>FUSION-ENST00000537882.2:55407-ENST00000511725.5:35095|8
TTLLKRQLR
>FUSION-ENST00000521414.5:55407-ENST00000511725.5:35095|1477
LAGYGGGWL
>FUSION-ENST00000519635.1:1086-ENST00000544485.1:1622|824
EWSPPSLAGYGMESISE
>FUSION-ENST00000519635.1:1086-ENST00000544485.1:1622|1050
CSFRASPTYPFQTAAHTPFLWRK
>FUSION-ENST00000521414.5:55407-ENST00000511725.5:35095|1673
MREEGSR
>FUSION-ENST00000468408.5:15756-ENST00000478470.5:52945|898
ITSRNNEH
>FUSION-ENST00000521414.5:55407-ENST00000511725.5:35095|1520
MCSVNCVVSLADR
>FUSION-ENST00000521414.5:55407-ENST00000511725.5:35095|257
MLARLVLNC
>FUSION-ENST00000521414.5:55407-ENST00000511725.5:35095|1636
QEEENQFLACLK
>FUSION-ENST00000521414.5:55407-ENST00000511725.5:35095|41
FYLPDCIYLLSSEQSK
>FUSION-ENST00000468408.5:15756-ENST00000478470.5:52945|776
MMQLQGLSPLSKKANR
>FUSION-ENST00000521414.5:55407-ENST00000511725.5:35095|1220
MPVHSSLGHRARSVS
>ENST00000378623.6|SNV-55914-C-A|4
KSKLTDPGMGNLTYSNPSYR
>FUSION-ENST00000468408.5:15756-ENST00000478470.5:52945|88
MQACCGKHASRLSGLPER
>ENST00000251582.12|SNV-191952-G-C|2
FDFGLAYMMCTAFR
>FUSION-ENST00000519635.1:1086-ENST00000544485.1:1622|506
MRMGSLRPEISLLPSDK
>FUSION-ENST00000521414.5:55407-ENST00000511725.5:35095|399
PVIPATWEAAAGESLEPRR
>FUSION-ENST00000521414.5:55407-ENST00000511725.5:35095|952
FSCPVSLIHLVIFCLGSGCQNSK
>ENST00000261891.7|SNV-100573-T-C|2
QILDGVNHLHTK
>FUSION-ENST00000521414.5:55407-ENST00000511725.5:35095|877
LVRLVSNSRPQVIHLPWPPK
>FUSION-ENST00000519635.1:1086-ENST00000544485.1:1622|1062
RGVRLTLR
>FUSION-ENST00000521414.5:55407-ENST00000511725.5:35095|1542
PCLFWKKLLMDFILIYILR
>FUSION-ENST00000521414.5:55407-ENST00000511725.5:35095|1185
IIKMRLGAVAHACNPSSLGGR
>FUSION-ENST00000521414.5:55407-ENST00000511725.5:35095|1394
ESSCNAEQYCILKNCLGWVR
>FUSION-ENST00000468408.5:15756-ENST00000478470.5:52945|171
MLARLVSNS
>FUSION-ENST00000521414.5:55407-ENST00000511725.5:35095|779
QSETLSQIIIITQTNRNCIK
>FUSION-ENST00000468408.5:15756-ENST00000478470.5:52945|727
VHPYRAFTMNGGCR
>FUSION-ENST00000521414.5:55407-ENST00000511725.5:35095|1331
MVRFPGKPSK
>FUSION-ENST00000519635.1:1086-ENST00000544485.1:1622|529
QRNGLPAQIPC
>FUSION-ENST00000468408.5:15756-ENST00000478470.5:52945|399
MLTRLVSNS
>FUSION-ENST00000519635.1:1086-ENST00000544485.1:1622|345
ALFCPAHRR
>FUSION-ENST00000521414.5:55407-ENST00000511725.5:35095|81
HPLRSANFCIFSRNGVLPCSPG
>ENST00000593156.1|SNV-3370-A-C|1
DPGPSIPLTPGDTPIRKK
>FUSION-ENST00000521414.5:55407-ENST00000511725.5:35095|1651
GYLVINKEVFLIIHLDYKIGLK
>FUSION-ENST00000521414.5:55407-ENST00000511725.5:35095|887
DQALCKK
>FUSION-ENST00000521414.5:55407-ENST00000511725.5:35095|212
FKMCKSNIYSSHSHP
>FUSION-ENST00000521414.5:55407-ENST00000511725.5:35095|409
METIIEMK
>FUSION-ENST00000519635.1:1086-ENST00000544485.1:1622|18
VCEKWFQLLGRLR
>ENST00000556723.1|SNV-14216-T-C|1
ETSLSGTVTFGAKSHEK
>FUSION-ENST00000521414.5:55407-ENST00000511725.5:35095|1549
SVNLAVFEMPCLFWK
>FUSION-ENST00000521414.5:55407-ENST00000511725.5:35095|1611
CNNLQIKKCRPAGR
>FUSION-ENST00000519635.1:1086-ENST00000544485.1:1622|1116
RGGGAHAQSPR
>ENST00000261558.8|SNV-14216-T-C|2
SMETSLSGTVTFGAK
>FUSION-ENST00000521414.5:55407-ENST00000511725.5:35095|428
IRPLHSCLGDR
>FUSION-ENST00000468408.5:15756-ENST00000478470.5:52945|192
MWSVSSK
>FUSION-ENST00000521414.5:55407-ENST00000511725.5:35095|1408
ILKKVVVTLNSTVF
>FUSION-ENST00000468408.5:15756-ENST00000478470.5:52945|547
MLGGYTMAFK
>FUSION-ENST00000521414.5:55407-ENST00000511725.5:35095|1606
MCNGLFQR
>FUSION-ENST00000521414.5:55407-ENST00000511725.5:35095|1080
LTYGIGIISK
>FUSION-ENST00000519635.1:1086-ENST00000544485.1:1622|533
SHLSQTQVEVPAR
>FUSION-ENST00000468408.5:15756-ENST00000478470.5:52945|486
EAEIILA
>FUSION-ENST00000521414.5:55407-ENST00000511725.5:35095|116
HKSLNGFGFKK
>FUSION-ENST00000521414.5:55407-ENST00000511725.5:35095|1400
LPKHDLK
>FUSION-ENST00000468408.5:15756-ENST00000478470.5:52945|202
YFFGCVCRGTGMR
>FUSION-ENST00000521414.5:55407-ENST00000511725.5:35095|571
SLKKNFLR
>FUSION-ENST00000521414.5:55407-ENST00000511725.5:35095|664
PLHSSLGDGARLHLERK
>FUSION-ENST00000468408.5:15756-ENST00000478470.5:52945|472
LQHPTKVSAIIE
>ENST00000318887.8|SNV-6103-G-T|2
KAEKVDFLR
>FUSION-ENST00000468408.5:15756-ENST00000478470.5:52945|172
IFELPVHFTQQSPRLFMEK
>FUSION-ENST00000468408.5:15756-ENST00000478470.5:52945|797
VFVLNSCYYSERFRR
>FUSION-ENST00000468408.5:15756-ENST00000478470.5:52945|663
VLEPGKSRYMALASGENHPLWK
>FUSION-ENST00000521414.5:55407-ENST00000511725.5:35095|701
WDCRHPPPRPANFL
>FUSION-ENST00000468408.5:15756-ENST00000478470.5:52945|665
VLEPGKSR
>FUSION-ENST00000468408.5:15756-ENST00000478470.5:52945|726
MVHPYRAFTMNGGCRTGSCLGQVSE
>ENST00000260228.3|SNV-8350-T-C|6
YYTNKEGHQIGEMVARGSNSTIR
>FUSION-ENST00000521414.5:55407-ENST00000511725.5:35095|1640
GMQEEENQFLACLK
>FUSION-ENST00000468408.5:15756-ENST00000478470.5:52945|241
GRQETSIFYDKLCSSISF
>FUSION-ENST00000521414.5:55407-ENST00000511725.5:35095|1385
MPVIPQYFGRLR
>FUSION-ENST00000519635.1:1086-ENST00000544485.1:1622|1133
RGDPGHPR
>FUSION-ENST00000462807.5:402-ENST00000263433.8:21302|6
RPLAGLAAAALGRAPPDASEPKR
>FUSION-ENST00000468408.5:15756-ENST00000478470.5:52945|745
LIRLIHGCFYVRPSYGC
>ENST00000348831.9|SNV-148184-C-T|2
VPSHLLCSKITKPNVYHESK
>ENST00000460699.5|SNV-10649-G-A|1
PPLQQTLATYLQCMRHLVSEEQFRK
>ENST00000396057.6|SNV-842-G-A|2
IYKFIMDR
>FUSION-ENST00000519635.1:1086-ENST00000544485.1:1622|1166
NRSLGSVWCLESALQGPGPAAGAR
>FUSION-ENST00000468408.5:15756-ENST00000478470.5:52945|439
VLCFSNLNTL
>FUSION-ENST00000519635.1:1086-ENST00000544485.1:1622|374
RIQRYFSHLLLK
>FUSION-ENST00000468408.5:15756-ENST00000478470.5:52945|398
LTRLVSNS
>FUSION-ENST00000521414.5:55407-ENST00000511725.5:35095|1068
YCHLNMFLIHVIFL
>ENST00000259206.9|SNV-20488-G-A|2
ETICQPSGRK
>FUSION-ENST00000521414.5:55407-ENST00000511725.5:35095|1163
ICFQQIHCSK
>FUSION-ENST00000537882.2:55407-ENST00000511725.5:35095|1
SPRRPQAP
>FUSION-ENST00000468408.5:15756-ENST00000478470.5:52945|580
VADFLVGQL
>FUSION-ENST00000519635.1:1086-ENST00000544485.1:1622|1070
AELWGGRLSAISKR
>FUSION-ENST00000521414.5:55407-ENST00000511725.5:35095|843
GGVTSCCPGWSR
>FUSION-ENST00000519635.1:1086-ENST00000544485.1:1622|604
SGPLTVNDGK
>FUSION-ENST00000519635.1:1086-ENST00000544485.1:1622|858
DQLLNPSMFQTREAEYR
>FUSION-ENST00000468408.5:15756-ENST00000478470.5:52945|147
GWLASCMLR
>FUSION-ENST00000521414.5:55407-ENST00000511725.5:35095|1496
ICGPSVAISSIQK
>FUSION-ENST00000468408.5:15756-ENST00000478470.5:52945|156
MLREPCK
>FUSION-ENST00000521414.5:55407-ENST00000511725.5:35095|1472
MQQSETLSQTNKQTKR
>ENST00000264463.8|SNV-135230-G-A|2
VEAENTHVDPHFYYLGPFK
>FUSION-ENST00000519635.1:1086-ENST00000544485.1:1622|783
GVGVSGEAKVLPLCPR
>FUSION-ENST00000519635.1:1086-ENST00000544485.1:1622|391
PHKPQKPASFY
>FUSION-ENST00000521414.5:55407-ENST00000511725.5:35095|593
MFQSLQNAVKNMIYLVSHSRSHN
>FUSION-ENST00000521414.5:55407-ENST00000511725.5:35095|1178
DGQIMRSGDR
>FUSION-ENST00000521414.5:55407-ENST00000511725.5:35095|964
MPGRKPFSSHFSVSFEA
>FUSION-ENST00000537882.2:55407-ENST00000511725.5:35095|4
FPQLSIFSCRPR
>ENST00000314400.10|SNV-2305-T-C|1
ECHLVIPSLK
>FUSION-ENST00000521414.5:55407-ENST00000511725.5:35095|1417
FKQFSCVSLPSS
>ENST00000487754.2|SNV-465092-T-C|3
EWLEESEKPLDSELEIANDPDK
>FUSION-ENST00000519635.1:1086-ENST00000544485.1:1622|561
LGCCYQTK
>FUSION-ENST00000519635.1:1086-ENST00000544485.1:1622|941
FCFPTHFFSLDGVR
>FUSION-ENST00000468408.5:15756-ENST00000478470.5:52945|333
MENHFLPRIVCPTR
>ENST00000356924.9|SNV-6659-A-G|3
ISQDVERFCRQLSSVASK
>FUSION-ENST00000521414.5:55407-ENST00000511725.5:35095|1334
NKVLMVRFPGKPSK
>FUSION-ENST00000521414.5:55407-ENST00000511725.5:35095|965
ILAFISPHHHIFSSFVLRYMCD
>FUSION-ENST00000468408.5:15756-ENST00000478470.5:52945|356
NLASCLLSSGEILEKCASQR
>FUSION-ENST00000521414.5:55407-ENST00000511725.5:35095|1076
KSYNISK
>FUSION-ENST00000521414.5:55407-ENST00000511725.5:35095|696
MYSYFRTTCCA
>FUSION-ENST00000521414.5:55407-ENST00000511725.5:35095|602
LPFGNFLCAFVSI
>FUSION-ENST00000521414.5:55407-ENST00000511725.5:35095|1315
MQPFFFCSNNWIFK
>FUSION-ENST00000521414.5:55407-ENST00000511725.5:35095|245
LWCLGNNDQR
>FUSION-ENST00000468408.5:15756-ENST00000478470.5:52945|829
RLVWPRLPMTAFR
>FUSION-ENST00000519635.1:1086-ENST00000544485.1:1622|272
MGKDAGPGLTFCQIQATLQK
>ENST00000477866.1|SNV-2690-A-G|9
LSMMESPAATSPATATCLAPK
>FUSION-ENST00000519635.1:1086-ENST00000544485.1:1622|172
VTGIFFPLKHFLFIYLF
>ENST00000357162.6|MNV-822299-CA-C|4
FPVIRTARPK
>FUSION-ENST00000519635.1:1086-ENST00000544485.1:1622|700
GNQCFAGAR
>FUSION-ENST00000521414.5:55407-ENST00000511725.5:35095|1466
TTKYAFLVDISLVCGLK
>FUSION-ENST00000519635.1:1086-ENST00000544485.1:1622|220
CFLEACATQLPGRGRSVSLILAR
>FUSION-ENST00000519635.1:1086-ENST00000544485.1:1622|1074
MQLSPSDLPEKAELWGGRLSAISK
>FUSION-ENST00000519635.1:1086-ENST00000544485.1:1622|213
VPGPSAPGRLWWLVMSCPVRGNR
>FUSION-ENST00000580018.4:16359-ENST00000603888.2:76|37
APISSSKSNGLSK
>ENST00000288050.9|MNV-42403-CA-C|4
LTSRDTASRPRPSSTLSPPSSPR
>FUSION-ENST00000519635.1:1086-ENST00000544485.1:1622|695
GEHTPFFIFEMCFGVLPSRLLAEK
>FUSION-ENST00000519635.1:1086-ENST00000544485.1:1622|978
SGLRTFVHLFKSR
>FUSION-ENST00000521414.5:55407-ENST00000511725.5:35095|1574
KFILVYHSKR
>FUSION-ENST00000513342.5:14486-ENST00000361624.2:1051|3
MEKSFLEYYDFYEVA
>FUSION-ENST00000521414.5:55407-ENST00000511725.5:35095|197
GLQVCATTPS
>FUSION-ENST00000519635.1:1086-ENST00000544485.1:1622|1156
EVLQRGPLRDLGAGK
>FUSION-ENST00000519635.1:1086-ENST00000544485.1:1622|386
MGDWSLSHLCNLDHK
>FUSION-ENST00000519635.1:1086-ENST00000544485.1:1622|605
ETAASLSVSSVICKSGPLTVNDGK
>FUSION-ENST00000468408.5:15756-ENST00000478470.5:52945|748
LELRLIR
>FUSION-ENST00000519635.1:1086-ENST00000544485.1:1622|425
TSVGLSFPM
>ENST00000296028.4|SNV-614-A-G|2
TTSGIHPR
>FUSION-ENST00000521414.5:55407-ENST00000511725.5:35095|1656
ISLLFKVKGYLVINK
>FUSION-ENST00000519635.1:1086-ENST00000544485.1:1622|21
MVCEKWFQLLGR
>ENST00000474228.1|SNV-115792-G-A|1
TFLQQLQTVLLIPLRRK
>FUSION-ENST00000468408.5:15756-ENST00000478470.5:52945|538
TKRSLCFGNWGEGR
>ENST00000637194.1|SNV-3851-C-T|6
MYGDPLCTEPNMFIPR
>FUSION-ENST00000519635.1:1086-ENST00000544485.1:1622|270
MSIKSSQSMFFCHGFSR
>FUSION-ENST00000519635.1:1086-ENST00000544485.1:1622|633
IAPLHSSLGNRVRPCPQPPRPPK
>FUSION-ENST00000519635.1:1086-ENST00000544485.1:1622|1168
ISEPQFPCLQKGPR
>FUSION-ENST00000468408.5:15756-ENST00000478470.5:52945|400
TYLRSTWI
>FUSION-ENST00000519635.1:1086-ENST00000544485.1:1622|78
LVCSGATSAHCNLR
>FUSION-ENST00000519635.1:1086-ENST00000544485.1:1622|893
MHPYLPLARIVAPHLNPLLAR
>FUSION-ENST00000519635.1:1086-ENST00000544485.1:1622|398
MKFRATLSLITSYQETGF
>FUSION-ENST00000468408.5:15756-ENST00000478470.5:52945|604
SIQTHILK
>FUSION-ENST00000521414.5:55407-ENST00000511725.5:35095|170
MAGLQNCSIVK
>FUSION-ENST00000521414.5:55407-ENST00000511725.5:35095|1228
MVAHACNPSTLGSQGRR
>FUSION-ENST00000454690.1:5974-ENST00000297185.9:16759|8
TYRALGYR
>FUSION-ENST00000519635.1:1086-ENST00000544485.1:1622|987
MGDGMGVGGEGDRVG
>FUSION-ENST00000521414.5:55407-ENST00000511725.5:35095|682
MLCMTNIYNFVNLKK
>FUSION-ENST00000519635.1:1086-ENST00000544485.1:1622|762
QEPSGWGRSIVGGA
>FUSION-ENST00000519635.1:1086-ENST00000544485.1:1622|147
LPDCSLNLQFSYCEVEHLAA
>ENST00000357387.8|SNV-121997-C-G|1
GTCVYVLGVIAKTKQGCDILK
>FUSION-ENST00000468408.5:15756-ENST00000478470.5:52945|440
KVLCFSNLNTL
>FUSION-ENST00000468408.5:15756-ENST00000478470.5:52945|123
NVASLYGYKPTPSTFLFKKK
>FUSION-ENST00000521414.5:55407-ENST00000511725.5:35095|1514
PGLSLDLFL
>FUSION-ENST00000521414.5:55407-ENST00000511725.5:35095|1714
SAALLAS
>FUSION-ENST00000521414.5:55407-ENST00000511725.5:35095|1006
FQGFTVLG
>FUSION-ENST00000521414.5:55407-ENST00000511725.5:35095|1600
GNYLFDTK
>FUSION-ENST00000521414.5:55407-ENST00000511725.5:35095|165
MLLRFSCISAISQGSVE
>FUSION-ENST00000521414.5:55407-ENST00000511725.5:35095|1424
SFKQYFLYF
>FUSION-ENST00000519635.1:1086-ENST00000544485.1:1622|761
FQLFSNLFLWFSER
>ENST00000396976.6|SNV-9778-G-C|4
RIHTGERPHVCPDSGKSFSK
>FUSION-ENST00000468408.5:15756-ENST00000478470.5:52945|756
SWELRGLLAK
>ENST00000517836.5|SNV-37217-A-T|11
MMMQLKELSLPVHHIWMISTQQK
>FUSION-ENST00000521414.5:55407-ENST00000511725.5:35095|612
MCYHIPANFCCCCC
>ENST00000367467.8|SNV-271385-C-T|4
DSGCYESSENLENGKTWK
>FUSION-ENST00000519635.1:1086-ENST00000544485.1:1622|872
GVLRLLCPFPCLCSPSVNELLGIR
>FUSION-ENST00000521414.5:55407-ENST00000511725.5:35095|1572
AFDGLYFDIHLKVP
>FUSION-ENST00000519635.1:1086-ENST00000544485.1:1622|892
HPYLPLARIVAPHLNPLLAR
>FUSION-ENST00000521414.5:55407-ENST00000511725.5:35095|149
EYSMISCLVIFQASSPNNK
>FUSION-ENST00000468408.5:15756-ENST00000478470.5:52945|162
ISFVVQFHFNAFIKIINK
>FUSION-ENST00000521414.5:55407-ENST00000511725.5:35095|279
MYVINTYVTCNIK
>FUSION-ENST00000468408.5:15756-ENST00000478470.5:52945|380
FLNFNLRK
>FUSION-ENST00000468408.5:15756-ENST00000478470.5:52945|645
KHIEMLVTVPEISATVSMW
>FUSION-ENST00000519635.1:1086-ENST00000544485.1:1622|626
GSQLRVVNSVTAK
>FUSION-ENST00000468408.5:15756-ENST00000478470.5:52945|557
MATLNSWAQAILPPQSLE
>FUSION-ENST00000519635.1:1086-ENST00000544485.1:1622|484
AWAVAGSLSSALERHWEVVR
>FUSION-ENST00000468408.5:15756-ENST00000478470.5:52945|459
YTIFLGAALEEERK
>FUSION-ENST00000521414.5:55407-ENST00000511725.5:35095|310
RVSVILKEVQLNFPN
>FUSION-ENST00000519635.1:1086-ENST00000544485.1:1622|503
RMGSLRPEISLLPSDK
>FUSION-ENST00000519635.1:1086-ENST00000544485.1:1622|1182
MAQPNLAIMP
>FUSION-ENST00000519635.1:1086-ENST00000544485.1:1622|17
WFQLLGR
>FUSION-ENST00000519635.1:1086-ENST00000544485.1:1622|603
SGPLTVNDGKLITK
>FUSION-ENST00000468408.5:15756-ENST00000478470.5:52945|129
MLRVLSCWPGWSR
>FUSION-ENST00000468408.5:15756-ENST00000478470.5:52945|419
MTKTKNGS
>FUSION-ENST00000519635.1:1086-ENST00000544485.1:1622|615
LSVPQFPHWWNRDNSR
>FUSION-ENST00000519635.1:1086-ENST00000544485.1:1622|413
MDSRFVTQAR
>FUSION-ENST00000468408.5:15756-ENST00000478470.5:52945|396
FPLFIIR
>FUSION-ENST00000521414.5:55407-ENST00000511725.5:35095|1113
RWNFGAFVALGK
>FUSION-ENST00000519635.1:1086-ENST00000544485.1:1622|1068
LSAISKRGIPGLR
>ENST00000645722.2|SNV-285691-A-T|4
TYLRMLPGPLMMYQFQSSFIK
>FUSION-ENST00000468408.5:15756-ENST00000478470.5:52945|82
LSGLPERRPGDTVAFRQSSLG
>FUSION-ENST00000521414.5:55407-ENST00000511725.5:35095|1553
LKYLVNFSILGK
>FUSION-ENST00000521414.5:55407-ENST00000511725.5:35095|1585
MLARLVLNS
>FUSION-ENST00000521414.5:55407-ENST00000511725.5:35095|855
MGFCLASKARLVWELLTSR
>FUSION-ENST00000519635.1:1086-ENST00000544485.1:1622|860
ASRDQLLNPSMFQTREAEYR
>FUSION-ENST00000468408.5:15756-ENST00000478470.5:52945|627
FYYISQVIR
>FUSION-ENST00000468408.5:15756-ENST00000478470.5:52945|452
SPYVAPAELK
>FUSION-ENST00000519635.1:1086-ENST00000544485.1:1622|513
VKPCLHQK
>FUSION-ENST00000519635.1:1086-ENST00000544485.1:1622|447
MLVPLIGLSVPSRAK
>FUSION-ENST00000519635.1:1086-ENST00000544485.1:1622|390
MGDGSAMGDWSLSHLCNLDHK
>ENST00000496727.1|SNV-7783-C-G|4
TAAPSTGRSTTGLAGRAHSTR
>FUSION-ENST00000468408.5:15756-ENST00000478470.5:52945|525
LGSLRYLCLK
>FUSION-ENST00000521414.5:55407-ENST00000511725.5:35095|1129
QSEFNCR
>FUSION-ENST00000521414.5:55407-ENST00000511725.5:35095|842
GGVTSCCPGWSRTPGLK
>FUSION-ENST00000519635.1:1086-ENST00000544485.1:1622|1005
LVLNSLPQVIRLRQSPK
>FUSION-ENST00000521414.5:55407-ENST00000511725.5:35095|253
KGWSQVLPWIPK
>FUSION-ENST00000521414.5:55407-ENST00000511725.5:35095|1614
MCNNLQIKK
>ENST00000522296.1|SNV-1212523-C-T|1
DLLPTYSKRTFPR
>FUSION-ENST00000468408.5:15756-ENST00000478470.5:52945|799
VFVLNSCYYSER
>FUSION-ENST00000521414.5:55407-ENST00000511725.5:35095|889
MDQALCK
>FUSION-ENST00000519635.1:1086-ENST00000544485.1:1622|344
MALFCPAHRRSEFK
>FUSION-ENST00000519635.1:1086-ENST00000544485.1:1622|28
MGFHHVGQAGLELLTS
>ENST00000377797.7|SNV-14475-G-A|1
VEDVTPQVKGGALPPAKR
>FUSION-ENST00000521414.5:55407-ENST00000511725.5:35095|946
IPWLQYQRMR
>FUSION-ENST00000519635.1:1086-ENST00000544485.1:1622|440
AQSWLTTTSASQAQAILLPQPPK
>FUSION-ENST00000519635.1:1086-ENST00000544485.1:1622|959
PLYMKGSER
>ENST00000373851.6|SNV-73970-G-A|3
GYINCFQVEMQTVEEIVRK
>FUSION-ENST00000521414.5:55407-ENST00000511725.5:35095|804
LVSNSRAQVLRPPQPSKVLR
>FUSION-ENST00000521414.5:55407-ENST00000511725.5:35095|80
SANFCIFSR
>FUSION-ENST00000519635.1:1086-ENST00000544485.1:1622|870
MGSHSLAQAGVQCCHHGPP
>FUSION-ENST00000521414.5:55407-ENST00000511725.5:35095|1552
MLKYLVNFSILGKGK
>FUSION-ENST00000468408.5:15756-ENST00000478470.5:52945|900
QRVTGALSGGEPR
>FUSION-ENST00000468408.5:15756-ENST00000478470.5:52945|418
TKTKNGS
>FUSION-ENST00000468408.5:15756-ENST00000478470.5:52945|115
KLTEEWK
>ENST00000493443.5|SNV-12448-C-T|3
KSKPTAPSGSLSSALSVGKDSVGA
>ENST00000652266.1|SNV-18230-C-T|1
SPLQTPSSGQFSSSPIQASVKK
>ENST00000492813.1|SNV-246952-G-C|10
MGKKPEK
>FUSION-ENST00000521414.5:55407-ENST00000511725.5:35095|1652
GYLVINKEVFLIIHLDYK
>FUSION-ENST00000521414.5:55407-ENST00000511725.5:35095|573
MMSLKKNFLR
>FUSION-ENST00000519635.1:1086-ENST00000544485.1:1622|895
MHPYLPLAR
>FUSION-ENST00000521414.5:55407-ENST00000511725.5:35095|1454
HVLSDEGNC
>FUSION-ENST00000521414.5:55407-ENST00000511725.5:35095|994
MQVLLGDHSFTEYSRK
>FUSION-ENST00000521414.5:55407-ENST00000511725.5:35095|951
LLFCVLCVCVCVCVCVCFDR
>FUSION-ENST00000519635.1:1086-ENST00000544485.1:1622|130
MSSEIPFYSFIKSLLSPHCFPGTSR
>FUSION-ENST00000519635.1:1086-ENST00000544485.1:1622|558
MCTCLCTDIQ
>FUSION-ENST00000468408.5:15756-ENST00000478470.5:52945|644
MNVFLQEFVR
>FUSION-ENST00000468408.5:15756-ENST00000478470.5:52945|700
MELPSPHLQ
>FUSION-ENST00000468408.5:15756-ENST00000478470.5:52945|355
CASQRSAFFWHP
>FUSION-ENST00000521414.5:55407-ENST00000511725.5:35095|655
RSCEMNK
>ENST00000639419.1|SNV-81234-G-A|1
IHKFQTNLVPYPR
>ENST00000435172.6|SNV-4753-C-G|1
VLAFGAKPDSTLHTYFPSFLCR
>FUSION-ENST00000519635.1:1086-ENST00000544485.1:1622|590
MRSRHVAQAGLK
>FUSION-ENST00000468408.5:15756-ENST00000478470.5:52945|140
MSQPPKSWNYR
>FUSION-ENST00000519635.1:1086-ENST00000544485.1:1622|97
LVRLALNS
>FUSION-ENST00000519635.1:1086-ENST00000544485.1:1622|1008
LVRLVLNSLPQVIRLR
>FUSION-ENST00000521414.5:55407-ENST00000511725.5:35095|633
YYCVIVACSIQHSNMLYR
>FUSION-ENST00000521414.5:55407-ENST00000511725.5:35095|1650
EVFLIIHLDYK
>FUSION-ENST00000468408.5:15756-ENST00000478470.5:52945|160
IINKNVNLVSVMLREPCK
>ENST00000410073.1|SNV-8164-C-T|3
MELFDTIVEQLYSIFTVKEEER
>FUSION-ENST00000468408.5:15756-ENST00000478470.5:52945|542
LGGYTMAFKTKR
>ENST00000460680.6|MNV-6719-AA-A|4
GPAAQWRR
>FUSION-ENST00000521414.5:55407-ENST00000511725.5:35095|1393
NCLGWVR
>FUSION-ENST00000468408.5:15756-ENST00000478470.5:52945|787
LFGEFFNYKILFK
>FUSION-ENST00000468408.5:15756-ENST00000478470.5:52945|19
KCCCRFCLGDI
>FUSION-ENST00000519635.1:1086-ENST00000544485.1:1622|352
DRYAPGGASSETYP
>ENST00000400100.5|SNV-153304-G-C|3
VPLAGAAGGPGVGRAARR
>FUSION-ENST00000468408.5:15756-ENST00000478470.5:52945|556
ATLNSWAQAILPPQSLE
>FUSION-ENST00000468408.5:15756-ENST00000478470.5:52945|624
MFYYISQVIRRAACPLS
>FUSION-ENST00000519635.1:1086-ENST00000544485.1:1622|820
NNSDILSLLKR
>FUSION-ENST00000468408.5:15756-ENST00000478470.5:52945|69
DPPASASQSTGITGVSHHIQPSHCV
>FUSION-ENST00000521414.5:55407-ENST00000511725.5:35095|314
SHHAWLHFSNLKR
>FUSION-ENST00000519635.1:1086-ENST00000544485.1:1622|897
FLEITQEPVSQPK
>FUSION-ENST00000468408.5:15756-ENST00000478470.5:52945|122
VLSCWPGWSR
>FUSION-ENST00000519635.1:1086-ENST00000544485.1:1622|168
NLASLQPVPPGFK
>ENST00000264463.8|SNV-135230-G-A|1
VEAENTHVDPHFYYLGPFKDTTIVK
>FUSION-ENST00000519635.1:1086-ENST00000544485.1:1622|1047
KQALVTHTLPMEEAGIGDEDAK
>FUSION-ENST00000411637.6:15125-ENST00000355196.6:70191|1
SPENQSIQDQAPMLEGELVVK
>FUSION-ENST00000468408.5:15756-ENST00000478470.5:52945|689
EVAGLEVVWGKSVSEW
>FUSION-ENST00000521414.5:55407-ENST00000511725.5:35095|1329
MVRFPGKPSKSC
>FUSION-ENST00000468408.5:15756-ENST00000478470.5:52945|470
VKIEEGGK
>ENST00000474228.1|SNV-115792-G-A|2
MTFLQQLQTVLLIPLRRK
>ENST00000370025.9|SNV-6867-C-T|3
SPRRFLSPR
>FUSION-ENST00000468408.5:15756-ENST00000478470.5:52945|905
AGAPRAAEPAKQR
>FUSION-ENST00000521414.5:55407-ENST00000511725.5:35095|786
MCHHTRLISCIFSRDGVSPC
>FUSION-ENST00000519635.1:1086-ENST00000544485.1:1622|908
VLLQPQPCVCVSFLTVEEIAFPF
>FUSION-ENST00000519635.1:1086-ENST00000544485.1:1622|401
LKRFSCLSLPSS
>FUSION-ENST00000468408.5:15756-ENST00000478470.5:52945|189
TSIYKAK
>ENST00000409108.6|SNV-16181-G-A|3
SNPVEEYEHRHFCLLLHCYPGYGHR
>FUSION-ENST00000521414.5:55407-ENST00000511725.5:35095|164
LLRFSCISAISQGSVE
>FUSION-ENST00000468408.5:15756-ENST00000478470.5:52945|733
LKHRPNSC
>FUSION-ENST00000519121.1:7299-ENST00000443795.1:3|8
LNELMDMNHQSKNLF
>FUSION-ENST00000468408.5:15756-ENST00000478470.5:52945|606
LNKSIQTHILK
>FUSION-ENST00000521414.5:55407-ENST00000511725.5:35095|1661
MFTETLNWEGVLLDFVLKRISLLFK
>FUSION-ENST00000521414.5:55407-ENST00000511725.5:35095|1040
HVPPRPANFLFFSR
>FUSION-ENST00000521414.5:55407-ENST00000511725.5:35095|70
IYSFKVFSTFRTLVVDFH
>ENST00000263915.8|SNV-73730-G-A|2
ALDVPSDITTR
>ENST00000440810.1|SNV-2607-C-T|2
PDIPSSKSTELPVDWSIKT
>FUSION-ENST00000521414.5:55407-ENST00000511725.5:35095|1289
MVMCACSPSYSGG
>ENST00000225873.9|MNV-3042-AA-A|1
SHQACPITGYPTEYNI
>ENST00000379802.8|SNV-39045-G-A|2
QLINKETNDR
>FUSION-ENST00000521414.5:55407-ENST00000511725.5:35095|1609
KCRPAGRGGSR
>FUSION-ENST00000521414.5:55407-ENST00000511725.5:35095|871
QSCSELRSCR
>FUSION-ENST00000468408.5:15756-ENST00000478470.5:52945|617
MCYLAWLIPHSVKVKLML
>ENST00000538779.6|MNV-290600-GA-G|1
ILWNFAVVLIILSESTANCS
>FUSION-ENST00000521414.5:55407-ENST00000511725.5:35095|1321
MCYPYIAVR
>FUSION-ENST00000521414.5:55407-ENST00000511725.5:35095|738
LQCSSHPPKDCRHCGVQVYR
>FUSION-ENST00000519635.1:1086-ENST00000544485.1:1622|1173
MKRISEPQFPCLQK
>FUSION-ENST00000521414.5:55407-ENST00000511725.5:35095|335
SHLFFQFVPFCPLPSR
>FUSION-ENST00000468408.5:15756-ENST00000478470.5:52945|381
MFLNFNLRK
>FUSION-ENST00000519635.1:1086-ENST00000544485.1:1622|793
MLIPTWKR
>FUSION-ENST00000521414.5:55407-ENST00000511725.5:35095|745
MADGSLK
>FUSION-ENST00000468408.5:15756-ENST00000478470.5:52945|626
MFYYISQVIRR
>FUSION-ENST00000468408.5:15756-ENST00000478470.5:52945|651
KQAMKDK
>FUSION-ENST00000521414.5:55407-ENST00000511725.5:35095|473
APYLKVDAVTFPARLR
>FUSION-ENST00000519635.1:1086-ENST00000544485.1:1622|237
AEVKEEQVRSYMDGSR
>FUSION-ENST00000468408.5:15756-ENST00000478470.5:52945|669
MGSLLYMQSIVD
>FUSION-ENST00000519635.1:1086-ENST00000544485.1:1622|757
LRGMQWGKR
>FUSION-ENST00000468408.5:15756-ENST00000478470.5:52945|298
FTLLDYCK
>FUSION-ENST00000521414.5:55407-ENST00000511725.5:35095|76
SHCAQPK
>FUSION-ENST00000519635.1:1086-ENST00000544485.1:1622|208
SCPVRGNRVEARPWGMASAWISWGR
>FUSION-ENST00000521414.5:55407-ENST00000511725.5:35095|36
MLLREFHQQDREYW
>FUSION-ENST00000468408.5:15756-ENST00000478470.5:52945|535
SLCFGNWGEGR
>FUSION-ENST00000519635.1:1086-ENST00000544485.1:1622|487
WAEGRAWAVAGSLSSALER
>FUSION-ENST00000519635.1:1086-ENST00000544485.1:1622|528
NGLPAQIPC
>ENST00000583648.5|SNV-3228-C-G|1
AAVENLPTFVVELSR
>FUSION-ENST00000521414.5:55407-ENST00000511725.5:35095|118
RHKSLNGFGFK
>FUSION-ENST00000521414.5:55407-ENST00000511725.5:35095|330
LFNSSDIK
>FUSION-ENST00000468408.5:15756-ENST00000478470.5:52945|312
MGDMCVIK
>FUSION-ENST00000521414.5:55407-ENST00000511725.5:35095|1654
VKGYLVINKEVFLIIHLDYK
>FUSION-ENST00000521414.5:55407-ENST00000511725.5:35095|723
MAVLNSSAQAILPR
>FUSION-ENST00000468408.5:15756-ENST00000478470.5:52945|36
MDITGQGGGCK
>FUSION-ENST00000521414.5:55407-ENST00000511725.5:35095|646
LYHLGLCK
>FUSION-ENST00000521414.5:55407-ENST00000511725.5:35095|948
IPWLQYQR
>FUSION-ENST00000521414.5:55407-ENST00000511725.5:35095|629
LVRLVSNA
>FUSION-ENST00000521414.5:55407-ENST00000511725.5:35095|1091
MFHFYFIVTPSK
>FUSION-ENST00000521414.5:55407-ENST00000511725.5:35095|464
CHHIWLIFVLLVEMGFTMLARLGLV
>FUSION-ENST00000519635.1:1086-ENST00000544485.1:1622|163
VRFGRGHR
>ENST00000357162.6|MNV-822299-CA-C|10
FEVYCKKFPPSAQFIMSCIIR
>FUSION-ENST00000519635.1:1086-ENST00000544485.1:1622|725
CSYDTWKQGCEMICIR
>FUSION-ENST00000519635.1:1086-ENST00000544485.1:1622|643
SLRTAWATWQNPISTKNTK
>FUSION-ENST00000521414.5:55407-ENST00000511725.5:35095|649
WPRLYHLGLCK
>FUSION-ENST00000468408.5:15756-ENST00000478470.5:52945|871
MRFEIAHKYCLWGT
>ENST00000325954.9|SNV-12968-G-A|4
KHELSYPKNESFNNQSR
>FUSION-ENST00000521414.5:55407-ENST00000511725.5:35095|179
WNHTSCSLMSGFFHLAVCF
>FUSION-ENST00000521414.5:55407-ENST00000511725.5:35095|1562
IILLKYLLDLNVMSCYIWVLIR
>FUSION-ENST00000521414.5:55407-ENST00000511725.5:35095|709
RPGVEFSTCGIMSALR
>FUSION-ENST00000521414.5:55407-ENST00000511725.5:35095|19
MYHHAQLIFSIFSRDR
>FUSION-ENST00000285238.13:41845-ENST00000398637.10:85216|3
DSSVGVAVVKEIK
>ENST00000487777.5|SNV-1754-C-T|4
MKFPMKMFLPR
>FUSION-ENST00000519635.1:1086-ENST00000544485.1:1622|191
GICISPFSR
>ENST00000373851.6|SNV-73970-G-A|5
GYINCFQVEMQTVEEIVR
>FUSION-ENST00000521414.5:55407-ENST00000511725.5:35095|1060
SGKNFEISWVQWLMPIISVLWEAK
>FUSION-ENST00000468408.5:15756-ENST00000478470.5:52945|412
VYKTTVRILQN
>FUSION-ENST00000521414.5:55407-ENST00000511725.5:35095|660
VICHIMTFWSMTDDIMTVVP
>FUSION-ENST00000468408.5:15756-ENST00000478470.5:52945|230
MDTNQPLLPFYLKKK
>FUSION-ENST00000519635.1:1086-ENST00000544485.1:1622|544
MSLCPNPVHFSSK
>FUSION-ENST00000521414.5:55407-ENST00000511725.5:35095|1473
QQSETLSQTNKQTK
>FUSION-ENST00000521414.5:55407-ENST00000511725.5:35095|496
AKAQLKP
>FUSION-ENST00000521414.5:55407-ENST00000511725.5:35095|287
MSHCTWPILRHF
>FUSION-ENST00000468408.5:15756-ENST00000478470.5:52945|736
MTLESGLNLTQVVSPVR
>FUSION-ENST00000521414.5:55407-ENST00000511725.5:35095|60
LLASSDWRHLGLPKCWDYR
>FUSION-ENST00000519635.1:1086-ENST00000544485.1:1622|675
LAKCGGVCL
>FUSION-ENST00000521414.5:55407-ENST00000511725.5:35095|719
TVGTVVYR
>FUSION-ENST00000521414.5:55407-ENST00000511725.5:35095|1177
DGQIMRSGDRDHPG
>FUSION-ENST00000519635.1:1086-ENST00000544485.1:1622|177
EIGDKTNCSPLLTSCPV
>FUSION-ENST00000468408.5:15756-ENST00000478470.5:52945|104
MTFIITR
>FUSION-ENST00000468408.5:15756-ENST00000478470.5:52945|510
TASLRKGGRPSILYSR
>FUSION-ENST00000521414.5:55407-ENST00000511725.5:35095|987
GVSLLLPRLECNGVISAHCNLR
>FUSION-ENST00000519635.1:1086-ENST00000544485.1:1622|509
LAGHGGVPVIPSYLGS
>FUSION-ENST00000521414.5:55407-ENST00000511725.5:35095|1038
HVPPRPANFLFFSRDGVSRC
>FUSION-ENST00000521414.5:55407-ENST00000511725.5:35095|1322
LALQHISGLLSGKAV
>FUSION-ENST00000521414.5:55407-ENST00000511725.5:35095|1530
DFILIYILRSPDLYYK
>ENST00000396976.6|SNV-9778-G-C|3
IHTGERPHVCPDSGK
>FUSION-ENST00000468408.5:15756-ENST00000478470.5:52945|876
FLMRFEIAHK
>FUSION-ENST00000468408.5:15756-ENST00000478470.5:52945|435
HLEMPQSEKK
>FUSION-ENST00000519635.1:1086-ENST00000544485.1:1622|1075
QLSPSDLPEKAELWGGR
>FUSION-ENST00000521414.5:55407-ENST00000511725.5:35095|505
HCTPAWPTEQDPISKK
>FUSION-ENST00000468408.5:15756-ENST00000478470.5:52945|220
NSQKNGK
>FUSION-ENST00000468408.5:15756-ENST00000478470.5:52945|299
MFTLLDYCK
>FUSION-ENST00000521414.5:55407-ENST00000511725.5:35095|1402
MSEIGKLPKHDLK
>FUSION-ENST00000521414.5:55407-ENST00000511725.5:35095|596
FQSLQNAVK
>ENST00000500337.6|INDEL-30212-T-TT|11
GCFDSPAK
>FUSION-ENST00000521414.5:55407-ENST00000511725.5:35095|526
MDEAVVAHACIPSTLGGRDGQITR
>FUSION-ENST00000519635.1:1086-ENST00000544485.1:1622|303
AALLGADGSVPLAWCRVR
>ENST00000348831.9|SNV-148184-C-T|5
VHGKVPSHLLCSK
>ENST00000563594.5|SNV-6368-C-T|1
QAYLNPFNKQSGPR
>ENST00000296755.12|INDEL-88368-C-CA|16
SSTPLSEAKK
>FUSION-ENST00000468408.5:15756-ENST00000478470.5:52945|446
ETQCLAQVANNR
>FUSION-ENST00000521414.5:55407-ENST00000511725.5:35095|259
GTHHHTRLIFVFLVQSR
>FUSION-ENST00000519635.1:1086-ENST00000544485.1:1622|295
QPLGNEKVFPGGLR
>ENST00000325954.9|SNV-12968-G-A|2
HELSYPKNESFNNQSR
>FUSION-ENST00000521414.5:55407-ENST00000511725.5:35095|1342
MQKHTCFVCR
>FUSION-ENST00000521414.5:55407-ENST00000511725.5:35095|475
LRAPYLKVDAVTFPAR
>FUSION-ENST00000519635.1:1086-ENST00000544485.1:1622|1015
MPTKVSCRQAR
>FUSION-ENST00000521414.5:55407-ENST00000511725.5:35095|40
MFYLPDCIYLLSSEQSKNDPL
>ENST00000342992.10|SNV-209178-G-A|3
GNEEIIETGR
>FUSION-ENST00000521414.5:55407-ENST00000511725.5:35095|299
MVQQNTQVLTLGLDTLYFVFL
>FUSION-ENST00000521414.5:55407-ENST00000511725.5:35095|391
MINTVYLGY
>ENST00000615606.4|SNV-69003-C-T|4
MTLSYIYTATICRGTLR
>FUSION-ENST00000519635.1:1086-ENST00000544485.1:1622|1171
RISEPQFPCLQK
>ENST00000348831.9|SNV-148184-C-T|1
VPSHLLCSKITKPNVYHESKLAAK
>FUSION-ENST00000519635.1:1086-ENST00000544485.1:1622|514
MVKPCLHQK
>FUSION-ENST00000521414.5:55407-ENST00000511725.5:35095|747
CNSVIMADGSLKLQCSSHPPK
>FUSION-ENST00000521414.5:55407-ENST00000511725.5:35095|1570
FILVYHSKR
>FUSION-ENST00000519635.1:1086-ENST00000544485.1:1622|574
HHTWLISVFIVEVEFHHVG
>ENST00000285871.5|SNV-164437-C-T|4
QFVKPDGENRACFLPGKDLTEK
>ENST00000373855.5|SNV-73970-G-A|2
EGSQPPPASGYWVYSPIRNGLHK
>FUSION-ENST00000468408.5:15756-ENST00000478470.5:52945|417
YLTFKTALR
>FUSION-ENST00000521414.5:55407-ENST00000511725.5:35095|1053
MVGVLDFLK
>FUSION-ENST00000521414.5:55407-ENST00000511725.5:35095|1724
GSYGGGGGGG
>FUSION-ENST00000468408.5:15756-ENST00000478470.5:52945|71
SVAQAGVQWHYLSSLQPPPPGFR
>FUSION-ENST00000519635.1:1086-ENST00000544485.1:1622|255
SLRLGSLTLAG
>FUSION-ENST00000521414.5:55407-ENST00000511725.5:35095|665
MPLHSSLGDGARLHLERK
>FUSION-ENST00000521414.5:55407-ENST00000511725.5:35095|460
GFTMLARLGLV
>FUSION-ENST00000521414.5:55407-ENST00000511725.5:35095|1018
YLFTFLLIVSHV
>FUSION-ENST00000519635.1:1086-ENST00000544485.1:1622|1161
ASNSGGGAAGPLR
>FUSION-ENST00000468408.5:15756-ENST00000478470.5:52945|842
MSPLATLR
>FUSION-ENST00000521414.5:55407-ENST00000511725.5:35095|331
MLFNSSDIK
>FUSION-ENST00000521414.5:55407-ENST00000511725.5:35095|1641
MGMQEEENQFLACLK
>FUSION-ENST00000521414.5:55407-ENST00000511725.5:35095|851
KVVPIDK
>FUSION-ENST00000519635.1:1086-ENST00000544485.1:1622|195
MLHCPSLAEGLVL
>FUSION-ENST00000521414.5:55407-ENST00000511725.5:35095|109
VQYNFGTFMTLGACPKCNLIVLR
>ENST00000527648.2|SNV-27221-C-A|3
HRHQPPCHGQCPGPGLHDNCQR
>FUSION-ENST00000468408.5:15756-ENST00000478470.5:52945|751
NLDHLFSILFYPGQIDR
>FUSION-ENST00000521414.5:55407-ENST00000511725.5:35095|754
MLVRLVSNS
>FUSION-ENST00000521414.5:55407-ENST00000511725.5:35095|626
FSMTIFSS
>FUSION-ENST00000521414.5:55407-ENST00000511725.5:35095|46
FTRLGWSR
>FUSION-ENST00000468408.5:15756-ENST00000478470.5:52945|639
MLVTVPEISATVSMW
>FUSION-ENST00000519635.1:1086-ENST00000544485.1:1622|289
HSASWQRK
>FUSION-ENST00000519635.1:1086-ENST00000544485.1:1622|441
MAQSWLTTTSASQAQAILLPQPPK
>FUSION-ENST00000519635.1:1086-ENST00000544485.1:1622|1134
TETGSGVRCRER
>ENST00000615606.4|SNV-69003-C-T|6
MTLSYIYTATICR
>FUSION-ENST00000468408.5:15756-ENST00000478470.5:52945|386
TWLKPFQLQK
>FUSION-ENST00000519635.1:1086-ENST00000544485.1:1622|556
ETSTLGQLK
>FUSION-ENST00000519635.1:1086-ENST00000544485.1:1622|98
MLVRLALNS
>ENST00000398571.7|SNV-65253-G-T|4
ICNLTEEESSKISDPFSLWSTDEK
>ENST00000496727.1|SNV-7783-C-G|1
STTGLAGRAHSTRK
>FUSION-ENST00000521414.5:55407-ENST00000511725.5:35095|1048
ECVIFFR
>FUSION-ENST00000519635.1:1086-ENST00000544485.1:1622|315
QPRGSLHRCVR
>FUSION-ENST00000519635.1:1086-ENST00000544485.1:1622|1142
PSPPERRELR
>FUSION-ENST00000519635.1:1086-ENST00000544485.1:1622|9
QTLLFCIDSEIRSHHVLQDFFR
>FUSION-ENST00000521414.5:55407-ENST00000511725.5:35095|146
ISCLVIFQASSPNNKSQVSGLLCLK
>ENST00000225823.6|SNV-1150959-G-A|1
ECAEPALGLLTEKDSNYCLCR
>FUSION-ENST00000468408.5:15756-ENST00000478470.5:52945|388
MAWCITK
>FUSION-ENST00000519635.1:1086-ENST00000544485.1:1622|572
QISEADGGVSPVGPPLIWR
>FUSION-ENST00000468408.5:15756-ENST00000478470.5:52945|907
AARAGAPRAAEPAK
>FUSION-ENST00000519635.1:1086-ENST00000544485.1:1622|325
MFRDCSK
>FUSION-ENST00000521414.5:55407-ENST00000511725.5:35095|737
DCRHCGVQVYR
>FUSION-ENST00000519635.1:1086-ENST00000544485.1:1622|250
VTWPGGYLRAGCLMR
>FUSION-ENST00000519635.1:1086-ENST00000544485.1:1622|618
SARLSVPQFPHWWNR
>FUSION-ENST00000521414.5:55407-ENST00000511725.5:35095|205
DSYVLFLF
>FUSION-ENST00000521414.5:55407-ENST00000511725.5:35095|1535
LLMDFILIYILRSPDLYYK
>ENST00000492813.1|SNV-246952-G-C|9
MGKKPEKGAPCSAR
>FUSION-ENST00000519635.1:1086-ENST00000544485.1:1622|7
SHHVLQDFFRMSTGGR
>FUSION-ENST00000521414.5:55407-ENST00000511725.5:35095|173
MEKSNSV
>FUSION-ENST00000521414.5:55407-ENST00000511725.5:35095|1330
VRFPGKPSK
>FUSION-ENST00000521414.5:55407-ENST00000511725.5:35095|615
IHPPQPPK
>FUSION-ENST00000468408.5:15756-ENST00000478470.5:52945|768
MVFWTTALFILIYHNLIPTITF
>FUSION-ENST00000521414.5:55407-ENST00000511725.5:35095|1510
MAVVPARWEAEVGGSREPGR
>ENST00000233838.9|MNV-567-AGTA-A|5
MAVSAGSARTSPSSDKQK
>FUSION-ENST00000521414.5:55407-ENST00000511725.5:35095|243
MFSTDIIFSPVYLTHNWWNS
>FUSION-ENST00000521414.5:55407-ENST00000511725.5:35095|1302
AKQSETKLAGHGDVCL
>FUSION-ENST00000521414.5:55407-ENST00000511725.5:35095|1336
HTCFVCRNKVLMVR
>FUSION-ENST00000521414.5:55407-ENST00000511725.5:35095|1468
RFQTLMSIK
>FUSION-ENST00000519635.1:1086-ENST00000544485.1:1622|676
KLAKCGGVCL
>FUSION-ENST00000519635.1:1086-ENST00000544485.1:1622|31
ERERPCLKK
>FUSION-ENST00000519635.1:1086-ENST00000544485.1:1622|826
FLMEWSPPSLAGYGMESISE
>FUSION-ENST00000521414.5:55407-ENST00000511725.5:35095|1536
LLMDFILIYILR
>FUSION-ENST00000468408.5:15756-ENST00000478470.5:52945|485
FPRSISVALSAPTNYIPVPPIFYFW
>FUSION-ENST00000521414.5:55407-ENST00000511725.5:35095|894
DQPGQHGETLSLLK
>FUSION-ENST00000468408.5:15756-ENST00000478470.5:52945|859
KATQFRGPFQVWYSK
>FUSION-ENST00000519635.1:1086-ENST00000544485.1:1622|673
PVGFELALSISDLPR
>FUSION-ENST00000519635.1:1086-ENST00000544485.1:1622|32
ERERPCLK
>FUSION-ENST00000521414.5:55407-ENST00000511725.5:35095|400
MPVIPATWEAAAGESLEPRR
>FUSION-ENST00000468408.5:15756-ENST00000478470.5:52945|243
GRQETSIFYDK
>FUSION-ENST00000468408.5:15756-ENST00000478470.5:52945|382
FLNFNLR
>ENST00000551139.6|SNV-12968-G-A|15
MERTPVDPSVIIANMNFPTPKMK
>FUSION-ENST00000519635.1:1086-ENST00000544485.1:1622|677
SDCVTGAILSVIFHY
>FUSION-ENST00000519635.1:1086-ENST00000544485.1:1622|211
LWWLVMSCPVRGNR
>ENST00000389840.7|SNV-81419-G-A|3
KKAFNFLR
>ENST00000396976.6|SNV-9778-G-C|1
IHTGERPHVCPDSGKSFSKSSDLR
>ENST00000260228.3|SNV-8350-T-C|2
GSNSTIRK
>FUSION-ENST00000519635.1:1086-ENST00000544485.1:1622|878
DRILCIHSSIDRHLGCFHHK
>ENST00000551139.6|SNV-12968-G-A|14
ERTPVDPSVIIANMNFPTPKMK
>FUSION-ENST00000519635.1:1086-ENST00000544485.1:1622|975
TFVHLFKSRDPGK
>ENST00000527648.2|SNV-27221-C-A|2
HQPPCHGQCPGPGLHDNCQR
>ENST00000296755.12|INDEL-88368-C-CA|4
KAKGEGENK
>FUSION-ENST00000521414.5:55407-ENST00000511725.5:35095|1125
MVFCVCQQHSVNANIRWGGK
>ENST00000339797.5|SNV-10649-G-A|1
LPMPPLQQTLATYLQCMR
>FUSION-ENST00000468408.5:15756-ENST00000478470.5:52945|708
SERTVLLR
>FUSION-ENST00000537882.2:55407-ENST00000511725.5:35095|9
LDPTKTTLLKR
>FUSION-ENST00000521414.5:55407-ENST00000511725.5:35095|651
EPENSCCLVT
>FUSION-ENST00000521414.5:55407-ENST00000511725.5:35095|1356
TDKEEVLTR
>FUSION-ENST00000521414.5:55407-ENST00000511725.5:35095|800
MAEKGFWEGL
>FUSION-ENST00000521414.5:55407-ENST00000511725.5:35095|977
VSTIHLY
>FUSION-ENST00000468408.5:15756-ENST00000478470.5:52945|615
MFSFKNLSV
>FUSION-ENST00000521414.5:55407-ENST00000511725.5:35095|356
HHHAQLTLCF
>FUSION-ENST00000468408.5:15756-ENST00000478470.5:52945|455
VSFSSYIV
>FUSION-ENST00000519635.1:1086-ENST00000544485.1:1622|1135
TETGSGVRCR
>FUSION-ENST00000468408.5:15756-ENST00000478470.5:52945|906
AGAPRAAEPAK
>FUSION-ENST00000468408.5:15756-ENST00000478470.5:52945|68
MLEVFLQK
>FUSION-ENST00000521414.5:55407-ENST00000511725.5:35095|522
DSKEWNLRPCCECYISIR
>FUSION-ENST00000521414.5:55407-ENST00000511725.5:35095|705
PGVEFSTCGIMSALRK
>FUSION-ENST00000521414.5:55407-ENST00000511725.5:35095|1648
EVFLIIHLDYKIGLKFIFFPFLML
>FUSION-ENST00000521414.5:55407-ENST00000511725.5:35095|297
MILRHFFFPFFFFF
>FUSION-ENST00000519635.1:1086-ENST00000544485.1:1622|107
ALPHFVYSFVC
>FUSION-ENST00000468408.5:15756-ENST00000478470.5:52945|242
MGRQETSIFYDKLCSSISF
>FUSION-ENST00000521414.5:55407-ENST00000511725.5:35095|156
DLVFCLDKS
>FUSION-ENST00000468408.5:15756-ENST00000478470.5:52945|814
GNLITIFVSFCNNESNTI
>FUSION-ENST00000519635.1:1086-ENST00000544485.1:1622|361
MRMCFLEARV
>ENST00000479510.2|SNV-3851-C-T|5
PPSEMYGDPLCTEPNMFIPR
>FUSION-ENST00000521414.5:55407-ENST00000511725.5:35095|603
SPCAWPIDFLFPAAIGDWAEWTR
>ENST00000361297.7|SNV-246952-G-C|2
DGQETRK
>ENST00000471735.1|SNV-22375-G-A|2
RGGGHTRTSY
>FUSION-ENST00000521414.5:55407-ENST00000511725.5:35095|1413
MYYSSIMICFMF
>FUSION-ENST00000521414.5:55407-ENST00000511725.5:35095|407
METIIEMKAV
>ENST00000303113.10|SNV-2607-C-T|1
STELPVDWSIKT
>FUSION-ENST00000468408.5:15756-ENST00000478470.5:52945|406
GRGKLLR
>FUSION-ENST00000468408.5:15756-ENST00000478470.5:52945|384
TWLKPFQLQKV
>FUSION-ENST00000468408.5:15756-ENST00000478470.5:52945|441
RKVLCFSNLNTL
>FUSION-ENST00000519121.1:7299-ENST00000443795.1:3|11
QVLKLNELMDMNHQSK
>FUSION-ENST00000519635.1:1086-ENST00000544485.1:1622|1175
SNNGPAQLSYNAMK
>FUSION-ENST00000519635.1:1086-ENST00000544485.1:1622|589
RSRHVAQAGLK
>FUSION-ENST00000468408.5:15756-ENST00000478470.5:52945|423
MISRVIK
>FUSION-ENST00000468408.5:15756-ENST00000478470.5:52945|421
ISRVIKIMR
>FUSION-ENST00000468408.5:15756-ENST00000478470.5:52945|62
MPQMPGELCK
>FUSION-ENST00000521414.5:55407-ENST00000511725.5:35095|554
NPGGGACSEPR
>FUSION-ENST00000468408.5:15756-ENST00000478470.5:52945|916
EKLAPGGAGAGRSGPGFR
>FUSION-ENST00000519635.1:1086-ENST00000544485.1:1622|728
MCSYDTWK
>FUSION-ENST00000519635.1:1086-ENST00000544485.1:1622|951
MRLQVHATMPG
>FUSION-ENST00000519635.1:1086-ENST00000544485.1:1622|819
MNNSDILSLLKRNER
>ENST00000251582.12|SNV-191952-G-C|1
FDFGLAYMMCTAFRTFDPCK
>FUSION-ENST00000521414.5:55407-ENST00000511725.5:35095|175
MLFSMEKSNSV
>FUSION-ENST00000521414.5:55407-ENST00000511725.5:35095|304
AFHCVSQDGSR
>FUSION-ENST00000521414.5:55407-ENST00000511725.5:35095|1499
MVFTKNTKN
>FUSION-ENST00000521414.5:55407-ENST00000511725.5:35095|659
MTFWSMTDDIMTVVP
>FUSION-ENST00000519635.1:1086-ENST00000544485.1:1622|560
LGCCYQTKETSTLGQLK
>ENST00000562578.5|SNV-6368-C-T|1
GGGQAYLNPFNKQSGPR
>ENST00000400100.5|SNV-153304-G-C|1
RGVPAGVPIPQAPAGLAGPVR
>FUSION-ENST00000521414.5:55407-ENST00000511725.5:35095|1533
MDFILIYILR
>FUSION-ENST00000468408.5:15756-ENST00000478470.5:52945|672
SNALCYDVR
>FUSION-ENST00000519635.1:1086-ENST00000544485.1:1622|258
MFFCHGFSRSLRLGSLTLAG
>FUSION-ENST00000521414.5:55407-ENST00000511725.5:35095|1610
KCRPAGR
>ENST00000488869.1|MNV-135-AG-A|8
MGRKSLYLLIVGILIHIIFIR
>FUSION-ENST00000521414.5:55407-ENST00000511725.5:35095|281
FYIYIHILIYVLICK
>FUSION-ENST00000521414.5:55407-ENST00000511725.5:35095|469
LRDSWSR
>ENST00000546964.5|SNV-34765-G-A|1
SDPQYLRVVRTQWL
>FUSION-ENST00000468408.5:15756-ENST00000478470.5:52945|548
LPKLVLNA
>FUSION-ENST00000521414.5:55407-ENST00000511725.5:35095|678
MTNIYNFVNLK
>FUSION-ENST00000521414.5:55407-ENST00000511725.5:35095|1229
VAHACNPSTLGSQGR
>FUSION-ENST00000521414.5:55407-ENST00000511725.5:35095|44
FTRLGWSRTPDVR
>FUSION-ENST00000521414.5:55407-ENST00000511725.5:35095|674
MTNIYNFVNLKKLAR
>FUSION-ENST00000468408.5:15756-ENST00000478470.5:52945|581
WLLASHPVWEEKLKK
>ENST00000257934.9|SNV-19855-G-A|3
TDAVVAPGSAPGNPGLNDR
>FUSION-ENST00000519635.1:1086-ENST00000544485.1:1622|716
VSTLYFQIPPSSKHIPK
>FUSION-ENST00000521414.5:55407-ENST00000511725.5:35095|1528
DFILIYILRSPDLYYKQSIAK
>FUSION-ENST00000519635.1:1086-ENST00000544485.1:1622|701
MGNQCFAGAR
>FUSION-ENST00000519635.1:1086-ENST00000544485.1:1622|111
TGAQHHAWLIFVFLVEMGFHHIGR
>FUSION-ENST00000519635.1:1086-ENST00000544485.1:1622|740
QWCNHSSVQPQPPGLK
>ENST00000517836.5|SNV-37217-A-T|7
MQLKELSLPVHHIWMISTQQK
>FUSION-ENST00000468408.5:15756-ENST00000478470.5:52945|277
LVASREWELGMGNGETGNFYFL
>FUSION-ENST00000468408.5:15756-ENST00000478470.5:52945|420
VIKIMRKP
>FUSION-ENST00000521414.5:55407-ENST00000511725.5:35095|1420
ESCSVAQAGVQWHDLGSLQPPPPR
>FUSION-ENST00000521414.5:55407-ENST00000511725.5:35095|107
MTLGACPK
>FUSION-ENST00000580018.4:16359-ENST00000603888.2:76|39
WPSLATSARAPISSSKSNGLSK
>FUSION-ENST00000521414.5:55407-ENST00000511725.5:35095|157
MDLVFCLDKS
>FUSION-ENST00000468408.5:15756-ENST00000478470.5:52945|668
GSLLYMQSIVD
>FUSION-ENST00000521414.5:55407-ENST00000511725.5:35095|1365
TGGSQGQEIETILANTVKPHLY
>FUSION-ENST00000519635.1:1086-ENST00000544485.1:1622|1067
RGIPGLR
>FUSION-ENST00000537882.2:55407-ENST00000511725.5:35095|6
TRFPQLSIFSCRPR
>FUSION-ENST00000468408.5:15756-ENST00000478470.5:52945|20
SRKCCCR
>FUSION-ENST00000468408.5:15756-ENST00000478470.5:52945|31
DITGQGGGCKEAPQNRER
>FUSION-ENST00000468408.5:15756-ENST00000478470.5:52945|206
LFSLHTLYTYPWQHS
>FUSION-ENST00000519635.1:1086-ENST00000544485.1:1622|812
FCFVFLNWLAFWK
>FUSION-ENST00000521414.5:55407-ENST00000511725.5:35095|971
LANYCIFSKDGVSLYWSGWSR
>FUSION-ENST00000521414.5:55407-ENST00000511725.5:35095|1287
MCACSPSYSGG
>FUSION-ENST00000468408.5:15756-ENST00000478470.5:52945|549
MLPKLVLNA
>FUSION-ENST00000468408.5:15756-ENST00000478470.5:52945|157
NVNLVSVMLREPCKWCLTFG
>FUSION-ENST00000521414.5:55407-ENST00000511725.5:35095|1188
SQTELLRIIK
>FUSION-ENST00000521414.5:55407-ENST00000511725.5:35095|1433
MWIKVTR
>FUSION-ENST00000521414.5:55407-ENST00000511725.5:35095|1587
ARSQLTATSTSWVQVIFLLQPPE
>FUSION-ENST00000468408.5:15756-ENST00000478470.5:52945|649
MNFGGSIPTIALSSSS
>FUSION-ENST00000468408.5:15756-ENST00000478470.5:52945|308
MGDMCVIKTRE
>FUSION-ENST00000519635.1:1086-ENST00000544485.1:1622|1017
MPTKVSCR
>ENST00000389840.7|SNV-81419-G-A|1
EIIGLIPTVGIFITMNPGYAGR
>FUSION-ENST00000521414.5:55407-ENST00000511725.5:35095|657
MTDDIMTVVP
>ENST00000355832.10|SNV-78002-G-T|2
KSVGVHSVIK
>ENST00000439351.5|SNV-10346-T-C|1
GSDITVDLEVTLEEVYAGNFVEVVR
>FUSION-ENST00000519635.1:1086-ENST00000544485.1:1622|362
RMCFLEAR
>ENST00000579419.5|SNV-6280-C-G|4
QREAQQQQLEALIAEKK
>FUSION-ENST00000519635.1:1086-ENST00000544485.1:1622|412
DSRFVTQAR
>FUSION-ENST00000521414.5:55407-ENST00000511725.5:35095|359
MVGIFFFSLSFFFLRR
>FUSION-ENST00000519635.1:1086-ENST00000544485.1:1622|224
RCFLEACATQLPGR
>FUSION-ENST00000521414.5:55407-ENST00000511725.5:35095|394
VPVILLPQPPE
>FUSION-ENST00000521414.5:55407-ENST00000511725.5:35095|811
MIHPSQPPKVLGLQA
>FUSION-ENST00000468408.5:15756-ENST00000478470.5:52945|550
SPAPLSSAAQYCMG
>FUSION-ENST00000521414.5:55407-ENST00000511725.5:35095|904
LGAVAHICNPSTLEGR
>FUSION-ENST00000521414.5:55407-ENST00000511725.5:35095|1013
FKGATKISVSWCFE
>ENST00000334583.11|SNV-9545-G-A|1
TTFGDLLRPPTHPSR
>FUSION-ENST00000519635.1:1086-ENST00000544485.1:1622|267
SIKSSQSMFFCHGFSRSLR
>FUSION-ENST00000468408.5:15756-ENST00000478470.5:52945|625
FYYISQVIRR
>FUSION-ENST00000521414.5:55407-ENST00000511725.5:35095|229
MPLLNFKIQLQFSS
>FUSION-ENST00000521414.5:55407-ENST00000511725.5:35095|1372
DQPAQYGETLSLLKIQKLAR
>FUSION-ENST00000519635.1:1086-ENST00000544485.1:1622|742
HTWFYFYLYFLNLK
>FUSION-ENST00000519635.1:1086-ENST00000544485.1:1622|66
LMFCPRDGKN
>FUSION-ENST00000519635.1:1086-ENST00000544485.1:1622|83
MESPSVGR
>FUSION-ENST00000519635.1:1086-ENST00000544485.1:1622|586
HVAQAGLK
>FUSION-ENST00000521414.5:55407-ENST00000511725.5:35095|704
PGVEFSTCGIMSALRKTFR
>FUSION-ENST00000519635.1:1086-ENST00000544485.1:1622|881
MDRILCIHSSIDR
>ENST00000623930.1|SNV-407-C-T|1
FVAVCKPLLYTIIMSQK
>FUSION-ENST00000521414.5:55407-ENST00000511725.5:35095|387
CSLALSPR
>FUSION-ENST00000521414.5:55407-ENST00000511725.5:35095|1523
LNKYLDSLR
>FUSION-ENST00000468408.5:15756-ENST00000478470.5:52945|595
QESPTPTLHR
>ENST00000405356.5|SNV-9445-G-T|2
NIKLQTPNTFPK
>FUSION-ENST00000468408.5:15756-ENST00000478470.5:52945|268
MPNQATNQDILRYTDSQK
>FUSION-ENST00000521414.5:55407-ENST00000511725.5:35095|379
MCHHAQLIMHF
>FUSION-ENST00000521414.5:55407-ENST00000511725.5:35095|311
RVSVILK
>FUSION-ENST00000519635.1:1086-ENST00000544485.1:1622|307
LKAALLGADGSVPLAWCR
>FUSION-ENST00000519635.1:1086-ENST00000544485.1:1622|737
GSSHLSL
>FUSION-ENST00000468408.5:15756-ENST00000478470.5:52945|903
AAEPAKQRVTGALSGGEPR
>FUSION-ENST00000468408.5:15756-ENST00000478470.5:52945|179
MENQEIVI
>ENST00000264433.11|SNV-99323-C-T|1
GEVEESEYVVIMVR
>FUSION-ENST00000519635.1:1086-ENST00000544485.1:1622|115
MLARMVQRDPL
>FUSION-ENST00000519635.1:1086-ENST00000544485.1:1622|507
MMRMGSLRPEISLLPSDK
>FUSION-ENST00000521414.5:55407-ENST00000511725.5:35095|1679
AGLGPRGALGR
>FUSION-ENST00000521414.5:55407-ENST00000511725.5:35095|84
MHPLRSANFCIFSR
>ENST00000405356.5|SNV-9445-G-T|5
QNEAAKEAETPQAKNIK
>ENST00000481336.5|SNV-10649-G-A|5
LPMPPLQQTLATYLQCMRH
>FUSION-ENST00000468408.5:15756-ENST00000478470.5:52945|276
EWELGMGNGETGNFYFL
>FUSION-ENST00000521414.5:55407-ENST00000511725.5:35095|1403
SEIGKLPK
>FUSION-ENST00000519635.1:1086-ENST00000544485.1:1622|1148
MGRTFPKSV
>FUSION-ENST00000521414.5:55407-ENST00000511725.5:35095|57
CWDYRCEPSLLGTTK
>FUSION-ENST00000468408.5:15756-ENST00000478470.5:52945|589
MGHSLLKRVADFLVGQL
>ENST00000296755.12|INDEL-88368-C-CA|14
KTSCFKTK
>FUSION-ENST00000521414.5:55407-ENST00000511725.5:35095|1007
SITFKFQGFTVLG
>FUSION-ENST00000521414.5:55407-ENST00000511725.5:35095|1538
KLLMDFILIYILR
>FUSION-ENST00000468408.5:15756-ENST00000478470.5:52945|373
FFSYIHDALPSSLELNLYSHTLDY
>FUSION-ENST00000519635.1:1086-ENST00000544485.1:1622|336
MQLSQGPETIYILLN
>FUSION-ENST00000468408.5:15756-ENST00000478470.5:52945|38
TAVEEVLGVFIEPNGYHRTR
>FUSION-ENST00000521414.5:55407-ENST00000511725.5:35095|1407
YIDPVEVYVLLFHYDLFHVLSFSVD
>FUSION-ENST00000279907.12:283-ENST00000338435.8:19743|54
QILKHLSRCVQSNIVLLTQAFR
>FUSION-ENST00000519635.1:1086-ENST00000544485.1:1622|848
LECSVAIMAHRSLNLPGSR
>FUSION-ENST00000521414.5:55407-ENST00000511725.5:35095|588
NMIYLVSHSR
>FUSION-ENST00000521414.5:55407-ENST00000511725.5:35095|1686
ASLQSGTAAALEGHCRAR
>FUSION-ENST00000521414.5:55407-ENST00000511725.5:35095|953
EFQILTEILCGVATTAPHLLELVAR
>FUSION-ENST00000521414.5:55407-ENST00000511725.5:35095|1406
KVVVTLNSTVF
>FUSION-ENST00000519635.1:1086-ENST00000544485.1:1622|54
SLVQSPR
>ENST00000457527.6|SNV-274-A-C|5
AERAALEELVKLPGER
>FUSION-ENST00000521414.5:55407-ENST00000511725.5:35095|642
YTLMFLQLHISQNVCLSLSLA
>FUSION-ENST00000468408.5:15756-ENST00000478470.5:52945|213
SRYLSPR
>FUSION-ENST00000521414.5:55407-ENST00000511725.5:35095|1569
FILVYHSKRL
>FUSION-ENST00000521414.5:55407-ENST00000511725.5:35095|650
MWPRLYHLGLCK
>FUSION-ENST00000521414.5:55407-ENST00000511725.5:35095|416
WLVLVFPALWEAKVGGSLEVR
>FUSION-ENST00000519635.1:1086-ENST00000544485.1:1622|408
QPLGNENVFPGGPRLAGDLPR
>FUSION-ENST00000519635.1:1086-ENST00000544485.1:1622|305
CVRAREHLFGTHWQLAAR
>FUSION-ENST00000468408.5:15756-ENST00000478470.5:52945|593
QESPTPTLHRISH
>FUSION-ENST00000519635.1:1086-ENST00000544485.1:1622|271
GKDAGPGLTFCQIQATLQK
>FUSION-ENST00000519635.1:1086-ENST00000544485.1:1622|733
RWGGGRER
>FUSION-ENST00000519635.1:1086-ENST00000544485.1:1622|1052
PCKCSFRASPTYPFQTAAHTPFLWR
>FUSION-ENST00000519635.1:1086-ENST00000544485.1:1622|985
MGVGGEGDR
>ENST00000535123.6|SNV-19855-G-A|8
TGAGGPRR
>ENST00000296755.12|INDEL-88368-C-CA|6
VCQERFCCCRK
>FUSION-ENST00000521414.5:55407-ENST00000511725.5:35095|903
MLGAVAHICNPSTLEGRGGQITR
>FUSION-ENST00000468408.5:15756-ENST00000478470.5:52945|250
KGLEGVSLKTIEPK
>ENST00000481336.5|SNV-10649-G-A|2
MPPLQQTLATYLQCMRH
>FUSION-ENST00000519635.1:1086-ENST00000544485.1:1622|786
EGWWSSEERGVGVSGEAK
>FUSION-ENST00000519635.1:1086-ENST00000544485.1:1622|372
IQRYFSHLLLKEEK
>FUSION-ENST00000521414.5:55407-ENST00000511725.5:35095|52
IYSFFFFFFFFLRQSLVLLSQAGV
>ENST00000455584.2|SNV-15555-G-A|5
EQAALSQANGIKAHLEYRSAEIEK
>FUSION-ENST00000521414.5:55407-ENST00000511725.5:35095|458
LARLGLV
>ENST00000478571.1|SNV-30306-C-G|2
KSSTSSLIESLFPFLDPV
>FUSION-ENST00000521414.5:55407-ENST00000511725.5:35095|1033
MPSRVLSLSTK
>FUSION-ENST00000521414.5:55407-ENST00000511725.5:35095|834
SGPYLLLGQETLNNHIDVGRGGSHL
>FUSION-ENST00000519635.1:1086-ENST00000544485.1:1622|830
NLCLLGSGDCR
>ENST00000615606.4|SNV-69003-C-T|3
TLSYIYTATICRGTLR
>FUSION-ENST00000468408.5:15756-ENST00000478470.5:52945|897
VTGALSGGEPR
>FUSION-ENST00000521414.5:55407-ENST00000511725.5:35095|845
YHHAQLIFCIFIR
>FUSION-ENST00000521414.5:55407-ENST00000511725.5:35095|681
LCMTNIYNFVNLKK
>FUSION-ENST00000462807.5:402-ENST00000263433.8:21302|3
APPDASEPKRSFPEPGPGAPSAL
>FUSION-ENST00000462807.5:402-ENST00000263433.8:21302|9
MLRRPLAGLAAAALGRAPPDASEPK
>FUSION-ENST00000468408.5:15756-ENST00000478470.5:52945|329
MMLCQAHWS
>FUSION-ENST00000468408.5:15756-ENST00000478470.5:52945|710
MGIRSERTVLLR
>FUSION-ENST00000521414.5:55407-ENST00000511725.5:35095|1141
MFSGLCSVPLLIQR
>ENST00000487754.2|SNV-465092-T-C|4
MEWLEESEKPLDSELEIANDPDK
>FUSION-ENST00000521414.5:55407-ENST00000511725.5:35095|1149
MAWWWGPVIPATQEAESGELLEPGR
>FUSION-ENST00000468408.5:15756-ENST00000478470.5:52945|885
TSAFLRTRPR
>ENST00000477866.1|SNV-2690-A-G|2
ESPAATSPATATCLAPK
>FUSION-ENST00000519635.1:1086-ENST00000544485.1:1622|109
GFHHIGR
>FUSION-ENST00000521414.5:55407-ENST00000511725.5:35095|1353
EEVLTRSNSVYFS
>ENST00000379802.8|SNV-39045-G-A|1
QLINKETNDRK
>FUSION-ENST00000521414.5:55407-ENST00000511725.5:35095|352
LVSSSRPQVIHPPQPPKVLGLQA
>FUSION-ENST00000519635.1:1086-ENST00000544485.1:1622|585
HVAQAGLKLLGSR
>FUSION-ENST00000521414.5:55407-ENST00000511725.5:35095|1689
VWTLRASLQSGTAAALEGHCR
>FUSION-ENST00000521414.5:55407-ENST00000511725.5:35095|566
LDTVAYACNPHTLGGRGGR
>FUSION-ENST00000519635.1:1086-ENST00000544485.1:1622|394
MSVGSVMPHKPQKPASFY
>FUSION-ENST00000468408.5:15756-ENST00000478470.5:52945|892
VGCRPLPSTRCACEEGR
>FUSION-ENST00000519635.1:1086-ENST00000544485.1:1622|155
MNISVQVSV
>FUSION-ENST00000468408.5:15756-ENST00000478470.5:52945|623
FYYISQVIRRAACPLS
>FUSION-ENST00000521414.5:55407-ENST00000511725.5:35095|1245
MKSCILVLK
>FUSION-ENST00000519635.1:1086-ENST00000544485.1:1622|89
IGLFGVLLPHTLCA
>FUSION-ENST00000519635.1:1086-ENST00000544485.1:1622|989
MGDGMGVGGEGDR
>FUSION-ENST00000519635.1:1086-ENST00000544485.1:1622|457
MQPSLSGLPLELWEMPQSLWPPR
>FUSION-ENST00000521414.5:55407-ENST00000511725.5:35095|770
LRTLSVSDFEFFRILEYLHIHNEMR
>FUSION-ENST00000468408.5:15756-ENST00000478470.5:52945|877
MFLMRFEIAHK
>FUSION-ENST00000521414.5:55407-ENST00000511725.5:35095|377
HCIFRVLISSGR
>ENST00000260228.3|SNV-8350-T-C|5
EGHQIGEMVARGSNSTIR
>ENST00000367467.8|SNV-271385-C-T|2
TWKASLLSAK
>FUSION-ENST00000519635.1:1086-ENST00000544485.1:1622|30
ERPCLKK
>FUSION-ENST00000521414.5:55407-ENST00000511725.5:35095|774
LLKQPGLYRST
>FUSION-ENST00000521414.5:55407-ENST00000511725.5:35095|733
SVTHAGVQWCSLGSLQPLPPEFK
>FUSION-ENST00000519635.1:1086-ENST00000544485.1:1622|203
MASAWISWGR
>FUSION-ENST00000521414.5:55407-ENST00000511725.5:35095|126
SHCAWPFFK
>FUSION-ENST00000521414.5:55407-ENST00000511725.5:35095|592
FQSLQNAVKNMIYLVSHSRSHN
>FUSION-ENST00000468408.5:15756-ENST00000478470.5:52945|850
CIQSHRSPPFLPRAWAA
>FUSION-ENST00000521414.5:55407-ENST00000511725.5:35095|895
HHTRFILYF
>FUSION-ENST00000519635.1:1086-ENST00000544485.1:1622|876
ILCIHSSIDRHLGCFHHK
>FUSION-ENST00000519635.1:1086-ENST00000544485.1:1622|60
IHPPCPPK
>FUSION-ENST00000519635.1:1086-ENST00000544485.1:1622|898
EERFLEITQEPVSQPK
>FUSION-ENST00000521414.5:55407-ENST00000511725.5:35095|1186
SQTELLRIIKMR
>FUSION-ENST00000519635.1:1086-ENST00000544485.1:1622|909
MVLLQPQPCVCVSFLTVEEIAFPF
>FUSION-ENST00000519635.1:1086-ENST00000544485.1:1622|545
SMSLCPNPVHFSSKHFETLCFR
>FUSION-ENST00000519635.1:1086-ENST00000544485.1:1622|26
EKIIKEK
>ENST00000357504.7|SNV-26734-C-G|1
IAVLVVASKDLSQVLK
>FUSION-ENST00000521414.5:55407-ENST00000511725.5:35095|1190
SQTELLR
>FUSION-ENST00000519635.1:1086-ENST00000544485.1:1622|286
ERFPHPGPGPGSICSR
>FUSION-ENST00000468408.5:15756-ENST00000478470.5:52945|33
DITGQGGGCKEAPQNR
>FUSION-ENST00000468408.5:15756-ENST00000478470.5:52945|226
QETSIFYDKLCSSISF
>FUSION-ENST00000521414.5:55407-ENST00000511725.5:35095|702
SALRKTFR
>FUSION-ENST00000519635.1:1086-ENST00000544485.1:1622|515
SSRPAWATW
>FUSION-ENST00000521414.5:55407-ENST00000511725.5:35095|647
NREYGHMPHNDILVNDR
>FUSION-ENST00000468408.5:15756-ENST00000478470.5:52945|41
MTCSFLKTAVEEVLGVFIEPNGYHR
>FUSION-ENST00000519635.1:1086-ENST00000544485.1:1622|511
VKPCLHQKTQK
>FUSION-ENST00000521414.5:55407-ENST00000511725.5:35095|1390
WLMPVIPQYFGR
>FUSION-ENST00000519635.1:1086-ENST00000544485.1:1622|973
DPGKAALSFLR
>FUSION-ENST00000468408.5:15756-ENST00000478470.5:52945|32
MDITGQGGGCKEAPQNRER
>FUSION-ENST00000519635.1:1086-ENST00000544485.1:1622|939
EPGYGVQAGWLHGAAAASALR
>FUSION-ENST00000521414.5:55407-ENST00000511725.5:35095|1560
YLLDLNVMSCYIWVLIR
>FUSION-ENST00000519635.1:1086-ENST00000544485.1:1622|1126
TRASAGCR
>FUSION-ENST00000521414.5:55407-ENST00000511725.5:35095|258
LIFVFLVQSR
>FUSION-ENST00000521414.5:55407-ENST00000511725.5:35095|1621
WYLLNTIKKLEP
>FUSION-ENST00000521414.5:55407-ENST00000511725.5:35095|996
MQVLLGDHSFTEYSR
>ENST00000233838.9|MNV-567-AGTA-A|2
TSPSSDKQKDK
>FUSION-ENST00000521414.5:55407-ENST00000511725.5:35095|1389
WLMPVIPQYFGRLR
>FUSION-ENST00000519635.1:1086-ENST00000544485.1:1622|470
ISFCHPGWSAVVQS
>FUSION-ENST00000521414.5:55407-ENST00000511725.5:35095|296
ILRHFFFPFFFFF
>FUSION-ENST00000519635.1:1086-ENST00000544485.1:1622|571
DGFPDINWAAVIR
>FUSION-ENST00000521414.5:55407-ENST00000511725.5:35095|985
LPGSSNSPLTSSR
>FUSION-ENST00000521414.5:55407-ENST00000511725.5:35095|680
MLCMTNIYNFVNLKKLAR
>ENST00000477866.1|SNV-2690-A-G|10
MLSMMESPAATSPATATCLAPK
>FUSION-ENST00000519635.1:1086-ENST00000544485.1:1622|340
RSEFKVISLIP
>ENST00000493991.5|SNV-19000-T-C|3
MLVPKAK
>FUSION-ENST00000521414.5:55407-ENST00000511725.5:35095|993
QVLLGDHSFTEYSRK
>FUSION-ENST00000521414.5:55407-ENST00000511725.5:35095|1586
SQLTATSTSWVQVIFLLQPPE
>FUSION-ENST00000468408.5:15756-ENST00000478470.5:52945|92
LGGLGCVYFV
>FUSION-ENST00000468408.5:15756-ENST00000478470.5:52945|235
LPVYMDTNQPLLPFYLKKK
>FUSION-ENST00000521414.5:55407-ENST00000511725.5:35095|317
MSHHAWLHFSNLK
>FUSION-ENST00000468408.5:15756-ENST00000478470.5:52945|592
MGHSLLK
>ENST00000615606.4|SNV-69003-C-T|2
MTLSYIYTATICRGTLRSTCR
>ENST00000318887.8|SNV-6103-G-T|1
AEKVDFLR
>ENST00000176763.10|SNV-105852-C-T|5
IRLEQDWDYTR
>FUSION-ENST00000468408.5:15756-ENST00000478470.5:52945|180
PCLHAWR
>FUSION-ENST00000521414.5:55407-ENST00000511725.5:35095|1195
MCWDCRCEPPCPT
>FUSION-ENST00000521414.5:55407-ENST00000511725.5:35095|77
MSHCAQPK
>FUSION-ENST00000468408.5:15756-ENST00000478470.5:52945|648
NFGGSIPTIALSSSS
>FUSION-ENST00000521414.5:55407-ENST00000511725.5:35095|864
SCRCTPAWATERDSLSK
>FUSION-ENST00000519635.1:1086-ENST00000544485.1:1622|821
MNNSDILSLLKR
>FUSION-ENST00000519635.1:1086-ENST00000544485.1:1622|611
TYLARRSGAHL
>FUSION-ENST00000521414.5:55407-ENST00000511725.5:35095|1239
SCILVLKLRALAGYGGSCL
>FUSION-ENST00000521414.5:55407-ENST00000511725.5:35095|825
MPLHTCLGNRARLPLK
>FUSION-ENST00000521414.5:55407-ENST00000511725.5:35095|348
SSQDRPGQRGETPSLLK
>FUSION-ENST00000468408.5:15756-ENST00000478470.5:52945|165
MISFVVQFHFNAFIK
>FUSION-ENST00000521414.5:55407-ENST00000511725.5:35095|176
MLFSMEK
>FUSION-ENST00000519635.1:1086-ENST00000544485.1:1622|127
SLLSPHCFPGTSRETPPPPRPFFLR
>FUSION-ENST00000519635.1:1086-ENST00000544485.1:1622|458
DYDEDGVSEA
>FUSION-ENST00000519635.1:1086-ENST00000544485.1:1622|995
CYMHYLI
>FUSION-ENST00000521414.5:55407-ENST00000511725.5:35095|177
SGFFHLAVCF
>FUSION-ENST00000521414.5:55407-ENST00000511725.5:35095|1067
MFLIHVIFL
>ENST00000372236.9|SNV-37934-C-T|1
ALPNSLLTEYPGCVPVCEGVSK
>FUSION-ENST00000521414.5:55407-ENST00000511725.5:35095|178
MSGFFHLAVCF
>FUSION-ENST00000521414.5:55407-ENST00000511725.5:35095|793
GWEEYSRQSVPIVLEWLK
>FUSION-ENST00000468408.5:15756-ENST00000478470.5:52945|831
SAYPGRR
>FUSION-ENST00000304478.9:5780-ENST00000649185.1:2185|1
GFVKDSK
>FUSION-ENST00000468408.5:15756-ENST00000478470.5:52945|873
MRFEIAHK
>FUSION-ENST00000521414.5:55407-ENST00000511725.5:35095|1715
RSAALLAS
>FUSION-ENST00000519635.1:1086-ENST00000544485.1:1622|1143
MPSPPERRELR
>FUSION-ENST00000521414.5:55407-ENST00000511725.5:35095|83
HPLRSANFCIFSR
>FUSION-ENST00000519635.1:1086-ENST00000544485.1:1622|1180
MIFHLPK
>FUSION-ENST00000468408.5:15756-ENST00000478470.5:52945|343
MEKLPNCVLGCVVGAEDPDVNR
>FUSION-ENST00000521414.5:55407-ENST00000511725.5:35095|49
GFSCLSLLSSWYDR
>FUSION-ENST00000519635.1:1086-ENST00000544485.1:1622|453
QPASPNPTGWVGCCIIFLEKP
>FUSION-ENST00000519635.1:1086-ENST00000544485.1:1622|798
MAVAEIKMLIPTWK
>FUSION-ENST00000521414.5:55407-ENST00000511725.5:35095|1000
FFWVIIVLQSIVENR
>FUSION-ENST00000521414.5:55407-ENST00000511725.5:35095|1249
MEYKPKCMKSCILVLK
>FUSION-ENST00000521414.5:55407-ENST00000511725.5:35095|1071
LKKGLNPSILQQTSK
>ENST00000377957.4|SNV-2342-T-C|2
NDTIRNSDSLWK
>FUSION-ENST00000521414.5:55407-ENST00000511725.5:35095|570
KNFLRLDTVAYACNPHTLGGR
>FUSION-ENST00000519635.1:1086-ENST00000544485.1:1622|397
KFRATLSLITSYQETGF
>FUSION-ENST00000519635.1:1086-ENST00000544485.1:1622|683
AKPHLYQK
>FUSION-ENST00000519635.1:1086-ENST00000544485.1:1622|70
HVKQRLMFCPR
>FUSION-ENST00000521414.5:55407-ENST00000511725.5:35095|1558
MSCYIWVLIR
>FUSION-ENST00000519635.1:1086-ENST00000544485.1:1622|279
ALVARDELPCEREQGR
>FUSION-ENST00000521414.5:55407-ENST00000511725.5:35095|435
DKVSLCCPGWSQTPGLKLSSLGLPK
>FUSION-ENST00000521414.5:55407-ENST00000511725.5:35095|601
MKHREAEGGESLEPGR
>FUSION-ENST00000521414.5:55407-ENST00000511725.5:35095|419
ARWLVLVFPALWEAK
>FUSION-ENST00000521414.5:55407-ENST00000511725.5:35095|1078
LTYGIGIISKS
>FUSION-ENST00000521414.5:55407-ENST00000511725.5:35095|607
CLCKYLSTNSGWYPTKH
>ENST00000264399.5|SNV-45445-T-G|5
TAQARDEQYRNVLR
>FUSION-ENST00000468408.5:15756-ENST00000478470.5:52945|559
TRNSFCNFHPQIALPLDHQNII
>FUSION-ENST00000519635.1:1086-ENST00000544485.1:1622|861
ASRDQLLNPSMFQTR
>ENST00000244364.10|SNV-465092-T-C|1
LMEWLEESEKPLDSELEIANDPDK
>FUSION-ENST00000468408.5:15756-ENST00000478470.5:52945|508
KGGRPSILYSRLVINSTGLEWVLK
>FUSION-ENST00000519635.1:1086-ENST00000544485.1:1622|300
EHLFGTHWQLAAR
>FUSION-ENST00000521414.5:55407-ENST00000511725.5:35095|675
TNIYNFVNLKK
>FUSION-ENST00000521414.5:55407-ENST00000511725.5:35095|1573
AFDGLYFDIHLK
>FUSION-ENST00000521414.5:55407-ENST00000511725.5:35095|30
MFFVCLFF
>FUSION-ENST00000521414.5:55407-ENST00000511725.5:35095|71
IYSFKVFSTFR
>FUSION-ENST00000468408.5:15756-ENST00000478470.5:52945|807
MVMVICRVFVLNSCYYSER
>FUSION-ENST00000468408.5:15756-ENST00000478470.5:52945|809
LLKTVLLL
>FUSION-ENST00000521414.5:55407-ENST00000511725.5:35095|962
KPFSSHFSVSFEA
>FUSION-ENST00000468408.5:15756-ENST00000478470.5:52945|528
QWLFCFLDSYLK
>FUSION-ENST00000521414.5:55407-ENST00000511725.5:35095|1240
SCILVLKLR
>ENST00000356924.9|SNV-6659-A-G|1
QLSSVASK
>FUSION-ENST00000519635.1:1086-ENST00000544485.1:1622|449
MLVPLIGLSVPSR
>FUSION-ENST00000454690.1:5974-ENST00000297185.9:16759|15
GFPTEAERQQWKQEGVVGSGER
>FUSION-ENST00000468408.5:15756-ENST00000478470.5:52945|391
IYIWFNFHVYGSGNLNQVFQLHP
>FUSION-ENST00000519635.1:1086-ENST00000544485.1:1622|321
DCSKDRHK
>FUSION-ENST00000304478.9:5780-ENST00000649185.1:2185|4
SAAGAGCSKVLLTKGFVK
>FUSION-ENST00000519635.1:1086-ENST00000544485.1:1622|308
GSLHRCVRAR
>ENST00000551139.6|SNV-12968-G-A|17
MERTPVDPSVIIANMNFPTPK
>FUSION-ENST00000521414.5:55407-ENST00000511725.5:35095|261
MPSPQGI
>ENST00000546964.5|SNV-34765-G-A|3
SDPQYLRVVR
>FUSION-ENST00000519635.1:1086-ENST00000544485.1:1622|1111
GGGAHAQSPREAGTPD
>FUSION-ENST00000521414.5:55407-ENST00000511725.5:35095|559
ELTDFKTAFPIADFSYLTVIDLIL
>FUSION-ENST00000519635.1:1086-ENST00000544485.1:1622|304
AALLGADGSVPLAWCR
>FUSION-ENST00000468408.5:15756-ENST00000478470.5:52945|56
PGELCKLAVESMLPVCQGFLR
>FUSION-ENST00000521414.5:55407-ENST00000511725.5:35095|970
DGVSLYWSGWSR
>FUSION-ENST00000521414.5:55407-ENST00000511725.5:35095|658
TFWSMTDDIMTVVP
>FUSION-ENST00000521414.5:55407-ENST00000511725.5:35095|290
MGSHFVT
>ENST00000500337.6|INDEL-30212-T-TT|10
GCFDSPAKTFPSLFYCDSR
>ENST00000478571.1|SNV-30306-C-G|3
ILKKSSTSSLIESLFPFLDPV
>FUSION-ENST00000468408.5:15756-ENST00000478470.5:52945|197
ATCISQAIHPR
>FUSION-ENST00000521414.5:55407-ENST00000511725.5:35095|575
CKLQFIGYK
>FUSION-ENST00000521414.5:55407-ENST00000511725.5:35095|880
EAEAGELLEPGRQSCSELR
>FUSION-ENST00000519635.1:1086-ENST00000544485.1:1622|800
LPLFILVASVNS
>FUSION-ENST00000468408.5:15756-ENST00000478470.5:52945|291
RTKFLSSTEVNR
>FUSION-ENST00000519635.1:1086-ENST00000544485.1:1622|542
MSLCPNPVHFSSKHFETLCFR
>FUSION-ENST00000519635.1:1086-ENST00000544485.1:1622|844
AHRSLNLPGSRDPPASAS
>FUSION-ENST00000468408.5:15756-ENST00000478470.5:52945|126
LRVLSCWPGWSRTPDLK
>FUSION-ENST00000521414.5:55407-ENST00000511725.5:35095|1438
SVGPVLQYLPFKK
>FUSION-ENST00000468408.5:15756-ENST00000478470.5:52945|832
LFVGSQTCTRPRSAYPGRR
>FUSION-ENST00000521414.5:55407-ENST00000511725.5:35095|1487
MTKHGLYKK
>FUSION-ENST00000521414.5:55407-ENST00000511725.5:35095|101
CNLIVLR
>FUSION-ENST00000468408.5:15756-ENST00000478470.5:52945|468
VKIEEGGKYETMAILFFGFLFK
>FUSION-ENST00000521414.5:55407-ENST00000511725.5:35095|1318
CYPYIAVRYINPEDAAFFLLFK
>FUSION-ENST00000468408.5:15756-ENST00000478470.5:52945|372
MRGRIQLCSGDSK
>FUSION-ENST00000519635.1:1086-ENST00000544485.1:1622|780
LGRSLFLVHYK
>FUSION-ENST00000519635.1:1086-ENST00000544485.1:1622|903
MPSPNLTILK
>FUSION-ENST00000521414.5:55407-ENST00000511725.5:35095|707
RPGVEFSTCGIMSALRK
>FUSION-ENST00000521414.5:55407-ENST00000511725.5:35095|546
HCTPAWATERDSVSK
>FUSION-ENST00000519635.1:1086-ENST00000544485.1:1622|1158
REVLQRGPLR
>FUSION-ENST00000519635.1:1086-ENST00000544485.1:1622|847
MAHRSLNLPGSR
>FUSION-ENST00000468408.5:15756-ENST00000478470.5:52945|301
MALLGIMFTLLDYCKH
>FUSION-ENST00000468408.5:15756-ENST00000478470.5:52945|303
MALLGIMFTLLDYCK
>FUSION-ENST00000519635.1:1086-ENST00000544485.1:1622|614
LSVPQFPHWWNRDNSRTYLAR
>FUSION-ENST00000519635.1:1086-ENST00000544485.1:1622|883
MLYNHYFCLVPEHFHHPQRKPCTH
>ENST00000533249.5|SNV-4585-G-A|3
ATEVSPSR
>FUSION-ENST00000521414.5:55407-ENST00000511725.5:35095|667
MPLHSSLGDGARLHLER
>FUSION-ENST00000521414.5:55407-ENST00000511725.5:35095|327
VMSSGVHYNSLRPC
>ENST00000645722.2|SNV-285691-A-T|1
MLPGPLMMYQFQSSFIKAAK
>FUSION-ENST00000521414.5:55407-ENST00000511725.5:35095|13
YIYVEYISFLSFFCR
>FUSION-ENST00000519635.1:1086-ENST00000544485.1:1622|357
CFLEARV
>ENST00000324698.11|SNV-31721-T-A|2
DHFSHLLGIPHSVLQIRYSGKNLK
>FUSION-ENST00000468408.5:15756-ENST00000478470.5:52945|569
VHDCFPQK
>ENST00000261558.8|MNV-14219-GTCTT-G|SNV-14216-T-C|2
SLLIWIIGQKFPKSMETSLEL
>FUSION-ENST00000468408.5:15756-ENST00000478470.5:52945|534
SLCFGNWGEGRGK
>FUSION-ENST00000521414.5:55407-ENST00000511725.5:35095|516
MESSAML
>FUSION-ENST00000521414.5:55407-ENST00000511725.5:35095|500
EVSSGSATAANSSGGKR
>ENST00000562578.5|SNV-6368-C-T|3
RGGGQAYLNPFNKQSGPR
>FUSION-ENST00000468408.5:15756-ENST00000478470.5:52945|467
IEEGGKYETMAILFFGFLFK
>FUSION-ENST00000519635.1:1086-ENST00000544485.1:1622|829
MSHRSQLWLLVLANYAR
>FUSION-ENST00000468408.5:15756-ENST00000478470.5:52945|325
IVCPTRLPIKTF
>FUSION-ENST00000521414.5:55407-ENST00000511725.5:35095|369
AMLRLGQAGL
>FUSION-ENST00000521414.5:55407-ENST00000511725.5:35095|513
RTVEPSD
>FUSION-ENST00000521414.5:55407-ENST00000511725.5:35095|1382
PVIPQYFGRLRR
>FUSION-ENST00000521414.5:55407-ENST00000511725.5:35095|1707
MAPVEAPAR
>FUSION-ENST00000468408.5:15756-ENST00000478470.5:52945|763
SSETDFDRATK
>FUSION-ENST00000521414.5:55407-ENST00000511725.5:35095|736
HCGVQVYR
>ENST00000551139.6|SNV-12968-G-A|9
NFPTPKMK
>FUSION-ENST00000521414.5:55407-ENST00000511725.5:35095|497
RAKAQLKP
>FUSION-ENST00000521414.5:55407-ENST00000511725.5:35095|392
GMINTVYLGY
>FUSION-ENST00000519635.1:1086-ENST00000544485.1:1622|669
MGSCCVAQAGLESWPQAIFLLRPPK
>FUSION-ENST00000519635.1:1086-ENST00000544485.1:1622|1007
LVLNSLPQVIR
>FUSION-ENST00000521414.5:55407-ENST00000511725.5:35095|1179
LGAVAHACNPSSLGGRDGQIMR
>ENST00000409108.6|SNV-16181-G-A|1
HFCLLLHCYPGYGHRETR
>FUSION-ENST00000519635.1:1086-ENST00000544485.1:1622|960
SGQTPLSGER
>FUSION-ENST00000519635.1:1086-ENST00000544485.1:1622|1024
FTEILQCC
>FUSION-ENST00000519635.1:1086-ENST00000544485.1:1622|249
VTWPGGYLRAGCLMRAQLNVSR
>FUSION-ENST00000521414.5:55407-ENST00000511725.5:35095|341
MKTWNTPWPSK
>FUSION-ENST00000468408.5:15756-ENST00000478470.5:52945|596
MQESPTPTLHR
>ENST00000480912.5|SNV-8421-C-T|4
MAQAGASAGQGATR
>FUSION-ENST00000521414.5:55407-ENST00000511725.5:35095|867
SLFVTGSR
>FUSION-ENST00000468408.5:15756-ENST00000478470.5:52945|660
YMALASGENHPLWK
>FUSION-ENST00000519635.1:1086-ENST00000544485.1:1622|171
HFLFIYLF
>ENST00000323037.5|SNV-77813-C-T|1
FCPEHPSD
>FUSION-ENST00000521414.5:55407-ENST00000511725.5:35095|398
MPVIPATWEAAAGESLEPRRR
>FUSION-ENST00000519635.1:1086-ENST00000544485.1:1622|468
PVISALWEAEAGGSSEVSSLRPA
>FUSION-ENST00000521414.5:55407-ENST00000511725.5:35095|74
SHCAQPKIYSFK
>ENST00000562578.5|SNV-6368-C-T|5
RGGGQAYLNPFNK
>FUSION-ENST00000468408.5:15756-ENST00000478470.5:52945|750
NLDHLFSILFYPGQIDRVSILSI
>FUSION-ENST00000468408.5:15756-ENST00000478470.5:52945|653
MALASGENHPLWKGGRR
>FUSION-ENST00000519635.1:1086-ENST00000544485.1:1622|276
DELPCEREQGRGK
>FUSION-ENST00000521414.5:55407-ENST00000511725.5:35095|382
HGNDKHCIFR
>FUSION-ENST00000468408.5:15756-ENST00000478470.5:52945|118
KKLTEEWK
>ENST00000378623.6|SNV-55914-C-A|1
LTDPGMGNLTYSNPSYRTSTQEVK
>ENST00000517836.5|SNV-37217-A-T|10
MMMQLKELSLPVHHIWMISTQQKK
>FUSION-ENST00000521414.5:55407-ENST00000511725.5:35095|1658
RISLLFKVK
>ENST00000397712.7|SNV-28325-C-T|3
RENIRLLTMSGHVGFESLPDQLVNR
>FUSION-ENST00000468408.5:15756-ENST00000478470.5:52945|37
TAVEEVLGVFIEPNGYHRTRR
>FUSION-ENST00000521414.5:55407-ENST00000511725.5:35095|1312
QPFFFCSNNWIFKLCPGT
>FUSION-ENST00000521414.5:55407-ENST00000511725.5:35095|928
YHYSTKKESIFSAN
>FUSION-ENST00000521414.5:55407-ENST00000511725.5:35095|1243
MKSCILVLKLR
>FUSION-ENST00000519635.1:1086-ENST00000544485.1:1622|69
QRLMFCPR
>FUSION-ENST00000519635.1:1086-ENST00000544485.1:1622|334
MKSLQFMFR
>FUSION-ENST00000519635.1:1086-ENST00000544485.1:1622|328
SLQFMFR
>FUSION-ENST00000519635.1:1086-ENST00000544485.1:1622|548
MSMSLCPNPVHFSSK
>ENST00000339865.9|INDEL-101542-G-GA|1
NMGYSRRR
>FUSION-ENST00000519635.1:1086-ENST00000544485.1:1622|534
DFGPAWTLFRTQYVDMAGLCL
>FUSION-ENST00000521414.5:55407-ENST00000511725.5:35095|200
MSCVCVCVCDR
>FUSION-ENST00000254508.7:54377-ENST00000530758.2:10594|3
ITIAAYLPLKVTK
>FUSION-ENST00000519635.1:1086-ENST00000544485.1:1622|952
MLFQIFL
>FUSION-ENST00000468408.5:15756-ENST00000478470.5:52945|652
ALASGENHPLWKGGRR
>FUSION-ENST00000519635.1:1086-ENST00000544485.1:1622|99
AGALGFPFCLSCWAFPATCLA
>FUSION-ENST00000521414.5:55407-ENST00000511725.5:35095|487
RVRLQDLIE
>FUSION-ENST00000360943.10:14486-ENST00000361624.2:1051|2
GVMEKSFLEYYDFYEVA
>ENST00000463108.5|SNV-10019-G-A|1
IRQKFLND
>FUSION-ENST00000521414.5:55407-ENST00000511725.5:35095|440
MSHHSQPPLL
>ENST00000397712.7|SNV-28325-C-T|2
ENIRLLTMSGHVGFESLPDQLVNR
>FUSION-ENST00000521414.5:55407-ENST00000511725.5:35095|1054
VGESLGWETSLSNSARPLLYKNCKT
>FUSION-ENST00000521414.5:55407-ENST00000511725.5:35095|863
CTPAWATER
>ENST00000357022.6|SNV-8164-C-T|7
MMELFDTIVEQLYSIFTVKELTNK
>FUSION-ENST00000521414.5:55407-ENST00000511725.5:35095|1680
MAGLGPRGALGRWAAPSTEVER
>ENST00000645722.2|SNV-285691-A-T|3
TYLRMLPGPLMMYQFQSSFIKAAK
>FUSION-ENST00000519635.1:1086-ENST00000544485.1:1622|424
MRQPQGSLHR
>FUSION-ENST00000519635.1:1086-ENST00000544485.1:1622|383
GDWSLSHLCNLDHKR
>FUSION-ENST00000519635.1:1086-ENST00000544485.1:1622|1163
QRASNSGGGAAGPLR
>FUSION-ENST00000521414.5:55407-ENST00000511725.5:35095|788
MCHHTRLISCIFSR
>FUSION-ENST00000468408.5:15756-ENST00000478470.5:52945|498
RYSHFGLPKNQK
>FUSION-ENST00000521414.5:55407-ENST00000511725.5:35095|1147
AWWWGPVIPATQEAESGELLEPGRR
>ENST00000261168.8|INDEL-112690-C-CA|4
ECNTSSSNSGDHK
>ENST00000393271.6|SNV-6305-T-C|2
ELADLTCAFTKAVAEAPFK
>FUSION-ENST00000468408.5:15756-ENST00000478470.5:52945|650
QAMKDKEK
>FUSION-ENST00000521414.5:55407-ENST00000511725.5:35095|289
MSHCTWPILR
>FUSION-ENST00000519635.1:1086-ENST00000544485.1:1622|779
MLGRSLFLVHYKLK
>FUSION-ENST00000468408.5:15756-ENST00000478470.5:52945|110
LTEEWKE
>FUSION-ENST00000468408.5:15756-ENST00000478470.5:52945|383
MFLNFNLR
>FUSION-ENST00000519635.1:1086-ENST00000544485.1:1622|1112
GGGAHAQSPR
>FUSION-ENST00000521414.5:55407-ENST00000511725.5:35095|183
MILNISITPQIFFMSLL
>FUSION-ENST00000521414.5:55407-ENST00000511725.5:35095|510
MNLGGGACSEPRSR
>FUSION-ENST00000521414.5:55407-ENST00000511725.5:35095|255
TRSIIFL
>FUSION-ENST00000519635.1:1086-ENST00000544485.1:1622|795
AVAEIKMLIPTWKR
>FUSION-ENST00000468408.5:15756-ENST00000478470.5:52945|278
ELKLVASREWELGMGNGETGNFYFL
>FUSION-ENST00000519635.1:1086-ENST00000544485.1:1622|281
KALVARDELPCER
>FUSION-ENST00000521414.5:55407-ENST00000511725.5:35095|557
METILANIVKPCLY
>FUSION-ENST00000468408.5:15756-ENST00000478470.5:52945|753
MNLDHLFSILFYPGQIDR
>FUSION-ENST00000519635.1:1086-ENST00000544485.1:1622|376
DLPLGTHSLSQGRSMLR
>ENST00000251582.12|SNV-220433-C-T|1
WACSRELCPGRWR
>FUSION-ENST00000521414.5:55407-ENST00000511725.5:35095|1338
HTCFVCR
>FUSION-ENST00000521414.5:55407-ENST00000511725.5:35095|1416
QFSCVSLPSS
>FUSION-ENST00000521414.5:55407-ENST00000511725.5:35095|1043
IFFFETDYR
>FUSION-ENST00000519635.1:1086-ENST00000544485.1:1622|154
NISVQVSV
>FUSION-ENST00000468408.5:15756-ENST00000478470.5:52945|509
KGGRPSILYSR
>FUSION-ENST00000521414.5:55407-ENST00000511725.5:35095|472
VDAVTFPAR
>FUSION-ENST00000519635.1:1086-ENST00000544485.1:1622|693
CFGVLPSR
>FUSION-ENST00000521414.5:55407-ENST00000511725.5:35095|960
CHPCCGHR
>FUSION-ENST00000519635.1:1086-ENST00000544485.1:1622|712
GGGSQWGGQGVAPLPTWLR
>FUSION-ENST00000468408.5:15756-ENST00000478470.5:52945|95
MHFPSNTSKDIHL
>FUSION-ENST00000519635.1:1086-ENST00000544485.1:1622|934
MEDEWPDTTLR
>FUSION-ENST00000521414.5:55407-ENST00000511725.5:35095|444
LPRLVSNSWAEAILPWPPKVLTLQA
>FUSION-ENST00000521414.5:55407-ENST00000511725.5:35095|1218
MHHRAWLIFVFLAGFTMLTR
>ENST00000176763.10|SNV-105852-C-T|3
LEQDWDYTR
>ENST00000556460.5|SNV-74-G-A|4
MLSQSRCVSR
>FUSION-ENST00000468408.5:15756-ENST00000478470.5:52945|506
GGRPSILYSRLVINSTGLEWVLK
>FUSION-ENST00000521414.5:55407-ENST00000511725.5:35095|563
ITRSGDGDHPG
>FUSION-ENST00000468408.5:15756-ENST00000478470.5:52945|141
LRSLSCLCTSLSRAPGFLWR
>FUSION-ENST00000468408.5:15756-ENST00000478470.5:52945|513
FGVGFMTASLRKGGRPSILYSR
>FUSION-ENST00000521414.5:55407-ENST00000511725.5:35095|192
MSPCAWR
>FUSION-ENST00000519635.1:1086-ENST00000544485.1:1622|984
GVGGEGDR
>FUSION-ENST00000519635.1:1086-ENST00000544485.1:1622|110
MGFHHIGR
>FUSION-ENST00000468408.5:15756-ENST00000478470.5:52945|594
MQESPTPTLHRISH
>FUSION-ENST00000519635.1:1086-ENST00000544485.1:1622|238
MAEVKEEQVRSYMDGSR
>FUSION-ENST00000521414.5:55407-ENST00000511725.5:35095|1223
PVHSSLGHR
>FUSION-ENST00000519635.1:1086-ENST00000544485.1:1622|966
ASGLVAK
>FUSION-ENST00000519635.1:1086-ENST00000544485.1:1622|1167
ISEPQFPCLQKGPRNR
>FUSION-ENST00000521414.5:55407-ENST00000511725.5:35095|1421
MESCSVAQAGVQWHDLGSLQPPPPR
>FUSION-ENST00000521414.5:55407-ENST00000511725.5:35095|940
MQLDFSYVLFLFIYLFIYF
>FUSION-ENST00000468408.5:15756-ENST00000478470.5:52945|443
MLMSKKCK
>FUSION-ENST00000521414.5:55407-ENST00000511725.5:35095|622
MHHHAQLILYF
>FUSION-ENST00000519635.1:1086-ENST00000544485.1:1622|1174
SNNGPAQLSYNAMKR
>FUSION-ENST00000519635.1:1086-ENST00000544485.1:1622|246
MRAQLNVSR
>FUSION-ENST00000468408.5:15756-ENST00000478470.5:52945|28
KNGRGSFTR
>FUSION-ENST00000521414.5:55407-ENST00000511725.5:35095|1291
NTLVLSVEIK
>FUSION-ENST00000519635.1:1086-ENST00000544485.1:1622|723
CSYDTWKQGCEMICIRYF
>ENST00000556460.5|SNV-74-G-A|2
MLSQSRCVSRAFSR
>FUSION-ENST00000310127.10:5649-ENST00000587524.1:17617|52
RICTCPVR
>ENST00000484147.5|SNV-36794-C-T|5
MKSPFHFLYGHLNHLLWLRK
>FUSION-ENST00000468408.5:15756-ENST00000478470.5:52945|474
MLQHPTK
>FUSION-ENST00000521414.5:55407-ENST00000511725.5:35095|725
MICPPRPPKVLGLQA
>FUSION-ENST00000521414.5:55407-ENST00000511725.5:35095|283
MTLKFYIYIHILIYVLICK
>FUSION-ENST00000521414.5:55407-ENST00000511725.5:35095|1301
QSETKLAGHGDVCL
>FUSION-ENST00000468408.5:15756-ENST00000478470.5:52945|300
ALLGIMFTLLDYCKH
>FUSION-ENST00000521414.5:55407-ENST00000511725.5:35095|1625
MKWYLLNTIKK
>FUSION-ENST00000468408.5:15756-ENST00000478470.5:52945|47
CRLSVPPLCK
>FUSION-ENST00000360204.5:17575-ENST00000559916.1:3936|17
HEMVANPSGTPKIQVYSR
>FUSION-ENST00000519635.1:1086-ENST00000544485.1:1622|731
WGGGRERGR
>ENST00000377797.7|SNV-14475-G-A|5
AAPAPGKVEDVTPQVK
>FUSION-ENST00000521414.5:55407-ENST00000511725.5:35095|1662
FTETLNWEGVLLDFVLKR
>FUSION-ENST00000521414.5:55407-ENST00000511725.5:35095|211
MCKSNIYSSHSHP
>ENST00000413366.8|INDEL-384597-C-CA|1
NQNHPLHTKSAVE
>FUSION-ENST00000521414.5:55407-ENST00000511725.5:35095|691
CHHTRVIFVFLVETGFHHVGQTGLK
>ENST00000460699.5|SNV-10649-G-A|3
MPPLQQTLATYLQCMRHLVSEEQFR
>FUSION-ENST00000468408.5:15756-ENST00000478470.5:52945|883
AVLLPIHFPSFCFPHTIRPCE
>FUSION-ENST00000521414.5:55407-ENST00000511725.5:35095|439
SHHSQPPLL
>ENST00000357387.8|SNV-121997-C-G|3
GTCVYVLGVIAK
>ENST00000476586.5|SNV-101516-G-A|1
NSPMQIHFEQLCKTKLPK
>FUSION-ENST00000521414.5:55407-ENST00000511725.5:35095|518
EWNLRPCCECYISIRSCGSR
>FUSION-ENST00000521414.5:55407-ENST00000511725.5:35095|1285
MPVIPTLGGQGGR
>FUSION-ENST00000468408.5:15756-ENST00000478470.5:52945|564
GSHYAAQVGLK
>FUSION-ENST00000468408.5:15756-ENST00000478470.5:52945|214
MSRYLSPRCASS
>FUSION-ENST00000521414.5:55407-ENST00000511725.5:35095|1512
MAVVPARWEAEVGGSR
>FUSION-ENST00000519635.1:1086-ENST00000544485.1:1622|269
SIKSSQSMFFCHGFSR
>ENST00000533249.5|SNV-4585-G-A|4
AGGLDWPKATEVSPSRTIR
>FUSION-ENST00000519635.1:1086-ENST00000544485.1:1622|380
RQVRPGGCQFRDLPLGTHSLSQGR
>FUSION-ENST00000519635.1:1086-ENST00000544485.1:1622|730
MKENEKIL
>FUSION-ENST00000521414.5:55407-ENST00000511725.5:35095|1555
SCYIWVLIRFF
>FUSION-ENST00000519635.1:1086-ENST00000544485.1:1622|291
VFPGGLRHSASWQRK
>FUSION-ENST00000468408.5:15756-ENST00000478470.5:52945|641
NVFLQEFVRIATDTPMQASTCFK
>ENST00000374700.7|SNV-26635-G-A|6
WEFVSAFRQAQRQK
>FUSION-ENST00000521414.5:55407-ENST00000511725.5:35095|979
MSHCTGSWPASWHLFKVSTIHLY
>FUSION-ENST00000521414.5:55407-ENST00000511725.5:35095|930
YHYSTKK
>FUSION-ENST00000521414.5:55407-ENST00000511725.5:35095|931
MYHYSTKK
>ENST00000373851.6|SNV-75623-T-G|1
GVLHCNVPEHHNLGSGK
>FUSION-ENST00000519635.1:1086-ENST00000544485.1:1622|609
MRALGCRETAASLSVSSVICK
>FUSION-ENST00000468408.5:15756-ENST00000478470.5:52945|770
IDPFFLIF
>FUSION-ENST00000468408.5:15756-ENST00000478470.5:52945|244
MGRQETSIFYDK
>FUSION-ENST00000521414.5:55407-ENST00000511725.5:35095|1541
YLVNFSILGK
>FUSION-ENST00000519635.1:1086-ENST00000544485.1:1622|74
MYSLNSSGTCDICPAEFVKHVK
>FUSION-ENST00000468408.5:15756-ENST00000478470.5:52945|232
MDTNQPLLPFYLKK
>FUSION-ENST00000468408.5:15756-ENST00000478470.5:52945|839
SPLATLRQR
>FUSION-ENST00000468408.5:15756-ENST00000478470.5:52945|401
MTYLRSTWI
>FUSION-ENST00000468408.5:15756-ENST00000478470.5:52945|681
HCALYIIVCAVPLYSWQHNK
>ENST00000563594.5|SNV-6368-C-T|2
QAYLNPFNK
>FUSION-ENST00000521414.5:55407-ENST00000511725.5:35095|375
MVGIFYTFSCFESF
>FUSION-ENST00000521414.5:55407-ENST00000511725.5:35095|1142
HTGSQSSTVESFLSV
>FUSION-ENST00000521414.5:55407-ENST00000511725.5:35095|354
LVRLVSSSRPQVIHPPQPPK
>ENST00000257934.9|SNV-19855-G-A|1
TDAVVAPGSAPGNPGLNDRSRR
>FUSION-ENST00000468408.5:15756-ENST00000478470.5:52945|661
SRYMALASGENHPLWKGGR
>FUSION-ENST00000521414.5:55407-ENST00000511725.5:35095|947
MIPWLQYQRMR
>FUSION-ENST00000401695.8:2066-ENST00000261772.13:17618|1
EEQVISLGPQ
>FUSION-ENST00000468408.5:15756-ENST00000478470.5:52945|107
MCVSGDR
>FUSION-ENST00000468408.5:15756-ENST00000478470.5:52945|205
MYFFGCVCR
>FUSION-ENST00000521414.5:55407-ENST00000511725.5:35095|524
DGQITRSGD
>ENST00000563594.5|SNV-6368-C-T|5
LARFRQAYLNPFNK
>FUSION-ENST00000519635.1:1086-ENST00000544485.1:1622|559
LGCCYQTKETSTLGQLKK
>FUSION-ENST00000519635.1:1086-ENST00000544485.1:1622|33
IAPLYSSLGNRERERPCLK
>FUSION-ENST00000468408.5:15756-ENST00000478470.5:52945|345
IHELQIER
>FUSION-ENST00000468408.5:15756-ENST00000478470.5:52945|393
ILKGEKTQGEK
>FUSION-ENST00000521414.5:55407-ENST00000511725.5:35095|809
MLPRLVSNSR
>FUSION-ENST00000521414.5:55407-ENST00000511725.5:35095|1645
MFFFLEVGR
>FUSION-ENST00000468408.5:15756-ENST00000478470.5:52945|173
IFELPVHFTQQSPR
>ENST00000480912.5|SNV-8421-C-T|1
AQAGASAGQGATRSEWCGLLRPQ
>FUSION-ENST00000519635.1:1086-ENST00000544485.1:1622|741
MQWCNHSSVQPQPPGLK
>FUSION-ENST00000468408.5:15756-ENST00000478470.5:52945|262
LQYGWKLGGLGK
>ENST00000361297.7|SNV-246952-G-C|1
DGQETRKR
>FUSION-ENST00000521414.5:55407-ENST00000511725.5:35095|1128
QSEFNCRIVS
>FUSION-ENST00000521414.5:55407-ENST00000511725.5:35095|420
IARARWLVLVFPALWEAK
>FUSION-ENST00000468408.5:15756-ENST00000478470.5:52945|798
VFVLNSCYYSERFR
>ENST00000356713.5|SNV-1477-A-G|2
IPVYEGDQRHNIVDILFVR
>FUSION-ENST00000521414.5:55407-ENST00000511725.5:35095|247
STDAQVPDIKWHSICV
>FUSION-ENST00000519635.1:1086-ENST00000544485.1:1622|524
NSARPGAVTHACNPSTLGGQGRWIT
>FUSION-ENST00000521414.5:55407-ENST00000511725.5:35095|102
TLGACPKCNLIVLRYK
>FUSION-ENST00000519635.1:1086-ENST00000544485.1:1622|646
MPIIPALWEAEAGGSLEPRSLR
>FUSION-ENST00000468408.5:15756-ENST00000478470.5:52945|478
RPWSLGKEGMLQHPTK
>ENST00000315596.15|MNV-145738-TC-T|9
GPPRQAKYAIHCIHAIFLVK
>FUSION-ENST00000468408.5:15756-ENST00000478470.5:52945|374
GVEISTK
>FUSION-ENST00000521414.5:55407-ENST00000511725.5:35095|521
MDSKEWNLRPCCECYISIRSCGSR
>FUSION-ENST00000521414.5:55407-ENST00000511725.5:35095|53
IYSFFFFFFFFLR
>FUSION-ENST00000521414.5:55407-ENST00000511725.5:35095|65
MGSCYVGQAGFKLLASSDWR
>FUSION-ENST00000521414.5:55407-ENST00000511725.5:35095|326
MSSGVHYNSLRPC
>FUSION-ENST00000468408.5:15756-ENST00000478470.5:52945|503
WFHSALLADAR
>ENST00000579419.5|SNV-6280-C-G|1
EAQQQQLEALIAEKKMQLER
>FUSION-ENST00000462807.5:402-ENST00000263433.8:21302|5
APPDASEPK
>ENST00000296755.12|INDEL-88368-C-CA|13
TSCFKTK
>FUSION-ENST00000468408.5:15756-ENST00000478470.5:52945|683
MCRTFIQLAA
>FUSION-ENST00000521414.5:55407-ENST00000511725.5:35095|531
VVGHFHDVGKPR
>ENST00000479510.2|SNV-3851-C-T|6
MPPSEMYGDPLCTEPNMFIPR
>FUSION-ENST00000468408.5:15756-ENST00000478470.5:52945|261
LQYGWKLGGLGKYAMLACMEVEGDI
>FUSION-ENST00000521414.5:55407-ENST00000511725.5:35095|105
MTLGACPKCNLIVLR
>FUSION-ENST00000519635.1:1086-ENST00000544485.1:1622|546
MSMSLCPNPVHFSSKHFETLCFR
>ENST00000469573.1|SNV-73730-G-A|4
VIKVYSEDETSRALDVPSDITTR
>FUSION-ENST00000521414.5:55407-ENST00000511725.5:35095|1012
GATKISVSWCFE
>FUSION-ENST00000521414.5:55407-ENST00000511725.5:35095|351
MPVIPALWEAEAGGSLEVR
>ENST00000477866.1|SNV-2690-A-G|5
MESPAATSPATATCLAPK
>ENST00000367098.5|SNV-2091-A-C|3
YSQILRHFEK
>FUSION-ENST00000468408.5:15756-ENST00000478470.5:52945|44
LSVPPLCKLNLMTCSFLK
>FUSION-ENST00000304478.9:5780-ENST00000649185.1:2185|3
VLLTKGFVK
>ENST00000477028.1|SNV-201461-C-A|1
WPAYTCLPLMHT
>FUSION-ENST00000521414.5:55407-ENST00000511725.5:35095|911
MNNCVQPQLCFF
>FUSION-ENST00000521414.5:55407-ENST00000511725.5:35095|122
LYFCTLCFVYSK
>FUSION-ENST00000468408.5:15756-ENST00000478470.5:52945|40
TCSFLKTAVEEVLGVFIEPNGYHR
>ENST00000497914.5|SNV-47875-A-G|3
EISGGLVEISWFFPSGR
>ENST00000652266.1|SNV-18230-C-T|4
CRSPLQTPSSGQFSSSPIQASVK
>FUSION-ENST00000521414.5:55407-ENST00000511725.5:35095|679
LCMTNIYNFVNLKKLAR
>FUSION-ENST00000521414.5:55407-ENST00000511725.5:35095|1501
MVFTKNTK
>FUSION-ENST00000468408.5:15756-ENST00000478470.5:52945|504
LVINSTGLEWVLKWFHSALLADAR
>ENST00000374700.7|SNV-26635-G-A|5
QAQRQKNALAIVNSGMR
>ENST00000259486.10|SNV-56256-C-T|2
LRSCGTHSPYMRPVYPIK
>FUSION-ENST00000519635.1:1086-ENST00000544485.1:1622|1104
MAHKARR
>FUSION-ENST00000521414.5:55407-ENST00000511725.5:35095|408
ETIIEMK
>FUSION-ENST00000468408.5:15756-ENST00000478470.5:52945|94
HFPSNTSKDIHL
>FUSION-ENST00000468408.5:15756-ENST00000478470.5:52945|670
SNALCYDVRK
>ENST00000674413.1|SNV-14475-G-A|5
APAPGKVEDVTPQVK
>FUSION-ENST00000521414.5:55407-ENST00000511725.5:35095|424
IRPLHSCLGDRARLCLLK
>FUSION-ENST00000468408.5:15756-ENST00000478470.5:52945|124
NVASLYGYKPTPSTFLFKK
>FUSION-ENST00000519635.1:1086-ENST00000544485.1:1622|661
PVVPDTWEVR
>FUSION-ENST00000519635.1:1086-ENST00000544485.1:1622|992
NECCCDR
>FUSION-ENST00000519635.1:1086-ENST00000544485.1:1622|1022
RTQNIFL
>ENST00000566079.5|SNV-6368-C-T|2
APGPWQAMQAYLNPFNK
>ENST00000541323.1|SNV-52264-G-A|2
HQGVVYCRAEAGGR
>FUSION-ENST00000521414.5:55407-ENST00000511725.5:35095|411
MLVCACSPSYLGG
>ENST00000409930.3|SNV-20488-G-A|1
SHLITLLLFLFHSETICQPSGRK
>FUSION-ENST00000521414.5:55407-ENST00000511725.5:35095|1109
WNFGAFVALGKSLCEFS
>FUSION-ENST00000521414.5:55407-ENST00000511725.5:35095|1297
LPGTFAASSQKCR
>FUSION-ENST00000521414.5:55407-ENST00000511725.5:35095|388
VGIFSSSFFFFFFFFFLR
>FUSION-ENST00000468408.5:15756-ENST00000478470.5:52945|598
LSRLALNSCALAILPPELSL
>FUSION-ENST00000468408.5:15756-ENST00000478470.5:52945|442
LMSKKCK
>FUSION-ENST00000521414.5:55407-ENST00000511725.5:35095|1308
GDPVSTK
>FUSION-ENST00000521414.5:55407-ENST00000511725.5:35095|926
MVRSWLAATSASPVQAILLPQHLEK
>FUSION-ENST00000521414.5:55407-ENST00000511725.5:35095|1227
VAHACNPSTLGSQGRR
>FUSION-ENST00000521414.5:55407-ENST00000511725.5:35095|1470
QTKRFQTLMSIK
>FUSION-ENST00000521414.5:55407-ENST00000511725.5:35095|66
GSCYVGQAGFK
>FUSION-ENST00000521414.5:55407-ENST00000511725.5:35095|378
CHHAQLIMHF
>FUSION-ENST00000519635.1:1086-ENST00000544485.1:1622|707
AGATHAHLVLFLFIFFKFK
>FUSION-ENST00000521414.5:55407-ENST00000511725.5:35095|835
SGPYLLLGQETLNNHIDVGR
>FUSION-ENST00000521414.5:55407-ENST00000511725.5:35095|536
RDGSQQRLCDSSK
>FUSION-ENST00000519635.1:1086-ENST00000544485.1:1622|1066
MEEAGIGDTHPSYGGSR
>FUSION-ENST00000521414.5:55407-ENST00000511725.5:35095|1411
HPHAQLLFVFSVETGFHHVGQAGLK
>FUSION-ENST00000519635.1:1086-ENST00000544485.1:1622|849
LECSVAIMAHR
>FUSION-ENST00000521414.5:55407-ENST00000511725.5:35095|499
MEVSSGSATAANSSGGKRAK
>FUSION-ENST00000468408.5:15756-ENST00000478470.5:52945|691
EVAGLEVVWGK
>FUSION-ENST00000521414.5:55407-ENST00000511725.5:35095|35
LLREFHQQDREYW
>FUSION-ENST00000521414.5:55407-ENST00000511725.5:35095|841
HCAKSWK
>FUSION-ENST00000521414.5:55407-ENST00000511725.5:35095|79
SANFCIFSRNGVLPCSPG
>FUSION-ENST00000521414.5:55407-ENST00000511725.5:35095|381
MHGNDKHCIFRVLISSGR
>FUSION-ENST00000521414.5:55407-ENST00000511725.5:35095|980
SHCTGSWPASWHLFK
>FUSION-ENST00000521414.5:55407-ENST00000511725.5:35095|1463
FQTLMSIKARQVPK
>ENST00000566079.5|SNV-6368-C-T|1
APGPWQAMQAYLNPFNKQSGPR
>FUSION-ENST00000521414.5:55407-ENST00000511725.5:35095|1085
MPIMLTYGIGIISK
>FUSION-ENST00000519635.1:1086-ENST00000544485.1:1622|862
KASRDQLLNPSMFQTR
>FUSION-ENST00000521414.5:55407-ENST00000511725.5:35095|1460
YAFLVDISLVCGLK
>FUSION-ENST00000468408.5:15756-ENST00000478470.5:52945|437
HLEMPQSEK
>FUSION-ENST00000468408.5:15756-ENST00000478470.5:52945|543
MLGGYTMAFKTKR
>ENST00000259206.9|SNV-20488-G-A|1
ETICQPSGRKSSK
>FUSION-ENST00000521414.5:55407-ENST00000511725.5:35095|1152
MSFSAGR
>FUSION-ENST00000521414.5:55407-ENST00000511725.5:35095|318
CPANFLYF
>ENST00000637911.1|SNV-3851-C-T|3
MSLTVNRCTGTLYAPNPICSFPV
>FUSION-ENST00000468408.5:15756-ENST00000478470.5:52945|134
SWNYRCLPPHLANFCMLR
>FUSION-ENST00000468408.5:15756-ENST00000478470.5:52945|54
LAVESMLPVCQGFLRGDLVTQ
>FUSION-ENST00000519635.1:1086-ENST00000544485.1:1622|377
DLPLGTHSLSQGR
>FUSION-ENST00000521414.5:55407-ENST00000511725.5:35095|826
PLHTCLGNRAR
>FUSION-ENST00000519635.1:1086-ENST00000544485.1:1622|333
KSLQFMFR
>ENST00000522993.1|SNV-22427-A-G|2
PRAFRAAAGK
>FUSION-ENST00000519635.1:1086-ENST00000544485.1:1622|403
VQWPNLGSPQPLPPRLK
>FUSION-ENST00000521414.5:55407-ENST00000511725.5:35095|1221
PVHSSLGHRAR
>FUSION-ENST00000519635.1:1086-ENST00000544485.1:1622|913
GSHFVAQGGGQWCYHSSL
>ENST00000263915.8|SNV-73730-G-A|1
ALDVPSDITTRDVCQLLILK
>FUSION-ENST00000519635.1:1086-ENST00000544485.1:1622|787
EGWWSSEER
>FUSION-ENST00000519635.1:1086-ENST00000544485.1:1622|739
MQWCNHSSVQPQPPGLKGSSHLSL
>FUSION-ENST00000519635.1:1086-ENST00000544485.1:1622|96
MSSRFVCVVV
>ENST00000484876.1|SNV-6216-A-C|4
MLTSGKRSHLESSSSPH
>FUSION-ENST00000519635.1:1086-ENST00000544485.1:1622|1117
MRGGGAHAQSPR
>FUSION-ENST00000468408.5:15756-ENST00000478470.5:52945|72
ATYLENSKTP
>FUSION-ENST00000521414.5:55407-ENST00000511725.5:35095|654
RSCEMNKG
>FUSION-ENST00000521414.5:55407-ENST00000511725.5:35095|410
LVCACSPSYLGG
>FUSION-ENST00000521414.5:55407-ENST00000511725.5:35095|1432
MWIKVTRDWGSLSNQECK
>FUSION-ENST00000521414.5:55407-ENST00000511725.5:35095|1551
LKYLVNFSILGKGK
>FUSION-ENST00000468408.5:15756-ENST00000478470.5:52945|737
VENNDMTLESGLNLTQVVSPVR
>FUSION-ENST00000468408.5:15756-ENST00000478470.5:52945|761
SSETDFDRATKL
>FUSION-ENST00000468408.5:15756-ENST00000478470.5:52945|912
SGPGFRGPGR
>FUSION-ENST00000521414.5:55407-ENST00000511725.5:35095|251
KGWSQVLPWIPKSTDAQVPDIK
>ENST00000325954.9|SNV-12968-G-A|6
YNRKHELSYPK
>FUSION-ENST00000468408.5:15756-ENST00000478470.5:52945|84
LSGLPER
>FUSION-ENST00000468408.5:15756-ENST00000478470.5:52945|142
MLRSLSCLCTSLSRAPGFLWR
>FUSION-ENST00000521414.5:55407-ENST00000511725.5:35095|441
MRKIFFT
>ENST00000367098.5|SNV-2091-A-C|4
KYSQILRHFEK
>FUSION-ENST00000468408.5:15756-ENST00000478470.5:52945|280
LKELKLVASR
>FUSION-ENST00000521414.5:55407-ENST00000511725.5:35095|1577
MKFILVYHSK
>FUSION-ENST00000521414.5:55407-ENST00000511725.5:35095|515
SCGSRKR
>FUSION-ENST00000519635.1:1086-ENST00000544485.1:1622|1021
MQLYAGSVVLPILR
>FUSION-ENST00000468408.5:15756-ENST00000478470.5:52945|658
YMALASGENHPLWKGGRR
>FUSION-ENST00000521414.5:55407-ENST00000511725.5:35095|795
RGWEEYSRQSVPIVLEWLK
>FUSION-ENST00000468408.5:15756-ENST00000478470.5:52945|411
TTVRILQN
>FUSION-ENST00000519635.1:1086-ENST00000544485.1:1622|639
MAESRCLNSVFNLSSFPSITSLLSS
>FUSION-ENST00000519635.1:1086-ENST00000544485.1:1622|550
MGCLPKSLVRDFGPAWTLFR
>ENST00000215855.7|SNV-2853-C-T|1
CCELSAECPSLTDSLLEK
>FUSION-ENST00000468408.5:15756-ENST00000478470.5:52945|611
MWILHSLLSYTVLLK
>FUSION-ENST00000521414.5:55407-ENST00000511725.5:35095|621
HHHAQLILYF
>ENST00000373851.6|SNV-73970-G-A|4
MGYINCFQVEMQTVEEIVRK
>ENST00000581631.1|INDEL-76756-G-GA|2
YDEGEREINITSALAEKN
>FUSION-ENST00000468408.5:15756-ENST00000478470.5:52945|684
SNTVIILIK
>FUSION-ENST00000521414.5:55407-ENST00000511725.5:35095|32
MLNIFLFFLFSVGIE
>FUSION-ENST00000519635.1:1086-ENST00000544485.1:1622|152
ATLRLTFWGATR
>FUSION-ENST00000521414.5:55407-ENST00000511725.5:35095|862
CTPAWATERDSLSK
>FUSION-ENST00000521414.5:55407-ENST00000511725.5:35095|784
LISCIFSR
>FUSION-ENST00000519635.1:1086-ENST00000544485.1:1622|1106
GREPAPPPPPPVPDHCEPAA
>FUSION-ENST00000521414.5:55407-ENST00000511725.5:35095|1380
RADHLRSGVR
>FUSION-ENST00000519635.1:1086-ENST00000544485.1:1622|452
MVKPCLH
>FUSION-ENST00000519635.1:1086-ENST00000544485.1:1622|1081
RGPADLEHPHPAACLSR
>FUSION-ENST00000521414.5:55407-ENST00000511725.5:35095|727
MICPPRPPK
>FUSION-ENST00000521414.5:55407-ENST00000511725.5:35095|1233
AGGSLELR
>FUSION-ENST00000521414.5:55407-ENST00000511725.5:35095|285
MYTLLYIHCYI
>FUSION-ENST00000519635.1:1086-ENST00000544485.1:1622|485
AWAVAGSLSSALER
>FUSION-ENST00000519635.1:1086-ENST00000544485.1:1622|129
SSEIPFYSFIKSLLSPHCFPGTSR
>FUSION-ENST00000519635.1:1086-ENST00000544485.1:1622|955
GSERLSNLLR
>FUSION-ENST00000519635.1:1086-ENST00000544485.1:1622|602
MEICWLM
>FUSION-ENST00000468408.5:15756-ENST00000478470.5:52945|848
GPFQVWYSKQLSILVCENR
>FUSION-ENST00000521414.5:55407-ENST00000511725.5:35095|220
MLSHYNLCLLGSSDSPASGS
>FUSION-ENST00000521414.5:55407-ENST00000511725.5:35095|160
MSVLNVY
>FUSION-ENST00000521414.5:55407-ENST00000511725.5:35095|1197
MPVIPALWEAETGRS
>FUSION-ENST00000519635.1:1086-ENST00000544485.1:1622|297
EVADAGWKQPLGNEKVFPGGLR
>FUSION-ENST00000521414.5:55407-ENST00000511725.5:35095|1670
EEGSRGR
>FUSION-ENST00000521414.5:55407-ENST00000511725.5:35095|1515
MPGLSLDLFL
>FUSION-ENST00000521414.5:55407-ENST00000511725.5:35095|28
QFWPGAVAHACNPSTLGGQGGR
>FUSION-ENST00000521414.5:55407-ENST00000511725.5:35095|426
IRPLHSCLGDRAR
>FUSION-ENST00000519635.1:1086-ENST00000544485.1:1622|583
LLGSRDLPTSDFHSAR
>FUSION-ENST00000468408.5:15756-ENST00000478470.5:52945|735
TLESGLNLTQVVSPVR
>ENST00000339764.5|SNV-15915-T-A|3
QGTRITLEK
>FUSION-ENST00000468408.5:15756-ENST00000478470.5:52945|836
QRLFVGSQTCTRPR
>FUSION-ENST00000521414.5:55407-ENST00000511725.5:35095|1127
MVFCVCQQHSVNANIR
>FUSION-ENST00000521414.5:55407-ENST00000511725.5:35095|772
MLRTLSVSDFEFFR
>FUSION-ENST00000519635.1:1086-ENST00000544485.1:1622|22
LIWNSWLQVICLPWPPKMLGLQV
>FUSION-ENST00000468408.5:15756-ENST00000478470.5:52945|163
MISFVVQFHFNAFIKIINK
>FUSION-ENST00000468408.5:15756-ENST00000478470.5:52945|81
RPGDTVAFR
>ENST00000176763.10|SNV-105852-C-T|6
RIRLEQDWDYTR
>FUSION-ENST00000519635.1:1086-ENST00000544485.1:1622|916
MEFPSCCPSQSTVV
>FUSION-ENST00000521414.5:55407-ENST00000511725.5:35095|1313
MQPFFFCSNNWIFKLCPGT
>FUSION-ENST00000468408.5:15756-ENST00000478470.5:52945|674
LGNCAITQQ
>ENST00000522296.1|SNV-1212523-C-T|3
DLLPTYSK
>FUSION-ENST00000521414.5:55407-ENST00000511725.5:35095|865
SCRCTPAWATER
>FUSION-ENST00000519635.1:1086-ENST00000544485.1:1622|771
GLGMRQEPSGWGR
>FUSION-ENST00000521414.5:55407-ENST00000511725.5:35095|100
CNLIVLRYK
>ENST00000562578.5|SNV-6368-C-T|6
MRGGGQAYLNPFNK
>FUSION-ENST00000468408.5:15756-ENST00000478470.5:52945|161
IINKNVNLVSVMLR
>FUSION-ENST00000468408.5:15756-ENST00000478470.5:52945|97
MHFPSNTSK
>FUSION-ENST00000521414.5:55407-ENST00000511725.5:35095|1368
VLCEVLGKPVL
>ENST00000517836.5|SNV-37217-A-T|2
ELSLPVHHIWMISTQQKK
>ENST00000265909.8|SNV-6220-C-T|2
KSFLESFLK
>FUSION-ENST00000521414.5:55407-ENST00000511725.5:35095|1467
RFQTLMSIKAR
>FUSION-ENST00000468408.5:15756-ENST00000478470.5:52945|341
MEKLPNCVLGCVVGAEDPDVNRTEF
>ENST00000500337.6|INDEL-30212-T-TT|4
YVFNRNQTNDVFK
>FUSION-ENST00000521414.5:55407-ENST00000511725.5:35095|1161
ICFQQIHCSKRK
>FUSION-ENST00000519635.1:1086-ENST00000544485.1:1622|226
MRRCFLEACATQLPGR
>FUSION-ENST00000521414.5:55407-ENST00000511725.5:35095|729
APPCLGSFCIFSR
>ENST00000566200.1|SNV-57545-G-A|2
DSGASSAPSR
>FUSION-ENST00000468408.5:15756-ENST00000478470.5:52945|90
MQACCGKHASR
>FUSION-ENST00000468408.5:15756-ENST00000478470.5:52945|461
PEVLFTEPNLLCIR
>FUSION-ENST00000468408.5:15756-ENST00000478470.5:52945|405
GKLLRAYLTIK
>FUSION-ENST00000521414.5:55407-ENST00000511725.5:35095|1639
MGMQEEENQFLACLKLSQNTD
>FUSION-ENST00000521414.5:55407-ENST00000511725.5:35095|58
HLGLPKCWDYRCEPSLLGTTK
>FUSION-ENST00000519635.1:1086-ENST00000544485.1:1622|835
MYLLFLR
>FUSION-ENST00000519635.1:1086-ENST00000544485.1:1622|1124
SLGPPRNPGAVTTGQITR
>FUSION-ENST00000519635.1:1086-ENST00000544485.1:1622|803
RFCSAPTPTPPHPESC
>FUSION-ENST00000468408.5:15756-ENST00000478470.5:52945|453
RSPYVAPAELK
>ENST00000381496.7|SNV-273835-T-C|4
VSAKIQQLVNTPKRPK
>FUSION-ENST00000468408.5:15756-ENST00000478470.5:52945|320
CERSVYIGK
>FUSION-ENST00000519635.1:1086-ENST00000544485.1:1622|588
SRHVAQAGLK
>ENST00000325954.9|SNV-12968-G-A|5
KHELSYPK
>FUSION-ENST00000521414.5:55407-ENST00000511725.5:35095|262
IGEGGWFKNSL
>FUSION-ENST00000519635.1:1086-ENST00000544485.1:1622|420
QPQGSLHR
>FUSION-ENST00000521414.5:55407-ENST00000511725.5:35095|1065
MHHANISDR
>FUSION-ENST00000521414.5:55407-ENST00000511725.5:35095|427
MIRPLHSCLGDRAR
>ENST00000413366.8|INDEL-384597-C-CA|3
QKNQNHPLHTKSAVE
>ENST00000478571.1|SNV-30306-C-G|1
SSTSSLIESLFPFLDPV
>FUSION-ENST00000519635.1:1086-ENST00000544485.1:1622|1089
VRQGSWRRPRPSPSR
>ENST00000460699.5|SNV-10649-G-A|2
PPLQQTLATYLQCMRHLVSEEQFR
>FUSION-ENST00000533993.5:5649-ENST00000587524.1:17617|58
MGKSEGCTR
>FUSION-ENST00000521414.5:55407-ENST00000511725.5:35095|1546
MPCLFWK
>FUSION-ENST00000521414.5:55407-ENST00000511725.5:35095|429
MIRPLHSCLGDR
>FUSION-ENST00000519635.1:1086-ENST00000544485.1:1622|720
MICIRYF
>ENST00000348831.9|SNV-148184-C-T|3
VPSHLLCSK
>FUSION-ENST00000521414.5:55407-ENST00000511725.5:35095|189
MSPCAWRFLCILGRYFMHM
>FUSION-ENST00000521414.5:55407-ENST00000511725.5:35095|1616
MCNNLQIK
>FUSION-ENST00000468408.5:15756-ENST00000478470.5:52945|109
YWDYRREPPHPA
>ENST00000301732.10|SNV-57545-G-A|4
LRGILCALQRR
>ENST00000581631.1|INDEL-76756-G-GA|4
HNLIFQMYDEGEREINITSALAEKN
>FUSION-ENST00000521414.5:55407-ENST00000511725.5:35095|901
GGQITRSGVR
>FUSION-ENST00000519635.1:1086-ENST00000544485.1:1622|517
AGGSLEVR
>FUSION-ENST00000521414.5:55407-ENST00000511725.5:35095|698
GFHRVSQDGLDLLTS
>FUSION-ENST00000521414.5:55407-ENST00000511725.5:35095|556
ETILANIVKPCLY
>FUSION-ENST00000519635.1:1086-ENST00000544485.1:1622|568
MEGWLPR
>FUSION-ENST00000521414.5:55407-ENST00000511725.5:35095|899
MRHHTRFILYF
>FUSION-ENST00000521414.5:55407-ENST00000511725.5:35095|1343
NLCSLIPEMQKHTCFVCRNK
>FUSION-ENST00000521414.5:55407-ENST00000511725.5:35095|1271
MNRVPVLQRK
>ENST00000546964.5|SNV-34765-G-A|5
SDPQYLR
>FUSION-ENST00000519635.1:1086-ENST00000544485.1:1622|601
LVSNSWAQGICPPQTSTVLGAQA
>FUSION-ENST00000468408.5:15756-ENST00000478470.5:52945|709
GIRSERTVLLR
>ENST00000426414.6|SNV-134947-G-C|3
TISRHALSVNVVKYIHEK
>FUSION-ENST00000468408.5:15756-ENST00000478470.5:52945|309
GDMCVIKTR
>FUSION-ENST00000519635.1:1086-ENST00000544485.1:1622|885
MLYNHYFCLVPEHFHHPQR
>FUSION-ENST00000521414.5:55407-ENST00000511725.5:35095|525
DEAVVAHACIPSTLGGRDGQITR
>FUSION-ENST00000468408.5:15756-ENST00000478470.5:52945|351
MNNTRNFLGIR
>FUSION-ENST00000521414.5:55407-ENST00000511725.5:35095|921
LGLQACATTPGLFCIFSR
>ENST00000562578.5|SNV-6368-C-T|4
MRGGGQAYLNPFNKQSGPR
>FUSION-ENST00000519635.1:1086-ENST00000544485.1:1622|726
MCSYDTWKQGCEMICIR
>FUSION-ENST00000521414.5:55407-ENST00000511725.5:35095|1323
MLALQHISGLLSGKAV
>ENST00000591198.5|SNV-208250-A-C|1
KRIPDPR
>FUSION-ENST00000468408.5:15756-ENST00000478470.5:52945|821
MTSDCLKNFFK
>ENST00000477866.1|SNV-2690-A-G|7
LSMMESPAATSPATATCLAPKV
>FUSION-ENST00000519635.1:1086-ENST00000544485.1:1622|918
MEASLYEGLREAE
>ENST00000481424.5|SNV-12448-C-T|3
RSLMAVWSVGRALP
>FUSION-ENST00000468408.5:15756-ENST00000478470.5:52945|620
CYLAWLIPHSVK
>ENST00000460680.6|MNV-6719-AA-A|5
GPAAQWR
>FUSION-ENST00000521414.5:55407-ENST00000511725.5:35095|1440
LLLLKSVGPVLQYLPFKK
>FUSION-ENST00000521414.5:55407-ENST00000511725.5:35095|934
MELRFCCPGWSAMVR
>FUSION-ENST00000468408.5:15756-ENST00000478470.5:52945|208
MVFDIWLNKLFSLHTLYTYPWQHS
>FUSION-ENST00000521414.5:55407-ENST00000511725.5:35095|1699
LGRRCSR
>FUSION-ENST00000519635.1:1086-ENST00000544485.1:1622|825
MEWSPPSLAGYGMESISE
>ENST00000389861.7|SNV-148184-C-T|4
MLQDYQAQR
>FUSION-ENST00000468408.5:15756-ENST00000478470.5:52945|89
QACCGKHASR
>FUSION-ENST00000521414.5:55407-ENST00000511725.5:35095|372
VLISSGRVHR
>FUSION-ENST00000521414.5:55407-ENST00000511725.5:35095|1154
MPVLCLCLF
>FUSION-ENST00000521414.5:55407-ENST00000511725.5:35095|1668
GRIILFLEVAVCS
>FUSION-ENST00000521414.5:55407-ENST00000511725.5:35095|1471
QQSETLSQTNKQTKR
>FUSION-ENST00000521414.5:55407-ENST00000511725.5:35095|1166
KICFQQIHCSK
>FUSION-ENST00000521414.5:55407-ENST00000511725.5:35095|739
LQCSSHPPKDCR
>FUSION-ENST00000519635.1:1086-ENST00000544485.1:1622|287
KERFPHPGPGPGSICSR
>FUSION-ENST00000519635.1:1086-ENST00000544485.1:1622|510
TQKLAGHGGVPVIPSYLGS
>ENST00000285871.5|SNV-164437-C-T|3
ACFLPGK
>FUSION-ENST00000468408.5:15756-ENST00000478470.5:52945|894
GPQIRVGCRPLPSTRCACEEGR
>ENST00000251582.12|SNV-220433-C-T|3
HCNDARPESRWACSRELCPGR
>ENST00000393930.5|SNV-19453-T-A|4
MAVRLADGQQKMVPLLNK
>FUSION-ENST00000519635.1:1086-ENST00000544485.1:1622|745
WFLHFISKYLPPLNTYPNSPTHS
>FUSION-ENST00000521414.5:55407-ENST00000511725.5:35095|50
QSLVLLSQAGV
>FUSION-ENST00000468408.5:15756-ENST00000478470.5:52945|555
MGLVLIK
>FUSION-ENST00000519635.1:1086-ENST00000544485.1:1622|319
MLYNLCS
>FUSION-ENST00000519635.1:1086-ENST00000544485.1:1622|1113
ARARADAARPR
>FUSION-ENST00000521414.5:55407-ENST00000511725.5:35095|119
LTDRMKR
>ENST00000489653.6|SNV-8164-C-T|1
ELFDTIVEQLYSIFTVKELVQKFSK
>FUSION-ENST00000468408.5:15756-ENST00000478470.5:52945|330
ENHFLPRIVCPTRLPIK
>FUSION-ENST00000519635.1:1086-ENST00000544485.1:1622|563
HKLGCCYQTK
>FUSION-ENST00000519635.1:1086-ENST00000544485.1:1622|1072
AELWGGR
>FUSION-ENST00000521414.5:55407-ENST00000511725.5:35095|488
GRSRGQEIETILAK
>ENST00000440314.7|SNV-137319-G-A|2
ADGVIIMYDLTDKQSFLSVR
>FUSION-ENST00000521414.5:55407-ENST00000511725.5:35095|485
SRGQEIETILAKMAKPR
>FUSION-ENST00000519635.1:1086-ENST00000544485.1:1622|1176
IFHLPKSNNGPAQLSYNAMKR
>FUSION-ENST00000521414.5:55407-ENST00000511725.5:35095|323
RFSCLSLPSSWDYRHVPR
>FUSION-ENST00000521414.5:55407-ENST00000511725.5:35095|1346
PHATRNLCSLIPEMQKHTCFVCR
>FUSION-ENST00000521414.5:55407-ENST00000511725.5:35095|1375
MVKPCLY
>FUSION-ENST00000521414.5:55407-ENST00000511725.5:35095|231
FRLDRCLY
>FUSION-ENST00000468408.5:15756-ENST00000478470.5:52945|767
VFWTTALFILIYHNLIPTITF
>FUSION-ENST00000521414.5:55407-ENST00000511725.5:35095|1716
VSGRRSAALLAS
>FUSION-ENST00000521414.5:55407-ENST00000511725.5:35095|492
RPWWLTPVFPALWEAEMGRSR
>FUSION-ENST00000519635.1:1086-ENST00000544485.1:1622|151
RSKVAAAR
>FUSION-ENST00000519635.1:1086-ENST00000544485.1:1622|477
GGRGPWQAACPQLWR
>FUSION-ENST00000468408.5:15756-ENST00000478470.5:52945|632
QASTCFKILYLILK
>FUSION-ENST00000519635.1:1086-ENST00000544485.1:1622|929
GEDQAKWGRPSLFSR
>FUSION-ENST00000521414.5:55407-ENST00000511725.5:35095|1677
GALGRWAAPSTEVER
>FUSION-ENST00000521414.5:55407-ENST00000511725.5:35095|617
LVSNSAPHMIHPPQPPKVLGLQV
>FUSION-ENST00000519635.1:1086-ENST00000544485.1:1622|160
ILSAWFI
>ENST00000496727.1|SNV-7783-C-G|7
MTAAPSTGRSTTGLAGR
>FUSION-ENST00000519635.1:1086-ENST00000544485.1:1622|137
NPLIKPSDLVRLTTMRTVWGNPPP
>FUSION-ENST00000521414.5:55407-ENST00000511725.5:35095|1465
FQTLMSIK
>FUSION-ENST00000521414.5:55407-ENST00000511725.5:35095|1637
MQEEENQFLACLK
>FUSION-ENST00000521414.5:55407-ENST00000511725.5:35095|120
LYFCTLCFVYSKLTDRMK
>FUSION-ENST00000519635.1:1086-ENST00000544485.1:1622|157
MDTWLYLLAIVNDVAMNISVQVSV
>FUSION-ENST00000468408.5:15756-ENST00000478470.5:52945|231
DTNQPLLPFYLKK
>FUSION-ENST00000521414.5:55407-ENST00000511725.5:35095|1260
TRIQIQAILTVELLCLQIYLF
>FUSION-ENST00000468408.5:15756-ENST00000478470.5:52945|612
GISTRGTWDWS
>ENST00000505154.5|SNV-47415-C-G|1
NTGTEETKQDDE
>FUSION-ENST00000521414.5:55407-ENST00000511725.5:35095|236
EVCTCSVQTSFFPQCI
>FUSION-ENST00000468408.5:15756-ENST00000478470.5:52945|74
ATYLENSK
>FUSION-ENST00000521414.5:55407-ENST00000511725.5:35095|1047
MECVIFFRLNVYIFIPSVLVS
>FUSION-ENST00000521414.5:55407-ENST00000511725.5:35095|1426
DWGSLSNQECKKIK
>FUSION-ENST00000521414.5:55407-ENST00000511725.5:35095|1139
MASLGSMHEAYR
>ENST00000345392.2|MNV-8025-AGC-A|3
IHSYRVYTLKEMPPGCPEPSQA
>FUSION-ENST00000519635.1:1086-ENST00000544485.1:1622|834
MYLLFLRS
>ENST00000260753.8|INDEL-52954-G-GA|5
WLEEKNDAYHSSER
>FUSION-ENST00000468408.5:15756-ENST00000478470.5:52945|469
MVKIEEGGKYETMAILFFGFLFK
>FUSION-ENST00000468408.5:15756-ENST00000478470.5:52945|888
CACEEGRRTSAFLR
>FUSION-ENST00000521414.5:55407-ENST00000511725.5:35095|463
MGFTMLAR
>FUSION-ENST00000521414.5:55407-ENST00000511725.5:35095|810
IHPSQPPKVLGLQA
>FUSION-ENST00000468408.5:15756-ENST00000478470.5:52945|721
NGGCRTGSCLGQVSE
>FUSION-ENST00000521414.5:55407-ENST00000511725.5:35095|1397
HDLKESSCNAEQYCILKNCLGWVR
>FUSION-ENST00000521414.5:55407-ENST00000511725.5:35095|721
MAVLNSSAQAILPRTVGTVVYR
>FUSION-ENST00000521414.5:55407-ENST00000511725.5:35095|740
LQCSSHPPK
>FUSION-ENST00000468408.5:15756-ENST00000478470.5:52945|603
SIQTHILKK
>ENST00000260753.8|INDEL-52954-G-GA|6
KWLEEKNDAYHSSER
>FUSION-ENST00000521414.5:55407-ENST00000511725.5:35095|673
TNIYNFVNLKKLAR
>FUSION-ENST00000468408.5:15756-ENST00000478470.5:52945|487
HILLIYSLIYVKEAEIILA
>FUSION-ENST00000519635.1:1086-ENST00000544485.1:1622|770
GLGMRQEPSGWGRSIVGGA
>ENST00000288050.9|MNV-42403-CA-C|2
DTASRPRPSSTLSPPSSPRSAER
>FUSION-ENST00000521414.5:55407-ENST00000511725.5:35095|430
LSSLGLPKC
>FUSION-ENST00000468408.5:15756-ENST00000478470.5:52945|315
VYHKIAVIL
>FUSION-ENST00000519635.1:1086-ENST00000544485.1:1622|958
PLYMKGSERLSNLLR
>FUSION-ENST00000521414.5:55407-ENST00000511725.5:35095|1159
KNTDCIFCS
>FUSION-ENST00000519635.1:1086-ENST00000544485.1:1622|158
GTNFTGCQ
>FUSION-ENST00000519635.1:1086-ENST00000544485.1:1622|748
KEGRWFLHFISK
>FUSION-ENST00000519635.1:1086-ENST00000544485.1:1622|1140
ELRTETGSGVR
>FUSION-ENST00000519635.1:1086-ENST00000544485.1:1622|767
MRQEPSGWGRSIVGGA
>ENST00000280663.12|INDEL-122931-T-TCCT|1
FPTVTSSSSW
>FUSION-ENST00000519635.1:1086-ENST00000544485.1:1622|753
FVVLPLKFFFFNYETF
>FUSION-ENST00000519635.1:1086-ENST00000544485.1:1622|407
FVTQARVQWPNLGSPQPLPPR
>FUSION-ENST00000521414.5:55407-ENST00000511725.5:35095|333
MVILLCQYLSFENYWFNCCFFAVQ
>FUSION-ENST00000519635.1:1086-ENST00000544485.1:1622|828
SHRSQLWLLVLANYAR
>FUSION-ENST00000521414.5:55407-ENST00000511725.5:35095|181
MSYKWNHTSCSLMSGFFHLAVCF
>FUSION-ENST00000468408.5:15756-ENST00000478470.5:52945|349
MNNTRNFLGIRIHELQIER
>FUSION-ENST00000519635.1:1086-ENST00000544485.1:1622|1048
ASPTYPFQTAAHTPFLWRK
>FUSION-ENST00000521414.5:55407-ENST00000511725.5:35095|620
MLVRLVSNSAPHMIHPPQPPK
>FUSION-ENST00000468408.5:15756-ENST00000478470.5:52945|362
RWSGIGVCCAEKSI
>ENST00000493453.1|SNV-82090-G-C|1
HRSTVYRR
>FUSION-ENST00000521414.5:55407-ENST00000511725.5:35095|1563
CLQWNPHCLASIIDLEPSQLSFPEK
>FUSION-ENST00000519635.1:1086-ENST00000544485.1:1622|1125
TRASAGCRAR
>FUSION-ENST00000521414.5:55407-ENST00000511725.5:35095|1126
VFCVCQQHSVNANIR
>FUSION-ENST00000519635.1:1086-ENST00000544485.1:1622|1151
EMGRTFPK
>FUSION-ENST00000519635.1:1086-ENST00000544485.1:1622|573
MQISEADGGVSPVGPPLIWR
>FUSION-ENST00000519635.1:1086-ENST00000544485.1:1622|174
VTGIFFPLK
>FUSION-ENST00000519635.1:1086-ENST00000544485.1:1622|317
RQPRGSLHR
>FUSION-ENST00000468408.5:15756-ENST00000478470.5:52945|130
CLPPHLANFCMLRVLSCWPGWSR
>FUSION-ENST00000468408.5:15756-ENST00000478470.5:52945|236
MLPVYMDTNQPLLPFYLKKK
>FUSION-ENST00000521414.5:55407-ENST00000511725.5:35095|530
MVVGHFHDVGKPRVL
>FUSION-ENST00000521414.5:55407-ENST00000511725.5:35095|957
MCHPCCGHRVGREQRPLLQ
>ENST00000488869.1|MNV-135-AG-A|7
GRKSLYLLIVGILIHIIFIR
>FUSION-ENST00000521414.5:55407-ENST00000511725.5:35095|1256
MLIKVVLLMEYKPKCMK
>ENST00000393930.5|SNV-19453-T-A|5
MAVRLADGQQK
>ENST00000354115.6|SNV-20488-G-A|2
MALETICQPSGRKSSK
>FUSION-ENST00000521414.5:55407-ENST00000511725.5:35095|1272
NRVPVLQR
>FUSION-ENST00000468408.5:15756-ENST00000478470.5:52945|887
RTSAFLR
>FUSION-ENST00000468408.5:15756-ENST00000478470.5:52945|609
MWILHSLLSYTVLLKLNK
>FUSION-ENST00000521414.5:55407-ENST00000511725.5:35095|1376
SGVRDQPAQYGETLSLLKIQK
>FUSION-ENST00000521414.5:55407-ENST00000511725.5:35095|878
MLVRLVSNSRPQVIHLPWPPK
>ENST00000500337.6|INDEL-30212-T-TT|1
NQTNDVFKTWSSY
>FUSION-ENST00000521414.5:55407-ENST00000511725.5:35095|43
LGWSRTPDVR
>ENST00000261891.7|SNV-100573-T-C|1
QILDGVNHLHTKK
>FUSION-ENST00000285238.13:41845-ENST00000398637.10:85216|1
EIKIKDPL
>FUSION-ENST00000521414.5:55407-ENST00000511725.5:35095|969
DGVSLYWSGWSRTPDLR
>ENST00000410073.1|SNV-8164-C-T|4
MMELFDTIVEQLYSIFTVKEEER
>FUSION-ENST00000468408.5:15756-ENST00000478470.5:52945|318
SVYIGKCR
>FUSION-ENST00000521414.5:55407-ENST00000511725.5:35095|418
ARWLVLVFPALWEAKVGGSLEVR
>FUSION-ENST00000285238.13:41845-ENST00000398637.10:85216|4
DSSVGVAVVK
>FUSION-ENST00000521414.5:55407-ENST00000511725.5:35095|1480
FFGNRFNLK
>FUSION-ENST00000310127.10:5649-ENST00000587524.1:17617|54
SEGCTRR
>ENST00000370238.8|MNV-4882-TCC-T|4
KCPSTHSEELHDCIK
>FUSION-ENST00000468408.5:15756-ENST00000478470.5:52945|274
GNGETGNFYFL
>ENST00000505154.5|SNV-47415-C-G|2
KNTGTEETKQDDE
>FUSION-ENST00000521414.5:55407-ENST00000511725.5:35095|115
SLNGFGFK
>FUSION-ENST00000521414.5:55407-ENST00000511725.5:35095|244
SLHMFSTDIIFSPVYLTHNWWNS
>FUSION-ENST00000519635.1:1086-ENST00000544485.1:1622|418
CVRAWEHLFGTHWQLAAR
>FUSION-ENST00000468408.5:15756-ENST00000478470.5:52945|796
MNTNLVWENR
>FUSION-ENST00000521414.5:55407-ENST00000511725.5:35095|716
MLSRLVLNSWTQVILLPWPPK
>FUSION-ENST00000519635.1:1086-ENST00000544485.1:1622|120
WAPTLQDVNDLKLLNFR
>FUSION-ENST00000468408.5:15756-ENST00000478470.5:52945|26
NGRGSFTRQVFMLGDVILLQSLR
>ENST00000533249.5|SNV-4585-G-A|9
AFAYERQASSSSSRAGGLDWPK
>FUSION-ENST00000468408.5:15756-ENST00000478470.5:52945|216
SSKMSRYLSPR
>FUSION-ENST00000521414.5:55407-ENST00000511725.5:35095|1493
MHSGSCTVGHACNPSTLGGPGGQIA
>FUSION-ENST00000521414.5:55407-ENST00000511725.5:35095|340
KTWNTPWPSK
>ENST00000308251.5|SNV-17388-C-G|4
KEQEQLEAR
>FUSION-ENST00000519635.1:1086-ENST00000544485.1:1622|1060
MALCPHK
>FUSION-ENST00000521414.5:55407-ENST00000511725.5:35095|1114
KRWNFGAFVALGK
>FUSION-ENST00000468408.5:15756-ENST00000478470.5:52945|211
YLSPRCASS
>FUSION-ENST00000468408.5:15756-ENST00000478470.5:52945|881
YPEPPLPALPAPGLGSMK
>FUSION-ENST00000468408.5:15756-ENST00000478470.5:52945|30
EAPQNRER
>ENST00000295888.8|SNV-134947-G-C|1
HALSVNVVKYIHEK
>FUSION-ENST00000521414.5:55407-ENST00000511725.5:35095|347
SSQDRPGQRGETPSLLKVQK
>FUSION-ENST00000468408.5:15756-ENST00000478470.5:52945|858
KCIQSHR
>FUSION-ENST00000468408.5:15756-ENST00000478470.5:52945|323
ELNFLWFQ
>FUSION-ENST00000519635.1:1086-ENST00000544485.1:1622|499
GSLRPEISLLPSDK
>FUSION-ENST00000521414.5:55407-ENST00000511725.5:35095|206
MDSYVLFLF
>ENST00000357162.6|MNV-822299-CA-C|9
KFPPSAQFIMSCIIR
>ENST00000368653.7|SNV-23462-A-G|4
QTPDSGKPLKISGR
>FUSION-ENST00000521414.5:55407-ENST00000511725.5:35095|309
VSVILKEVQLNFPN
>FUSION-ENST00000519635.1:1086-ENST00000544485.1:1622|351
YAPGGASSETYP
>FUSION-ENST00000468408.5:15756-ENST00000478470.5:52945|488
HILLIYSLIYVK
>FUSION-ENST00000521414.5:55407-ENST00000511725.5:35095|1168
SYCILFSLQYNMKICFQQIHCSKR
>FUSION-ENST00000468408.5:15756-ENST00000478470.5:52945|574
WFTVLLHDVWCR
>FUSION-ENST00000521414.5:55407-ENST00000511725.5:35095|111
VQYNFGTFMTLGACPK
>FUSION-ENST00000521414.5:55407-ENST00000511725.5:35095|726
ICPPRPPK
>ENST00000492813.1|SNV-246952-G-C|8
GKKPEKGAPCSAR
>FUSION-ENST00000519635.1:1086-ENST00000544485.1:1622|1128
DQGFPRPAATPAR
>ENST00000579419.5|SNV-6280-C-G|2
EAQQQQLEALIAEKK
>ENST00000373851.6|SNV-73970-G-A|6
MGYINCFQVEMQTVEEIVR
>ENST00000339865.9|INDEL-101542-G-GA|6
ANEGKKR
>FUSION-ENST00000521414.5:55407-ENST00000511725.5:35095|844
YHHAQLIFCIFIRGGVTSCCPGWSR
>FUSION-ENST00000468408.5:15756-ENST00000478470.5:52945|584
MWLLASHPVWEEKLK
>ENST00000378133.4|SNV-1272-A-C|1
EDAPLSTVIALIPVSDR
>FUSION-ENST00000521414.5:55407-ENST00000511725.5:35095|1358
VVSTCDPSYWGG
>FUSION-ENST00000468408.5:15756-ENST00000478470.5:52945|66
MLEVFLQKTNK
>FUSION-ENST00000521414.5:55407-ENST00000511725.5:35095|634
IHRYYCVIVACSIQHSNMLYRFLA
>FUSION-ENST00000521414.5:55407-ENST00000511725.5:35095|1474
MQQSETLSQTNKQTK
>FUSION-ENST00000519635.1:1086-ENST00000544485.1:1622|492
MKWSEQVTTDVHLSLH
>ENST00000393930.5|SNV-19453-T-A|2
LADGQQKMVPLLNK
>ENST00000477028.1|SNV-201461-C-A|4
MSMWPAYTCLPLMHT
>FUSION-ENST00000521414.5:55407-ENST00000511725.5:35095|163
FSCISAISQGSVE
>FUSION-ENST00000468408.5:15756-ENST00000478470.5:52945|200
YFFGCVCRGTGMRTEPF
>FUSION-ENST00000521414.5:55407-ENST00000511725.5:35095|373
VLISSGR
>FUSION-ENST00000519635.1:1086-ENST00000544485.1:1622|974
SRDPGKAALSFLR
>FUSION-ENST00000519635.1:1086-ENST00000544485.1:1622|450
VVGACNPNYSGG
>FUSION-ENST00000521414.5:55407-ENST00000511725.5:35095|984
LPGSSNSPLTSSRVAR
>ENST00000480912.5|SNV-8421-C-T|8
RQPMGEAVSEMAQAGASAGQGATR
>FUSION-ENST00000521414.5:55407-ENST00000511725.5:35095|1694
GLSVPPRLPFQAR
>FUSION-ENST00000521414.5:55407-ENST00000511725.5:35095|1717
IHKVSGRR
>FUSION-ENST00000521414.5:55407-ENST00000511725.5:35095|1251
MEYKPKCMK
>ENST00000380367.2|SNV-2890-C-T|1
CWFQFYHTTVISHSYCEHMAIVK
>ENST00000396057.6|SNV-842-G-A|1
IYKFIMDRFPYYR
>ENST00000413366.8|INDEL-384597-C-CA|5
NESKQKNQNHPLHTK
>FUSION-ENST00000521414.5:55407-ENST00000511725.5:35095|75
MSHCAQPKIYSFK
>FUSION-ENST00000521414.5:55407-ENST00000511725.5:35095|1702
APVEAPARSPRLGR
>FUSION-ENST00000521414.5:55407-ENST00000511725.5:35095|282
TLKFYIYIHILIYVLICK
>FUSION-ENST00000468408.5:15756-ENST00000478470.5:52945|702
MYMELPSPHLQ
>FUSION-ENST00000521414.5:55407-ENST00000511725.5:35095|961
MCHPCCGHR
>FUSION-ENST00000521414.5:55407-ENST00000511725.5:35095|1601
CNGLFQRGNYLFDTKHTF
>ENST00000500337.6|INDEL-30212-T-TT|3
YVFNRNQTNDVFKTWSSY
>FUSION-ENST00000521414.5:55407-ENST00000511725.5:35095|577
FNVDVLKP
>FUSION-ENST00000521414.5:55407-ENST00000511725.5:35095|383
MHGNDKHCIFR
>FUSION-ENST00000468408.5:15756-ENST00000478470.5:52945|601
KTNFFFFFF
>FUSION-ENST00000519635.1:1086-ENST00000544485.1:1622|282
FPHPGPGPGSICSRKALVAR
>FUSION-ENST00000521414.5:55407-ENST00000511725.5:35095|955
VGREQRPLLQ
>FUSION-ENST00000519635.1:1086-ENST00000544485.1:1622|752
GMQWGKR
>FUSION-ENST00000519635.1:1086-ENST00000544485.1:1622|354
MGALWETGVYLTSAISTIRDR
>FUSION-ENST00000519635.1:1086-ENST00000544485.1:1622|867
MESWPER
>FUSION-ENST00000468408.5:15756-ENST00000478470.5:52945|563
GSHYAAQVGLKCLTSSDTPTLASQR
>ENST00000345136.7|SNV-46520-C-G|3
GDECQLVGPAQPSHWKVLSSSGR
>ENST00000308251.5|SNV-17388-C-G|1
EQEQLEARLR
>FUSION-ENST00000468408.5:15756-ENST00000478470.5:52945|570
WFTVLLHDVWCRVHDCFPQKR
>FUSION-ENST00000521414.5:55407-ENST00000511725.5:35095|216
MGNIHTFIKFK
>FUSION-ENST00000468408.5:15756-ENST00000478470.5:52945|24
QVFMLGDVILLQSLR
>FUSION-ENST00000519635.1:1086-ENST00000544485.1:1622|1013
VSCRQAR
>FUSION-ENST00000519635.1:1086-ENST00000544485.1:1622|983
MGVGGEGDRVG
>FUSION-ENST00000468408.5:15756-ENST00000478470.5:52945|917
MEKLAPGGAGAGRSGPGFR
>FUSION-ENST00000521414.5:55407-ENST00000511725.5:35095|312
SHHAWLHFSNLKRVSVILK
>FUSION-ENST00000521414.5:55407-ENST00000511725.5:35095|1327
FPGKPSK
>FUSION-ENST00000468408.5:15756-ENST00000478470.5:52945|61
PQMPGELCK
>ENST00000460680.6|MNV-6719-AA-A|6
AARGPAAQWRR
>FUSION-ENST00000521414.5:55407-ENST00000511725.5:35095|325
SSGVHYNSLRPC
>FUSION-ENST00000521414.5:55407-ENST00000511725.5:35095|364
MVQSRLTITCTSWVQAILLPQPPK
>FUSION-ENST00000521414.5:55407-ENST00000511725.5:35095|39
FYLPDCIYLLSSEQSKNDPL
>FUSION-ENST00000521414.5:55407-ENST00000511725.5:35095|1459
MLYVRLSFLVCLFLR
>FUSION-ENST00000521414.5:55407-ENST00000511725.5:35095|1604
MCNGLFQRGNYLFDTK
>ENST00000636116.1|SNV-3851-C-T|5
MMYGDPLCTEPNMFIPR
>FUSION-ENST00000521414.5:55407-ENST00000511725.5:35095|89
YIPFFFFFFFF
>FUSION-ENST00000519635.1:1086-ENST00000544485.1:1622|886
LARMVLIS
>FUSION-ENST00000519635.1:1086-ENST00000544485.1:1622|183
MGKLRQGQS
>ENST00000377797.7|SNV-14475-G-A|3
VEDVTPQVK
>FUSION-ENST00000521414.5:55407-ENST00000511725.5:35095|1455
MHVLSDEGNC
>FUSION-ENST00000519635.1:1086-ENST00000544485.1:1622|645
PIIPALWEAEAGGSLEPRSLR
>FUSION-ENST00000468408.5:15756-ENST00000478470.5:52945|80
RPGDTVAFRQSSLG
>FUSION-ENST00000521414.5:55407-ENST00000511725.5:35095|1160
RKNTDCIFCS
>FUSION-ENST00000521414.5:55407-ENST00000511725.5:35095|442
LVSNSWAEAILPWPPKVLTLQA
>FUSION-ENST00000521414.5:55407-ENST00000511725.5:35095|567
LDTVAYACNPHTLGGR
>FUSION-ENST00000519635.1:1086-ENST00000544485.1:1622|815
HREKPKFCFVFLNWLAFWK
>FUSION-ENST00000521414.5:55407-ENST00000511725.5:35095|1075
MKSYNISKLK
>FUSION-ENST00000521414.5:55407-ENST00000511725.5:35095|298
VQQNTQVLTLGLDTLYFVFL
>FUSION-ENST00000468408.5:15756-ENST00000478470.5:52945|914
LAPGGAGAGRSGPGFR
>FUSION-ENST00000468408.5:15756-ENST00000478470.5:52945|567
VHDCFPQKRR
>FUSION-ENST00000468408.5:15756-ENST00000478470.5:52945|511
MTASLRKGGRPSILYSR
>FUSION-ENST00000521414.5:55407-ENST00000511725.5:35095|483
GQEIETILAK
>ENST00000527648.2|SNV-27221-C-A|1
HQPPCHGQCPGPGLHDNCQRVLGTR
>FUSION-ENST00000468408.5:15756-ENST00000478470.5:52945|158
NVNLVSVMLREPCK
>FUSION-ENST00000521414.5:55407-ENST00000511725.5:35095|134
NLRLYCFYSCSFKV
>FUSION-ENST00000521414.5:55407-ENST00000511725.5:35095|583
IYLVSHSRSHN
>FUSION-ENST00000468408.5:15756-ENST00000478470.5:52945|864
LASLAHDSFQK
>ENST00000357504.7|SNV-26734-C-G|2
IAVLVVASK
>FUSION-ENST00000519635.1:1086-ENST00000544485.1:1622|1082
LTGGEIWSVPGKR
>FUSION-ENST00000360204.5:17575-ENST00000559916.1:3936|18
HEMVANPSGTPK
>FUSION-ENST00000521414.5:55407-ENST00000511725.5:35095|1443
MLLLLKSVGPVLQYLPFK
>FUSION-ENST00000521414.5:55407-ENST00000511725.5:35095|139
MVLDLKNLR
>FUSION-ENST00000521414.5:55407-ENST00000511725.5:35095|1290
NTLVLSVEIKF
>ENST00000356613.4|SNV-935-C-G|1
QVGGSEEYWLSQIENHMNGPAKK
>ENST00000460680.6|MNV-6719-AA-A|1
PRTAERR
>ENST00000367098.5|SNV-2091-A-C|6
LCHAHMTCHCGEEAMKKYSQILR
>FUSION-ENST00000521414.5:55407-ENST00000511725.5:35095|1693
GLSVPPRLPFQARMVWTLR
>FUSION-ENST00000519635.1:1086-ENST00000544485.1:1622|869
GSHSLAQAGVQCCHHGPP
>FUSION-ENST00000519635.1:1086-ENST00000544485.1:1622|1029
SYNVGNFNPIVEIR
>FUSION-ENST00000519635.1:1086-ENST00000544485.1:1622|8
SHHVLQDFFR
>FUSION-ENST00000468408.5:15756-ENST00000478470.5:52945|868
CLPRPSPR
>ENST00000357162.6|MNV-822299-CA-C|8
KFPPSAQFIMSCIIRFPVIR
>ENST00000261558.8|MNV-14219-GTCTT-G|3
SLLIWIIGQKFPKSMEISLEL
>FUSION-ENST00000521414.5:55407-ENST00000511725.5:35095|643
PHNDILVNDR
>FUSION-ENST00000519635.1:1086-ENST00000544485.1:1622|131
SSEIPFYSFIK
>FUSION-ENST00000521414.5:55407-ENST00000511725.5:35095|78
NGVLPCSPG
>FUSION-ENST00000521414.5:55407-ENST00000511725.5:35095|1659
RISLLFK
>FUSION-ENST00000468408.5:15756-ENST00000478470.5:52945|855
TLIQDWLDDIRLPK
>ENST00000643913.1|SNV-8164-C-T|1
ELFDTIVEQLYSIFTVKEVSNSLS
>FUSION-ENST00000468408.5:15756-ENST00000478470.5:52945|428
LLYMLSAIWLIVKCF
>FUSION-ENST00000521414.5:55407-ENST00000511725.5:35095|350
PVIPALWEAEAGGSLEVR
>ENST00000356239.8|SNV-82090-G-C|2
ETEQNYEAQIHCLQK
>FUSION-ENST00000468408.5:15756-ENST00000478470.5:52945|769
MVKDLGN
>FUSION-ENST00000521414.5:55407-ENST00000511725.5:35095|1596
MSCYIFSRIDFP
>FUSION-ENST00000521414.5:55407-ENST00000511725.5:35095|1303
AKQSETK
>FUSION-ENST00000468408.5:15756-ENST00000478470.5:52945|174
ASQLHAKIFELPVHFTQQSPR
>FUSION-ENST00000519635.1:1086-ENST00000544485.1:1622|1169
ISEPQFPCLQK
>FUSION-ENST00000521414.5:55407-ENST00000511725.5:35095|692
SWLTPSSASWVPVILPLQPP
>FUSION-ENST00000468408.5:15756-ENST00000478470.5:52945|729
VSNPVITVIRK
>FUSION-ENST00000521414.5:55407-ENST00000511725.5:35095|471
VDAVTFPARLR
>FUSION-ENST00000521414.5:55407-ENST00000511725.5:35095|949
MIPWLQYQR
>FUSION-ENST00000521414.5:55407-ENST00000511725.5:35095|913
FYFCLFIYLFIFETKSHSVAQAGV
>FUSION-ENST00000521414.5:55407-ENST00000511725.5:35095|640
FLQLHISQNVCLSLSLA
>FUSION-ENST00000519635.1:1086-ENST00000544485.1:1622|495
GGPLFLRTQLFQWPQIKER
>FUSION-ENST00000519635.1:1086-ENST00000544485.1:1622|385
GDWSLSHLCNLDHK
>ENST00000295888.8|SNV-134947-G-C|2
HALSVNVVK
>FUSION-ENST00000468408.5:15756-ENST00000478470.5:52945|746
LELRLIRLIHGCFYVRPSYGC
>FUSION-ENST00000519635.1:1086-ENST00000544485.1:1622|288
HSASWQRKER
>FUSION-ENST00000519635.1:1086-ENST00000544485.1:1622|655
WEDHLSPGVR
>FUSION-ENST00000468408.5:15756-ENST00000478470.5:52945|305
MCVIKTRE
>ENST00000535641.5|INDEL-80103-A-AA|1
LCDQKNTV
>ENST00000517836.5|SNV-37217-A-T|5
QLKELSLPVHHIWMISTQQK
>ENST00000260753.8|INDEL-52954-G-GA|4
WLEEKNDAYHSSERSR
>FUSION-ENST00000521414.5:55407-ENST00000511725.5:35095|1238
LRALAGYGGSCL
>FUSION-ENST00000521414.5:55407-ENST00000511725.5:35095|1415
MSHCTQPIC
>FUSION-ENST00000519635.1:1086-ENST00000544485.1:1622|1093
VAGAVLEFGTGVTGGR
>FUSION-ENST00000519635.1:1086-ENST00000544485.1:1622|1120
NPGAVTTGQITRAEPSGALGMR
>ENST00000345136.7|SNV-46520-C-G|2
VLSSSGR
>FUSION-ENST00000521414.5:55407-ENST00000511725.5:35095|204
MIRPPQPPK
>FUSION-ENST00000468408.5:15756-ENST00000478470.5:52945|394
MILKGEKTQGEK
>FUSION-ENST00000521414.5:55407-ENST00000511725.5:35095|1119
PISGGVAK
>FUSION-ENST00000521414.5:55407-ENST00000511725.5:35095|988
MGVSLLLPRLECNGVISAHCNLR
>FUSION-ENST00000521414.5:55407-ENST00000511725.5:35095|237
DTKIYRCSSP
>FUSION-ENST00000519635.1:1086-ENST00000544485.1:1622|925
MGHRITIILSTHFMEASLYEGLR
>FUSION-ENST00000521414.5:55407-ENST00000511725.5:35095|897
SGVRDQPGQHGETLSLLK
>FUSION-ENST00000468408.5:15756-ENST00000478470.5:52945|364
VSIKHSSNWIVPFTTSQFPK
>FUSION-ENST00000521414.5:55407-ENST00000511725.5:35095|666
PLHSSLGDGARLHLER
>FUSION-ENST00000521414.5:55407-ENST00000511725.5:35095|51
SITQAGVQWCNLGLLQPPPPWFK
>ENST00000264463.8|SNV-135230-G-A|3
LYTLKVEAENTHVDPHFYYLGPFK
>ENST00000296755.12|INDEL-88368-C-CA|2
AKGEGENKSH
>FUSION-ENST00000521414.5:55407-ENST00000511725.5:35095|584
MIYLVSHSRSHN
>FUSION-ENST00000521414.5:55407-ENST00000511725.5:35095|688
MNHCIRPITMYS
>FUSION-ENST00000521414.5:55407-ENST00000511725.5:35095|241
MTKEVCTCSVQTSFFPQCI
>FUSION-ENST00000468408.5:15756-ENST00000478470.5:52945|792
MNTNLVWENRIKIK
>FUSION-ENST00000521414.5:55407-ENST00000511725.5:35095|450
MCATMPG
>ENST00000261168.8|INDEL-112690-C-CA|5
WTISDHHTLTTYSSNYR
>FUSION-ENST00000468408.5:15756-ENST00000478470.5:52945|908
AARAGAPR
>FUSION-ENST00000521414.5:55407-ENST00000511725.5:35095|209
SNIYSSHSHP
>ENST00000528282.5|SNV-106963-G-T|1
EVAENQQNQSSDPDEEK
>ENST00000641905.1|SNV-9009-C-T|3
YVAICHPLRYPLIITDHFVVK
>FUSION-ENST00000519635.1:1086-ENST00000544485.1:1622|455
MPQSLWPPR
>FUSION-ENST00000521414.5:55407-ENST00000511725.5:35095|1096
MCLAVLFTVPDT
>FUSION-ENST00000468408.5:15756-ENST00000478470.5:52945|628
MFYYISQVIR
>ENST00000225823.6|SNV-1150959-G-A|2
ECAEPALGLLTEK
>FUSION-ENST00000360204.5:17575-ENST00000559916.1:3936|16
HEMVANPSGTPKIQVYSRHPAENGK
>FUSION-ENST00000521414.5:55407-ENST00000511725.5:35095|561
MELTDFK
>FUSION-ENST00000521414.5:55407-ENST00000511725.5:35095|1445
ISAHCNLRLPGSSNSPASASR
>FUSION-ENST00000519635.1:1086-ENST00000544485.1:1622|242
AQLNVSR
>FUSION-ENST00000521414.5:55407-ENST00000511725.5:35095|1086
FHFYFIVTPSKKR
>FUSION-ENST00000521414.5:55407-ENST00000511725.5:35095|1212
MPHLISDKLIK
>FUSION-ENST00000521414.5:55407-ENST00000511725.5:35095|346
GETPSLLK
>FUSION-ENST00000521414.5:55407-ENST00000511725.5:35095|798
MWGRRGWEEYSR
>ENST00000301732.10|SNV-57545-G-A|2
GILCALQRR
>FUSION-ENST00000468408.5:15756-ENST00000478470.5:52945|296
FTLLDYCKH
>FUSION-ENST00000521414.5:55407-ENST00000511725.5:35095|1347
MPHATRNLCSLIPEMQKHTCFVCR
>FUSION-ENST00000521414.5:55407-ENST00000511725.5:35095|73
MSHCAQPKIYSFKVFSTFR
>FUSION-ENST00000519635.1:1086-ENST00000544485.1:1622|486
WAEGRAWAVAGSLSSALERHWEVVR
>FUSION-ENST00000468408.5:15756-ENST00000478470.5:52945|463
VGFSQISMPEVLFTEPNLLCIR
>FUSION-ENST00000468408.5:15756-ENST00000478470.5:52945|828
LVWPRLPMTAFR
>FUSION-ENST00000468408.5:15756-ENST00000478470.5:52945|270
MPNQATNQDILR
>FUSION-ENST00000468408.5:15756-ENST00000478470.5:52945|260
LGGLGKYAMLACMEVEGDI
>FUSION-ENST00000521414.5:55407-ENST00000511725.5:35095|1377
SGVRDQPAQYGETLSLLK
>FUSION-ENST00000518066.5:55407-ENST00000511725.5:35095|4
SSHLYLWACKHCTNTHVYSIHTAYK
>ENST00000409108.6|SNV-16181-G-A|2
HFCLLLHCYPGYGHR
>FUSION-ENST00000454690.1:5974-ENST00000297185.9:16759|1
LILIPPFIFP
>ENST00000522296.1|SNV-1212523-C-T|5
MRDLLPTYSKR
>FUSION-ENST00000468408.5:15756-ENST00000478470.5:52945|786
MTMMQLQGLSPLSK
>FUSION-ENST00000468408.5:15756-ENST00000478470.5:52945|846
SPPFLPR
>FUSION-ENST00000468408.5:15756-ENST00000478470.5:52945|577
AKSFPLFPSLMWFTVLLHDVWCR
>ENST00000652266.1|SNV-18230-C-T|3
CRSPLQTPSSGQFSSSPIQASVKK
>ENST00000556723.1|SNV-14216-T-C|4
METSLSGTVTFGAK
>FUSION-ENST00000521414.5:55407-ENST00000511725.5:35095|1143
RHTGSQSSTVESFLSV
>FUSION-ENST00000521414.5:55407-ENST00000511725.5:35095|370
MAMLRLGQAGL
>FUSION-ENST00000519635.1:1086-ENST00000544485.1:1622|12
MQTLLFCIDSEIR
>FUSION-ENST00000519635.1:1086-ENST00000544485.1:1622|481
RCGPRGGR
>FUSION-ENST00000468408.5:15756-ENST00000478470.5:52945|408
MHATMPG
>FUSION-ENST00000519635.1:1086-ENST00000544485.1:1622|932
MEDEWPDTTLRGEDQAK
>FUSION-ENST00000468408.5:15756-ENST00000478470.5:52945|656
ALASGENHPLWK
>FUSION-ENST00000468408.5:15756-ENST00000478470.5:52945|616
CYLAWLIPHSVKVKLML
>FUSION-ENST00000468408.5:15756-ENST00000478470.5:52945|335
MENHFLPR
>FUSION-ENST00000521414.5:55407-ENST00000511725.5:35095|194
MLVMLVSKS
>FUSION-ENST00000521414.5:55407-ENST00000511725.5:35095|1624
KWYLLNTIKK
>FUSION-ENST00000519635.1:1086-ENST00000544485.1:1622|1160
ASNSGGGAAGPLRR
>FUSION-ENST00000519635.1:1086-ENST00000544485.1:1622|190
MGICISPFSRC
>FUSION-ENST00000519635.1:1086-ENST00000544485.1:1622|635
IAPLHSSLGNR
>ENST00000471735.1|SNV-22375-G-A|3
RGGGHTR
>FUSION-ENST00000521414.5:55407-ENST00000511725.5:35095|479
MISYFFTSCFCLISILVSSLIGR
>FUSION-ENST00000468408.5:15756-ENST00000478470.5:52945|738
MVENNDMTLESGLNLTQVVSPVR
>FUSION-ENST00000521414.5:55407-ENST00000511725.5:35095|1266
VPVLQRKYK
>FUSION-ENST00000521414.5:55407-ENST00000511725.5:35095|874
LEVRSLFVTGSR
>FUSION-ENST00000519635.1:1086-ENST00000544485.1:1622|920
MEASLYEGLR
>FUSION-ENST00000519635.1:1086-ENST00000544485.1:1622|564
EGWLPRHKLGCCYQTK
>FUSION-ENST00000521414.5:55407-ENST00000511725.5:35095|140
GFHHVSQDGLDLLTS
>FUSION-ENST00000521414.5:55407-ENST00000511725.5:35095|1446
MISAHCNLRLPGSSNSPASASR
>ENST00000576225.5|SNV-68825-G-A|6
MNGITGPDGEDYSPWADR
>FUSION-ENST00000519635.1:1086-ENST00000544485.1:1622|632
MIAPLHSSLGNRVRPCPQPPRPPKK
>FUSION-ENST00000468408.5:15756-ENST00000478470.5:52945|397
MFPLFIIR
>FUSION-ENST00000519635.1:1086-ENST00000544485.1:1622|990
NECCCDRRSTGH
>FUSION-ENST00000521414.5:55407-ENST00000511725.5:35095|92
VAFITSVSLLK
>FUSION-ENST00000468408.5:15756-ENST00000478470.5:52945|204
YFFGCVCR
>ENST00000339865.9|INDEL-101542-G-GA|4
RNMGYSR
>FUSION-ENST00000468408.5:15756-ENST00000478470.5:52945|313
QFLVCVWEMR
>ENST00000674413.1|SNV-14475-G-A|4
APAPGKVEDVTPQVKGGALPPAK
>FUSION-ENST00000519635.1:1086-ENST00000544485.1:1622|292
VFPGGLRHSASWQR
>FUSION-ENST00000521414.5:55407-ENST00000511725.5:35095|1002
LLTKNSSCRFFWVIIVLQSIVENR
>FUSION-ENST00000519635.1:1086-ENST00000544485.1:1622|566
EGWLPRHK
>FUSION-ENST00000519635.1:1086-ENST00000544485.1:1622|694
MCFGVLPSR
>FUSION-ENST00000519635.1:1086-ENST00000544485.1:1622|597
VQVILVPQPPE
>FUSION-ENST00000519635.1:1086-ENST00000544485.1:1622|444
TTSVLFIQHVIIAL
>FUSION-ENST00000521414.5:55407-ENST00000511725.5:35095|1092
LGFVNRGH
>FUSION-ENST00000521414.5:55407-ENST00000511725.5:35095|184
GFHHVGHAGLEVLTL
>ENST00000475258.5|SNV-4753-C-G|1
VLAFGAKPDSTLHTYFPSFLC
>FUSION-ENST00000521414.5:55407-ENST00000511725.5:35095|1482
SRFFGNRFNLK
>FUSION-ENST00000521414.5:55407-ENST00000511725.5:35095|48
HVSPCPANFFYLQ
>FUSION-ENST00000521414.5:55407-ENST00000511725.5:35095|329
MLFNSSDIKVMSSGVHYNSLRPC
>FUSION-ENST00000521414.5:55407-ENST00000511725.5:35095|1337
HTCFVCRNK
>FUSION-ENST00000521414.5:55407-ENST00000511725.5:35095|849
LVWELLTSR
>FUSION-ENST00000519635.1:1086-ENST00000544485.1:1622|1094
ASSAGPRPVR
>FUSION-ENST00000468408.5:15756-ENST00000478470.5:52945|741
MSDPPTDAEASS
>FUSION-ENST00000462807.5:402-ENST00000263433.8:21302|7
RPLAGLAAAALGRAPPDASEPK
>FUSION-ENST00000537882.2:55407-ENST00000511725.5:35095|7
RTRFPQLSIFSCRPR
>ENST00000260356.6|SNV-4446-G-A|1
VSCPIMPCSNTTVPDGECCPR
>FUSION-ENST00000519635.1:1086-ENST00000544485.1:1622|235
ISSAQSVGSFHQIFVGSVTPKPFR
>FUSION-ENST00000521414.5:55407-ENST00000511725.5:35095|1401
SEIGKLPKHDLK
>FUSION-ENST00000519635.1:1086-ENST00000544485.1:1622|47
LCNHYLYLVSKRFDHPK
>FUSION-ENST00000519635.1:1086-ENST00000544485.1:1622|38
MIAPLYSSLGNR
>FUSION-ENST00000521414.5:55407-ENST00000511725.5:35095|569
NFLRLDTVAYACNPHTLGGR
>FUSION-ENST00000468408.5:15756-ENST00000478470.5:52945|772
QLQGLSPLSKKANR
>FUSION-ENST00000468408.5:15756-ENST00000478470.5:52945|138
MSQPPKSWNYRCLPPHLANFCMLR
>FUSION-ENST00000521414.5:55407-ENST00000511725.5:35095|1497
ATANQLPANVAIAK
>FUSION-ENST00000519635.1:1086-ENST00000544485.1:1622|890
IVAPHLNPLLAR
>ENST00000280663.12|INDEL-122931-T-TCCT|2
YLWCSRFPTVTSSSSW
>FUSION-ENST00000521414.5:55407-ENST00000511725.5:35095|274
YVINTYVTCNIKRYIK
>FUSION-ENST00000468408.5:15756-ENST00000478470.5:52945|754
LEIKMNLDHLFSILFYPGQIDR
>ENST00000637911.1|SNV-3851-C-T|2
SLTVNRCTGTLYAPNPICSFPV
>FUSION-ENST00000521414.5:55407-ENST00000511725.5:35095|242
FSTDIIFSPVYLTHNWWNS
>FUSION-ENST00000519635.1:1086-ENST00000544485.1:1622|1178
IFHLPKSNNGPAQLSYNAMK
>FUSION-ENST00000521414.5:55407-ENST00000511725.5:35095|1386
PVIPQYFGR
>FUSION-ENST00000468408.5:15756-ENST00000478470.5:52945|739
HDMVENNDMTLESGLNLTQVVSPVR
>ENST00000541323.1|SNV-52264-G-A|3
HQGVVYCR
>FUSION-ENST00000521414.5:55407-ENST00000511725.5:35095|881
EAEAGELLEPGR
>ENST00000296755.12|INDEL-88368-C-CA|8
STQEGRVCQERFCCCR
>FUSION-ENST00000521414.5:55407-ENST00000511725.5:35095|1578
SFLEKAFDGLYFDIHLKVP
>FUSION-ENST00000521414.5:55407-ENST00000511725.5:35095|1276
MSHHPRLSAYIFHQSQMDFVF
>FUSION-ENST00000468408.5:15756-ENST00000478470.5:52945|164
ISFVVQFHFNAFIK
>FUSION-ENST00000519635.1:1086-ENST00000544485.1:1622|658
PVVPDTWEVRWEDHLSPGVRGCSEL
>FUSION-ENST00000521414.5:55407-ENST00000511725.5:35095|1458
LYVRLSFLVCLFLR
>FUSION-ENST00000521414.5:55407-ENST00000511725.5:35095|759
GPKSKHR
>ENST00000477028.1|SNV-201461-C-A|3
SMWPAYTCLPLMHT
>FUSION-ENST00000521414.5:55407-ENST00000511725.5:35095|1513
MAVVPAR
>FUSION-ENST00000468408.5:15756-ENST00000478470.5:52945|454
MRSPYVAPAELK
>FUSION-ENST00000521414.5:55407-ENST00000511725.5:35095|648
MNREYGHMPHNDILVNDR
>ENST00000285871.5|SNV-164437-C-T|6
DLEKQFVKPDGENRACFLPGK
>FUSION-ENST00000468408.5:15756-ENST00000478470.5:52945|531
KQWLFCFLDSYLK
>FUSION-ENST00000468408.5:15756-ENST00000478470.5:52945|438
MHLEMPQSEK
>FUSION-ENST00000521414.5:55407-ENST00000511725.5:35095|106
TLGACPK
>FUSION-ENST00000519635.1:1086-ENST00000544485.1:1622|223
RCFLEACATQLPGRGR
>FUSION-ENST00000519635.1:1086-ENST00000544485.1:1622|650
MLAHVVKN
>FUSION-ENST00000521414.5:55407-ENST00000511725.5:35095|1250
EYKPKCMK
>ENST00000260228.3|SNV-8350-T-C|4
EGHQIGEMVARGSNSTIRK
>ENST00000562578.5|SNV-6368-C-T|2
GGGQAYLNPFNK
>FUSION-ENST00000521414.5:55407-ENST00000511725.5:35095|417
WLVLVFPALWEAK
>ENST00000491840.1|SNV-397083-C-T|1
LQSVSFAEV
>FUSION-ENST00000519635.1:1086-ENST00000544485.1:1622|1138
MSARRGDPGHPR
>FUSION-ENST00000521414.5:55407-ENST00000511725.5:35095|787
CHHTRLISCIFSR
>FUSION-ENST00000521414.5:55407-ENST00000511725.5:35095|579
ILDLYSTVNKIAS
>FUSION-ENST00000521414.5:55407-ENST00000511725.5:35095|15
RYIYVEYISFLSFFCR
>FUSION-ENST00000539448.5:15756-ENST00000478470.5:52945|5
IEKEAEKMDGAASQGK
>FUSION-ENST00000519635.1:1086-ENST00000544485.1:1622|112
MTGAQHHAWLIFVFLVEMGFHHIGR
>FUSION-ENST00000468408.5:15756-ENST00000478470.5:52945|193
ATCISQAIHPRTSIYKAK
>FUSION-ENST00000519635.1:1086-ENST00000544485.1:1622|747
EGRWFLHFISK
>FUSION-ENST00000521414.5:55407-ENST00000511725.5:35095|1201
NYQDEAGR
>FUSION-ENST00000519635.1:1086-ENST00000544485.1:1622|610
MRALGCR
>FUSION-ENST00000519635.1:1086-ENST00000544485.1:1622|961
MSGQTPLSGER
>FUSION-ENST00000521414.5:55407-ENST00000511725.5:35095|978
SHCTGSWPASWHLFKVSTIHLY
>FUSION-ENST00000521414.5:55407-ENST00000511725.5:35095|1055
VGESLGWETSLSNSARPLLYKNCK
>FUSION-ENST00000519121.1:7299-ENST00000443795.1:3|10
QVLKLNELMDMNHQSKNLF
>FUSION-ENST00000468408.5:15756-ENST00000478470.5:52945|749
MLELRLIR
>FUSION-ENST00000521414.5:55407-ENST00000511725.5:35095|958
CHPCCGHRVGR
>ENST00000576225.5|SNV-68825-G-A|5
NGITGPDGEDYSPWADR
>FUSION-ENST00000521414.5:55407-ENST00000511725.5:35095|1613
CNNLQIKK
>FUSION-ENST00000521414.5:55407-ENST00000511725.5:35095|1207
LIKIYNQNNVTNRIIK
>ENST00000488869.1|MNV-135-AG-A|3
SLYLLIVGILIHIIFIRLSQITLR
>FUSION-ENST00000521414.5:55407-ENST00000511725.5:35095|1450
WSLALSPRLECSGMISAHCNLR
>ENST00000339764.5|SNV-15915-T-A|4
ILTIDVKPGWRQGTRITLEK
>FUSION-ENST00000519635.1:1086-ENST00000544485.1:1622|382
GDWSLSHLCNLDHKRQVRPGGCQFR
>FUSION-ENST00000521414.5:55407-ENST00000511725.5:35095|357
MHHHAQLTLCF
>FUSION-ENST00000521414.5:55407-ENST00000511725.5:35095|29
FFVCLFF
>FUSION-ENST00000521414.5:55407-ENST00000511725.5:35095|64
GSCYVGQAGFKLLASSDWR
>FUSION-ENST00000519635.1:1086-ENST00000544485.1:1622|659
PVVPDTWEVRWEDHLSPGVR
>FUSION-ENST00000519635.1:1086-ENST00000544485.1:1622|927
WGRPSLFSRHFGSNFNMGHR
>ENST00000593156.1|SNV-3370-A-C|2
DPGPSIPLTPGDTPIRK
>FUSION-ENST00000468408.5:15756-ENST00000478470.5:52945|194
MATCISQAIHPRTSIYKAK
>FUSION-ENST00000468408.5:15756-ENST00000478470.5:52945|43
LNLMTCSFLK
>ENST00000399598.7|SNV-36168-C-T|1
ELTDESLTLLEADILNIVLLQQLK
>FUSION-ENST00000519635.1:1086-ENST00000544485.1:1622|954
MGNISFPDPGDLGQMLFQIFL
>FUSION-ENST00000519635.1:1086-ENST00000544485.1:1622|1033
MPTKSYNVGNFNPIVEIR
>FUSION-ENST00000519635.1:1086-ENST00000544485.1:1622|831
ISAHRNLCLLGSGDCR
>FUSION-ENST00000468408.5:15756-ENST00000478470.5:52945|664
MVLEPGKSRYMALASGENHPLWK
>FUSION-ENST00000521414.5:55407-ENST00000511725.5:35095|893
DQPGQHGETLSLLKIQK
>FUSION-ENST00000521414.5:55407-ENST00000511725.5:35095|609
CLCKYLSTNSGWYPTK
>ENST00000481424.5|SNV-12448-C-T|5
DSVGAPISSGTSEPTKR
>FUSION-ENST00000519635.1:1086-ENST00000544485.1:1622|251
VTWPGGYLR
>FUSION-ENST00000521414.5:55407-ENST00000511725.5:35095|565
LDTVAYACNPHTLGGRGGRITR
>FUSION-ENST00000521414.5:55407-ENST00000511725.5:35095|1058
MPIISVLWEAK
>FUSION-ENST00000468408.5:15756-ENST00000478470.5:52945|464
AILFFGFLFK
>FUSION-ENST00000521414.5:55407-ENST00000511725.5:35095|600
KHREAEGGESLEPGR
>FUSION-ENST00000521414.5:55407-ENST00000511725.5:35095|1298
MLPGTFAASSQKCR
>FUSION-ENST00000521414.5:55407-ENST00000511725.5:35095|1069
GLNPSILQQTSK
>FUSION-ENST00000519635.1:1086-ENST00000544485.1:1622|141
RNPLIKPSDLVR
>FUSION-ENST00000521414.5:55407-ENST00000511725.5:35095|1094
MLGFVNR
>FUSION-ENST00000521414.5:55407-ENST00000511725.5:35095|1698
RCSRGLSVPPR
>FUSION-ENST00000521414.5:55407-ENST00000511725.5:35095|1617
VFVKYHKEA
>FUSION-ENST00000468408.5:15756-ENST00000478470.5:52945|432
DLKNQEAK
>ENST00000296028.4|SNV-614-A-G|4
CMCIKTTSGIHPR
>FUSION-ENST00000521414.5:55407-ENST00000511725.5:35095|1359
MVVSTCDPSYWGG
>FUSION-ENST00000468408.5:15756-ENST00000478470.5:52945|424
LSAIWLIVKCF
>ENST00000500337.6|INDEL-30212-T-TT|5
NFSFAILALCNNHIIFTSHLFIR
>ENST00000345136.7|SNV-46520-C-G|1
EAAVPSVCFLVPPPNQEAQEAVTR
>FUSION-ENST00000521414.5:55407-ENST00000511725.5:35095|493
MRPWWLTPVFPALWEAEMGRSR
>FUSION-ENST00000521414.5:55407-ENST00000511725.5:35095|611
CYHIPANFCCCCC
>FUSION-ENST00000519635.1:1086-ENST00000544485.1:1622|505
MMRMGSLRPEISLLPSDKGGPLFLR
>FUSION-ENST00000519635.1:1086-ENST00000544485.1:1622|95
SSRFVCVVV
>FUSION-ENST00000468408.5:15756-ENST00000478470.5:52945|246
TIEPKSEK
>ENST00000301732.10|SNV-57545-G-A|5
LRGILCALQR
>FUSION-ENST00000521414.5:55407-ENST00000511725.5:35095|1354
TDKEEVLTRSNSVYFS
>FUSION-ENST00000468408.5:15756-ENST00000478470.5:52945|851
CIQSHRSPPFLPR
>FUSION-ENST00000521414.5:55407-ENST00000511725.5:35095|1041
IFFFETDYRHVPPRPANFLFFSR
>FUSION-ENST00000521414.5:55407-ENST00000511725.5:35095|891
IQKISRAWWHAPVIPATR
>FUSION-ENST00000519635.1:1086-ENST00000544485.1:1622|914
MGSHFVAQGGGQWCYHSSL
>ENST00000500337.6|INDEL-30212-T-TT|8
CGSDPEIYYAPFQAQR
>FUSION-ENST00000519635.1:1086-ENST00000544485.1:1622|181
MGDREIGDK
>FUSION-ENST00000521414.5:55407-ENST00000511725.5:35095|27
QFWPGAVAHACNPSTLGGQGGRITR
>FUSION-ENST00000521414.5:55407-ENST00000511725.5:35095|344
GETPSLLKVQKLAGPGGGR
>FUSION-ENST00000521414.5:55407-ENST00000511725.5:35095|1130
HEAYRQSEFNCRIVS
>FUSION-ENST00000521414.5:55407-ENST00000511725.5:35095|489
MGRSRGQEIETILAK
>FUSION-ENST00000468408.5:15756-ENST00000478470.5:52945|775
MQLQGLSPLSKKANR
>FUSION-ENST00000468408.5:15756-ENST00000478470.5:52945|361
HSSNWIVPFTTSQFPK
>FUSION-ENST00000521414.5:55407-ENST00000511725.5:35095|1150
SFSAGRSGSSL
>FUSION-ENST00000519635.1:1086-ENST00000544485.1:1622|902
PSPNLTILK
>ENST00000474228.1|SNV-115792-G-A|4
LSLAMMTFLQQLQTVLLIPLRRK
>ENST00000348831.9|SNV-148184-C-T|4
VHGKVPSHLLCSKITKPNVYHESK
>FUSION-ENST00000521414.5:55407-ENST00000511725.5:35095|1608
CRPAGRGGSR
>FUSION-ENST00000521414.5:55407-ENST00000511725.5:35095|423
ARLCLLK
>ENST00000295888.8|SNV-134947-G-C|5
KSAGEVLMTISRHALSVNVVK
>FUSION-ENST00000521414.5:55407-ENST00000511725.5:35095|1489
MTKHGLYK
>FUSION-ENST00000521414.5:55407-ENST00000511725.5:35095|1003
MLLTKNSSCRFFWVIIVLQSIVENR
>ENST00000361999.7|SNV-47218-C-A|2
SGLPAPVLAEIWALSDLNK
>FUSION-ENST00000521414.5:55407-ENST00000511725.5:35095|1559
YLLDLNVMSCYIWVLIRFF
>FUSION-ENST00000521414.5:55407-ENST00000511725.5:35095|152
LCVLQAYRQDETT
>FUSION-ENST00000521414.5:55407-ENST00000511725.5:35095|1175
RSGDRDHPG
>FUSION-ENST00000468408.5:15756-ENST00000478470.5:52945|288
VKEILRMVANR
>FUSION-ENST00000468408.5:15756-ENST00000478470.5:52945|720
TGSCLGQVSE
>FUSION-ENST00000468408.5:15756-ENST00000478470.5:52945|853
ATQFRGPFQVWYSK
>FUSION-ENST00000521414.5:55407-ENST00000511725.5:35095|254
MKGWSQVLPWIPK
>FUSION-ENST00000519635.1:1086-ENST00000544485.1:1622|1051
CSFRASPTYPFQTAAHTPFLWR
>FUSION-ENST00000519635.1:1086-ENST00000544485.1:1622|329
ARRLSPCWVPDESSVEC
>FUSION-ENST00000468408.5:15756-ENST00000478470.5:52945|125
NVASLYGYKPTPSTFLFK
>FUSION-ENST00000468408.5:15756-ENST00000478470.5:52945|501
MPDLKRYSHFGLPK
>FUSION-ENST00000519635.1:1086-ENST00000544485.1:1622|186
MLAVAVSRLNYCLFA
>FUSION-ENST00000519635.1:1086-ENST00000544485.1:1622|607
ALGCRETAASLSVSSVICK
>FUSION-ENST00000519635.1:1086-ENST00000544485.1:1622|3
FCKIFLGCQLEAGIR
>ENST00000261558.8|SNV-14216-T-C|4
FPKSMETSLSGTVTFGAK
>ENST00000389840.7|SNV-81419-G-A|2
KAFNFLR
>FUSION-ENST00000521414.5:55407-ENST00000511725.5:35095|604
MSPCAWPIDFLFPAAIGDWAEWTR
>FUSION-ENST00000521414.5:55407-ENST00000511725.5:35095|1349
MPHATRNLCSLIPEMQK
>FUSION-ENST00000521414.5:55407-ENST00000511725.5:35095|816
MLRQYCMSVV
>FUSION-ENST00000521414.5:55407-ENST00000511725.5:35095|5
NPKYLKDSPIYSSLTLK
>FUSION-ENST00000521414.5:55407-ENST00000511725.5:35095|690
VIFVFLVETGFHHVGQTGLK
>FUSION-ENST00000521414.5:55407-ENST00000511725.5:35095|606
YLSTNSGWYPTK
>FUSION-ENST00000519635.1:1086-ENST00000544485.1:1622|417
AWEHLFGTHWQLAAR
>FUSION-ENST00000468408.5:15756-ENST00000478470.5:52945|177
MASQLHAK
>FUSION-ENST00000521414.5:55407-ENST00000511725.5:35095|1277
GSHYVSQDGLDLLTS
>FUSION-ENST00000519635.1:1086-ENST00000544485.1:1622|222
CFLEACATQLPGR
>ENST00000377346.9|SNV-70048-C-T|4
KIGHFLFWHLRSEMHVLSVALR
>FUSION-ENST00000468408.5:15756-ENST00000478470.5:52945|685
MSNTVIILIK
>FUSION-ENST00000468408.5:15756-ENST00000478470.5:52945|152
MIFPSLIFLCGVYLLNFR
>FUSION-ENST00000521414.5:55407-ENST00000511725.5:35095|1074
KSYNISKLK
>FUSION-ENST00000519635.1:1086-ENST00000544485.1:1622|689
CFGVLPSRLLAEKYFIR
>FUSION-ENST00000519635.1:1086-ENST00000544485.1:1622|42
GGSLEPRSSR
>FUSION-ENST00000521414.5:55407-ENST00000511725.5:35095|529
VVGHFHDVGKPRVL
>FUSION-ENST00000521414.5:55407-ENST00000511725.5:35095|421
LCLLKKK
>FUSION-ENST00000468408.5:15756-ENST00000478470.5:52945|845
SPPFLPRAWAA
>FUSION-ENST00000521414.5:55407-ENST00000511725.5:35095|219
LSHYNLCLLGSSDSPASGS
>FUSION-ENST00000519635.1:1086-ENST00000544485.1:1622|375
DLPLGTHSLSQGRSMLRK
>FUSION-ENST00000519635.1:1086-ENST00000544485.1:1622|448
LVPLIGLSVPSR
>FUSION-ENST00000519635.1:1086-ENST00000544485.1:1622|854
MFQTREAEYRK
>FUSION-ENST00000468408.5:15756-ENST00000478470.5:52945|135
SLSCLCTSLSRAPGFLWR
>FUSION-ENST00000519635.1:1086-ENST00000544485.1:1622|1122
ASAGCRARAR
>FUSION-ENST00000519635.1:1086-ENST00000544485.1:1622|945
IRLPRPPK
>ENST00000377797.7|SNV-14475-G-A|4
AAPAPGKVEDVTPQVKGGALPPAK
>ENST00000413366.8|INDEL-384597-C-CA|4
QKNQNHPLHTK
>FUSION-ENST00000519635.1:1086-ENST00000544485.1:1622|451
MVVGACNPNYSGG
>FUSION-ENST00000519635.1:1086-ENST00000544485.1:1622|465
MSHRSHHLQR
>FUSION-ENST00000519635.1:1086-ENST00000544485.1:1622|432
CWSPSLDCQSPRGQKPHLFCLSST
>FUSION-ENST00000521414.5:55407-ENST00000511725.5:35095|1005
MLLTKNSSCR
>ENST00000581631.1|INDEL-76756-G-GA|3
MYDEGEREINITSALAEKN
>FUSION-ENST00000521414.5:55407-ENST00000511725.5:35095|148
MISCLVIFQASSPNNK
>FUSION-ENST00000519635.1:1086-ENST00000544485.1:1622|1091
VAGAVLEFGTGVTGGRVRQGSWR
>FUSION-ENST00000519635.1:1086-ENST00000544485.1:1622|889
IVAPHLNPLLARHSGLR
>FUSION-ENST00000521414.5:55407-ENST00000511725.5:35095|1237
ALAGYGGSCL
>ENST00000535123.6|SNV-19855-G-A|11
MTGAGGPR
>FUSION-ENST00000521414.5:55407-ENST00000511725.5:35095|973
PPRLANYCIFSKDGVSLYWSGWSR
>FUSION-ENST00000468408.5:15756-ENST00000478470.5:52945|114
KLTEEWKE
>FUSION-ENST00000521414.5:55407-ENST00000511725.5:35095|1294
LAGHGDVCL
>FUSION-ENST00000468408.5:15756-ENST00000478470.5:52945|176
ASQLHAK
>FUSION-ENST00000519635.1:1086-ENST00000544485.1:1622|228
MDGSRQRE
>ENST00000645722.2|SNV-285691-A-T|2
MLPGPLMMYQFQSSFIK
>FUSION-ENST00000521414.5:55407-ENST00000511725.5:35095|319
HVPRCPANFLYF
>FUSION-ENST00000519635.1:1086-ENST00000544485.1:1622|68
QRLMFCPRDGK
>FUSION-ENST00000521414.5:55407-ENST00000511725.5:35095|1275
SHHPRLSAYIFHQSQMDFVF
>ENST00000410073.1|SNV-8164-C-T|1
ELFDTIVEQLYSIFTVKEEER
>FUSION-ENST00000519635.1:1086-ENST00000544485.1:1622|1055
LLCSLEEAGAATRGGLWGS
>FUSION-ENST00000519635.1:1086-ENST00000544485.1:1622|842
SLNLPGSRDPPASAS
>FUSION-ENST00000521414.5:55407-ENST00000511725.5:35095|1059
NFEISWVQWLMPIISVLWEAK
>FUSION-ENST00000521414.5:55407-ENST00000511725.5:35095|613
IHPPQPPKVLGLQV
>FUSION-ENST00000519635.1:1086-ENST00000544485.1:1622|435
TRPCAPTFK
>FUSION-ENST00000519635.1:1086-ENST00000544485.1:1622|772
SLFLVHYKLKFQLFSNLFLWFSER
>FUSION-ENST00000519635.1:1086-ENST00000544485.1:1622|257
FFCHGFSRSLRLGSLTLAG
>ENST00000577446.5|SNV-48213-G-A|5
ANGIKAHLEYRSAEIEK
>FUSION-ENST00000521414.5:55407-ENST00000511725.5:35095|1619
VFVKYHK
>FUSION-ENST00000468408.5:15756-ENST00000478470.5:52945|210
MVFDIWLNK
>FUSION-ENST00000468408.5:15756-ENST00000478470.5:52945|566
RRETVYTL
>FUSION-ENST00000521414.5:55407-ENST00000511725.5:35095|42
MFYLPDCIYLLSSEQSK
>FUSION-ENST00000519635.1:1086-ENST00000544485.1:1622|355
GALWETGVYLTSAISTIR
>FUSION-ENST00000468408.5:15756-ENST00000478470.5:52945|707
SERTVLLRDVVVV
>FUSION-ENST00000521414.5:55407-ENST00000511725.5:35095|1042
MIFFFETDYRHVPPRPANFLFFSR
>FUSION-ENST00000519635.1:1086-ENST00000544485.1:1622|785
EGWWSSEERGVGVSGEAKVLPLCPR
>FUSION-ENST00000519635.1:1086-ENST00000544485.1:1622|265
SSQSMFFCHGFSR
>FUSION-ENST00000519635.1:1086-ENST00000544485.1:1622|1002
MPAVPLLR
>FUSION-ENST00000521414.5:55407-ENST00000511725.5:35095|1133
MHEAYRQSEFNCR
>FUSION-ENST00000521414.5:55407-ENST00000511725.5:35095|1269
MPVIPALWEAEAGGS
>ENST00000500337.6|INDEL-30212-T-TT|2
NQTNDVFK
>FUSION-ENST00000468408.5:15756-ENST00000478470.5:52945|586
MWLLASHPVWEEK
>FUSION-ENST00000521414.5:55407-ENST00000511725.5:35095|914
MFYFCLFIYLFIFETKSHSVAQAGV
>FUSION-ENST00000521414.5:55407-ENST00000511725.5:35095|812
IHPSQPPK
>FUSION-ENST00000521414.5:55407-ENST00000511725.5:35095|1202
IIKNYQDEAGRGGSCL
>ENST00000379802.8|SNV-39045-G-A|5
EIERLKQLINK
>ENST00000398571.7|SNV-65253-G-T|1
ISDPFSLWSTDEKEKLLLCVAK
>FUSION-ENST00000468408.5:15756-ENST00000478470.5:52945|273
MNEKDSFLNISY
>FUSION-ENST00000468408.5:15756-ENST00000478470.5:52945|872
RFEIAHK
>FUSION-ENST00000521414.5:55407-ENST00000511725.5:35095|1104
MGIVPCKPVGKIR
>FUSION-ENST00000521414.5:55407-ENST00000511725.5:35095|121
LYFCTLCFVYSKLTDR
>FUSION-ENST00000468408.5:15756-ENST00000478470.5:52945|723
AFTMNGGCRTGSCLGQVSE
>FUSION-ENST00000468408.5:15756-ENST00000478470.5:52945|791
NTNLVWENRIKIK
>FUSION-ENST00000521414.5:55407-ENST00000511725.5:35095|1457
MLYVRLSFLVCLFLRWSLALSPR
>ENST00000315596.15|MNV-145738-TC-T|6
YAIHCIHAIFLVK
>FUSION-ENST00000519635.1:1086-ENST00000544485.1:1622|852
EAEYRKEGR
>FUSION-ENST00000519121.1:7299-ENST00000443795.1:3|5
ELHGECSSSGKATGDETGAKVER
>ENST00000357162.6|MNV-822299-CA-C|3
FPVIRTARPKTYFQAYF
>FUSION-ENST00000519635.1:1086-ENST00000544485.1:1622|866
MESWPERK
>FUSION-ENST00000521414.5:55407-ENST00000511725.5:35095|1261
VGRTRIQIQAILTVELLCLQIYLF
>FUSION-ENST00000468408.5:15756-ENST00000478470.5:52945|447
HFHSTGIIASENSEVR
>FUSION-ENST00000521414.5:55407-ENST00000511725.5:35095|1631
MGWGCKR
>FUSION-ENST00000521414.5:55407-ENST00000511725.5:35095|689
LLTSGDPPA
>FUSION-ENST00000521414.5:55407-ENST00000511725.5:35095|1320
CYPYIAVR
>FUSION-ENST00000468408.5:15756-ENST00000478470.5:52945|359
WSGIGVCCAEKSI
>FUSION-ENST00000468408.5:15756-ENST00000478470.5:52945|711
MMGIRSERTVLLR
>FUSION-ENST00000468408.5:15756-ENST00000478470.5:52945|573
MWFTVLLHDVWCRVHDCFPQK
>ENST00000517836.5|SNV-37217-A-T|8
MMQLKELSLPVHHIWMISTQQKK
>FUSION-ENST00000468408.5:15756-ENST00000478470.5:52945|111
STCLGLPKYWDYRR
>FUSION-ENST00000521414.5:55407-ENST00000511725.5:35095|1370
LARCGGTHL
>ENST00000405356.5|SNV-9445-G-T|4
EAETPQAKNIK
>FUSION-ENST00000519635.1:1086-ENST00000544485.1:1622|185
LAVAVSRLNYCLFA
>FUSION-ENST00000521414.5:55407-ENST00000511725.5:35095|1503
MRATANQLPANVAIAK
>ENST00000257934.9|SNV-19855-G-A|5
KGLSLKTDAVVAPGSAPGNPGLNDR
>ENST00000471735.1|SNV-22375-G-A|4
SPGRRGGGHTR
>FUSION-ENST00000521414.5:55407-ENST00000511725.5:35095|548
SRHCTPAWATERDSVSK
>FUSION-ENST00000468408.5:15756-ENST00000478470.5:52945|647
MRKHIEMLVTVPEISATVSMW
>FUSION-ENST00000521414.5:55407-ENST00000511725.5:35095|1039
HVPPRPANFLFFSRDGVSR
>FUSION-ENST00000521414.5:55407-ENST00000511725.5:35095|232
MFRLDRCLY
>FUSION-ENST00000519635.1:1086-ENST00000544485.1:1622|994
NTTRNECCCDR
>FUSION-ENST00000468408.5:15756-ENST00000478470.5:52945|317
SVYIGKCRQFLVCVWEMR
>ENST00000285871.5|SNV-164437-C-T|1
ACFLPGKDLTEKEMIQK
>FUSION-ENST00000521414.5:55407-ENST00000511725.5:35095|1516
MHSGSRL
>FUSION-ENST00000519635.1:1086-ENST00000544485.1:1622|859
DQLLNPSMFQTR
>FUSION-ENST00000519635.1:1086-ENST00000544485.1:1622|576
MRHHTWLISVFIVEVEFHHVG
>FUSION-ENST00000468408.5:15756-ENST00000478470.5:52945|415
TALRVYK
>FUSION-ENST00000519635.1:1086-ENST00000544485.1:1622|4
MFCKIFLGCQLEAGIR
>FUSION-ENST00000468408.5:15756-ENST00000478470.5:52945|73
MATYLENSKTP
>FUSION-ENST00000519635.1:1086-ENST00000544485.1:1622|475
GPWQAACPQLWR
>FUSION-ENST00000519635.1:1086-ENST00000544485.1:1622|508
MSHHFFR
>FUSION-ENST00000468408.5:15756-ENST00000478470.5:52945|222
LLVLILLR
>FUSION-ENST00000468408.5:15756-ENST00000478470.5:52945|218
GVLQLVGEINGGNVLGV
>FUSION-ENST00000468408.5:15756-ENST00000478470.5:52945|389
PYFTLIFVTFLL
>FUSION-ENST00000468408.5:15756-ENST00000478470.5:52945|450
MAKYDIKGY
>ENST00000488869.1|MNV-135-AG-A|6
KSLYLLIVGILIHIIFIR
>FUSION-ENST00000521414.5:55407-ENST00000511725.5:35095|724
ICPPRPPKVLGLQA
>FUSION-ENST00000521414.5:55407-ENST00000511725.5:35095|1252
VVLLMEYKPKCMKSCILVLK
>FUSION-ENST00000519635.1:1086-ENST00000544485.1:1622|874
HLGCFHHK
>FUSION-ENST00000519635.1:1086-ENST00000544485.1:1622|108
MALPHFVYSFVC
>ENST00000339865.9|INDEL-101542-G-GA|5
KRNMGYSR
>FUSION-ENST00000519635.1:1086-ENST00000544485.1:1622|419
QPQGSLHRCVR
>ENST00000296755.12|INDEL-88368-C-CA|15
SSTPLSEAKKTSCFK
>FUSION-ENST00000519635.1:1086-ENST00000544485.1:1622|216
SVSLILARVPGPSAPGR
>FUSION-ENST00000468408.5:15756-ENST00000478470.5:52945|795
NTNLVWENR
>FUSION-ENST00000468408.5:15756-ENST00000478470.5:52945|292
MRTKFLSSTEVNR
>FUSION-ENST00000468408.5:15756-ENST00000478470.5:52945|740
SDPPTDAEASS
>FUSION-ENST00000521414.5:55407-ENST00000511725.5:35095|1107
GGILEHLWP
>FUSION-ENST00000521414.5:55407-ENST00000511725.5:35095|839
TPGLKCYAHLSLPKC
>FUSION-ENST00000468408.5:15756-ENST00000478470.5:52945|790
KNGLLDHCTVYFNLSQFNSYYNFLR
>FUSION-ENST00000521414.5:55407-ENST00000511725.5:35095|1361
IKNTVGRAR
>FUSION-ENST00000468408.5:15756-ENST00000478470.5:52945|207
VFDIWLNKLFSLHTLYTYPWQHS
>ENST00000517836.5|SNV-37217-A-T|1
ELSLPVHHIWMISTQQKKTPSK
>FUSION-ENST00000519635.1:1086-ENST00000544485.1:1622|1105
EPAPPPPPPVPDHCEPAA
>FUSION-ENST00000521414.5:55407-ENST00000511725.5:35095|368
MLRLGQAGL
>FUSION-ENST00000519635.1:1086-ENST00000544485.1:1622|371
YFSHLLLK
>FUSION-ENST00000468408.5:15756-ENST00000478470.5:52945|39
TAVEEVLGVFIEPNGYHR
>ENST00000556723.1|MNV-14219-GTCTT-G|1
MEISLEL
>FUSION-ENST00000468408.5:15756-ENST00000478470.5:52945|891
VGCRPLPSTRCACEEGRR
>FUSION-ENST00000519635.1:1086-ENST00000544485.1:1622|193
MSMTLSC
>FUSION-ENST00000521414.5:55407-ENST00000511725.5:35095|1383
MPVIPQYFGRLRR
>FUSION-ENST00000519635.1:1086-ENST00000544485.1:1622|326
SLQFMFRDCSKDR
>FUSION-ENST00000519635.1:1086-ENST00000544485.1:1622|648
MPIIPALWEAEAGGSLEPR
>ENST00000361999.7|SNV-47218-C-A|3
NFFLKSGLPAPVLAEIWALSDLNK
>FUSION-ENST00000521414.5:55407-ENST00000511725.5:35095|900
GGQITRSGVRDQPGQHGETLSLLK
>FUSION-ENST00000521414.5:55407-ENST00000511725.5:35095|764
RYLGDGTQV
>FUSION-ENST00000519635.1:1086-ENST00000544485.1:1622|187
LAVAVSR
>FUSION-ENST00000468408.5:15756-ENST00000478470.5:52945|50
LPVCQGFLRGDLVTQ
>FUSION-ENST00000468408.5:15756-ENST00000478470.5:52945|536
RSLCFGNWGEGRGK
>FUSION-ENST00000519635.1:1086-ENST00000544485.1:1622|663
MRSSQLL
>ENST00000593156.1|SNV-3370-A-C|4
SPSTVRDPGPSIPLTPGDTPIRK
>FUSION-ENST00000521414.5:55407-ENST00000511725.5:35095|1193
MVKPHLH
>FUSION-ENST00000519635.1:1086-ENST00000544485.1:1622|624
VVNSVTAK
>FUSION-ENST00000521414.5:55407-ENST00000511725.5:35095|1623
WYLLNTIK
>FUSION-ENST00000468408.5:15756-ENST00000478470.5:52945|75
MATYLENSK
>FUSION-ENST00000519635.1:1086-ENST00000544485.1:1622|459
FCSRDYDEDGVSEA
>FUSION-ENST00000519635.1:1086-ENST00000544485.1:1622|34
MIAPLYSSLGNRERERPCLK
>FUSION-ENST00000468408.5:15756-ENST00000478470.5:52945|154
LREPCKWCLTFG
>FUSION-ENST00000521414.5:55407-ENST00000511725.5:35095|1183
MRLGAVAHACNPSSLGGRDGQIMR
>FUSION-ENST00000468408.5:15756-ENST00000478470.5:52945|353
AWPKQFF
>FUSION-ENST00000468408.5:15756-ENST00000478470.5:52945|429
MLLYMLSAIWLIVKCF
>ENST00000646274.1|SNV-248054-G-A|2
IQKALDVTR
>FUSION-ENST00000519635.1:1086-ENST00000544485.1:1622|367
EEKYGSVLPGSPAIRV
>FUSION-ENST00000468408.5:15756-ENST00000478470.5:52945|502
VSHSHSTPHIPLNALGDGSLTTK
>FUSION-ENST00000468408.5:15756-ENST00000478470.5:52945|70
EFSCLSLPR
>FUSION-ENST00000521414.5:55407-ENST00000511725.5:35095|1026
MSSFGGWNVQGSHK
>FUSION-ENST00000521414.5:55407-ENST00000511725.5:35095|1176
MRSGDRDHPG
>FUSION-ENST00000521414.5:55407-ENST00000511725.5:35095|539
RIFFKMSIVF
>ENST00000264399.5|SNV-45445-T-G|1
NVLRSVSLLKNLPEDK
>FUSION-ENST00000519635.1:1086-ENST00000544485.1:1622|365
YGSVLPGSPAIRV
>ENST00000361297.7|SNV-246952-G-C|3
GKDGQETRK
>FUSION-ENST00000521414.5:55407-ENST00000511725.5:35095|514
KRTVEPSD
>FUSION-ENST00000521414.5:55407-ENST00000511725.5:35095|808
LPRLVSNSR
>FUSION-ENST00000468408.5:15756-ENST00000478470.5:52945|602
SIQTHILKKTNFFFFFF
>FUSION-ENST00000521414.5:55407-ENST00000511725.5:35095|713
LSRLVLNSWTQVILLPWPPKC
>FUSION-ENST00000468408.5:15756-ENST00000478470.5:52945|149
IFPSLIFLCGVYLLNFRG
>FUSION-ENST00000468408.5:15756-ENST00000478470.5:52945|522
SYLLNPTYSV
>FUSION-ENST00000521414.5:55407-ENST00000511725.5:35095|498
EVSSGSATAANSSGGKRAK
>FUSION-ENST00000468408.5:15756-ENST00000478470.5:52945|132
APGFLWRNVASLYGYKPTPSTFLFK
>ENST00000334583.11|SNV-9545-G-A|3
TRKTTFGDLLRPPTHPSR
>ENST00000407775.7|SNV-1212523-C-T|1
QDERPAANLQQENISQNPQHEDDHK
>FUSION-ENST00000468408.5:15756-ENST00000478470.5:52945|490
TKHILLIYSLIYVK
>ENST00000481424.5|SNV-12448-C-T|1
SLMAVWSVGRALP
>FUSION-ENST00000521414.5:55407-ENST00000511725.5:35095|1199
MPVIPALWEAETGR
>FUSION-ENST00000454690.1:5974-ENST00000297185.9:16759|4
GNCEEKGWQR
>FUSION-ENST00000468408.5:15756-ENST00000478470.5:52945|722
MNGGCRTGSCLGQVSE
>FUSION-ENST00000521414.5:55407-ENST00000511725.5:35095|390
INTVYLGY
>ENST00000477028.1|SNV-201461-C-A|8
MSTCCPRRWMSMWPAYTCLPLMHT
>FUSION-ENST00000521414.5:55407-ENST00000511725.5:35095|967
ILAFISPHHHIFSSFVLR
>FUSION-ENST00000521414.5:55407-ENST00000511725.5:35095|576
MCKLQFIGYK
>FUSION-ENST00000519635.1:1086-ENST00000544485.1:1622|882
LYNHYFCLVPEHFHHPQRKPCTH
>FUSION-ENST00000519635.1:1086-ENST00000544485.1:1622|261
FFCHGFSR
>FUSION-ENST00000519635.1:1086-ENST00000544485.1:1622|10
MQTLLFCIDSEIRSHHVLQDFFR
>FUSION-ENST00000519635.1:1086-ENST00000544485.1:1622|36
MIAPLYSSLGNRER
>ENST00000493991.5|SNV-19000-T-C|2
MLVPKAKLALLEPLVK
>FUSION-ENST00000519635.1:1086-ENST00000544485.1:1622|526
PVIVGPFLK
>FUSION-ENST00000519635.1:1086-ENST00000544485.1:1622|840
DPPASAS
>FUSION-ENST00000519635.1:1086-ENST00000544485.1:1622|865
ESWPERK
>FUSION-ENST00000521414.5:55407-ENST00000511725.5:35095|198
MGLQVCATTPS
>FUSION-ENST00000521414.5:55407-ENST00000511725.5:35095|580
MILDLYSTVNKIAS
>FUSION-ENST00000519635.1:1086-ENST00000544485.1:1622|253
GPGPVRVTWPGGYLRAGCLMR
>FUSION-ENST00000521414.5:55407-ENST00000511725.5:35095|1057
PIISVLWEAK
>FUSION-ENST00000468408.5:15756-ENST00000478470.5:52945|217
NGKSSKMSR
>ENST00000356713.5|SNV-1477-A-G|3
SGYTRIPVYEGDQRHNIVDILFVR
>FUSION-ENST00000521414.5:55407-ENST00000511725.5:35095|731
LFSCLSLPSSWDYRR
>FUSION-ENST00000521414.5:55407-ENST00000511725.5:35095|54
LYGGFYYFSQPFK
>FUSION-ENST00000468408.5:15756-ENST00000478470.5:52945|105
CVSGDRDED
>FUSION-ENST00000521414.5:55407-ENST00000511725.5:35095|923
SWLAATSASPVQAILLPQHLEK
>FUSION-ENST00000521414.5:55407-ENST00000511725.5:35095|248
STDAQVPDIK
>FUSION-ENST00000521414.5:55407-ENST00000511725.5:35095|990
MGVSLLLPR
>FUSION-ENST00000521414.5:55407-ENST00000511725.5:35095|1345
NLCSLIPEMQK
>FUSION-ENST00000580018.4:16359-ENST00000603888.2:76|3
GNVVLEQLLIWYGVDVMAR
>FUSION-ENST00000468408.5:15756-ENST00000478470.5:52945|826
LPMTAFR
>FUSION-ENST00000521414.5:55407-ENST00000511725.5:35095|683
LCMTNIYNFVNLK
>ENST00000264463.8|SNV-135230-G-A|4
RLYTLKVEAENTHVDPHFYYLGPFK
>FUSION-ENST00000521414.5:55407-ENST00000511725.5:35095|1070
KGLNPSILQQTSK
>FUSION-ENST00000468408.5:15756-ENST00000478470.5:52945|561
CLTSSDTPTLASQR
>FUSION-ENST00000521414.5:55407-ENST00000511725.5:35095|966
MILAFISPHHHIFSSFVLRYMCD
>FUSION-ENST00000468408.5:15756-ENST00000478470.5:52945|272
NEKDSFLNISY
>FUSION-ENST00000521414.5:55407-ENST00000511725.5:35095|161
SISLSLA
>FUSION-ENST00000468408.5:15756-ENST00000478470.5:52945|385
MTWLKPFQLQKV
>FUSION-ENST00000521414.5:55407-ENST00000511725.5:35095|68
TLVVDFH
>FUSION-ENST00000519635.1:1086-ENST00000544485.1:1622|796
MAVAEIKMLIPTWKR
>FUSION-ENST00000468408.5:15756-ENST00000478470.5:52945|849
GPFQVWYSK
>FUSION-ENST00000521414.5:55407-ENST00000511725.5:35095|288
SHCTWPILR
>FUSION-ENST00000468408.5:15756-ENST00000478470.5:52945|695
PSSGHLLKDLPQLIFFFFFLSGK
>FUSION-ENST00000521414.5:55407-ENST00000511725.5:35095|972
LANYCIFSK
>FUSION-ENST00000468408.5:15756-ENST00000478470.5:52945|852
ATQFRGPFQVWYSKQLSILVCENR
>FUSION-ENST00000468408.5:15756-ENST00000478470.5:52945|98
SLGQMFCRMS
>FUSION-ENST00000521414.5:55407-ENST00000511725.5:35095|1182
RLGAVAHACNPSSLGGR
>FUSION-ENST00000521414.5:55407-ENST00000511725.5:35095|749
IESHFVAQAGVRCNSVIMADGSLK
>FUSION-ENST00000468408.5:15756-ENST00000478470.5:52945|515
FGVGFMTASLR
>FUSION-ENST00000468408.5:15756-ENST00000478470.5:52945|269
PNQATNQDILR
>FUSION-ENST00000521414.5:55407-ENST00000511725.5:35095|1442
LLLLKSVGPVLQYLPFK
>FUSION-ENST00000521414.5:55407-ENST00000511725.5:35095|1110
WNFGAFVALGK
>ENST00000354115.6|SNV-20488-G-A|1
ALETICQPSGRKSSK
>FUSION-ENST00000468408.5:15756-ENST00000478470.5:52945|334
ENHFLPR
>FUSION-ENST00000521414.5:55407-ENST00000511725.5:35095|1155
HLSFLFCYQF
>FUSION-ENST00000521414.5:55407-ENST00000511725.5:35095|1032
PSRVLSLSTK
>FUSION-ENST00000468408.5:15756-ENST00000478470.5:52945|730
MVSNPVITVIRK
>FUSION-ENST00000521414.5:55407-ENST00000511725.5:35095|376
HCIFRVLISSGRVHR
>FUSION-ENST00000519635.1:1086-ENST00000544485.1:1622|864
MESWPERKASR
>ENST00000361297.7|SNV-246952-G-C|5
SRGKDGQETR
>FUSION-ENST00000519635.1:1086-ENST00000544485.1:1622|43
MGGSLEPRSSR
>FUSION-ENST00000521414.5:55407-ENST00000511725.5:35095|14
RYIYVEYISFLSFFCRN
>FUSION-ENST00000521414.5:55407-ENST00000511725.5:35095|321
FSCLSLPSSWDYRHVPR
>FUSION-ENST00000468408.5:15756-ENST00000478470.5:52945|713
MMGIRSER
>FUSION-ENST00000519635.1:1086-ENST00000544485.1:1622|349
ALAGPSVWGP
>FUSION-ENST00000468408.5:15756-ENST00000478470.5:52945|865
RKCIQSHR
>FUSION-ENST00000468408.5:15756-ENST00000478470.5:52945|78
VWHTVLTMATYLENSK
>FUSION-ENST00000521414.5:55407-ENST00000511725.5:35095|1173
MSYCILFSLQYNMK
>FUSION-ENST00000468408.5:15756-ENST00000478470.5:52945|762
MSSETDFDRATKL
>FUSION-ENST00000521414.5:55407-ENST00000511725.5:35095|45
MFTRLGWSRTPDVR
>ENST00000615606.4|SNV-69003-C-T|1
TLSYIYTATICRGTLRSTCR
>FUSION-ENST00000519635.1:1086-ENST00000544485.1:1622|148
SKVAAARAIEK
>ENST00000641905.1|SNV-9009-C-T|2
YPLIITDHFVVK
>FUSION-ENST00000521414.5:55407-ENST00000511725.5:35095|1292
CRNTLVLSVEIKF
>FUSION-ENST00000521414.5:55407-ENST00000511725.5:35095|449
MFLFCRDGVLLCCLGWS
>FUSION-ENST00000310127.10:5649-ENST00000587524.1:17617|53
SEGCTRRICTCPVR
>FUSION-ENST00000521414.5:55407-ENST00000511725.5:35095|1351
MLNYNIGK
>ENST00000484147.5|SNV-36794-C-T|2
SPFHFLYGHLNHLLWLR
>ENST00000636043.1|SNV-17175-T-G|6
TTLANEKITR
>FUSION-ENST00000519635.1:1086-ENST00000544485.1:1622|502
RMGSLRPEISLLPSDKGGPLFLR
>FUSION-ENST00000521414.5:55407-ENST00000511725.5:35095|63
GSCYVGQAGFKLLASSDWRHLGLPK
>FUSION-ENST00000468408.5:15756-ENST00000478470.5:52945|392
GEKTQGEK
>ENST00000367467.8|SNV-271385-C-T|3
DSGCYESSENLENGKTWKASLLSAK
>FUSION-ENST00000521414.5:55407-ENST00000511725.5:35095|829
MPLHTCLGNR
>FUSION-ENST00000519635.1:1086-ENST00000544485.1:1622|684
MAKPHLYQK
>FUSION-ENST00000519635.1:1086-ENST00000544485.1:1622|671
MHTLFLIL
>FUSION-ENST00000519635.1:1086-ENST00000544485.1:1622|837
VLWDLYPFLMYLLFLR
>FUSION-ENST00000519635.1:1086-ENST00000544485.1:1622|322
RLSPCWVPDESSVEC
>FUSION-ENST00000519635.1:1086-ENST00000544485.1:1622|1088
QGSWRRPRPSPSR
>FUSION-ENST00000521414.5:55407-ENST00000511725.5:35095|1264
MVMVGRTR
>FUSION-ENST00000521414.5:55407-ENST00000511725.5:35095|991
QVLLGDHSFTEYSRKQDAS
>FUSION-ENST00000468408.5:15756-ENST00000478470.5:52945|507
GGRPSILYSR
>FUSION-ENST00000519635.1:1086-ENST00000544485.1:1622|192
MGICISPFSR
>FUSION-ENST00000519635.1:1086-ENST00000544485.1:1622|473
GPWQAACPQLWRGTGKW
>FUSION-ENST00000468408.5:15756-ENST00000478470.5:52945|904
AAEPAKQR
>FUSION-ENST00000468408.5:15756-ENST00000478470.5:52945|646
RKHIEMLVTVPEISATVSMW
>ENST00000263915.8|SNV-73730-G-A|4
QVIKVYSEDETSRALDVPSDITTR
>FUSION-ENST00000468408.5:15756-ENST00000478470.5:52945|895
GPQIRVGCRPLPSTR
>FUSION-ENST00000519635.1:1086-ENST00000544485.1:1622|217
SVSLILAR
>FUSION-ENST00000519635.1:1086-ENST00000544485.1:1622|972
AALSFLR
>FUSION-ENST00000468408.5:15756-ENST00000478470.5:52945|245
TIEPKSEKK
>FUSION-ENST00000521414.5:55407-ENST00000511725.5:35095|1214
MPHLISDK
>FUSION-ENST00000468408.5:15756-ENST00000478470.5:52945|811
MFDLRLLKTVLLL
>FUSION-ENST00000519635.1:1086-ENST00000544485.1:1622|792
MLIPTWKREGWWSSEER
>FUSION-ENST00000521414.5:55407-ENST00000511725.5:35095|1398
HDLKESSCNAEQYCILK
>FUSION-ENST00000521414.5:55407-ENST00000511725.5:35095|568
NFLRLDTVAYACNPHTLGGRGGR
>FUSION-ENST00000521414.5:55407-ENST00000511725.5:35095|796
RGWEEYSR
>FUSION-ENST00000462807.5:402-ENST00000263433.8:21302|1
SFPEPGPGAPSAL
>FUSION-ENST00000519635.1:1086-ENST00000544485.1:1622|209
SCPVRGNR
>FUSION-ENST00000468408.5:15756-ENST00000478470.5:52945|466
YETMAILFFGFLFK
>FUSION-ENST00000521414.5:55407-ENST00000511725.5:35095|545
HCTPAWATERDSVSKK
>FUSION-ENST00000521414.5:55407-ENST00000511725.5:35095|233
YTFKANC
>FUSION-ENST00000468408.5:15756-ENST00000478470.5:52945|42
MTCSFLK
>FUSION-ENST00000519635.1:1086-ENST00000544485.1:1622|63
MFCPRDGKN
>FUSION-ENST00000279907.12:283-ENST00000338435.8:19743|53
HLSRCVQSNIVLLTQAFR
>FUSION-ENST00000521414.5:55407-ENST00000511725.5:35095|1495
ICGPSVAISSIQKK
>FUSION-ENST00000519635.1:1086-ENST00000544485.1:1622|381
RQVRPGGCQFR
>FUSION-ENST00000521414.5:55407-ENST00000511725.5:35095|491
PWWLTPVFPALWEAEMGR
>FUSION-ENST00000519635.1:1086-ENST00000544485.1:1622|768
RQEPSGWGR
>FUSION-ENST00000519635.1:1086-ENST00000544485.1:1622|547
SMSLCPNPVHFSSK
>FUSION-ENST00000521414.5:55407-ENST00000511725.5:35095|389
MVGIFSSSFFFFFFFFFLR
>FUSION-ENST00000521414.5:55407-ENST00000511725.5:35095|905
MLGAVAHICNPSTLEGR
>FUSION-ENST00000519635.1:1086-ENST00000544485.1:1622|252
LGSLTLAG
>FUSION-ENST00000468408.5:15756-ENST00000478470.5:52945|731
VSNPVITVIR
>FUSION-ENST00000519635.1:1086-ENST00000544485.1:1622|891
HPYLPLARIVAPHLNPLLARHSGLR
>FUSION-ENST00000519635.1:1086-ENST00000544485.1:1622|117
MLARMVQR
>ENST00000368654.8|INDEL-10714-A-AA|1
SVPTTQCLDNSKKK
>FUSION-ENST00000519635.1:1086-ENST00000544485.1:1622|396
FRATLSLITSYQETGF
>FUSION-ENST00000519635.1:1086-ENST00000544485.1:1622|1023
MRTQNIFL
>FUSION-ENST00000519635.1:1086-ENST00000544485.1:1622|239
AEVKEEQVR
>FUSION-ENST00000521414.5:55407-ENST00000511725.5:35095|1332
VLMVRFPGKPSKSC
>ENST00000525078.1|INDEL-101542-G-GA|5
GKKETWDTAEEDSGTDSEYDESGK
>FUSION-ENST00000521414.5:55407-ENST00000511725.5:35095|1675
ASRPISVPSSHTCPSSLHK
>FUSION-ENST00000521414.5:55407-ENST00000511725.5:35095|838
SWKSGPYLLLGQETLNNHIDVGR
>FUSION-ENST00000521414.5:55407-ENST00000511725.5:35095|1410
SWENQFCK
>FUSION-ENST00000521414.5:55407-ENST00000511725.5:35095|159
MDLVFCLDK
>FUSION-ENST00000521414.5:55407-ENST00000511725.5:35095|636
FLPYLFCLDIFRIHR
>FUSION-ENST00000521414.5:55407-ENST00000511725.5:35095|316
SHHAWLHFSNLK
>FUSION-ENST00000519635.1:1086-ENST00000544485.1:1622|1179
MIFHLPKSNNGPAQLSYNAMK
>FUSION-ENST00000519635.1:1086-ENST00000544485.1:1622|1099
LAWGSQHGGTPRAPPHAPPR
>FUSION-ENST00000468408.5:15756-ENST00000478470.5:52945|635
MQASTCFK
>ENST00000488869.1|MNV-135-AG-A|1
LSQITLRSHGE
>FUSION-ENST00000521414.5:55407-ENST00000511725.5:35095|1663
MFTETLNWEGVLLDFVLKR
>FUSION-ENST00000519635.1:1086-ENST00000544485.1:1622|746
WFLHFISK
>FUSION-ENST00000521414.5:55407-ENST00000511725.5:35095|403
MMKPRLY
>FUSION-ENST00000521414.5:55407-ENST00000511725.5:35095|1340
MQKHTCFVCRNK
>FUSION-ENST00000519635.1:1086-ENST00000544485.1:1622|466
GSHYVAQADLEFSIK
>ENST00000471735.1|SNV-22375-G-A|5
NRSPGRR
>FUSION-ENST00000519635.1:1086-ENST00000544485.1:1622|606
ETAASLSVSSVICK
>ENST00000484147.5|SNV-36794-C-T|3
KSPFHFLYGHLNHLLWLRK
>FUSION-ENST00000519635.1:1086-ENST00000544485.1:1622|942
MFCFPTHFFSLDGVR
>FUSION-ENST00000519635.1:1086-ENST00000544485.1:1622|608
RALGCRETAASLSVSSVICK
>ENST00000296755.12|INDEL-88368-C-CA|12
TSCFKTKSTQEGR
>FUSION-ENST00000519635.1:1086-ENST00000544485.1:1622|977
TFVHLFK
>FUSION-ENST00000519635.1:1086-ENST00000544485.1:1622|368
EEKYGSVLPGSPAIR
>ENST00000546964.5|SNV-34765-G-A|6
MSDPQYLR
>FUSION-ENST00000521414.5:55407-ENST00000511725.5:35095|1267
VPVLQRK
>FUSION-ENST00000521414.5:55407-ENST00000511725.5:35095|210
CKSNIYSSHSHP
>FUSION-ENST00000519635.1:1086-ENST00000544485.1:1622|415
EVADAGWK
>FUSION-ENST00000519635.1:1086-ENST00000544485.1:1622|943
IRLPRPPKVLGLQA
>FUSION-ENST00000521414.5:55407-ENST00000511725.5:35095|445
LPRLVSNSWAEAILPWPPK
>FUSION-ENST00000468408.5:15756-ENST00000478470.5:52945|677
HCAMMLGNCAITQQ
>ENST00000500337.6|INDEL-30212-T-TT|6
WDSSWFVDMPIWK
>FUSION-ENST00000519635.1:1086-ENST00000544485.1:1622|620
MIVSKSARLSVPQFPHWWNR
>FUSION-ENST00000519635.1:1086-ENST00000544485.1:1622|744
YLPPLNTYPNSPTHS
>FUSION-ENST00000468408.5:15756-ENST00000478470.5:52945|377
MYMGVEISTK
>FUSION-ENST00000521414.5:55407-ENST00000511725.5:35095|755
ILAHCSLCFLVSGDVQLILYF
>FUSION-ENST00000519635.1:1086-ENST00000544485.1:1622|634
MIAPLHSSLGNRVRPCPQPPRPPK
>FUSION-ENST00000519635.1:1086-ENST00000544485.1:1622|1076
MQLSPSDLPEKAELWGGR
>ENST00000455584.2|SNV-15555-G-A|3
AHLEYRSAEIEKSK
>ENST00000583796.1|SNV-6280-C-G|1
AERSSTAAT
>ENST00000471735.1|SNV-22375-G-A|1
GGGHTRTSY
>ENST00000496727.1|SNV-7783-C-G|5
MTAAPSTGRSTTGLAGRAHSTR
>FUSION-ENST00000521414.5:55407-ENST00000511725.5:35095|547
HCTPAWATER
>FUSION-ENST00000521414.5:55407-ENST00000511725.5:35095|827
MPLHTCLGNRAR
>FUSION-ENST00000521414.5:55407-ENST00000511725.5:35095|922
ESIFSAN
>FUSION-ENST00000468408.5:15756-ENST00000478470.5:52945|239
LPVYMDTNQPLLPFYLK
>ENST00000373851.6|SNV-73970-G-A|1
GYINCFQVEMQTVEEIVRKR
>FUSION-ENST00000468408.5:15756-ENST00000478470.5:52945|899
QRVTGALSGGEPRGPQIR
>FUSION-ENST00000521414.5:55407-ENST00000511725.5:35095|1073
SYNISKLK
>FUSION-ENST00000519635.1:1086-ENST00000544485.1:1622|833
YLLFLRS
>FUSION-ENST00000519635.1:1086-ENST00000544485.1:1622|169
ESCSVTQAGVQWR
>FUSION-ENST00000519635.1:1086-ENST00000544485.1:1622|182
GKLRQGQS
>FUSION-ENST00000519635.1:1086-ENST00000544485.1:1622|476
GGRGPWQAACPQLWRGTGK
>FUSION-ENST00000519635.1:1086-ENST00000544485.1:1622|233
EEQVRSYMDGSRQR
>FUSION-ENST00000521414.5:55407-ENST00000511725.5:35095|155
MLCVLQAYR
>FUSION-ENST00000519635.1:1086-ENST00000544485.1:1622|350
MALAGPSVWGP
>FUSION-ENST00000468408.5:15756-ENST00000478470.5:52945|705
MGLGSSISLFSTSTSWLTGR
>FUSION-ENST00000519635.1:1086-ENST00000544485.1:1622|180
GDREIGDK
>FUSION-ENST00000521414.5:55407-ENST00000511725.5:35095|1635
MQEEENQFLACLKLSQNTD
>ENST00000546964.5|SNV-34765-G-A|4
MSDPQYLRVVR
>FUSION-ENST00000521414.5:55407-ENST00000511725.5:35095|814
QYCMSVV
>FUSION-ENST00000468408.5:15756-ENST00000478470.5:52945|680
TFIQLAA
>FUSION-ENST00000521414.5:55407-ENST00000511725.5:35095|758
SKHRIDLCFI
>FUSION-ENST00000521414.5:55407-ENST00000511725.5:35095|453
MTNFANIFI
>FUSION-ENST00000519635.1:1086-ENST00000544485.1:1622|877
ILCIHSSIDR
>FUSION-ENST00000519635.1:1086-ENST00000544485.1:1622|776
VLPLCPRGLGMR
>FUSION-ENST00000521414.5:55407-ENST00000511725.5:35095|1037
MGFHVVSQDGLNLLTS
>FUSION-ENST00000519635.1:1086-ENST00000544485.1:1622|539
SLVRDFGPAWTLFRTQYVDMAGLCL
>FUSION-ENST00000521414.5:55407-ENST00000511725.5:35095|763
YLGDGTQV
>FUSION-ENST00000521414.5:55407-ENST00000511725.5:35095|280
ICNNVYIVIYTLLYITHK
>FUSION-ENST00000519635.1:1086-ENST00000544485.1:1622|2
IFLGCQLEAGIR
>ENST00000535641.5|INDEL-80103-A-AA|2
MLCDQKNTV
>FUSION-ENST00000468408.5:15756-ENST00000478470.5:52945|747
MLELRLIRLIHGCFYVRPSYGC
>FUSION-ENST00000521414.5:55407-ENST00000511725.5:35095|821
MAEESGWLESRSIRPAGTA
>FUSION-ENST00000521414.5:55407-ENST00000511725.5:35095|1325
MLALQHISGLLSGK
>FUSION-ENST00000521414.5:55407-ENST00000511725.5:35095|20
YHHAQLIFSIFSR
>FUSION-ENST00000519635.1:1086-ENST00000544485.1:1622|1025
LRFTEILQCC
>FUSION-ENST00000521414.5:55407-ENST00000511725.5:35095|1566
MAPPCYVLRFSADFLGLQP
>FUSION-ENST00000521414.5:55407-ENST00000511725.5:35095|527
DEAVVAHACIPSTLGGR
>FUSION-ENST00000521414.5:55407-ENST00000511725.5:35095|540
NGIFGHAVSVISLLEAVGHGREP
>FUSION-ENST00000521414.5:55407-ENST00000511725.5:35095|85
VAGTIDMHPLRSANFCIFSR
>FUSION-ENST00000468408.5:15756-ENST00000478470.5:52945|544
LGGYTMAFKTK
>FUSION-ENST00000519635.1:1086-ENST00000544485.1:1622|923
GHRITIILSTHFMEASLYEGLREAE
>FUSION-ENST00000519635.1:1086-ENST00000544485.1:1622|1149
MGRTFPK
>FUSION-ENST00000468408.5:15756-ENST00000478470.5:52945|327
LCQAHWS
>FUSION-ENST00000521414.5:55407-ENST00000511725.5:35095|1706
APVEAPAR
>FUSION-ENST00000521414.5:55407-ENST00000511725.5:35095|207
GFQHVGQAGLELLTS
>ENST00000258991.7|SNV-85976-A-T|1
IMLPYFMNELTLTELDMGVAVPK
>FUSION-ENST00000519635.1:1086-ENST00000544485.1:1622|1039
KSNSHHLMSP
>FUSION-ENST00000521414.5:55407-ENST00000511725.5:35095|710
MRPGVEFSTCGIMSALR
>FUSION-ENST00000521414.5:55407-ENST00000511725.5:35095|277
MYVINTYVTCNIKR
>FUSION-ENST00000519635.1:1086-ENST00000544485.1:1622|516
AGGSLEVRSSRPAWATW
>FUSION-ENST00000519635.1:1086-ENST00000544485.1:1622|84
ESHSVIQAEVQWR
>ENST00000493453.1|SNV-82090-G-C|3
RHRSTVYR
>FUSION-ENST00000519635.1:1086-ENST00000544485.1:1622|1092
VAGAVLEFGTGVTGGRVR
>FUSION-ENST00000519635.1:1086-ENST00000544485.1:1622|125
MTIRWAPTLQDVNDLK
>ENST00000357504.7|SNV-26734-C-G|3
DNPHRIAVLVVASKDLSQVLK
>FUSION-ENST00000521414.5:55407-ENST00000511725.5:35095|1422
PSYFLYFQ
>FUSION-ENST00000521414.5:55407-ENST00000511725.5:35095|616
MIHPPQPPK
>FUSION-ENST00000521414.5:55407-ENST00000511725.5:35095|11
MTHFKKIHIALK
>FUSION-ENST00000521414.5:55407-ENST00000511725.5:35095|1633
MMGWGCK
>FUSION-ENST00000519635.1:1086-ENST00000544485.1:1622|230
SYMDGSRQRE
>FUSION-ENST00000468408.5:15756-ENST00000478470.5:52945|471
MVKIEEGGK
>ENST00000522296.1|SNV-1212523-C-T|2
DLLPTYSKR
>ENST00000493443.5|SNV-12448-C-T|1
SKPTAPSGSLSSALSVGKDSVGA
>FUSION-ENST00000521414.5:55407-ENST00000511725.5:35095|144
SQVSGLLCLKS
>FUSION-ENST00000521414.5:55407-ENST00000511725.5:35095|1144
MRHTGSQSSTVESFLSV
>FUSION-ENST00000468408.5:15756-ENST00000478470.5:52945|629
IYVDFAFSSVLHCFT
>FUSION-ENST00000468408.5:15756-ENST00000478470.5:52945|178
ENQEIVI
>FUSION-ENST00000519635.1:1086-ENST00000544485.1:1622|82
ESPSVGR
>FUSION-ENST00000519635.1:1086-ENST00000544485.1:1622|794
MLIPTWK
>FUSION-ENST00000521414.5:55407-ENST00000511725.5:35095|997
WEFHSCCPGWSAMG
>FUSION-ENST00000468408.5:15756-ENST00000478470.5:52945|354
SAFFWHP
>FUSION-ENST00000521414.5:55407-ENST00000511725.5:35095|753
LVRLVSNS
>ENST00000357504.7|SNV-26734-C-G|4
DNPHRIAVLVVASK
>FUSION-ENST00000468408.5:15756-ENST00000478470.5:52945|757
DGQRSWELRGLLAK
>FUSION-ENST00000521414.5:55407-ENST00000511725.5:35095|935
YLISLTLKHIN
>FUSION-ENST00000521414.5:55407-ENST00000511725.5:35095|519
EWNLRPCCECYISIR
>FUSION-ENST00000468408.5:15756-ENST00000478470.5:52945|579
KMAKSFPLFPSLMWFTVLLHDVWCR
>FUSION-ENST00000521414.5:55407-ENST00000511725.5:35095|358
VGIFFFSLSFFFLRR
>FUSION-ENST00000518066.5:55407-ENST00000511725.5:35095|1
HAAHTCT
>FUSION-ENST00000519635.1:1086-ENST00000544485.1:1622|855
FQTREAEYR
>ENST00000357022.6|SNV-8164-C-T|2
ELFDTIVEQLYSIFTVKELTNK
>FUSION-ENST00000521414.5:55407-ENST00000511725.5:35095|1355
MTDKEEVLTRSNSVYFS
>FUSION-ENST00000519635.1:1086-ENST00000544485.1:1622|1141
RELRTETGSGVR
>FUSION-ENST00000468408.5:15756-ENST00000478470.5:52945|732
MVSNPVITVIR
>FUSION-ENST00000521414.5:55407-ENST00000511725.5:35095|1031
MPSRVLSLSTKVLPSLSLHK
>FUSION-ENST00000521414.5:55407-ENST00000511725.5:35095|385
LECSGAILAHCNVR
>FUSION-ENST00000468408.5:15756-ENST00000478470.5:52945|489
TKHILLIYSLIYVKEAEIILA
>FUSION-ENST00000519635.1:1086-ENST00000544485.1:1622|1165
SLGSVWCLESALQGPGPAAGAR
>FUSION-ENST00000519635.1:1086-ENST00000544485.1:1622|37
IAPLYSSLGNR
>FUSION-ENST00000519635.1:1086-ENST00000544485.1:1622|341
SRAGHRPWPWQDPR
>FUSION-ENST00000521414.5:55407-ENST00000511725.5:35095|778
QSETLSQIIIITQTNRNCIKLLK
>FUSION-ENST00000468408.5:15756-ENST00000478470.5:52945|699
ELPSPHLQ
>FUSION-ENST00000521414.5:55407-ENST00000511725.5:35095|302
AFHCVSQDGSRSPDLVIYPPWPPK
>FUSION-ENST00000519635.1:1086-ENST00000544485.1:1622|565
MEGWLPRHKLGCCYQTK
>FUSION-ENST00000468408.5:15756-ENST00000478470.5:52945|289
TKFLSSTEVNR
>FUSION-ENST00000468408.5:15756-ENST00000478470.5:52945|870
RFEIAHKYCLWGT
>FUSION-ENST00000468408.5:15756-ENST00000478470.5:52945|913
LAPGGAGAGRSGPGFRGPGR
>FUSION-ENST00000468408.5:15756-ENST00000478470.5:52945|613
MGISTRGTWDWS
>FUSION-ENST00000521414.5:55407-ENST00000511725.5:35095|129
MGFYHVHQARLVSNS
>FUSION-ENST00000521414.5:55407-ENST00000511725.5:35095|271
MNHNLCLNIFIV
>FUSION-ENST00000519635.1:1086-ENST00000544485.1:1622|950
RLQVHATMPG
>FUSION-ENST00000468408.5:15756-ENST00000478470.5:52945|65
LEVFLQKTNK
>FUSION-ENST00000521414.5:55407-ENST00000511725.5:35095|203
IRPPQPPK
>ENST00000579419.5|SNV-6280-C-G|3
EAQQQQLEALIAEK
>FUSION-ENST00000468408.5:15756-ENST00000478470.5:52945|830
SAYPGRRLVWPR
>FUSION-ENST00000468408.5:15756-ENST00000478470.5:52945|869
FEIAHKYCLWGT
>FUSION-ENST00000521414.5:55407-ENST00000511725.5:35095|1603
CNGLFQRGNYLFDTK
>FUSION-ENST00000521414.5:55407-ENST00000511725.5:35095|1274
LSAYIFHQSQMDFVF
>ENST00000368653.7|SNV-23462-A-G|2
ISGRVLR
>FUSION-ENST00000519635.1:1086-ENST00000544485.1:1622|240
MAEVKEEQVR
>FUSION-ENST00000521414.5:55407-ENST00000511725.5:35095|112
MVQYNFGTFMTLGACPK
>ENST00000288050.9|MNV-42403-CA-C|1
SAERMTWS
>FUSION-ENST00000521414.5:55407-ENST00000511725.5:35095|1500
VFTKNTK
>FUSION-ENST00000519635.1:1086-ENST00000544485.1:1622|1085
RPRPSPSRLTGGEIWSVPGK
>ENST00000503097.1|SNV-25081-C-T|1
TTLSSQYCWIKINLMKLK
>FUSION-ENST00000521414.5:55407-ENST00000511725.5:35095|910
NNCVQPQLCFF
>FUSION-ENST00000521414.5:55407-ENST00000511725.5:35095|1681
MAGLGPRGALGR
>FUSION-ENST00000521414.5:55407-ENST00000511725.5:35095|743
ADGSLKLQCSSHPPK
>FUSION-ENST00000519635.1:1086-ENST00000544485.1:1622|552
MGCLPKSLVR
>FUSION-ENST00000521414.5:55407-ENST00000511725.5:35095|1247
CMKSCILVLK
>FUSION-ENST00000468408.5:15756-ENST00000478470.5:52945|370
GRIQLCSGDSK
>FUSION-ENST00000519635.1:1086-ENST00000544485.1:1622|48
MLCNHYLYLVSKRFDHPK
>FUSION-ENST00000521414.5:55407-ENST00000511725.5:35095|1319
MCYPYIAVRYINPEDAAFFLLFK
>FUSION-ENST00000521414.5:55407-ENST00000511725.5:35095|511
NLGGGACSEPR
>FUSION-ENST00000521414.5:55407-ENST00000511725.5:35095|1564
FSADFLGLQP
>FUSION-ENST00000521414.5:55407-ENST00000511725.5:35095|110
MVQYNFGTFMTLGACPKCNLIVLR
>ENST00000576225.5|SNV-68825-G-A|3
NGITGPDGEDYSPWADRK
>FUSION-ENST00000521414.5:55407-ENST00000511725.5:35095|879
EAEAGELLEPGRQSCSELRSCR
>FUSION-ENST00000519635.1:1086-ENST00000544485.1:1622|56
IHPPCPPKVLRLQA
>FUSION-ENST00000521414.5:55407-ENST00000511725.5:35095|1158
NTDCIFCS
>FUSION-ENST00000521414.5:55407-ENST00000511725.5:35095|780
QSETLSQIIIITQTNR
>FUSION-ENST00000521414.5:55407-ENST00000511725.5:35095|1295
LPGTFAASSQKCRNTLVLSVEIK
>FUSION-ENST00000521414.5:55407-ENST00000511725.5:35095|264
IGEGGWFK
>FUSION-ENST00000519635.1:1086-ENST00000544485.1:1622|805
MRRFCSAPTPTPPHPESC
>ENST00000280663.12|INDEL-122931-T-TCCT|3
RYLWCSRFPTVTSSSSW
>FUSION-ENST00000519635.1:1086-ENST00000544485.1:1622|555
ETSTLGQLKK
>FUSION-ENST00000468408.5:15756-ENST00000478470.5:52945|444
ETQCLAQVANNRSAHRSL
>FUSION-ENST00000521414.5:55407-ENST00000511725.5:35095|1089
MFHFYFIVTPSKK
>ENST00000296755.12|INDEL-88368-C-CA|11
TKSTQEGR
>FUSION-ENST00000521414.5:55407-ENST00000511725.5:35095|741
ADGSLKLQCSSHPPKDCR
>FUSION-ENST00000519635.1:1086-ENST00000544485.1:1622|436
SHRTRPCAPTFKCWSPSLDCQSPR
>ENST00000339865.9|INDEL-101542-G-GA|3
RNMGYSRR
>ENST00000370025.9|SNV-6867-C-T|2
RFLSPRR
>FUSION-ENST00000521414.5:55407-ENST00000511725.5:35095|918
MAAVSENEVIAFPCTLFR
>FUSION-ENST00000521414.5:55407-ENST00000511725.5:35095|1009
MKSITFKFQGFTVLG
>ENST00000551139.6|SNV-12968-G-A|10
MNFPTPKMK
>FUSION-ENST00000519635.1:1086-ENST00000544485.1:1622|527
MPVIVGPFLK
>FUSION-ENST00000254508.7:54377-ENST00000530758.2:10594|4
HGHVHLSAKITIAAYLPLKVTK
>FUSION-ENST00000468408.5:15756-ENST00000478470.5:52945|862
LASLAHDSFQKTLIQDWLDDIRLPK
>FUSION-ENST00000521414.5:55407-ENST00000511725.5:35095|1189
MSQTELLRIIK
>FUSION-ENST00000519635.1:1086-ENST00000544485.1:1622|67
LMFCPRDGK
>FUSION-ENST00000519635.1:1086-ENST00000544485.1:1622|302
AREHLFGTHWQLAAR
>FUSION-ENST00000519635.1:1086-ENST00000544485.1:1622|149
SKVAAAR
>FUSION-ENST00000521414.5:55407-ENST00000511725.5:35095|1216
AWLIFVFLAGFTMLTR
>FUSION-ENST00000521414.5:55407-ENST00000511725.5:35095|182
ILNISITPQIFFMSLL
>FUSION-ENST00000468408.5:15756-ENST00000478470.5:52945|332
ENHFLPRIVCPTR
>FUSION-ENST00000521414.5:55407-ENST00000511725.5:35095|852
ARLVWELLTSR
>FUSION-ENST00000521414.5:55407-ENST00000511725.5:35095|542
LASLVFSDLGLLASWIPR
>FUSION-ENST00000521414.5:55407-ENST00000511725.5:35095|1593
QWHDLSSPQPPPPGFK
>FUSION-ENST00000468408.5:15756-ENST00000478470.5:52945|655
MALASGENHPLWKGGR
>FUSION-ENST00000521414.5:55407-ENST00000511725.5:35095|635
IHRYYCVIVACSIQHSNMLYR
>FUSION-ENST00000519635.1:1086-ENST00000544485.1:1622|811
FCFVFLNWLAFWKAGR
>FUSION-ENST00000521414.5:55407-ENST00000511725.5:35095|1653
GYLVINK
>FUSION-ENST00000521414.5:55407-ENST00000511725.5:35095|1518
MCSVNCVVSLADRRPF
>FUSION-ENST00000521414.5:55407-ENST00000511725.5:35095|1205
IYNQNNVTNRIIK
>FUSION-ENST00000521414.5:55407-ENST00000511725.5:35095|1647
IGLKFIFFPFLML
>FUSION-ENST00000521414.5:55407-ENST00000511725.5:35095|1688
VWTLRASLQSGTAAALEGHCRAR
>FUSION-ENST00000521414.5:55407-ENST00000511725.5:35095|1529
MDFILIYILRSPDLYYKQSIAK
>FUSION-ENST00000519635.1:1086-ENST00000544485.1:1622|314
MPACQGGR
>FUSION-ENST00000521414.5:55407-ENST00000511725.5:35095|167
AGLQNCSIVKLLNSSYILINNLLL
>FUSION-ENST00000468408.5:15756-ENST00000478470.5:52945|530
MKQWLFCFLDSYLKLGSLR
>FUSION-ENST00000521414.5:55407-ENST00000511725.5:35095|956
CHPCCGHRVGREQRPLLQ
>FUSION-ENST00000521414.5:55407-ENST00000511725.5:35095|605
YLSTNSGWYPTKH
>FUSION-ENST00000519635.1:1086-ENST00000544485.1:1622|49
LCNHYLYLVSKR
>FUSION-ENST00000521414.5:55407-ENST00000511725.5:35095|752
MLARLVLDS
>ENST00000296755.12|INDEL-88368-C-CA|17
KSSTPLSEAKK
>FUSION-ENST00000521414.5:55407-ENST00000511725.5:35095|1146
MSTLEIFNI
>FUSION-ENST00000519635.1:1086-ENST00000544485.1:1622|1170
RISEPQFPCLQKGPR
>FUSION-ENST00000519635.1:1086-ENST00000544485.1:1622|464
SHRSHHLQR
>FUSION-ENST00000468408.5:15756-ENST00000478470.5:52945|209
VFDIWLNK
>FUSION-ENST00000537882.2:55407-ENST00000511725.5:35095|5
TRFPQLSIFSCRPRSPR
>FUSION-ENST00000521414.5:55407-ENST00000511725.5:35095|1685
ASLQSGTAAALEGHCRARMAGLGPR
>FUSION-ENST00000521414.5:55407-ENST00000511725.5:35095|230
MPLLNFK
>FUSION-ENST00000519635.1:1086-ENST00000544485.1:1622|146
VAAARAIEK
>FUSION-ENST00000519635.1:1086-ENST00000544485.1:1622|479
CGPRGGR
>ENST00000357022.6|SNV-8164-C-T|6
MELFDTIVEQLYSIFTVKELTNK
>FUSION-ENST00000521414.5:55407-ENST00000511725.5:35095|594
FQSLQNAVKNMIYLVSHSR
>FUSION-ENST00000521414.5:55407-ENST00000511725.5:35095|127
MSHCAWPFFK
>FUSION-ENST00000521414.5:55407-ENST00000511725.5:35095|534
DGSQQRLCDSSKQ
>FUSION-ENST00000519635.1:1086-ENST00000544485.1:1622|580
MLARLVSNSWPQVICPPWPPK
>FUSION-ENST00000468408.5:15756-ENST00000478470.5:52945|293
TRFSQRK
>FUSION-ENST00000519635.1:1086-ENST00000544485.1:1622|751
GMQWGKRK
>FUSION-ENST00000468408.5:15756-ENST00000478470.5:52945|240
MLPVYMDTNQPLLPFYLK
>FUSION-ENST00000519635.1:1086-ENST00000544485.1:1622|135
MRTVWGNPPP
>FUSION-ENST00000468408.5:15756-ENST00000478470.5:52945|590
GHSLLKR
>FUSION-ENST00000521414.5:55407-ENST00000511725.5:35095|885
DQALCKKLEVR
>FUSION-ENST00000468408.5:15756-ENST00000478470.5:52945|910
GPGRAAR
>FUSION-ENST00000468408.5:15756-ENST00000478470.5:52945|884
TRPRAVLLPIHFPSFCFPHTIRPCE
>FUSION-ENST00000468408.5:15756-ENST00000478470.5:52945|93
MLGGLGCVYFV
>FUSION-ENST00000519635.1:1086-ENST00000544485.1:1622|259
FFCHGFSRSLR
>FUSION-ENST00000580018.4:16359-ENST00000603888.2:76|42
VPGKWPSLATSARAPISSSK
>FUSION-ENST00000519635.1:1086-ENST00000544485.1:1622|672
ACWVEVFFLFITN
>FUSION-ENST00000518066.5:55407-ENST00000511725.5:35095|3
HCTNTHVYSIHTAYK
>ENST00000496727.1|SNV-7783-C-G|3
STTGLAGR
>FUSION-ENST00000519635.1:1086-ENST00000544485.1:1622|104
MNHCVRLLSLFFFF
>FUSION-ENST00000521414.5:55407-ENST00000511725.5:35095|790
QSVPIVLEWLKFK
>FUSION-ENST00000519635.1:1086-ENST00000544485.1:1622|936
MGQKWEMGWE
>ENST00000296755.12|INDEL-88368-C-CA|7
VCQERFCCCR
>ENST00000636043.1|SNV-17175-T-G|4
ITRSPEGPTEHGAK
>ENST00000339865.9|INDEL-101542-G-GA|2
NMGYSRR
>FUSION-ENST00000468408.5:15756-ENST00000478470.5:52945|866
MRKCIQSHR
>FUSION-ENST00000519635.1:1086-ENST00000544485.1:1622|188
MLAVAVSR
>FUSION-ENST00000468408.5:15756-ENST00000478470.5:52945|532
MKQWLFCFLDSYLK
>ENST00000409930.3|SNV-20488-G-A|2
SHLITLLLFLFHSETICQPSGR
>FUSION-ENST00000468408.5:15756-ENST00000478470.5:52945|367
IQLCSGDSKR
>ENST00000396057.6|SNV-842-G-A|4
MLPLSKIYK
>FUSION-ENST00000468408.5:15756-ENST00000478470.5:52945|482
SERRPWSLGK
>ENST00000367098.5|SNV-2091-A-C|1
HFEKLEPQAAVVK
>FUSION-ENST00000468408.5:15756-ENST00000478470.5:52945|143
LRSLSCLCTSLSR
>FUSION-ENST00000521414.5:55407-ENST00000511725.5:35095|1262
MVGRTRIQIQAILTVELLCLQIYLF
>FUSION-ENST00000521414.5:55407-ENST00000511725.5:35095|8
KIHIALKNPK
>ENST00000476586.5|SNV-101516-G-A|3
NSPMQIHFEQLCKTK
>FUSION-ENST00000519635.1:1086-ENST00000544485.1:1622|215
VPGPSAPGR
>FUSION-ENST00000519635.1:1086-ENST00000544485.1:1622|323
FRDCSKDR
>FUSION-ENST00000454690.1:5974-ENST00000297185.9:16759|6
ALGYRGNCEEK
>FUSION-ENST00000580018.4:16359-ENST00000603888.2:76|40
WPSLATSARAPISSSK
>FUSION-ENST00000468408.5:15756-ENST00000478470.5:52945|800
VICRVFVLNSCYYSERFR
>ENST00000536101.5|SNV-148640-G-A|3
QNTDLLESKIADLTSDLANERFK
>ENST00000477028.1|SNV-201461-C-A|5
WMSMWPAYTCLPLMHT
>FUSION-ENST00000468408.5:15756-ENST00000478470.5:52945|630
ILYLILKIYVDFAFSSVLHCFT
>ENST00000323037.5|SNV-77813-C-T|2
GCIDEWFEVNRFCPEHPSD
>FUSION-ENST00000519635.1:1086-ENST00000544485.1:1622|557
CTCLCTDIQ
>FUSION-ENST00000468408.5:15756-ENST00000478470.5:52945|526
QWLFCFLDSYLKLGSLRYLCLK
>FUSION-ENST00000521414.5:55407-ENST00000511725.5:35095|730
RAPPCLGSFCIFSR
>FUSION-ENST00000521414.5:55407-ENST00000511725.5:35095|1544
PCLFWKK
>FUSION-ENST00000521414.5:55407-ENST00000511725.5:35095|1028
VLSLSTKVLPSLSLHK
>FUSION-ENST00000521414.5:55407-ENST00000511725.5:35095|252
MKGWSQVLPWIPKSTDAQVPDIK
>FUSION-ENST00000519635.1:1086-ENST00000544485.1:1622|25
MLARLIWNSWLQVICLPWPPK
>FUSION-ENST00000521414.5:55407-ENST00000511725.5:35095|720
AVLNSSAQAILPRTVGTVVYR
>FUSION-ENST00000519635.1:1086-ENST00000544485.1:1622|206
GNRVEARPWGMASAWISWGRMQGQG
>FUSION-ENST00000468408.5:15756-ENST00000478470.5:52945|524
LGSLRYLCLKSYLLNPTYSV
>FUSION-ENST00000468408.5:15756-ENST00000478470.5:52945|678
MHCAMMLGNCAITQQ
>FUSION-ENST00000519635.1:1086-ENST00000544485.1:1622|1011
MLVRLVLNSLPQVIR
>FUSION-ENST00000468408.5:15756-ENST00000478470.5:52945|51
MLPVCQGFLRGDLVTQ
>FUSION-ENST00000521414.5:55407-ENST00000511725.5:35095|1527
RLNKYLDSLR
>FUSION-ENST00000519635.1:1086-ENST00000544485.1:1622|871
LLCPFPCLCSPSVNELLGIR
>FUSION-ENST00000519635.1:1086-ENST00000544485.1:1622|522
LASHSNGYLFIYLFI
>FUSION-ENST00000521414.5:55407-ENST00000511725.5:35095|1384
PVIPQYFGRLR
>FUSION-ENST00000521414.5:55407-ENST00000511725.5:35095|1363
KIKNTVGR
>FUSION-ENST00000519635.1:1086-ENST00000544485.1:1622|277
DELPCEREQGR
>ENST00000324417.6|SNV-19044-C-T|1
LALPAHHNATCL
>FUSION-ENST00000519635.1:1086-ENST00000544485.1:1622|735
MSKRWGGGR
>FUSION-ENST00000468408.5:15756-ENST00000478470.5:52945|103
MTFIITRSLGQMFCR
>FUSION-ENST00000519635.1:1086-ENST00000544485.1:1622|592
HHAQLGFFCIFVAMRSR
>FUSION-ENST00000519635.1:1086-ENST00000544485.1:1622|538
HFETLCFR
>FUSION-ENST00000519635.1:1086-ENST00000544485.1:1622|198
AQCPWPGVEFDK
>FUSION-ENST00000519635.1:1086-ENST00000544485.1:1622|668
GSCCVAQAGLESWPQAIFLLRPPK
>FUSION-ENST00000468408.5:15756-ENST00000478470.5:52945|540
MFSLFLFLPLL
>FUSION-ENST00000521414.5:55407-ENST00000511725.5:35095|461
MGFTMLARLGLV
>FUSION-ENST00000468408.5:15756-ENST00000478470.5:52945|183
MDKIISSNL
>FUSION-ENST00000521414.5:55407-ENST00000511725.5:35095|1674
ASRPISVPSSHTCPSSLHKTA
>FUSION-ENST00000521414.5:55407-ENST00000511725.5:35095|395
SASRVPVILLPQPPE
>FUSION-ENST00000468408.5:15756-ENST00000478470.5:52945|638
LVTVPEISATVSMW
>FUSION-ENST00000580018.4:16359-ENST00000603888.2:76|28
SKSQLTSQSEAMALRSIQNMR
>ENST00000440314.7|SNV-137319-G-A|4
KADGVIIMYDLTDKQSFLSVR
>FUSION-ENST00000521414.5:55407-ENST00000511725.5:35095|968
MILAFISPHHHIFSSFVLR
>FUSION-ENST00000521414.5:55407-ENST00000511725.5:35095|1167
MKICFQQIHCSK
>FUSION-ENST00000519635.1:1086-ENST00000544485.1:1622|343
ALFCPAHRRSEFK
>FUSION-ENST00000468408.5:15756-ENST00000478470.5:52945|203
MYFFGCVCRGTGMR
>FUSION-ENST00000521414.5:55407-ENST00000511725.5:35095|62
LLASSDWR
>FUSION-ENST00000521414.5:55407-ENST00000511725.5:35095|1224
MPVHSSLGHR
>FUSION-ENST00000521414.5:55407-ENST00000511725.5:35095|963
PGRKPFSSHFSVSFEA
>FUSION-ENST00000521414.5:55407-ENST00000511725.5:35095|1506
MILAHYK
>FUSION-ENST00000519635.1:1086-ENST00000544485.1:1622|162
FGRGHRVKP
>ENST00000551139.6|SNV-12968-G-A|13
TPVDPSVIIANMNFPTPK
>FUSION-ENST00000521414.5:55407-ENST00000511725.5:35095|517
EWNLRPCCECYISIRSCGSRK
>FUSION-ENST00000468408.5:15756-ENST00000478470.5:52945|83
LSGLPERRPGDTVAFR
>FUSION-ENST00000468408.5:15756-ENST00000478470.5:52945|91
MQACCGK
>FUSION-ENST00000468408.5:15756-ENST00000478470.5:52945|886
RTSAFLRTRPR
>FUSION-ENST00000521414.5:55407-ENST00000511725.5:35095|578
MFNVDVLKP
>FUSION-ENST00000580018.4:16359-ENST00000603888.2:76|26
SQLTSQSEAMALRSIQNMR
>FUSION-ENST00000519635.1:1086-ENST00000544485.1:1622|599
PGPHIYSVSFLDK
>FUSION-ENST00000468408.5:15756-ENST00000478470.5:52945|304
CVIKTRE
>ENST00000378076.4|SNV-127671-G-A|4
LEKTNMNINFDLQIR
>FUSION-ENST00000519635.1:1086-ENST00000544485.1:1622|570
DGFPDINWAAVIRLK
>FUSION-ENST00000521414.5:55407-ENST00000511725.5:35095|1649
EVFLIIHLDYKIGLK
>FUSION-ENST00000519635.1:1086-ENST00000544485.1:1622|531
SHLSQTQVEVPARQRNGLPAQIPC
>ENST00000555903.1|SNV-43400-C-G|1
LFQYLTIGIDAAVQIYEQVFAKLK
>FUSION-ENST00000519635.1:1086-ENST00000544485.1:1622|956
KGSERLSNLLR
>FUSION-ENST00000519635.1:1086-ENST00000544485.1:1622|306
LKAALLGADGSVPLAWCRVR
>ENST00000357162.6|MNV-822299-CA-C|1
TYFQAYF
>FUSION-ENST00000519635.1:1086-ENST00000544485.1:1622|773
SLFLVHYKLK
>ENST00000264433.11|SNV-99323-C-T|2
IITALEKGEVEESEYVVIMVR
>FUSION-ENST00000519635.1:1086-ENST00000544485.1:1622|540
SLVRDFGPAWTLFR
>FUSION-ENST00000521414.5:55407-ENST00000511725.5:35095|694
MARSWLTPSSASWVPVILPLQPP
>FUSION-ENST00000519635.1:1086-ENST00000544485.1:1622|1144
PSPPERR
>ENST00000377346.9|SNV-70048-C-T|2
SEMHVLSVALR
>FUSION-ENST00000521414.5:55407-ENST00000511725.5:35095|1203
IIKNYQDEAGR
>FUSION-ENST00000519635.1:1086-ENST00000544485.1:1622|832
MISAHRNLCLLGSGDCR
>FUSION-ENST00000521414.5:55407-ENST00000511725.5:35095|854
GFCLASKARLVWELLTSR
>FUSION-ENST00000519635.1:1086-ENST00000544485.1:1622|850
WDLTHSPRLECSVAIMAHR
>FUSION-ENST00000521414.5:55407-ENST00000511725.5:35095|766
ILEYLHIHNEMRYLGDGTQV
>FUSION-ENST00000519635.1:1086-ENST00000544485.1:1622|685
FILDSSAL
>ENST00000541323.1|SNV-52264-G-A|5
GFVYLQPHSKHQGVVYCR
>ENST00000440314.7|SNV-137319-G-A|1
ADGVIIMYDLTDKQSFLSVRR
>ENST00000445387.5|SNV-96859-C-T|1
LLDSWKDLKEVY
>FUSION-ENST00000521414.5:55407-ENST00000511725.5:35095|538
IFFKMSIVF
>FUSION-ENST00000519635.1:1086-ENST00000544485.1:1622|777
VLPLCPR
>FUSION-ENST00000519635.1:1086-ENST00000544485.1:1622|926
HFGSNFNMGHR
>FUSION-ENST00000519635.1:1086-ENST00000544485.1:1622|46
RFDHPKR
>FUSION-ENST00000519635.1:1086-ENST00000544485.1:1622|491
KWSEQVTTDVHLSLH
>FUSION-ENST00000521414.5:55407-ENST00000511725.5:35095|431
LSSLGLPK
>FUSION-ENST00000519635.1:1086-ENST00000544485.1:1622|1064
MEEAGIGDTHPSYGGSRHW
>FUSION-ENST00000519635.1:1086-ENST00000544485.1:1622|483
AWAVAGSLSSALERHWEVVRTVACW
>ENST00000377797.7|SNV-14475-G-A|2
VEDVTPQVKGGALPPAK
>FUSION-ENST00000519635.1:1086-ENST00000544485.1:1622|857
DQLLNPSMFQTREAEYRK
>FUSION-ENST00000468408.5:15756-ENST00000478470.5:52945|57
MPGELCKLAVESMLPVCQGFLR
>FUSION-ENST00000521414.5:55407-ENST00000511725.5:35095|1695
GLSVPPR
>FUSION-ENST00000254508.7:54377-ENST00000530758.2:10594|2
ITIAAYLPLKVTKGETLT
>FUSION-ENST00000521414.5:55407-ENST00000511725.5:35095|760
MGPKSKHR
>FUSION-ENST00000521414.5:55407-ENST00000511725.5:35095|750
IESHFVAQAGVR
>FUSION-ENST00000468408.5:15756-ENST00000478470.5:52945|64
MLEVFLQKTNKK
>FUSION-ENST00000521414.5:55407-ENST00000511725.5:35095|1519
CSVNCVVSLADR
>FUSION-ENST00000521414.5:55407-ENST00000511725.5:35095|1180
LGAVAHACNPSSLGGR
>FUSION-ENST00000519635.1:1086-ENST00000544485.1:1622|1155
GPLRDLGAGK
>FUSION-ENST00000521414.5:55407-ENST00000511725.5:35095|1311
MIGKVAHTA
>FUSION-ENST00000521414.5:55407-ENST00000511725.5:35095|168
MAGLQNCSIVKLLNSSYILINNLLL
>FUSION-ENST00000521414.5:55407-ENST00000511725.5:35095|437
FCRDKVSLCCPGWSQTPGLK
>FUSION-ENST00000521414.5:55407-ENST00000511725.5:35095|1464
FQTLMSIKAR
>ENST00000551139.6|SNV-12968-G-A|8
MNFPTPKMKVLTTSPVAPVHR
>FUSION-ENST00000519635.1:1086-ENST00000544485.1:1622|982
GVGGEGDRVG
>FUSION-ENST00000521414.5:55407-ENST00000511725.5:35095|380
HGNDKHCIFRVLISSGR
>FUSION-ENST00000519635.1:1086-ENST00000544485.1:1622|23
LIWNSWLQVICLPWPPK
>FUSION-ENST00000454690.1:5974-ENST00000297185.9:16759|2
GWQRLILIPPFIFP
>FUSION-ENST00000468408.5:15756-ENST00000478470.5:52945|215
MSRYLSPR
>ENST00000602368.1|SNV-9545-G-A|1
RPPTHPSR
>FUSION-ENST00000521414.5:55407-ENST00000511725.5:35095|728
DGVSLCWSGWFQTPDLVIWPPWPPK
>ENST00000460680.6|MNV-6719-AA-A|7
AARGPAAQWR
>ENST00000356613.4|SNV-935-C-G|2
QVGGSEEYWLSQIENHMNGPAK
>FUSION-ENST00000521414.5:55407-ENST00000511725.5:35095|1105
GIVPCKPVGK
>ENST00000541323.1|SNV-52264-G-A|1
HQGVVYCRAEAGGRSQISVK
>FUSION-ENST00000521414.5:55407-ENST00000511725.5:35095|228
PLLNFKIQLQFSS
>FUSION-ENST00000519635.1:1086-ENST00000544485.1:1622|674
MPVGFELALSISDLPR
>FUSION-ENST00000521414.5:55407-ENST00000511725.5:35095|286
SHCTWPILRHF
>FUSION-ENST00000521414.5:55407-ENST00000511725.5:35095|815
LRQYCMSVV
>FUSION-ENST00000519635.1:1086-ENST00000544485.1:1622|784
GVGVSGEAK
>FUSION-ENST00000521414.5:55407-ENST00000511725.5:35095|1444
LPGSSNSPASASR
>FUSION-ENST00000521414.5:55407-ENST00000511725.5:35095|671
LARCSGLR
>FUSION-ENST00000521414.5:55407-ENST00000511725.5:35095|1592
MEINFFFPNSLYHNFK
>FUSION-ENST00000521414.5:55407-ENST00000511725.5:35095|1121
MIDYSPI
>FUSION-ENST00000468408.5:15756-ENST00000478470.5:52945|473
MLQHPTKVSAIIE
>FUSION-ENST00000468408.5:15756-ENST00000478470.5:52945|264
MLQYGWK
>FUSION-ENST00000519635.1:1086-ENST00000544485.1:1622|426
ISLRTSVGLSFPM
>FUSION-ENST00000521414.5:55407-ENST00000511725.5:35095|1388
WLMPVIPQYFGRLRR
>FUSION-ENST00000521414.5:55407-ENST00000511725.5:35095|781
IHTTVLQPER
>FUSION-ENST00000521414.5:55407-ENST00000511725.5:35095|533
LCDSSKQ
>FUSION-ENST00000468408.5:15756-ENST00000478470.5:52945|395
MILKGEK
>FUSION-ENST00000521414.5:55407-ENST00000511725.5:35095|434
VSLCCPGWSQTPGLK
>ENST00000535123.6|SNV-19855-G-A|10
TGAGGPR
>FUSION-ENST00000521414.5:55407-ENST00000511725.5:35095|1700
SPRLGRR
>ENST00000370025.9|SNV-6867-C-T|1
FLSPRRSPR
>FUSION-ENST00000468408.5:15756-ENST00000478470.5:52945|909
GPGRAARAGAPR
>ENST00000457527.6|SNV-274-A-C|2
LPGERVR
>FUSION-ENST00000519635.1:1086-ENST00000544485.1:1622|628
VRPCPQPPRPPKKGSQLR
>FUSION-ENST00000521414.5:55407-ENST00000511725.5:35095|103
MTLGACPKCNLIVLRYK
>FUSION-ENST00000521414.5:55407-ENST00000511725.5:35095|506
HCTPAWPTEQDPISK
>ENST00000377957.4|SNV-2342-T-C|5
ASLTCRSRNDTIR
>FUSION-ENST00000468408.5:15756-ENST00000478470.5:52945|340
EKLPNCVLGCVVGAEDPDVNRTEF
>ENST00000488869.1|MNV-135-AG-A|2
LSQITLR
>FUSION-ENST00000519635.1:1086-ENST00000544485.1:1622|178
GDREIGDKTNCSPLLTSCPV
>FUSION-ENST00000468408.5:15756-ENST00000478470.5:52945|823
MTAFRKL
>FUSION-ENST00000521414.5:55407-ENST00000511725.5:35095|117
HKSLNGFGFK
>FUSION-ENST00000521414.5:55407-ENST00000511725.5:35095|618
LVSNSAPHMIHPPQPPK
>FUSION-ENST00000468408.5:15756-ENST00000478470.5:52945|182
DKIISSNL
>FUSION-ENST00000519635.1:1086-ENST00000544485.1:1622|231
SYMDGSRQR
>FUSION-ENST00000521414.5:55407-ENST00000511725.5:35095|1678
AGLGPRGALGRWAAPSTEVER
>FUSION-ENST00000519635.1:1086-ENST00000544485.1:1622|406
FVTQARVQWPNLGSPQPLPPRLK
>FUSION-ENST00000468408.5:15756-ENST00000478470.5:52945|622
RAACPLS
>FUSION-ENST00000519635.1:1086-ENST00000544485.1:1622|469
MPVISALWEAEAGGSSEVSSLRPA
>ENST00000357387.8|SNV-121997-C-G|6
LAKQCEVLSIRGTCVYVLGVIAK
>FUSION-ENST00000468408.5:15756-ENST00000478470.5:52945|752
MNLDHLFSILFYPGQIDRVSILSI
>FUSION-ENST00000468408.5:15756-ENST00000478470.5:52945|587
RVADFLVGQL
>FUSION-ENST00000521414.5:55407-ENST00000511725.5:35095|850
KVVPIDKAHVCNLSTFF
>ENST00000636043.1|SNV-17175-T-G|1
SPEGPTEHGAKTTSANEK
>FUSION-ENST00000454690.1:5974-ENST00000297185.9:16759|5
ALGYRGNCEEKGWQR
>FUSION-ENST00000519635.1:1086-ENST00000544485.1:1622|657
MPVSSPLPVHQPFPAPSLMF
>FUSION-ENST00000521414.5:55407-ENST00000511725.5:35095|1335
NKVLMVR
>FUSION-ENST00000519635.1:1086-ENST00000544485.1:1622|581
STGVSHHAWPTHLLCFFFR
>FUSION-ENST00000521414.5:55407-ENST00000511725.5:35095|1580
SFLEKAFDGLYFDIHLK
>FUSION-ENST00000521414.5:55407-ENST00000511725.5:35095|813
MIHPSQPPK
>FUSION-ENST00000521414.5:55407-ENST00000511725.5:35095|328
LFNSSDIKVMSSGVHYNSLRPC
>FUSION-ENST00000521414.5:55407-ENST00000511725.5:35095|1475
QQSETLSQTNK
>ENST00000344458.6|SNV-1119-T-A|1
FQLLPPEPEDAFWGAPCEQPLERR
>FUSION-ENST00000519635.1:1086-ENST00000544485.1:1622|1115
MRGGGAHAQSPREAGTPD
>ENST00000480912.5|SNV-8421-C-T|3
AQAGASAGQGATR
>FUSION-ENST00000468408.5:15756-ENST00000478470.5:52945|575
MWFTVLLHDVWCR
>FUSION-ENST00000468408.5:15756-ENST00000478470.5:52945|378
FLNFNLRKTLN
>FUSION-ENST00000519635.1:1086-ENST00000544485.1:1622|278
DELPCER
>FUSION-ENST00000521414.5:55407-ENST00000511725.5:35095|1316
YINPEDAAFFLLFKQLDI
>FUSION-ENST00000521414.5:55407-ENST00000511725.5:35095|1100
MEHYPPIKR
>FUSION-ENST00000519635.1:1086-ENST00000544485.1:1622|692
MCFGVLPSRLLAEK
>FUSION-ENST00000521414.5:55407-ENST00000511725.5:35095|1184
MRLGAVAHACNPSSLGGR
>FUSION-ENST00000519635.1:1086-ENST00000544485.1:1622|722
QGCEMICIR
>FUSION-ENST00000468408.5:15756-ENST00000478470.5:52945|225
EKLLVLILLR
>FUSION-ENST00000521414.5:55407-ENST00000511725.5:35095|941
LLPFHVPYFVDSETHQLKDVPLFY
>FUSION-ENST00000519635.1:1086-ENST00000544485.1:1622|1006
LVLNSLPQVIRLR
>FUSION-ENST00000519635.1:1086-ENST00000544485.1:1622|1028
SYNVGNFNPIVEIRR
>FUSION-ENST00000360204.5:17575-ENST00000559916.1:3936|19
KPSTMQRHEMVANPSGTPKIQVYSR
>ENST00000419367.8|SNV-30306-C-G|2
EFHVLPYRVFVPLPGSSVMLCDYK
>FUSION-ENST00000521414.5:55407-ENST00000511725.5:35095|1599
GNYLFDTKHTF
>FUSION-ENST00000521414.5:55407-ENST00000511725.5:35095|1524
SPDLYYKQSIAKR
>FUSION-ENST00000521414.5:55407-ENST00000511725.5:35095|1697
CSRGLSVPPR
>FUSION-ENST00000521414.5:55407-ENST00000511725.5:35095|1481
YKKLAGYGGGWL
>FUSION-ENST00000468408.5:15756-ENST00000478470.5:52945|517
MMFGVGFMTASLRKGGRPSILYSR
>FUSION-ENST00000519635.1:1086-ENST00000544485.1:1622|439
MSHRTRPCAPTFK
>FUSION-ENST00000468408.5:15756-ENST00000478470.5:52945|755
MLEIKMNLDHLFSILFYPGQIDR
>FUSION-ENST00000519635.1:1086-ENST00000544485.1:1622|212
LWWLVMSCPVR
>FUSION-ENST00000521414.5:55407-ENST00000511725.5:35095|785
CHHTRLISCIFSRDGVSPC
>FUSION-ENST00000519635.1:1086-ENST00000544485.1:1622|1121
NPGAVTTGQITR
>FUSION-ENST00000468408.5:15756-ENST00000478470.5:52945|60
MPQMPGELCKLAVESMLPVCQGFLR
>FUSION-ENST00000519635.1:1086-ENST00000544485.1:1622|438
SHRTRPCAPTFK
>FUSION-ENST00000521414.5:55407-ENST00000511725.5:35095|883
AWWHAPVIPATREAEAGELLEPGR
>FUSION-ENST00000462807.5:402-ENST00000263433.8:21302|2
RSFPEPGPGAPSAL
>FUSION-ENST00000468408.5:15756-ENST00000478470.5:52945|253
MKGLEGVSLK
>FUSION-ENST00000468408.5:15756-ENST00000478470.5:52945|840
MSPLATLRQR
>FUSION-ENST00000468408.5:15756-ENST00000478470.5:52945|576
SFPLFPSLMWFTVLLHDVWCR
>FUSION-ENST00000468408.5:15756-ENST00000478470.5:52945|168
MEKCCQFIWIQTNPFYLFI
>FUSION-ENST00000468408.5:15756-ENST00000478470.5:52945|481
MSERRPWSLGKEGMLQHPTK
>ENST00000367467.8|SNV-271385-C-T|1
TWKASLLSAKSSTEPSLK
>FUSION-ENST00000468408.5:15756-ENST00000478470.5:52945|184
IPLFAMDKIISSNL
>ENST00000285871.5|SNV-164437-C-T|5
QFVKPDGENRACFLPGK
>FUSION-ENST00000521414.5:55407-ENST00000511725.5:35095|1655
VKGYLVINK
>FUSION-ENST00000521414.5:55407-ENST00000511725.5:35095|438
MFCRDKVSLCCPGWSQTPGLK
>FUSION-ENST00000468408.5:15756-ENST00000478470.5:52945|416
YLTFKTALRVYK
>FUSION-ENST00000521414.5:55407-ENST00000511725.5:35095|1135
MASLGSMHEAYRQSEFNCRIVS
>FUSION-ENST00000519635.1:1086-ENST00000544485.1:1622|537
HFETLCFRSHLSQTQVEVPAR
>FUSION-ENST00000521414.5:55407-ENST00000511725.5:35095|452
TNFANIFI
>FUSION-ENST00000468408.5:15756-ENST00000478470.5:52945|223
KNSQKNGK
>FUSION-ENST00000468408.5:15756-ENST00000478470.5:52945|295
MRNPKTR
>FUSION-ENST00000519635.1:1086-ENST00000544485.1:1622|275
EQGRGKALGDGLCLDFMGK
>ENST00000339764.5|SNV-15915-T-A|2
ITLEKEGDQGPNIIPADIIFIVK
>FUSION-ENST00000519635.1:1086-ENST00000544485.1:1622|623
VVNSVTAKVLSWQ
>ENST00000566200.1|SNV-57545-G-A|1
DSGASSAPSRGGGH
>FUSION-ENST00000519635.1:1086-ENST00000544485.1:1622|57
MIHPPCPPKVLRLQA
>FUSION-ENST00000468408.5:15756-ENST00000478470.5:52945|116
RSTCLGLPKYWDYR
>FUSION-ENST00000521414.5:55407-ENST00000511725.5:35095|663
LHLERKR
>ENST00000264399.5|SNV-45445-T-G|4
DEQYRNVLR
>ENST00000261558.8|MNV-14219-GTCTT-G|SNV-14216-T-C|1
FPKSMETSLEL
>FUSION-ENST00000468408.5:15756-ENST00000478470.5:52945|339
LPNCVLGCVVGAEDPDVNR
>FUSION-ENST00000468408.5:15756-ENST00000478470.5:52945|783
TMMQLQGLSPLSKK
>FUSION-ENST00000521414.5:55407-ENST00000511725.5:35095|1246
CMKSCILVLKLR
>FUSION-ENST00000521414.5:55407-ENST00000511725.5:35095|343
VQKLAGPGGGR
>FUSION-ENST00000519635.1:1086-ENST00000544485.1:1622|616
LSVPQFPHWWNR
>FUSION-ENST00000519635.1:1086-ENST00000544485.1:1622|247
AGCLMRAQLNVSRCCFQAK
>FUSION-ENST00000519635.1:1086-ENST00000544485.1:1622|176
TNCSPLLTSCPV
>FUSION-ENST00000519635.1:1086-ENST00000544485.1:1622|806
AFPNSFGL
>FUSION-ENST00000519635.1:1086-ENST00000544485.1:1622|970
SPGVCFVLFIHYISVCR
>FUSION-ENST00000519635.1:1086-ENST00000544485.1:1622|290
HSASWQR
>ENST00000491840.1|SNV-397083-C-T|2
MLQSVSFAEV
>FUSION-ENST00000468408.5:15756-ENST00000478470.5:52945|282
SPSPSQA
>FUSION-ENST00000468408.5:15756-ENST00000478470.5:52945|199
GTGMRTEPF
>ENST00000455584.2|SNV-15555-G-A|4
AHLEYRSAEIEK
>FUSION-ENST00000468408.5:15756-ENST00000478470.5:52945|170
LARLVSNS
>ENST00000484147.5|SNV-36794-C-T|4
KSPFHFLYGHLNHLLWLR
>FUSION-ENST00000519635.1:1086-ENST00000544485.1:1622|965
MASGLVAKYSH
>FUSION-ENST00000519635.1:1086-ENST00000544485.1:1622|1058
ALCPHKLLCSLEEAGAATR
>FUSION-ENST00000521414.5:55407-ENST00000511725.5:35095|98
HYFCLSLSSSWDYR
>ENST00000457527.6|SNV-274-A-C|3
AALEELVKLPGERVR
>FUSION-ENST00000521414.5:55407-ENST00000511725.5:35095|1098
MEHYPPIKRNK
>ENST00000481424.5|SNV-12448-C-T|8
KSKPTAPSGSLSSALSVGK
>FUSION-ENST00000519635.1:1086-ENST00000544485.1:1622|227
DGSRQRE
>FUSION-ENST00000521414.5:55407-ENST00000511725.5:35095|802
AQVLRPPQPSKVLR
>ENST00000533249.5|SNV-4585-G-A|1
ATEVSPSRTIRAPAVR
>FUSION-ENST00000521414.5:55407-ENST00000511725.5:35095|1077
MKSYNISK
>FUSION-ENST00000519635.1:1086-ENST00000544485.1:1622|912
MPPCLAK
>FUSION-ENST00000519635.1:1086-ENST00000544485.1:1622|843
SLNLPGSR
>FUSION-ENST00000519635.1:1086-ENST00000544485.1:1622|1031
MPTKSYNVGNFNPIVEIRR
>FUSION-ENST00000519635.1:1086-ENST00000544485.1:1622|167
MGVQFKVR
>FUSION-ENST00000468408.5:15756-ENST00000478470.5:52945|562
RETVYTL
>FUSION-ENST00000519635.1:1086-ENST00000544485.1:1622|489
MVRAGDH
>FUSION-ENST00000519635.1:1086-ENST00000544485.1:1622|851
WDLTHSPR
>FUSION-ENST00000519635.1:1086-ENST00000544485.1:1622|373
IQRYFSHLLLK
>ENST00000480912.5|SNV-8421-C-T|5
GEAVSEMAQAGASAGQGATR
>ENST00000481424.5|SNV-12448-C-T|9
MKSKPTAPSGSLSSALSVGK
>FUSION-ENST00000521414.5:55407-ENST00000511725.5:35095|1484
SHKSRFFGNR
>FUSION-ENST00000521414.5:55407-ENST00000511725.5:35095|1643
MFFFLEVGRHHY
>FUSION-ENST00000519635.1:1086-ENST00000544485.1:1622|591
HHAQLGFFCIFVAMRSRHVAQAGLK
>FUSION-ENST00000519635.1:1086-ENST00000544485.1:1622|649
LAHVVKN
>FUSION-ENST00000519635.1:1086-ENST00000544485.1:1622|52
MLCNHYLYLVSK
>FUSION-ENST00000468408.5:15756-ENST00000478470.5:52945|817
NFFKKLSLLDR
>FUSION-ENST00000519635.1:1086-ENST00000544485.1:1622|388
MGDGSAMGDWSLSHLCNLDHKR
>FUSION-ENST00000519635.1:1086-ENST00000544485.1:1622|519
MPVIPALWEAKAGGSLEVR
>ENST00000533249.5|SNV-4585-G-A|5
AGGLDWPKATEVSPSR
>ENST00000455584.2|SNV-15555-G-A|2
SAEIEKSK
>FUSION-ENST00000521414.5:55407-ENST00000511725.5:35095|1049
MECVIFFR
>FUSION-ENST00000519635.1:1086-ENST00000544485.1:1622|179
MGDREIGDKTNCSPLLTSCPV
>FUSION-ENST00000519635.1:1086-ENST00000544485.1:1622|617
SARLSVPQFPHWWNRDNSR
>FUSION-ENST00000521414.5:55407-ENST00000511725.5:35095|360
VGIFFFSLSFFFLR
>FUSION-ENST00000521414.5:55407-ENST00000511725.5:35095|1339
QKHTCFVCRNK
>FUSION-ENST00000519635.1:1086-ENST00000544485.1:1622|1037
MSCHLALDNNNNNSIK
>ENST00000373851.6|SNV-75623-T-G|2
MGVLHCNVPEHHNLGSGK
>FUSION-ENST00000519635.1:1086-ENST00000544485.1:1622|1035
MSCHLALDNNNNNSIKN
>FUSION-ENST00000468408.5:15756-ENST00000478470.5:52945|607
WILHSLLSYTVLLKLNKSIQTHILK
>FUSION-ENST00000521414.5:55407-ENST00000511725.5:35095|1669
EEGSRGRIILFLEVAVCS
>FUSION-ENST00000519635.1:1086-ENST00000544485.1:1622|153
MATLRLTFWGATR
>FUSION-ENST00000519635.1:1086-ENST00000544485.1:1622|327
SLQFMFRDCSK
>FUSION-ENST00000519635.1:1086-ENST00000544485.1:1622|765
LKFQLFSNLFLWFSER
>FUSION-ENST00000468408.5:15756-ENST00000478470.5:52945|76
VWHTVLTMATYLENSKTP
>FUSION-ENST00000521414.5:55407-ENST00000511725.5:35095|1423
MPSYFLYFQ
>FUSION-ENST00000521414.5:55407-ENST00000511725.5:35095|190
SPCAWRFLCILGR
>FUSION-ENST00000521414.5:55407-ENST00000511725.5:35095|1589
EINFFFPNSLYHNFKLNS
>FUSION-ENST00000521414.5:55407-ENST00000511725.5:35095|560
MELTDFKTAFPIADFSYLTVIDLIL
>FUSION-ENST00000519635.1:1086-ENST00000544485.1:1622|106
ITGMNHCVR
>FUSION-ENST00000468408.5:15756-ENST00000478470.5:52945|306
MCVIKTR
>ENST00000397712.7|SNV-28325-C-T|1
LLTMSGHVGFESLPDQLVNR
>FUSION-ENST00000521414.5:55407-ENST00000511725.5:35095|869
LVSNSRPQVIHLPWPPK
>FUSION-ENST00000519635.1:1086-ENST00000544485.1:1622|92
MISAHCNLRLLDSSDSPASAS
>FUSION-ENST00000519635.1:1086-ENST00000544485.1:1622|101
MSQARVR
>FUSION-ENST00000468408.5:15756-ENST00000478470.5:52945|480
SERRPWSLGKEGMLQHPTK
>FUSION-ENST00000521414.5:55407-ENST00000511725.5:35095|1626
KWYLLNTIK
>FUSION-ENST00000519635.1:1086-ENST00000544485.1:1622|968
CSSMQGL
>FUSION-ENST00000521414.5:55407-ENST00000511725.5:35095|1282
PVIPTLGGQGGRIACT
>FUSION-ENST00000468408.5:15756-ENST00000478470.5:52945|693
DLPQLIFFFFFLSGKSML
>ENST00000548470.1|SNV-81234-G-A|1
SLTSCWTEFTSWLTSAPVFR
>FUSION-ENST00000519635.1:1086-ENST00000544485.1:1622|598
VLLCCPGWSAVVQSWLTATSPSR
>FUSION-ENST00000521414.5:55407-ENST00000511725.5:35095|1392
NCLGWVRWLMPVIPQYFGR
>FUSION-ENST00000519635.1:1086-ENST00000544485.1:1622|170
MESCSVTQAGVQWR
>ENST00000261558.8|MNV-14219-GTCTT-G|1
SMEISLEL
>ENST00000457527.6|SNV-274-A-C|4
AALEELVKLPGER
>FUSION-ENST00000519635.1:1086-ENST00000544485.1:1622|339
AGHRPWPWQDPR
>FUSION-ENST00000519635.1:1086-ENST00000544485.1:1622|991
NECCCDRR
>FUSION-ENST00000519635.1:1086-ENST00000544485.1:1622|1147
GRTFPKSV
>FUSION-ENST00000468408.5:15756-ENST00000478470.5:52945|818
TSDCLKNFFKK
>ENST00000577489.1|SNV-85976-A-T|1
MLPYFMNELTLTELDMGVAVPK
>FUSION-ENST00000468408.5:15756-ENST00000478470.5:52945|854
TLIQDWLDDIRLPKK
>FUSION-ENST00000519635.1:1086-ENST00000544485.1:1622|562
HKLGCCYQTKETSTLGQLK
>FUSION-ENST00000519635.1:1086-ENST00000544485.1:1622|454
PQSLWPPR
>FUSION-ENST00000521414.5:55407-ENST00000511725.5:35095|454
SLSLLLCSQAVDD
>FUSION-ENST00000468408.5:15756-ENST00000478470.5:52945|793
NTNLVWENRIK
>ENST00000637194.1|SNV-3851-C-T|4
MYGDPLCTEPNMFIPRMIVL
>FUSION-ENST00000521414.5:55407-ENST00000511725.5:35095|708
MRPGVEFSTCGIMSALRK
>FUSION-ENST00000519635.1:1086-ENST00000544485.1:1622|799
MAVAEIK
>ENST00000476586.5|SNV-101516-G-A|4
MNSPMQIHFEQLCKTK
>FUSION-ENST00000521414.5:55407-ENST00000511725.5:35095|113
SLNGFGFKKS
>FUSION-ENST00000521414.5:55407-ENST00000511725.5:35095|782
MIHTTVLQPER
>FUSION-ENST00000521414.5:55407-ENST00000511725.5:35095|273
RYIKICTFF
>FUSION-ENST00000519635.1:1086-ENST00000544485.1:1622|1108
ADAARPR
>FUSION-ENST00000519635.1:1086-ENST00000544485.1:1622|1098
LAWGSQHGGTPRAPPHAPPRGGTR
>FUSION-ENST00000468408.5:15756-ENST00000478470.5:52945|431
MLLYMLSAIWLIVK
>ENST00000551139.6|SNV-12968-G-A|11
MNFPTPK
>FUSION-ENST00000521414.5:55407-ENST00000511725.5:35095|1211
PHLISDKLIK
>FUSION-ENST00000519635.1:1086-ENST00000544485.1:1622|1129
ERTRASAGCR
>FUSION-ENST00000468408.5:15756-ENST00000478470.5:52945|369
GRIQLCSGDSKR
>FUSION-ENST00000521414.5:55407-ENST00000511725.5:35095|762
MFHIGLAQFFGA
>ENST00000492813.1|SNV-246952-G-C|6
KPEKGAPCSARSPSK
>FUSION-ENST00000521414.5:55407-ENST00000511725.5:35095|644
MPHNDILVNDR
>FUSION-ENST00000519635.1:1086-ENST00000544485.1:1622|114
LARMVQRDPL
>FUSION-ENST00000519635.1:1086-ENST00000544485.1:1622|644
SLRTAWATWQNPISTK
>FUSION-ENST00000519635.1:1086-ENST00000544485.1:1622|219
GRSVSLILAR
>FUSION-ENST00000519635.1:1086-ENST00000544485.1:1622|1139
ELRTETGSGVRCR
>ENST00000551139.6|SNV-12968-G-A|7
NFPTPKMKVLTTSPVAPVHR
>FUSION-ENST00000521414.5:55407-ENST00000511725.5:35095|1014
MFKGATKISVSWCFE
>FUSION-ENST00000519635.1:1086-ENST00000544485.1:1622|204
VEARPWGMASAWISWGRMQGQG
>FUSION-ENST00000519635.1:1086-ENST00000544485.1:1622|139
NPLIKPSDLVR
>FUSION-ENST00000519635.1:1086-ENST00000544485.1:1622|364
MQVGNSP
>FUSION-ENST00000521414.5:55407-ENST00000511725.5:35095|162
MSISLSLA
>ENST00000583648.5|SNV-3228-C-G|2
FLERAAVENLPTFVVELSR
>FUSION-ENST00000521414.5:55407-ENST00000511725.5:35095|99
CNLIVLRYKNWP
>FUSION-ENST00000468408.5:15756-ENST00000478470.5:52945|413
VYKTTVR
>FUSION-ENST00000468408.5:15756-ENST00000478470.5:52945|198
MATCISQAIHPR
>ENST00000378623.6|SNV-55914-C-A|2
LTDPGMGNLTYSNPSYR
>FUSION-ENST00000521414.5:55407-ENST00000511725.5:35095|334
AFPSNLLGSEFSSITFYL
>FUSION-ENST00000519635.1:1086-ENST00000544485.1:1622|732
WGGGRER
>FUSION-ENST00000519635.1:1086-ENST00000544485.1:1622|254
GPGPVRVTWPGGYLR
>FUSION-ENST00000519635.1:1086-ENST00000544485.1:1622|719
MVSTLYFQIPPSSK
>ENST00000296755.12|INDEL-88368-C-CA|3
AKGEGENK
>ENST00000377957.4|SNV-2342-T-C|3
SRNDTIRNSDSLWK
>FUSION-ENST00000521414.5:55407-ENST00000511725.5:35095|132
LYCFYSCSFKV
>FUSION-ENST00000519635.1:1086-ENST00000544485.1:1622|582
DLPTSDFHSAR
>FUSION-ENST00000519635.1:1086-ENST00000544485.1:1622|801
MLPLFILVASVNS
>FUSION-ENST00000468408.5:15756-ENST00000478470.5:52945|863
LASLAHDSFQKTLIQDWLDDIR
>FUSION-ENST00000521414.5:55407-ENST00000511725.5:35095|295
HFFFPFFFFF
>FUSION-ENST00000519635.1:1086-ENST00000544485.1:1622|229
MDGSRQR
>FUSION-ENST00000519635.1:1086-ENST00000544485.1:1622|845
MAHRSLNLPGSRDPPASAS
>FUSION-ENST00000468408.5:15756-ENST00000478470.5:52945|331
MENHFLPRIVCPTRLPIK
>FUSION-ENST00000468408.5:15756-ENST00000478470.5:52945|541
MAFKTKR
>FUSION-ENST00000468408.5:15756-ENST00000478470.5:52945|221
LLVLILLRGVLQLVGEINGGNVLGV
>FUSION-ENST00000521414.5:55407-ENST00000511725.5:35095|1162
ICFQQIHCSKR
>FUSION-ENST00000521414.5:55407-ENST00000511725.5:35095|1371
IQKLARCGGTHL
>FUSION-ENST00000521414.5:55407-ENST00000511725.5:35095|260
GTHHHTR
>ENST00000381496.7|SNV-273835-T-C|2
IQQLVNTPKRPK
>FUSION-ENST00000411637.6:15125-ENST00000355196.6:70191|2
QPKSPENQSIQDQAPMLEGELVVK
>FUSION-ENST00000468408.5:15756-ENST00000478470.5:52945|572
WFTVLLHDVWCRVHDCFPQK
>ENST00000251582.12|SNV-220433-C-T|4
HCNDARPESRWACSR
>FUSION-ENST00000521414.5:55407-ENST00000511725.5:35095|840
TPGLKCYAHLSLPK
>FUSION-ENST00000521414.5:55407-ENST00000511725.5:35095|133
LYCFYSCSFK
>FUSION-ENST00000519635.1:1086-ENST00000544485.1:1622|1172
KRISEPQFPCLQK
>FUSION-ENST00000454690.1:5974-ENST00000297185.9:16759|11
QEGVVGSGERR
>FUSION-ENST00000521414.5:55407-ENST00000511725.5:35095|722
AVLNSSAQAILPR
>FUSION-ENST00000519635.1:1086-ENST00000544485.1:1622|759
FQLFSNLFLWFSERLRGMQWGK
>FUSION-ENST00000537882.2:55407-ENST00000511725.5:35095|3
FPQLSIFSCRPRSPR
>FUSION-ENST00000521414.5:55407-ENST00000511725.5:35095|371
VLISSGRVHRGR
>ENST00000487777.5|SNV-1754-C-T|1
FPMKMFLPRK
>FUSION-ENST00000521414.5:55407-ENST00000511725.5:35095|1248
EYKPKCMKSCILVLK
>FUSION-ENST00000521414.5:55407-ENST00000511725.5:35095|1280
MLARMVSIS
>ENST00000649643.1|SNV-20882-G-A|1
IGCTIHTCQNMNVWGSVWRR
>ENST00000261558.8|SNV-14216-T-C|MNV-14219-GTCTT-G|1
SMETSLEL
>FUSION-ENST00000519635.1:1086-ENST00000544485.1:1622|294
QPLGNEKVFPGGLRHSASWQR
>FUSION-ENST00000519635.1:1086-ENST00000544485.1:1622|379
QVRPGGCQFR
>FUSION-ENST00000521414.5:55407-ENST00000511725.5:35095|761
FHIGLAQFFGA
>FUSION-ENST00000519635.1:1086-ENST00000544485.1:1622|814
EKPKFCFVFLNWLAFWK
>ENST00000259486.10|SNV-56256-C-T|1
SCGTHSPYMRPVYPIK
>FUSION-ENST00000468408.5:15756-ENST00000478470.5:52945|774
QLQGLSPLSK
>FUSION-ENST00000519635.1:1086-ENST00000544485.1:1622|474
GPWQAACPQLWRGTGK
>ENST00000261168.8|INDEL-112690-C-CA|2
SSCKPPGGLYNSSCTTSSGSLAR
>FUSION-ENST00000468408.5:15756-ENST00000478470.5:52945|346
NFLGIRIHELQIERVH
>FUSION-ENST00000521414.5:55407-ENST00000511725.5:35095|943
RLLPFHVPYFVDSETHQLKDVPLFY
>ENST00000377957.4|SNV-2342-T-C|1
NDTIRNSDSLWKPHCMTVR
>ENST00000541323.1|SNV-52264-G-A|8
RGFVYLQPHSK
>FUSION-ENST00000521414.5:55407-ENST00000511725.5:35095|1348
PHATRNLCSLIPEMQK
>ENST00000325954.9|SNV-12968-G-A|1
HELSYPKNESFNNQSRR
>FUSION-ENST00000519635.1:1086-ENST00000544485.1:1622|703
DRAFLCCTGWNAMVQS
>FUSION-ENST00000519635.1:1086-ENST00000544485.1:1622|274
GKALGDGLCLDFMGK
>FUSION-ENST00000519635.1:1086-ENST00000544485.1:1622|827
SQLWLLVLANYAR
>FUSION-ENST00000521414.5:55407-ENST00000511725.5:35095|67
MGSCYVGQAGFK
>FUSION-ENST00000519635.1:1086-ENST00000544485.1:1622|1056
LLCSLEEAGAATR
>FUSION-ENST00000468408.5:15756-ENST00000478470.5:52945|875
MFLMRFEIAHKYCLWGT
>FUSION-ENST00000521414.5:55407-ENST00000511725.5:35095|130
GFYHVHQAR
>FUSION-ENST00000519635.1:1086-ENST00000544485.1:1622|638
AESRCLNSVFNLSSFPSITSLLSS
>FUSION-ENST00000468408.5:15756-ENST00000478470.5:52945|560
CLTSSDTPTLASQRTR
>FUSION-ENST00000519121.1:7299-ENST00000443795.1:3|9
LNELMDMNHQSK
>FUSION-ENST00000521414.5:55407-ENST00000511725.5:35095|670
LARCSGLRL
>FUSION-ENST00000521414.5:55407-ENST00000511725.5:35095|1219
PVHSSLGHRARSVS
>FUSION-ENST00000521414.5:55407-ENST00000511725.5:35095|976
MPPRLANYCIFSK
>ENST00000361297.7|SNV-246952-G-C|4
GKDGQETR
>FUSION-ENST00000519635.1:1086-ENST00000544485.1:1622|532
SHLSQTQVEVPARQR
>FUSION-ENST00000521414.5:55407-ENST00000511725.5:35095|856
GFCLASKAR
>FUSION-ENST00000468408.5:15756-ENST00000478470.5:52945|229
DTNQPLLPFYLKKK
>FUSION-ENST00000521414.5:55407-ENST00000511725.5:35095|1583
MLARLISSS
>FUSION-ENST00000454690.1:5974-ENST00000297185.9:16759|13
QQWKQEGVVGSGERR
>FUSION-ENST00000519635.1:1086-ENST00000544485.1:1622|173
MVTGIFFPLKHFLFIYLF
>FUSION-ENST00000519635.1:1086-ENST00000544485.1:1622|964
ASGLVAKYSH
>FUSION-ENST00000521414.5:55407-ENST00000511725.5:35095|746
CNSVIMADGSLKLQCSSHPPKDCR
>FUSION-ENST00000521414.5:55407-ENST00000511725.5:35095|1612
MCNNLQIKKCRPAGR
>FUSION-ENST00000468408.5:15756-ENST00000478470.5:52945|267
PNQATNQDILRYTDSQK
>FUSION-ENST00000521414.5:55407-ENST00000511725.5:35095|1156
KHLSFLFCYQF
>FUSION-ENST00000468408.5:15756-ENST00000478470.5:52945|879
YPEPPLPALPAPGLGSMKRPPSR
>ENST00000522296.1|SNV-1212523-C-T|6
RDLLPTYSK
>FUSION-ENST00000519635.1:1086-ENST00000544485.1:1622|442
SRAGHHP
>FUSION-ENST00000519635.1:1086-ENST00000544485.1:1622|184
LNYCLFA
>FUSION-ENST00000519635.1:1086-ENST00000544485.1:1622|696
GEHTPFFIFEMCFGVLPSR
>FUSION-ENST00000519635.1:1086-ENST00000544485.1:1622|463
MSHRSHHLQRFCSR
>ENST00000576225.5|SNV-68825-G-A|1
NGITGPDGEDYSPWADRKAAQPK
>FUSION-ENST00000521414.5:55407-ENST00000511725.5:35095|1046
ECVIFFRLNVYIFIPSVLVS
>FUSION-ENST00000519635.1:1086-ENST00000544485.1:1622|118
LLNFRVS
>ENST00000256474.3|MNV-8025-AGC-A|1
EMPPGCPEPSQA
>FUSION-ENST00000519635.1:1086-ENST00000544485.1:1622|218
GRSVSLILARVPGPSAPGR
>FUSION-ENST00000468408.5:15756-ENST00000478470.5:52945|597
LALNSCALAILPPELSL
>FUSION-ENST00000468408.5:15756-ENST00000478470.5:52945|227
QETSIFYDK
>ENST00000315596.15|MNV-145738-TC-T|7
QAKYAIHCIHAIFLVKRPSLHR
>FUSION-ENST00000468408.5:15756-ENST00000478470.5:52945|456
RVSFSSYIV
>FUSION-ENST00000521414.5:55407-ENST00000511725.5:35095|700
HPPPRPANFL
>FUSION-ENST00000521414.5:55407-ENST00000511725.5:35095|436
DKVSLCCPGWSQTPGLK
>ENST00000440314.7|SNV-137319-G-A|5
KADGVIIMYDLTDK
>FUSION-ENST00000521414.5:55407-ENST00000511725.5:35095|1236
IESTGWIWWLMPVIPALWEAK
>FUSION-ENST00000580018.4:16359-ENST00000603888.2:76|4
KGNVVLEQLLIWYGVDVMAR
>ENST00000381496.7|SNV-273835-T-C|1
IQQLVNTPKRPKRPPLR
>ENST00000260356.6|SNV-4446-G-A|2
KVSCPIMPCSNTTVPDGECCPR
>FUSION-ENST00000521414.5:55407-ENST00000511725.5:35095|1314
QPFFFCSNNWIFK
>FUSION-ENST00000539448.5:15756-ENST00000478470.5:52945|4
EAEKMDGAASQGK
>FUSION-ENST00000519635.1:1086-ENST00000544485.1:1622|156
DTWLYLLAIVNDVAMNISVQVSV
>FUSION-ENST00000519635.1:1086-ENST00000544485.1:1622|504
MRMGSLRPEISLLPSDKGGPLFLR
>FUSION-ENST00000521414.5:55407-ENST00000511725.5:35095|1310
IGKVAHTA
>FUSION-ENST00000521414.5:55407-ENST00000511725.5:35095|582
MILDLYSTVNK
>FUSION-ENST00000519635.1:1086-ENST00000544485.1:1622|389
GDGSAMGDWSLSHLCNLDHK
>FUSION-ENST00000521414.5:55407-ENST00000511725.5:35095|88
MILAHCNLCLLGSSNTPAVASR
>ENST00000374700.7|SNV-26635-G-A|4
QKNALAIVNSGMR
>FUSION-ENST00000521414.5:55407-ENST00000511725.5:35095|917
AAVSENEVIAFPCTLFR
>FUSION-ENST00000521414.5:55407-ENST00000511725.5:35095|448
FLFCRDGVLLCCLGWS
>FUSION-ENST00000519635.1:1086-ENST00000544485.1:1622|856
MFQTREAEYR
>FUSION-ENST00000519635.1:1086-ENST00000544485.1:1622|358
MCFLEARV
>FUSION-ENST00000521414.5:55407-ENST00000511725.5:35095|1556
MSCYIWVLIRFF
>FUSION-ENST00000521414.5:55407-ENST00000511725.5:35095|37
LLREFHQQDR
>FUSION-ENST00000519635.1:1086-ENST00000544485.1:1622|405
LAGDLPR
>FUSION-ENST00000519635.1:1086-ENST00000544485.1:1622|743
MHTWFYFYLYFLNLK
>FUSION-ENST00000519635.1:1086-ENST00000544485.1:1622|80
ESPSVGRLVCSGATSAHCNLR
>FUSION-ENST00000521414.5:55407-ENST00000511725.5:35095|535
DGSQQRLCDSSK
>FUSION-ENST00000468408.5:15756-ENST00000478470.5:52945|631
ILYLILK
>FUSION-ENST00000468408.5:15756-ENST00000478470.5:52945|643
NVFLQEFVR
>FUSION-ENST00000468408.5:15756-ENST00000478470.5:52945|21
MSRKCCCR
>FUSION-ENST00000521414.5:55407-ENST00000511725.5:35095|362
LTITCTSWVQAILLPQPPK
>FUSION-ENST00000519635.1:1086-ENST00000544485.1:1622|244
MRAQLNVSRCCFQAK
>FUSION-ENST00000519635.1:1086-ENST00000544485.1:1622|595
WTWQGYACNCWPLPEK
>FUSION-ENST00000468408.5:15756-ENST00000478470.5:52945|233
DTNQPLLPFYLK
>FUSION-ENST00000521414.5:55407-ENST00000511725.5:35095|451
MESCCVA
>FUSION-ENST00000468408.5:15756-ENST00000478470.5:52945|771
MIDPFFLIF
>FUSION-ENST00000519635.1:1086-ENST00000544485.1:1622|686
YFIRFILDSSAL
>FUSION-ENST00000468408.5:15756-ENST00000478470.5:52945|302
ALLGIMFTLLDYCK
>FUSION-ENST00000468408.5:15756-ENST00000478470.5:52945|283
VANRSPSPSQA
>FUSION-ENST00000468408.5:15756-ENST00000478470.5:52945|857
KCIQSHRSPPFLPR
>FUSION-ENST00000521414.5:55407-ENST00000511725.5:35095|1120
MPISGGVAK
>FUSION-ENST00000521414.5:55407-ENST00000511725.5:35095|528
MDEAVVAHACIPSTLGGR
>ENST00000485810.1|SNV-6867-C-T|4
LNADVQGLQGDF
>FUSION-ENST00000468408.5:15756-ENST00000478470.5:52945|337
MGKERCCGT
>FUSION-ENST00000521414.5:55407-ENST00000511725.5:35095|1683
ARMAGLGPRGALGR
>FUSION-ENST00000521414.5:55407-ENST00000511725.5:35095|1011
ISVSWCFE
>FUSION-ENST00000521414.5:55407-ENST00000511725.5:35095|669
MPLHSSLGDGAR
>FUSION-ENST00000521414.5:55407-ENST00000511725.5:35095|1200
NYQDEAGRGGSCL
>FUSION-ENST00000521414.5:55407-ENST00000511725.5:35095|1288
VMCACSPSYSGG
>FUSION-ENST00000521414.5:55407-ENST00000511725.5:35095|1153
PVLCLCLF
>ENST00000481336.5|SNV-10649-G-A|1
PPLQQTLATYLQCMRH
>FUSION-ENST00000468408.5:15756-ENST00000478470.5:52945|911
SGPGFRGPGRAAR
>FUSION-ENST00000468408.5:15756-ENST00000478470.5:52945|77
MVWHTVLTMATYLENSKTP
>FUSION-ENST00000521414.5:55407-ENST00000511725.5:35095|1215
LVLNSWPQVIHPPKPFNVLGLQV
>FUSION-ENST00000519635.1:1086-ENST00000544485.1:1622|1118
AEPSGALGMRGGGAHAQSPR
>FUSION-ENST00000468408.5:15756-ENST00000478470.5:52945|659
YMALASGENHPLWKGGR
>ENST00000357022.6|SNV-8164-C-T|9
MMELFDTIVEQLYSIFTVK
>FUSION-ENST00000468408.5:15756-ENST00000478470.5:52945|599
MLSRLALNSCALAILPPELSL
>FUSION-ENST00000519635.1:1086-ENST00000544485.1:1622|39
FDHPKRK
>FUSION-ENST00000519635.1:1086-ENST00000544485.1:1622|1026
RLRFTEILQCC
>FUSION-ENST00000519635.1:1086-ENST00000544485.1:1622|788
REGWWSSEERGVGVSGEAK
>FUSION-ENST00000519635.1:1086-ENST00000544485.1:1622|704
NFRDRAFLCCTGWNAMVQS
>ENST00000225873.9|MNV-3042-AA-A|2
CVFHYVRSHQACPITGYPTEYNI
>ENST00000476586.5|SNV-101516-G-A|2
MNSPMQIHFEQLCKTKLPK
>ENST00000356388.9|SNV-115792-G-A|1
KEQPTRTISSPTSCEHR
>FUSION-ENST00000521414.5:55407-ENST00000511725.5:35095|1234
PVIPALWEAKAGGSLELR
>FUSION-ENST00000519635.1:1086-ENST00000544485.1:1622|369
YFSHLLLKEEKYGSVLPGSPAIR
>FUSION-ENST00000521414.5:55407-ENST00000511725.5:35095|222
TIFNSYFNPHLQSG
>FUSION-ENST00000521414.5:55407-ENST00000511725.5:35095|541
NGIFGHAVSVISLLEAVGHGR
>ENST00000533249.5|SNV-4585-G-A|2
ATEVSPSRTIR
>FUSION-ENST00000521414.5:55407-ENST00000511725.5:35095|1029
VLSLSTK
>FUSION-ENST00000519635.1:1086-ENST00000544485.1:1622|789
REGWWSSEER
>FUSION-ENST00000580018.4:16359-ENST00000603888.2:76|41
WPSLATSAR
>FUSION-ENST00000468408.5:15756-ENST00000478470.5:52945|196
MATCISQAIHPRTSIYK
>ENST00000549183.1|SNV-81234-G-A|2
EIIDLVLDRIHKLVSIVL
>FUSION-ENST00000521414.5:55407-ENST00000511725.5:35095|214
MGNIHTFIKFKMCK
>FUSION-ENST00000519635.1:1086-ENST00000544485.1:1622|818
NNSDILSLLKRNER
>FUSION-ENST00000521414.5:55407-ENST00000511725.5:35095|1268
PVIPALWEAEAGGS
>ENST00000393271.6|SNV-6305-T-C|1
ELADLTCAFTKAVAEAPFKK
>FUSION-ENST00000519635.1:1086-ENST00000544485.1:1622|1057
ALCPHKLLCSLEEAGAATRGGLWGS
>ENST00000484147.5|SNV-36794-C-T|7
MKSPFHFLYGHLNHLLWLR
>ENST00000354115.6|SNV-20488-G-A|6
MALETICQPSGR
>FUSION-ENST00000468408.5:15756-ENST00000478470.5:52945|427
MLSAIWLIVK
>FUSION-ENST00000468408.5:15756-ENST00000478470.5:52945|789
NGLLDHCTVYFNLSQFNSYYNFLR
>ENST00000477028.1|SNV-201461-C-A|7
STCCPRRWMSMWPAYTCLPLMHT
>FUSION-ENST00000521414.5:55407-ENST00000511725.5:35095|768
TLSVSDFEFFRILEYLHIHNEMR
>FUSION-ENST00000468408.5:15756-ENST00000478470.5:52945|692
MEVAGLEVVWGK
>FUSION-ENST00000521414.5:55407-ENST00000511725.5:35095|597
MFQSLQNAVK
>FUSION-ENST00000521414.5:55407-ENST00000511725.5:35095|876
MLVRLVSNSRPQVIHLPWPPKVL
>FUSION-ENST00000519635.1:1086-ENST00000544485.1:1622|899
MEERFLEITQEPVSQPK
>FUSION-ENST00000521414.5:55407-ENST00000511725.5:35095|124
SHCAWPFFKLYFCTLCFVYSK
>FUSION-ENST00000521414.5:55407-ENST00000511725.5:35095|1103
GIVPCKPVGKIR
>FUSION-ENST00000519635.1:1086-ENST00000544485.1:1622|53
LQCSGAISAQSLQPSPPGFK
>FUSION-ENST00000519635.1:1086-ENST00000544485.1:1622|360
RMCFLEARV
>FUSION-ENST00000519635.1:1086-ENST00000544485.1:1622|1083
LTGGEIWSVPGK
>FUSION-ENST00000519635.1:1086-ENST00000544485.1:1622|330
MARRLSPCWVPDESSVEC
>ENST00000356713.5|SNV-1477-A-G|1
HNIVDILFVR
>FUSION-ENST00000468408.5:15756-ENST00000478470.5:52945|591
MGHSLLKR
>FUSION-ENST00000468408.5:15756-ENST00000478470.5:52945|101
MTFIITRSLGQMFCRMS
>FUSION-ENST00000468408.5:15756-ENST00000478470.5:52945|694
DLPQLIFFFFFLSGK
>FUSION-ENST00000468408.5:15756-ENST00000478470.5:52945|552
MFPCWASV
>FUSION-ENST00000521414.5:55407-ENST00000511725.5:35095|1035
MSHCAQPVNSFYYCSR
>ENST00000355832.10|SNV-78002-G-T|1
SVGVHSVIK
>FUSION-ENST00000521414.5:55407-ENST00000511725.5:35095|799
AEKGFWEGL
>FUSION-ENST00000519121.1:7299-ENST00000443795.1:3|7
LMELHGECSSSGKATGDETGAKVER
>FUSION-ENST00000468408.5:15756-ENST00000478470.5:52945|297
MFTLLDYCKH
>FUSION-ENST00000521414.5:55407-ENST00000511725.5:35095|1001
NSSCRFFWVIIVLQSIVENR
>FUSION-ENST00000401695.8:2066-ENST00000261772.13:17618|2
KEEQVISLGPQ
>ENST00000484147.5|SNV-36794-C-T|8
MMKSPFHFLYGHLNHLLWLR
>ENST00000357162.6|MNV-822299-CA-C|7
FPPSAQFIMSCIIR
>ENST00000522296.1|SNV-1212523-C-T|4
RDLLPTYSKR
>FUSION-ENST00000468408.5:15756-ENST00000478470.5:52945|860
MKATQFRGPFQVWYSK
>FUSION-ENST00000468408.5:15756-ENST00000478470.5:52945|719
MCPLMMGIR
>FUSION-ENST00000521414.5:55407-ENST00000511725.5:35095|625
LIFVFLAETGFHHVGQAGLER
>FUSION-ENST00000521414.5:55407-ENST00000511725.5:35095|1405
VVVTLNSTVF
>FUSION-ENST00000360943.10:14486-ENST00000361624.2:1051|3
CPCPEPLRGVMEKSFLEYYDFYEVA
>FUSION-ENST00000468408.5:15756-ENST00000478470.5:52945|688
MRIKSIVNT
>FUSION-ENST00000468408.5:15756-ENST00000478470.5:52945|519
MMFGVGFMTASLRK
>ENST00000488869.1|MNV-135-AG-A|5
KSLYLLIVGILIHIIFIRLSQITLR
>ENST00000400100.5|SNV-153304-G-C|5
DTGIARVPLAGAAGGPGVGRAAR
>FUSION-ENST00000468408.5:15756-ENST00000478470.5:52945|256
MEVEGDI
>FUSION-ENST00000519635.1:1086-ENST00000544485.1:1622|210
MSCPVRGNR
>FUSION-ENST00000521414.5:55407-ENST00000511725.5:35095|1050
FTYLYHLY
>FUSION-ENST00000521414.5:55407-ENST00000511725.5:35095|1672
MREEGSRGR
>FUSION-ENST00000468408.5:15756-ENST00000478470.5:52945|347
NFLGIRIHELQIER
>FUSION-ENST00000468408.5:15756-ENST00000478470.5:52945|151
IFPSLIFLCGVYLLNFR
>ENST00000541323.1|SNV-52264-G-A|4
GFVYLQPHSKHQGVVYCRAEAGGR
>FUSION-ENST00000519635.1:1086-ENST00000544485.1:1622|1042
EEAGIGDEDAKHIFVMK
>FUSION-ENST00000519635.1:1086-ENST00000544485.1:1622|301
AREHLFGTHWQLAAREVADAGWK
>FUSION-ENST00000521414.5:55407-ENST00000511725.5:35095|1027
VLSLSTKVLPSLSLHKM
>FUSION-ENST00000519635.1:1086-ENST00000544485.1:1622|698
GNQCFAGARVQK
>FUSION-ENST00000468408.5:15756-ENST00000478470.5:52945|690
MEVAGLEVVWGKSVSEW
>FUSION-ENST00000521414.5:55407-ENST00000511725.5:35095|1360
NTVGRAR
>FUSION-ENST00000519635.1:1086-ENST00000544485.1:1622|662
MPVVPDTWEVR
>FUSION-ENST00000521414.5:55407-ENST00000511725.5:35095|765
MRYLGDGTQV
>FUSION-ENST00000521414.5:55407-ENST00000511725.5:35095|256
LARLVLNC
>FUSION-ENST00000521414.5:55407-ENST00000511725.5:35095|1299
LPGTFAASSQK
>FUSION-ENST00000521414.5:55407-ENST00000511725.5:35095|246
MLWCLGNNDQR
>FUSION-ENST00000519635.1:1086-ENST00000544485.1:1622|273
ALGDGLCLDFMGK
>ENST00000536101.5|SNV-148640-G-A|1
IADLTSDLANERFK
>ENST00000334583.11|SNV-9545-G-A|2
KTTFGDLLRPPTHPSR
>FUSION-ENST00000519635.1:1086-ENST00000544485.1:1622|1159
ASNSGGGAAGPLRREVLQR
>ENST00000477866.1|SNV-2690-A-G|3
MESPAATSPATATCLAPKV
>FUSION-ENST00000519635.1:1086-ENST00000544485.1:1622|76
MYSLNSSGTCDICPAEFVK
>FUSION-ENST00000519635.1:1086-ENST00000544485.1:1622|143
QKRNPLIKPSDLVR
>FUSION-ENST00000468408.5:15756-ENST00000478470.5:52945|445
ETQCLAQVANNRSAHR
>FUSION-ENST00000519635.1:1086-ENST00000544485.1:1622|957
MKGSERLSNLLR
>FUSION-ENST00000521414.5:55407-ENST00000511725.5:35095|942
LLPFHVPYFVDSETHQLK
>FUSION-ENST00000468408.5:15756-ENST00000478470.5:52945|781
TMMQLQGLSPLSKKANR
>FUSION-ENST00000519635.1:1086-ENST00000544485.1:1622|641
TAWATWQNPISTKNTK
>FUSION-ENST00000521414.5:55407-ENST00000511725.5:35095|397
PVIPATWEAAAGESLEPRRR
>FUSION-ENST00000468408.5:15756-ENST00000478470.5:52945|263
MLQYGWKLGGLGK
>FUSION-ENST00000519635.1:1086-ENST00000544485.1:1622|729
KENEKIL
>FUSION-ENST00000521414.5:55407-ENST00000511725.5:35095|623
LTSGDPPASASQSVGITGVSHRA
>FUSION-ENST00000521414.5:55407-ENST00000511725.5:35095|906
IRPPWPPKVLGLQA
>FUSION-ENST00000519635.1:1086-ENST00000544485.1:1622|166
GVQFKVR
>FUSION-ENST00000521414.5:55407-ENST00000511725.5:35095|501
MEVSSGSATAANSSGGKR
>FUSION-ENST00000521414.5:55407-ENST00000511725.5:35095|1691
MVWTLRASLQSGTAAALEGHCR
>FUSION-ENST00000558453.5:10085-ENST00000590202.3:30717|1
LLHTLEELHTEHHQR
>FUSION-ENST00000521414.5:55407-ENST00000511725.5:35095|284
YTLLYIHCYI
>FUSION-ENST00000519635.1:1086-ENST00000544485.1:1622|1069
LSAISKR
>FUSION-ENST00000521414.5:55407-ENST00000511725.5:35095|468
LRDSWSRK
>ENST00000541364.5|SNV-81234-G-A|1
EIIDLVLDRIHK
>FUSION-ENST00000521414.5:55407-ENST00000511725.5:35095|1165
MKICFQQIHCSKR
>FUSION-ENST00000521414.5:55407-ENST00000511725.5:35095|789
QSVPIVLEWLKFKS
>FUSION-ENST00000521414.5:55407-ENST00000511725.5:35095|846
MYHHAQLIFCIFIR
>FUSION-ENST00000519635.1:1086-ENST00000544485.1:1622|283
FPHPGPGPGSICSRK
>FUSION-ENST00000519635.1:1086-ENST00000544485.1:1622|754
MFVVLPLKFFFFNYETF
>FUSION-ENST00000521414.5:55407-ENST00000511725.5:35095|1504
CYQMRATANQLPANVAIAK
>FUSION-ENST00000468408.5:15756-ENST00000478470.5:52945|146
MGWLASCMLRSLSCLCTSLSR
>FUSION-ENST00000521414.5:55407-ENST00000511725.5:35095|1172
SYCILFSLQYNMK
>ENST00000320876.11|INDEL-76756-G-GA|1
EINITSALAEKN
>FUSION-ENST00000468408.5:15756-ENST00000478470.5:52945|53
MLPVCQGFLR
>FUSION-ENST00000521414.5:55407-ENST00000511725.5:35095|131
MGFYHVHQAR
>ENST00000548470.1|SNV-81234-G-A|2
RSLTSCWTEFTSWLTSAPVFR
>FUSION-ENST00000468408.5:15756-ENST00000478470.5:52945|583
WLLASHPVWEEKLK
>FUSION-ENST00000521414.5:55407-ENST00000511725.5:35095|1062
HHANISDRIALLNS
>FUSION-ENST00000521414.5:55407-ENST00000511725.5:35095|1020
NLCQLVF
>FUSION-ENST00000519635.1:1086-ENST00000544485.1:1622|612
DNSRTYLARR
>FUSION-ENST00000519635.1:1086-ENST00000544485.1:1622|498
GSLRPEISLLPSDKGGPLFLR
>FUSION-ENST00000521414.5:55407-ENST00000511725.5:35095|1453
LSFLVCLFLR
>ENST00000315596.15|MNV-145738-TC-T|8
QAKYAIHCIHAIFLVK
>FUSION-ENST00000521414.5:55407-ENST00000511725.5:35095|1123
MVFCVCQQHSVNANIRWGGKK
>FUSION-ENST00000519635.1:1086-ENST00000544485.1:1622|928
WGRPSLFSR
>FUSION-ENST00000519635.1:1086-ENST00000544485.1:1622|1152
DLGAGKEMGRTFPK
>FUSION-ENST00000519635.1:1086-ENST00000544485.1:1622|631
IAPLHSSLGNRVRPCPQPPRPPKK
>FUSION-ENST00000521414.5:55407-ENST00000511725.5:35095|1545
MPCLFWKK
>ENST00000500337.6|INDEL-30212-T-TT|9
TFPSLFYCDSR
>FUSION-ENST00000519635.1:1086-ENST00000544485.1:1622|61
MIHPPCPPK
>FUSION-ENST00000519635.1:1086-ENST00000544485.1:1622|45
MGGSLEPR
>FUSION-ENST00000519635.1:1086-ENST00000544485.1:1622|421
RQPQGSLHRCVR
>FUSION-ENST00000521414.5:55407-ENST00000511725.5:35095|822
AEESGWLESR
>FUSION-ENST00000468408.5:15756-ENST00000478470.5:52945|46
CRLSVPPLCKLNLMTCSFLK
>FUSION-ENST00000468408.5:15756-ENST00000478470.5:52945|837
SPLATLRQRLFVGSQTCTRPR
>FUSION-ENST00000521414.5:55407-ENST00000511725.5:35095|303
MAFHCVSQDGSRSPDLVIYPPWPPK
>FUSION-ENST00000468408.5:15756-ENST00000478470.5:52945|422
MISRVIKIMR
>FUSION-ENST00000518066.5:55407-ENST00000511725.5:35095|8
GEVSGDLPGYPITGTCAHR
>FUSION-ENST00000468408.5:15756-ENST00000478470.5:52945|514
FGVGFMTASLRK
>ENST00000457527.6|SNV-274-A-C|6
MAERAALEELVKLPGER
>FUSION-ENST00000519635.1:1086-ENST00000544485.1:1622|766
RQEPSGWGRSIVGGA
>FUSION-ENST00000521414.5:55407-ENST00000511725.5:35095|10
THFKKIHIALK
>FUSION-ENST00000468408.5:15756-ENST00000478470.5:52945|600
TNFFFFFF
>FUSION-ENST00000521414.5:55407-ENST00000511725.5:35095|202
MIRPPQPPKVLGLQV
>FUSION-ENST00000521414.5:55407-ENST00000511725.5:35095|553
MNPGGGACSEPRSR
>FUSION-ENST00000468408.5:15756-ENST00000478470.5:52945|426
LSAIWLIVK
>FUSION-ENST00000521414.5:55407-ENST00000511725.5:35095|404
ALIVETSQ
>ENST00000479510.2|SNV-3851-C-T|2
MFIPRMIVLVGTLGSASSR
>FUSION-ENST00000519635.1:1086-ENST00000544485.1:1622|128
SLLSPHCFPGTSR
>FUSION-ENST00000519635.1:1086-ENST00000544485.1:1622|724
MCSYDTWKQGCEMICIRYF
>FUSION-ENST00000468408.5:15756-ENST00000478470.5:52945|806
VMVICRVFVLNSCYYSER
>FUSION-ENST00000537882.2:55407-ENST00000511725.5:35095|2
FPQLSIFSCRPRSPRRPQAP
>FUSION-ENST00000521414.5:55407-ENST00000511725.5:35095|777
NCIKLLK
>FUSION-ENST00000468408.5:15756-ENST00000478470.5:52945|812
FDLRLLK
>FUSION-ENST00000519635.1:1086-ENST00000544485.1:1622|105
ITGMNHCVRLLSLFFFF
>ENST00000539267.5|SNV-12019-G-A|1
DGAGTRVSYAF
>FUSION-ENST00000521414.5:55407-ENST00000511725.5:35095|848
VVPIDKAHVCNLSTFF
>ENST00000523189.6|SNV-321507-A-T|1
NHTSEHFPFLGISDNHSLSDFWCR
>FUSION-ENST00000468408.5:15756-ENST00000478470.5:52945|251
MKGLEGVSLKTIEPK
>FUSION-ENST00000521414.5:55407-ENST00000511725.5:35095|1084
PIMLTYGIGIISK
>ENST00000646274.1|SNV-248054-G-A|1
IQKALDVTRDSFPFDQQFNILMR
>FUSION-ENST00000519635.1:1086-ENST00000544485.1:1622|665
MLEPGRSRLQ
>ENST00000315596.15|MNV-145738-TC-T|5
YAIHCIHAIFLVKRPSLHR
>FUSION-ENST00000521414.5:55407-ENST00000511725.5:35095|24
TGMYHHAQLIFSIFSR
>FUSION-ENST00000519635.1:1086-ENST00000544485.1:1622|62
FCPRDGKN
>FUSION-ENST00000521414.5:55407-ENST00000511725.5:35095|1409
MILKKVVVTLNSTVF
>FUSION-ENST00000521414.5:55407-ENST00000511725.5:35095|141
MGFHHVSQDGLDLLTS
>ENST00000356924.9|SNV-6659-A-G|2
FCRQLSSVASK
>ENST00000496727.1|SNV-7783-C-G|6
TAAPSTGRSTTGLAGR
>FUSION-ENST00000521414.5:55407-ENST00000511725.5:35095|396
MSASRVPVILLPQPPE
>FUSION-ENST00000521414.5:55407-ENST00000511725.5:35095|276
YVINTYVTCNIKR
>FUSION-ENST00000468408.5:15756-ENST00000478470.5:52945|252
KGLEGVSLK
>FUSION-ENST00000519635.1:1086-ENST00000544485.1:1622|714
VVLGGKGGGSQWGGQGVAPLPTWLR
>ENST00000373855.5|SNV-73970-G-A|1
NGLHKLFPSR
>FUSION-ENST00000521414.5:55407-ENST00000511725.5:35095|662
KRSCEMNK
>FUSION-ENST00000521414.5:55407-ENST00000511725.5:35095|791
QSVPIVLEWLK
>FUSION-ENST00000468408.5:15756-ENST00000478470.5:52945|328
MLCQAHWS
>FUSION-ENST00000519635.1:1086-ENST00000544485.1:1622|727
CSYDTWK
>FUSION-ENST00000519635.1:1086-ENST00000544485.1:1622|1181
AQPNLAIMP
>FUSION-ENST00000519635.1:1086-ENST00000544485.1:1622|461
SHHLQRFCSR
>FUSION-ENST00000521414.5:55407-ENST00000511725.5:35095|1192
CEPPCPT
>FUSION-ENST00000521414.5:55407-ENST00000511725.5:35095|1140
FSGLCSVPLLIQR
>FUSION-ENST00000519635.1:1086-ENST00000544485.1:1622|221
CFLEACATQLPGRGR
>FUSION-ENST00000468408.5:15756-ENST00000478470.5:52945|326
IVCPTRLPIK
>ENST00000398576.6|INDEL-55351-T-TAAT|2
YAFVNWINKALENNDPDCR
>FUSION-ENST00000519635.1:1086-ENST00000544485.1:1622|189
GICISPFSRC
>FUSION-ENST00000519635.1:1086-ENST00000544485.1:1622|472
MVIYLFIYLFSER
>ENST00000370238.8|MNV-4882-TCC-T|5
KKCPSTHSEELHDCIK
>FUSION-ENST00000521414.5:55407-ENST00000511725.5:35095|406
ETIIEMKAV
>ENST00000220616.9|SNV-19934-G-A|1
GTFNFSQFFQQLGLTSFLNGGR
>FUSION-ENST00000518066.5:55407-ENST00000511725.5:35095|7
GEVSGDLPGYPITGTCAHRHTQAHR
>ENST00000503097.1|SNV-25081-C-T|2
TTLSSQYCWIKINLMK
>FUSION-ENST00000521414.5:55407-ENST00000511725.5:35095|769
TLSVSDFEFFR
>FUSION-ENST00000468408.5:15756-ENST00000478470.5:52945|357
NLASCLLSSGEILEK
>FUSION-ENST00000468408.5:15756-ENST00000478470.5:52945|49
MRCRLSVPPLCK
>ENST00000484147.5|SNV-36794-C-T|1
SPFHFLYGHLNHLLWLRK
>ENST00000261891.7|SNV-100573-T-C|3
ESLSEEEATSFIKQILDGVNHLHTK
>ENST00000493443.5|SNV-12448-C-T|4
MKSKPTAPSGSLSSALSVGKDSVGA
>ENST00000233838.9|MNV-567-AGTA-A|3
TSPSSDKQK
>FUSION-ENST00000521414.5:55407-ENST00000511725.5:35095|1022
VLPSLSLHK
>FUSION-ENST00000521414.5:55407-ENST00000511725.5:35095|1138
ASLGSMHEAYR
>FUSION-ENST00000468408.5:15756-ENST00000478470.5:52945|155
MLREPCKWCLTFG
>FUSION-ENST00000521414.5:55407-ENST00000511725.5:35095|886
MDQALCKKLEVR
>FUSION-ENST00000521414.5:55407-ENST00000511725.5:35095|345
GETPSLLKVQK
>FUSION-ENST00000519635.1:1086-ENST00000544485.1:1622|790
LIPTWKREGWWSSEER
>FUSION-ENST00000519635.1:1086-ENST00000544485.1:1622|393
SVGSVMPHKPQKPASFY
>FUSION-ENST00000521414.5:55407-ENST00000511725.5:35095|1124
VFCVCQQHSVNANIRWGGK
>FUSION-ENST00000519635.1:1086-ENST00000544485.1:1622|196
AQCPWPGVEFDKQLFSCW
>FUSION-ENST00000521414.5:55407-ENST00000511725.5:35095|1181
RLGAVAHACNPSSLGGRDGQIMR
>FUSION-ENST00000468408.5:15756-ENST00000478470.5:52945|285
EILRMVANRSPSPSQA
>ENST00000489653.6|SNV-8164-C-T|5
MMELFDTIVEQLYSIFTVKELVQK
>FUSION-ENST00000468408.5:15756-ENST00000478470.5:52945|25
GSFTRQVFMLGDVILLQSLR
>FUSION-ENST00000468408.5:15756-ENST00000478470.5:52945|167
EKCCQFIWIQTNPFYLFI
>FUSION-ENST00000519635.1:1086-ENST00000544485.1:1622|175
MVTGIFFPLK
>FUSION-ENST00000468408.5:15756-ENST00000478470.5:52945|802
VICRVFVLNSCYYSER
>FUSION-ENST00000521414.5:55407-ENST00000511725.5:35095|1488
TKHGLYK
>FUSION-ENST00000519635.1:1086-ENST00000544485.1:1622|963
MMLSTPGF
>ENST00000393271.6|SNV-6305-T-C|3
ELADLTCAFTK
>FUSION-ENST00000521414.5:55407-ENST00000511725.5:35095|456
MPGFISRSLSLLLCSQAVDD
>FUSION-ENST00000521414.5:55407-ENST00000511725.5:35095|1088
FHFYFIVTPSKK
>FUSION-ENST00000521414.5:55407-ENST00000511725.5:35095|936
MYLISLTLKHIN
>FUSION-ENST00000468408.5:15756-ENST00000478470.5:52945|696
MPSSGHLLKDLPQLIFFFFFLSGK
>FUSION-ENST00000468408.5:15756-ENST00000478470.5:52945|314
CRQFLVCVWEMR
>FUSION-ENST00000468408.5:15756-ENST00000478470.5:52945|319
CERSVYIGKCR
>FUSION-ENST00000521414.5:55407-ENST00000511725.5:35095|927
FCCPGWSAMVR
>FUSION-ENST00000521414.5:55407-ENST00000511725.5:35095|959
MCHPCCGHRVGR
>FUSION-ENST00000468408.5:15756-ENST00000478470.5:52945|494
MMTKHILLIYSLIYVK
>ENST00000536101.5|SNV-148640-G-A|2
IADLTSDLANER
>FUSION-ENST00000521414.5:55407-ENST00000511725.5:35095|315
MSHHAWLHFSNLKR
>FUSION-ENST00000468408.5:15756-ENST00000478470.5:52945|407
MGRGKLLR
>FUSION-ENST00000521414.5:55407-ENST00000511725.5:35095|564
GGRITRSGDGDHPG
>ENST00000477866.1|SNV-2690-A-G|1
ESPAATSPATATCLAPKV
>FUSION-ENST00000519635.1:1086-ENST00000544485.1:1622|433
CWSPSLDCQSPR
>FUSION-ENST00000519635.1:1086-ENST00000544485.1:1622|911
MPPCLAKILISL
>FUSION-ENST00000468408.5:15756-ENST00000478470.5:52945|667
MVLEPGK
>FUSION-ENST00000468408.5:15756-ENST00000478470.5:52945|804
VMVICRVFVLNSCYYSERFR
>FUSION-ENST00000521414.5:55407-ENST00000511725.5:35095|836
CYAHLSLPKC
>FUSION-ENST00000519635.1:1086-ENST00000544485.1:1622|445
AKTTSVLFIQHVIIAL
>FUSION-ENST00000519635.1:1086-ENST00000544485.1:1622|88
LLDSSDSPASAS
>FUSION-ENST00000519635.1:1086-ENST00000544485.1:1622|523
MLASHSNGYLFIYLFI
>ENST00000396976.6|SNV-9778-G-C|5
RIHTGERPHVCPDSGK
>FUSION-ENST00000519635.1:1086-ENST00000544485.1:1622|467
MGSHYVAQADLEFSIK
>FUSION-ENST00000521414.5:55407-ENST00000511725.5:35095|1117
PISGGVAKK
>FUSION-ENST00000521414.5:55407-ENST00000511725.5:35095|22
TGMYHHAQLIFSIFSRDR
>FUSION-ENST00000468408.5:15756-ENST00000478470.5:52945|247
GLEGVSLKTIEPKSEK
>FUSION-ENST00000521414.5:55407-ENST00000511725.5:35095|208
MGFQHVGQAGLELLTS
>FUSION-ENST00000519635.1:1086-ENST00000544485.1:1622|488
MWAEGRAWAVAGSLSSALER
>FUSION-ENST00000454690.1:5974-ENST00000297185.9:16759|10
QEGVVGSGERRTYR
>FUSION-ENST00000360943.10:14486-ENST00000361624.2:1051|1
SFLEYYDFYEVA
>ENST00000646274.1|SNV-248054-G-A|3
MGADLLGSVQAKIQKALDVTR
>FUSION-ENST00000521414.5:55407-ENST00000511725.5:35095|1381
LRRADHLR
>FUSION-ENST00000521414.5:55407-ENST00000511725.5:35095|783
LISCIFSRDGVSPC
>FUSION-ENST00000521414.5:55407-ENST00000511725.5:35095|590
EAEGGESLEPGRWR
>FUSION-ENST00000519635.1:1086-ENST00000544485.1:1622|629
VRPCPQPPRPPKK
>FUSION-ENST00000519635.1:1086-ENST00000544485.1:1622|664
LEPGRSRLQ
>ENST00000474228.1|SNV-115792-G-A|3
MMTFLQQLQTVLLIPLRRK
>FUSION-ENST00000521414.5:55407-ENST00000511725.5:35095|1061
MSGKNFEISWVQWLMPIISVLWEAK
>FUSION-ENST00000519635.1:1086-ENST00000544485.1:1622|90
MIGLFGVLLPHTLCA
>FUSION-ENST00000519635.1:1086-ENST00000544485.1:1622|91
ISAHCNLRLLDSSDSPASAS
>FUSION-ENST00000519635.1:1086-ENST00000544485.1:1622|241
AQLNVSRCCFQAK
>FUSION-ENST00000521414.5:55407-ENST00000511725.5:35095|587
NMIYLVSHSRSHN
>FUSION-ENST00000468408.5:15756-ENST00000478470.5:52945|23
QVFMLGDVILLQSLRTLGIYST
>FUSION-ENST00000519635.1:1086-ENST00000544485.1:1622|5
MSTGGRN
>ENST00000652266.1|SNV-18230-C-T|2
SPLQTPSSGQFSSSPIQASVK
>ENST00000233838.9|MNV-567-AGTA-A|1
QKDKAELISGPR
>FUSION-ENST00000521414.5:55407-ENST00000511725.5:35095|892
DQPGQHGETLSLLKIQKISR
>FUSION-ENST00000521414.5:55407-ENST00000511725.5:35095|1097
EHYPPIKRNK
>FUSION-ENST00000468408.5:15756-ENST00000478470.5:52945|58
MPGELCK
>FUSION-ENST00000468408.5:15756-ENST00000478470.5:52945|785
TMMQLQGLSPLSK
>FUSION-ENST00000519635.1:1086-ENST00000544485.1:1622|525
NSARPGAVTHACNPSTLGGQGR
>FUSION-ENST00000468408.5:15756-ENST00000478470.5:52945|744
LIHGCFYVRPSYGC
>FUSION-ENST00000519635.1:1086-ENST00000544485.1:1622|19
MVCEKWFQLLGRLR
>FUSION-ENST00000521414.5:55407-ENST00000511725.5:35095|632
YYCVIVACSIQHSNMLYRFLA
>FUSION-ENST00000468408.5:15756-ENST00000478470.5:52945|181
MPCLHAWR
>FUSION-ENST00000519635.1:1086-ENST00000544485.1:1622|621
IVSKSAR
>FUSION-ENST00000521414.5:55407-ENST00000511725.5:35095|1023
SSFGGWNVQGSHKNLCQLVF
>FUSION-ENST00000468408.5:15756-ENST00000478470.5:52945|671
MSNALCYDVRK
>ENST00000555903.1|SNV-43400-C-G|2
MLFQYLTIGIDAAVQIYEQVFAKLK
>FUSION-ENST00000521414.5:55407-ENST00000511725.5:35095|1703
MAPVEAPARSPRLGR
>FUSION-ENST00000521414.5:55407-ENST00000511725.5:35095|1682
MAGLGPR
>FUSION-ENST00000519635.1:1086-ENST00000544485.1:1622|50
MLCNHYLYLVSKR
>FUSION-ENST00000521414.5:55407-ENST00000511725.5:35095|1366
PVIPALWEAK
>FUSION-ENST00000519635.1:1086-ENST00000544485.1:1622|363
MRMCFLEAR
>FUSION-ENST00000521414.5:55407-ENST00000511725.5:35095|1705
MAPVEAPARSPR
>FUSION-ENST00000521414.5:55407-ENST00000511725.5:35095|151
MGRKSLF
>FUSION-ENST00000521414.5:55407-ENST00000511725.5:35095|1293
CRNTLVLSVEIK
>FUSION-ENST00000468408.5:15756-ENST00000478470.5:52945|29
EAPQNRERGR
>FUSION-ENST00000468408.5:15756-ENST00000478470.5:52945|718
CPLMMGIR
>ENST00000361999.7|SNV-47218-C-A|1
SGLPAPVLAEIWALSDLNKDGK
>FUSION-ENST00000468408.5:15756-ENST00000478470.5:52945|760
MDGQRSWELR
>FUSION-ENST00000468408.5:15756-ENST00000478470.5:52945|901
RITSRNNEH
>FUSION-ENST00000521414.5:55407-ENST00000511725.5:35095|1241
SCILVLK
>FUSION-ENST00000519635.1:1086-ENST00000544485.1:1622|126
ETPPPPRPFFLR
>FUSION-ENST00000519635.1:1086-ENST00000544485.1:1622|656
PVSSPLPVHQPFPAPSLMF
>ENST00000288050.9|MNV-42403-CA-C|3
DTASRPRPSSTLSPPSSPR
>FUSION-ENST00000521414.5:55407-ENST00000511725.5:35095|717
CIGTAAQLIL
>FUSION-ENST00000521414.5:55407-ENST00000511725.5:35095|337
TWNTPWPSK
>FUSION-ENST00000519635.1:1086-ENST00000544485.1:1622|1164
SLGSVWCLESALQGPGPAAGARQR
>FUSION-ENST00000519635.1:1086-ENST00000544485.1:1622|423
RQPQGSLHR
>FUSION-ENST00000521414.5:55407-ENST00000511725.5:35095|974
MPPRLANYCIFSKDGVSLYWSGWSR
>FUSION-ENST00000454690.1:5974-ENST00000297185.9:16759|3
GNCEEKGWQRLILIPPFIFP
>FUSION-ENST00000468408.5:15756-ENST00000478470.5:52945|759
DGQRSWELR
>FUSION-ENST00000521414.5:55407-ENST00000511725.5:35095|224
MMTIFNSYFNPHLQSG
>FUSION-ENST00000519635.1:1086-ENST00000544485.1:1622|132
MSSEIPFYSFIK
>FUSION-ENST00000468408.5:15756-ENST00000478470.5:52945|238
MLPVYMDTNQPLLPFYLKK
>ENST00000463108.5|SNV-10019-G-A|2
MSKIRQK
>FUSION-ENST00000468408.5:15756-ENST00000478470.5:52945|212
SRYLSPRCASS
>ENST00000367098.5|SNV-2091-A-C|2
YSQILRHFEKLEPQAAVVK
>FUSION-ENST00000521414.5:55407-ENST00000511725.5:35095|1019
MYLFTFLLIVSHV
>FUSION-ENST00000521414.5:55407-ENST00000511725.5:35095|307
MGLDLLTS
>FUSION-ENST00000468408.5:15756-ENST00000478470.5:52945|666
MVLEPGKSR
>FUSION-ENST00000519635.1:1086-ENST00000544485.1:1622|293
VFPGGLR
>ENST00000641905.1|SNV-9009-C-T|1
YPLIITDHFVVKAAMFILTR
>FUSION-ENST00000468408.5:15756-ENST00000478470.5:52945|794
MNTNLVWENRIK
>FUSION-ENST00000468408.5:15756-ENST00000478470.5:52945|186
AKIPLFAMDKIISSNL
>FUSION-ENST00000521414.5:55407-ENST00000511725.5:35095|1273
MNRVPVLQR
>FUSION-ENST00000521414.5:55407-ENST00000511725.5:35095|267
MLFLFCFIIVMIGEGGWFKNSL
>FUSION-ENST00000519635.1:1086-ENST00000544485.1:1622|356
MGALWETGVYLTSAISTIR
>FUSION-ENST00000468408.5:15756-ENST00000478470.5:52945|344
IHELQIERVH
>FUSION-ENST00000519635.1:1086-ENST00000544485.1:1622|1087
QGSWRRPRPSPSRLTGGEIWSVPGK
>ENST00000357387.8|SNV-121997-C-G|2
GTCVYVLGVIAKTK
>FUSION-ENST00000580018.4:16359-ENST00000603888.2:76|38
APISSSK
>ENST00000426414.6|SNV-134947-G-C|6
MTISRHALSVNVVK
>ENST00000593156.1|SNV-3370-A-C|3
DPGPSIPLTPGDTPIR
>FUSION-ENST00000521414.5:55407-ENST00000511725.5:35095|185
MGFHHVGHAGLEVLTL
>FUSION-ENST00000521414.5:55407-ENST00000511725.5:35095|873
LEVRSLFVTGSRDIK
>FUSION-ENST00000468408.5:15756-ENST00000478470.5:52945|773
QLQGLSPLSKK
>FUSION-ENST00000521414.5:55407-ENST00000511725.5:35095|586
MIYLVSHSR
>FUSION-ENST00000468408.5:15756-ENST00000478470.5:52945|682
CRTFIQLAA
>FUSION-ENST00000519635.1:1086-ENST00000544485.1:1622|311
PACQGGRLK
>FUSION-ENST00000304478.9:5780-ENST00000649185.1:2185|2
VLLTKGFVKDSK
>ENST00000503097.1|SNV-25081-C-T|3
TTLSSQYCWIK
>FUSION-ENST00000468408.5:15756-ENST00000478470.5:52945|777
MQLQGLSPLSKK
>FUSION-ENST00000519635.1:1086-ENST00000544485.1:1622|1096
APPHAPPRGGTR
>FUSION-ENST00000519635.1:1086-ENST00000544485.1:1622|969
SPGVCFVLFIHYISVCRCSSMQGL
>ENST00000354115.6|SNV-20488-G-A|3
ALETICQPSGRK
>ENST00000479777.1|SNV-9875-A-G|1
HHATPRPTL
>FUSION-ENST00000519635.1:1086-ENST00000544485.1:1622|1046
QALVTHTLPMEEAGIGDEDAK
>FUSION-ENST00000519635.1:1086-ENST00000544485.1:1622|593
HHAQLGFFCIFVAMR
>FUSION-ENST00000521414.5:55407-ENST00000511725.5:35095|1461
SIKARQVPK
>FUSION-ENST00000521414.5:55407-ENST00000511725.5:35095|908
IRPPWPPK
>ENST00000475258.5|SNV-4753-C-G|2
LKVLAFGAKPDSTLHTYFPSFLC
>FUSION-ENST00000521414.5:55407-ENST00000511725.5:35095|1132
HEAYRQSEFNCR
>ENST00000457527.6|SNV-274-A-C|1
LPGERVRGLK
>FUSION-ENST00000521414.5:55407-ENST00000511725.5:35095|1581
MSFLEKAFDGLYFDIHLK
>FUSION-ENST00000521414.5:55407-ENST00000511725.5:35095|1137
MASLGSMHEAYRQSEFNCR
>FUSION-ENST00000521414.5:55407-ENST00000511725.5:35095|1486
TKHGLYKK
>ENST00000368653.7|SNV-23462-A-G|3
QTPDSGKPLKISGRVLR
>FUSION-ENST00000468408.5:15756-ENST00000478470.5:52945|175
MASQLHAKIFELPVHFTQQSPR
>FUSION-ENST00000519635.1:1086-ENST00000544485.1:1622|136
LTTMRTVWGNPPP
>FUSION-ENST00000521414.5:55407-ENST00000511725.5:35095|699
MGFHRVSQDGLDLLTS
>FUSION-ENST00000468408.5:15756-ENST00000478470.5:52945|838
MSPLATLRQRLFVGSQTCTRPR
>FUSION-ENST00000521414.5:55407-ENST00000511725.5:35095|1719
RIHKVSGR
>FUSION-ENST00000521414.5:55407-ENST00000511725.5:35095|1198
PVIPALWEAETGR
>FUSION-ENST00000519635.1:1086-ENST00000544485.1:1622|760
FQLFSNLFLWFSERLR
>FUSION-ENST00000519635.1:1086-ENST00000544485.1:1622|980
SGLRTFVHLFK
>FUSION-ENST00000468408.5:15756-ENST00000478470.5:52945|766
MSSETDFDR
>FUSION-ENST00000521414.5:55407-ENST00000511725.5:35095|1208
LIKIYNQNNVTNR
>FUSION-ENST00000519635.1:1086-ENST00000544485.1:1622|1041
HIFVMKSNSHHLMSP
>FUSION-ENST00000468408.5:15756-ENST00000478470.5:52945|497
YSHFGLPK
>FUSION-ENST00000519635.1:1086-ENST00000544485.1:1622|359
MCFLEAR
>ENST00000541323.1|SNV-52264-G-A|6
GFVYLQPHSK
>FUSION-ENST00000521414.5:55407-ENST00000511725.5:35095|484
VRLQDLIE
>FUSION-ENST00000521414.5:55407-ENST00000511725.5:35095|619
LVRLVSNSAPHMIHPPQPPK
>FUSION-ENST00000519635.1:1086-ENST00000544485.1:1622|705
FKNFRDR
>ENST00000396057.6|SNV-842-G-A|3
MLPLSKIYKFIMDR
>FUSION-ENST00000468408.5:15756-ENST00000478470.5:52945|266
YTDSQKILFCVFYSGN
>FUSION-ENST00000521414.5:55407-ENST00000511725.5:35095|1191
MSQTELLR
>FUSION-ENST00000519635.1:1086-ENST00000544485.1:1622|619
IVSKSARLSVPQFPHWWNR
>ENST00000485810.1|SNV-6867-C-T|5
MLNADVQGLQGDF
>ENST00000460680.6|MNV-6719-AA-A|3
GPAAQWRRR
>FUSION-ENST00000519635.1:1086-ENST00000544485.1:1622|1077
QLSPSDLPEK
>FUSION-ENST00000521414.5:55407-ENST00000511725.5:35095|1194
CWDCRCEPPCPT
>ENST00000357162.6|MNV-822299-CA-C|5
FPPSAQFIMSCIIRFPVIRTARPK
>FUSION-ENST00000521414.5:55407-ENST00000511725.5:35095|954
EQRPLLQ
>FUSION-ENST00000580018.4:16359-ENST00000603888.2:76|29
SKSQLTSQSEAMALR
>FUSION-ENST00000468408.5:15756-ENST00000478470.5:52945|578
MAKSFPLFPSLMWFTVLLHDVWCR
>FUSION-ENST00000468408.5:15756-ENST00000478470.5:52945|878
MKRPPSR
>FUSION-ENST00000521414.5:55407-ENST00000511725.5:35095|1667
IILFLEVAVCS
>FUSION-ENST00000519635.1:1086-ENST00000544485.1:1622|248
AGCLMRAQLNVSR
>FUSION-ENST00000519635.1:1086-ENST00000544485.1:1622|1004
LRQSPKC
>ENST00000261168.8|INDEL-112690-C-CA|3
ECNTSSSNSGDHKTPCTK
>FUSION-ENST00000519635.1:1086-ENST00000544485.1:1622|1080
GPADLEHPHPAACLSR
>FUSION-ENST00000454690.1:5974-ENST00000297185.9:16759|14
QQWKQEGVVGSGER
>FUSION-ENST00000521414.5:55407-ENST00000511725.5:35095|925
VRSWLAATSASPVQAILLPQHLEK
>FUSION-ENST00000468408.5:15756-ENST00000478470.5:52945|728
MVHPYRAFTMNGGCR
>FUSION-ENST00000519635.1:1086-ENST00000544485.1:1622|75
YSLNSSGTCDICPAEFVK
>ENST00000367098.5|SNV-2091-A-C|5
KYSQILR
>FUSION-ENST00000521414.5:55407-ENST00000511725.5:35095|1306
GDPVSTKAK
>FUSION-ENST00000521414.5:55407-ENST00000511725.5:35095|1642
FFFLEVGRHHY
>ENST00000636043.1|SNV-17175-T-G|5
TTLANEKITRSPEGPTEHGAK
>FUSION-ENST00000521414.5:55407-ENST00000511725.5:35095|574
LQFIGYK
>FUSION-ENST00000521414.5:55407-ENST00000511725.5:35095|482
GQEIETILAKMAKPR
>FUSION-ENST00000521414.5:55407-ENST00000511725.5:35095|1687
ASLQSGTAAALEGHCR
>FUSION-ENST00000468408.5:15756-ENST00000478470.5:52945|703
SSGAVMYMELPSPHLQ
>FUSION-ENST00000521414.5:55407-ENST00000511725.5:35095|447
DGVLLCCLGWS
>FUSION-ENST00000521414.5:55407-ENST00000511725.5:35095|1539
YLVNFSILGKGKR
>FUSION-ENST00000521414.5:55407-ENST00000511725.5:35095|652
MEPENSCCLVT
>FUSION-ENST00000521414.5:55407-ENST00000511725.5:35095|742
MADGSLKLQCSSHPPKDCR
>FUSION-ENST00000521414.5:55407-ENST00000511725.5:35095|1122
VFCVCQQHSVNANIRWGGKK
>FUSION-ENST00000519635.1:1086-ENST00000544485.1:1622|651
MLAHVVK
>ENST00000398571.7|SNV-65253-G-T|2
ISDPFSLWSTDEKEK
>FUSION-ENST00000468408.5:15756-ENST00000478470.5:52945|224
LCSSISF
>FUSION-ENST00000521414.5:55407-ENST00000511725.5:35095|751
LARLVLDS
>FUSION-ENST00000519635.1:1086-ENST00000544485.1:1622|123
MTIRWAPTLQDVNDLKLLNFR
>FUSION-ENST00000519635.1:1086-ENST00000544485.1:1622|1079
GKPRPWWLGHQVAGP
>ENST00000409930.3|SNV-20488-G-A|3
GLRSHLITLLLFLFHSETICQPSGR
>ENST00000381496.7|SNV-273835-T-C|3
IQQLVNTPK
>FUSION-ENST00000533993.5:5649-ENST00000587524.1:17617|55
GKSEGCTRR
>FUSION-ENST00000521414.5:55407-ENST00000511725.5:35095|367
LRLGQAGL
>ENST00000646274.1|SNV-248054-G-A|4
MGADLLGSVQAKIQK
>FUSION-ENST00000521414.5:55407-ENST00000511725.5:35095|831
ACNPSYSGG
>ENST00000409508.8|SNV-28891-C-T|2
GAILNGQVHEMSEELMELCKFFK
>FUSION-ENST00000468408.5:15756-ENST00000478470.5:52945|568
VHDCFPQKR
>FUSION-ENST00000468408.5:15756-ENST00000478470.5:52945|45
LSVPPLCK
>FUSION-ENST00000521414.5:55407-ENST00000511725.5:35095|1108
KGGILEHLWP
>FUSION-ENST00000519635.1:1086-ENST00000544485.1:1622|750
MQWGKRK
>ENST00000264399.5|SNV-45445-T-G|2
NVLRSVSLLK
>FUSION-ENST00000468408.5:15756-ENST00000478470.5:52945|281
MLKELKLVASR
>ENST00000481424.5|SNV-12448-C-T|6
DSVGAPISSGTSEPTK
>FUSION-ENST00000521414.5:55407-ENST00000511725.5:35095|1441
MLLLLKSVGPVLQYLPFKK
>FUSION-ENST00000519635.1:1086-ENST00000544485.1:1622|1157
EVLQRGPLR
>FUSION-ENST00000468408.5:15756-ENST00000478470.5:52945|520
MFGVGFMTASLR
>FUSION-ENST00000468408.5:15756-ENST00000478470.5:52945|187
AKIPLFAMDK
>FUSION-ENST00000521414.5:55407-ENST00000511725.5:35095|820
AEESGWLESRSIRPAGTA
>FUSION-ENST00000519635.1:1086-ENST00000544485.1:1622|77
LPGSSNSPASASPVAR
>FUSION-ENST00000521414.5:55407-ENST00000511725.5:35095|16
DKRYIYVEYISFLSFFCR
>FUSION-ENST00000519635.1:1086-ENST00000544485.1:1622|721
QGCEMICIRYF
>FUSION-ENST00000521414.5:55407-ENST00000511725.5:35095|1230
MVAHACNPSTLGSQGR
>FUSION-ENST00000521414.5:55407-ENST00000511725.5:35095|332
VILLCQYLSFENYWFNCCFFAVQ
>ENST00000238647.5|SNV-2084-G-A|2
DTLLTLAGCTPYEIRFK
>FUSION-ENST00000521414.5:55407-ENST00000511725.5:35095|275
MYVINTYVTCNIKRYIK
>FUSION-ENST00000521414.5:55407-ENST00000511725.5:35095|1657
ISLLFKVK
>FUSION-ENST00000521414.5:55407-ENST00000511725.5:35095|235
IYRCSSP
>FUSION-ENST00000521414.5:55407-ENST00000511725.5:35095|1490
VVDGCSPS
>FUSION-ENST00000521414.5:55407-ENST00000511725.5:35095|446
MLPRLVSNSWAEAILPWPPK
>FUSION-ENST00000521414.5:55407-ENST00000511725.5:35095|1015
MFKGATK
>FUSION-ENST00000521414.5:55407-ENST00000511725.5:35095|1576
KFILVYHSK
>FUSION-ENST00000521414.5:55407-ENST00000511725.5:35095|21
MYHHAQLIFSIFSR
>FUSION-ENST00000519635.1:1086-ENST00000544485.1:1622|122
TIRWAPTLQDVNDLKLLNFR
>FUSION-ENST00000519635.1:1086-ENST00000544485.1:1622|652
THGSKDVK
>FUSION-ENST00000521414.5:55407-ENST00000511725.5:35095|676
MTNIYNFVNLKK
>ENST00000576225.5|SNV-68825-G-A|4
MNGITGPDGEDYSPWADRK
>FUSION-ENST00000521414.5:55407-ENST00000511725.5:35095|227
IQLQFSS
>FUSION-ENST00000519635.1:1086-ENST00000544485.1:1622|678
MSDCVTGAILSVIFHY
>FUSION-ENST00000521414.5:55407-ENST00000511725.5:35095|552
NPGGGACSEPRSR
>FUSION-ENST00000519635.1:1086-ENST00000544485.1:1622|691
CFGVLPSRLLAEK
>FUSION-ENST00000519635.1:1086-ENST00000544485.1:1622|86
ITGVSHRVQP
>FUSION-ENST00000521414.5:55407-ENST00000511725.5:35095|1210
MPHLISDKLIKIYNQNNVTNR
>FUSION-ENST00000468408.5:15756-ENST00000478470.5:52945|610
WILHSLLSYTVLLK
>FUSION-ENST00000521414.5:55407-ENST00000511725.5:35095|1307
MGDPVSTKAK
>FUSION-ENST00000519635.1:1086-ENST00000544485.1:1622|437
MSHRTRPCAPTFKCWSPSLDCQSPR
>FUSION-ENST00000521414.5:55407-ENST00000511725.5:35095|1242
KSCILVLKLR
>ENST00000265909.8|SNV-6220-C-T|1
SFLESFLK
>FUSION-ENST00000521414.5:55407-ENST00000511725.5:35095|695
YSYFRTTCCA
>ENST00000493453.1|SNV-82090-G-C|2
HRSTVYR
>ENST00000327031.9|SNV-7783-C-G|1
TFLDDSGSLNWEIYYWIGGEGTLDK
>ENST00000637194.1|SNV-3851-C-T|3
YGDPLCTEPNMFIPRMIVL
>FUSION-ENST00000519635.1:1086-ENST00000544485.1:1622|387
GDGSAMGDWSLSHLCNLDHKR
>ENST00000517836.5|SNV-37217-A-T|3
ELSLPVHHIWMISTQQK
>FUSION-ENST00000521414.5:55407-ENST00000511725.5:35095|1369
MVLCEVLGKPVL
>FUSION-ENST00000519635.1:1086-ENST00000544485.1:1622|922
ITIILSTHFMEASLYEGLR
>FUSION-ENST00000468408.5:15756-ENST00000478470.5:52945|558
NSFCNFHPQIALPLDHQNII
>FUSION-ENST00000468408.5:15756-ENST00000478470.5:52945|715
MCPLMMGIRSERTVLLR
>FUSION-ENST00000580018.4:16359-ENST00000603888.2:76|27
SQLTSQSEAMALR
>FUSION-ENST00000521414.5:55407-ENST00000511725.5:35095|1328
VRFPGKPSKSC
>FUSION-ENST00000521414.5:55407-ENST00000511725.5:35095|459
MLARLGLV
>FUSION-ENST00000521414.5:55407-ENST00000511725.5:35095|995
QVLLGDHSFTEYSR
>FUSION-ENST00000519635.1:1086-ENST00000544485.1:1622|884
LYNHYFCLVPEHFHHPQR
>FUSION-ENST00000519635.1:1086-ENST00000544485.1:1622|791
LIPTWKR
>ENST00000480912.5|SNV-8421-C-T|6
MGEAVSEMAQAGASAGQGATR
>FUSION-ENST00000521414.5:55407-ENST00000511725.5:35095|748
CNSVIMADGSLK
>FUSION-ENST00000521414.5:55407-ENST00000511725.5:35095|757
HRIDLCFI
>FUSION-ENST00000518066.5:55407-ENST00000511725.5:35095|5
SSHLYLWACK
>FUSION-ENST00000521414.5:55407-ENST00000511725.5:35095|1557
SCYIWVLIR
>FUSION-ENST00000519635.1:1086-ENST00000544485.1:1622|931
EDEWPDTTLRGEDQAK
>FUSION-ENST00000521414.5:55407-ENST00000511725.5:35095|1615
CNNLQIK
>FUSION-ENST00000521414.5:55407-ENST00000511725.5:35095|1257
LIKVVLLMEYKPK
>FUSION-ENST00000468408.5:15756-ENST00000478470.5:52945|55
LAVESMLPVCQGFLR
>FUSION-ENST00000521414.5:55407-ENST00000511725.5:35095|1265
MVKPHLY
>FUSION-ENST00000519635.1:1086-ENST00000544485.1:1622|734
SKRWGGGR
>FUSION-ENST00000519635.1:1086-ENST00000544485.1:1622|938
LCLFPNS
>FUSION-ENST00000521414.5:55407-ENST00000511725.5:35095|1309
MGDPVSTK
>FUSION-ENST00000519635.1:1086-ENST00000544485.1:1622|409
QPLGNENVFPGGPR
>FUSION-ENST00000468408.5:15756-ENST00000478470.5:52945|815
MGNLITIFVSFCNNESNTI
>FUSION-ENST00000519635.1:1086-ENST00000544485.1:1622|797
AVAEIKMLIPTWK
>FUSION-ENST00000468408.5:15756-ENST00000478470.5:52945|618
CYLAWLIPHSVKVK
>FUSION-ENST00000521414.5:55407-ENST00000511725.5:35095|432
VSLCCPGWSQTPGLKLSSLGLPKC
>FUSION-ENST00000519635.1:1086-ENST00000544485.1:1622|699
MGNQCFAGARVQK
>FUSION-ENST00000519635.1:1086-ENST00000544485.1:1622|456
QPSLSGLPLELWEMPQSLWPPR
>FUSION-ENST00000521414.5:55407-ENST00000511725.5:35095|1565
APPCYVLRFSADFLGLQP
>FUSION-ENST00000521414.5:55407-ENST00000511725.5:35095|558
TAFPIADFSYLTVIDLIL
>ENST00000637194.1|SNV-3851-C-T|1
FIPRMIVL
>FUSION-ENST00000521414.5:55407-ENST00000511725.5:35095|169
AGLQNCSIVK
>FUSION-ENST00000519635.1:1086-ENST00000544485.1:1622|575
RHHTWLISVFIVEVEFHHVG
>FUSION-ENST00000519635.1:1086-ENST00000544485.1:1622|569
DGFPDINWAAVIRLKK
>FUSION-ENST00000468408.5:15756-ENST00000478470.5:52945|537
RSLCFGNWGEGR
>FUSION-ENST00000468408.5:15756-ENST00000478470.5:52945|636
IATDTPMQASTCFKILYLILK
>FUSION-ENST00000521414.5:55407-ENST00000511725.5:35095|1660
FTETLNWEGVLLDFVLKRISLLFK
>ENST00000342992.10|SNV-209178-G-A|2
GNEEIIETGRYEILTEGR
>FUSION-ENST00000521414.5:55407-ENST00000511725.5:35095|832
VARACNPSYSGG
>FUSION-ENST00000521414.5:55407-ENST00000511725.5:35095|1112
RWNFGAFVALGKSLCEFS
>ENST00000398571.7|SNV-65253-G-T|3
ISDPFSLWSTDEK
>FUSION-ENST00000519635.1:1086-ENST00000544485.1:1622|710
HEAGTQR
>FUSION-ENST00000519635.1:1086-ENST00000544485.1:1622|1027
SYNVGNFNPIVEIRRLR
>FUSION-ENST00000468408.5:15756-ENST00000478470.5:52945|360
WSGIGVCCAEK
>FUSION-ENST00000468408.5:15756-ENST00000478470.5:52945|527
QWLFCFLDSYLKLGSLR
>ENST00000357387.8|SNV-121997-C-G|5
QCEVLSIRGTCVYVLGVIAK
>FUSION-ENST00000521414.5:55407-ENST00000511725.5:35095|270
NHNLCLNIFIV
>FUSION-ENST00000468408.5:15756-ENST00000478470.5:52945|822
MTSDCLK
>FUSION-ENST00000468408.5:15756-ENST00000478470.5:52945|810
FDLRLLKTVLLL
>ENST00000460680.6|MNV-6719-AA-A|2
SWKPRTAER
>FUSION-ENST00000521414.5:55407-ENST00000511725.5:35095|847
AHVCNLSTFF
>FUSION-ENST00000521414.5:55407-ENST00000511725.5:35095|608
MCLCKYLSTNSGWYPTKH
>FUSION-ENST00000519635.1:1086-ENST00000544485.1:1622|482
MRCGPRGGR
>FUSION-ENST00000519635.1:1086-ENST00000544485.1:1622|736
MMSKRWGGGR
>ENST00000360961.11|SNV-17025-G-A|1
NWLLFACHATNEVAQLIQGGQLIK
>FUSION-ENST00000521414.5:55407-ENST00000511725.5:35095|1483
SRFFGNR
>ENST00000265909.8|SNV-6220-C-T|3
VEARKSFLESFLK
>FUSION-ENST00000521414.5:55407-ENST00000511725.5:35095|1684
ARMAGLGPR
>FUSION-ENST00000521414.5:55407-ENST00000511725.5:35095|320
FSCLSLPSSWDYRHVPRCPANFLYF
>FUSION-ENST00000521414.5:55407-ENST00000511725.5:35095|508
SRHCTPAWPTEQDPISK
>FUSION-ENST00000521414.5:55407-ENST00000511725.5:35095|890
ISRAWWHAPVIPATR
>FUSION-ENST00000521414.5:55407-ENST00000511725.5:35095|495
MRPWWLTPVFPALWEAEMGR
>FUSION-ENST00000521414.5:55407-ENST00000511725.5:35095|1591
EINFFFPNSLYHNFK
>FUSION-ENST00000519635.1:1086-ENST00000544485.1:1622|1150
EMGRTFPKSV
>FUSION-ENST00000468408.5:15756-ENST00000478470.5:52945|824
LPMTAFRKL
>FUSION-ENST00000521414.5:55407-ENST00000511725.5:35095|520
DSKEWNLRPCCECYISIRSCGSR
>FUSION-ENST00000519635.1:1086-ENST00000544485.1:1622|165
MGVQFKVRFGR
>FUSION-ENST00000519635.1:1086-ENST00000544485.1:1622|1059
MALCPHKLLCSLEEAGAATR
>FUSION-ENST00000521414.5:55407-ENST00000511725.5:35095|1425
IKSFKQYFLYF
>ENST00000296755.12|INDEL-88368-C-CA|9
STQEGRVCQER
>FUSION-ENST00000521414.5:55407-ENST00000511725.5:35095|187
FLCILGR
>FUSION-ENST00000468408.5:15756-ENST00000478470.5:52945|893
VGCRPLPSTR
>FUSION-ENST00000521414.5:55407-ENST00000511725.5:35095|56
CEPSLLGTTK
>FUSION-ENST00000521414.5:55407-ENST00000511725.5:35095|363
VQSRLTITCTSWVQAILLPQPPK
>FUSION-ENST00000519635.1:1086-ENST00000544485.1:1622|998
MPAVPLLRNTTRNECCCDR
>FUSION-ENST00000519635.1:1086-ENST00000544485.1:1622|124
TIRWAPTLQDVNDLK
>FUSION-ENST00000519635.1:1086-ENST00000544485.1:1622|332
MKSLQFMFRDCSK
>FUSION-ENST00000519635.1:1086-ENST00000544485.1:1622|460
SHHLQRFCSRDYDEDGVSEA
>FUSION-ENST00000519635.1:1086-ENST00000544485.1:1622|29
ERPCLKKK
>FUSION-ENST00000521414.5:55407-ENST00000511725.5:35095|1278
MGSHYVSQDGLDLLTS
>FUSION-ENST00000519635.1:1086-ENST00000544485.1:1622|622
MIVSKSAR
>FUSION-ENST00000519635.1:1086-ENST00000544485.1:1622|500
MGSLRPEISLLPSDKGGPLFLR
>ENST00000393930.5|SNV-19453-T-A|3
LADGQQK
>FUSION-ENST00000519635.1:1086-ENST00000544485.1:1622|6
SHHVLQDFFRMSTGGRN
>FUSION-ENST00000519635.1:1086-ENST00000544485.1:1622|810
FCFVFLNWLAFWKAGRRPR
>FUSION-ENST00000521414.5:55407-ENST00000511725.5:35095|401
PVIPATWEAAAGESLEPR
>FUSION-ENST00000468408.5:15756-ENST00000478470.5:52945|780
MMQLQGLSPLSK
>FUSION-ENST00000519635.1:1086-ENST00000544485.1:1622|681
AKPHLYQKYK
>ENST00000579419.5|SNV-6280-C-G|6
SIAKQREAQQQQLEALIAEK
>FUSION-ENST00000519635.1:1086-ENST00000544485.1:1622|839
LKVLWDLYPFLMYLLFLR
>FUSION-ENST00000468408.5:15756-ENST00000478470.5:52945|833
LFVGSQTCTRPRSAYPGR
>FUSION-ENST00000521414.5:55407-ENST00000511725.5:35095|1567
APPCYVLR
>ENST00000466761.1|SNV-57365-G-A|2
MFQLTVDLPACEALGPGPEFWLLPR
>FUSION-ENST00000521414.5:55407-ENST00000511725.5:35095|1584
LARLVLNS
>FUSION-ENST00000519635.1:1086-ENST00000544485.1:1622|194
LHCPSLAEGLVL
>FUSION-ENST00000519635.1:1086-ENST00000544485.1:1622|16
WFQLLGRLR
>FUSION-ENST00000519635.1:1086-ENST00000544485.1:1622|320
LSPCWVPDESSVEC
>FUSION-ENST00000521414.5:55407-ENST00000511725.5:35095|154
LCVLQAYR
>FUSION-ENST00000519635.1:1086-ENST00000544485.1:1622|142
AIEKYQT
>FUSION-ENST00000468408.5:15756-ENST00000478470.5:52945|460
YTIFLGAALEEER
>FUSION-ENST00000521414.5:55407-ENST00000511725.5:35095|166
LLNSSYILINNLLL
>FUSION-ENST00000521414.5:55407-ENST00000511725.5:35095|301
SPDLVIYPPWPPK
>ENST00000357162.6|MNV-822299-CA-C|2
TARPKTYFQAYF
>FUSION-ENST00000521414.5:55407-ENST00000511725.5:35095|293
ISYDPEILYIHTYFNICFNM
>FUSION-ENST00000519635.1:1086-ENST00000544485.1:1622|64
FCPRDGK
>FUSION-ENST00000519635.1:1086-ENST00000544485.1:1622|411
MDSRFVTQARVQWPNLGSPQPLPPR
>FUSION-ENST00000519635.1:1086-ENST00000544485.1:1622|296
QPLGNEK
>FUSION-ENST00000519635.1:1086-ENST00000544485.1:1622|782
GVGVSGEAKVLPLCPRGLGMR
>FUSION-ENST00000468408.5:15756-ENST00000478470.5:52945|915
LAPGGAGAGR
>FUSION-ENST00000468408.5:15756-ENST00000478470.5:52945|476
EGMLQHPTK
>FUSION-ENST00000468408.5:15756-ENST00000478470.5:52945|491
MTKHILLIYSLIYVKEAEIILA
>ENST00000295888.8|SNV-134947-G-C|4
SAGEVLMTISRHALSVNVVK
>ENST00000251582.12|SNV-220433-C-T|5
SVHAKHCNDARPESRWACSR
>FUSION-ENST00000521414.5:55407-ENST00000511725.5:35095|938
MYLISLTLK
>ENST00000481424.5|SNV-12448-C-T|7
SKPTAPSGSLSSALSVGK
>FUSION-ENST00000521414.5:55407-ENST00000511725.5:35095|191
MSPCAWRFLCILGR
>FUSION-ENST00000521414.5:55407-ENST00000511725.5:35095|481
GQEIETILAKMAKPRLY
>FUSION-ENST00000468408.5:15756-ENST00000478470.5:52945|119
TPDLKRSTCLGLPK
>FUSION-ENST00000521414.5:55407-ENST00000511725.5:35095|135
NLRLYCFYSCSFK
>FUSION-ENST00000521414.5:55407-ENST00000511725.5:35095|1469
RTTKYAFLVDISLVCGLK
>FUSION-ENST00000468408.5:15756-ENST00000478470.5:52945|404
LLRAYLTIK
>FUSION-ENST00000468408.5:15756-ENST00000478470.5:52945|137
SQPPKSWNYRCLPPHLANFCMLR
>FUSION-ENST00000462807.5:402-ENST00000263433.8:21302|8
LRRPLAGLAAAALGRAPPDASEPK
>FUSION-ENST00000521414.5:55407-ENST00000511725.5:35095|502
EVSSGSATAANSSGGK
>FUSION-ENST00000521414.5:55407-ENST00000511725.5:35095|195
LVMLVSK
>ENST00000637194.1|SNV-3851-C-T|5
YGDPLCTEPNMFIPR
>FUSION-ENST00000521414.5:55407-ENST00000511725.5:35095|158
DLVFCLDK
>FUSION-ENST00000468408.5:15756-ENST00000478470.5:52945|188
TSIYKAKIPLFAMDK
>FUSION-ENST00000521414.5:55407-ENST00000511725.5:35095|1439
SVGPVLQYLPFK
>FUSION-ENST00000519635.1:1086-ENST00000544485.1:1622|410
DSRFVTQARVQWPNLGSPQPLPPR
>ENST00000551139.6|SNV-12968-G-A|16
ERTPVDPSVIIANMNFPTPK
>FUSION-ENST00000521414.5:55407-ENST00000511725.5:35095|507
SRHCTPAWPTEQDPISKK
>ENST00000261819.8|INDEL-80103-A-AA|2
ERFPPNSQHAQLWMLCDQKNTV
>ENST00000355832.10|SNV-78002-G-T|3
LFKKSVGVHSVIK
>FUSION-ENST00000521414.5:55407-ENST00000511725.5:35095|150
MEYSMISCLVIFQASSPNNK
>FUSION-ENST00000468408.5:15756-ENST00000478470.5:52945|336
GKERCCGT
>FUSION-ENST00000468408.5:15756-ENST00000478470.5:52945|496
YSHFGLPKNQK
>FUSION-ENST00000521414.5:55407-ENST00000511725.5:35095|983
VARITGACHHVWLIIVFLVK
>FUSION-ENST00000519635.1:1086-ENST00000544485.1:1622|1018
QLYAGSVVLPILRYG
>FUSION-ENST00000462807.5:402-ENST00000263433.8:21302|4
APPDASEPKR
>FUSION-ENST00000521414.5:55407-ENST00000511725.5:35095|1304
GDPVSTKAKQSETK
>FUSION-ENST00000521414.5:55407-ENST00000511725.5:35095|1517
CSVNCVVSLADRRPF
>FUSION-ENST00000521414.5:55407-ENST00000511725.5:35095|1579
MSFLEKAFDGLYFDIHLKVP
>FUSION-ENST00000521414.5:55407-ENST00000511725.5:35095|706
PGVEFSTCGIMSALR
>FUSION-ENST00000468408.5:15756-ENST00000478470.5:52945|310
MGDMCVIKTR
>FUSION-ENST00000521414.5:55407-ENST00000511725.5:35095|1341
QKHTCFVCR
>ENST00000357162.6|MNV-822299-CA-C|6
FPPSAQFIMSCIIRFPVIR
>ENST00000556723.1|SNV-14216-T-C|MNV-14219-GTCTT-G|1
METSLEL
>FUSION-ENST00000521414.5:55407-ENST00000511725.5:35095|1066
FLIHVIFL
>ENST00000335119.4|SNV-1062-G-A|1
LSDMPYQAAALSATSAGR
>FUSION-ENST00000519635.1:1086-ENST00000544485.1:1622|72
MYSLNSSGTCDICPAEFVKHVKQR
>FUSION-ENST00000519635.1:1086-ENST00000544485.1:1622|630
VRPCPQPPRPPK
>FUSION-ENST00000468408.5:15756-ENST00000478470.5:52945|788
LFGEFFNYK
>FUSION-ENST00000519635.1:1086-ENST00000544485.1:1622|416
AWEHLFGTHWQLAAREVADAGWK
>FUSION-ENST00000521414.5:55407-ENST00000511725.5:35095|1590
MEINFFFPNSLYHNFKLNS
>FUSION-ENST00000519635.1:1086-ENST00000544485.1:1622|512
MVKPCLHQKTQK
>FUSION-ENST00000521414.5:55407-ENST00000511725.5:35095|1378
ADHLRSGVRDQPAQYGETLSLLK
>FUSION-ENST00000519635.1:1086-ENST00000544485.1:1622|697
VQKGEHTPFFIFEMCFGVLPSR
>ENST00000460699.5|SNV-10649-G-A|4
PPLQQTLATYLQCMR
>FUSION-ENST00000519635.1:1086-ENST00000544485.1:1622|853
FQTREAEYRK
>FUSION-ENST00000519635.1:1086-ENST00000544485.1:1622|493
TQLFQWPQIKER
>ENST00000533249.5|SNV-4585-G-A|6
AGGLDWPK
>FUSION-ENST00000521414.5:55407-ENST00000511725.5:35095|1575
MKFILVYHSKR
>FUSION-ENST00000519635.1:1086-ENST00000544485.1:1622|836
VLWDLYPFLMYLLFLRS
>ENST00000259206.9|SNV-20488-G-A|3
ETICQPSGR
>FUSION-ENST00000519635.1:1086-ENST00000544485.1:1622|756
MFVVLPLK
>FUSION-ENST00000468408.5:15756-ENST00000478470.5:52945|96
HFPSNTSK
>FUSION-ENST00000521414.5:55407-ENST00000511725.5:35095|656
TDDIMTVVP
>FUSION-ENST00000519635.1:1086-ENST00000544485.1:1622|134
RTVWGNPPP
>FUSION-ENST00000519635.1:1086-ENST00000544485.1:1622|549
GCLPKSLVRDFGPAWTLFR
>FUSION-ENST00000580018.4:16359-ENST00000603888.2:76|25
SIQNMRGNAHCVDCETQNPK
>ENST00000377797.7|SNV-14475-G-A|6
KAAPAPGKVEDVTPQVK
>ENST00000285871.5|SNV-164437-C-T|2
ACFLPGKDLTEK
>FUSION-ENST00000519635.1:1086-ENST00000544485.1:1622|205
VEARPWGMASAWISWGR
>FUSION-ENST00000519635.1:1086-ENST00000544485.1:1622|758
LRGMQWGK
>FUSION-ENST00000519635.1:1086-ENST00000544485.1:1622|764
LKFQLFSNLFLWFSERLR
>FUSION-ENST00000521414.5:55407-ENST00000511725.5:35095|1283
MPVIPTLGGQGGRIACT
>FUSION-ENST00000521414.5:55407-ENST00000511725.5:35095|817
KKSCSHR
>FUSION-ENST00000468408.5:15756-ENST00000478470.5:52945|265
ILFCVFYSGN
>FUSION-ENST00000521414.5:55407-ENST00000511725.5:35095|653
SCEMNKG
>FUSION-ENST00000521414.5:55407-ENST00000511725.5:35095|240
TKEVCTCSVQTSFFPQCI
>FUSION-ENST00000519635.1:1086-ENST00000544485.1:1622|587
SRHVAQAGLKLLGSR
>FUSION-ENST00000521414.5:55407-ENST00000511725.5:35095|1595
SCYIFSRIDFP
>FUSION-ENST00000519635.1:1086-ENST00000544485.1:1622|1102
RLAWGSQHGGTPR
>FUSION-ENST00000468408.5:15756-ENST00000478470.5:52945|321
WRCERSVYIGK
>ENST00000325954.9|SNV-12968-G-A|3
HELSYPK
>FUSION-ENST00000521414.5:55407-ENST00000511725.5:35095|1056
VGESLGWETSLSNSARPLLYK
>FUSION-ENST00000539448.5:15756-ENST00000478470.5:52945|3
EAEKMDGAASQGKSSCSVM
>FUSION-ENST00000468408.5:15756-ENST00000478470.5:52945|765
SSETDFDR
>FUSION-ENST00000521414.5:55407-ENST00000511725.5:35095|1644
FFFLEVGR
>ENST00000522993.1|SNV-22427-A-G|1
AFRAAAGK
>FUSION-ENST00000519635.1:1086-ENST00000544485.1:1622|647
PIIPALWEAEAGGSLEPR
>ENST00000389861.7|SNV-148184-C-T|1
LQDYQAQRVP
>FUSION-ENST00000468408.5:15756-ENST00000478470.5:52945|402
AYLTIKTEGIDG
>FUSION-ENST00000519635.1:1086-ENST00000544485.1:1622|11
QTLLFCIDSEIR
>FUSION-ENST00000521414.5:55407-ENST00000511725.5:35095|478
ISYFFTSCFCLISILVSSLIGR
>ENST00000238647.5|SNV-2084-G-A|1
DTLLTLAGCTPYEIRFKK
>FUSION-ENST00000521414.5:55407-ENST00000511725.5:35095|999
MPVSISLFFFFFFFLR
>FUSION-ENST00000521414.5:55407-ENST00000511725.5:35095|1004
LLTKNSSCR
>FUSION-ENST00000519635.1:1086-ENST00000544485.1:1622|138
NPLIKPSDLVRLTTMR
>FUSION-ENST00000519635.1:1086-ENST00000544485.1:1622|1153
DLGAGKEMGR
>FUSION-ENST00000468408.5:15756-ENST00000478470.5:52945|919
MEKLAPGGAGAGR
>FUSION-ENST00000468408.5:15756-ENST00000478470.5:52945|166
CCQFIWIQTNPFYLFI
>FUSION-ENST00000519635.1:1086-ENST00000544485.1:1622|1078
MQLSPSDLPEK
>ENST00000583796.1|SNV-6280-C-G|2
CSELAQIYSKAERSSTAAT
>FUSION-ENST00000521414.5:55407-ENST00000511725.5:35095|1494
ICGPSVAISSIQKKK
>FUSION-ENST00000521414.5:55407-ENST00000511725.5:35095|637
MFLPYLFCLDIFRIHR
>FUSION-ENST00000521414.5:55407-ENST00000511725.5:35095|627
PFVKFSMTIFSS
>FUSION-ENST00000468408.5:15756-ENST00000478470.5:52945|99
SLGQMFCR
>FUSION-ENST00000521414.5:55407-ENST00000511725.5:35095|1148
AWWWGPVIPATQEAESGELLEPGR
>ENST00000261558.8|SNV-14216-T-C|3
FPKSMETSLSGTVTFGAKSHEK
>FUSION-ENST00000468408.5:15756-ENST00000478470.5:52945|505
LVINSTGLEWVLK
>FUSION-ENST00000468408.5:15756-ENST00000478470.5:52945|145
GWLASCMLRSLSCLCTSLSR
>ENST00000637911.1|SNV-3851-C-T|1
CTGTLYAPNPICSFPV
>FUSION-ENST00000521414.5:55407-ENST00000511725.5:35095|1431
WIKVTRDWGSLSNQECK
>FUSION-ENST00000468408.5:15756-ENST00000478470.5:52945|169
LFMEKCCQFIWIQTNPFYLFI
>FUSION-ENST00000521414.5:55407-ENST00000511725.5:35095|17
MDKRYIYVEYISFLSFFCR
>FUSION-ENST00000519635.1:1086-ENST00000544485.1:1622|567
MEGWLPRHK
>ENST00000389861.7|SNV-148184-C-T|2
MLQDYQAQRVP
>FUSION-ENST00000521414.5:55407-ENST00000511725.5:35095|872
QSCSELR
>FUSION-ENST00000539448.5:15756-ENST00000478470.5:52945|6
IEKEAEK
>FUSION-ENST00000468408.5:15756-ENST00000478470.5:52945|121
VLSCWPGWSRTPDLK
>FUSION-ENST00000519635.1:1086-ENST00000544485.1:1622|1132
RGDPGHPRDQGFPRPAATPAR
>FUSION-ENST00000454690.1:5974-ENST00000297185.9:16759|7
TYRALGYRGNCEEK
>FUSION-ENST00000521414.5:55407-ENST00000511725.5:35095|1618
MVFVKYHKEA
>FUSION-ENST00000521414.5:55407-ENST00000511725.5:35095|1
DSPIYSSLTLKECS
>FUSION-ENST00000521414.5:55407-ENST00000511725.5:35095|1476
MQQSETLSQTNK
>FUSION-ENST00000468408.5:15756-ENST00000478470.5:52945|608
WILHSLLSYTVLLKLNK
>ENST00000370238.8|MNV-4882-TCC-T|2
CPSTHSEELHDCIK
>FUSION-ENST00000521414.5:55407-ENST00000511725.5:35095|1594
MQWHDLSSPQPPPPGFK
>FUSION-ENST00000521414.5:55407-ENST00000511725.5:35095|598
HREAEGGESLEPGRWR
>FUSION-ENST00000519635.1:1086-ENST00000544485.1:1622|119
WAPTLQDVNDLKLLNFRVS
>FUSION-ENST00000519635.1:1086-ENST00000544485.1:1622|930
EDEWPDTTLRGEDQAKWGRPSLFSR
>FUSION-ENST00000521414.5:55407-ENST00000511725.5:35095|1326
FPGKPSKSC
>FUSION-ENST00000519635.1:1086-ENST00000544485.1:1622|366
YGSVLPGSPAIR
>FUSION-ENST00000468408.5:15756-ENST00000478470.5:52945|371
RGRIQLCSGDSK
>FUSION-ENST00000521414.5:55407-ENST00000511725.5:35095|1095
CLAVLFTVPDT
>ENST00000176763.10|SNV-105852-C-T|4
IRLEQDWDYTRFQEQLK
>FUSION-ENST00000521414.5:55407-ENST00000511725.5:35095|1093
MLGFVNRGH
>FUSION-ENST00000521414.5:55407-ENST00000511725.5:35095|1598
MSCYIFSR
>FUSION-ENST00000468408.5:15756-ENST00000478470.5:52945|764
MSSETDFDRATK
>FUSION-ENST00000521414.5:55407-ENST00000511725.5:35095|1561
IILLKYLLDLNVMSCYIWVLIRFF
>FUSION-ENST00000521414.5:55407-ENST00000511725.5:35095|687
NHCIRPITMYS
>FUSION-ENST00000468408.5:15756-ENST00000478470.5:52945|153
EPCKWCLTFG
>FUSION-ENST00000468408.5:15756-ENST00000478470.5:52945|856
TLIQDWLDDIR
>ENST00000264399.5|SNV-45445-T-G|3
DEQYRNVLRSVSLLK
>FUSION-ENST00000521414.5:55407-ENST00000511725.5:35095|221
MTVFFFP
>FUSION-ENST00000521414.5:55407-ENST00000511725.5:35095|69
VFSTFRTLVVDFH
>ENST00000377957.4|SNV-2342-T-C|7
SLCRASLTCRSR
>FUSION-ENST00000521414.5:55407-ENST00000511725.5:35095|1620
MVFVKYHK
>FUSION-ENST00000519635.1:1086-ENST00000544485.1:1622|924
GHRITIILSTHFMEASLYEGLR
>FUSION-ENST00000521414.5:55407-ENST00000511725.5:35095|1387
MPVIPQYFGR
>FUSION-ENST00000521414.5:55407-ENST00000511725.5:35095|868
LVSNSRPQVIHLPWPPKVL
>FUSION-ENST00000519635.1:1086-ENST00000544485.1:1622|266
DAGPGLTFCQIQATLQK
>FUSION-ENST00000468408.5:15756-ENST00000478470.5:52945|743
MGAFMSDPPTDAEASS
>ENST00000257934.9|SNV-19855-G-A|2
TDAVVAPGSAPGNPGLNDRSR
>ENST00000460680.6|MNV-6719-AA-A|10
VPRPPSDQSK
>FUSION-ENST00000468408.5:15756-ENST00000478470.5:52945|701
YMELPSPHLQ
>ENST00000533249.5|SNV-4585-G-A|7
QASSSSSRAGGLDWPKATEVSPSR
>FUSION-ENST00000468408.5:15756-ENST00000478470.5:52945|657
MALASGENHPLWK
>FUSION-ENST00000519635.1:1086-ENST00000544485.1:1622|501
MGSLRPEISLLPSDK
>FUSION-ENST00000519635.1:1086-ENST00000544485.1:1622|718
VSTLYFQIPPSSK
>FUSION-ENST00000519635.1:1086-ENST00000544485.1:1622|986
GDGMGVGGEGDRVG
>FUSION-ENST00000519635.1:1086-ENST00000544485.1:1622|496
GGPLFLRTQLFQWPQIK
>ENST00000489653.6|SNV-8164-C-T|2
ELFDTIVEQLYSIFTVKELVQK
>FUSION-ENST00000521414.5:55407-ENST00000511725.5:35095|9
KIHIALK
>FUSION-ENST00000521414.5:55407-ENST00000511725.5:35095|455
PGFISRSLSLLLCSQAVDD
>FUSION-ENST00000468408.5:15756-ENST00000478470.5:52945|477
RPWSLGKEGMLQHPTKVSAIIE
>ENST00000477866.1|SNV-2690-A-G|4
MMESPAATSPATATCLAPKV
>FUSION-ENST00000521414.5:55407-ENST00000511725.5:35095|661
MVICHIMTFWSMTDDIMTVVP
>FUSION-ENST00000521414.5:55407-ENST00000511725.5:35095|225
FICHNWVFTI
>FUSION-ENST00000521414.5:55407-ENST00000511725.5:35095|142
ISAHCNLPFLGSSITSA
>ENST00000637194.1|SNV-3851-C-T|2
MFIPRMIVL
>FUSION-ENST00000521414.5:55407-ENST00000511725.5:35095|7
IHIALKNPK
>FUSION-ENST00000519635.1:1086-ENST00000544485.1:1622|1162
QRASNSGGGAAGPLRR
>ENST00000263915.8|SNV-73730-G-A|3
VYSEDETSRALDVPSDITTR
>FUSION-ENST00000519635.1:1086-ENST00000544485.1:1622|422
MRQPQGSLHRCVR
>FUSION-ENST00000519635.1:1086-ENST00000544485.1:1622|207
GNRVEARPWGMASAWISWGR
>ENST00000460680.6|MNV-6719-AA-A|9
VPRPPSDQSKAAR
>FUSION-ENST00000519635.1:1086-ENST00000544485.1:1622|887
MLARMVLIS
>FUSION-ENST00000519635.1:1086-ENST00000544485.1:1622|706
AGATHAHLVLFLFIFFKFKNFR
>ENST00000260753.8|INDEL-52954-G-GA|2
NDAYHSSERSR
>FUSION-ENST00000521414.5:55407-ENST00000511725.5:35095|1106
MGIVPCKPVGK
>FUSION-ENST00000468408.5:15756-ENST00000478470.5:52945|259
YAMLACMEVEGDI
>FUSION-ENST00000521414.5:55407-ENST00000511725.5:35095|503
MEVSSGSATAANSSGGK
>ENST00000533249.5|SNV-4585-G-A|8
QASSSSSRAGGLDWPK
>FUSION-ENST00000468408.5:15756-ENST00000478470.5:52945|479
RPWSLGK
>FUSION-ENST00000521414.5:55407-ENST00000511725.5:35095|1434
EATNPDFLATDST
>FUSION-ENST00000521414.5:55407-ENST00000511725.5:35095|1428
DWGSLSNQECK
>FUSION-ENST00000521414.5:55407-ENST00000511725.5:35095|715
LSRLVLNSWTQVILLPWPPK
>FUSION-ENST00000468408.5:15756-ENST00000478470.5:52945|379
MFLNFNLRKTLN
>FUSION-ENST00000521414.5:55407-ENST00000511725.5:35095|278
YVINTYVTCNIK
>FUSION-ENST00000519635.1:1086-ENST00000544485.1:1622|342
MSRAGHRPWPWQDPR
>FUSION-ENST00000521414.5:55407-ENST00000511725.5:35095|1024
MSSFGGWNVQGSHKNLCQLVF
>FUSION-ENST00000468408.5:15756-ENST00000478470.5:52945|254
FIDYIWIL
>FUSION-ENST00000521414.5:55407-ENST00000511725.5:35095|2
DSPIYSSLTLK
>FUSION-ENST00000521414.5:55407-ENST00000511725.5:35095|1083
MPIMLTYGIGIISKS
>ENST00000374700.7|SNV-26635-G-A|1
NALAIVNSGMRVFFGEGDGIIR
>FUSION-ENST00000521414.5:55407-ENST00000511725.5:35095|861
CTPAWATERDSLSKK
>FUSION-ENST00000521414.5:55407-ENST00000511725.5:35095|549
SRHCTPAWATER
>FUSION-ENST00000468408.5:15756-ENST00000478470.5:52945|716
CPLMMGIRSER
>FUSION-ENST00000521414.5:55407-ENST00000511725.5:35095|313
MSHHAWLHFSNLKRVSVILK
>FUSION-ENST00000521414.5:55407-ENST00000511725.5:35095|1491
MVVDGCSPS
>FUSION-ENST00000521414.5:55407-ENST00000511725.5:35095|744
MADGSLKLQCSSHPPK
>FUSION-ENST00000519635.1:1086-ENST00000544485.1:1622|348
MALFCPAHR
>FUSION-ENST00000519635.1:1086-ENST00000544485.1:1622|781
MLGRSLFLVHYK
>FUSION-ENST00000468408.5:15756-ENST00000478470.5:52945|425
MLSAIWLIVKCF
>FUSION-ENST00000519635.1:1086-ENST00000544485.1:1622|268
MSIKSSQSMFFCHGFSRSLR
>FUSION-ENST00000468408.5:15756-ENST00000478470.5:52945|139
SQPPKSWNYR
>FUSION-ENST00000519635.1:1086-ENST00000544485.1:1622|140
RNPLIKPSDLVRLTTMR
>FUSION-ENST00000519635.1:1086-ENST00000544485.1:1622|962
MLSTPGF
>FUSION-ENST00000521414.5:55407-ENST00000511725.5:35095|1317
YINPEDAAFFLLFK
>FUSION-ENST00000521414.5:55407-ENST00000511725.5:35095|1492
HSGSCTVGHACNPSTLGGPGGQIA
>ENST00000541364.5|SNV-81234-G-A|2
GHYTIGKEIIDLVLDRIHK
>FUSION-ENST00000533993.5:5649-ENST00000587524.1:17617|57
GKSEGCTR
>FUSION-ENST00000521414.5:55407-ENST00000511725.5:35095|1437
SVGPVLQYLPFKKK
>FUSION-ENST00000468408.5:15756-ENST00000478470.5:52945|249
GLEGVSLK
>FUSION-ENST00000521414.5:55407-ENST00000511725.5:35095|138
VLDLKNLR
>FUSION-ENST00000521414.5:55407-ENST00000511725.5:35095|1485
HGLYKKYK
>FUSION-ENST00000468408.5:15756-ENST00000478470.5:52945|779
MQLQGLSPLSK
>FUSION-ENST00000519635.1:1086-ENST00000544485.1:1622|490
WSEQVTTDVHLSLH
>ENST00000389861.7|SNV-148184-C-T|3
LQDYQAQR
>FUSION-ENST00000468408.5:15756-ENST00000478470.5:52945|553
GLVLIKSPAPLSSAAQYCMG
>FUSION-ENST00000468408.5:15756-ENST00000478470.5:52945|588
GHSLLKRVADFLVGQL
>FUSION-ENST00000521414.5:55407-ENST00000511725.5:35095|1622
WYLLNTIKK
>FUSION-ENST00000521414.5:55407-ENST00000511725.5:35095|1597
SCYIFSR
>FUSION-ENST00000521414.5:55407-ENST00000511725.5:35095|55
CEPSLLGTTKLYGGFYYFSQPFK
>FUSION-ENST00000519635.1:1086-ENST00000544485.1:1622|711
LTHTFVSSSHFK
>ENST00000357022.6|SNV-8164-C-T|3
ELFDTIVEQLYSIFTVK
>FUSION-ENST00000519635.1:1086-ENST00000544485.1:1622|996
MCYMHYLI
>FUSION-ENST00000468408.5:15756-ENST00000478470.5:52945|605
LNKSIQTHILKK
>FUSION-ENST00000521414.5:55407-ENST00000511725.5:35095|180
SYKWNHTSCSLMSGFFHLAVCF
>FUSION-ENST00000519635.1:1086-ENST00000544485.1:1622|318
MRQPRGSLHR
>FUSION-ENST00000519635.1:1086-ENST00000544485.1:1622|1100
LAWGSQHGGTPR
>FUSION-ENST00000521414.5:55407-ENST00000511725.5:35095|1010
MKSITFK
>FUSION-ENST00000519635.1:1086-ENST00000544485.1:1622|1071
AELWGGRLSAISK
>ENST00000238647.5|SNV-2084-G-A|3
DTLLTLAGCTPYEIR
>FUSION-ENST00000519635.1:1086-ENST00000544485.1:1622|625
GSQLRVVNSVTAKVLSWQ
>FUSION-ENST00000468408.5:15756-ENST00000478470.5:52945|782
MTMMQLQGLSPLSKKANR
>ENST00000399583.4|SNV-49048-C-T|1
LTPAFLLCLCIQHSATHF
>FUSION-ENST00000521414.5:55407-ENST00000511725.5:35095|581
ILDLYSTVNK
>ENST00000354115.6|SNV-20488-G-A|4
MALETICQPSGRK
>FUSION-ENST00000519635.1:1086-ENST00000544485.1:1622|81
MESPSVGRLVCSGATSAHCNLR
>FUSION-ENST00000521414.5:55407-ENST00000511725.5:35095|477
VLAKLRAPYLK
>FUSION-ENST00000468408.5:15756-ENST00000478470.5:52945|448
MHFHSTGIIASENSEVR
>ENST00000487777.5|SNV-1754-C-T|3
KFPMKMFLPR
>FUSION-ENST00000519635.1:1086-ENST00000544485.1:1622|1010
LVRLVLNSLPQVIR
>FUSION-ENST00000521414.5:55407-ENST00000511725.5:35095|386
CSLALSPRLECSGAILAHCNVR
>FUSION-ENST00000521414.5:55407-ENST00000511725.5:35095|672
KLARCSGLR
>FUSION-ENST00000519635.1:1086-ENST00000544485.1:1622|822
NNSDILSLLK
>FUSION-ENST00000519635.1:1086-ENST00000544485.1:1622|708
AGATHAHLVLFLFIFFK
>ENST00000400100.5|SNV-153304-G-C|4
VPLAGAAGGPGVGRAAR
>ENST00000389861.7|SNV-148184-C-T|10
RVHGKVPSHLLCSK
>FUSION-ENST00000519635.1:1086-ENST00000544485.1:1622|51
LCNHYLYLVSK
>FUSION-ENST00000521414.5:55407-ENST00000511725.5:35095|1373
DQPAQYGETLSLLKIQK
>FUSION-ENST00000521414.5:55407-ENST00000511725.5:35095|1364
MKIKNTVGR
>FUSION-ENST00000519635.1:1086-ENST00000544485.1:1622|264
SSQSMFFCHGFSRSLR
>FUSION-ENST00000519635.1:1086-ENST00000544485.1:1622|299
EHLFGTHWQLAAREVADAGWK
>FUSION-ENST00000519635.1:1086-ENST00000544485.1:1622|535
DFGPAWTLFR
>ENST00000551139.6|SNV-12968-G-A|12
TPVDPSVIIANMNFPTPKMK
>FUSION-ENST00000519635.1:1086-ENST00000544485.1:1622|841
SRLKVLWDLYPFLMYLLFLR
>FUSION-ENST00000519635.1:1086-ENST00000544485.1:1622|670
HTLFLIL
>FUSION-ENST00000521414.5:55407-ENST00000511725.5:35095|486
SRGQEIETILAK
>FUSION-ENST00000519635.1:1086-ENST00000544485.1:1622|427
NERISLRTSVGLSFPM
>FUSION-ENST00000519635.1:1086-ENST00000544485.1:1622|1044
EEAGIGDEDAK
>FUSION-ENST00000521414.5:55407-ENST00000511725.5:35095|1478
KLAGYGGGWL
>FUSION-ENST00000519635.1:1086-ENST00000544485.1:1622|150
LTFWGATR
>FUSION-ENST00000468408.5:15756-ENST00000478470.5:52945|813
MFDLRLLK
>FUSION-ENST00000519635.1:1086-ENST00000544485.1:1622|846
AHRSLNLPGSR
>FUSION-ENST00000521414.5:55407-ENST00000511725.5:35095|90
VAFITSVSLLKYIPFFFFFFFF
>FUSION-ENST00000468408.5:15756-ENST00000478470.5:52945|352
MKTLDLI
>ENST00000493453.1|SNV-82090-G-C|4
MRHRSTVYR
>FUSION-ENST00000519635.1:1086-ENST00000544485.1:1622|1019
MQLYAGSVVLPILRYG
>FUSION-ENST00000521414.5:55407-ENST00000511725.5:35095|712
LVLNSWTQVILLPWPPK
>FUSION-ENST00000521414.5:55407-ENST00000511725.5:35095|1101
EHYPPIK
>FUSION-ENST00000468408.5:15756-ENST00000478470.5:52945|248
GLEGVSLKTIEPK
>ENST00000377346.9|SNV-70048-C-T|1
SEMHVLSVALRFGLILEAYCR
>FUSION-ENST00000521414.5:55407-ENST00000511725.5:35095|1357
MTDKEEVLTR
>FUSION-ENST00000521414.5:55407-ENST00000511725.5:35095|1534
LLMDFILIYILRSPDLYYKQSIAK
>ENST00000440314.7|SNV-137319-G-A|6
CITQQFFRKADGVIIMYDLTDK
>FUSION-ENST00000521414.5:55407-ENST00000511725.5:35095|137
MVLDLKNLRLYCFYSCSFK
>FUSION-ENST00000521414.5:55407-ENST00000511725.5:35095|1016
NFANREPVL
>ENST00000426414.6|SNV-134947-G-C|4
MTISRHALSVNVVKYIHEK
>FUSION-ENST00000519635.1:1086-ENST00000544485.1:1622|1053
PCKCSFR
>ENST00000539508.5|SNV-111175-C-T|1
MLRHELC
>FUSION-ENST00000521414.5:55407-ENST00000511725.5:35095|1209
PHLISDKLIKIYNQNNVTNR
>FUSION-ENST00000521414.5:55407-ENST00000511725.5:35095|1305
MGDPVSTKAKQSETK
>ENST00000476586.5|SNV-101516-G-A|6
MNSPMQIHFEQLCK
>ENST00000497914.5|SNV-47875-A-G|1
PGRFRVGW
>FUSION-ENST00000521414.5:55407-ENST00000511725.5:35095|306
GLDLLTS
>ENST00000522296.1|SNV-1212523-C-T|7
MRDLLPTYSK
>FUSION-ENST00000521414.5:55407-ENST00000511725.5:35095|1036
GFHVVSQDGLNLLTS
>FUSION-ENST00000519635.1:1086-ENST00000544485.1:1622|536
HFETLCFRSHLSQTQVEVPARQR
>ENST00000378076.4|SNV-127671-G-A|3
LEKTNMNINFDLQIRSSNK
>FUSION-ENST00000521414.5:55407-ENST00000511725.5:35095|562
SGDGDHPG
>ENST00000296028.4|SNV-614-A-G|3
CMCIKTTSGIHPRNIQSLEVIGK
>FUSION-ENST00000468408.5:15756-ENST00000478470.5:52945|835
QRLFVGSQTCTRPRSAYPGR
>ENST00000176763.10|SNV-105852-C-T|2
LEQDWDYTRFQEQLK
>FUSION-ENST00000521414.5:55407-ENST00000511725.5:35095|1333
VLMVRFPGKPSK
>ENST00000315596.15|MNV-145738-TC-T|1
YLSLCIRA
>FUSION-ENST00000468408.5:15756-ENST00000478470.5:52945|551
FPCWASV
>FUSION-ENST00000521414.5:55407-ENST00000511725.5:35095|902
LGAVAHICNPSTLEGRGGQITR
>FUSION-ENST00000521414.5:55407-ENST00000511725.5:35095|1045
LNVYIFIPSVLVS
>FUSION-ENST00000521414.5:55407-ENST00000511725.5:35095|336
TWNTPWPSKSHLFFQFVPFCPLPSR
>FUSION-ENST00000521414.5:55407-ENST00000511725.5:35095|909
MIRPPWPPK
>ENST00000556460.5|SNV-74-G-A|1
LSQSRCVSRAFSR
>FUSION-ENST00000521414.5:55407-ENST00000511725.5:35095|265
MIGEGGWFK
>FUSION-ENST00000521414.5:55407-ENST00000511725.5:35095|1532
DFILIYILR
>FUSION-ENST00000521414.5:55407-ENST00000511725.5:35095|830
SVILVLFFETESHSCHPALSAMEQP
>FUSION-ENST00000519635.1:1086-ENST00000544485.1:1622|778
LGRSLFLVHYKLK
>FUSION-ENST00000468408.5:15756-ENST00000478470.5:52945|433
MDLKNQEAK
>FUSION-ENST00000521414.5:55407-ENST00000511725.5:35095|555
MNPGGGACSEPR
>FUSION-ENST00000519635.1:1086-ENST00000544485.1:1622|578
LVSNSWPQVICPPWPPK
>FUSION-ENST00000521414.5:55407-ENST00000511725.5:35095|1414
SHCTQPIC
>FUSION-ENST00000468408.5:15756-ENST00000478470.5:52945|825
LPMTAFRK
>FUSION-ENST00000521414.5:55407-ENST00000511725.5:35095|1704
APVEAPARSPR
>FUSION-ENST00000521414.5:55407-ENST00000511725.5:35095|585
IYLVSHSR
>ENST00000476586.5|SNV-101516-G-A|5
NSPMQIHFEQLCK
>FUSION-ENST00000468408.5:15756-ENST00000478470.5:52945|861
MKATQFR
>FUSION-ENST00000468408.5:15756-ENST00000478470.5:52945|880
MYPEPPLPALPAPGLGSMKRPPSR
>FUSION-ENST00000521414.5:55407-ENST00000511725.5:35095|853
KKVVPIDK
>FUSION-ENST00000519635.1:1086-ENST00000544485.1:1622|1103
ARRLAWGSQHGGTPR
>FUSION-ENST00000519635.1:1086-ENST00000544485.1:1622|1101
RLAWGSQHGGTPRAPPHAPPR
>ENST00000378076.4|SNV-127671-G-A|2
TNMNINFDLQIR
>FUSION-ENST00000521414.5:55407-ENST00000511725.5:35095|1034
SHCAQPVNSFYYCSR
>FUSION-ENST00000519635.1:1086-ENST00000544485.1:1622|284
FPHPGPGPGSICSR
>FUSION-ENST00000521414.5:55407-ENST00000511725.5:35095|1607
CRPAGRGGSRL
>FUSION-ENST00000468408.5:15756-ENST00000478470.5:52945|436
MHLEMPQSEKK
>FUSION-ENST00000521414.5:55407-ENST00000511725.5:35095|1350
LNYNIGK
>FUSION-ENST00000521414.5:55407-ENST00000511725.5:35095|806
LPRLVSNSRAQVLRPPQPSK
>FUSION-ENST00000519635.1:1086-ENST00000544485.1:1622|993
NTTRNECCCDRR
>FUSION-ENST00000468408.5:15756-ENST00000478470.5:52945|35
DITGQGGGCK
>ENST00000176763.10|SNV-105852-C-T|1
LEQDWDYTRFQEQLKLMK
>FUSION-ENST00000468408.5:15756-ENST00000478470.5:52945|79
MVWHTVLTMATYLENSK
>ENST00000479510.2|SNV-3851-C-T|1
FIPRMIVLVGTLGSASSR
>FUSION-ENST00000521414.5:55407-ENST00000511725.5:35095|188
SPCAWRFLCILGRYFMHM
>FUSION-ENST00000521414.5:55407-ENST00000511725.5:35095|595
MFQSLQNAVKNMIYLVSHSR
>FUSION-ENST00000521414.5:55407-ENST00000511725.5:35095|18
YHHAQLIFSIFSRDR
>FUSION-ENST00000521414.5:55407-ENST00000511725.5:35095|1204
IYNQNNVTNRIIKNYQDEAGR
>FUSION-ENST00000519635.1:1086-ENST00000544485.1:1622|201
MASAWISWGRMQGQG
>ENST00000393930.5|SNV-19453-T-A|1
LADGQQKMVPLLNKNNPK
>FUSION-ENST00000521414.5:55407-ENST00000511725.5:35095|1676
WAAPSTEVER
>ENST00000419367.8|SNV-30306-C-G|1
VFVPLPGSSVMLCDYK
>ENST00000477866.1|SNV-2690-A-G|6
MMESPAATSPATATCLAPK
>FUSION-ENST00000521414.5:55407-ENST00000511725.5:35095|422
ARLCLLKK
>FUSION-ENST00000521414.5:55407-ENST00000511725.5:35095|803
AQVLRPPQPSK
>FUSION-ENST00000521414.5:55407-ENST00000511725.5:35095|72
SHCAQPKIYSFKVFSTFR
>FUSION-ENST00000521414.5:55407-ENST00000511725.5:35095|1418
LAKLVSNS
>FUSION-ENST00000468408.5:15756-ENST00000478470.5:52945|376
YMGVEISTK
>FUSION-ENST00000521414.5:55407-ENST00000511725.5:35095|771
LRTLSVSDFEFFR
>FUSION-ENST00000521414.5:55407-ENST00000511725.5:35095|108
VQYNFGTFMTLGACPKCNLIVLRYK
>FUSION-ENST00000519635.1:1086-ENST00000544485.1:1622|145
VAAARAIEKYQT
>FUSION-ENST00000519635.1:1086-ENST00000544485.1:1622|1146
MPSPPER
>ENST00000261558.8|MNV-14219-GTCTT-G|2
FPKSMEISLEL
>FUSION-ENST00000519635.1:1086-ENST00000544485.1:1622|690
MCFGVLPSRLLAEKYFIR
>FUSION-ENST00000468408.5:15756-ENST00000478470.5:52945|462
MPEVLFTEPNLLCIR
>FUSION-ENST00000468408.5:15756-ENST00000478470.5:52945|85
HASRLSGLPERRPGDTVAFR
>ENST00000356239.8|SNV-82090-G-C|1
ETEQNYEAQIHCLQKR
>FUSION-ENST00000519635.1:1086-ENST00000544485.1:1622|312
MPACQGGRLK
>FUSION-ENST00000519635.1:1086-ENST00000544485.1:1622|1065
EEAGIGDTHPSYGGSR
>FUSION-ENST00000521414.5:55407-ENST00000511725.5:35095|735
HCGVQVYRHCRPANFVETRPHYVV
>FUSION-ENST00000468408.5:15756-ENST00000478470.5:52945|554
MGLVLIKSPAPLSSAAQYCMG
>FUSION-ENST00000521414.5:55407-ENST00000511725.5:35095|125
MSHCAWPFFKLYFCTLCFVYSK
>ENST00000357387.8|SNV-121997-C-G|4
QCEVLSIRGTCVYVLGVIAKTK
>FUSION-ENST00000521414.5:55407-ENST00000511725.5:35095|1629
MGWGCKRK
>FUSION-ENST00000519635.1:1086-ENST00000544485.1:1622|1110
ARADAARPR
>FUSION-ENST00000468408.5:15756-ENST00000478470.5:52945|634
QASTCFK
>FUSION-ENST00000521414.5:55407-ENST00000511725.5:35095|470
VDAVTFPARLRDSWSR
>FUSION-ENST00000521414.5:55407-ENST00000511725.5:35095|226
MFICHNWVFTI
>FUSION-ENST00000521414.5:55407-ENST00000511725.5:35095|776
NCIKLLKQPGLYR
>FUSION-ENST00000521414.5:55407-ENST00000511725.5:35095|1021
VLPSLSLHKM
>FUSION-ENST00000521414.5:55407-ENST00000511725.5:35095|268
LFLFCFIIVMIGEGGWFK
>FUSION-ENST00000468408.5:15756-ENST00000478470.5:52945|100
TFIITRSLGQMFCRMS
>FUSION-ENST00000519635.1:1086-ENST00000544485.1:1622|888
IVAPHLNPLLARHSGLRL
>FUSION-ENST00000468408.5:15756-ENST00000478470.5:52945|492
MMTKHILLIYSLIYVKEAEIILA
>ENST00000546964.5|SNV-34765-G-A|2
MSDPQYLRVVRTQWL
>ENST00000315596.15|MNV-145738-TC-T|3
RPSLHRYLSLCIRA
>FUSION-ENST00000519635.1:1086-ENST00000544485.1:1622|577
LVSNSWPQVICPPWPPKVLGLQA
>FUSION-ENST00000521414.5:55407-ENST00000511725.5:35095|630
MLVRLVSNA
>FUSION-ENST00000519635.1:1086-ENST00000544485.1:1622|113
MVQRDPL
>FUSION-ENST00000468408.5:15756-ENST00000478470.5:52945|896
VTGALSGGEPRGPQIR
>FUSION-ENST00000468408.5:15756-ENST00000478470.5:52945|365
MVSIKHSSNWIVPFTTSQFPK
>FUSION-ENST00000521414.5:55407-ENST00000511725.5:35095|1258
MLIKVVLLMEYKPK
>FUSION-ENST00000521414.5:55407-ENST00000511725.5:35095|186
FLCILGRYFMHM
>ENST00000426414.6|SNV-134947-G-C|5
TISRHALSVNVVK
>FUSION-ENST00000521414.5:55407-ENST00000511725.5:35095|1136
ASLGSMHEAYRQSEFNCR
>FUSION-ENST00000521414.5:55407-ENST00000511725.5:35095|1170
SYCILFSLQYNMKICFQQIHCSK
>FUSION-ENST00000521414.5:55407-ENST00000511725.5:35095|339
LAGPGGGR
>FUSION-ENST00000468408.5:15756-ENST00000478470.5:52945|816
KLSLLDR
>FUSION-ENST00000521414.5:55407-ENST00000511725.5:35095|915
FYFCLFIYLFIFETK
>ENST00000517836.5|SNV-37217-A-T|4
QLKELSLPVHHIWMISTQQKK
>ENST00000394198.7|SNV-25081-C-T|1
DHIVLTVLLDQDQSDEAQEK
>FUSION-ENST00000468408.5:15756-ENST00000478470.5:52945|706
TVLLRDVVVV
>FUSION-ENST00000521414.5:55407-ENST00000511725.5:35095|537
RDGSQQR
>FUSION-ENST00000519635.1:1086-ENST00000544485.1:1622|1049
ASPTYPFQTAAHTPFLWR
>FUSION-ENST00000519635.1:1086-ENST00000544485.1:1622|58
IHPPCPPKVLR
>FUSION-ENST00000519635.1:1086-ENST00000544485.1:1622|976
TFVHLFKSR
>FUSION-ENST00000521414.5:55407-ENST00000511725.5:35095|939
QLDFSYVLFLFIYLFIYF
>FUSION-ENST00000519635.1:1086-ENST00000544485.1:1622|316
QPRGSLHR
>FUSION-ENST00000519635.1:1086-ENST00000544485.1:1622|41
MGGSLEPRSSRVQ
>ENST00000480912.5|SNV-8421-C-T|7
QPMGEAVSEMAQAGASAGQGATR
>FUSION-ENST00000519635.1:1086-ENST00000544485.1:1622|921
ITIILSTHFMEASLYEGLREAE
>FUSION-ENST00000468408.5:15756-ENST00000478470.5:52945|742
GAFMSDPPTDAEASS
>FUSION-ENST00000468408.5:15756-ENST00000478470.5:52945|363
RWSGIGVCCAEK
>FUSION-ENST00000521414.5:55407-ENST00000511725.5:35095|614
MIHPPQPPKVLGLQV
>FUSION-ENST00000468408.5:15756-ENST00000478470.5:52945|279
ELKLVASR
>FUSION-ENST00000519635.1:1086-ENST00000544485.1:1622|807
GWKAFPNSFGL
>FUSION-ENST00000521414.5:55407-ENST00000511725.5:35095|338
LAGPGGGRL
>FUSION-ENST00000519635.1:1086-ENST00000544485.1:1622|971
AALSFLRSPGVCFVLFIHYISVCR
>ENST00000493560.5|SNV-7102-A-C|1
FLYFSNWLHGDLRPYDISDPQRPR
>FUSION-ENST00000521414.5:55407-ENST00000511725.5:35095|884
AWWHAPVIPATR
>ENST00000566079.5|SNV-6368-C-T|3
AILSLRAPGPWQAMQAYLNPFNK
>FUSION-ENST00000468408.5:15756-ENST00000478470.5:52945|687
RIKSIVNT
>FUSION-ENST00000519635.1:1086-ENST00000544485.1:1622|1016
PTKVSCR
>FUSION-ENST00000519635.1:1086-ENST00000544485.1:1622|901
MTFVSGFFHSASCFQD
>FUSION-ENST00000521414.5:55407-ENST00000511725.5:35095|415
WLVLVFPALWEAKVGGSLEVRSSR
>FUSION-ENST00000521414.5:55407-ENST00000511725.5:35095|263
MIGEGGWFKNSL
>FUSION-ENST00000521414.5:55407-ENST00000511725.5:35095|269
MLFLFCFIIVMIGEGGWFK
>FUSION-ENST00000519635.1:1086-ENST00000544485.1:1622|234
EEQVRSYMDGSR
>FUSION-ENST00000468408.5:15756-ENST00000478470.5:52945|465
MAILFFGFLFK
>FUSION-ENST00000468408.5:15756-ENST00000478470.5:52945|518
MFGVGFMTASLRK
>FUSION-ENST00000519635.1:1086-ENST00000544485.1:1622|324
MFRDCSKDR
>ENST00000639419.1|SNV-81234-G-A|2
EIIDLVLDRIHKFQTNLVPYPR
>FUSION-ENST00000521414.5:55407-ENST00000511725.5:35095|1131
MHEAYRQSEFNCRIVS
>FUSION-ENST00000519635.1:1086-ENST00000544485.1:1622|35
IAPLYSSLGNRER
>FUSION-ENST00000468408.5:15756-ENST00000478470.5:52945|258
MLACMEVEGDI
>ENST00000370238.8|MNV-4882-TCC-T|1
CPSTHSEELHDCIKNLE
>FUSION-ENST00000521414.5:55407-ENST00000511725.5:35095|1008
KSITFKFQGFTVLG
>FUSION-ENST00000519635.1:1086-ENST00000544485.1:1622|967
MASGLVAK
>FUSION-ENST00000468408.5:15756-ENST00000478470.5:52945|820
TSDCLKNFFK
>FUSION-ENST00000521414.5:55407-ENST00000511725.5:35095|823
MAEESGWLESR
>FUSION-ENST00000521414.5:55407-ENST00000511725.5:35095|550
NPGGGACSEPRSRHCTPAWATER
>FUSION-ENST00000468408.5:15756-ENST00000478470.5:52945|633
MQASTCFKILYLILK
>FUSION-ENST00000521414.5:55407-ENST00000511725.5:35095|95
VPPLPANFVFF
>FUSION-ENST00000468408.5:15756-ENST00000478470.5:52945|499
RYSHFGLPK
>FUSION-ENST00000521414.5:55407-ENST00000511725.5:35095|23
MTGMYHHAQLIFSIFSRDR
>FUSION-ENST00000519635.1:1086-ENST00000544485.1:1622|551
GCLPKSLVR
>ENST00000398576.6|INDEL-55351-T-TAAT|1
ALENNDPDCR
>FUSION-ENST00000521414.5:55407-ENST00000511725.5:35095|797
WGRRGWEEYSR
>FUSION-ENST00000521414.5:55407-ENST00000511725.5:35095|1102
MEHYPPIK
>FUSION-ENST00000521414.5:55407-ENST00000511725.5:35095|837
CYAHLSLPK
>FUSION-ENST00000519635.1:1086-ENST00000544485.1:1622|554
KASDLLSGLGTEEINNNF
>FUSION-ENST00000519635.1:1086-ENST00000544485.1:1622|85
MESHSVIQAEVQWR
>FUSION-ENST00000519635.1:1086-ENST00000544485.1:1622|1032
PTKSYNVGNFNPIVEIR
>FUSION-ENST00000521414.5:55407-ENST00000511725.5:35095|26
MTHVLPS
>FUSION-ENST00000521414.5:55407-ENST00000511725.5:35095|875
LVRLVSNSRPQVIHLPWPPKVL
>FUSION-ENST00000519635.1:1086-ENST00000544485.1:1622|944
MIRLPRPPKVLGLQA
>FUSION-ENST00000468408.5:15756-ENST00000478470.5:52945|673
MSNALCYDVR
>FUSION-ENST00000521414.5:55407-ENST00000511725.5:35095|1374
DQPAQYGETLSLLK
>FUSION-ENST00000521414.5:55407-ENST00000511725.5:35095|1270
NRVPVLQRK
>FUSION-ENST00000521414.5:55407-ENST00000511725.5:35095|38
MLLREFHQQDR
>FUSION-ENST00000468408.5:15756-ENST00000478470.5:52945|827
LVWPRLPMTAFRK
>FUSION-ENST00000468408.5:15756-ENST00000478470.5:52945|228
KEKLLVLILLR
>FUSION-ENST00000519635.1:1086-ENST00000544485.1:1622|313
PACQGGR
>ENST00000301732.10|SNV-57545-G-A|1
GILCALQRRR
>FUSION-ENST00000519635.1:1086-ENST00000544485.1:1622|402
VQWPNLGSPQPLPPRLKR
>FUSION-ENST00000519635.1:1086-ENST00000544485.1:1622|20
VCEKWFQLLGR
>ENST00000563594.5|SNV-6368-C-T|4
FRQAYLNPFNK
>FUSION-ENST00000521414.5:55407-ENST00000511725.5:35095|1134
ASLGSMHEAYRQSEFNCRIVS
>FUSION-ENST00000519635.1:1086-ENST00000544485.1:1622|337
LETAPRK
>FUSION-ENST00000468408.5:15756-ENST00000478470.5:52945|48
RCRLSVPPLCK
>FUSION-ENST00000521414.5:55407-ENST00000511725.5:35095|1030
PSRVLSLSTKVLPSLSLHK
>FUSION-ENST00000519635.1:1086-ENST00000544485.1:1622|584
HVAQAGLKLLGSRDLPTSDFHSAR
>FUSION-ENST00000519635.1:1086-ENST00000544485.1:1622|802
FCSAPTPTPPHPESC
>FUSION-ENST00000519635.1:1086-ENST00000544485.1:1622|100
VRAGALGFPFCLSCWAFPATCLA
>FUSION-ENST00000521414.5:55407-ENST00000511725.5:35095|1588
MARSQLTATSTSWVQVIFLLQPPE
>FUSION-ENST00000519635.1:1086-ENST00000544485.1:1622|262
MFFCHGFSR
>FUSION-ENST00000519635.1:1086-ENST00000544485.1:1622|838
LKVLWDLYPFLMYLLFLRS
>FUSION-ENST00000521414.5:55407-ENST00000511725.5:35095|509
NLGGGACSEPRSR
>FUSION-ENST00000521414.5:55407-ENST00000511725.5:35095|641
MFLQLHISQNVCLSLSLA
>FUSION-ENST00000521414.5:55407-ENST00000511725.5:35095|684
MLCMTNIYNFVNLK
>ENST00000517836.5|SNV-37217-A-T|9
MMQLKELSLPVHHIWMISTQQK
>FUSION-ENST00000519121.1:7299-ENST00000443795.1:3|6
MELHGECSSSGKATGDETGAKVER
>FUSION-ENST00000521414.5:55407-ENST00000511725.5:35095|1507
WEAEVGGSREPGR
>FUSION-ENST00000521414.5:55407-ENST00000511725.5:35095|1511
AVVPARWEAEVGGSR
>FUSION-ENST00000468408.5:15756-ENST00000478470.5:52945|290
KVKEILR
>FUSION-ENST00000521414.5:55407-ENST00000511725.5:35095|1244
KSCILVLK
>FUSION-ENST00000519635.1:1086-ENST00000544485.1:1622|446
LVPLIGLSVPSRAK
>FUSION-ENST00000468408.5:15756-ENST00000478470.5:52945|59
PQMPGELCKLAVESMLPVCQGFLR
>FUSION-ENST00000468408.5:15756-ENST00000478470.5:52945|102
TFIITRSLGQMFCR
>ENST00000556723.1|SNV-14216-T-C|3
ETSLSGTVTFGAK
>FUSION-ENST00000519635.1:1086-ENST00000544485.1:1622|1034
SCHLALDNNNNNSIKN
>FUSION-ENST00000468408.5:15756-ENST00000478470.5:52945|434
MPQSEKK
>FUSION-ENST00000519635.1:1086-ENST00000544485.1:1622|414
EVADAGWKQPLGNENVFPGGPR
>FUSION-ENST00000519635.1:1086-ENST00000544485.1:1622|199
MAQCPWPGVEFDK
>FUSION-ENST00000521414.5:55407-ENST00000511725.5:35095|1550
MSVNLAVFEMPCLFWK
>ENST00000405356.5|SNV-9445-G-T|1
NIKLQTPNTFPKR
>FUSION-ENST00000468408.5:15756-ENST00000478470.5:52945|717
MCPLMMGIRSER
>FUSION-ENST00000468408.5:15756-ENST00000478470.5:52945|654
ALASGENHPLWKGGR
>FUSION-ENST00000519635.1:1086-ENST00000544485.1:1622|1136
TETGSGVR
>FUSION-ENST00000468408.5:15756-ENST00000478470.5:52945|120
VLSCWPGWSRTPDLKR
>FUSION-ENST00000468408.5:15756-ENST00000478470.5:52945|390
MPYFTLIFVTFLL
>FUSION-ENST00000468408.5:15756-ENST00000478470.5:52945|614
FSFKNLSV
>ENST00000579419.5|SNV-6280-C-G|5
QREAQQQQLEALIAEK
>FUSION-ENST00000468408.5:15756-ENST00000478470.5:52945|640
HIEMLVTVPEISATVSMW
>FUSION-ENST00000468408.5:15756-ENST00000478470.5:52945|27
NGRGSFTR
>ENST00000238647.5|SNV-2084-G-A|5
MVRDTLLTLAGCTPYEIR
>FUSION-ENST00000521414.5:55407-ENST00000511725.5:35095|1540
YLVNFSILGKGK
>FUSION-ENST00000519635.1:1086-ENST00000544485.1:1622|543
SLCPNPVHFSSK
>FUSION-ENST00000519635.1:1086-ENST00000544485.1:1622|429
NERISLR
>FUSION-ENST00000468408.5:15756-ENST00000478470.5:52945|704
GLGSSISLFSTSTSWLTGR
>FUSION-ENST00000519635.1:1086-ENST00000544485.1:1622|717
MVSTLYFQIPPSSKHIPK
>FUSION-ENST00000519635.1:1086-ENST00000544485.1:1622|702
AFLCCTGWNAMVQS
>FUSION-ENST00000310127.10:5649-ENST00000587524.1:17617|57
SDRAINNRPCQILMGKSEGCTR
>FUSION-ENST00000468408.5:15756-ENST00000478470.5:52945|676
MMLGNCAITQQ
>FUSION-ENST00000521414.5:55407-ENST00000511725.5:35095|693
ARSWLTPSSASWVPVILPLQPP
>FUSION-ENST00000519635.1:1086-ENST00000544485.1:1622|1014
PTKVSCRQAR
>FUSION-ENST00000310127.10:5649-ENST00000587524.1:17617|56
AINNRPCQILMGKSEGCTR
>ENST00000636043.1|SNV-17175-T-G|2
SPEGPTEHGAK
>FUSION-ENST00000521414.5:55407-ENST00000511725.5:35095|937
YLISLTLK
>FUSION-ENST00000521414.5:55407-ENST00000511725.5:35095|249
GWSQVLPWIPKSTDAQVPDIK
>FUSION-ENST00000519635.1:1086-ENST00000544485.1:1622|462
SHRSHHLQRFCSR
>FUSION-ENST00000521414.5:55407-ENST00000511725.5:35095|291
YFFLEMGSHFVT
>ENST00000238647.5|SNV-2084-G-A|4
MVRDTLLTLAGCTPYEIRFK
>ENST00000315596.15|MNV-145738-TC-T|2
YLSLCIR
>FUSION-ENST00000468408.5:15756-ENST00000478470.5:52945|366
IQLCSGDSKRWSGIGVCCAEK
>ENST00000374700.7|SNV-26635-G-A|3
QKNALAIVNSGMRVFFGEGDGIIR
>FUSION-ENST00000521414.5:55407-ENST00000511725.5:35095|47
MFTRLGWSR
>FUSION-ENST00000519635.1:1086-ENST00000544485.1:1622|102
LLSLFFFF
>FUSION-ENST00000519635.1:1086-ENST00000544485.1:1622|594
LSPAGCGDSCL
>FUSION-ENST00000468408.5:15756-ENST00000478470.5:52945|493
MTKHILLIYSLIYVK
>FUSION-ENST00000468408.5:15756-ENST00000478470.5:52945|712
MGIRSER
>FUSION-ENST00000521414.5:55407-ENST00000511725.5:35095|532
MVVGHFHDVGKPR
>FUSION-ENST00000521414.5:55407-ENST00000511725.5:35095|171
NMAGLQNCSIVK
>FUSION-ENST00000521414.5:55407-ENST00000511725.5:35095|645
EYGHMPHNDILVNDR
>FUSION-ENST00000521414.5:55407-ENST00000511725.5:35095|981
MSHCTGSWPASWHLFK
>FUSION-ENST00000521414.5:55407-ENST00000511725.5:35095|474
APYLKVDAVTFPAR
>FUSION-ENST00000468408.5:15756-ENST00000478470.5:52945|457
IKRVSFSSYIV
>FUSION-ENST00000521414.5:55407-ENST00000511725.5:35095|374
VGIFYTFSCFESF
>FUSION-ENST00000521414.5:55407-ENST00000511725.5:35095|1666
DLTLLGDMFTETLNWEGVLLDFVLK
>FUSION-ENST00000521414.5:55407-ENST00000511725.5:35095|792
GWEEYSRQSVPIVLEWLKFK
>FUSION-ENST00000521414.5:55407-ENST00000511725.5:35095|82
MHPLRSANFCIFSRNGVLPCSPG
>ENST00000538779.6|MNV-290600-GA-G|2
APFIFTSEMEYFITEGGKTHSIFK
>ENST00000455584.2|SNV-15555-G-A|1
SAEIEKSKQELER
>FUSION-ENST00000468408.5:15756-ENST00000478470.5:52945|128
LRVLSCWPGWSR
>ENST00000535123.6|SNV-19855-G-A|9
MTGAGGPRR
>FUSION-ENST00000519635.1:1086-ENST00000544485.1:1622|428
MNERISLRTSVGLSFPM
>ENST00000296028.4|SNV-614-A-G|1
TTSGIHPRNIQSLEVIGK
>FUSION-ENST00000521414.5:55407-ENST00000511725.5:35095|818
SIRPAGTA
>FUSION-ENST00000521414.5:55407-ENST00000511725.5:35095|1225
VAHACNPSTLGSQGRRIT
>FUSION-ENST00000519635.1:1086-ENST00000544485.1:1622|1130
GDPGHPRDQGFPRPAATPAR
>FUSION-ENST00000468408.5:15756-ENST00000478470.5:52945|409
KSNTMQT
>ENST00000492813.1|SNV-246952-G-C|7
KPEKGAPCSAR
>FUSION-ENST00000521414.5:55407-ENST00000511725.5:35095|239
MDTKIYR
>FUSION-ENST00000521414.5:55407-ENST00000511725.5:35095|1399
LPKHDLKESSCNAEQYCILK
>FUSION-ENST00000521414.5:55407-ENST00000511725.5:35095|476
LRAPYLK
>FUSION-ENST00000521414.5:55407-ENST00000511725.5:35095|523
MDSKEWNLRPCCECYISIR
>FUSION-ENST00000521414.5:55407-ENST00000511725.5:35095|1259
IQIQAILTVELLCLQIYLF
>ENST00000296755.12|INDEL-88368-C-CA|1
GEGENKSH
>FUSION-ENST00000519635.1:1086-ENST00000544485.1:1622|915
EFPSCCPSQSTVV
>FUSION-ENST00000468408.5:15756-ENST00000478470.5:52945|495
YSHFGLPKNQKFFL
>FUSION-ENST00000468408.5:15756-ENST00000478470.5:52945|889
CACEEGRR
>FUSION-ENST00000468408.5:15756-ENST00000478470.5:52945|430
LLYMLSAIWLIVK
>FUSION-ENST00000519635.1:1086-ENST00000544485.1:1622|480
HWEVVRTVACW
>ENST00000373851.6|SNV-73970-G-A|2
MGYINCFQVEMQTVEEIVRKR
>ENST00000308251.5|SNV-17388-C-G|3
KEQEQLEARLR
>FUSION-ENST00000468408.5:15756-ENST00000478470.5:52945|131
CLPPHLANFCMLR
>FUSION-ENST00000519635.1:1086-ENST00000544485.1:1622|769
MRQEPSGWGR
>FUSION-ENST00000518066.5:55407-ENST00000511725.5:35095|6
HTQAHRSSHLYLWACK
>FUSION-ENST00000468408.5:15756-ENST00000478470.5:52945|637
IATDTPMQASTCFK
>FUSION-ENST00000521414.5:55407-ENST00000511725.5:35095|1217
HHRAWLIFVFLAGFTMLTR
>FUSION-ENST00000521414.5:55407-ENST00000511725.5:35095|353
LVSSSRPQVIHPPQPPK
>FUSION-ENST00000468408.5:15756-ENST00000478470.5:52945|724
AFTMNGGCR
>FUSION-ENST00000521414.5:55407-ENST00000511725.5:35095|898
RHHTRFILYF
>FUSION-ENST00000521414.5:55407-ENST00000511725.5:35095|1235
MPVIPALWEAKAGGSLELR
>FUSION-ENST00000521414.5:55407-ENST00000511725.5:35095|703
MSALRKTFR
>FUSION-ENST00000468408.5:15756-ENST00000478470.5:52945|387
MTWLKPFQLQK
>ENST00000636043.1|SNV-17175-T-G|3
ITRSPEGPTEHGAKTTSANEK
>FUSION-ENST00000468408.5:15756-ENST00000478470.5:52945|619
MCYLAWLIPHSVKVK
>FUSION-ENST00000468408.5:15756-ENST00000478470.5:52945|108
REPPHPA
>FUSION-ENST00000468408.5:15756-ENST00000478470.5:52945|52
LPVCQGFLR
>FUSION-ENST00000521414.5:55407-ENST00000511725.5:35095|888
MDQALCKK
>FUSION-ENST00000519635.1:1086-ENST00000544485.1:1622|285
ERFPHPGPGPGSICSRK
>FUSION-ENST00000519635.1:1086-ENST00000544485.1:1622|73
YSLNSSGTCDICPAEFVKHVK
>FUSION-ENST00000519635.1:1086-ENST00000544485.1:1622|637
CLNSVFNLSSFPSITSLLSS
>FUSION-ENST00000519635.1:1086-ENST00000544485.1:1622|713
HIPKLTHTFVSSSHFK
>FUSION-ENST00000468408.5:15756-ENST00000478470.5:52945|87
QACCGKHASRLSGLPER
>FUSION-ENST00000519635.1:1086-ENST00000544485.1:1622|1009
MLVRLVLNSLPQVIRLR
>FUSION-ENST00000521414.5:55407-ENST00000511725.5:35095|916
MFYFCLFIYLFIFETK
>FUSION-ENST00000468408.5:15756-ENST00000478470.5:52945|484
SISVALSAPTNYIPVPPIFYFW
>ENST00000374700.7|SNV-26635-G-A|2
NALAIVNSGMR
>FUSION-ENST00000468408.5:15756-ENST00000478470.5:52945|368
IQLCSGDSK
>FUSION-ENST00000521414.5:55407-ENST00000511725.5:35095|342
VQKLAGPGGGRL
>FUSION-ENST00000521414.5:55407-ENST00000511725.5:35095|93
MVAFITSVSLLK
>FUSION-ENST00000521414.5:55407-ENST00000511725.5:35095|1081
MLTYGIGIISK
>ENST00000484147.5|SNV-36794-C-T|6
MMKSPFHFLYGHLNHLLWLRK
>ENST00000541323.1|SNV-52264-G-A|9
EIPANGTDIVYDMKRGFVYLQPHSK
>FUSION-ENST00000521414.5:55407-ENST00000511725.5:35095|551
MNPGGGACSEPRSRHCTPAWATER
>FUSION-ENST00000521414.5:55407-ENST00000511725.5:35095|443
LVSNSWAEAILPWPPK
>FUSION-ENST00000521414.5:55407-ENST00000511725.5:35095|1255
LIKVVLLMEYKPKCMK
>FUSION-ENST00000521414.5:55407-ENST00000511725.5:35095|467
DSWSRKSS
>FUSION-ENST00000519635.1:1086-ENST00000544485.1:1622|159
MGTNFTGCQ
>FUSION-ENST00000521414.5:55407-ENST00000511725.5:35095|1690
MVWTLRASLQSGTAAALEGHCRAR
>FUSION-ENST00000468408.5:15756-ENST00000478470.5:52945|529
KQWLFCFLDSYLKLGSLR
>ENST00000487754.2|SNV-465092-T-C|1
EWLEESEKPLDSELEIANDPDKIK
>FUSION-ENST00000519635.1:1086-ENST00000544485.1:1622|1040
MKSNSHHLMSP
>FUSION-ENST00000519635.1:1086-ENST00000544485.1:1622|654
WEDHLSPGVRGCSEL
>FUSION-ENST00000519635.1:1086-ENST00000544485.1:1622|817
MKHFKHR
>ENST00000536101.5|SNV-148640-G-A|5
NELRQNTDLLESKIADLTSDLANER
>FUSION-ENST00000521414.5:55407-ENST00000511725.5:35095|1082
PIMLTYGIGIISKS
>FUSION-ENST00000468408.5:15756-ENST00000478470.5:52945|545
MLGGYTMAFKTK
>FUSION-ENST00000521414.5:55407-ENST00000511725.5:35095|147
ISCLVIFQASSPNNK
>ENST00000357022.6|SNV-8164-C-T|4
MELFDTIVEQLYSIFTVKELTNKK
>FUSION-ENST00000521414.5:55407-ENST00000511725.5:35095|1429
VTRDWGSLSNQECKK
>FUSION-ENST00000468408.5:15756-ENST00000478470.5:52945|662
SRYMALASGENHPLWK
>FUSION-ENST00000521414.5:55407-ENST00000511725.5:35095|1582
LARLISSS
>ENST00000481424.5|SNV-12448-C-T|2
SLMAVWSVGR
>FUSION-ENST00000519635.1:1086-ENST00000544485.1:1622|816
HFKHREKPK
>ENST00000372210.7|SNV-6216-A-C|2
RSHLESSSSPH
>FUSION-ENST00000519635.1:1086-ENST00000544485.1:1622|494
TQLFQWPQIK
>FUSION-ENST00000521414.5:55407-ENST00000511725.5:35095|300
SPDLVIYPPWPPKVLGLQA
>FUSION-ENST00000521414.5:55407-ENST00000511725.5:35095|907
MIRPPWPPKVLGLQA
>FUSION-ENST00000521414.5:55407-ENST00000511725.5:35095|945
MRLLPFHVPYFVDSETHQLK
>FUSION-ENST00000519635.1:1086-ENST00000544485.1:1622|1038
SNSHHLMSP
>FUSION-ENST00000521414.5:55407-ENST00000511725.5:35095|711
LVLNSWTQVILLPWPPKC
>FUSION-ENST00000519635.1:1086-ENST00000544485.1:1622|541
SLCPNPVHFSSKHFETLCFR
>FUSION-ENST00000521414.5:55407-ENST00000511725.5:35095|196
MLVMLVSK
>FUSION-ENST00000521414.5:55407-ENST00000511725.5:35095|1118
MPISGGVAKK
>ENST00000489653.6|SNV-8164-C-T|4
MELFDTIVEQLYSIFTVKELVQK
>FUSION-ENST00000468408.5:15756-ENST00000478470.5:52945|237
LPVYMDTNQPLLPFYLKK
>FUSION-ENST00000521414.5:55407-ENST00000511725.5:35095|136
VLDLKNLRLYCFYSCSFK
>FUSION-ENST00000519635.1:1086-ENST00000544485.1:1622|161
MILSAWFI
>FUSION-ENST00000519635.1:1086-ENST00000544485.1:1622|133
TVWGNPPP
>FUSION-ENST00000521414.5:55407-ENST00000511725.5:35095|1052
VGVLDFLK
>FUSION-ENST00000519635.1:1086-ENST00000544485.1:1622|200
ASAWISWGRMQGQG
>FUSION-ENST00000519635.1:1086-ENST00000544485.1:1622|1020
QLYAGSVVLPILR
>FUSION-ENST00000519635.1:1086-ENST00000544485.1:1622|687
LLAEKYFIRFILDSSAL
>FUSION-ENST00000521414.5:55407-ENST00000511725.5:35095|91
MVAFITSVSLLKYIPFFFFFFFF
>FUSION-ENST00000519635.1:1086-ENST00000544485.1:1622|518
PVIPALWEAKAGGSLEVR
>FUSION-ENST00000521414.5:55407-ENST00000511725.5:35095|1169
MSYCILFSLQYNMKICFQQIHCSKR
>FUSION-ENST00000521414.5:55407-ENST00000511725.5:35095|677
TNIYNFVNLK
>FUSION-ENST00000521414.5:55407-ENST00000511725.5:35095|896
SGVRDQPGQHGETLSLLKIQK
>FUSION-ENST00000521414.5:55407-ENST00000511725.5:35095|218
MGNIHTFIK
>FUSION-ENST00000519635.1:1086-ENST00000544485.1:1622|627
KGSQLRVVNSVTAK
>FUSION-ENST00000519635.1:1086-ENST00000544485.1:1622|709
HEAGTQRVG
>FUSION-ENST00000519635.1:1086-ENST00000544485.1:1622|738
QWCNHSSVQPQPPGLKGSSHLSL
>FUSION-ENST00000521414.5:55407-ENST00000511725.5:35095|61
LLASSDWRHLGLPK
>FUSION-ENST00000521414.5:55407-ENST00000511725.5:35095|824
PLHTCLGNRARLPLK
>FUSION-ENST00000519635.1:1086-ENST00000544485.1:1622|236
MISSAQSVGSFHQIFVGSVTPKPFR
>FUSION-ENST00000521414.5:55407-ENST00000511725.5:35095|512
MNLGGGACSEPR
>FUSION-ENST00000519635.1:1086-ENST00000544485.1:1622|1084
RPRPSPSRLTGGEIWSVPGKR
>FUSION-ENST00000519635.1:1086-ENST00000544485.1:1622|880
DRILCIHSSIDR
>ENST00000389861.7|SNV-148184-C-T|11
MRVHGKVPSHLLCSK
>FUSION-ENST00000519635.1:1086-ENST00000544485.1:1622|749
FFFFNYETF
>FUSION-ENST00000519635.1:1086-ENST00000544485.1:1622|24
LARLIWNSWLQVICLPWPPK
>FUSION-ENST00000519635.1:1086-ENST00000544485.1:1622|214
VPGPSAPGRLWWLVMSCPVR
>FUSION-ENST00000468408.5:15756-ENST00000478470.5:52945|533
SLCFGNWGEGRGKF
>FUSION-ENST00000468408.5:15756-ENST00000478470.5:52945|191
MWSVSSKL
>FUSION-ENST00000519635.1:1086-ENST00000544485.1:1622|260
MFFCHGFSRSLR
>FUSION-ENST00000521414.5:55407-ENST00000511725.5:35095|732
LFSCLSLPSSWDYR
>ENST00000260753.8|INDEL-52954-G-GA|3
NDAYHSSER
>ENST00000549183.1|SNV-81234-G-A|1
IHKLVSIVL
>FUSION-ENST00000521414.5:55407-ENST00000511725.5:35095|86
VAGTIDMHPLR
>FUSION-ENST00000519635.1:1086-ENST00000544485.1:1622|863
ESWPERKASR
>ENST00000484876.1|SNV-6216-A-C|3
LTSGKRSHLESSSSPH
>ENST00000576225.5|SNV-68825-G-A|2
MNGITGPDGEDYSPWADRKAAQPK
>FUSION-ENST00000468408.5:15756-ENST00000478470.5:52945|918
EKLAPGGAGAGR
>FUSION-ENST00000519635.1:1086-ENST00000544485.1:1622|981
MSGLRTFVHLFK
>FUSION-ENST00000521414.5:55407-ENST00000511725.5:35095|366
MFPSVCLSLY
>FUSION-ENST00000521414.5:55407-ENST00000511725.5:35095|414
VGGSLEVR
>FUSION-ENST00000468408.5:15756-ENST00000478470.5:52945|311
GDMCVIK
>FUSION-ENST00000519635.1:1086-ENST00000544485.1:1622|431
GQKPHLFCLSST
>FUSION-ENST00000521414.5:55407-ENST00000511725.5:35095|1206
IYNQNNVTNR
>FUSION-ENST00000521414.5:55407-ENST00000511725.5:35095|1324
LALQHISGLLSGK
>FUSION-ENST00000519635.1:1086-ENST00000544485.1:1622|346
MALFCPAHRR
>FUSION-ENST00000519635.1:1086-ENST00000544485.1:1622|335
QLSQGPETIYILLN
>FUSION-ENST00000519635.1:1086-ENST00000544485.1:1622|1030
PTKSYNVGNFNPIVEIRR
>FUSION-ENST00000468408.5:15756-ENST00000478470.5:52945|834
LFVGSQTCTRPR
>FUSION-ENST00000513342.5:14486-ENST00000361624.2:1051|2
EKSFLEYYDFYEVA
>FUSION-ENST00000468408.5:15756-ENST00000478470.5:52945|902
MRITSRNNEH
>ENST00000435172.6|SNV-4753-C-G|2
LKVLAFGAKPDSTLHTYFPSFLCR
>ENST00000646274.1|SNV-248054-G-A|5
KMGADLLGSVQAKIQK
>FUSION-ENST00000521414.5:55407-ENST00000511725.5:35095|975
PPRLANYCIFSK
>FUSION-ENST00000519635.1:1086-ENST00000544485.1:1622|894
HPYLPLAR
>FUSION-ENST00000519635.1:1086-ENST00000544485.1:1622|910
PPCLAKILISL
>FUSION-ENST00000519635.1:1086-ENST00000544485.1:1622|813
EKPKFCFVFLNWLAFWKAGR
>FUSION-ENST00000521414.5:55407-ENST00000511725.5:35095|1145
STLEIFNI
>FUSION-ENST00000468408.5:15756-ENST00000478470.5:52945|403
LLRAYLTIKTEGIDG
>FUSION-ENST00000521414.5:55407-ENST00000511725.5:35095|1554
MLKYLVNFSILGK
>FUSION-ENST00000521414.5:55407-ENST00000511725.5:35095|128
GFYHVHQARLVSNS
>FUSION-ENST00000468408.5:15756-ENST00000478470.5:52945|516
MFGVGFMTASLRKGGRPSILYSR
>FUSION-ENST00000521414.5:55407-ENST00000511725.5:35095|866
SLFVTGSRDIK
>FUSION-ENST00000468408.5:15756-ENST00000478470.5:52945|286
EILRMVANR
>FUSION-ENST00000468408.5:15756-ENST00000478470.5:52945|342
EKLPNCVLGCVVGAEDPDVNR
>FUSION-ENST00000468408.5:15756-ENST00000478470.5:52945|257
LACMEVEGDI
>FUSION-ENST00000519635.1:1086-ENST00000544485.1:1622|999
PAVPLLRNTTR
>FUSION-ENST00000519635.1:1086-ENST00000544485.1:1622|15
WFQLLGRLRWEDHLSLGVQGYSEL
>FUSION-ENST00000521414.5:55407-ENST00000511725.5:35095|1537
KLLMDFILIYILRSPDLYYK
>FUSION-ENST00000521414.5:55407-ENST00000511725.5:35095|801
AQVLRPPQPSKVLRLQS
>FUSION-ENST00000521414.5:55407-ENST00000511725.5:35095|805
LVSNSRAQVLRPPQPSK
>FUSION-ENST00000468408.5:15756-ENST00000478470.5:52945|136
SLSCLCTSLSR
>ENST00000479777.1|SNV-9875-A-G|2
MHHATPRPTL
>FUSION-ENST00000521414.5:55407-ENST00000511725.5:35095|1379
ADHLRSGVR
>ENST00000481424.5|SNV-12448-C-T|4
RSLMAVWSVGR
>FUSION-ENST00000521414.5:55407-ENST00000511725.5:35095|34
EFHQQDR
>ENST00000522993.1|SNV-22427-A-G|3
MRPRAFR
>FUSION-ENST00000521414.5:55407-ENST00000511725.5:35095|250
GWSQVLPWIPK
>FUSION-ENST00000521414.5:55407-ENST00000511725.5:35095|199
SCVCVCVCDR
>FUSION-ENST00000521414.5:55407-ENST00000511725.5:35095|668
PLHSSLGDGAR
>FUSION-ENST00000521414.5:55407-ENST00000511725.5:35095|1638
GMQEEENQFLACLKLSQNTD
>FUSION-ENST00000521414.5:55407-ENST00000511725.5:35095|217
GNIHTFIK
>FUSION-ENST00000310127.10:5649-ENST00000587524.1:17617|51
ICTCPVR
>FUSION-ENST00000521414.5:55407-ENST00000511725.5:35095|402
MPVIPATWEAAAGESLEPR
>FUSION-ENST00000521414.5:55407-ENST00000511725.5:35095|998
PVSISLFFFFFFFLR
>FUSION-ENST00000521414.5:55407-ENST00000511725.5:35095|1498
VFTKNTKN
>FUSION-ENST00000519635.1:1086-ENST00000544485.1:1622|873
HLGCFHHKGVLR
>FUSION-ENST00000468408.5:15756-ENST00000478470.5:52945|195
ATCISQAIHPRTSIYK
>FUSION-ENST00000519635.1:1086-ENST00000544485.1:1622|44
GGSLEPR
>ENST00000233838.9|MNV-567-AGTA-A|4
AVSAGSARTSPSSDKQK
>FUSION-ENST00000521414.5:55407-ENST00000511725.5:35095|1157
MKHLSFLFCYQF
>ENST00000378623.6|SNV-55914-C-A|3
SKLTDPGMGNLTYSNPSYR
>FUSION-ENST00000521414.5:55407-ENST00000511725.5:35095|819
ARLPLKK
>FUSION-ENST00000519635.1:1086-ENST00000544485.1:1622|823
MNNSDILSLLK
>ENST00000308251.5|SNV-17388-C-G|2
EQEQLEAR
>FUSION-ENST00000521414.5:55407-ENST00000511725.5:35095|94
SWELQSSMVAFITSVSLLK
>FUSION-ENST00000521414.5:55407-ENST00000511725.5:35095|628
MPFVKFSMTIFSS
>FUSION-ENST00000521414.5:55407-ENST00000511725.5:35095|31
LNIFLFFLFSVGIE
>FUSION-ENST00000519635.1:1086-ENST00000544485.1:1622|875
ILCIHSSIDRHLGCFHHKGVLR
>FUSION-ENST00000521414.5:55407-ENST00000511725.5:35095|4
YLKDSPIYSSLTLK
>FUSION-ENST00000519635.1:1086-ENST00000544485.1:1622|1073
QLSPSDLPEKAELWGGRLSAISK
>ENST00000379802.8|SNV-39045-G-A|3
LKQLINKETNDR
>FUSION-ENST00000521414.5:55407-ENST00000511725.5:35095|833
MVARACNPSYSGG
>FUSION-ENST00000468408.5:15756-ENST00000478470.5:52945|805
MVMVICRVFVLNSCYYSERFR
>FUSION-ENST00000468408.5:15756-ENST00000478470.5:52945|127
MLRVLSCWPGWSRTPDLK
>FUSION-ENST00000468408.5:15756-ENST00000478470.5:52945|324
MELNFLWFQ
>FUSION-ENST00000519635.1:1086-ENST00000544485.1:1622|680
MAKPHLYQKYKK
>FUSION-ENST00000519635.1:1086-ENST00000544485.1:1622|245
RAQLNVSR
>ENST00000334464.7|SNV-943-T-A|1
VPFTHWFFTFVEDPLIDFEVR
>ENST00000528282.5|SNV-106963-G-T|2
EKPKEVAENQQNQSSDPDEEK
>FUSION-ENST00000521414.5:55407-ENST00000511725.5:35095|1627
MKWYLLNTIK
>FUSION-ENST00000519635.1:1086-ENST00000544485.1:1622|1086
RPRPSPSR
>FUSION-ENST00000519635.1:1086-ENST00000544485.1:1622|553
ASDLLSGLGTEEINNNF
>FUSION-ENST00000468408.5:15756-ENST00000478470.5:52945|284
MVANRSPSPSQA
>ENST00000477028.1|SNV-201461-C-A|6
RWMSMWPAYTCLPLMHT
>FUSION-ENST00000521414.5:55407-ENST00000511725.5:35095|944
RLLPFHVPYFVDSETHQLK
>FUSION-ENST00000468408.5:15756-ENST00000478470.5:52945|585
WLLASHPVWEEK
>FUSION-ENST00000521414.5:55407-ENST00000511725.5:35095|1064
HHANISDR
>FUSION-ENST00000519635.1:1086-ENST00000544485.1:1622|667
MLEPGRSR
>FUSION-ENST00000468408.5:15756-ENST00000478470.5:52945|275
MGNGETGNFYFL
>FUSION-ENST00000521414.5:55407-ENST00000511725.5:35095|1352
SNSVYFS
>ENST00000296755.12|INDEL-88368-C-CA|5
FCCCRKAK
>FUSION-ENST00000519635.1:1086-ENST00000544485.1:1622|988
GDGMGVGGEGDR
>ENST00000345392.2|MNV-8025-AGC-A|2
VYTLKEMPPGCPEPSQA
>FUSION-ENST00000521414.5:55407-ENST00000511725.5:35095|145
SQVSGLLCLK
>ENST00000295888.8|SNV-134947-G-C|3
SAGEVLMTISRHALSVNVVKYIHEK
>FUSION-ENST00000521414.5:55407-ENST00000511725.5:35095|1232
AGGSLELRSSIPACAI
>ENST00000372210.7|SNV-6216-A-C|1
SHLESSSSPH
>FUSION-ENST00000521414.5:55407-ENST00000511725.5:35095|1263
VMVGRTR
>FUSION-ENST00000468408.5:15756-ENST00000478470.5:52945|582
MWLLASHPVWEEKLKK
>ENST00000413366.8|INDEL-384597-C-CA|2
NQNHPLHTK
>ENST00000477028.1|SNV-201461-C-A|2
MWPAYTCLPLMHT
>FUSION-ENST00000468408.5:15756-ENST00000478470.5:52945|201
MYFFGCVCRGTGMRTEPF
>FUSION-ENST00000521414.5:55407-ENST00000511725.5:35095|1548
MSVNLAVFEMPCLFWKK
>FUSION-ENST00000521414.5:55407-ENST00000511725.5:35095|349
SSQDRPGQR
>FUSION-ENST00000519635.1:1086-ENST00000544485.1:1622|579
LARLVSNSWPQVICPPWPPK
>FUSION-ENST00000521414.5:55407-ENST00000511725.5:35095|234
MYTFKANC
>FUSION-ENST00000468408.5:15756-ENST00000478470.5:52945|112
STCLGLPKYWDYR
>FUSION-ENST00000521414.5:55407-ENST00000511725.5:35095|104
TLGACPKCNLIVLR
>FUSION-ENST00000521414.5:55407-ENST00000511725.5:35095|1543
MPCLFWKKLLMDFILIYILR
>FUSION-ENST00000519635.1:1086-ENST00000544485.1:1622|14
LRWEDHLSLGVQGYSEL
>FUSION-ENST00000521414.5:55407-ENST00000511725.5:35095|718
TVGTVVYRCIGTAAQLIL
>FUSION-ENST00000521414.5:55407-ENST00000511725.5:35095|572
MSLKKNFLR
>FUSION-ENST00000521414.5:55407-ENST00000511725.5:35095|1526
SPDLYYK
>FUSION-ENST00000519635.1:1086-ENST00000544485.1:1622|434
TRPCAPTFKCWSPSLDCQSPR
>FUSION-ENST00000521414.5:55407-ENST00000511725.5:35095|294
MISYDPEILYIHTYFNICFNM
>ENST00000440314.7|SNV-137319-G-A|3
ADGVIIMYDLTDK
>FUSION-ENST00000519635.1:1086-ENST00000544485.1:1622|919
EASLYEGLR
>FUSION-ENST00000521414.5:55407-ENST00000511725.5:35095|97
HYFCLSLSSSWDYRR
>FUSION-ENST00000519635.1:1086-ENST00000544485.1:1622|298
EVADAGWKQPLGNEK
>FUSION-ENST00000310127.10:5649-ENST00000587524.1:17617|55
AINNRPCQILMGKSEGCTRR
>FUSION-ENST00000519635.1:1086-ENST00000544485.1:1622|1095
MASSAGPRPVR
>FUSION-ENST00000519635.1:1086-ENST00000544485.1:1622|59
MIHPPCPPKVLR
>FUSION-ENST00000521414.5:55407-ENST00000511725.5:35095|1395
ESSCNAEQYCILK
>FUSION-ENST00000521414.5:55407-ENST00000511725.5:35095|1568
MAPPCYVLR
>FUSION-ENST00000521414.5:55407-ENST00000511725.5:35095|1116
MPISGGVAKKK
>ENST00000442800.1|SNV-10-C-T|2
NRFCPEHPSD
>FUSION-ENST00000521414.5:55407-ENST00000511725.5:35095|828
PLHTCLGNR
>FUSION-ENST00000468408.5:15756-ENST00000478470.5:52945|808
MVMVICR
>ENST00000556460.5|SNV-74-G-A|3
LSQSRCVSR
>FUSION-ENST00000521414.5:55407-ENST00000511725.5:35095|355
MLVRLVSSSRPQVIHPPQPPK
>FUSION-ENST00000521414.5:55407-ENST00000511725.5:35095|1521
YLDSLRS
>FUSION-ENST00000521414.5:55407-ENST00000511725.5:35095|1051
MFTYLYHLY
>FUSION-ENST00000519635.1:1086-ENST00000544485.1:1622|979
MSGLRTFVHLFKSR
>FUSION-ENST00000519635.1:1086-ENST00000544485.1:1622|940
LPRPPKVLGLQA
>FUSION-ENST00000468408.5:15756-ENST00000478470.5:52945|565
MGSHYAAQVGLK
>FUSION-ENST00000521414.5:55407-ENST00000511725.5:35095|1099
EHYPPIKR
>FUSION-ENST00000521414.5:55407-ENST00000511725.5:35095|589
EAEGGESLEPGRWRLQ
>FUSION-ENST00000521414.5:55407-ENST00000511725.5:35095|624
LTSGDPPASASQSVGITGVSHR
>FUSION-ENST00000468408.5:15756-ENST00000478470.5:52945|867
CLPRPSPRLASLAHDSFQK
>FUSION-ENST00000521414.5:55407-ENST00000511725.5:35095|1284
PVIPTLGGQGGR
>FUSION-ENST00000468408.5:15756-ENST00000478470.5:52945|133
APGFLWR
>FUSION-ENST00000521414.5:55407-ENST00000511725.5:35095|238
MDTKIYRCSSP
>FUSION-ENST00000519635.1:1086-ENST00000544485.1:1622|1000
MPAVPLLRNTTR
>FUSION-ENST00000519635.1:1086-ENST00000544485.1:1622|497
GGPLFLR
>ENST00000496727.1|SNV-7783-C-G|2
STTGLAGRAHSTR
>FUSION-ENST00000521414.5:55407-ENST00000511725.5:35095|638
FLPYLFCLDIFR
>FUSION-ENST00000521414.5:55407-ENST00000511725.5:35095|123
SHCAWPFFKLYFCTLCFVYSKLTDR
>ENST00000260228.3|SNV-8350-T-C|3
GSNSTIR
>ENST00000357022.6|SNV-8164-C-T|1
ELFDTIVEQLYSIFTVKELTNKK
>FUSION-ENST00000521414.5:55407-ENST00000511725.5:35095|153
MLCVLQAYRQDETT
>FUSION-ENST00000519635.1:1086-ENST00000544485.1:1622|243
RAQLNVSRCCFQAK
>ENST00000251582.12|SNV-220433-C-T|2
WACSRELCPGR
>FUSION-ENST00000519635.1:1086-ENST00000544485.1:1622|384
MGDWSLSHLCNLDHKR
>FUSION-ENST00000521414.5:55407-ENST00000511725.5:35095|1196
PVIPALWEAETGRS
>FUSION-ENST00000468408.5:15756-ENST00000478470.5:52945|621
MCYLAWLIPHSVK
>ENST00000342992.10|SNV-209178-G-A|1
GNEEIIETGRYEILTEGRK
>ENST00000260753.8|INDEL-52954-G-GA|1
NDAYHSSERSREYTK
>FUSION-ENST00000521414.5:55407-ENST00000511725.5:35095|425
MIRPLHSCLGDRARLCLLK
>FUSION-ENST00000521414.5:55407-ENST00000511725.5:35095|1646
FIFFPFLML
>ENST00000593156.1|SNV-3370-A-C|5
SPSTVRDPGPSIPLTPGDTPIR
>ENST00000261168.8|INDEL-112690-C-CA|1
NCYAGSCCSAGQSPK
>FUSION-ENST00000519635.1:1086-ENST00000544485.1:1622|144
MQKRNPLIKPSDLVR
>ENST00000643913.1|SNV-8164-C-T|3
MELFDTIVEQLYSIFTVKEVSNSLS
>FUSION-ENST00000521414.5:55407-ENST00000511725.5:35095|1632
MMGWGCKR
>FUSION-ENST00000468408.5:15756-ENST00000478470.5:52945|159
NVNLVSVMLR
>FUSION-ENST00000521414.5:55407-ENST00000511725.5:35095|992
MQVLLGDHSFTEYSRKQDAS
>FUSION-ENST00000519635.1:1086-ENST00000544485.1:1622|370
YFSHLLLKEEK
>FUSION-ENST00000519635.1:1086-ENST00000544485.1:1622|1054
MPCKCSFR
>FUSION-ENST00000521414.5:55407-ENST00000511725.5:35095|919
DGVSPCWSGWSRTPDLR
>FUSION-ENST00000521414.5:55407-ENST00000511725.5:35095|457
MPGFISR
>FUSION-ENST00000521414.5:55407-ENST00000511725.5:35095|1479
FFGNRFNLKK
>FUSION-ENST00000521414.5:55407-ENST00000511725.5:35095|1072
SYNISKLKK
>FUSION-ENST00000521414.5:55407-ENST00000511725.5:35095|1505
MCYQMRATANQLPANVAIAK
>FUSION-ENST00000521414.5:55407-ENST00000511725.5:35095|87
ILAHCNLCLLGSSNTPAVASR
>FUSION-ENST00000468408.5:15756-ENST00000478470.5:52945|874
FLMRFEIAHKYCLWGT
>FUSION-ENST00000521414.5:55407-ENST00000511725.5:35095|490
PWWLTPVFPALWEAEMGRSR
>FUSION-ENST00000519635.1:1086-ENST00000544485.1:1622|1154
GPLRDLGAGKEMGR
>FUSION-ENST00000518066.5:55407-ENST00000511725.5:35095|2
HCTNTHVYSIHTAYKHAAHTCT
>FUSION-ENST00000519635.1:1086-ENST00000544485.1:1622|202
ASAWISWGR
>ENST00000541323.1|SNV-52264-G-A|7
RGFVYLQPHSKHQGVVYCR
>FUSION-ENST00000521414.5:55407-ENST00000511725.5:35095|1412
YYSSIMICFMF
>FUSION-ENST00000519635.1:1086-ENST00000544485.1:1622|682
MAKPHLYQKYK
>FUSION-ENST00000468408.5:15756-ENST00000478470.5:52945|287
FLSSTEVNR
>FUSION-ENST00000468408.5:15756-ENST00000478470.5:52945|185
IPLFAMDK
>FUSION-ENST00000468408.5:15756-ENST00000478470.5:52945|414
TALRVYKTTVR
>FUSION-ENST00000521414.5:55407-ENST00000511725.5:35095|859
MGFCLASK
>FUSION-ENST00000468408.5:15756-ENST00000478470.5:52945|86
HASRLSGLPER
>FUSION-ENST00000521414.5:55407-ENST00000511725.5:35095|3
YLKDSPIYSSLTLKECS
>FUSION-ENST00000468408.5:15756-ENST00000478470.5:52945|271
DSFLNISY
>FUSION-ENST00000521414.5:55407-ENST00000511725.5:35095|174
LFSMEKSNSV
>FUSION-ENST00000521414.5:55407-ENST00000511725.5:35095|857
MGFCLASKAR
>FUSION-ENST00000519635.1:1086-ENST00000544485.1:1622|392
MPHKPQKPASFY
>FUSION-ENST00000519635.1:1086-ENST00000544485.1:1622|774
SLFLVHYK
>FUSION-ENST00000519635.1:1086-ENST00000544485.1:1622|71
YSLNSSGTCDICPAEFVKHVKQR
>FUSION-ENST00000521414.5:55407-ENST00000511725.5:35095|215
GNIHTFIKFK
>ENST00000379802.8|SNV-39045-G-A|4
LKQLINK
>FUSION-ENST00000521414.5:55407-ENST00000511725.5:35095|1300
MLPGTFAASSQK
>FUSION-ENST00000521414.5:55407-ENST00000511725.5:35095|1605
CNGLFQR
>FUSION-ENST00000519635.1:1086-ENST00000544485.1:1622|946
MIRLPRPPK
>ENST00000260228.3|SNV-8350-T-C|1
GSNSTIRKIK
>FUSION-ENST00000519635.1:1086-ENST00000544485.1:1622|1127
DQGFPRPAATPARSLGPPR
>FUSION-ENST00000521414.5:55407-ENST00000511725.5:35095|1164
KICFQQIHCSKR
>FUSION-ENST00000521414.5:55407-ENST00000511725.5:35095|466
MCHHIWLIFVLLVEMGFTMLAR
>FUSION-ENST00000519635.1:1086-ENST00000544485.1:1622|596
MWTWQGYACNCWPLPEK
>FUSION-ENST00000468408.5:15756-ENST00000478470.5:52945|521
MMFGVGFMTASLR
>ENST00000370238.8|MNV-4882-TCC-T|3
KCPSTHSEELHDCIKNLE
>FUSION-ENST00000468408.5:15756-ENST00000478470.5:52945|307
GDMCVIKTRE
>FUSION-ENST00000521414.5:55407-ENST00000511725.5:35095|465
CHHIWLIFVLLVEMGFTMLAR
>FUSION-ENST00000521414.5:55407-ENST00000511725.5:35095|1419
MLAKLVSNS
>FUSION-ENST00000521414.5:55407-ENST00000511725.5:35095|756
MILAHCSLCFLVSGDVQLILYF
>FUSION-ENST00000521414.5:55407-ENST00000511725.5:35095|1171
MSYCILFSLQYNMKICFQQIHCSK
>FUSION-ENST00000519635.1:1086-ENST00000544485.1:1622|65
MFCPRDGK
>FUSION-ENST00000519635.1:1086-ENST00000544485.1:1622|27
GFHHVGQAGLELLTS
>ENST00000261558.8|SNV-14216-T-C|1
SMETSLSGTVTFGAKSHEK
>FUSION-ENST00000521414.5:55407-ENST00000511725.5:35095|1718
IHKVSGR
>ENST00000394198.7|SNV-25081-C-T|2
LQFKDHIVLTVLLDQDQSDEAQEK
>ENST00000556723.1|SNV-14216-T-C|2
METSLSGTVTFGAKSHEK
>ENST00000296755.12|INDEL-88368-C-CA|10
TKSTQEGRVCQER
>FUSION-ENST00000468408.5:15756-ENST00000478470.5:52945|358
WHGVSQNSSDSVK
>FUSION-ENST00000521414.5:55407-ENST00000511725.5:35095|305
MAFHCVSQDGSR
>ENST00000354115.6|SNV-20488-G-A|5
ALETICQPSGR
>FUSION-ENST00000519635.1:1086-ENST00000544485.1:1622|1001
PAVPLLR
>FUSION-ENST00000519635.1:1086-ENST00000544485.1:1622|263
SSQSMFFCHGFSRSLRLGSLTLAG
>FUSION-ENST00000519635.1:1086-ENST00000544485.1:1622|917
EASLYEGLREAE
>FUSION-ENST00000521414.5:55407-ENST00000511725.5:35095|1404
MSEIGKLPK
>FUSION-ENST00000521414.5:55407-ENST00000511725.5:35095|767
ILEYLHIHNEMR
>FUSION-ENST00000521414.5:55407-ENST00000511725.5:35095|734
HCRPANFVETRPHYVV
>FUSION-ENST00000521414.5:55407-ENST00000511725.5:35095|807
MLPRLVSNSRAQVLRPPQPSK
>FUSION-ENST00000521414.5:55407-ENST00000511725.5:35095|929
MYHYSTKKESIFSAN
>FUSION-ENST00000521414.5:55407-ENST00000511725.5:35095|1253
VVLLMEYKPKCMK
>FUSION-ENST00000468408.5:15756-ENST00000478470.5:52945|255
MFIDYIWIL
>ENST00000378076.4|SNV-127671-G-A|1
TNMNINFDLQIRSSNK
>FUSION-ENST00000521414.5:55407-ENST00000511725.5:35095|1296
MLPGTFAASSQKCRNTLVLSVEIK
>FUSION-ENST00000521414.5:55407-ENST00000511725.5:35095|1435
REATNPDFLATDST
>FUSION-ENST00000521414.5:55407-ENST00000511725.5:35095|1634
QEEENQFLACLKLSQNTD
>FUSION-ENST00000521414.5:55407-ENST00000511725.5:35095|1531
MDFILIYILRSPDLYYK
>FUSION-ENST00000521414.5:55407-ENST00000511725.5:35095|213
GNIHTFIKFKMCK
>FUSION-ENST00000519635.1:1086-ENST00000544485.1:1622|256
SPPLTLRPLESNASLSFPGR
>FUSION-ENST00000521414.5:55407-ENST00000511725.5:35095|433
VSLCCPGWSQTPGLKLSSLGLPK
>FUSION-ENST00000521414.5:55407-ENST00000511725.5:35095|639
MFLPYLFCLDIFR
>FUSION-ENST00000521414.5:55407-ENST00000511725.5:35095|932
MYHYSTK
>FUSION-ENST00000519635.1:1086-ENST00000544485.1:1622|116
LARMVQR
>FUSION-ENST00000521414.5:55407-ENST00000511725.5:35095|1525
SPDLYYKQSIAK
>FUSION-ENST00000539448.5:15756-ENST00000478470.5:52945|7
LLKIEKEAEK
>FUSION-ENST00000521414.5:55407-ENST00000511725.5:35095|272
YIKICTFF
>ENST00000566079.5|SNV-6368-C-T|4
MAILSLRAPGPWQAMQAYLNPFNK
>FUSION-ENST00000521414.5:55407-ENST00000511725.5:35095|1254
VVLLMEYKPK
>FUSION-ENST00000360204.5:17575-ENST00000559916.1:3936|20
KPSTMQRHEMVANPSGTPK
>FUSION-ENST00000519635.1:1086-ENST00000544485.1:1622|1131
GDPGHPR
>FUSION-ENST00000468408.5:15756-ENST00000478470.5:52945|483
MSERRPWSLGK
>FUSION-ENST00000521414.5:55407-ENST00000511725.5:35095|1696
CSRGLSVPPRLPFQAR
>FUSION-ENST00000454690.1:5974-ENST00000297185.9:16759|12
QEGVVGSGER
>FUSION-ENST00000521414.5:55407-ENST00000511725.5:35095|1547
SVNLAVFEMPCLFWKK
>FUSION-ENST00000468408.5:15756-ENST00000478470.5:52945|512
MTASLRK
>FUSION-ENST00000521414.5:55407-ENST00000511725.5:35095|266
LFLFCFIIVMIGEGGWFKNSL
>FUSION-ENST00000519635.1:1086-ENST00000544485.1:1622|1109
ARADAARPRGR
>ENST00000477866.1|SNV-2690-A-G|8
MLSMMESPAATSPATATCLAPKV
>ENST00000377957.4|SNV-2342-T-C|6
ASLTCRSR
>FUSION-ENST00000468408.5:15756-ENST00000478470.5:52945|801
MVICRVFVLNSCYYSERFR
>FUSION-ENST00000519635.1:1086-ENST00000544485.1:1622|310
PACQGGRLKAALLGADGSVPLAWCR
>FUSION-ENST00000468408.5:15756-ENST00000478470.5:52945|523
YLCLKSYLLNPTYSV
>FUSION-ENST00000519635.1:1086-ENST00000544485.1:1622|660
MPVVPDTWEVRWEDHLSPGVR
>FUSION-ENST00000521414.5:55407-ENST00000511725.5:35095|480
MAKPRLY
>FUSION-ENST00000521414.5:55407-ENST00000511725.5:35095|1286
CACSPSYSGG
>ENST00000405356.5|SNV-9445-G-T|3
EAETPQAKNIKLQTPNTFPK
>ENST00000563594.5|SNV-6368-C-T|3
FRQAYLNPFNKQSGPR
>FUSION-ENST00000468408.5:15756-ENST00000478470.5:52945|410
MKSNTMQT
>FUSION-ENST00000521414.5:55407-ENST00000511725.5:35095|1367
MPVIPALWEAK
>ENST00000615606.4|SNV-69003-C-T|5
TLSYIYTATICR
>FUSION-ENST00000468408.5:15756-ENST00000478470.5:52945|642
MNVFLQEFVRIATDTPMQASTCFK
>FUSION-ENST00000519635.1:1086-ENST00000544485.1:1622|1
QQPGPGGEGILSCPCP
>FUSION-ENST00000521414.5:55407-ENST00000511725.5:35095|33
EFHQQDREYW
>FUSION-ENST00000521414.5:55407-ENST00000511725.5:35095|1222
MPVHSSLGHRAR
>FUSION-ENST00000521414.5:55407-ENST00000511725.5:35095|12
YIYVEYISFLSFFCRN
>FUSION-ENST00000519635.1:1086-ENST00000544485.1:1622|232
SYMDGSR
>FUSION-ENST00000521414.5:55407-ENST00000511725.5:35095|775
LLKQPGLYR
>FUSION-ENST00000285238.13:41845-ENST00000398637.10:85216|2
DSSVGVAVVKEIKIK
>FUSION-ENST00000468408.5:15756-ENST00000478470.5:52945|148
MGWLASCMLR
>FUSION-ENST00000521414.5:55407-ENST00000511725.5:35095|1456
LYVRLSFLVCLFLRWSLALSPR
>FUSION-ENST00000468408.5:15756-ENST00000478470.5:52945|697
PSSGHLLK
>FUSION-ENST00000521414.5:55407-ENST00000511725.5:35095|223
MTIFNSYFNPHLQSG
>FUSION-ENST00000468408.5:15756-ENST00000478470.5:52945|234
MDTNQPLLPFYLK
>ENST00000361999.7|SNV-47218-C-A|4
QFDNLKPSGGYITGDQARNFFLK
>FUSION-ENST00000521414.5:55407-ENST00000511725.5:35095|504
HCTPAWPTEQDPISKKK
>FUSION-ENST00000521414.5:55407-ENST00000511725.5:35095|59
HLGLPKCWDYR
>FUSION-ENST00000519635.1:1086-ENST00000544485.1:1622|1114
RGGGAHAQSPREAGTPD
>FUSION-ENST00000519635.1:1086-ENST00000544485.1:1622|679
AKPHLYQKYKK
>FUSION-ENST00000468408.5:15756-ENST00000478470.5:52945|778
MMQLQGLSPLSKK
>ENST00000517836.5|SNV-37217-A-T|6
MQLKELSLPVHHIWMISTQQKK
>FUSION-ENST00000521414.5:55407-ENST00000511725.5:35095|631
MLYRFLA
>FUSION-ENST00000521414.5:55407-ENST00000511725.5:35095|393
MGMINTVYLGY
>FUSION-ENST00000521414.5:55407-ENST00000511725.5:35095|25
MTGMYHHAQLIFSIFSR
>FUSION-ENST00000519635.1:1086-ENST00000544485.1:1622|809
AGRRPRR
>FUSION-ENST00000521414.5:55407-ENST00000511725.5:35095|6
IHIALKNPKYLK
>FUSION-ENST00000521414.5:55407-ENST00000511725.5:35095|1522
LNKYLDSLRS
>FUSION-ENST00000519635.1:1086-ENST00000544485.1:1622|280
ALVARDELPCER
>FUSION-ENST00000521414.5:55407-ENST00000511725.5:35095|982
ITGACHHVWLIIVFLVK
>ENST00000261819.8|INDEL-80103-A-AA|1
FPPNSQHAQLWMLCDQKNTV
>FUSION-ENST00000519635.1:1086-ENST00000544485.1:1622|900
TFVSGFFHSASCFQD
>FUSION-ENST00000468408.5:15756-ENST00000478470.5:52945|784
MTMMQLQGLSPLSKK
>FUSION-ENST00000521414.5:55407-ENST00000511725.5:35095|1508
WEAEVGGSR
>FUSION-ENST00000521414.5:55407-ENST00000511725.5:35095|543
MLASLVFSDLGLLASWIPR
>FUSION-ENST00000521414.5:55407-ENST00000511725.5:35095|870
QSCSELRSCRCTPAWATER
>FUSION-ENST00000468408.5:15756-ENST00000478470.5:52945|350
NNTRNFLGIR
>FUSION-ENST00000521414.5:55407-ENST00000511725.5:35095|361
MVGIFFFSLSFFFLR
>FUSION-ENST00000468408.5:15756-ENST00000478470.5:52945|449
AKYDIKGY
>FUSION-ENST00000519635.1:1086-ENST00000544485.1:1622|879
MDRILCIHSSIDRHLGCFHHK
>FUSION-ENST00000468408.5:15756-ENST00000478470.5:52945|819
MTSDCLKNFFKK
>FUSION-ENST00000521414.5:55407-ENST00000511725.5:35095|1025
SSFGGWNVQGSHK
>FUSION-ENST00000519635.1:1086-ENST00000544485.1:1622|1045
MEEAGIGDEDAK
>FUSION-ENST00000468408.5:15756-ENST00000478470.5:52945|322
MWRCERSVYIGK
>FUSION-ENST00000521414.5:55407-ENST00000511725.5:35095|773
QPGLYRST
>FUSION-ENST00000279907.12:283-ENST00000338435.8:19743|52
HLSRCVQSNIVLLTQAFRR
>FUSION-ENST00000521414.5:55407-ENST00000511725.5:35095|193
LVMLVSKS
>FUSION-ENST00000519635.1:1086-ENST00000544485.1:1622|1097
APPHAPPR
>FUSION-ENST00000521414.5:55407-ENST00000511725.5:35095|1226
MVAHACNPSTLGSQGRRIT
>FUSION-ENST00000468408.5:15756-ENST00000478470.5:52945|150
MIFPSLIFLCGVYLLNFRG
>ENST00000339764.5|SNV-15915-T-A|1
ITLEKEGDQGPNIIPADIIFIVKEK
>FUSION-ENST00000521414.5:55407-ENST00000511725.5:35095|1692
LPFQARMVWTLR
>ENST00000460699.5|SNV-10649-G-A|5
MPPLQQTLATYLQCMR
>FUSION-ENST00000468408.5:15756-ENST00000478470.5:52945|698
MPSSGHLLK
>ENST00000497914.5|SNV-47875-A-G|2
MPGRFRVGW
>FUSION-ENST00000468408.5:15756-ENST00000478470.5:52945|294
NPKTRFSQR
>ENST00000480912.5|SNV-8421-C-T|9
DSPWVKPSRKWR
>FUSION-ENST00000521414.5:55407-ENST00000511725.5:35095|1079
MLTYGIGIISKS
>FUSION-ENST00000519635.1:1086-ENST00000544485.1:1622|1090
VRQGSWR
>FUSION-ENST00000519635.1:1086-ENST00000544485.1:1622|763
QEPSGWGR
>FUSION-ENST00000468408.5:15756-ENST00000478470.5:52945|679
FVYTSITTNT
>FUSION-ENST00000468408.5:15756-ENST00000478470.5:52945|882
MYPEPPLPALPAPGLGSMK
>FUSION-ENST00000521414.5:55407-ENST00000511725.5:35095|1281
QFSSFSLQSS
>FUSION-ENST00000468408.5:15756-ENST00000478470.5:52945|803
MVICRVFVLNSCYYSER
>FUSION-ENST00000519635.1:1086-ENST00000544485.1:1622|896
VFGIPFMHPYLPLAR
>ENST00000466761.1|SNV-57365-G-A|1
FQLTVDLPACEALGPGPEFWLLPR
>FUSION-ENST00000519635.1:1086-ENST00000544485.1:1622|949
LQVHATMPG
>ENST00000409508.8|SNV-28891-C-T|1
FFKQSTYDPSDCTNMEFESDYVAFK
>FUSION-ENST00000519635.1:1086-ENST00000544485.1:1622|1012
VSCRQARATT
>FUSION-ENST00000519635.1:1086-ENST00000544485.1:1622|443
MSRAGHHP
>FUSION-ENST00000519635.1:1086-ENST00000544485.1:1622|121
WAPTLQDVNDLK
>FUSION-ENST00000521414.5:55407-ENST00000511725.5:35095|1017
MNFANREPVL
>FUSION-ENST00000521414.5:55407-ENST00000511725.5:35095|950
VLLCCPG
>FUSION-ENST00000468408.5:15756-ENST00000478470.5:52945|734
MLKHRPNSC
>FUSION-ENST00000521414.5:55407-ENST00000511725.5:35095|1279
LARMVSIS
>FUSION-ENST00000468408.5:15756-ENST00000478470.5:52945|475
EGMLQHPTKVSAIIE
>FUSION-ENST00000519635.1:1086-ENST00000544485.1:1622|688
LLAEKYFIR
>ENST00000536101.5|SNV-148640-G-A|4
QNTDLLESKIADLTSDLANER
>FUSION-ENST00000521414.5:55407-ENST00000511725.5:35095|1628
GWGCKRK
>FUSION-ENST00000521414.5:55407-ENST00000511725.5:35095|412
VGGSLEVRSSRLA
>FUSION-ENST00000580018.4:16359-ENST00000603888.2:76|44
TSTIKVPGKWPSLATSAR
>FUSION-ENST00000519635.1:1086-ENST00000544485.1:1622|530
TQYVDMAGLCL
>FUSION-ENST00000521414.5:55407-ENST00000511725.5:35095|610
MCLCKYLSTNSGWYPTK
>FUSION-ENST00000519635.1:1086-ENST00000544485.1:1622|613
DNSRTYLAR
>FUSION-ENST00000521414.5:55407-ENST00000511725.5:35095|1344
NLCSLIPEMQKHTCFVCR
>ENST00000493991.5|SNV-19000-T-C|1
LVPKAKLALLEPLVK
>ENST00000377957.4|SNV-2342-T-C|4
SRNDTIR
>FUSION-ENST00000519635.1:1086-ENST00000544485.1:1622|471
VIYLFIYLFSER
>FUSION-ENST00000521414.5:55407-ENST00000511725.5:35095|924
KESIFSAN
>FUSION-ENST00000468408.5:15756-ENST00000478470.5:52945|22
TLGIYST
>FUSION-ENST00000521414.5:55407-ENST00000511725.5:35095|1063
MHHANISDRIALLNS
>FUSION-ENST00000519635.1:1086-ENST00000544485.1:1622|642
TAWATWQNPISTK
>FUSION-ENST00000468408.5:15756-ENST00000478470.5:52945|190
WSVSSKL
>FUSION-ENST00000468408.5:15756-ENST00000478470.5:52945|571
MWFTVLLHDVWCRVHDCFPQKR
>FUSION-ENST00000519635.1:1086-ENST00000544485.1:1622|640
TAWATWQNPISTKNTKN
>FUSION-ENST00000468408.5:15756-ENST00000478470.5:52945|63
LEVFLQKTNKK
>FUSION-ENST00000468408.5:15756-ENST00000478470.5:52945|539
FSLFLFLPLL
>FUSION-ENST00000521414.5:55407-ENST00000511725.5:35095|114
SLNGFGFKK
>FUSION-ENST00000521414.5:55407-ENST00000511725.5:35095|882
KLEVRSLFVTGSR
>FUSION-ENST00000519635.1:1086-ENST00000544485.1:1622|1177
MIFHLPKSNNGPAQLSYNAMKR
>FUSION-ENST00000468408.5:15756-ENST00000478470.5:52945|219
NSQKNGKSSK
>FUSION-ENST00000468408.5:15756-ENST00000478470.5:52945|725
VHPYRAFTMNGGCRTGSCLGQVSE
>FUSION-ENST00000519635.1:1086-ENST00000544485.1:1622|478
CGPRGGRGPWQAACPQLWR
>FUSION-ENST00000519635.1:1086-ENST00000544485.1:1622|347
ALFCPAHR
>FUSION-ENST00000468408.5:15756-ENST00000478470.5:52945|34
MDITGQGGGCKEAPQNR
>FUSION-ENST00000519635.1:1086-ENST00000544485.1:1622|1061
GVRLTLR
>ENST00000535123.6|SNV-19855-G-A|6
TGAGGPRRWHQDIVR
>FUSION-ENST00000521414.5:55407-ENST00000511725.5:35095|1452
LSFLVCLFLRWSLALSPR
>FUSION-ENST00000521414.5:55407-ENST00000511725.5:35095|1630
MMGWGCKRK
>FUSION-ENST00000519635.1:1086-ENST00000544485.1:1622|1107
ADAARPRGR
>FUSION-ENST00000521414.5:55407-ENST00000511725.5:35095|172
MNMAGLQNCSIVK
>FUSION-ENST00000521414.5:55407-ENST00000511725.5:35095|413
VGGSLEVRSSR
>ENST00000535123.6|SNV-19855-G-A|7
MTGAGGPRRWHQDIVR
>ENST00000368653.7|SNV-23462-A-G|1
ISGRVLRAPK
>FUSION-ENST00000521414.5:55407-ENST00000511725.5:35095|1044
MIFFFETDYR
>ENST00000377346.9|SNV-70048-C-T|3
IGHFLFWHLRSEMHVLSVALR
>ENST00000357022.6|SNV-8164-C-T|5
MMELFDTIVEQLYSIFTVKELTNKK
