# Supplementary material for: Identification of non-canonical peptides with moPepGen
Source: Nat Biotechnol. 2025 Jun 16;44(4):568–73. doi: 10.1038/s41587-025-02701-0 (PMC12680078; doi:10.1038/s41587-025-02701-0)
Supplement: Supplementary file 4 — Supplementary Data: Cancer cell line variant peptide database. Custom peptide database FASTA file for each of the 376 cell lines from the Cancer Cell Line Encyclopedia with proteomics characterization or used in the reference channel. Variant peptide FASTA files were produced by moPepGen as the result of cell-line-specific publicly available mutations and fusions. [file 41587_2025_2701_MOESM4_ESM.zip › ACH-000487.fasta]

>FUSION-ENST00000661148.1:302820-ENST00000394601.8:6486|1176
QLILVVCPLPKF
>FUSION-ENST00000661148.1:302820-ENST00000394601.8:6486|3145
KQIVAAGLSKHQR
>FUSION-ENST00000661148.1:302820-ENST00000394601.8:6486|2376
TADCMSFHRWIK
>FUSION-ENST00000661148.1:302820-ENST00000394601.8:6486|3139
MFSWEICIDSHSLQMLFSAVL
>FUSION-ENST00000661148.1:302820-ENST00000394601.8:6486|2259
FLSKGSGQISISISSC
>FUSION-ENST00000635845.1:329159-ENST00000394601.8:6486|584
IGTFRMVAVNKNMTAV
>FUSION-ENST00000661148.1:302820-ENST00000394601.8:6486|1169
MEICFRHGTFER
>FUSION-ENST00000661148.1:302820-ENST00000394601.8:6486|2395
MGRRVVIFCK
>FUSION-ENST00000661148.1:302820-ENST00000394601.8:6486|898
KNTCFLK
>FUSION-ENST00000661148.1:302820-ENST00000394601.8:6486|3147
DSTGSGQKQRR
>FUSION-ENST00000661148.1:302820-ENST00000394601.8:6486|2929
FLSFIISFLSDIVISFLF
>FUSION-ENST00000661148.1:302820-ENST00000394601.8:6486|643
MEEYLPNKWKAK
>FUSION-ENST00000661148.1:302820-ENST00000394601.8:6486|2839
HNRIRVENINMT
>FUSION-ENST00000661148.1:302820-ENST00000394601.8:6486|110
EGDITHRGLLGRGGAR
>FUSION-ENST00000635845.1:329159-ENST00000394601.8:6486|394
VAGEREKK
>FUSION-ENST00000661148.1:302820-ENST00000394601.8:6486|2907
RIYRIWFSVPALIR
>ENST00000350110.2|SNV-135162-T-A|4
SEVILNCAANGYPSPHYRR
>FUSION-ENST00000635845.1:329159-ENST00000394601.8:6486|101
MHSFQLRQ
>FUSION-ENST00000661148.1:302820-ENST00000394601.8:6486|496
DSQPNSTR
>FUSION-ENST00000661148.1:302820-ENST00000394601.8:6486|412
NEGYSNR
>FUSION-ENST00000661148.1:302820-ENST00000394601.8:6486|1548
DTFQKYLK
>FUSION-ENST00000661148.1:302820-ENST00000394601.8:6486|1776
DLVVSEKV
>FUSION-ENST00000661148.1:302820-ENST00000394601.8:6486|947
IYTIKCSLCPKCMTK
>ENST00000327536.5|MNV-172-GTG-G|21
QNPSTLVSTLCEAEPKGKLGQR
>FUSION-ENST00000661148.1:302820-ENST00000394601.8:6486|427
AICDKPTANILNGSK
>FUSION-ENST00000661148.1:302820-ENST00000394601.8:6486|1177
MQLILVVCPLPKF
>FUSION-ENST00000661148.1:302820-ENST00000394601.8:6486|3121
SPSFLSLNITLTLCSWDYR
>FUSION-ENST00000661148.1:302820-ENST00000394601.8:6486|3107
KTIPPSNSTESGICKNSSS
>FUSION-ENST00000661148.1:302820-ENST00000394601.8:6486|3141
QIVAAGLSKHQRLSSK
>FUSION-ENST00000661148.1:302820-ENST00000394601.8:6486|3000
SSEIEGK
>FUSION-ENST00000661148.1:302820-ENST00000394601.8:6486|1419
LPLSFNTK
>FUSION-ENST00000601731.1:7112-ENST00000248244.5:13188|26
CSSSLVDGETGLGKG
>FUSION-ENST00000661148.1:302820-ENST00000394601.8:6486|3020
LSKEKTK
>ENST00000525899.6|INDEL-44694-T-TT|8
KKLLCQPR
>FUSION-ENST00000661148.1:302820-ENST00000394601.8:6486|116
MRTHGHREGDITHR
>FUSION-ENST00000635845.1:329159-ENST00000394601.8:6486|838
MLKQGGDDLRYNLVNTI
>FUSION-ENST00000661148.1:302820-ENST00000394601.8:6486|804
TVHSPGKGAEAREPSCLAQQIPLHK
>FUSION-ENST00000635845.1:329159-ENST00000394601.8:6486|614
MIARARSKPL
>ENST00000487358.5|MNV-13585-ACTT-A|4
MTPPLWQPSLRPRSSTSSRR
>FUSION-ENST00000635845.1:329159-ENST00000394601.8:6486|86
DWQILNYNIGHW
>FUSION-ENST00000661148.1:302820-ENST00000394601.8:6486|860
MLGIYYSFNKYISK
>FUSION-ENST00000661148.1:302820-ENST00000394601.8:6486|824
ELPPLAK
>ENST00000301459.5|SNV-3065-C-T|3
EVQVSQYCHHPLR
>FUSION-ENST00000661148.1:302820-ENST00000394601.8:6486|2594
MLSSPVTFILPCPHTQFLAVY
>FUSION-ENST00000635845.1:329159-ENST00000394601.8:6486|941
KIIILSCK
>FUSION-ENST00000635845.1:329159-ENST00000394601.8:6486|1006
KSEDLMNQALLIIIFFNTTL
>FUSION-ENST00000635845.1:329159-ENST00000394601.8:6486|969
IFEYLQLFTFIPVNTFNHVRCY
>FUSION-ENST00000661148.1:302820-ENST00000394601.8:6486|2747
MVFNNACFQYIK
>FUSION-ENST00000661148.1:302820-ENST00000394601.8:6486|1866
MPAKVKSFQPSYPR
>FUSION-ENST00000661148.1:302820-ENST00000394601.8:6486|2069
GFNKVGK
>FUSION-ENST00000635845.1:329159-ENST00000394601.8:6486|526
MGRGWSGIQITQN
>FUSION-ENST00000661148.1:302820-ENST00000394601.8:6486|2088
LYGAPSAGSGKGLR
>FUSION-ENST00000635845.1:329159-ENST00000394601.8:6486|798
MKPSTIDR
>FUSION-ENST00000661148.1:302820-ENST00000394601.8:6486|1476
MFFQVSWFLILAFLQIYLMY
>FUSION-ENST00000661148.1:302820-ENST00000394601.8:6486|434
KIRAICDKPTANILNGSK
>FUSION-ENST00000661148.1:302820-ENST00000394601.8:6486|2833
MTAVNQELLK
>FUSION-ENST00000661148.1:302820-ENST00000394601.8:6486|1357
CSGWLSFLYFLSLR
>FUSION-ENST00000661148.1:302820-ENST00000394601.8:6486|1921
MFKSYLLI
>FUSION-ENST00000661148.1:302820-ENST00000394601.8:6486|3026
MLKLMIQQSWNVCLSFV
>ENST00000452161.5|SNV-6321-T-G|4
ATSGVLPGGGFVAR
>FUSION-ENST00000635845.1:329159-ENST00000394601.8:6486|720
DPVSLCHQYIMAETISDKIMY
>FUSION-ENST00000661148.1:302820-ENST00000394601.8:6486|1570
APVSLICIIKNTVFTP
>FUSION-ENST00000661148.1:302820-ENST00000394601.8:6486|574
PTGESRK
>FUSION-ENST00000661148.1:302820-ENST00000394601.8:6486|877
TAELTAKYERVVK
>FUSION-ENST00000661148.1:302820-ENST00000394601.8:6486|1876
ANNVRAK
>FUSION-ENST00000635845.1:329159-ENST00000394601.8:6486|255
MNWTIFLQLTCLMLHR
>ENST00000557401.5|SNV-45558-A-G|1
TGGAQTPVTSANKIFYLNLLAQYR
>FUSION-ENST00000661148.1:302820-ENST00000394601.8:6486|954
FLINIMYMVNYIYM
>FUSION-ENST00000661148.1:302820-ENST00000394601.8:6486|2811
MSVVVLVNWPLKK
>FUSION-ENST00000661148.1:302820-ENST00000394601.8:6486|2822
NVLQCLIK
>FUSION-ENST00000661148.1:302820-ENST00000394601.8:6486|244
MGENFCNLSI
>FUSION-ENST00000661148.1:302820-ENST00000394601.8:6486|1530
GSSIYVLFK
>ENST00000394243.5|MNV-48084-AAGG-A|1
SPMVERMMGQRSPASER
>FUSION-ENST00000661148.1:302820-ENST00000394601.8:6486|146
MWRIYTMEYYAAIK
>FUSION-ENST00000661148.1:302820-ENST00000394601.8:6486|2417
AIKTKTK
>ENST00000514747.6|SNV-29580-C-G|4
DSIRASFSVCELSMDR
>FUSION-ENST00000661148.1:302820-ENST00000394601.8:6486|2086
MCHFSRIFFNAVTVVT
>ENST00000311172.11|SNV-126462-T-C|2
LASQYPKR
>FUSION-ENST00000635845.1:329159-ENST00000394601.8:6486|680
ILVYPCPMDEFTV
>FUSION-ENST00000635845.1:329159-ENST00000394601.8:6486|330
VYSFVIK
>FUSION-ENST00000661148.1:302820-ENST00000394601.8:6486|545
YQNLWDTAKAVFTGKFIALNAHR
>FUSION-ENST00000661148.1:302820-ENST00000394601.8:6486|2144
RDVKVNK
>FUSION-ENST00000661148.1:302820-ENST00000394601.8:6486|1346
FVPQVSRPQNRKCNLCLPYINTVLR
>FUSION-ENST00000635845.1:329159-ENST00000394601.8:6486|1307
SPIDHIFTCIPNFSLPLYLLPQF
>FUSION-ENST00000635845.1:329159-ENST00000394601.8:6486|1333
TFLSHEFYPPLLFLETLI
>FUSION-ENST00000635845.1:329159-ENST00000394601.8:6486|840
MLKQGGDDLR
>FUSION-ENST00000661148.1:302820-ENST00000394601.8:6486|3307
NLSCYPGSFQIK
>FUSION-ENST00000661148.1:302820-ENST00000394601.8:6486|1600
MTSLKALNLK
>FUSION-ENST00000661148.1:302820-ENST00000394601.8:6486|1181
LIMQLILVVCPLPK
>FUSION-ENST00000661148.1:302820-ENST00000394601.8:6486|1989
MMPEFVKRLK
>FUSION-ENST00000661148.1:302820-ENST00000394601.8:6486|1630
GQFIHKK
>FUSION-ENST00000635845.1:329159-ENST00000394601.8:6486|822
NFFLFTSDVLYLVLLPFVTHQQK
>FUSION-ENST00000602022.5:173-ENST00000669674.2:5272|94
MAAPLIPLSQQR
>FUSION-ENST00000661148.1:302820-ENST00000394601.8:6486|1299
MVRNIAWK
>FUSION-ENST00000635845.1:329159-ENST00000394601.8:6486|494
HMHIDIYVCVFTHMFTIK
>FUSION-ENST00000661148.1:302820-ENST00000394601.8:6486|3095
LPLINSSGCSNSTGKVSVTA
>FUSION-ENST00000635845.1:329159-ENST00000394601.8:6486|757
MSTLNFRSRDSEFYSVR
>FUSION-ENST00000635845.1:329159-ENST00000394601.8:6486|238
SVRILRWK
>ENST00000355426.8|SNV-6321-T-G|3
AAAVAGPEMQTGR
>FUSION-ENST00000661148.1:302820-ENST00000394601.8:6486|1361
MGIQIPALK
>FUSION-ENST00000661148.1:302820-ENST00000394601.8:6486|815
HSGPHTHRPGDSFRCLYHQGLVLQT
>FUSION-ENST00000661148.1:302820-ENST00000394601.8:6486|147
NYEHNGTVSLFCLRGVSSQSLE
>FUSION-ENST00000635845.1:329159-ENST00000394601.8:6486|416
KTITKIIPIFYLIQCTSWK
>FUSION-ENST00000635845.1:329159-ENST00000394601.8:6486|824
KLLVLSY
>FUSION-ENST00000661148.1:302820-ENST00000394601.8:6486|521
IETRKSLK
>FUSION-ENST00000661148.1:302820-ENST00000394601.8:6486|985
MHHVFQGYK
>FUSION-ENST00000635845.1:329159-ENST00000394601.8:6486|748
CSHTKVNTR
>FUSION-ENST00000635845.1:329159-ENST00000394601.8:6486|1321
TFNLHTKELLIFCLNSPKFSISN
>FUSION-ENST00000661148.1:302820-ENST00000394601.8:6486|2145
MRDVKVNK
>FUSION-ENST00000661148.1:302820-ENST00000394601.8:6486|2562
FTTYLFPPNECKDQK
>FUSION-ENST00000661148.1:302820-ENST00000394601.8:6486|3204
KKILAIF
>FUSION-ENST00000661148.1:302820-ENST00000394601.8:6486|3125
SLLPRLVLNSWAQAILSPQCPK
>FUSION-ENST00000661148.1:302820-ENST00000394601.8:6486|3062
LPVLTYLH
>FUSION-ENST00000635845.1:329159-ENST00000394601.8:6486|1263
MRMQFSGFFLKACNWIFDL
>FUSION-ENST00000635845.1:329159-ENST00000394601.8:6486|1044
MQSSAKR
>FUSION-ENST00000661148.1:302820-ENST00000394601.8:6486|1165
HGTFERIK
>FUSION-ENST00000661148.1:302820-ENST00000394601.8:6486|2947
CKSCYALIMLK
>FUSION-ENST00000635845.1:329159-ENST00000394601.8:6486|928
MKHFIFLSDV
>FUSION-ENST00000661148.1:302820-ENST00000394601.8:6486|2233
HPCEHVSNFS
>FUSION-ENST00000661148.1:302820-ENST00000394601.8:6486|1454
MISAHRNLR
>FUSION-ENST00000635845.1:329159-ENST00000394601.8:6486|861
TLILFIFVLK
>FUSION-ENST00000635845.1:329159-ENST00000394601.8:6486|206
STFSSVFNSK
>ENST00000250448.5|MNV-3935-AC-A|12
TAATCAAR
>FUSION-ENST00000661148.1:302820-ENST00000394601.8:6486|2579
VFCYYLNMNSQERTYK
>ENST00000503932.5|SNV-414-C-T|2
VQRAAPAEAVEPR
>FUSION-ENST00000661148.1:302820-ENST00000394601.8:6486|1238
MPFFAEVEFLVKS
>FUSION-ENST00000661148.1:302820-ENST00000394601.8:6486|2189
MFQIMSPRLSLDFKLLLCFSYK
>FUSION-ENST00000661148.1:302820-ENST00000394601.8:6486|1621
MEMREQAK
>FUSION-ENST00000661148.1:302820-ENST00000394601.8:6486|663
MTGSKSHITILTLNVNGLNAPIKR
>FUSION-ENST00000661148.1:302820-ENST00000394601.8:6486|3328
HLCIDSLIKL
>FUSION-ENST00000661148.1:302820-ENST00000394601.8:6486|1059
ITLGIATCHIYIYIYIYIYIYDLPT
>FUSION-ENST00000635845.1:329159-ENST00000394601.8:6486|773
MYTIPLDSLTIFSVFTCIIYCK
>FUSION-ENST00000661148.1:302820-ENST00000394601.8:6486|1525
HFDLRCR
>ENST00000485405.5|SNV-21664-G-A|4
SYWNWKSTLR
>ENST00000250448.5|MNV-3935-AC-A|26
CPSMTASSRWHAPR
>FUSION-ENST00000635845.1:329159-ENST00000394601.8:6486|658
MIATLLGPISSG
>FUSION-ENST00000635845.1:329159-ENST00000394601.8:6486|455
KFGTCIH
>FUSION-ENST00000661148.1:302820-ENST00000394601.8:6486|186
PVRMVIIEMSGNSR
>FUSION-ENST00000661148.1:302820-ENST00000394601.8:6486|423
LEAFPLKTGTR
>FUSION-ENST00000635845.1:329159-ENST00000394601.8:6486|258
VEGEGEAGHTLHGGRR
>FUSION-ENST00000661148.1:302820-ENST00000394601.8:6486|169
GCGEIGMLLHCW
>FUSION-ENST00000635845.1:329159-ENST00000394601.8:6486|538
LLRINQVR
>ENST00000495994.5|SNV-164066-G-A|3
STFVSSVKSSDSPTQHTVGFQK
>FUSION-ENST00000661148.1:302820-ENST00000394601.8:6486|2147
CFLITLTIFIK
>FUSION-ENST00000432829.6:156713-ENST00000430387.1:16391|4
KLNGVISFVISQWK
>FUSION-ENST00000661148.1:302820-ENST00000394601.8:6486|3281
PFYSIFYNDKLVK
>FUSION-ENST00000661148.1:302820-ENST00000394601.8:6486|1153
MPKFMNIFL
>ENST00000491388.6|SNV-180595-A-G|1
WKRHKPNR
>FUSION-ENST00000661148.1:302820-ENST00000394601.8:6486|1019
NRFMFFFEELSYVGEGRTLTGGIHR
>FUSION-ENST00000661148.1:302820-ENST00000394601.8:6486|2157
MNTIHSLSTERLVCHTMLRES
>FUSION-ENST00000661148.1:302820-ENST00000394601.8:6486|571
KDLKSTP
>FUSION-ENST00000661148.1:302820-ENST00000394601.8:6486|1801
MLPISNPEFFTCLITLQPLWK
>ENST00000533623.1|SNV-2422-G-A|2
DEDSAVYSFETLVDGKK
>FUSION-ENST00000661148.1:302820-ENST00000394601.8:6486|775
ASKKYGTM
>FUSION-ENST00000661148.1:302820-ENST00000394601.8:6486|585
MRTKTQCTR
>FUSION-ENST00000661148.1:302820-ENST00000394601.8:6486|2909
VSFFSFFYF
>FUSION-ENST00000635845.1:329159-ENST00000394601.8:6486|915
SFEILVKY
>ENST00000216602.10|SNV-16926-T-C|1
ATGMFLQHTVPGTEGVTQLK
>FUSION-ENST00000635845.1:329159-ENST00000394601.8:6486|1331
KSCLPTR
>FUSION-ENST00000661148.1:302820-ENST00000394601.8:6486|2031
VVYFLYLDRKISWNMSGS
>FUSION-ENST00000661148.1:302820-ENST00000394601.8:6486|2215
TSSMCKENISAK
>ENST00000367661.7|SNV-93309-G-C|2
CWLRAKVR
>FUSION-ENST00000635845.1:329159-ENST00000394601.8:6486|419
MFMKTITKIIPIFYLIQCTSWK
>FUSION-ENST00000635845.1:329159-ENST00000394601.8:6486|176
KLTLFLSMIWLHLLQKIAK
>FUSION-ENST00000661148.1:302820-ENST00000394601.8:6486|2998
LESYIICSLFLSPCFCLPK
>FUSION-ENST00000661148.1:302820-ENST00000394601.8:6486|1399
SGGTIIISVAR
>FUSION-ENST00000661148.1:302820-ENST00000394601.8:6486|493
GTKRSWFHPF
>FUSION-ENST00000661148.1:302820-ENST00000394601.8:6486|2655
SQSVNFV
>FUSION-ENST00000661148.1:302820-ENST00000394601.8:6486|3312
TSWSNNLERSPSHYPWR
>FUSION-ENST00000432829.6:156713-ENST00000430387.1:16391|10
QSVIESSFKRR
>FUSION-ENST00000661148.1:302820-ENST00000394601.8:6486|2857
KLAETTL
>FUSION-ENST00000661148.1:302820-ENST00000394601.8:6486|2534
HLVLKTCVDEIK
>ENST00000453904.2|INDEL-17759-A-AA|7
MQKNGFAR
>FUSION-ENST00000661148.1:302820-ENST00000394601.8:6486|2818
HLEQWTISP
>FUSION-ENST00000661148.1:302820-ENST00000394601.8:6486|661
SHITILTLNVNGLNAPIK
>FUSION-ENST00000635845.1:329159-ENST00000394601.8:6486|795
KPSTIDRVAYK
>FUSION-ENST00000661148.1:302820-ENST00000394601.8:6486|1532
WFPVIMGSSIYVLFKHFDLRCR
>FUSION-ENST00000661148.1:302820-ENST00000394601.8:6486|2673
FCRLILGIYSAVCMKR
>FUSION-ENST00000661148.1:302820-ENST00000394601.8:6486|823
ELPPLAKGSR
>ENST00000468734.1|SNV-55934-A-G|2
MHEFQSEVFVIIGGCTK
>FUSION-ENST00000661148.1:302820-ENST00000394601.8:6486|2748
MVAATIF
>ENST00000369367.8|SNV-63292-A-G|1
TQEGEEKKQTSGTSNTR
>FUSION-ENST00000661148.1:302820-ENST00000394601.8:6486|3017
AIDRDEHDFIDLFLK
>FUSION-ENST00000635845.1:329159-ENST00000394601.8:6486|168
NTCSQVCPACHLC
>ENST00000468334.5|SNV-3467-T-C|9
MEHQPDSWHVLR
>ENST00000623073.3|SNV-69015-A-G|4
MPSGDEGIDEKLGLSYK
>FUSION-ENST00000635845.1:329159-ENST00000394601.8:6486|579
MLARLVLNS
>FUSION-ENST00000661148.1:302820-ENST00000394601.8:6486|1996
MWQKRTDWNHMLQF
>FUSION-ENST00000661148.1:302820-ENST00000394601.8:6486|2027
HAEMRLLR
>FUSION-ENST00000661148.1:302820-ENST00000394601.8:6486|917
MDLKVFILLLR
>FUSION-ENST00000661148.1:302820-ENST00000394601.8:6486|275
DFMTKTPNVIAIK
>ENST00000485405.5|SNV-21664-G-A|1
STLRSLFKK
>FUSION-ENST00000661148.1:302820-ENST00000394601.8:6486|2790
LDELSEKCSAMFDK
>FUSION-ENST00000661148.1:302820-ENST00000394601.8:6486|1267
TLPLTKLSGSSIFHLPLIPSYVSMK
>FUSION-ENST00000635845.1:329159-ENST00000394601.8:6486|215
LISIYQLNR
>FUSION-ENST00000661148.1:302820-ENST00000394601.8:6486|1430
YSLVLLQKEDFHLPALFVPQR
>FUSION-ENST00000625598.1:688-ENST00000296674.13:55|51
TFLANAFALAR
>FUSION-ENST00000661148.1:302820-ENST00000394601.8:6486|1685
MSVLKFFSLVTKFSIHLK
>FUSION-ENST00000635845.1:329159-ENST00000394601.8:6486|417
MKTITKIIPIFYLIQCTSWK
>FUSION-ENST00000661148.1:302820-ENST00000394601.8:6486|39
MYYKMIYKIGLINLPQSFLFFR
>FUSION-ENST00000661148.1:302820-ENST00000394601.8:6486|2556
GTLLFYLVIK
>FUSION-ENST00000635845.1:329159-ENST00000394601.8:6486|119
IFIMPPYRNYR
>FUSION-ENST00000635845.1:329159-ENST00000394601.8:6486|608
MLCFSIWKEMALSTSCYYPK
>FUSION-ENST00000635845.1:329159-ENST00000394601.8:6486|380
KTAGKPAIFK
>ENST00000465208.5|SNV-14528-T-G|1
SVGQPLKPLPIGSSPQPAMCGALGL
>FUSION-ENST00000661148.1:302820-ENST00000394601.8:6486|2168
MRDENMNTIHSLSTERLVCHTMLR
>FUSION-ENST00000661148.1:302820-ENST00000394601.8:6486|1007
SLSGSNSSIMHSGHVVNYDYYNHN
>FUSION-ENST00000661148.1:302820-ENST00000394601.8:6486|2873
VKILPLLILVFRIVER
>FUSION-ENST00000661148.1:302820-ENST00000394601.8:6486|2170
MRDENMNTIHSLSTER
>FUSION-ENST00000635845.1:329159-ENST00000394601.8:6486|1163
YNIISQPWWCAPVVPDT
>FUSION-ENST00000661148.1:302820-ENST00000394601.8:6486|1473
SICMSTCWVCFPIVFSL
>FUSION-ENST00000661148.1:302820-ENST00000394601.8:6486|1003
VVFLPNLFPSTIC
>FUSION-ENST00000661148.1:302820-ENST00000394601.8:6486|2440
MLEAKAR
>ENST00000265678.9|SNV-492545-G-A|1
MLHMDPHQRLTAMQVLKHPWVVNR
>FUSION-ENST00000661148.1:302820-ENST00000394601.8:6486|132
DEFMSFAGTWMNLETIILSRLTQE
>FUSION-ENST00000661148.1:302820-ENST00000394601.8:6486|1623
HPIYSSGVTSK
>FUSION-ENST00000661148.1:302820-ENST00000394601.8:6486|418
QGCPRAQNNIGSSGQSNQARER
>FUSION-ENST00000635845.1:329159-ENST00000394601.8:6486|1453
MCFKIAFIVFFLLQMILCS
>FUSION-ENST00000661148.1:302820-ENST00000394601.8:6486|1792
MPVIPALWEAEIGRSLEVR
>FUSION-ENST00000635845.1:329159-ENST00000394601.8:6486|1461
MVQSLLILFNIRELSKIQIVLHLSS
>FUSION-ENST00000661148.1:302820-ENST00000394601.8:6486|2014
METLQEVEK
>FUSION-ENST00000421119.1:96-ENST00000380959.7:91463|54
MSFSVKSLK
>FUSION-ENST00000635845.1:329159-ENST00000394601.8:6486|1300
MFAGHYFEK
>FUSION-ENST00000661148.1:302820-ENST00000394601.8:6486|766
NEQSLQEIWNYVKRPNLR
>FUSION-ENST00000635845.1:329159-ENST00000394601.8:6486|742
VIYLKESPECHPQK
>ENST00000317402.11|SNV-7555-A-G|4
NLFFRVSYLTQMDVK
>FUSION-ENST00000635845.1:329159-ENST00000394601.8:6486|204
STFSSVFNSKCWSWVNK
>ENST00000443782.6|SNV-3392-G-A|1
DQEMPEALEFNPSANPEANTIFQR
>FUSION-ENST00000635845.1:329159-ENST00000394601.8:6486|276
LNSFFKCHFFSNHTRY
>FUSION-ENST00000635845.1:329159-ENST00000394601.8:6486|539
GWAEAGVEFRLLRINQVR
>FUSION-ENST00000661148.1:302820-ENST00000394601.8:6486|2643
VPSSFYFGANILKVAR
>FUSION-ENST00000661148.1:302820-ENST00000394601.8:6486|3074
ISKGIFRTK
>FUSION-ENST00000661148.1:302820-ENST00000394601.8:6486|1809
RDGHASQGKVVPAK
>FUSION-ENST00000661148.1:302820-ENST00000394601.8:6486|1654
MKSDMTTGNYK
>FUSION-ENST00000661148.1:302820-ENST00000394601.8:6486|1614
EQAKHLRK
>FUSION-ENST00000661148.1:302820-ENST00000394601.8:6486|1045
WQPGGDSKYAVQYVGPKVR
>FUSION-ENST00000661148.1:302820-ENST00000394601.8:6486|522
AELKKIETR
>FUSION-ENST00000661148.1:302820-ENST00000394601.8:6486|1851
KGTLILYTYTHTHTHMQR
>FUSION-ENST00000661148.1:302820-ENST00000394601.8:6486|2682
LLFNLNQHCFR
>FUSION-ENST00000635845.1:329159-ENST00000394601.8:6486|1176
MISHLANFYFLYR
>FUSION-ENST00000661148.1:302820-ENST00000394601.8:6486|1498
MPHHHFFCSAGQYYRR
>FUSION-ENST00000661148.1:302820-ENST00000394601.8:6486|2662
MWMLFLAK
>FUSION-ENST00000601731.1:7112-ENST00000248244.5:13188|18
LLFISGWRNR
>FUSION-ENST00000635845.1:329159-ENST00000394601.8:6486|566
HFKHIFK
>FUSION-ENST00000661148.1:302820-ENST00000394601.8:6486|2483
MLILKLF
>ENST00000409762.5|SNV-205225-G-C|1
QFHHLAAQGPQECLVRIYIVR
>FUSION-ENST00000635845.1:329159-ENST00000394601.8:6486|1042
QSSAKRENLLLLLFICFLR
>ENST00000431373.1|SNV-14698-G-C|1
VSGSASWESVS
>FUSION-ENST00000635845.1:329159-ENST00000394601.8:6486|949
NIMKVYIWLVVKK
>FUSION-ENST00000661148.1:302820-ENST00000394601.8:6486|3333
VTKACICALTH
>FUSION-ENST00000661148.1:302820-ENST00000394601.8:6486|2092
KFKLYGAPSAGSGK
>FUSION-ENST00000661148.1:302820-ENST00000394601.8:6486|2931
YVPYFLNPVHH
>FUSION-ENST00000661148.1:302820-ENST00000394601.8:6486|430
QKRPLIK
>FUSION-ENST00000661148.1:302820-ENST00000394601.8:6486|153
SWNQPKCPSMIDWIK
>FUSION-ENST00000635845.1:329159-ENST00000394601.8:6486|1368
MSHHGCPKPSLFLMPFFK
>ENST00000320574.10|SNV-83-C-G|1
SGGGRRADPGADGEASR
>FUSION-ENST00000661148.1:302820-ENST00000394601.8:6486|2806
NTLWTVNSPRPFQVLMYVLCFM
>FUSION-ENST00000661148.1:302820-ENST00000394601.8:6486|1307
ICLFNLTLKNNSQK
>FUSION-ENST00000661148.1:302820-ENST00000394601.8:6486|534
INTLTSQLKELEK
>FUSION-ENST00000661148.1:302820-ENST00000394601.8:6486|912
VFILLLRVESICSFAR
>FUSION-ENST00000635845.1:329159-ENST00000394601.8:6486|1390
YVCIYTHTHTHIYIFIYLLFFLRR
>FUSION-ENST00000661148.1:302820-ENST00000394601.8:6486|1770
YIGLLLKMAR
>FUSION-ENST00000635845.1:329159-ENST00000394601.8:6486|148
YFSLHLSGILLMAIDGLGMKSFVIK
>FUSION-ENST00000661148.1:302820-ENST00000394601.8:6486|2703
ILYLKYTFYVVK
>ENST00000248594.11|SNV-89551-C-G|2
KPVLHMVSSEQHSADLNR
>FUSION-ENST00000661148.1:302820-ENST00000394601.8:6486|311
KLKLDPFLTPCTK
>FUSION-ENST00000635845.1:329159-ENST00000394601.8:6486|312
NLFKPDQPSK
>FUSION-ENST00000661148.1:302820-ENST00000394601.8:6486|183
NHHSQQTNTGIENQTPHVLTR
>ENST00000557401.5|SNV-45558-A-G|6
SGQLDKVVELMTGGAQTPVTSANK
>FUSION-ENST00000635845.1:329159-ENST00000394601.8:6486|878
NLFFVTDKFVLNN
>FUSION-ENST00000661148.1:302820-ENST00000394601.8:6486|563
LELRIKK
>FUSION-ENST00000661148.1:302820-ENST00000394601.8:6486|2455
FFFSGNFN
>ENST00000394243.5|MNV-48084-AAGG-A|2
SPMVERMMGQR
>FUSION-ENST00000661148.1:302820-ENST00000394601.8:6486|1818
LLNLSSSKR
>FUSION-ENST00000635845.1:329159-ENST00000394601.8:6486|211
SPSTLKIVSK
>FUSION-ENST00000602185.5:7112-ENST00000248244.5:13188|5
GPNCGEQPGWKNR
>FUSION-ENST00000661148.1:302820-ENST00000394601.8:6486|1951
WLMTVIPAF
>FUSION-ENST00000661418.1:329159-ENST00000394601.8:6486|1497
LIFRNFTGIIIQINCKHSIQMVSR
>FUSION-ENST00000661148.1:302820-ENST00000394601.8:6486|1567
GVVQSSLN
>FUSION-ENST00000635845.1:329159-ENST00000394601.8:6486|232
MQLPSAR
>FUSION-ENST00000661148.1:302820-ENST00000394601.8:6486|737
MKEKMLR
>FUSION-ENST00000661148.1:302820-ENST00000394601.8:6486|1919
MCGYLHIPISTSIFVLEMTSDIK
>FUSION-ENST00000661148.1:302820-ENST00000394601.8:6486|970
MCLGLSPL
>FUSION-ENST00000661148.1:302820-ENST00000394601.8:6486|3243
VFIPLLVLVR
>FUSION-ENST00000661148.1:302820-ENST00000394601.8:6486|2023
RLLRYLC
>FUSION-ENST00000661148.1:302820-ENST00000394601.8:6486|699
LRDFVITRPALEELLKEALNMER
>FUSION-ENST00000661148.1:302820-ENST00000394601.8:6486|1591
ISSVIATSYHILQNKTE
>FUSION-ENST00000635845.1:329159-ENST00000394601.8:6486|520
EICQTPLYFQLQ
>FUSION-ENST00000661148.1:302820-ENST00000394601.8:6486|2636
MFSGEQCLRV
>FUSION-ENST00000635845.1:329159-ENST00000394601.8:6486|1400
CFSSFFTDICVR
>FUSION-ENST00000661148.1:302820-ENST00000394601.8:6486|335
AIQPKVIYR
>FUSION-ENST00000635845.1:329159-ENST00000394601.8:6486|605
EMALSTSCYYPKLCHFICSGFMR
>FUSION-ENST00000661148.1:302820-ENST00000394601.8:6486|2010
METLQEVEKSESSRGGVS
>FUSION-ENST00000661148.1:302820-ENST00000394601.8:6486|1166
EICFRHGTFERIK
>ENST00000465208.5|SNV-14528-T-G|4
TLMAHTKPREERSR
>ENST00000612677.6|SNV-23337-C-T|2
VSWQVEEKLSFPGVGEK
>ENST00000347758.6|SNV-9480-G-A|6
VLLRCLTLLQRLLQEHQLK
>ENST00000452346.6|MNV-13059-AC-A|2
LSIKSIQIEADNVSLTP
>FUSION-ENST00000635845.1:329159-ENST00000394601.8:6486|1152
YKLCQRK
>FUSION-ENST00000635845.1:329159-ENST00000394601.8:6486|420
FMKTITK
>FUSION-ENST00000661148.1:302820-ENST00000394601.8:6486|505
DKFLDTYTLSRLNQEEVK
>ENST00000370944.9|SNV-544-C-G|2
LQLKAAPASSNPR
>FUSION-ENST00000661148.1:302820-ENST00000394601.8:6486|2526
KSLLTSVLNKTR
>FUSION-ENST00000635845.1:329159-ENST00000394601.8:6486|88
MEKDWQILNYNIGHW
>FUSION-ENST00000661148.1:302820-ENST00000394601.8:6486|1226
KIYFKYICIVQIFYR
>FUSION-ENST00000661148.1:302820-ENST00000394601.8:6486|2213
MCKENISAK
>FUSION-ENST00000661148.1:302820-ENST00000394601.8:6486|724
LTAGLSAETLQARR
>FUSION-ENST00000635845.1:329159-ENST00000394601.8:6486|227
MTIRGEICLGTQSQIISTSLSFGL
>FUSION-ENST00000637731.1:33960-ENST00000356711.7:69734|261
MQNCCFQLCNVFR
>ENST00000585133.1|SNV-28558-A-G|4
MSVQKIWR
>FUSION-ENST00000635845.1:329159-ENST00000394601.8:6486|972
RIFEYLQLFTFIPVNTFNHVR
>FUSION-ENST00000661148.1:302820-ENST00000394601.8:6486|1489
YIGNLTYLNKAVK
>FUSION-ENST00000661148.1:302820-ENST00000394601.8:6486|1860
SFQPSYPRLKPGENRSK
>FUSION-ENST00000661148.1:302820-ENST00000394601.8:6486|1943
SLEPRSR
>FUSION-ENST00000661148.1:302820-ENST00000394601.8:6486|2488
MLKFHNIHIS
>FUSION-ENST00000661148.1:302820-ENST00000394601.8:6486|921
MICRMDLK
>FUSION-ENST00000661148.1:302820-ENST00000394601.8:6486|659
SHITILTLNVNGLNAPIKRHR
>FUSION-ENST00000661148.1:302820-ENST00000394601.8:6486|2242
MIRPPRPPK
>FUSION-ENST00000661148.1:302820-ENST00000394601.8:6486|652
SKDPLVCCIEETHLTCKDTQGLK
>FUSION-ENST00000635845.1:329159-ENST00000394601.8:6486|481
FSKIRVSFFVIILYYHIYIYAYAHR
>FUSION-ENST00000661148.1:302820-ENST00000394601.8:6486|2040
WFLAGKSCL
>FUSION-ENST00000635845.1:329159-ENST00000394601.8:6486|1430
SFTLSGLSFLICK
>ENST00000646859.1|SNV-221158-A-G|2
HSSSFSVEEIQAAVPYRK
>FUSION-ENST00000635845.1:329159-ENST00000394601.8:6486|1455
MTQAMCFKIAFIVFFLLQMILCS
>FUSION-ENST00000635845.1:329159-ENST00000394601.8:6486|886
NQLLLRWFHSSNLGSVGE
>FUSION-ENST00000661148.1:302820-ENST00000394601.8:6486|406
GSQIVPVCR
>FUSION-ENST00000661148.1:302820-ENST00000394601.8:6486|2148
CNTFIIFIINVSLFIQVFSSVK
>FUSION-ENST00000635845.1:329159-ENST00000394601.8:6486|521
MEICQTPLYFQLQ
>FUSION-ENST00000635845.1:329159-ENST00000394601.8:6486|713
VVSACNPSYSGSGGR
>ENST00000509742.1|SNV-492545-G-A|3
DPHQRLTAMQVLK
>FUSION-ENST00000635845.1:329159-ENST00000394601.8:6486|167
MSQIMGWIHPLVLSMMTQGK
>FUSION-ENST00000661148.1:302820-ENST00000394601.8:6486|1211
IYYVNVSYNLNDIH
>FUSION-ENST00000661148.1:302820-ENST00000394601.8:6486|2280
LFLCVCYFKQHCK
>FUSION-ENST00000661148.1:302820-ENST00000394601.8:6486|2192
FQIMSPR
>ENST00000382909.5|SNV-38842-C-T|1
FLETYYTRILPNGEKTTR
>FUSION-ENST00000661148.1:302820-ENST00000394601.8:6486|448
KLIHHNQVGFILGIQGWFNICK
>ENST00000647941.2|SNV-8064-A-T|2
GIGGIFFDDLVSPSK
>ENST00000395135.7|MNV-3444-TG-T|3
RACSAPSARRPGP
>FUSION-ENST00000661148.1:302820-ENST00000394601.8:6486|584
RTKTQCTR
>FUSION-ENST00000661148.1:302820-ENST00000394601.8:6486|1208
DEFIYCYVCIYIYNIYISIYIYR
>FUSION-ENST00000661148.1:302820-ENST00000394601.8:6486|1735
MCLETLSIETGEKR
>FUSION-ENST00000661148.1:302820-ENST00000394601.8:6486|2374
TADCMSFHRWIKALLHYPPTPFT
>FUSION-ENST00000635845.1:329159-ENST00000394601.8:6486|544
GFSVHWQSFLWQAWRGWAEAGVEFR
>FUSION-ENST00000661148.1:302820-ENST00000394601.8:6486|1155
MENFLKMF
>FUSION-ENST00000661148.1:302820-ENST00000394601.8:6486|2837
MAVQVLVEQAINMTAVNQELLK
>FUSION-ENST00000661148.1:302820-ENST00000394601.8:6486|1933
YIERYTHIILYGMLYSIFHLHK
>FUSION-ENST00000661148.1:302820-ENST00000394601.8:6486|336
MAIQPKVIYR
>FUSION-ENST00000635845.1:329159-ENST00000394601.8:6486|1025
MFDGLGTCRIHYIFFIKGLHIIK
>FUSION-ENST00000661148.1:302820-ENST00000394601.8:6486|1577
IGAEIKISERYLWTIT
>FUSION-ENST00000635845.1:329159-ENST00000394601.8:6486|727
ILYSLSLSK
>FUSION-ENST00000661148.1:302820-ENST00000394601.8:6486|561
KLTQNCTTTWK
>FUSION-ENST00000601731.1:7112-ENST00000248244.5:13188|36
MGRRDAPLH
>FUSION-ENST00000421119.1:96-ENST00000380959.7:91463|46
SGHPGSLPNCAK
>FUSION-ENST00000661148.1:302820-ENST00000394601.8:6486|1749
MPVIPALGRLR
>FUSION-ENST00000635845.1:329159-ENST00000394601.8:6486|218
EVLCTTCITGFSCK
>FUSION-ENST00000635845.1:329159-ENST00000394601.8:6486|510
YTDQYYLINILHNGLEH
>FUSION-ENST00000635845.1:329159-ENST00000394601.8:6486|615
FCHVGQAGVELLTSGDLPPQPLK
>FUSION-ENST00000635845.1:329159-ENST00000394601.8:6486|382
YVGGLNVCVCIWKERNDS
>FUSION-ENST00000661148.1:302820-ENST00000394601.8:6486|610
PQLKDTDWQIG
>FUSION-ENST00000661148.1:302820-ENST00000394601.8:6486|1036
KGQPINHLYSNVLNLHR
>ENST00000409418.9|SNV-126462-T-C|5
EYAQGMQKLASQYPK
>FUSION-ENST00000661148.1:302820-ENST00000394601.8:6486|642
EEYLPNKWKAK
>FUSION-ENST00000637731.1:33960-ENST00000356711.7:69734|264
TVAFSYVTFFDPMRWK
>FUSION-ENST00000635845.1:329159-ENST00000394601.8:6486|289
SSMSSMLNSFFKCHFFSNHTR
>FUSION-ENST00000661148.1:302820-ENST00000394601.8:6486|3350
AQPVLHLETVQRSANQVK
>FUSION-ENST00000635845.1:329159-ENST00000394601.8:6486|1296
MFAGHYFEKAKG
>FUSION-ENST00000661148.1:302820-ENST00000394601.8:6486|885
MPTISRTAELTAK
>FUSION-ENST00000661148.1:302820-ENST00000394601.8:6486|358
LMDRKTQYHGNGHTAQSNL
>FUSION-ENST00000661148.1:302820-ENST00000394601.8:6486|1560
KDPPQLRQR
>FUSION-ENST00000661148.1:302820-ENST00000394601.8:6486|1556
AIGNIVW
>FUSION-ENST00000661148.1:302820-ENST00000394601.8:6486|2887
MPALPAPSSPNSTSLQLSVFGY
>FUSION-ENST00000661148.1:302820-ENST00000394601.8:6486|2715
QISQLVEGASGWQLWAFGCWTTIGK
>FUSION-ENST00000661148.1:302820-ENST00000394601.8:6486|2301
MVDHFRVVSLEDKEAGVCI
>FUSION-ENST00000635845.1:329159-ENST00000394601.8:6486|153
TQGKMPLR
>FUSION-ENST00000661148.1:302820-ENST00000394601.8:6486|636
KKGCNPSL
>ENST00000368985.8|SNV-1130-C-A|4
DPTLDHHWHLWKKNYGK
>FUSION-ENST00000661148.1:302820-ENST00000394601.8:6486|927
GPFYELILFGEISH
>FUSION-ENST00000635845.1:329159-ENST00000394601.8:6486|729
NSLRILYSLSLSK
>FUSION-ENST00000635845.1:329159-ENST00000394601.8:6486|698
LECSGTISAHCSLHLPDSSDSHE
>FUSION-ENST00000661148.1:302820-ENST00000394601.8:6486|2041
MWFLAGKSCL
>FUSION-ENST00000601731.1:7112-ENST00000248244.5:13188|8
MDQGECLIPVCHPSPVKVDKDR
>FUSION-ENST00000661148.1:302820-ENST00000394601.8:6486|2329
RMALVEAR
>FUSION-ENST00000661148.1:302820-ENST00000394601.8:6486|162
AHVHLCNKPARSAHVSQNLKYNK
>FUSION-ENST00000661148.1:302820-ENST00000394601.8:6486|542
FIALNAHR
>FUSION-ENST00000661148.1:302820-ENST00000394601.8:6486|475
NIDAKILNKILPNR
>FUSION-ENST00000661148.1:302820-ENST00000394601.8:6486|2706
IAHFYSTQLLLFHGECRFKILYLK
>FUSION-ENST00000661148.1:302820-ENST00000394601.8:6486|1444
MLPILMIIS
>FUSION-ENST00000661148.1:302820-ENST00000394601.8:6486|608
MDGGIFTK
>FUSION-ENST00000661148.1:302820-ENST00000394601.8:6486|3250
MMHSQLWNFNR
>FUSION-ENST00000635845.1:329159-ENST00000394601.8:6486|1329
MNFIPHFYF
>FUSION-ENST00000635845.1:329159-ENST00000394601.8:6486|1454
TQAMCFKIAFIVFFLLQMILCS
>FUSION-ENST00000661148.1:302820-ENST00000394601.8:6486|1274
AQVFLLLGLSITR
>FUSION-ENST00000635845.1:329159-ENST00000394601.8:6486|236
GETAPMMQLPSAR
>FUSION-ENST00000661148.1:302820-ENST00000394601.8:6486|2793
MFFKLDELSEKCSAMFDK
>FUSION-ENST00000661148.1:302820-ENST00000394601.8:6486|2179
LLLCFSYKEGVR
>FUSION-ENST00000635845.1:329159-ENST00000394601.8:6486|1050
CCQMKDESGFP
>ENST00000644917.1|SNV-105404-G-A|2
DEEGAIVILKR
>FUSION-ENST00000661148.1:302820-ENST00000394601.8:6486|1661
AIPCSGESGQCHLSVSLMRAR
>FUSION-ENST00000635845.1:329159-ENST00000394601.8:6486|1015
MQFCYTKMVASIYLLILNRK
>FUSION-ENST00000635845.1:329159-ENST00000394601.8:6486|712
MVVSACNPSYSGSGGRR
>FUSION-ENST00000432829.6:156713-ENST00000430387.1:16391|18
CHIVKGEPR
>ENST00000531978.5|SNV-2019-T-G|4
NQSFCPTVNLDKVWTLVSEQTR
>ENST00000269143.8|SNV-26068-C-T|2
SLKLDSTLEK
>FUSION-ENST00000661148.1:302820-ENST00000394601.8:6486|2858
DEKLLFLVQ
>FUSION-ENST00000661148.1:302820-ENST00000394601.8:6486|3067
PPVSFPWLKLLLIPHYLPR
>ENST00000432564.3|SNV-1434-C-T|3
TQRLEEMPISNLGRR
>FUSION-ENST00000635845.1:329159-ENST00000394601.8:6486|470
YQLKIIGNFINPINIVFNFL
>FUSION-ENST00000661148.1:302820-ENST00000394601.8:6486|2785
MFDKITTASR
>FUSION-ENST00000661148.1:302820-ENST00000394601.8:6486|3048
LVELGALDHPAL
>FUSION-ENST00000635845.1:329159-ENST00000394601.8:6486|965
LSYCNICRLEELVGLLAL
>FUSION-ENST00000635845.1:329159-ENST00000394601.8:6486|1175
ISHLANFYFLYR
>FUSION-ENST00000661148.1:302820-ENST00000394601.8:6486|1413
VEILALGISKTK
>FUSION-ENST00000635845.1:329159-ENST00000394601.8:6486|189
KLIVYQTFSHFYCMQWAISFFLK
>FUSION-ENST00000661148.1:302820-ENST00000394601.8:6486|964
MELVPRSR
>FUSION-ENST00000661148.1:302820-ENST00000394601.8:6486|3244
MAKCCLY
>ENST00000652356.1|SNV-3845-C-T|1
TSSLCASARPSARCSAATTGR
>FUSION-ENST00000661148.1:302820-ENST00000394601.8:6486|1879
YVRANNVR
>FUSION-ENST00000661148.1:302820-ENST00000394601.8:6486|1711
MVERLEELSLGNNKFVR
>FUSION-ENST00000661148.1:302820-ENST00000394601.8:6486|1729
NALISTR
>ENST00000492207.5|SNV-50829-C-T|2
RAWQGESQTVLLLPCLATGYR
>FUSION-ENST00000635845.1:329159-ENST00000394601.8:6486|1121
ILAHCSLCLPGSSDSRASAS
>FUSION-ENST00000661148.1:302820-ENST00000394601.8:6486|2033
VVYFLYLDRK
>ENST00000513201.1|SNV-202845-G-A|2
LWGREVKSGR
>ENST00000268489.10|SNV-1002041-G-C|3
HQRSDSLR
>FUSION-ENST00000661148.1:302820-ENST00000394601.8:6486|2905
IWFSVPALIR
>FUSION-ENST00000661148.1:302820-ENST00000394601.8:6486|2134
GFRWSLVER
>FUSION-ENST00000661148.1:302820-ENST00000394601.8:6486|2071
DKSKGFNK
>FUSION-ENST00000661148.1:302820-ENST00000394601.8:6486|2059
FSNISLIETLKNH
>FUSION-ENST00000661148.1:302820-ENST00000394601.8:6486|2577
NSQERTYK
>FUSION-ENST00000661148.1:302820-ENST00000394601.8:6486|1783
DQPGQHGETPSLLKIQK
>ENST00000295542.6|SNV-16840-G-A|2
GCPLLHRWLCR
>FUSION-ENST00000635845.1:329159-ENST00000394601.8:6486|1420
MAIILQLVILWFQIEYHIF
>ENST00000644288.1|SNV-137637-A-T|2
AKQQFWEFRSFSV
>FUSION-ENST00000661148.1:302820-ENST00000394601.8:6486|76
MSQRSHGINVL
>ENST00000340124.9|SNV-32285-A-G|3
DHCDPKVLCIINPGNPTGQVQSRR
>FUSION-ENST00000635845.1:329159-ENST00000394601.8:6486|142
AIDGLGMKSFVIKT
>FUSION-ENST00000635845.1:329159-ENST00000394601.8:6486|1306
MFSHIVGIQPMFAGHYFEK
>FUSION-ENST00000635845.1:329159-ENST00000394601.8:6486|499
MDVYITVIIACVQDRVKK
>FUSION-ENST00000635845.1:329159-ENST00000394601.8:6486|1367
SHHGCPKPSLFLMPFFK
>FUSION-ENST00000661148.1:302820-ENST00000394601.8:6486|2149
METLYTK
>FUSION-ENST00000661148.1:302820-ENST00000394601.8:6486|1271
SFFPSVLFNIR
>FUSION-ENST00000661148.1:302820-ENST00000394601.8:6486|424
LEAFPLK
>FUSION-ENST00000635845.1:329159-ENST00000394601.8:6486|1428
MELIIHT
>FUSION-ENST00000635845.1:329159-ENST00000394601.8:6486|674
YVCMYFLR
>ENST00000514252.1|SNV-118566-G-A|4
SPAAICQQTARIYR
>FUSION-ENST00000635845.1:329159-ENST00000394601.8:6486|1009
VASIYLLILNRK
>FUSION-ENST00000635845.1:329159-ENST00000394601.8:6486|836
QGGDDLR
>FUSION-ENST00000661148.1:302820-ENST00000394601.8:6486|621
EGHYIMVKGSMQQDK
>FUSION-ENST00000635845.1:329159-ENST00000394601.8:6486|796
MKPSTIDRVAYK
>FUSION-ENST00000661148.1:302820-ENST00000394601.8:6486|221
HMEKTSSSLVIR
>FUSION-ENST00000601731.1:7112-ENST00000248244.5:13188|24
EKQVWGR
>FUSION-ENST00000635845.1:329159-ENST00000394601.8:6486|1186
MYPQLLKLYTLNMCSLK
>FUSION-ENST00000661148.1:302820-ENST00000394601.8:6486|528
QEQTNSKARR
>FUSION-ENST00000661148.1:302820-ENST00000394601.8:6486|2672
LILGIYSAVCMK
>FUSION-ENST00000661148.1:302820-ENST00000394601.8:6486|1015
FFFEELSYVGEGR
>FUSION-ENST00000661148.1:302820-ENST00000394601.8:6486|2444
MFILFLTITFLLYHLF
>FUSION-ENST00000661148.1:302820-ENST00000394601.8:6486|2542
CIFSYVK
>ENST00000494216.1|SNV-3641-G-A|1
DSSLEADHIIS
>FUSION-ENST00000635845.1:329159-ENST00000394601.8:6486|452
YGSETERP
>FUSION-ENST00000661148.1:302820-ENST00000394601.8:6486|1728
NALISTRLK
>FUSION-ENST00000635845.1:329159-ENST00000394601.8:6486|1434
CRFTFSVPTSSAAWV
>FUSION-ENST00000661148.1:302820-ENST00000394601.8:6486|2956
YTIYQCCFRFFCFVLFFVFFLR
>FUSION-ENST00000635845.1:329159-ENST00000394601.8:6486|1256
MQFSGFFLKACNWIFDL
>FUSION-ENST00000661148.1:302820-ENST00000394601.8:6486|614
GSMQQDKLTILNI
>FUSION-ENST00000661148.1:302820-ENST00000394601.8:6486|1743
SRHCTPAWATD
>FUSION-ENST00000601731.1:7112-ENST00000248244.5:13188|23
MEKQVWGRGEG
>FUSION-ENST00000635845.1:329159-ENST00000394601.8:6486|519
TSQEKFSTIK
>FUSION-ENST00000661148.1:302820-ENST00000394601.8:6486|2753
KFTQICSFK
>FUSION-ENST00000635845.1:329159-ENST00000394601.8:6486|89
EVCHVCQDSEMEKDWQILNYNIGHW
>FUSION-ENST00000661148.1:302820-ENST00000394601.8:6486|2953
MLARLVSIS
>FUSION-ENST00000661148.1:302820-ENST00000394601.8:6486|718
EWVPISDLLKERNFQPR
>FUSION-ENST00000661148.1:302820-ENST00000394601.8:6486|3277
KLWKDYLFYLLEIGIL
>FUSION-ENST00000661148.1:302820-ENST00000394601.8:6486|612
QQDKLTILNI
>FUSION-ENST00000661148.1:302820-ENST00000394601.8:6486|231
LDKVNVAHIHHGILCSHK
>ENST00000308910.9|SNV-5239-G-A|5
TSRCWDHHIAEGYFCLPWK
>ENST00000327536.5|MNV-172-GTG-G|11
THPLIFSSSEGK
>FUSION-ENST00000661148.1:302820-ENST00000394601.8:6486|1885
DVGSKAR
>FUSION-ENST00000661148.1:302820-ENST00000394601.8:6486|685
MKKLHQLMGIK
>FUSION-ENST00000661148.1:302820-ENST00000394601.8:6486|136
EYYAAIKK
>FUSION-ENST00000661148.1:302820-ENST00000394601.8:6486|3203
KTIKNPK
>ENST00000250448.5|MNV-3935-AC-A|4
GPAAGAGAEAGAAAPRAALR
>FUSION-ENST00000661148.1:302820-ENST00000394601.8:6486|3117
EKDTLLVR
>ENST00000481559.6|SNV-196703-C-T|1
ASERLVTGMKMISLSLQPPMPK
>FUSION-ENST00000661148.1:302820-ENST00000394601.8:6486|2684
IYVNISFSSTLCHFSTASCFAALS
>FUSION-ENST00000661148.1:302820-ENST00000394601.8:6486|2312
MEMKGRS
>FUSION-ENST00000661148.1:302820-ENST00000394601.8:6486|1086
MVGIERKGFDAVYVK
>FUSION-ENST00000421119.1:96-ENST00000380959.7:91463|71
SMRSECQRMK
>FUSION-ENST00000635845.1:329159-ENST00000394601.8:6486|561
GTNGVLLHGYTA
>FUSION-ENST00000635845.1:329159-ENST00000394601.8:6486|1086
ILSLHLLR
>FUSION-ENST00000661148.1:302820-ENST00000394601.8:6486|1133
AQSQLTTSSTSQVQAILLPQPPE
>FUSION-ENST00000661148.1:302820-ENST00000394601.8:6486|90
KIMSLNVGVWNEYESKITWN
>ENST00000381158.3|INDEL-268951-G-GT|3
EDERVISTERGQHLGEQLGFEFF
>FUSION-ENST00000661148.1:302820-ENST00000394601.8:6486|250
MWRNRNAFTLLVR
>FUSION-ENST00000661148.1:302820-ENST00000394601.8:6486|1677
MLDGHTGK
>FUSION-ENST00000635845.1:329159-ENST00000394601.8:6486|350
MLQNIKAIETSNKK
>FUSION-ENST00000661148.1:302820-ENST00000394601.8:6486|3225
MARNWLCGRHTHIK
>ENST00000342922.8|SNV-46063-G-A|2
RDLSIWSSGSR
>FUSION-ENST00000661148.1:302820-ENST00000394601.8:6486|2698
QVKKSVVL
>ENST00000510489.1|SNV-8064-A-T|3
ILSLRPRR
>FUSION-ENST00000661148.1:302820-ENST00000394601.8:6486|673
TSQHHNDRIK
>ENST00000415075.5|SNV-7475-C-T|2
FFNCQKHSLPLWAP
>ENST00000301012.8|SNV-124-C-T|1
ASEKPLAAVTCTASVNIAVIKYWGK
>FUSION-ENST00000661148.1:302820-ENST00000394601.8:6486|1908
MSNHFTATMEGALGSR
>FUSION-ENST00000661148.1:302820-ENST00000394601.8:6486|3071
LEHICLMPPVSFPWLK
>FUSION-ENST00000661148.1:302820-ENST00000394601.8:6486|812
LAKRTVHSPGK
>ENST00000400427.5|INDEL-60046-G-GCCAT|1
VWDPHAEQHDEHR
>ENST00000470367.1|SNV-97305-C-T|2
ECIQARLHLQ
>FUSION-ENST00000661148.1:302820-ENST00000394601.8:6486|1172
GKLQQNLDRQK
>FUSION-ENST00000635845.1:329159-ENST00000394601.8:6486|192
QSLNYHFHLTGSCSNFNQVFYK
>FUSION-ENST00000661148.1:302820-ENST00000394601.8:6486|670
IKITHNNINLKCK
>FUSION-ENST00000661148.1:302820-ENST00000394601.8:6486|2389
CFRQSCFVAL
>ENST00000477772.1|SNV-28699-G-A|2
HSKAGQCWRCER
>FUSION-ENST00000635845.1:329159-ENST00000394601.8:6486|1398
CFSSFFTDICVRSFPVL
>FUSION-ENST00000661148.1:302820-ENST00000394601.8:6486|2553
SNHKAGSY
>FUSION-ENST00000661148.1:302820-ENST00000394601.8:6486|1488
YIGNLTYLNKAVKK
>FUSION-ENST00000635845.1:329159-ENST00000394601.8:6486|190
QSLNYHFHLTGSCSNFNQVFYKK
>FUSION-ENST00000661148.1:302820-ENST00000394601.8:6486|1782
IQKSATQVGECL
>FUSION-ENST00000661148.1:302820-ENST00000394601.8:6486|1887
MTLCLIYF
>FUSION-ENST00000661148.1:302820-ENST00000394601.8:6486|253
MLERMWR
>FUSION-ENST00000635845.1:329159-ENST00000394601.8:6486|1026
FDGLGTCRIHYIFFIK
>FUSION-ENST00000661148.1:302820-ENST00000394601.8:6486|402
KDIQIGR
>FUSION-ENST00000661148.1:302820-ENST00000394601.8:6486|535
INTLTSQLK
>FUSION-ENST00000661148.1:302820-ENST00000394601.8:6486|1378
FRRTWQVR
>ENST00000554757.1|SNV-16926-T-C|3
HVPAAYSAGDGGCDPAEADSGGGR
>ENST00000327536.5|MNV-172-GTG-G|4
GRPASSPQHGFGFR
>FUSION-ENST00000661148.1:302820-ENST00000394601.8:6486|2736
REIMILR
>FUSION-ENST00000430024.5:9337-ENST00000661148.1:253295|1
NPRRNLSFL
>ENST00000281772.14|INDEL-17759-A-AA|1
ICIFCYRAVVSC
>FUSION-ENST00000635845.1:329159-ENST00000394601.8:6486|448
SFEVLLWCGLQNCNIVVNTYGSFQ
>FUSION-ENST00000661148.1:302820-ENST00000394601.8:6486|2892
DQDTSMQSDFALNSK
>FUSION-ENST00000661148.1:302820-ENST00000394601.8:6486|3100
MTWGQNENNSPIQFNRKWDL
>FUSION-ENST00000661148.1:302820-ENST00000394601.8:6486|628
TDFKPTK
>ENST00000652347.1|SNV-56977-G-A|3
TVTITWKKIPK
>FUSION-ENST00000661148.1:302820-ENST00000394601.8:6486|1676
LDGHTGK
>FUSION-ENST00000661148.1:302820-ENST00000394601.8:6486|1406
LTKQLLR
>FUSION-ENST00000661148.1:302820-ENST00000394601.8:6486|2701
YTFYVVK
>FUSION-ENST00000661148.1:302820-ENST00000394601.8:6486|2063
YISFIKFSNISLIETLK
>FUSION-ENST00000635845.1:329159-ENST00000394601.8:6486|422
ESLLQHI
>FUSION-ENST00000635845.1:329159-ENST00000394601.8:6486|711
VVSACNPSYSGSGGRR
>FUSION-ENST00000635845.1:329159-ENST00000394601.8:6486|1389
RGLALSPR
>FUSION-ENST00000661148.1:302820-ENST00000394601.8:6486|686
NWYQQLQKHTKL
>FUSION-ENST00000661148.1:302820-ENST00000394601.8:6486|1505
QEEKGLSYQK
>FUSION-ENST00000635845.1:329159-ENST00000394601.8:6486|1337
DQLQWRTTK
>FUSION-ENST00000661148.1:302820-ENST00000394601.8:6486|2132
GFRWSLVERVER
>FUSION-ENST00000661148.1:302820-ENST00000394601.8:6486|3114
MHHLFIQYIFSK
>FUSION-ENST00000661148.1:302820-ENST00000394601.8:6486|1252
MPFSCLSLPSSRDYRRPPPR
>FUSION-ENST00000635845.1:329159-ENST00000394601.8:6486|806
RLLICAM
>ENST00000248594.11|SNV-89551-C-G|4
YHRKPVLHMVSSEQHSADLNR
>FUSION-ENST00000661148.1:302820-ENST00000394601.8:6486|166
AHVHLCNKPAR
>FUSION-ENST00000661148.1:302820-ENST00000394601.8:6486|1380
MSLNQQKFRR
>FUSION-ENST00000635845.1:329159-ENST00000394601.8:6486|1446
IQEMSVMMM
>ENST00000530582.5|SNV-139850-G-A|1
EPSDGVSDSHRVYSSYR
>ENST00000648086.1|SNV-29652-C-G|1
DPSHQVLILRGHHQPITAMAFGNK
>FUSION-ENST00000355700.9:166-ENST00000668426.1:1426|12
FTSTGSSGLLRMR
>FUSION-ENST00000661148.1:302820-ENST00000394601.8:6486|2006
SLGAVITA
>FUSION-ENST00000635845.1:329159-ENST00000394601.8:6486|629
CYYRFAGMILILINFFSFLYHKK
>FUSION-ENST00000661148.1:302820-ENST00000394601.8:6486|2813
MSVVVLVNWPLK
>FUSION-ENST00000661148.1:302820-ENST00000394601.8:6486|3284
MPFYSIFYNDK
>FUSION-ENST00000635845.1:329159-ENST00000394601.8:6486|885
WFHSSNLGSVGE
>FUSION-ENST00000661148.1:302820-ENST00000394601.8:6486|2475
MAACFGLPKK
>FUSION-ENST00000661148.1:302820-ENST00000394601.8:6486|3066
LLLIPHYLPR
>FUSION-ENST00000635845.1:329159-ENST00000394601.8:6486|1092
MTAYLFLLNISLYCK
>FUSION-ENST00000635845.1:329159-ENST00000394601.8:6486|213
MSPSTLK
>FUSION-ENST00000635845.1:329159-ENST00000394601.8:6486|1226
MSTLYKVPERLNELSSSWTSQ
>FUSION-ENST00000661148.1:302820-ENST00000394601.8:6486|2906
IYRIWFSVPALIR
>ENST00000281772.14|INDEL-17759-A-AA|5
WLCTVYSCGNPK
>FUSION-ENST00000661148.1:302820-ENST00000394601.8:6486|2590
MNLLSFKK
>FUSION-ENST00000661148.1:302820-ENST00000394601.8:6486|738
VEMKEKMLR
>FUSION-ENST00000635845.1:329159-ENST00000394601.8:6486|739
ESPECHPQKFR
>FUSION-ENST00000661148.1:302820-ENST00000394601.8:6486|2612
GLCGYFVR
>FUSION-ENST00000661148.1:302820-ENST00000394601.8:6486|630
VAILVSDKTDFKPTK
>FUSION-ENST00000635845.1:329159-ENST00000394601.8:6486|1381
SCSVAQIGVQWRNLSSLQPSPPR
>FUSION-ENST00000635845.1:329159-ENST00000394601.8:6486|803
MPPVITETNFQAVSSCFLFFTK
>FUSION-ENST00000661148.1:302820-ENST00000394601.8:6486|495
DSQPNSTRGTK
>FUSION-ENST00000661148.1:302820-ENST00000394601.8:6486|2758
MKTYSMK
>FUSION-ENST00000661148.1:302820-ENST00000394601.8:6486|1895
IKDYQMNVRDVGSK
>FUSION-ENST00000661148.1:302820-ENST00000394601.8:6486|1130
SMGSIKYLSCFIR
>ENST00000470323.5|SNV-5335-A-G|2
DPWFNKYEFCCWVQLELGSPAFSAQ
>FUSION-ENST00000661148.1:302820-ENST00000394601.8:6486|36
MIYKIGLINLPQSFLFFR
>FUSION-ENST00000635845.1:329159-ENST00000394601.8:6486|747
CSHTKVNTRINR
>FUSION-ENST00000661148.1:302820-ENST00000394601.8:6486|2654
MQTSFVSFCLVCSYFIETLHTLK
>FUSION-ENST00000661148.1:302820-ENST00000394601.8:6486|2237
CLLFQTALQR
>FUSION-ENST00000635845.1:329159-ENST00000394601.8:6486|1110
NSSSLLTHVTWVLLIQKG
>ENST00000287727.7|SNV-161827-A-G|5
TSIKIPSNRYDEMMK
>FUSION-ENST00000661148.1:302820-ENST00000394601.8:6486|1362
EFSEFKALFI
>FUSION-ENST00000661148.1:302820-ENST00000394601.8:6486|417
AQNNIGSSGQSNQAR
>ENST00000584529.5|SNV-5423-G-A|5
TSGSSSAHR
>ENST00000497026.5|SNV-204-T-C|4
MKKMGTK
>FUSION-ENST00000661148.1:302820-ENST00000394601.8:6486|1038
DVDLLVIDVS
>FUSION-ENST00000661148.1:302820-ENST00000394601.8:6486|94
VQSLYFV
>ENST00000492207.5|SNV-50829-C-T|3
MRAWQGESQTVLLLPCLATGYR
>FUSION-ENST00000635845.1:329159-ENST00000394601.8:6486|1004
EKHHSFHK
>FUSION-ENST00000635845.1:329159-ENST00000394601.8:6486|831
MSISQFIK
>ENST00000546953.1|SNV-29672-C-G|3
ELNFVYGTLRILLIR
>FUSION-ENST00000661148.1:302820-ENST00000394601.8:6486|1841
TPVIYKVWTGDLLVHRHFCQIGK
>FUSION-ENST00000661148.1:302820-ENST00000394601.8:6486|3132
YNAPFIHSVHI
>FUSION-ENST00000661148.1:302820-ENST00000394601.8:6486|2304
SSGRTFMK
>FUSION-ENST00000661148.1:302820-ENST00000394601.8:6486|3190
YLMCPEHRLRVVGVWANETIK
>FUSION-ENST00000421119.1:96-ENST00000380959.7:91463|67
SECQRMKK
>FUSION-ENST00000661148.1:302820-ENST00000394601.8:6486|2569
VKVWLRVFK
>FUSION-ENST00000661148.1:302820-ENST00000394601.8:6486|1353
MLTLLLK
>FUSION-ENST00000661148.1:302820-ENST00000394601.8:6486|948
MIYTIKCSLCPKCMTK
>FUSION-ENST00000635845.1:329159-ENST00000394601.8:6486|562
FRGTNGVLLHGYTA
>FUSION-ENST00000661148.1:302820-ENST00000394601.8:6486|2281
LFLCVCYFK
>FUSION-ENST00000661148.1:302820-ENST00000394601.8:6486|1697
SNLEMRILRAYLK
>FUSION-ENST00000661148.1:302820-ENST00000394601.8:6486|1263
MKNISLRWWLTR
>FUSION-ENST00000661148.1:302820-ENST00000394601.8:6486|2855
SWKTKIFMAIFFR
>FUSION-ENST00000635845.1:329159-ENST00000394601.8:6486|85
MRFLGQSPH
>ENST00000431373.1|SNV-14698-G-C|2
AASGRVSGSASWESVS
>FUSION-ENST00000635845.1:329159-ENST00000394601.8:6486|1270
ILPEVSIWKYL
>FUSION-ENST00000661148.1:302820-ENST00000394601.8:6486|2402
TDGKEERSGMR
>FUSION-ENST00000661148.1:302820-ENST00000394601.8:6486|1319
YSFPFWWHSYIMILKQL
>FUSION-ENST00000661148.1:302820-ENST00000394601.8:6486|2266
VEFICCEIYVVSILPLFQSLSK
>ENST00000623073.3|SNV-69015-A-G|5
PSGDEGIDEK
>FUSION-ENST00000661148.1:302820-ENST00000394601.8:6486|3205
NGMYFRKK
>FUSION-ENST00000635845.1:329159-ENST00000394601.8:6486|792
VAYKQHK
>ENST00000490506.5|SNV-9480-G-A|5
CLTLLQRLLQEHQLK
>FUSION-ENST00000635845.1:329159-ENST00000394601.8:6486|1437
NECDDDVK
>ENST00000465208.5|SNV-14528-T-G|3
MAHTKPREERSR
>FUSION-ENST00000661148.1:302820-ENST00000394601.8:6486|1982
MCHCTPAWATEK
>FUSION-ENST00000661148.1:302820-ENST00000394601.8:6486|206
EMQIKTTMR
>FUSION-ENST00000635845.1:329159-ENST00000394601.8:6486|182
MQWAISFFLKK
>FUSION-ENST00000661148.1:302820-ENST00000394601.8:6486|1898
QNINRFIQRIK
>FUSION-ENST00000661148.1:302820-ENST00000394601.8:6486|96
SIMVQSLYFV
>FUSION-ENST00000635845.1:329159-ENST00000394601.8:6486|1318
MAFIQPAIK
>FUSION-ENST00000661148.1:302820-ENST00000394601.8:6486|343
NIPCSWIGRPNIMEMAIQPKVIYR
>FUSION-ENST00000635845.1:329159-ENST00000394601.8:6486|524
NNHKTSQEK
>FUSION-ENST00000661148.1:302820-ENST00000394601.8:6486|2435
TVVSIECEK
>FUSION-ENST00000661148.1:302820-ENST00000394601.8:6486|2632
MLIEMFFFGKNCR
>FUSION-ENST00000661148.1:302820-ENST00000394601.8:6486|381
AKLCMNSHSQLLQK
>FUSION-ENST00000661148.1:302820-ENST00000394601.8:6486|1626
TGLKHPIYSSGVTSK
>FUSION-ENST00000661148.1:302820-ENST00000394601.8:6486|195
MRYHLMPVR
>FUSION-ENST00000661148.1:302820-ENST00000394601.8:6486|1109
MNGECTIR
>FUSION-ENST00000661148.1:302820-ENST00000394601.8:6486|156
SAHVSQNLK
>FUSION-ENST00000661148.1:302820-ENST00000394601.8:6486|2020
EAKCMKEEK
>FUSION-ENST00000432829.6:156713-ENST00000430387.1:16391|9
RTSIRSAEGIGAPPADFFMFADSER
>FUSION-ENST00000661148.1:302820-ENST00000394601.8:6486|600
QKNENQNK
>FUSION-ENST00000635845.1:329159-ENST00000394601.8:6486|262
LVYDFYYATLQKL
>FUSION-ENST00000635845.1:329159-ENST00000394601.8:6486|318
NKSFFPHIFVLVALFK
>FUSION-ENST00000635845.1:329159-ENST00000394601.8:6486|622
ILILINFFSFLYHKK
>FUSION-ENST00000635845.1:329159-ENST00000394601.8:6486|471
MYQLKIIGNFINPINIVFNFL
>FUSION-ENST00000661148.1:302820-ENST00000394601.8:6486|1777
MDLVVSEKV
>FUSION-ENST00000635845.1:329159-ENST00000394601.8:6486|837
LKQGGDDLRYNLVNTI
>FUSION-ENST00000661148.1:302820-ENST00000394601.8:6486|2450
MQAVAPGKGR
>FUSION-ENST00000661148.1:302820-ENST00000394601.8:6486|2231
NSRIPAHLK
>FUSION-ENST00000661148.1:302820-ENST00000394601.8:6486|538
QERSKINTLTSQLK
>FUSION-ENST00000661148.1:302820-ENST00000394601.8:6486|292
QKEQSWR
>ENST00000326047.9|INDEL-76619-C-CA|2
ERGSRTEEE
>ENST00000618102.4|SNV-21489-C-T|3
VPGNRLPGGPVFPMEGDDAWGACGR
>FUSION-ENST00000661148.1:302820-ENST00000394601.8:6486|1967
AIRIFAF
>FUSION-ENST00000661148.1:302820-ENST00000394601.8:6486|916
MDLKVFILLLRVESICSFAR
>FUSION-ENST00000661148.1:302820-ENST00000394601.8:6486|1905
EGALGSR
>FUSION-ENST00000635845.1:329159-ENST00000394601.8:6486|1346
MRLVCANS
>FUSION-ENST00000661148.1:302820-ENST00000394601.8:6486|2912
MFCDILDLKTCEIKY
>FUSION-ENST00000635845.1:329159-ENST00000394601.8:6486|1048
KDESGFP
>FUSION-ENST00000661148.1:302820-ENST00000394601.8:6486|2948
MCKSCYALIMLK
>FUSION-ENST00000661148.1:302820-ENST00000394601.8:6486|1601
FFPSCSSTNSNFHSCY
>ENST00000477770.5|SNV-13147-G-T|4
ICEETSEK
>FUSION-ENST00000661148.1:302820-ENST00000394601.8:6486|1475
FFQVSWFLILAFLQIYLMY
>FUSION-ENST00000661148.1:302820-ENST00000394601.8:6486|755
ENGTKLEK
>ENST00000301012.8|SNV-124-C-T|3
MASEKPLAAVTCTASVNIAVIK
>FUSION-ENST00000661148.1:302820-ENST00000394601.8:6486|1955
IFYSPFLR
>FUSION-ENST00000661148.1:302820-ENST00000394601.8:6486|1875
ANNVRAKHLFDFE
>FUSION-ENST00000661148.1:302820-ENST00000394601.8:6486|330
FDAIPIK
>FUSION-ENST00000661148.1:302820-ENST00000394601.8:6486|736
EKMLRAAR
>FUSION-ENST00000635845.1:329159-ENST00000394601.8:6486|1344
STTVAYN
>FUSION-ENST00000602022.5:173-ENST00000669674.2:5272|93
AAPLIPLSQQR
>FUSION-ENST00000635845.1:329159-ENST00000394601.8:6486|828
SISQFIKLDILSCK
>FUSION-ENST00000661148.1:302820-ENST00000394601.8:6486|1547
MDTFQKYLKGK
>FUSION-ENST00000661148.1:302820-ENST00000394601.8:6486|1546
DTFQKYLKGK
>FUSION-ENST00000661148.1:302820-ENST00000394601.8:6486|2932
MYVPYFLNPVHH
>ENST00000485405.5|SNV-21664-G-A|6
HIKVTIQKTDNQAR
>FUSION-ENST00000661148.1:302820-ENST00000394601.8:6486|707
SFISEGEIKFFKDK
>FUSION-ENST00000635845.1:329159-ENST00000394601.8:6486|933
VQIFLVII
>FUSION-ENST00000661148.1:302820-ENST00000394601.8:6486|2437
ARGSNHIIAMPS
>ENST00000525899.6|INDEL-44694-T-TT|1
LSYQPHC
>FUSION-ENST00000661148.1:302820-ENST00000394601.8:6486|890
MSIYMSKIFRCSAK
>FUSION-ENST00000661148.1:302820-ENST00000394601.8:6486|1301
CQSKFSLVSK
>FUSION-ENST00000355700.9:166-ENST00000668426.1:1426|13
MFTSTGSSGLLRMR
>ENST00000250448.5|MNV-3935-AC-A|10
TAATCAARSASSARSSR
>FUSION-ENST00000661148.1:302820-ENST00000394601.8:6486|32
IGLINLPQSFLFFR
>FUSION-ENST00000635845.1:329159-ENST00000394601.8:6486|1348
MFLYSICWTEMRLVCANS
>FUSION-ENST00000504924.6:197381-ENST00000522758.1:89200|3
LHPDGTVLYGLRSVVPNSKYNFS
>FUSION-ENST00000635845.1:329159-ENST00000394601.8:6486|389
MYIDMYVGGLNVCVCIWKERNDS
>FUSION-ENST00000661148.1:302820-ENST00000394601.8:6486|758
LIDVPESDR
>ENST00000479558.5|SNV-132094-T-A|1
YHFYHITALMMCKKGGHR
>ENST00000477772.1|SNV-28699-G-A|3
HSKAGQCWR
>FUSION-ENST00000661148.1:302820-ENST00000394601.8:6486|1710
VERLEELSLGNNKFVR
>ENST00000400427.5|INDEL-60046-G-GCCAT|5
EPQQWHTRAPGGRLER
>FUSION-ENST00000661148.1:302820-ENST00000394601.8:6486|481
LASSLAYK
>FUSION-ENST00000635845.1:329159-ENST00000394601.8:6486|580
CVSLHICLL
>ENST00000250448.5|MNV-3935-AC-A|19
APTGRCTR
>FUSION-ENST00000661148.1:302820-ENST00000394601.8:6486|767
NEQSLQEIWNYVK
>FUSION-ENST00000635845.1:329159-ENST00000394601.8:6486|412
IIPIFYLIQCTSWKVK
>FUSION-ENST00000635845.1:329159-ENST00000394601.8:6486|1146
PQPYRHTSLLRHIIK
>FUSION-ENST00000661148.1:302820-ENST00000394601.8:6486|2186
SPRLSLDFK
>FUSION-ENST00000661148.1:302820-ENST00000394601.8:6486|2881
MQTTCFS
>FUSION-ENST00000661148.1:302820-ENST00000394601.8:6486|2150
SHRVWSPAS
>ENST00000287394.10|SNV-78605-G-A|2
QLEEQEEDTFRELR
>FUSION-ENST00000661148.1:302820-ENST00000394601.8:6486|40
YYKMIYK
>FUSION-ENST00000635845.1:329159-ENST00000394601.8:6486|1144
HTSLLRHIIKTHLCGTFGAF
>ENST00000400427.5|INDEL-60046-G-GCCAT|12
VLCEIEKVVVAIHPEALPAAGIHPR
>FUSION-ENST00000635845.1:329159-ENST00000394601.8:6486|1127
YIFCESEYYR
>FUSION-ENST00000661148.1:302820-ENST00000394601.8:6486|1058
REPPPLAR
>FUSION-ENST00000661148.1:302820-ENST00000394601.8:6486|1669
LPFTIQLDRYCTSSIS
>FUSION-ENST00000635845.1:329159-ENST00000394601.8:6486|762
CLTHNSHK
>ENST00000295542.6|SNV-16840-G-A|1
GCPLLHRWLCRR
>FUSION-ENST00000661148.1:302820-ENST00000394601.8:6486|1245
VVDKSVR
>FUSION-ENST00000635845.1:329159-ENST00000394601.8:6486|1394
YLFDIFIFLIY
>FUSION-ENST00000421119.1:96-ENST00000380959.7:91463|72
SMRSECQR
>FUSION-ENST00000661148.1:302820-ENST00000394601.8:6486|2597
KNNYFPNCFYDLIQASFNNCKM
>FUSION-ENST00000661148.1:302820-ENST00000394601.8:6486|411
NEGYSNRK
>FUSION-ENST00000661148.1:302820-ENST00000394601.8:6486|2225
IPAHLKATLACSWLENTLRQR
>FUSION-ENST00000661148.1:302820-ENST00000394601.8:6486|1521
CRFPFNNGYIPK
>FUSION-ENST00000661148.1:302820-ENST00000394601.8:6486|99
MSSCPLQGHG
>FUSION-ENST00000635845.1:329159-ENST00000394601.8:6486|300
MNKFLIEKSSCISIF
>FUSION-ENST00000661148.1:302820-ENST00000394601.8:6486|958
RHSFQVQK
>FUSION-ENST00000635845.1:329159-ENST00000394601.8:6486|137
RGTNMSVNTIDR
>FUSION-ENST00000635845.1:329159-ENST00000394601.8:6486|794
MKPSTIDRVAYKQHK
>FUSION-ENST00000661148.1:302820-ENST00000394601.8:6486|1125
GSIKYLSCFIRTVYQQE
>FUSION-ENST00000635845.1:329159-ENST00000394601.8:6486|799
FSNTNSYSNHF
>FUSION-ENST00000661148.1:302820-ENST00000394601.8:6486|1917
MCGYLHIPISTSIFVLEMTSDIKK
>FUSION-ENST00000661148.1:302820-ENST00000394601.8:6486|2473
MAACFGLPKKAALCKPWLQEK
>ENST00000432564.3|SNV-1434-C-T|1
LEEMPISNLGRR
>FUSION-ENST00000635845.1:329159-ENST00000394601.8:6486|1003
MEKHHSFHKCDVIT
>FUSION-ENST00000635845.1:329159-ENST00000394601.8:6486|1087
EGRILSLHLLR
>FUSION-ENST00000635845.1:329159-ENST00000394601.8:6486|606
EMALSTSCYYPK
>FUSION-ENST00000635845.1:329159-ENST00000394601.8:6486|272
KNVNIWS
>ENST00000462375.5|SNV-7475-C-T|1
SCPVPSRPA
>ENST00000525899.6|INDEL-44694-T-TT|3
YNGWGPMVR
>ENST00000327536.5|MNV-172-GTG-G|18
LGQRICRDPR
>FUSION-ENST00000661148.1:302820-ENST00000394601.8:6486|2704
FKILYLKYTFYVVK
>FUSION-ENST00000421119.1:96-ENST00000380959.7:91463|90
MSARTWWMDEFHPFIEALLPHVR
>FUSION-ENST00000661148.1:302820-ENST00000394601.8:6486|2359
QMTAESPRGRVPFLK
>FUSION-ENST00000635845.1:329159-ENST00000394601.8:6486|896
TLCTDIRSCGLGFPFCPK
>FUSION-ENST00000661148.1:302820-ENST00000394601.8:6486|2498
MILLLQPPK
>FUSION-ENST00000661148.1:302820-ENST00000394601.8:6486|1485
RKNISFTL
>FUSION-ENST00000635845.1:329159-ENST00000394601.8:6486|1412
LTFITYLSSIPFCLLENSK
>FUSION-ENST00000661148.1:302820-ENST00000394601.8:6486|389
HSYTPIIDKHRAK
>FUSION-ENST00000293618.12:8646-ENST00000652379.1:25317|2
MLLFVEASSHVSR
>FUSION-ENST00000635845.1:329159-ENST00000394601.8:6486|684
SQRILVYPCPMDEFTV
>FUSION-ENST00000635845.1:329159-ENST00000394601.8:6486|319
KNKSFFPHIFVLVALFK
>FUSION-ENST00000661148.1:302820-ENST00000394601.8:6486|2338
IPQAGINYKP
>FUSION-ENST00000635845.1:329159-ENST00000394601.8:6486|699
YVFFEAQSCSVLPR
>FUSION-ENST00000661148.1:302820-ENST00000394601.8:6486|2705
FKILYLK
>FUSION-ENST00000661148.1:302820-ENST00000394601.8:6486|3089
MGARQYHPR
>FUSION-ENST00000661148.1:302820-ENST00000394601.8:6486|3138
FSWEICIDSHSLQMLFSAVL
>FUSION-ENST00000635845.1:329159-ENST00000394601.8:6486|532
SRACIYSGK
>FUSION-ENST00000661148.1:302820-ENST00000394601.8:6486|1416
MVEILALGISK
>FUSION-ENST00000661148.1:302820-ENST00000394601.8:6486|1255
PFSCLSLPSSR
>FUSION-ENST00000635845.1:329159-ENST00000394601.8:6486|1334
MTFLSHEFYPPLLFLETLI
>FUSION-ENST00000661148.1:302820-ENST00000394601.8:6486|634
KGCNPSL
>ENST00000281772.14|INDEL-17759-A-AA|6
KWLCTVYSCGNPKICIFCYR
>FUSION-ENST00000661148.1:302820-ENST00000394601.8:6486|2884
MDRTNLSTMQTTCFS
>FUSION-ENST00000661148.1:302820-ENST00000394601.8:6486|1537
MWFPVIMGSSIYVLFK
>FUSION-ENST00000661148.1:302820-ENST00000394601.8:6486|2270
MYKLWGTYLNHNR
>FUSION-ENST00000635845.1:329159-ENST00000394601.8:6486|1080
PGQRHYTPTASE
>FUSION-ENST00000661148.1:302820-ENST00000394601.8:6486|1684
SVLKFFSLVTKFSIHLK
>FUSION-ENST00000661148.1:302820-ENST00000394601.8:6486|2325
ALVEARM
>FUSION-ENST00000635845.1:329159-ENST00000394601.8:6486|479
VSFFVIILYYHIYIYAYAHR
>FUSION-ENST00000661148.1:302820-ENST00000394601.8:6486|159
MFIAALFTIAKSWNQPK
>FUSION-ENST00000661148.1:302820-ENST00000394601.8:6486|861
LGIYYSFNK
>FUSION-ENST00000661148.1:302820-ENST00000394601.8:6486|1670
LPFTIQLDR
>FUSION-ENST00000661148.1:302820-ENST00000394601.8:6486|1625
MTGLKHPIYSSGVTSKSSANA
>FUSION-ENST00000661148.1:302820-ENST00000394601.8:6486|2172
IFFNPTSFLYFFLLR
>FUSION-ENST00000635845.1:329159-ENST00000394601.8:6486|1490
MVSRTSYYVIIFVYP
>ENST00000360647.8|INDEL-87189-A-AA|7
ASRLTEK
>FUSION-ENST00000661148.1:302820-ENST00000394601.8:6486|2607
SSCVIQILYTHLK
>FUSION-ENST00000635845.1:329159-ENST00000394601.8:6486|1123
ILAHCSLCLPGSSDSR
>FUSION-ENST00000661148.1:302820-ENST00000394601.8:6486|2518
MSSHRDERVAWTCAR
>FUSION-ENST00000661148.1:302820-ENST00000394601.8:6486|3189
MCPEHRLR
>FUSION-ENST00000661148.1:302820-ENST00000394601.8:6486|1720
NFNITNI
>FUSION-ENST00000661148.1:302820-ENST00000394601.8:6486|3149
DSTGSGQK
>FUSION-ENST00000661148.1:302820-ENST00000394601.8:6486|809
PQWCLKC
>FUSION-ENST00000635845.1:329159-ENST00000394601.8:6486|437
MSIFGANLTSFK
>ENST00000462833.5|SNV-97305-C-T|2
LHLQRENQQQER
>FUSION-ENST00000661148.1:302820-ENST00000394601.8:6486|1062
DGVSPCWSGWSRTPGLR
>FUSION-ENST00000635845.1:329159-ENST00000394601.8:6486|1376
GSCHVGQASLKLLTSCDLLR
>FUSION-ENST00000661148.1:302820-ENST00000394601.8:6486|1075
MQFNMWAQRLEHRDELEM
>FUSION-ENST00000635845.1:329159-ENST00000394601.8:6486|489
CMYMEREK
>FUSION-ENST00000661148.1:302820-ENST00000394601.8:6486|3040
TVTICSRR
>FUSION-ENST00000661148.1:302820-ENST00000394601.8:6486|3069
PPVSFPWLK
>ENST00000584529.5|SNV-5423-G-A|6
LGTSTTGKTSGSSSAHRSR
>FUSION-ENST00000635845.1:329159-ENST00000394601.8:6486|292
MSSMSSMLNSFFK
>FUSION-ENST00000661148.1:302820-ENST00000394601.8:6486|3092
MRHMGARQYHPR
>FUSION-ENST00000661148.1:302820-ENST00000394601.8:6486|3214
NIIIIIIIIFAVLK
>FUSION-ENST00000661148.1:302820-ENST00000394601.8:6486|1890
NVRDVGSK
>FUSION-ENST00000661148.1:302820-ENST00000394601.8:6486|1449
LPRSSDSLTSASQVAGITAMR
>ENST00000216129.7|SNV-14599-G-A|3
SPVLFLR
>FUSION-ENST00000661148.1:302820-ENST00000394601.8:6486|1820
MNQVISK
>FUSION-ENST00000661148.1:302820-ENST00000394601.8:6486|741
HIIIRFTKVEMK
>FUSION-ENST00000635845.1:329159-ENST00000394601.8:6486|586
IGTFRMVAVNK
>FUSION-ENST00000635845.1:329159-ENST00000394601.8:6486|1419
AIILQLVILWFQIEYHIF
>FUSION-ENST00000635845.1:329159-ENST00000394601.8:6486|1406
IYTIFYCLISMWYY
>FUSION-ENST00000661148.1:302820-ENST00000394601.8:6486|2712
MEQGQKIAHFYSTQLLLFHGECR
>FUSION-ENST00000661148.1:302820-ENST00000394601.8:6486|1672
MLISSGKLPFTIQLDRYCTSSIS
>FUSION-ENST00000661148.1:302820-ENST00000394601.8:6486|782
MELKNSTR
>FUSION-ENST00000661148.1:302820-ENST00000394601.8:6486|1423
MIIESPRLLK
>FUSION-ENST00000661148.1:302820-ENST00000394601.8:6486|2877
SCLQPDNSCCFLTIHFLLVKSHSC
>FUSION-ENST00000635845.1:329159-ENST00000394601.8:6486|1151
LCQRKSSK
>FUSION-ENST00000661148.1:302820-ENST00000394601.8:6486|2333
MVLEAGNSKR
>FUSION-ENST00000661148.1:302820-ENST00000394601.8:6486|1422
IIESPRLLK
>FUSION-ENST00000661148.1:302820-ENST00000394601.8:6486|2408
LDVTDYVINKW
>FUSION-ENST00000661148.1:302820-ENST00000394601.8:6486|1970
VTVIKLGR
>ENST00000525899.6|INDEL-44694-T-TT|5
LLCQPRYNGWGPMVR
>FUSION-ENST00000661148.1:302820-ENST00000394601.8:6486|2418
ANSGGGEKAIKTK
>ENST00000400427.5|INDEL-60046-G-GCCAT|4
APGGRLER
>ENST00000326047.9|INDEL-76619-C-CA|3
TDQEGSPDSGTSAQAKPKERGSR
>FUSION-ENST00000601731.1:7112-ENST00000248244.5:13188|29
ASDGPARCSSSLVDGETGLGK
>ENST00000651257.2|SNV-164066-G-A|3
MSTFVSSVKSSDSPTQHTVGFQK
>FUSION-ENST00000625598.1:688-ENST00000296674.13:55|36
SGMINSIR
>FUSION-ENST00000635845.1:329159-ENST00000394601.8:6486|968
MLSYCNICR
>FUSION-ENST00000661148.1:302820-ENST00000394601.8:6486|3096
MLPLINSSGCSNSTGKVSVTA
>FUSION-ENST00000421119.1:96-ENST00000380959.7:91463|50
SLKSNRSGHPGSLPNCAK
>FUSION-ENST00000601731.1:7112-ENST00000248244.5:13188|72
AGAGVGAGAWR
>FUSION-ENST00000661148.1:302820-ENST00000394601.8:6486|2658
MLFLAKNCLNFF
>FUSION-ENST00000635845.1:329159-ENST00000394601.8:6486|856
NKGNLLCQSHNL
>FUSION-ENST00000635845.1:329159-ENST00000394601.8:6486|1234
MLRWFLLYK
>FUSION-ENST00000661148.1:302820-ENST00000394601.8:6486|1171
LQQNLDR
>FUSION-ENST00000635845.1:329159-ENST00000394601.8:6486|210
MSPSTLKIVSKSIK
>ENST00000370944.9|SNV-544-C-G|1
AAPASSNPR
>FUSION-ENST00000635845.1:329159-ENST00000394601.8:6486|399
QVTPYMVAGEREK
>FUSION-ENST00000661148.1:302820-ENST00000394601.8:6486|569
KIKTNSLSVHNTIK
>FUSION-ENST00000661148.1:302820-ENST00000394601.8:6486|2021
MEAKCMKEEK
>FUSION-ENST00000635845.1:329159-ENST00000394601.8:6486|237
MGETAPMMQLPSAR
>FUSION-ENST00000661148.1:302820-ENST00000394601.8:6486|1398
MSGGTIIISVARA
>FUSION-ENST00000661148.1:302820-ENST00000394601.8:6486|347
EVREDTNKWK
>FUSION-ENST00000661148.1:302820-ENST00000394601.8:6486|3348
IIQTILGMHSHFIK
>FUSION-ENST00000661148.1:302820-ENST00000394601.8:6486|2052
MLPFRLQTSLSSHMKR
>FUSION-ENST00000635845.1:329159-ENST00000394601.8:6486|1345
RLVCANS
>FUSION-ENST00000661148.1:302820-ENST00000394601.8:6486|2570
SFWIFFHYISSKVKVWLR
>FUSION-ENST00000661148.1:302820-ENST00000394601.8:6486|1131
GIKSMGSIKYLSCFIR
>FUSION-ENST00000661148.1:302820-ENST00000394601.8:6486|753
LEKTLQYIIQENFPHLAR
>ENST00000490506.5|SNV-9480-G-A|3
LLQEHQLK
>FUSION-ENST00000661148.1:302820-ENST00000394601.8:6486|2930
MFLSFIISFLSDIVISFLF
>FUSION-ENST00000661148.1:302820-ENST00000394601.8:6486|2116
MYCGDISRYVR
>FUSION-ENST00000635845.1:329159-ENST00000394601.8:6486|383
MYVGGLNVCVCIWKERNDS
>FUSION-ENST00000661148.1:302820-ENST00000394601.8:6486|1305
NNSQKMCQSK
>FUSION-ENST00000661148.1:302820-ENST00000394601.8:6486|1088
IPSGNIGT
>FUSION-ENST00000661148.1:302820-ENST00000394601.8:6486|700
MLRDFVITRPALEELLKEALNMER
>FUSION-ENST00000635845.1:329159-ENST00000394601.8:6486|1055
GRFTNAILLHQNGGIYLFTYFK
>FUSION-ENST00000635845.1:329159-ENST00000394601.8:6486|1157
PLHSSLGNRVRFCLK
>FUSION-ENST00000661148.1:302820-ENST00000394601.8:6486|3012
MIVTVNILIPDLLTILK
>FUSION-ENST00000661148.1:302820-ENST00000394601.8:6486|2109
EHRVLGVAK
>FUSION-ENST00000661148.1:302820-ENST00000394601.8:6486|2330
VLEAGNSKRMALVEAR
>FUSION-ENST00000661148.1:302820-ENST00000394601.8:6486|1069
MTYQHNP
>ENST00000486777.7|SNV-68572-A-G|2
GGPVLGASPHHSSSGEEK
>ENST00000368985.8|SNV-1130-C-A|2
NYGKQYK
>FUSION-ENST00000661148.1:302820-ENST00000394601.8:6486|1229
MQDLEQYIL
>FUSION-ENST00000661148.1:302820-ENST00000394601.8:6486|518
SINTRAGVLK
>FUSION-ENST00000661148.1:302820-ENST00000394601.8:6486|2034
MVVYFLYLDRK
>FUSION-ENST00000635845.1:329159-ENST00000394601.8:6486|1071
MSHGYFSFKRGEK
>FUSION-ENST00000661148.1:302820-ENST00000394601.8:6486|801
EPSCLAQQIPLHK
>FUSION-ENST00000661148.1:302820-ENST00000394601.8:6486|1090
SEKWLVFSV
>FUSION-ENST00000635845.1:329159-ENST00000394601.8:6486|1313
MSSVFIPNLPLLLFPLLVDG
>FUSION-ENST00000661148.1:302820-ENST00000394601.8:6486|2693
YNICIVSCVLFLK
>FUSION-ENST00000625598.1:688-ENST00000296674.13:55|54
KTFLANAFALAR
>FUSION-ENST00000635845.1:329159-ENST00000394601.8:6486|694
NTKMKYGR
>FUSION-ENST00000661148.1:302820-ENST00000394601.8:6486|510
EISSLTPQEYKLPSENTINTFT
>FUSION-ENST00000661148.1:302820-ENST00000394601.8:6486|1932
YTHIILYGMLYSIFHLHK
>FUSION-ENST00000601731.1:7112-ENST00000248244.5:13188|59
SGYGMEVTGR
>FUSION-ENST00000661148.1:302820-ENST00000394601.8:6486|1619
MEMREQAKHLR
>FUSION-ENST00000661148.1:302820-ENST00000394601.8:6486|3009
IVTVNILIPDLLTILKNTR
>FUSION-ENST00000661148.1:302820-ENST00000394601.8:6486|3055
MLYRFIK
>FUSION-ENST00000635845.1:329159-ENST00000394601.8:6486|1360
YLKTVCNPCHR
>FUSION-ENST00000635845.1:329159-ENST00000394601.8:6486|1290
MIFVCLEEK
>FUSION-ENST00000635845.1:329159-ENST00000394601.8:6486|1435
NECDDDVKCRFTFSVPTSSAAWV
>FUSION-ENST00000635845.1:329159-ENST00000394601.8:6486|716
AETISDKIMY
>FUSION-ENST00000635845.1:329159-ENST00000394601.8:6486|1269
MEVFMRMQFSGFFLK
>FUSION-ENST00000661148.1:302820-ENST00000394601.8:6486|2030
KISWNMSGS
>FUSION-ENST00000661148.1:302820-ENST00000394601.8:6486|3027
ILICFFNLENIRK
>FUSION-ENST00000661148.1:302820-ENST00000394601.8:6486|836
KLGGWLGRH
>FUSION-ENST00000661148.1:302820-ENST00000394601.8:6486|1775
RKFPNSK
>FUSION-ENST00000661148.1:302820-ENST00000394601.8:6486|2740
NIAIPALC
>FUSION-ENST00000661148.1:302820-ENST00000394601.8:6486|2992
MNFLQKGPQSITENRAPS
>FUSION-ENST00000661148.1:302820-ENST00000394601.8:6486|1029
LAILIIEKIVDDK
>ENST00000581932.2|SNV-12770-A-C|3
ACTPSTSELRPAEKGR
>ENST00000395135.7|MNV-3444-TG-T|2
ACSAPSAR
>FUSION-ENST00000661148.1:302820-ENST00000394601.8:6486|2599
YKKNNYFPNCFYDLIQASFNNCK
>FUSION-ENST00000661148.1:302820-ENST00000394601.8:6486|1021
MNRFMFFFEELSYVGEGR
>FUSION-ENST00000635845.1:329159-ENST00000394601.8:6486|923
YEEYMKMQQDFGWLNNEFLS
>FUSION-ENST00000661148.1:302820-ENST00000394601.8:6486|1027
IVDDKIEIMVYER
>FUSION-ENST00000661148.1:302820-ENST00000394601.8:6486|46
MELMYYK
>FUSION-ENST00000661148.1:302820-ENST00000394601.8:6486|2731
SNTYMIL
>FUSION-ENST00000661148.1:302820-ENST00000394601.8:6486|1342
CNLCLPYINTVLRSACLLNV
>ENST00000487358.5|MNV-13585-ACTT-A|3
TPPLWQPSLRPRSSTSSRR
>FUSION-ENST00000661148.1:302820-ENST00000394601.8:6486|3181
VVGVWANETIKVKL
>ENST00000326047.9|INDEL-76619-C-CA|7
KTLGAAAVCPGR
>FUSION-ENST00000661148.1:302820-ENST00000394601.8:6486|2336
VVCCTCRPIT
>FUSION-ENST00000635845.1:329159-ENST00000394601.8:6486|947
KVYIWLVVK
>FUSION-ENST00000661148.1:302820-ENST00000394601.8:6486|1220
KIYYVNVSYNLNDIH
>FUSION-ENST00000661148.1:302820-ENST00000394601.8:6486|594
QSLSPQHNQIRTQD
>FUSION-ENST00000661148.1:302820-ENST00000394601.8:6486|549
YQNLWDTAK
>FUSION-ENST00000635845.1:329159-ENST00000394601.8:6486|630
MCYYRFAGMILILINFFSFLYHKK
>FUSION-ENST00000661148.1:302820-ENST00000394601.8:6486|441
LIHHNQVGFILGIQGWFNICK
>FUSION-ENST00000661148.1:302820-ENST00000394601.8:6486|2889
MCYMPALPAPSSPNSTSLQLSVFGY
>FUSION-ENST00000661148.1:302820-ENST00000394601.8:6486|740
FTKVEMK
>ENST00000468334.5|SNV-3467-T-C|7
MEHQPDSWHVLRSPGIPDQR
>FUSION-ENST00000598034.5:7112-ENST00000248244.5:13188|4
VDKDRQMVVLEEEFQICLGSSCR
>ENST00000395002.6|SNV-361608-G-A|3
KFEDRFK
>FUSION-ENST00000635845.1:329159-ENST00000394601.8:6486|1285
IFVCLEEKTKILR
>FUSION-ENST00000635845.1:329159-ENST00000394601.8:6486|256
VEGEGEAGHTLHGGRRER
>ENST00000614616.4|INDEL-46899-A-AA|5
SSCNSKNGHNWEDSTTYRFCPIK
>FUSION-ENST00000635845.1:329159-ENST00000394601.8:6486|1282
MEMEFINTT
>FUSION-ENST00000661148.1:302820-ENST00000394601.8:6486|208
MQPTNIWKKPHHHWSLEKCK
>FUSION-ENST00000661148.1:302820-ENST00000394601.8:6486|1137
QDQYSDIR
>FUSION-ENST00000635845.1:329159-ENST00000394601.8:6486|804
AKKIFMMR
>ENST00000374135.9|SNV-225-C-T|1
AGAAPTTAFGQVVIGPPGSGK
>FUSION-ENST00000661148.1:302820-ENST00000394601.8:6486|245
NAFTLLVRV
>FUSION-ENST00000661148.1:302820-ENST00000394601.8:6486|865
SGSLSIMFITDSPVLS
>FUSION-ENST00000661148.1:302820-ENST00000394601.8:6486|3024
LMIQQSWNVCLSFV
>FUSION-ENST00000635845.1:329159-ENST00000394601.8:6486|246
MFPVGKKPHAFISIK
>FUSION-ENST00000661148.1:302820-ENST00000394601.8:6486|1334
NLSLNRAPK
>ENST00000431373.1|SNV-14698-G-C|4
VELYGCLWTGEWLSFLGICFLSR
>FUSION-ENST00000635845.1:329159-ENST00000394601.8:6486|653
LLPKTVSLYLLWLYEKLK
>FUSION-ENST00000661148.1:302820-ENST00000394601.8:6486|2788
CSAMFDK
>FUSION-ENST00000635845.1:329159-ENST00000394601.8:6486|1140
ETFPVFFNIK
>FUSION-ENST00000635845.1:329159-ENST00000394601.8:6486|371
SHENSLIIRRTVWGK
>FUSION-ENST00000635845.1:329159-ENST00000394601.8:6486|769
YIFGLKDK
>FUSION-ENST00000635845.1:329159-ENST00000394601.8:6486|65
FVSSCIYLK
>FUSION-ENST00000635845.1:329159-ENST00000394601.8:6486|356
REMIHNRFYIEMY
>FUSION-ENST00000661148.1:302820-ENST00000394601.8:6486|1079
MQFNMWAQR
>FUSION-ENST00000661148.1:302820-ENST00000394601.8:6486|1941
MLSFDIL
>FUSION-ENST00000661148.1:302820-ENST00000394601.8:6486|856
MEKKYLFFESFIFAQNVYLHVK
>FUSION-ENST00000661148.1:302820-ENST00000394601.8:6486|2641
VARLMFSGEQCLRV
>FUSION-ENST00000661148.1:302820-ENST00000394601.8:6486|1499
PHHHFFCSAGQYYR
>FUSION-ENST00000661148.1:302820-ENST00000394601.8:6486|2617
CFHPVDLMKYRGLCGYFVR
>FUSION-ENST00000661148.1:302820-ENST00000394601.8:6486|1507
ILIKQEEK
>FUSION-ENST00000635845.1:329159-ENST00000394601.8:6486|925
MYEEYMK
>ENST00000453904.2|INDEL-17759-A-AA|8
MMQKNGFAR
>ENST00000519376.5|SNV-52062-A-G|7
CLVKTDSCGR
>FUSION-ENST00000635845.1:329159-ENST00000394601.8:6486|1472
FLTITLSVRWCKVF
>FUSION-ENST00000661148.1:302820-ENST00000394601.8:6486|1071
MWAQRLEHRDELEM
>ENST00000280772.7|SNV-646761-A-G|2
KFHKPITMTIPVPPPSGEGVSSGYK
>ENST00000481559.6|SNV-196703-C-T|5
MASERLVTGMK
>ENST00000618102.4|SNV-21489-C-T|2
LPGGPVFPMEGDDAWGACGR
>FUSION-ENST00000661148.1:302820-ENST00000394601.8:6486|327
LPLTFFAELEK
>FUSION-ENST00000661148.1:302820-ENST00000394601.8:6486|462
MIMSTDAEK
>FUSION-ENST00000635845.1:329159-ENST00000394601.8:6486|1119
LTFWNVYIL
>FUSION-ENST00000661148.1:302820-ENST00000394601.8:6486|3106
TIPPSNSTESGICK
>FUSION-ENST00000661148.1:302820-ENST00000394601.8:6486|1774
KFPNSKYIGLLLK
>FUSION-ENST00000635845.1:329159-ENST00000394601.8:6486|627
FAGMILILINFFSFLYHKK
>FUSION-ENST00000661148.1:302820-ENST00000394601.8:6486|3249
MHSQLWNFNR
>ENST00000297405.10|SNV-204-T-C|1
MGTKSGFTFWNLVFLLTVSCVK
>FUSION-ENST00000661148.1:302820-ENST00000394601.8:6486|1541
MIQFQQFSKVKY
>FUSION-ENST00000661148.1:302820-ENST00000394601.8:6486|1064
PPCLANFCIFSRDGVSPCWSGWSR
>FUSION-ENST00000635845.1:329159-ENST00000394601.8:6486|102
MHSFQLR
>FUSION-ENST00000635845.1:329159-ENST00000394601.8:6486|529
ACIYSGK
>FUSION-ENST00000661148.1:302820-ENST00000394601.8:6486|2472
AACFGLPKKAALCKPWLQEK
>FUSION-ENST00000635845.1:329159-ENST00000394601.8:6486|1332
GRKSCLPTR
>FUSION-ENST00000661148.1:302820-ENST00000394601.8:6486|1061
MCRDYRR
>FUSION-ENST00000661148.1:302820-ENST00000394601.8:6486|543
AVFTGKFIALNAHRGK
>FUSION-ENST00000635845.1:329159-ENST00000394601.8:6486|268
MLWISTAF
>FUSION-ENST00000661148.1:302820-ENST00000394601.8:6486|2997
LESYIICSLFLSPCFCLPKVYIS
>FUSION-ENST00000635845.1:329159-ENST00000394601.8:6486|223
GQLWICMSLIPLFTVR
>FUSION-ENST00000661148.1:302820-ENST00000394601.8:6486|1039
IRDVDLLVIDVS
>FUSION-ENST00000661148.1:302820-ENST00000394601.8:6486|1037
MKGQPINHLYSNVLNLHR
>FUSION-ENST00000661148.1:302820-ENST00000394601.8:6486|3080
VRIFGTK
>FUSION-ENST00000661148.1:302820-ENST00000394601.8:6486|2564
FTTYLFPPNECK
>FUSION-ENST00000661148.1:302820-ENST00000394601.8:6486|482
SSSTTIKLASSLAYKAGSTYANQ
>FUSION-ENST00000661148.1:302820-ENST00000394601.8:6486|1606
VFSIVNPWELFDEFQRALTANSR
>ENST00000623073.3|SNV-69015-A-G|2
MPSGDEGIDEKLGLSYKR
>FUSION-ENST00000661148.1:302820-ENST00000394601.8:6486|2648
FEMVPSSFYFGANILK
>FUSION-ENST00000635845.1:329159-ENST00000394601.8:6486|128
MSNLLIPSK
>ENST00000308910.9|SNV-5239-G-A|1
CWDHHIAEGYFCLPWKKILIFEK
>FUSION-ENST00000661148.1:302820-ENST00000394601.8:6486|263
MVLGKPASPMQKTETGPLPYTLYK
>FUSION-ENST00000661148.1:302820-ENST00000394601.8:6486|2791
LDELSEK
>FUSION-ENST00000635845.1:329159-ENST00000394601.8:6486|447
MSYHLKLNYGILFCDK
>ENST00000242839.10|SNV-37654-G-A|1
HQGSHVVTLQLRIDGMHCK
>FUSION-ENST00000661148.1:302820-ENST00000394601.8:6486|281
MVLVPNRPMEQDRGLR
>FUSION-ENST00000661148.1:302820-ENST00000394601.8:6486|1005
HSGHVVNYDYYNHN
>ENST00000614616.4|INDEL-46899-A-AA|8
EDGFRSSCNSK
>FUSION-ENST00000661148.1:302820-ENST00000394601.8:6486|457
IMSTDAEKAFDKIQHPFMLK
>FUSION-ENST00000661148.1:302820-ENST00000394601.8:6486|2699
YTFYVVKQVKK
>FUSION-ENST00000635845.1:329159-ENST00000394601.8:6486|1410
LTFITYLSSIPFCLLENSKEYSKVR
>FUSION-ENST00000661148.1:302820-ENST00000394601.8:6486|1549
MDTFQKYLK
>ENST00000417564.3|SNV-25917-C-T|2
AKLLACYIPLIQGIDPSLQAENR
>FUSION-ENST00000635845.1:329159-ENST00000394601.8:6486|1189
MLETLQKINK
>ENST00000321990.5|SNV-28558-A-G|6
RKKPNECSK
>ENST00000496874.1|INDEL-19979-C-CA|3
KIWEIHQKNEDNVK
>FUSION-ENST00000661148.1:302820-ENST00000394601.8:6486|2900
MLIKSTSCCSSWVTR
>FUSION-ENST00000661148.1:302820-ENST00000394601.8:6486|2239
IRPPRPPKVLGLQA
>FUSION-ENST00000661148.1:302820-ENST00000394601.8:6486|2808
VDCYPDVMEN
>FUSION-ENST00000661148.1:302820-ENST00000394601.8:6486|1734
CLETLSIETGEKR
>FUSION-ENST00000355700.9:166-ENST00000668426.1:1426|10
FTSTGSSGLLRMRR
>FUSION-ENST00000661148.1:302820-ENST00000394601.8:6486|1831
AKIGIYG
>FUSION-ENST00000661148.1:302820-ENST00000394601.8:6486|2986
ENAEINDTAK
>FUSION-ENST00000635845.1:329159-ENST00000394601.8:6486|131
SVNTIDR
>ENST00000494216.1|SNV-3641-G-A|2
FSCSQVSLRDSSLEADHIIS
>FUSION-ENST00000661148.1:302820-ENST00000394601.8:6486|154
SAHVSQNLKYNKK
>FUSION-ENST00000661148.1:302820-ENST00000394601.8:6486|1321
YSFPFWWHSYIMILK
>FUSION-ENST00000661148.1:302820-ENST00000394601.8:6486|2825
NLVKNVLQCLIK
>FUSION-ENST00000635845.1:329159-ENST00000394601.8:6486|1064
VHSYYVPGRRGELECL
>FUSION-ENST00000661148.1:302820-ENST00000394601.8:6486|519
KSINTRAGVLK
>ENST00000287727.7|SNV-161827-A-G|4
IPSNRYDEMMK
>FUSION-ENST00000661148.1:302820-ENST00000394601.8:6486|1538
GFSLVSLLIGHETCLSF
>ENST00000368465.5|SNV-11054-C-T|5
DKHSQSPRAAGLR
>ENST00000623073.3|SNV-69015-A-G|6
MPSGDEGIDEK
>FUSION-ENST00000661148.1:302820-ENST00000394601.8:6486|742
HIIIRFTK
>FUSION-ENST00000661148.1:302820-ENST00000394601.8:6486|779
ELKNSTRTS
>FUSION-ENST00000661148.1:302820-ENST00000394601.8:6486|2843
SLILVQLFLHPK
>FUSION-ENST00000661148.1:302820-ENST00000394601.8:6486|1561
MKDPPQLRQR
>FUSION-ENST00000635845.1:329159-ENST00000394601.8:6486|780
MPIYCLCDKVSPMTHLV
>FUSION-ENST00000661148.1:302820-ENST00000394601.8:6486|3282
PFYSIFYNDK
>FUSION-ENST00000661148.1:302820-ENST00000394601.8:6486|3259
MPVTPALWEAEAGGSRR
>FUSION-ENST00000635845.1:329159-ENST00000394601.8:6486|406
AGEASGNLQSWWKGK
>FUSION-ENST00000661148.1:302820-ENST00000394601.8:6486|254
TETGPLPYTLYKN
>FUSION-ENST00000635845.1:329159-ENST00000394601.8:6486|1185
YPQLLKLYTLNMCSLK
>FUSION-ENST00000661148.1:302820-ENST00000394601.8:6486|703
QMLRDFVITRPALEELLKEALNMER
>FUSION-ENST00000635845.1:329159-ENST00000394601.8:6486|918
MSFEILVK
>FUSION-ENST00000661148.1:302820-ENST00000394601.8:6486|671
IKITHNNINLK
>FUSION-ENST00000661148.1:302820-ENST00000394601.8:6486|1762
MVAHACNPSTLGGRDRQIT
>FUSION-ENST00000661148.1:302820-ENST00000394601.8:6486|586
YISFLKPMRTKTQCTR
>ENST00000250448.5|MNV-3935-AC-A|6
SSRGPAAGAGAEAGAAAPRAALR
>FUSION-ENST00000661148.1:302820-ENST00000394601.8:6486|113
THGHREGDITHRGLLGR
>FUSION-ENST00000661148.1:302820-ENST00000394601.8:6486|3299
NRVSPCWPGWSRTPDLK
>FUSION-ENST00000661148.1:302820-ENST00000394601.8:6486|1903
EGALGSRANYLSYNSYSHIAELQ
>FUSION-ENST00000661148.1:302820-ENST00000394601.8:6486|456
MSTDAEK
>FUSION-ENST00000661148.1:302820-ENST00000394601.8:6486|1098
LFTNRNR
>FUSION-ENST00000661148.1:302820-ENST00000394601.8:6486|2949
SSLPLLYPFFLN
>FUSION-ENST00000601731.1:7112-ENST00000248244.5:13188|74
GRAGAGVGAGAWRTPGR
>ENST00000377470.8|SNV-29040-G-A|2
ILSSIFPEHVR
>FUSION-ENST00000661148.1:302820-ENST00000394601.8:6486|919
MICRMDLKVFILLLR
>FUSION-ENST00000661148.1:302820-ENST00000394601.8:6486|190
YHLMPVR
>FUSION-ENST00000635845.1:329159-ENST00000394601.8:6486|1077
MMLFLNRI
>FUSION-ENST00000661148.1:302820-ENST00000394601.8:6486|403
MKDIQIGR
>FUSION-ENST00000661148.1:302820-ENST00000394601.8:6486|370
YLGVQLTRDVK
>ENST00000493293.5|SNV-34724-G-C|4
SSAEYSVHKITSTFHQHVDGWK
>FUSION-ENST00000635845.1:329159-ENST00000394601.8:6486|304
ICFSILPLIFINMNK
>FUSION-ENST00000635845.1:329159-ENST00000394601.8:6486|914
MIISFPYLK
>FUSION-ENST00000661148.1:302820-ENST00000394601.8:6486|2845
MAIFFRSLILVQLFLHPK
>FUSION-ENST00000601731.1:7112-ENST00000248244.5:13188|7
DQGECLIPVCHPSPVKVDKDR
>ENST00000227638.8|SNV-24758-G-A|3
QAAFVDSYCWAAVQQKNSLQSK
>FUSION-ENST00000661148.1:302820-ENST00000394601.8:6486|2098
KYYKIESLVSLR
>ENST00000493293.5|SNV-34724-G-C|3
ITSTFHQHVDGWK
>FUSION-ENST00000661148.1:302820-ENST00000394601.8:6486|1936
MYWVIRND
>FUSION-ENST00000661148.1:302820-ENST00000394601.8:6486|120
FSLVSGSGTMRTHGHR
>FUSION-ENST00000661148.1:302820-ENST00000394601.8:6486|1503
FLFCFAMPHHHFFCSAGQYYR
>FUSION-ENST00000661148.1:302820-ENST00000394601.8:6486|2244
QDTNFVFSLSVSTTFK
>FUSION-ENST00000661148.1:302820-ENST00000394601.8:6486|826
GRELPPLAK
>FUSION-ENST00000661148.1:302820-ENST00000394601.8:6486|2576
MNSQERTYKSFWIFFHYISSK
>FUSION-ENST00000661148.1:302820-ENST00000394601.8:6486|228
HFSKEDIYAANKHMEK
>FUSION-ENST00000661148.1:302820-ENST00000394601.8:6486|852
MRVLWSYKST
>FUSION-ENST00000661148.1:302820-ENST00000394601.8:6486|2695
MQTEKYNICIVSCVLFLKIVLWFK
>ENST00000329245.9|MNV-35478-CC-C|1
YIMLNLARS
>ENST00000344862.9|INDEL-3782-A-AA|10
TIDEPIFKISEIQLEPNNFPKK
>FUSION-ENST00000602185.5:7112-ENST00000248244.5:13188|11
VRLWDGGHGPGR
>ENST00000286398.11|SNV-7869-G-A|3
LQEELSK
>FUSION-ENST00000661148.1:302820-ENST00000394601.8:6486|2928
MILLFFMTV
>ENST00000326047.9|INDEL-76619-C-CA|5
TDQEGSPDSGTSAQAKPK
>FUSION-ENST00000635845.1:329159-ENST00000394601.8:6486|1449
NTQPTVK
>FUSION-ENST00000661148.1:302820-ENST00000394601.8:6486|1099
MLFTNRNR
>FUSION-ENST00000635845.1:329159-ENST00000394601.8:6486|388
YIDMYVGGLNVCVCIWKERNDS
>FUSION-ENST00000635845.1:329159-ENST00000394601.8:6486|786
EVQDQGTSMVGFW
>FUSION-ENST00000635845.1:329159-ENST00000394601.8:6486|483
WFVIFRELRFSK
>FUSION-ENST00000635845.1:329159-ENST00000394601.8:6486|985
ILIKCFPSR
>FUSION-ENST00000635845.1:329159-ENST00000394601.8:6486|1000
MNQALLIIIFFNTTL
>FUSION-ENST00000661148.1:302820-ENST00000394601.8:6486|2591
MNLLSFK
>ENST00000494398.5|SNV-132094-T-A|1
YHFYHITALMMCKKGR
>FUSION-ENST00000661148.1:302820-ENST00000394601.8:6486|3233
MGERHFMAR
>FUSION-ENST00000661148.1:302820-ENST00000394601.8:6486|2495
LARMVLIS
>FUSION-ENST00000661148.1:302820-ENST00000394601.8:6486|2256
NFTAFSWVALSYFSFSFVHLIHLR
>FUSION-ENST00000661148.1:302820-ENST00000394601.8:6486|2015
DSKIKSFT
>FUSION-ENST00000661148.1:302820-ENST00000394601.8:6486|234
MNRHFSK
>ENST00000327536.5|MNV-172-GTG-G|7
RAGGRGRPASSPQHGFGFR
>FUSION-ENST00000661148.1:302820-ENST00000394601.8:6486|1408
MARLTKQLLR
>FUSION-ENST00000635845.1:302820-ENST00000394601.8:6486|59
SANQIFRNFTGIIIQINCKHSIQMR
>FUSION-ENST00000661148.1:302820-ENST00000394601.8:6486|247
NRNAFTLLVRV
>FUSION-ENST00000661148.1:302820-ENST00000394601.8:6486|1578
MIGAEIKISERYLWTIT
>ENST00000432564.3|SNV-1434-C-T|2
LEEMPISNLGR
>FUSION-ENST00000661148.1:302820-ENST00000394601.8:6486|1844
MTPVIYKVWTGDLLVHR
>FUSION-ENST00000661148.1:302820-ENST00000394601.8:6486|2388
QSCFVAL
>FUSION-ENST00000635845.1:329159-ENST00000394601.8:6486|516
FSTIKYKSNFMR
>FUSION-ENST00000661148.1:302820-ENST00000394601.8:6486|1235
IYTKHLTSGEENK
>FUSION-ENST00000661148.1:302820-ENST00000394601.8:6486|3156
MPGERDSTGSGQK
>FUSION-ENST00000635845.1:329159-ENST00000394601.8:6486|1129
DFDGDIPSFF
>FUSION-ENST00000661148.1:302820-ENST00000394601.8:6486|1455
MYFLFSF
>ENST00000652356.1|SNV-3845-C-T|4
MTSSLCASARPSAR
>FUSION-ENST00000635845.1:329159-ENST00000394601.8:6486|688
FSHQGEHKNQPSDLFK
>FUSION-ENST00000661148.1:302820-ENST00000394601.8:6486|1643
TTGNYKMARDEIL
>ENST00000661867.1|SNV-5451-G-A|5
GQFRCNLEWHLGLGEGK
>FUSION-ENST00000661148.1:302820-ENST00000394601.8:6486|646
EEYLPNK
>FUSION-ENST00000661148.1:302820-ENST00000394601.8:6486|1188
VNFGNKMQDSSQIFK
>FUSION-ENST00000661148.1:302820-ENST00000394601.8:6486|1877
YVRANNVRAK
>FUSION-ENST00000661148.1:302820-ENST00000394601.8:6486|2971
CRICCLR
>FUSION-ENST00000635845.1:329159-ENST00000394601.8:6486|1278
LRPEVSGTCSE
>FUSION-ENST00000635845.1:329159-ENST00000394601.8:6486|1475
LKFLTITLSVRWCK
>FUSION-ENST00000661148.1:302820-ENST00000394601.8:6486|2065
MYISFIK
>FUSION-ENST00000635845.1:329159-ENST00000394601.8:6486|152
TQGKMPLRGLD
>FUSION-ENST00000661148.1:302820-ENST00000394601.8:6486|1869
AMPAKVK
>FUSION-ENST00000661148.1:302820-ENST00000394601.8:6486|3028
ILICFFNLENIR
>FUSION-ENST00000661148.1:302820-ENST00000394601.8:6486|3029
KILICFFNLENIRK
>FUSION-ENST00000661148.1:302820-ENST00000394601.8:6486|1945
MPVIPATGEVEAGKSLEPRSR
>FUSION-ENST00000661148.1:302820-ENST00000394601.8:6486|886
SKIFRCSAK
>FUSION-ENST00000661148.1:302820-ENST00000394601.8:6486|2566
VFKRPRD
>FUSION-ENST00000661148.1:302820-ENST00000394601.8:6486|725
LTAGLSAETLQAR
>FUSION-ENST00000661148.1:302820-ENST00000394601.8:6486|1494
GLSYQKIWVLA
>FUSION-ENST00000661148.1:302820-ENST00000394601.8:6486|962
MELVPRSRR
>ENST00000286398.11|SNV-7869-G-A|6
EMQDKVIKLQEELSK
>FUSION-ENST00000635845.1:329159-ENST00000394601.8:6486|375
TIRSHENSLIIR
>ENST00000321990.5|SNV-28558-A-G|1
KPNECSKNLEKTNR
>FUSION-ENST00000661148.1:302820-ENST00000394601.8:6486|1846
LIVTDTCT
>FUSION-ENST00000661148.1:302820-ENST00000394601.8:6486|348
EVREDTNK
>ENST00000468334.5|SNV-3467-T-C|3
SPGIPDQR
>FUSION-ENST00000661148.1:302820-ENST00000394601.8:6486|1293
MDLSSYHILK
>FUSION-ENST00000635845.1:329159-ENST00000394601.8:6486|117
IFIMPPYRNYRIQNR
>ENST00000468334.5|SNV-3467-T-C|2
SPGIPDQRVR
>ENST00000493293.5|SNV-34724-G-C|2
ITSTFHQHVDGWKAVQR
>FUSION-ENST00000661148.1:302820-ENST00000394601.8:6486|1536
WFPVIMGSSIYVLFK
>FUSION-ENST00000661148.1:302820-ENST00000394601.8:6486|2075
SSLDYPK
>FUSION-ENST00000661148.1:302820-ENST00000394601.8:6486|174
MSGNSRCWKGCGEIGMLLHCW
>FUSION-ENST00000661148.1:302820-ENST00000394601.8:6486|631
VAILVSDK
>FUSION-ENST00000661148.1:302820-ENST00000394601.8:6486|2714
TEMEQGQK
>FUSION-ENST00000635845.1:329159-ENST00000394601.8:6486|396
VAGEREK
>FUSION-ENST00000635845.1:329159-ENST00000394601.8:6486|805
MAKKIFMMR
>FUSION-ENST00000661148.1:302820-ENST00000394601.8:6486|2401
EERSGMR
>FUSION-ENST00000661148.1:302820-ENST00000394601.8:6486|3177
KFLPFSERQ
>FUSION-ENST00000661148.1:302820-ENST00000394601.8:6486|111
EGDITHRGLLGR
>FUSION-ENST00000432829.6:156713-ENST00000430387.1:16391|15
GEPRTGLPERQSVIESSFK
>FUSION-ENST00000635845.1:329159-ENST00000394601.8:6486|1135
ATIFLEISILYDIVVCK
>FUSION-ENST00000661148.1:302820-ENST00000394601.8:6486|1446
RHYAELILYFF
>ENST00000614461.4|SNV-21489-C-T|2
GCLGIGCLEDQYFPWR
>FUSION-ENST00000661148.1:302820-ENST00000394601.8:6486|3213
NIIIIIIIIFAVLKV
>FUSION-ENST00000635845.1:329159-ENST00000394601.8:6486|1477
LKFLTITLSVR
>FUSION-ENST00000661148.1:302820-ENST00000394601.8:6486|1242
MHYHVNLFL
>FUSION-ENST00000635845.1:329159-ENST00000394601.8:6486|761
LCFSICFTLFLINLSSLS
>FUSION-ENST00000635845.1:329159-ENST00000394601.8:6486|1366
MSHHGCPKPSLFLMPFFKF
>FUSION-ENST00000635845.1:329159-ENST00000394601.8:6486|1489
VSRTSYYVIIFVYP
>FUSION-ENST00000661148.1:302820-ENST00000394601.8:6486|1991
MMPEFVKR
>FUSION-ENST00000661148.1:302820-ENST00000394601.8:6486|178
VIIEMSGNSRCWK
>FUSION-ENST00000635845.1:329159-ENST00000394601.8:6486|1415
TWFSSLGQQIC
>FUSION-ENST00000635845.1:329159-ENST00000394601.8:6486|632
MCYYRFAGMILILINFFSFLYHK
>FUSION-ENST00000661148.1:302820-ENST00000394601.8:6486|2121
IWWIKCVNK
>FUSION-ENST00000635845.1:329159-ENST00000394601.8:6486|639
ALDVYYVLEYPKR
>FUSION-ENST00000661148.1:302820-ENST00000394601.8:6486|1986
RLKMCSR
>FUSION-ENST00000661148.1:302820-ENST00000394601.8:6486|451
IQQHIKK
>FUSION-ENST00000661148.1:302820-ENST00000394601.8:6486|1644
MTTGNYKMARDEIL
>FUSION-ENST00000635845.1:329159-ENST00000394601.8:6486|1147
MPQPYRHTSLLRHIIK
>FUSION-ENST00000661148.1:302820-ENST00000394601.8:6486|3052
FIKTKLVELGALDHPAL
>FUSION-ENST00000661148.1:302820-ENST00000394601.8:6486|227
VNVAHIHHGILCSHK
>ENST00000269143.8|SNV-26068-C-T|7
GRASIFKVHLR
>ENST00000227638.8|SNV-24758-G-A|1
SGNLPLWLHK
>FUSION-ENST00000661148.1:302820-ENST00000394601.8:6486|2074
SSLDYPKGTR
>FUSION-ENST00000661148.1:302820-ENST00000394601.8:6486|158
FIAALFTIAKSWNQPK
>FUSION-ENST00000635845.1:329159-ENST00000394601.8:6486|1148
PQPYRHTSLLR
>FUSION-ENST00000635845.1:329159-ENST00000394601.8:6486|127
SNLLIPSK
>ENST00000652347.1|SNV-56977-G-A|4
TVTITWKK
>FUSION-ENST00000635845.1:329159-ENST00000394601.8:6486|818
YYALLIFFSK
>FUSION-ENST00000635845.1:329159-ENST00000394601.8:6486|164
SQIMGWIHPLVLSMMTQGKMPLR
>FUSION-ENST00000661148.1:302820-ENST00000394601.8:6486|1024
IEIMVYERTAY
>FUSION-ENST00000635845.1:329159-ENST00000394601.8:6486|599
MALSTSCYYPKLCHFICSGFMRS
>FUSION-ENST00000661148.1:302820-ENST00000394601.8:6486|3321
MNTCAYI
>FUSION-ENST00000637731.1:33960-ENST00000356711.7:69734|265
TVAFSYVTFFDPMR
>FUSION-ENST00000635845.1:329159-ENST00000394601.8:6486|665
LQVCTTMPS
>FUSION-ENST00000661148.1:302820-ENST00000394601.8:6486|184
PVRMVIIEMSGNSRCWK
>FUSION-ENST00000601731.1:7112-ENST00000248244.5:13188|50
EGGPTVVNSPAGRTER
>FUSION-ENST00000635845.1:329159-ENST00000394601.8:6486|212
MSPSTLKIVSK
>FUSION-ENST00000661148.1:302820-ENST00000394601.8:6486|2827
SYHFEWPFI
>FUSION-ENST00000635845.1:329159-ENST00000394601.8:6486|187
LIVYQTFSHFYCMQWAISFFLK
>ENST00000661867.1|SNV-5451-G-A|1
KETSKPDGPMVAVAEPVR
>FUSION-ENST00000595207.5:6399-ENST00000248244.5:13188|3
MICLGSSCRTWNSEWVGDTGR
>FUSION-ENST00000661148.1:302820-ENST00000394601.8:6486|788
TRTPLLLQRIITSHQQGNK
>FUSION-ENST00000635845.1:329159-ENST00000394601.8:6486|1336
DQLQWRTTKAK
>FUSION-ENST00000661148.1:302820-ENST00000394601.8:6486|2349
NSNIYTTQVGFL
>FUSION-ENST00000635845.1:329159-ENST00000394601.8:6486|460
EVQHIVMADLNYDYNYEILCL
>FUSION-ENST00000661148.1:302820-ENST00000394601.8:6486|1596
ALNLKRSTVK
>FUSION-ENST00000661148.1:302820-ENST00000394601.8:6486|2131
WSLVERVER
>FUSION-ENST00000661148.1:302820-ENST00000394601.8:6486|2700
YTFYVVKQVK
>FUSION-ENST00000661148.1:302820-ENST00000394601.8:6486|1452
MISAHRNLRLPR
>FUSION-ENST00000504924.6:197381-ENST00000522758.1:89200|20
SVQEDYTLTMYFQQAWRDK
>FUSION-ENST00000661148.1:302820-ENST00000394601.8:6486|266
NNATHLQPSDL
>FUSION-ENST00000661148.1:302820-ENST00000394601.8:6486|751
QANIQTEEIQK
>FUSION-ENST00000661148.1:302820-ENST00000394601.8:6486|85
MSLNVGVWNEYESKITWN
>ENST00000508472.5|SNV-14698-G-C|1
AASGRMDSCLTPPLWGR
>FUSION-ENST00000661148.1:302820-ENST00000394601.8:6486|879
TAELTAK
>ENST00000479049.6|SNV-205225-G-C|3
PPRQFHHLAAQGPQECLVRIYIVR
>FUSION-ENST00000661148.1:302820-ENST00000394601.8:6486|1999
NSLSEEN
>FUSION-ENST00000661148.1:302820-ENST00000394601.8:6486|2082
FGDKYWLPPER
>FUSION-ENST00000635845.1:329159-ENST00000394601.8:6486|1426
MLIQVRCIEQCLAHK
>FUSION-ENST00000635845.1:329159-ENST00000394601.8:6486|690
FSHQGEHK
>FUSION-ENST00000635845.1:329159-ENST00000394601.8:6486|511
RYTDQYYLINILHNGLEH
>FUSION-ENST00000635845.1:329159-ENST00000394601.8:6486|1039
ENLLLLLFICFLR
>ENST00000481559.6|SNV-196703-C-T|4
MMASERLVTGMKMISLSLQPPMPK
>FUSION-ENST00000635845.1:329159-ENST00000394601.8:6486|1160
MPLHSSLGNRVR
>FUSION-ENST00000661148.1:302820-ENST00000394601.8:6486|3182
VVGVWANETIKVK
>FUSION-ENST00000661148.1:302820-ENST00000394601.8:6486|2640
LMFSGEQCLR
>FUSION-ENST00000661148.1:302820-ENST00000394601.8:6486|200
KPHHHWSLEK
>ENST00000368799.2|SNV-12168-A-C|3
HHEASSQADSSRHSQVGPGQSSGPR
>FUSION-ENST00000661148.1:302820-ENST00000394601.8:6486|3201
MESRDISETK
>FUSION-ENST00000635845.1:329159-ENST00000394601.8:6486|942
VYIWLVVKKIIILSCK
>ENST00000661867.1|SNV-5451-G-A|2
CNLEWHLGLGEGKK
>FUSION-ENST00000635845.1:329159-ENST00000394601.8:6486|283
SSMLNSFFKCHFFSNHTR
>FUSION-ENST00000635845.1:302820-ENST00000394601.8:6486|58
NFTGIIIQINCKHSIQMR
>FUSION-ENST00000661148.1:302820-ENST00000394601.8:6486|1221
IYFKYICIVQIFYRK
>FUSION-ENST00000661148.1:302820-ENST00000394601.8:6486|2538
CLDYVFDY
>FUSION-ENST00000635845.1:329159-ENST00000394601.8:6486|903
QSIQEHKLNEKPAFVEMVSLQ
>ENST00000646859.1|SNV-221158-A-G|4
YDDSEEFKHSSSFSVEEIQAAVPYR
>FUSION-ENST00000635845.1:329159-ENST00000394601.8:6486|812
MKISQEDIDFFTKR
>FUSION-ENST00000661148.1:302820-ENST00000394601.8:6486|81
GTSHTGACWGVGGLGEG
>FUSION-ENST00000661148.1:302820-ENST00000394601.8:6486|1143
GLESHGEFFENVLMC
>FUSION-ENST00000661148.1:302820-ENST00000394601.8:6486|2334
VLEAGNSK
>FUSION-ENST00000635845.1:329159-ENST00000394601.8:6486|964
LEELVGLLAL
>FUSION-ENST00000661148.1:302820-ENST00000394601.8:6486|2660
MWMLFLAKNCLNFF
>FUSION-ENST00000635845.1:329159-ENST00000394601.8:6486|1045
SQVFHKNIILIL
>FUSION-ENST00000635845.1:329159-ENST00000394601.8:6486|172
IWLHLLQK
>FUSION-ENST00000614075.4:4399-ENST00000649556.1:21637|1
TESLLPW
>FUSION-ENST00000661148.1:302820-ENST00000394601.8:6486|566
TNSLSVHNTIK
>FUSION-ENST00000661148.1:302820-ENST00000394601.8:6486|3102
MTWGQNENNSPIQFNRK
>FUSION-ENST00000595207.5:6399-ENST00000248244.5:13188|5
MICLGSSCR
>FUSION-ENST00000661148.1:302820-ENST00000394601.8:6486|2676
MFCRLILGIYSAVCMK
>FUSION-ENST00000635845.1:329159-ENST00000394601.8:6486|578
LARLVLNS
>FUSION-ENST00000635845.1:329159-ENST00000394601.8:6486|718
AETISDK
>ENST00000188790.9|SNV-35184-C-T|1
IGWAGGFFVSTPVFSYDAISYYK
>FUSION-ENST00000661148.1:302820-ENST00000394601.8:6486|489
QKSLIKYCQTESSSTSK
>FUSION-ENST00000635845.1:329159-ENST00000394601.8:6486|1316
MAFIQPAIKHF
>FUSION-ENST00000635845.1:329159-ENST00000394601.8:6486|92
SSYIRYMFT
>FUSION-ENST00000661148.1:302820-ENST00000394601.8:6486|2978
SYLLPPK
>FUSION-ENST00000661148.1:302820-ENST00000394601.8:6486|321
PPIYNHLIFDKPDK
>FUSION-ENST00000602185.5:7112-ENST00000248244.5:13188|15
GQGFYGKSWGWGWGWGLEDTWAK
>FUSION-ENST00000601731.1:7112-ENST00000248244.5:13188|64
RSGYGMEVTGR
>FUSION-ENST00000661148.1:302820-ENST00000394601.8:6486|1082
EVVGCVCVCVCVCVFSFFLSFFFFF
>FUSION-ENST00000661148.1:302820-ENST00000394601.8:6486|2809
MVDCYPDVMEN
>FUSION-ENST00000661148.1:302820-ENST00000394601.8:6486|2267
YKLWGTYLNHNRSYCQYVLR
>FUSION-ENST00000635845.1:329159-ENST00000394601.8:6486|851
TKLFSTISALFQKK
>ENST00000490844.1|SNV-24181-G-A|1
MTRIPTL
>FUSION-ENST00000661148.1:302820-ENST00000394601.8:6486|2221
ATLACSWLENTLRQRVAGACSK
>ENST00000327536.5|MNV-172-GTG-G|5
AGGRGRPASSPQHGFGFRGAER
>ENST00000505569.5|SNV-29580-C-G|2
MDRNGFSK
>FUSION-ENST00000635845.1:329159-ENST00000394601.8:6486|944
VYIWLVVK
>FUSION-ENST00000635845.1:329159-ENST00000394601.8:6486|173
MIWLHLLQK
>FUSION-ENST00000635845.1:329159-ENST00000394601.8:6486|1363
MFWKYLK
>FUSION-ENST00000661148.1:302820-ENST00000394601.8:6486|171
CWKGCGEIGMLLHCW
>FUSION-ENST00000661148.1:302820-ENST00000394601.8:6486|503
FLDTYTLSRLNQEEVK
>FUSION-ENST00000661148.1:302820-ENST00000394601.8:6486|235
PINDRLDKVNVAHIHHGILCSHK
>FUSION-ENST00000661148.1:302820-ENST00000394601.8:6486|2174
MHQGDTVYFNTR
>FUSION-ENST00000635845.1:329159-ENST00000394601.8:6486|1081
MPGQRHYTPTASE
>FUSION-ENST00000635845.1:329159-ENST00000394601.8:6486|1416
MTWFSSLGQQIC
>FUSION-ENST00000566836.1:9921-ENST00000585479.5:6283|3
NTNVCCRDHVCR
>FUSION-ENST00000635845.1:329159-ENST00000394601.8:6486|1078
MMLFLNR
>FUSION-ENST00000661148.1:302820-ENST00000394601.8:6486|939
TLHIIAMTLWK
>FUSION-ENST00000661148.1:302820-ENST00000394601.8:6486|2206
CIFIYSSVLFSEVLPYNFDNLY
>FUSION-ENST00000661148.1:302820-ENST00000394601.8:6486|843
SVGCGEDSQIGTPLVCSSQLDQHRR
>FUSION-ENST00000635845.1:329159-ENST00000394601.8:6486|473
AIFYIIVLNIL
>FUSION-ENST00000661148.1:302820-ENST00000394601.8:6486|838
KLGGWLGR
>FUSION-ENST00000635845.1:329159-ENST00000394601.8:6486|556
MGLFNDHKKVWNLYSLR
>FUSION-ENST00000661148.1:302820-ENST00000394601.8:6486|2185
MSPRLSLDFKLLLCFSYK
>FUSION-ENST00000661148.1:302820-ENST00000394601.8:6486|1652
MKSDMTTGNYKMAR
>FUSION-ENST00000661148.1:302820-ENST00000394601.8:6486|134
KDEFMSFAGTWMNLETIILSRLTQE
>FUSION-ENST00000661148.1:302820-ENST00000394601.8:6486|2047
AKFRRPQPVFNLK
>FUSION-ENST00000661148.1:302820-ENST00000394601.8:6486|1314
MNFYPSGLLR
>FUSION-ENST00000635845.1:329159-ENST00000394601.8:6486|370
RTVWGKLPP
>FUSION-ENST00000661148.1:302820-ENST00000394601.8:6486|357
MDRKTQYHGNGHTAQSNL
>FUSION-ENST00000635845.1:329159-ENST00000394601.8:6486|598
ALSTSCYYPKLCHFICSGFMRS
>FUSION-ENST00000661148.1:302820-ENST00000394601.8:6486|1660
MVWTWSRPIYTPLFSAQPHGHTLLR
>FUSION-ENST00000661148.1:302820-ENST00000394601.8:6486|1161
WLMSVNS
>FUSION-ENST00000661148.1:302820-ENST00000394601.8:6486|2399
SGMRTCLWLDE
>FUSION-ENST00000661148.1:302820-ENST00000394601.8:6486|306
LDPFLTPCTKINSRWIK
>FUSION-ENST00000661148.1:302820-ENST00000394601.8:6486|3148
DSTGSGQKQR
>FUSION-ENST00000635845.1:329159-ENST00000394601.8:6486|1210
NYQVRGLVSD
>FUSION-ENST00000661148.1:302820-ENST00000394601.8:6486|2012
METLQEVEKSESSR
>FUSION-ENST00000661148.1:302820-ENST00000394601.8:6486|2201
MYLYLFK
>FUSION-ENST00000635845.1:329159-ENST00000394601.8:6486|990
SVGDNFLPITSQQGGLSFLVWSCR
>FUSION-ENST00000661148.1:302820-ENST00000394601.8:6486|1804
VVPAKLSQTKTR
>FUSION-ENST00000635845.1:329159-ENST00000394601.8:6486|513
SNFMRYTDQYYLINILHNGLEH
>FUSION-ENST00000661148.1:302820-ENST00000394601.8:6486|2723
MVSADLR
>FUSION-ENST00000661148.1:302820-ENST00000394601.8:6486|1438
LVSNFRPQVIHLPR
>FUSION-ENST00000432829.6:156713-ENST00000430387.1:16391|17
CHIVKGEPRTGLPER
>FUSION-ENST00000635845.1:329159-ENST00000394601.8:6486|62
LSSLYFQYEDIFK
>FUSION-ENST00000661148.1:302820-ENST00000394601.8:6486|2032
MVVYFLYLDRKISWNMSGS
>FUSION-ENST00000661148.1:302820-ENST00000394601.8:6486|150
KNYEHNGTVSLFCLR
>FUSION-ENST00000635845.1:329159-ENST00000394601.8:6486|160
GWIHPLVLSMMTQGKMPLR
>ENST00000395135.7|MNV-3444-TG-T|9
CPKLLPCLHTLCSGCLRR
>FUSION-ENST00000602185.5:7112-ENST00000248244.5:13188|18
VRGQGFYGK
>FUSION-ENST00000661148.1:302820-ENST00000394601.8:6486|2910
MVSFFSFFYF
>FUSION-ENST00000635845.1:329159-ENST00000394601.8:6486|756
STLNFRSRDSEFYSVR
>FUSION-ENST00000661148.1:302820-ENST00000394601.8:6486|993
NWPIYSK
>FUSION-ENST00000661148.1:302820-ENST00000394601.8:6486|2482
MSSGITSLNVVFK
>FUSION-ENST00000661148.1:302820-ENST00000394601.8:6486|339
EMAIQPKVIYR
>FUSION-ENST00000661148.1:302820-ENST00000394601.8:6486|640
INGWRNIYQTNGKQK
>FUSION-ENST00000661148.1:302820-ENST00000394601.8:6486|352
ENYKPLFK
>ENST00000565488.6|SNV-64040-A-G|5
TRMQAQAMLEGSPQLSMVGLFR
>FUSION-ENST00000421119.1:96-ENST00000380959.7:91463|79
HFFHMSVQLPILGSTCR
>FUSION-ENST00000601731.1:7112-ENST00000248244.5:13188|13
AEARPFQLFLGPSGSLTPWWCAR
>ENST00000368326.5|SNV-132-A-G|1
ALSTIVSQRRQIK
>FUSION-ENST00000670045.1:329159-ENST00000394601.8:6486|1498
MIFRNFTGIIIQINCKHSIQMVSR
>FUSION-ENST00000635845.1:329159-ENST00000394601.8:6486|426
QCYGYLQLFK
>ENST00000642395.2|SNV-57803-C-A|2
SIGDKIILKSDNK
>FUSION-ENST00000625598.1:688-ENST00000296674.13:55|34
SGMINSIRKLIWAQP
>FUSION-ENST00000661148.1:302820-ENST00000394601.8:6486|1693
ILRAYLKCADHTGFHI
>FUSION-ENST00000661148.1:302820-ENST00000394601.8:6486|768
EPSWKKLFSILSR
>FUSION-ENST00000661148.1:302820-ENST00000394601.8:6486|45
MELMYYKMIYK
>FUSION-ENST00000661148.1:302820-ENST00000394601.8:6486|277
MEQDRGLRNNATHLQPSDL
>FUSION-ENST00000661148.1:302820-ENST00000394601.8:6486|3023
MIQQSWNVCLSFV
>FUSION-ENST00000635845.1:329159-ENST00000394601.8:6486|126
MSNLLIPSKEIA
>FUSION-ENST00000661148.1:302820-ENST00000394601.8:6486|1228
QDLEQYIL
>FUSION-ENST00000625598.1:688-ENST00000296674.13:55|53
MKTFLANAFALARGADR
>FUSION-ENST00000661148.1:302820-ENST00000394601.8:6486|2407
MSLKTDGK
>ENST00000287394.10|SNV-78605-G-A|5
SLTAEEVKQLEEQEEDTFR
>FUSION-ENST00000661148.1:302820-ENST00000394601.8:6486|179
VIIEMSGNSR
>FUSION-ENST00000661148.1:302820-ENST00000394601.8:6486|953
MYMVNYIYM
>FUSION-ENST00000661148.1:302820-ENST00000394601.8:6486|752
TLQYIIQENFPHLAR
>FUSION-ENST00000661148.1:302820-ENST00000394601.8:6486|1001
TSNLNACTTCFK
>FUSION-ENST00000661148.1:302820-ENST00000394601.8:6486|2859
YFNKKLAETTL
>FUSION-ENST00000635845.1:329159-ENST00000394601.8:6486|731
LNFSKWKNSLR
>FUSION-ENST00000635845.1:329159-ENST00000394601.8:6486|902
LNEKPAFVEMVSLQ
>FUSION-ENST00000635845.1:329159-ENST00000394601.8:6486|121
IFIMPPYR
>FUSION-ENST00000661148.1:302820-ENST00000394601.8:6486|364
DVKDLFK
>FUSION-ENST00000661148.1:302820-ENST00000394601.8:6486|3174
MAMTNRVAAGFALISI
>FUSION-ENST00000661148.1:302820-ENST00000394601.8:6486|2717
EIILELQQSAQLHNREAGTQIDR
>FUSION-ENST00000661148.1:302820-ENST00000394601.8:6486|2067
VGKWLYIFFI
>ENST00000368799.2|SNV-12168-A-C|2
HSQVGPGQSSGPR
>FUSION-ENST00000635845.1:329159-ENST00000394601.8:6486|989
IFVLSCLQPMGGPFSSLQ
>FUSION-ENST00000635845.1:329159-ENST00000394601.8:6486|784
AERGLEGSLGYLS
>FUSION-ENST00000635845.1:329159-ENST00000394601.8:6486|1465
MVQSLLILFNIR
>FUSION-ENST00000635845.1:329159-ENST00000394601.8:6486|105
INRNAYR
>FUSION-ENST00000635845.1:329159-ENST00000394601.8:6486|72
DTYIVGLRANVYLFLCFQLK
>FUSION-ENST00000661148.1:302820-ENST00000394601.8:6486|3131
RHGHDKQSGCWLCFN
>FUSION-ENST00000635845.1:329159-ENST00000394601.8:6486|1380
SCSVAQIGVQWRNLSSLQPSPPRFK
>FUSION-ENST00000661148.1:302820-ENST00000394601.8:6486|1132
GIKSMGSIK
>FUSION-ENST00000635845.1:329159-ENST00000394601.8:6486|926
HFIFLSDV
>FUSION-ENST00000661148.1:302820-ENST00000394601.8:6486|2823
NLVKNVLQCLIKSPR
>FUSION-ENST00000661148.1:302820-ENST00000394601.8:6486|2269
YKLWGTYLNHNR
>FUSION-ENST00000661148.1:302820-ENST00000394601.8:6486|873
MEEFIQYFNEPR
>FUSION-ENST00000635845.1:329159-ENST00000394601.8:6486|898
KTLCTDIRSCGLGFPFCPK
>FUSION-ENST00000661148.1:302820-ENST00000394601.8:6486|3118
KEKDTLLVR
>FUSION-ENST00000661148.1:302820-ENST00000394601.8:6486|3300
NRVSPCWPGWSR
>FUSION-ENST00000661148.1:302820-ENST00000394601.8:6486|923
PFYFANAYYKQNS
>FUSION-ENST00000661148.1:302820-ENST00000394601.8:6486|2993
NFLQKGPQSITENR
>FUSION-ENST00000635845.1:329159-ENST00000394601.8:6486|224
MGQLWICMSLIPLFTVR
>FUSION-ENST00000661148.1:302820-ENST00000394601.8:6486|1203
MAFLFSYF
>ENST00000395135.7|MNV-3444-TG-T|4
RACSAPSAR
>ENST00000514747.6|SNV-29580-C-G|2
ASFSVCELSMDR
>ENST00000466245.1|SNV-21243-G-A|2
APSTAVTARLCAGVQADTLHVV
>FUSION-ENST00000661148.1:302820-ENST00000394601.8:6486|539
GKQERSK
>FUSION-ENST00000661148.1:302820-ENST00000394601.8:6486|3228
HFMARNWLCGRHTHIK
>FUSION-ENST00000661148.1:302820-ENST00000394601.8:6486|705
DKQMLRDFVITRPALEELLK
>FUSION-ENST00000661148.1:302820-ENST00000394601.8:6486|2580
VFCYYLNMNSQER
>FUSION-ENST00000661148.1:302820-ENST00000394601.8:6486|2087
LYGAPSAGSGKGLRR
>FUSION-ENST00000661148.1:302820-ENST00000394601.8:6486|2167
RDENMNTIHSLSTERLVCHTMLR
>FUSION-ENST00000661148.1:302820-ENST00000394601.8:6486|2797
LLVTFFALLSESPLFCACSSVR
>FUSION-ENST00000661148.1:302820-ENST00000394601.8:6486|1942
SLEPRSRR
>ENST00000309863.11|SNV-1881-A-G|4
EDLIKFAKR
>FUSION-ENST00000661148.1:302820-ENST00000394601.8:6486|1379
SLNQQKFRR
>FUSION-ENST00000661148.1:302820-ENST00000394601.8:6486|722
REWVPISDLLK
>FUSION-ENST00000602185.5:7112-ENST00000248244.5:13188|9
LWDGGHGPGR
>FUSION-ENST00000661148.1:302820-ENST00000394601.8:6486|122
FSLVSGSGTMR
>FUSION-ENST00000661148.1:302820-ENST00000394601.8:6486|44
ELMYYKMIYK
>FUSION-ENST00000661148.1:302820-ENST00000394601.8:6486|2520
MSSHRDER
>FUSION-ENST00000661148.1:302820-ENST00000394601.8:6486|2875
VKILPLLILVFR
>FUSION-ENST00000661148.1:302820-ENST00000394601.8:6486|2257
MNFTAFSWVALSYFSFSFVHLIHLR
>FUSION-ENST00000661148.1:302820-ENST00000394601.8:6486|1531
MGSSIYVLFK
>FUSION-ENST00000635845.1:329159-ENST00000394601.8:6486|1005
MEKHHSFHK
>FUSION-ENST00000635845.1:329159-ENST00000394601.8:6486|1266
EVFMRMQFSGFFLKACNWIFDL
>FUSION-ENST00000635845.1:329159-ENST00000394601.8:6486|484
MWFVIFRELRFSK
>ENST00000415075.5|SNV-7475-C-T|1
HSLPLWAP
>ENST00000481336.5|SNV-7466-C-T|1
THQDAHPGKGSP
>FUSION-ENST00000661148.1:302820-ENST00000394601.8:6486|106
GGIALGEINVHR
>FUSION-ENST00000661148.1:302820-ENST00000394601.8:6486|920
ICRMDLK
>FUSION-ENST00000661148.1:302820-ENST00000394601.8:6486|657
HRLANWIK
>FUSION-ENST00000661148.1:302820-ENST00000394601.8:6486|2911
FCDILDLKTCEIKY
>FUSION-ENST00000635845.1:329159-ENST00000394601.8:6486|1178
KGKHTLII
>ENST00000301532.3|SNV-692-G-A|2
IHSFSGRK
>FUSION-ENST00000661148.1:302820-ENST00000394601.8:6486|138
EYYAAIK
>FUSION-ENST00000635845.1:329159-ENST00000394601.8:6486|427
SSRQCYGYLQLFKFASVLIDYLK
>FUSION-ENST00000661148.1:302820-ENST00000394601.8:6486|769
MEPSWKKLFSILSR
>ENST00000305544.9|SNV-9764-G-A|2
HSNFLGAYDSIQHAHSQSAEAER
>FUSION-ENST00000661148.1:302820-ENST00000394601.8:6486|1060
DYRREPPPLAR
>FUSION-ENST00000635845.1:329159-ENST00000394601.8:6486|1230
WFLLYKGK
>FUSION-ENST00000661148.1:302820-ENST00000394601.8:6486|2447
QAVAPGKGRC
>FUSION-ENST00000635845.1:329159-ENST00000394601.8:6486|601
MALSTSCYYPKLCHFICSGFMR
>FUSION-ENST00000661148.1:302820-ENST00000394601.8:6486|515
MIKEISSLTPQEYK
>FUSION-ENST00000635845.1:329159-ENST00000394601.8:6486|576
SHHAQPLPCFYQFTFMTD
>FUSION-ENST00000661148.1:302820-ENST00000394601.8:6486|2854
TKIFMAIFFR
>FUSION-ENST00000635845.1:329159-ENST00000394601.8:6486|177
KLTLFLSMIWLHLLQK
>FUSION-ENST00000661148.1:302820-ENST00000394601.8:6486|2048
LQTSLSSHMKRK
>FUSION-ENST00000635845.1:329159-ENST00000394601.8:6486|820
VVLSCFLTGTLKYYALLIFFSK
>FUSION-ENST00000661148.1:302820-ENST00000394601.8:6486|1771
YIGLLLK
>FUSION-ENST00000661148.1:302820-ENST00000394601.8:6486|3014
DEHDFIDLFLKSSCESK
>FUSION-ENST00000661148.1:302820-ENST00000394601.8:6486|2713
TEMEQGQKIAHFYSTQLLLFHGECR
>FUSION-ENST00000661148.1:302820-ENST00000394601.8:6486|2761
KACSFYNRVR
>ENST00000327536.5|MNV-172-GTG-G|2
GRPASSPQHGFGFRGAERGR
>FUSION-ENST00000661148.1:302820-ENST00000394601.8:6486|432
IRAICDKPTANILNGSKLEAFPLK
>FUSION-ENST00000661148.1:302820-ENST00000394601.8:6486|2691
YNICIVSCVLFLKIVLWFKSCFSST
>FUSION-ENST00000661148.1:302820-ENST00000394601.8:6486|2433
TVVSIECEKMWK
>FUSION-ENST00000661148.1:302820-ENST00000394601.8:6486|2347
WCLVLCSCLSLLR
>FUSION-ENST00000635845.1:329159-ENST00000394601.8:6486|434
SIFGANLTSFKL
>ENST00000466245.1|SNV-21243-G-A|1
LCAGVQADTLHVV
>ENST00000485405.5|SNV-21664-G-A|8
LLELEKHIKVTIQK
>FUSION-ENST00000661148.1:302820-ENST00000394601.8:6486|3253
QEFKTSLAKMAK
>FUSION-ENST00000661148.1:302820-ENST00000394601.8:6486|1393
RDYFSDVDPLTEVCAPGVQTTK
>FUSION-ENST00000661148.1:302820-ENST00000394601.8:6486|2295
MFLAREHPQAESGRCLQ
>FUSION-ENST00000661148.1:302820-ENST00000394601.8:6486|2243
AFEILISNHFYF
>FUSION-ENST00000635845.1:329159-ENST00000394601.8:6486|670
SRMPQPPEYLRLQVCTTMPS
>FUSION-ENST00000661148.1:302820-ENST00000394601.8:6486|894
VLSLHKMSIYMSK
>FUSION-ENST00000661148.1:302820-ENST00000394601.8:6486|1925
LYSIFHLHKSLIYFKLNHDK
>FUSION-ENST00000635845.1:329159-ENST00000394601.8:6486|1116
GTSHSKGVR
>FUSION-ENST00000661148.1:302820-ENST00000394601.8:6486|2083
IFFNAVTVVT
>FUSION-ENST00000661148.1:302820-ENST00000394601.8:6486|1551
MCSLNTLI
>FUSION-ENST00000661148.1:302820-ENST00000394601.8:6486|1440
MLARLVSNFRPQVIHLPRSPK
>FUSION-ENST00000661148.1:302820-ENST00000394601.8:6486|786
TPLLLQRIITSHQQGNK
>FUSION-ENST00000661148.1:302820-ENST00000394601.8:6486|2463
LGTDYYSLWDTCGIQLLCR
>FUSION-ENST00000635845.1:329159-ENST00000394601.8:6486|501
MDVYITVIIACVQDRVK
>FUSION-ENST00000661148.1:302820-ENST00000394601.8:6486|1081
MFCLECLCGSQVEIPSMQFNMWAQR
>FUSION-ENST00000635845.1:329159-ENST00000394601.8:6486|587
MIGTFRMVAVNK
>FUSION-ENST00000661148.1:302820-ENST00000394601.8:6486|2903
FLSHFLCSICV
>FUSION-ENST00000635845.1:329159-ENST00000394601.8:6486|347
AIETSNKK
>FUSION-ENST00000635845.1:329159-ENST00000394601.8:6486|1471
MISNSVPSYI
>FUSION-ENST00000661148.1:302820-ENST00000394601.8:6486|2250
SIHHPPGCTK
>FUSION-ENST00000661148.1:302820-ENST00000394601.8:6486|2200
MYLYLFKCSLQ
>FUSION-ENST00000635845.1:329159-ENST00000394601.8:6486|695
MNTKMKYGR
>FUSION-ENST00000661148.1:302820-ENST00000394601.8:6486|2275
MYQIFLR
>FUSION-ENST00000661148.1:302820-ENST00000394601.8:6486|1995
WQKRTDWNHMLQF
>FUSION-ENST00000661148.1:302820-ENST00000394601.8:6486|1624
TGLKHPIYSSGVTSKSSANA
>ENST00000483051.5|SNV-21243-G-A|3
APSTAVTARLCAGVQADTLHVVIDR
>FUSION-ENST00000635845.1:329159-ENST00000394601.8:6486|1057
ILLYNCYFIL
>FUSION-ENST00000635845.1:329159-ENST00000394601.8:6486|655
LLPKTVSLYLLWLYEK
>FUSION-ENST00000661148.1:302820-ENST00000394601.8:6486|3135
HQRLSSKR
>FUSION-ENST00000661148.1:302820-ENST00000394601.8:6486|3171
TNRVAAGFALISI
>FUSION-ENST00000635845.1:329159-ENST00000394601.8:6486|335
KYCVCEVQKFTYHSQQ
>FUSION-ENST00000661148.1:302820-ENST00000394601.8:6486|3160
MLAVTESNWMPGERDSTGSGQK
>FUSION-ENST00000661148.1:302820-ENST00000394601.8:6486|3280
MIFGSRK
>FUSION-ENST00000635845.1:329159-ENST00000394601.8:6486|1429
SFTLSGLSFLICKMELIIHT
>ENST00000284274.5|SNV-25512-A-G|5
FLMLNRAIELCNDK
>ENST00000327536.5|MNV-172-GTG-G|15
HKGCHVTNK
>FUSION-ENST00000635845.1:329159-ENST00000394601.8:6486|719
MAETISDK
>FUSION-ENST00000661148.1:302820-ENST00000394601.8:6486|155
SAHVSQNLKYNK
>FUSION-ENST00000661148.1:302820-ENST00000394601.8:6486|2430
GSNHIIAMPS
>FUSION-ENST00000661148.1:302820-ENST00000394601.8:6486|3112
MPSFVGIQAH
>FUSION-ENST00000661148.1:302820-ENST00000394601.8:6486|2406
SLKTDGK
>ENST00000651257.2|SNV-164066-G-A|4
KMSTFVSSVKSSDSPTQHTVGFQK
>FUSION-ENST00000637731.1:33960-ENST00000356711.7:69734|262
WKSTSAC
>FUSION-ENST00000661148.1:302820-ENST00000394601.8:6486|1400
MSGGTIIISVAR
>FUSION-ENST00000661148.1:302820-ENST00000394601.8:6486|2954
CLPPRPANFFVFLVETGFTMLAR
>FUSION-ENST00000635845.1:329159-ENST00000394601.8:6486|263
MLVYDFYYATLQKL
>ENST00000327536.5|MNV-172-GTG-G|10
GTCRPAVRPECAAAAR
>FUSION-ENST00000635845.1:329159-ENST00000394601.8:6486|957
MSFFLKDQDKNSEFLLFCF
>FUSION-ENST00000661148.1:302820-ENST00000394601.8:6486|988
FIENIFSTNVTYFCHK
>ENST00000397256.5|SNV-36247-G-A|2
LCAGVQADTLHVVIDR
>ENST00000250448.5|MNV-3935-AC-A|32
QNQQRWQNSIRHR
>FUSION-ENST00000635845.1:329159-ENST00000394601.8:6486|313
MNLFKPDQPSK
>FUSION-ENST00000661148.1:302820-ENST00000394601.8:6486|1755
SYWFSYMILKK
>ENST00000395135.7|MNV-3444-TG-T|10
CPKLLPCLHTLCSGCLR
>FUSION-ENST00000635845.1:329159-ENST00000394601.8:6486|833
MCNVNQK
>FUSION-ENST00000661148.1:302820-ENST00000394601.8:6486|2851
MIGQMHRCIIGLE
>FUSION-ENST00000661148.1:302820-ENST00000394601.8:6486|565
TNSLSVHNTIKLELR
>FUSION-ENST00000661148.1:302820-ENST00000394601.8:6486|240
MEPTQMPINDRLDK
>FUSION-ENST00000635845.1:329159-ENST00000394601.8:6486|953
QLVHYLDLADLLGGAPSHLPLW
>FUSION-ENST00000635845.1:329159-ENST00000394601.8:6486|267
LWISTAF
>FUSION-ENST00000661148.1:302820-ENST00000394601.8:6486|1344
KCNLCLPYINTVLRSACLLNV
>FUSION-ENST00000661148.1:302820-ENST00000394601.8:6486|2339
MIPQAGINYKP
>FUSION-ENST00000661148.1:302820-ENST00000394601.8:6486|1285
MNILKLFISHV
>FUSION-ENST00000661148.1:302820-ENST00000394601.8:6486|320
MPPIYNHLIFDKPDKNEQWGK
>FUSION-ENST00000635845.1:329159-ENST00000394601.8:6486|1156
VRFCLKK
>FUSION-ENST00000635845.1:329159-ENST00000394601.8:6486|1438
NSRNECDDDVKCR
>FUSION-ENST00000635845.1:329159-ENST00000394601.8:6486|631
CYYRFAGMILILINFFSFLYHK
>FUSION-ENST00000635845.1:329159-ENST00000394601.8:6486|1305
FSHIVGIQPMFAGHYFEK
>FUSION-ENST00000661148.1:302820-ENST00000394601.8:6486|1668
YCTSSIS
>FUSION-ENST00000601387.5:7112-ENST00000248244.5:13188|3
MVVLEEEFQICLGSSCR
>FUSION-ENST00000661148.1:302820-ENST00000394601.8:6486|759
LFSILSRRTFPT
>FUSION-ENST00000661148.1:302820-ENST00000394601.8:6486|1687
MSVLKFFSLVTK
>ENST00000314191.7|SNV-161820-G-A|2
KEEENASVIDSAELQAYPALMVEK
>FUSION-ENST00000635845.1:329159-ENST00000394601.8:6486|261
MVEGEGEAGHTLHGGR
>FUSION-ENST00000661148.1:302820-ENST00000394601.8:6486|2697
MQTEKYNICIVSCVLFLK
>FUSION-ENST00000661148.1:302820-ENST00000394601.8:6486|2062
MYISFIKFSNISLIETLKNH
>FUSION-ENST00000661148.1:302820-ENST00000394601.8:6486|1163
MKWLMSVNS
>FUSION-ENST00000661148.1:302820-ENST00000394601.8:6486|548
MYQNLWDTAKAVFTGK
>FUSION-ENST00000661148.1:302820-ENST00000394601.8:6486|1074
QFNMWAQRLEHRDELEM
>FUSION-ENST00000661148.1:302820-ENST00000394601.8:6486|1094
RGLGGKSEK
>FUSION-ENST00000635845.1:329159-ENST00000394601.8:6486|251
MLHRSLF
>ENST00000614616.4|INDEL-46899-A-AA|3
NGHNWEDSTTYRFCPIK
>FUSION-ENST00000661148.1:302820-ENST00000394601.8:6486|1428
EDFHLPALFVPQRGSPGVSWCV
>FUSION-ENST00000661148.1:302820-ENST00000394601.8:6486|2080
MAQSQLTATSASQVQAILLPQPPE
>FUSION-ENST00000504924.6:197381-ENST00000522758.1:89200|6
MIRLHPDGTVLYGLRSVVPNSK
>FUSION-ENST00000602185.5:7112-ENST00000248244.5:13188|17
VRGQGFYGKSWGWGWGWGLEDTWAK
>FUSION-ENST00000637731.1:219-ENST00000356711.7:69734|3
GESWRKQR
>FUSION-ENST00000661148.1:302820-ENST00000394601.8:6486|2952
LARLVSIS
>FUSION-ENST00000661148.1:302820-ENST00000394601.8:6486|774
MKRNEQSLQEIWNYVK
>FUSION-ENST00000661148.1:302820-ENST00000394601.8:6486|744
ATPRHIIIR
>FUSION-ENST00000661148.1:302820-ENST00000394601.8:6486|2464
ILSLSLIASPSAPFLLS
>FUSION-ENST00000635845.1:329159-ENST00000394601.8:6486|740
ESPECHPQK
>FUSION-ENST00000661148.1:302820-ENST00000394601.8:6486|1798
MDWGPSSSQTFLPNW
>FUSION-ENST00000661148.1:302820-ENST00000394601.8:6486|1116
LRDENEGKVVK
>FUSION-ENST00000661148.1:302820-ENST00000394601.8:6486|498
AQDQKDSQPNSTR
>FUSION-ENST00000661148.1:302820-ENST00000394601.8:6486|419
QGCPRAQNNIGSSGQSNQAR
>FUSION-ENST00000635845.1:329159-ENST00000394601.8:6486|995
MTLLLSYQKDSCPCHSTHALER
>ENST00000537911.5|SNV-8786-G-C|1
NVHRKQR
>FUSION-ENST00000661148.1:302820-ENST00000394601.8:6486|991
HMITGRFIENIFSTNVTYFCHK
>FUSION-ENST00000661148.1:302820-ENST00000394601.8:6486|1288
SKSISHFFLKLFFEYL
>FUSION-ENST00000661148.1:302820-ENST00000394601.8:6486|928
MGPFYELILFGEISH
>FUSION-ENST00000635845.1:329159-ENST00000394601.8:6486|373
SHENSLIIR
>FUSION-ENST00000661148.1:302820-ENST00000394601.8:6486|926
MPFYFANAYYK
>FUSION-ENST00000661148.1:302820-ENST00000394601.8:6486|3310
SPSHYPWRNLSCYPGSFQIK
>FUSION-ENST00000661148.1:302820-ENST00000394601.8:6486|853
RVLWSYK
>FUSION-ENST00000661148.1:302820-ENST00000394601.8:6486|160
FIAALFTIAK
>FUSION-ENST00000661148.1:302820-ENST00000394601.8:6486|2624
NCRFSFTIY
>FUSION-ENST00000635845.1:329159-ENST00000394601.8:6486|480
IRVSFFVIILYYHIYIYAYAHR
>FUSION-ENST00000661148.1:302820-ENST00000394601.8:6486|2606
SSCVIQILYTHLKNK
>FUSION-ENST00000661148.1:302820-ENST00000394601.8:6486|716
ERNFQPRVSYPAK
>FUSION-ENST00000661148.1:302820-ENST00000394601.8:6486|316
DSLFNKWCWENQLALCR
>ENST00000581191.5|SNV-3392-G-A|1
NSQTEALEFNPSANPEANTIFQR
>FUSION-ENST00000661148.1:302820-ENST00000394601.8:6486|1971
MVTVIKLGR
>FUSION-ENST00000661148.1:302820-ENST00000394601.8:6486|135
KDEFMSFAGTWMNLETIILSR
>FUSION-ENST00000661148.1:302820-ENST00000394601.8:6486|504
FLDTYTLSR
>FUSION-ENST00000661148.1:302820-ENST00000394601.8:6486|626
TDFKPTKTKK
>FUSION-ENST00000661148.1:302820-ENST00000394601.8:6486|1328
HFINTTLK
>FUSION-ENST00000601731.1:7112-ENST00000248244.5:13188|70
AGAGVGAGAWRTPGRR
>FUSION-ENST00000661148.1:302820-ENST00000394601.8:6486|1311
NFYPSGLLRELNEIIYVNNLLR
>FUSION-ENST00000661148.1:302820-ENST00000394601.8:6486|1948
PVIPATGEVEAGK
>ENST00000423071.2|SNV-26246-A-G|2
MSCVTVAK
>FUSION-ENST00000661148.1:302820-ENST00000394601.8:6486|446
IQHPFMLKTLNK
>FUSION-ENST00000661148.1:302820-ENST00000394601.8:6486|2609
HIHLNFLKSSCVIQILYTHLK
>FUSION-ENST00000635845.1:329159-ENST00000394601.8:6486|1326
SCLPTRDRTFNLHTK
>FUSION-ENST00000635845.1:329159-ENST00000394601.8:6486|451
KSFEVLLWCGLQNCNIVVNTYGSFQ
>FUSION-ENST00000601731.1:7112-ENST00000248244.5:13188|19
MLLFISGWRNR
>FUSION-ENST00000661148.1:302820-ENST00000394601.8:6486|1043
YAVQYVGPKVR
>FUSION-ENST00000635845.1:329159-ENST00000394601.8:6486|974
DKYLSGHRR
>FUSION-ENST00000661148.1:302820-ENST00000394601.8:6486|940
NKTLHIIAMTLWKR
>ENST00000555501.1|SNV-16926-T-C|2
MFLQHTVPGTEGVTQLK
>FUSION-ENST00000661148.1:302820-ENST00000394601.8:6486|1251
PFSCLSLPSSRDYRRPPPR
>FUSION-ENST00000661148.1:302820-ENST00000394601.8:6486|342
MEMAIQPK
>FUSION-ENST00000661148.1:302820-ENST00000394601.8:6486|2419
ANSGGGEKAIK
>FUSION-ENST00000661148.1:302820-ENST00000394601.8:6486|1363
MEFSEFKALFI
>FUSION-ENST00000661148.1:302820-ENST00000394601.8:6486|2935
SMGTWSLAPTYK
>ENST00000295542.6|SNV-16840-G-A|5
HPLADILHRGCPLLHR
>FUSION-ENST00000635845.1:329159-ENST00000394601.8:6486|354
MIHNRFYIEMY
>FUSION-ENST00000661148.1:302820-ENST00000394601.8:6486|3349
SANQVKIIQTILGMHSHFIK
>FUSION-ENST00000661148.1:302820-ENST00000394601.8:6486|2377
MTADCMSFHRWIK
>FUSION-ENST00000635845.1:329159-ENST00000394601.8:6486|869
SCSPLGSQILSLKIRGLDK
>FUSION-ENST00000661148.1:302820-ENST00000394601.8:6486|1013
FFFEELSYVGEGRTLTGGIHR
>FUSION-ENST00000635845.1:329159-ENST00000394601.8:6486|638
ALDVYYVLEYPKRVY
>FUSION-ENST00000635845.1:329159-ENST00000394601.8:6486|1384
YIHTHTHTYIYIYLFIIFFETR
>FUSION-ENST00000635845.1:329159-ENST00000394601.8:6486|821
VVLSCFLTGTLK
>FUSION-ENST00000635845.1:329159-ENST00000394601.8:6486|693
MKYGRNGF
>FUSION-ENST00000661148.1:302820-ENST00000394601.8:6486|2548
SFPLMKVHKS
>ENST00000340124.9|SNV-32285-A-G|1
RCIEDVIHFAWEEK
>FUSION-ENST00000661148.1:302820-ENST00000394601.8:6486|1270
SFFPSVLFNIRQNR
>FUSION-ENST00000661148.1:302820-ENST00000394601.8:6486|3064
ATSLNSQLLTHLATCILGCSK
>FUSION-ENST00000635845.1:329159-ENST00000394601.8:6486|415
TITKIIPIFYLIQCTSWK
>FUSION-ENST00000635845.1:329159-ENST00000394601.8:6486|331
MVYSFVIK
>FUSION-ENST00000661148.1:302820-ENST00000394601.8:6486|2494
MSHSAWHCFF
>FUSION-ENST00000635845.1:329159-ENST00000394601.8:6486|171
MIWLHLLQKIAK
>FUSION-ENST00000635845.1:329159-ENST00000394601.8:6486|515
YKSNFMR
>FUSION-ENST00000635845.1:329159-ENST00000394601.8:6486|1397
MLARLVSNS
>FUSION-ENST00000661148.1:302820-ENST00000394601.8:6486|1479
QCIKSFPF
>FUSION-ENST00000661148.1:302820-ENST00000394601.8:6486|2783
MFDKITTASRAVDNIPVK
>FUSION-ENST00000661148.1:302820-ENST00000394601.8:6486|1322
MYSFPFWWHSYIMILK
>FUSION-ENST00000635845.1:329159-ENST00000394601.8:6486|1442
VSVYEHTTYCKNSR
>FUSION-ENST00000635845.1:329159-ENST00000394601.8:6486|717
MAETISDKIMY
>FUSION-ENST00000661148.1:302820-ENST00000394601.8:6486|3179
KFLPFSER
>FUSION-ENST00000421119.1:96-ENST00000380959.7:91463|47
SNRSGHPGSLPNCAKIFAR
>FUSION-ENST00000661148.1:302820-ENST00000394601.8:6486|3072
MLEHICLMPPVSFPWLK
>FUSION-ENST00000635845.1:329159-ENST00000394601.8:6486|162
GWIHPLVLSMMTQGK
>FUSION-ENST00000661148.1:302820-ENST00000394601.8:6486|3093
MRHMGAR
>FUSION-ENST00000635845.1:329159-ENST00000394601.8:6486|1253
TSNGERVN
>FUSION-ENST00000661148.1:302820-ENST00000394601.8:6486|3331
MHLCIDSLIK
>FUSION-ENST00000661148.1:302820-ENST00000394601.8:6486|3152
ERKQIVAAGLSK
>FUSION-ENST00000635845.1:329159-ENST00000394601.8:6486|850
LFSTISALFQK
>FUSION-ENST00000661148.1:302820-ENST00000394601.8:6486|1366
MFCQCKAFY
>FUSION-ENST00000661148.1:302820-ENST00000394601.8:6486|1204
GFHCVSQGGLDLQTS
>FUSION-ENST00000661148.1:302820-ENST00000394601.8:6486|2240
MIRPPRPPKVLGLQA
>FUSION-ENST00000661148.1:302820-ENST00000394601.8:6486|1051
SKSMIKFG
>FUSION-ENST00000635845.1:329159-ENST00000394601.8:6486|1190
MLETLQK
>FUSION-ENST00000661148.1:302820-ENST00000394601.8:6486|3162
MLAVTESNWMPGER
>FUSION-ENST00000355700.9:166-ENST00000668426.1:1426|9
MRREGGCLQTR
>FUSION-ENST00000661148.1:302820-ENST00000394601.8:6486|1605
VFSIVNPWELFDEFQRALTANSRSH
>FUSION-ENST00000635845.1:329159-ENST00000394601.8:6486|1188
LETLQKINK
>ENST00000480838.1|SNV-35184-C-T|2
TQEHIEESRIGWAGGV
>ENST00000477225.1|SNV-9764-G-A|1
TASSMPIASLQRQ
>FUSION-ENST00000635845.1:329159-ENST00000394601.8:6486|1218
SFIITLIITR
>FUSION-ENST00000661148.1:302820-ENST00000394601.8:6486|2363
NVRQMTAESPR
>FUSION-ENST00000661148.1:302820-ENST00000394601.8:6486|2283
TSALHISEAFKLFLCVCYFK
>FUSION-ENST00000661148.1:302820-ENST00000394601.8:6486|1310
ELNEIIYVNNLLR
>FUSION-ENST00000661148.1:302820-ENST00000394601.8:6486|783
TAQNWMSLMN
>FUSION-ENST00000661148.1:302820-ENST00000394601.8:6486|1519
NQVLLLNFVELE
>ENST00000619154.4|SNV-46162-G-T|2
GLVQVGDSLLQLLPCDQLLLDVR
>FUSION-ENST00000661148.1:302820-ENST00000394601.8:6486|3303
HVPQSLANVFGIFIR
>FUSION-ENST00000661148.1:302820-ENST00000394601.8:6486|668
ITHNNINLKCK
>FUSION-ENST00000661148.1:302820-ENST00000394601.8:6486|354
DLFKENYKPLFKEVR
>ENST00000393330.6|SNV-309177-A-G|1
QRPCQGYNGKQVYKETCISFIK
>FUSION-ENST00000635845.1:329159-ENST00000394601.8:6486|1273
MILPEVSIWK
>FUSION-ENST00000661148.1:302820-ENST00000394601.8:6486|2738
RMREIMILR
>FUSION-ENST00000635845.1:329159-ENST00000394601.8:6486|1197
ISVLSYNNVVKYK
>FUSION-ENST00000635845.1:329159-ENST00000394601.8:6486|777
MIYLIFMNVIFIFIK
>FUSION-ENST00000661148.1:302820-ENST00000394601.8:6486|711
RSFISEGEIK
>FUSION-ENST00000661148.1:302820-ENST00000394601.8:6486|3240
MLSLLKIEK
>FUSION-ENST00000661148.1:302820-ENST00000394601.8:6486|2001
SILHSKRNSLSEEN
>ENST00000495558.1|SNV-2154-G-A|1
VQEFVGQLVAPLPLGTGALR
>FUSION-ENST00000661148.1:302820-ENST00000394601.8:6486|1853
TSYKQICRK
>FUSION-ENST00000661148.1:302820-ENST00000394601.8:6486|2918
MNTQVPVSFWVEHRIYF
>FUSION-ENST00000661148.1:302820-ENST00000394601.8:6486|1822
MEKLLNLSSSKR
>FUSION-ENST00000661148.1:302820-ENST00000394601.8:6486|2836
AVQVLVEQAINMTAVNQELLK
>FUSION-ENST00000635845.1:329159-ENST00000394601.8:6486|1358
TVCNPCHR
>FUSION-ENST00000661148.1:302820-ENST00000394601.8:6486|2471
ILVFRLNWNEK
>FUSION-ENST00000661148.1:302820-ENST00000394601.8:6486|1604
LKFFPSCSSTNSNFHSCY
>FUSION-ENST00000661148.1:302820-ENST00000394601.8:6486|465
HMIMSTDAEK
>FUSION-ENST00000661148.1:302820-ENST00000394601.8:6486|2387
MKSILQNDPLGMVL
>ENST00000469665.1|SNV-9764-G-A|1
TASSMPIASLQR
>FUSION-ENST00000661148.1:302820-ENST00000394601.8:6486|308
LDPFLTPCTK
>FUSION-ENST00000661148.1:302820-ENST00000394601.8:6486|290
TIKTLEENLGNTIQDIGMGKDFMTK
>FUSION-ENST00000661148.1:302820-ENST00000394601.8:6486|391
HSYTPIIDK
>FUSION-ENST00000661148.1:302820-ENST00000394601.8:6486|1159
MLFSVCCALK
>FUSION-ENST00000635845.1:329159-ENST00000394601.8:6486|673
MSRMPQPPEYLR
>FUSION-ENST00000661148.1:302820-ENST00000394601.8:6486|980
KVSKTIVTSLGGAIDYDLVMV
>FUSION-ENST00000661148.1:302820-ENST00000394601.8:6486|3264
ERLFILPS
>FUSION-ENST00000661148.1:302820-ENST00000394601.8:6486|2841
TIFQDIPNDWTNA
>ENST00000311172.11|SNV-126462-T-C|6
QKLASQYPK
>FUSION-ENST00000661148.1:302820-ENST00000394601.8:6486|1629
MGQFIHKKQ
>FUSION-ENST00000661148.1:302820-ENST00000394601.8:6486|1487
AVKKIEYGE
>ENST00000282878.6|INDEL-268951-G-GT|1
GQHLGEQLGFEFF
>ENST00000475313.5|SNV-86663-G-C|3
SLMEEHRATLEELQER
>FUSION-ENST00000635845.1:329159-ENST00000394601.8:6486|868
IRGLDKK
>ENST00000250448.5|MNV-3935-AC-A|5
GPAAGAGAEAGAAAPR
>ENST00000239449.6|SNV-1620-T-C|3
CTLLVKVMDINDNPPEVTTSSITKR
>FUSION-ENST00000635845.1:329159-ENST00000394601.8:6486|115
PPYRNYR
>FUSION-ENST00000661148.1:302820-ENST00000394601.8:6486|2229
NSRIPAHLKATLACSWLENTLR
>FUSION-ENST00000661148.1:302820-ENST00000394601.8:6486|1397
SGGTIIISVARA
>FUSION-ENST00000635845.1:329159-ENST00000394601.8:6486|1225
STLYKVPERLNELSSSWTSQ
>FUSION-ENST00000635845.1:329159-ENST00000394601.8:6486|179
QWAISFFLKKR
>ENST00000514747.6|SNV-29580-C-G|3
DSIRASFSVCELSMDRNGFSK
>FUSION-ENST00000661148.1:302820-ENST00000394601.8:6486|1671
LISSGKLPFTIQLDRYCTSSIS
>FUSION-ENST00000635845.1:329159-ENST00000394601.8:6486|408
AGEASGNLQSWWK
>FUSION-ENST00000661148.1:302820-ENST00000394601.8:6486|2668
RALCENSWPVEGSGPVR
>FUSION-ENST00000661148.1:302820-ENST00000394601.8:6486|278
EQDRGLR
>FUSION-ENST00000635845.1:329159-ENST00000394601.8:6486|671
MSRMPQPPEYLRLQVCTTMPS
>ENST00000644917.1|SNV-105404-G-A|1
DEEGAIVILKRHLR
>FUSION-ENST00000635845.1:329159-ENST00000394601.8:6486|440
MVLRQRDPDEL
>FUSION-ENST00000661148.1:302820-ENST00000394601.8:6486|2291
MALLPKDSLLQQPVLTITNPAQQ
>ENST00000394019.6|SNV-112132-G-A|2
EQRVTGIIIFILTGISVFLAPILK
>FUSION-ENST00000661148.1:302820-ENST00000394601.8:6486|3134
LSSKRHGHDK
>FUSION-ENST00000635845.1:329159-ENST00000394601.8:6486|270
MFSDLPRTK
>FUSION-ENST00000661148.1:302820-ENST00000394601.8:6486|1104
VMLFTNR
>FUSION-ENST00000661148.1:302820-ENST00000394601.8:6486|2994
MNFLQKGPQSITENR
>FUSION-ENST00000661148.1:302820-ENST00000394601.8:6486|3035
FHLHILIPC
>ENST00000410087.8|SNV-132094-T-A|3
LKAEDCEISFLPYNSSDDVQERR
>FUSION-ENST00000635845.1:329159-ENST00000394601.8:6486|1216
SFIITLIITRESGLIKLHTGR
>FUSION-ENST00000661148.1:302820-ENST00000394601.8:6486|318
NEQWGKDSLFNK
>FUSION-ENST00000661148.1:302820-ENST00000394601.8:6486|794
PLDWETPPTRGR
>FUSION-ENST00000661148.1:302820-ENST00000394601.8:6486|2323
YSHCSAPICK
>FUSION-ENST00000635845.1:329159-ENST00000394601.8:6486|477
YICVCLYTYVYYKIK
>FUSION-ENST00000661148.1:302820-ENST00000394601.8:6486|492
RSWFHPF
>FUSION-ENST00000635845.1:329159-ENST00000394601.8:6486|604
EMALSTSCYYPKLCHFICSGFMRS
>FUSION-ENST00000661148.1:302820-ENST00000394601.8:6486|1881
NFLGLVGV
>FUSION-ENST00000635845.1:329159-ENST00000394601.8:6486|112
NYRIQNR
>FUSION-ENST00000661148.1:302820-ENST00000394601.8:6486|2119
CVNKKVLGV
>FUSION-ENST00000661148.1:302820-ENST00000394601.8:6486|1761
VAHACNPSTLGGRDRQIT
>FUSION-ENST00000661148.1:302820-ENST00000394601.8:6486|2392
RVVIFCKCFR
>FUSION-ENST00000661148.1:302820-ENST00000394601.8:6486|2209
MQYIHHFYYK
>FUSION-ENST00000661148.1:302820-ENST00000394601.8:6486|714
NFQPRVSYPAKR
>FUSION-ENST00000661148.1:302820-ENST00000394601.8:6486|3347
MHSHFIK
>FUSION-ENST00000635845.1:329159-ENST00000394601.8:6486|174
LTLFLSMIWLHLLQKIAK
>FUSION-ENST00000661148.1:302820-ENST00000394601.8:6486|837
MKLGGWLGRH
>FUSION-ENST00000661148.1:302820-ENST00000394601.8:6486|131
MSFAGTWMNLETIILSR
>FUSION-ENST00000661148.1:302820-ENST00000394601.8:6486|215
TSSSLVIR
>ENST00000618102.4|SNV-21489-C-T|1
LPGGPVFPMEGDDAWGACGRGMWR
>FUSION-ENST00000635845.1:329159-ENST00000394601.8:6486|1268
EVFMRMQFSGFFLK
>FUSION-ENST00000661148.1:302820-ENST00000394601.8:6486|3285
MIAFSLL
>FUSION-ENST00000661148.1:302820-ENST00000394601.8:6486|38
YYKMIYKIGLINLPQSFLFFR
>FUSION-ENST00000661148.1:302820-ENST00000394601.8:6486|666
CKWAKCPN
>FUSION-ENST00000661148.1:302820-ENST00000394601.8:6486|2574
TYKSFWIFFHYISSK
>FUSION-ENST00000635845.1:329159-ENST00000394601.8:6486|1409
EYSKVRMIYTIFYCLISMWYY
>FUSION-ENST00000661148.1:302820-ENST00000394601.8:6486|325
LPLTFFAELEKKLL
>FUSION-ENST00000355700.9:166-ENST00000668426.1:1426|1
NPSSCHLELGLPSLQNCEG
>FUSION-ENST00000661148.1:302820-ENST00000394601.8:6486|1744
QENNLNPGGGGCSEPRSR
>FUSION-ENST00000661148.1:302820-ENST00000394601.8:6486|1911
MLHVAYQQSR
>FUSION-ENST00000635845.1:329159-ENST00000394601.8:6486|280
MLNSFFK
>ENST00000557401.5|SNV-45558-A-G|5
VVELMTGGAQTPVTSANK
>FUSION-ENST00000661148.1:302820-ENST00000394601.8:6486|1012
TLTGGIHR
>FUSION-ENST00000635845.1:329159-ENST00000394601.8:6486|977
MTKDKDK
>FUSION-ENST00000661148.1:302820-ENST00000394601.8:6486|704
QMLRDFVITRPALEELLK
>FUSION-ENST00000661148.1:302820-ENST00000394601.8:6486|2649
KFEMVPSSFYFGANILKVAR
>FUSION-ENST00000661148.1:302820-ENST00000394601.8:6486|194
RYHLMPVR
>FUSION-ENST00000661148.1:302820-ENST00000394601.8:6486|104
FHKPLWHMYTCVINLHVLHMYPRT
>FUSION-ENST00000661148.1:302820-ENST00000394601.8:6486|2019
CMKEEKDSK
>FUSION-ENST00000661148.1:302820-ENST00000394601.8:6486|2305
MSSGRTFMK
>FUSION-ENST00000635845.1:329159-ENST00000394601.8:6486|702
MYVCMYVFFEAQSCSVLPR
>ENST00000510489.1|SNV-8064-A-T|1
ILSLRPRRR
>FUSION-ENST00000661148.1:302820-ENST00000394601.8:6486|1620
EMREQAK
>FUSION-ENST00000661148.1:302820-ENST00000394601.8:6486|2532
HLVLKTCVDEIKR
>FUSION-ENST00000421119.1:96-ENST00000380959.7:91463|74
LENASTLKSMRSECQR
>FUSION-ENST00000661148.1:302820-ENST00000394601.8:6486|1053
SSINKSK
>FUSION-ENST00000635845.1:329159-ENST00000394601.8:6486|722
KDPVSLCHQYIMAETISDKIMY
>FUSION-ENST00000432829.6:156713-ENST00000430387.1:16391|20
QGASVETLLGYSNNYKTKFEEESK
>FUSION-ENST00000635845.1:329159-ENST00000394601.8:6486|816
MTCFSEGFVIIVGFMK
>FUSION-ENST00000661148.1:302820-ENST00000394601.8:6486|2575
NSQERTYKSFWIFFHYISSK
>ENST00000377470.8|SNV-29040-G-A|5
LVGEIAFQLDRRILSSIFPEHVR
>FUSION-ENST00000635845.1:329159-ENST00000394601.8:6486|214
LISIYQLNRIEY
>FUSION-ENST00000602022.5:173-ENST00000669674.2:5272|92
MAAPLIPLSQQRK
>FUSION-ENST00000661148.1:302820-ENST00000394601.8:6486|1690
MGTQVKK
>ENST00000534428.5|SNV-1664-G-T|1
AASEFAGVVANAPSPPESSSLCASK
>FUSION-ENST00000504924.6:197381-ENST00000522758.1:89200|1
SVVPNSKYNFS
>FUSION-ENST00000635845.1:329159-ENST00000394601.8:6486|129
SVNTIDRLS
>ENST00000514747.6|SNV-29580-C-G|5
NTVKDSIRASFSVCELSMDR
>FUSION-ENST00000601731.1:7112-ENST00000248244.5:13188|58
SGYGMEVTGREGGPTVVNSPAGR
>FUSION-ENST00000661148.1:302820-ENST00000394601.8:6486|1491
TKYIGNLTYLNKAVK
>FUSION-ENST00000635845.1:329159-ENST00000394601.8:6486|140
MKSFVIKT
>FUSION-ENST00000661148.1:302820-ENST00000394601.8:6486|2503
MLKMIYSIKI
>ENST00000519376.5|SNV-52062-A-G|9
GHHHLRPGDPHVVCA
>FUSION-ENST00000635845.1:329159-ENST00000394601.8:6486|1357
TVCNPCHRLIWI
>FUSION-ENST00000661148.1:302820-ENST00000394601.8:6486|2272
MINGGPLQSCIT
>FUSION-ENST00000661148.1:302820-ENST00000394601.8:6486|2759
ACSFYNRVR
>FUSION-ENST00000661148.1:302820-ENST00000394601.8:6486|3241
VVGACNPSYSGG
>ENST00000503932.5|SNV-414-C-T|4
RVPRVQR
>FUSION-ENST00000661148.1:302820-ENST00000394601.8:6486|3144
AFVFHSR
>FUSION-ENST00000635845.1:329159-ENST00000394601.8:6486|260
VEGEGEAGHTLHGGR
>FUSION-ENST00000635845.1:329159-ENST00000394601.8:6486|297
SSCISIF
>ENST00000490506.5|SNV-9480-G-A|1
LLQEHQLKTQSELDRINAQYLEVK
>FUSION-ENST00000661148.1:302820-ENST00000394601.8:6486|2531
TCVDEIK
>FUSION-ENST00000661148.1:302820-ENST00000394601.8:6486|820
GSREGLCREE
>FUSION-ENST00000661148.1:302820-ENST00000394601.8:6486|602
QMESKKK
>FUSION-ENST00000661148.1:302820-ENST00000394601.8:6486|1918
CGYLHIPISTSIFVLEMTSDIK
>ENST00000359874.7|SNV-100150-A-G|1
CCMCRAVFLTEALERAK
>FUSION-ENST00000661148.1:302820-ENST00000394601.8:6486|426
AICDKPTANILNGSKLEAFPLK
>FUSION-ENST00000661148.1:302820-ENST00000394601.8:6486|173
SGNSRCWKGCGEIGMLLHCW
>FUSION-ENST00000661148.1:302820-ENST00000394601.8:6486|3326
WLFDLLVTILNK
>FUSION-ENST00000661148.1:302820-ENST00000394601.8:6486|1985
LKMCSRLYFS
>FUSION-ENST00000635845.1:329159-ENST00000394601.8:6486|1264
RMQFSGFFLK
>FUSION-ENST00000661148.1:302820-ENST00000394601.8:6486|800
EPSCLAQQIPLHKAQQAK
>FUSION-ENST00000661148.1:302820-ENST00000394601.8:6486|1190
MVNFGNK
>FUSION-ENST00000661148.1:302820-ENST00000394601.8:6486|3137
MLFSAVL
>FUSION-ENST00000635845.1:329159-ENST00000394601.8:6486|60
YINFHSLN
>FUSION-ENST00000661148.1:302820-ENST00000394601.8:6486|1364
MEFSEFK
>FUSION-ENST00000635845.1:329159-ENST00000394601.8:6486|676
YVCMYVCMYFLR
>FUSION-ENST00000661148.1:302820-ENST00000394601.8:6486|2113
YCGDISRYVRNCASFYEG
>FUSION-ENST00000635845.1:329159-ENST00000394601.8:6486|1291
INHLSGSD
>ENST00000350110.2|SNV-135162-T-A|1
KQNGTDIDFTMSYHYR
>FUSION-ENST00000661148.1:302820-ENST00000394601.8:6486|697
DFVITRPALEELLKEALNMER
>FUSION-ENST00000661148.1:302820-ENST00000394601.8:6486|1856
MTSYKQICR
>ENST00000497856.6|SNV-1056-G-A|2
TGGLIPGVR
>ENST00000641655.1|SNV-10043-G-C|2
MGGAALFQLVEPM
>FUSION-ENST00000661148.1:302820-ENST00000394601.8:6486|209
QPTNIWKKPHHHWSLEK
>ENST00000399449.3|SNV-35699-G-A|5
MLWSLTLLPIQRQTQYSRGTLK
>FUSION-ENST00000661148.1:302820-ENST00000394601.8:6486|1958
MSLIFSPVLFSVALTCLI
>FUSION-ENST00000661148.1:302820-ENST00000394601.8:6486|702
MLRDFVITRPALEELLK
>FUSION-ENST00000661148.1:302820-ENST00000394601.8:6486|2415
PTSYDCCK
>FUSION-ENST00000635845.1:329159-ENST00000394601.8:6486|895
SCGLGFPFCPK
>FUSION-ENST00000635845.1:329159-ENST00000394601.8:6486|68
VLVLGKQK
>ENST00000242839.10|SNV-37654-G-A|4
LQSTNPKRPLSSANQNFNNSETLR
>FUSION-ENST00000661148.1:302820-ENST00000394601.8:6486|2230
MNSRIPAHLKATLACSWLENTLR
>FUSION-ENST00000635845.1:329159-ENST00000394601.8:6486|1049
MKDESGFP
>FUSION-ENST00000635845.1:329159-ENST00000394601.8:6486|372
SHENSLIIRR
>FUSION-ENST00000421119.1:96-ENST00000380959.7:91463|53
MSFSVKSLKSNR
>FUSION-ENST00000661148.1:302820-ENST00000394601.8:6486|1316
MQCTHFHSGGILT
>FUSION-ENST00000661148.1:302820-ENST00000394601.8:6486|2549
MSFPLMKVHKS
>FUSION-ENST00000661148.1:302820-ENST00000394601.8:6486|842
RRVFSSFPTDIPGSSHWD
>FUSION-ENST00000635845.1:329159-ENST00000394601.8:6486|379
KTAGKPAIFKTIR
>FUSION-ENST00000661148.1:302820-ENST00000394601.8:6486|688
NWYQQLQK
>FUSION-ENST00000661148.1:302820-ENST00000394601.8:6486|3003
QQSRSSEIEGK
>FUSION-ENST00000635845.1:329159-ENST00000394601.8:6486|801
GTVSVHWY
>FUSION-ENST00000661148.1:302820-ENST00000394601.8:6486|2486
FHNIHIS
>FUSION-ENST00000661148.1:302820-ENST00000394601.8:6486|1963
ILSFLVFIILYK
>FUSION-ENST00000635845.1:329159-ENST00000394601.8:6486|1040
RENLLLLLFICFLRQSLTMLPR
>FUSION-ENST00000661148.1:302820-ENST00000394601.8:6486|1892
DYQMNVRDVGSKAR
>FUSION-ENST00000661148.1:302820-ENST00000394601.8:6486|2203
MWSQFYHFSNHSLKY
>FUSION-ENST00000661148.1:302820-ENST00000394601.8:6486|230
LDKVNVAHIHHGILCSHKK
>FUSION-ENST00000635845.1:329159-ENST00000394601.8:6486|789
QHKVISHSSGIREVQDQGTSMVGFW
>ENST00000333129.4|SNV-125470-A-C|1
YTSPVMSEPGDEHR
>FUSION-ENST00000661148.1:302820-ENST00000394601.8:6486|3075
ISKGIFR
>ENST00000327536.5|MNV-172-GTG-G|9
GTCRPAVRPECAAAARAPR
>FUSION-ENST00000661148.1:302820-ENST00000394601.8:6486|2054
MLPFRLQTSLSSHMK
>FUSION-ENST00000635845.1:329159-ENST00000394601.8:6486|723
MKDPVSLCHQYIMAETISDKIMY
>ENST00000301012.8|SNV-124-C-T|2
ASEKPLAAVTCTASVNIAVIK
>ENST00000286398.11|SNV-7869-G-A|1
LQEELSKNDKK
>FUSION-ENST00000661148.1:302820-ENST00000394601.8:6486|3051
TKLVELGALDHPAL
>FUSION-ENST00000661148.1:302820-ENST00000394601.8:6486|1194
VFENHYLLK
>FUSION-ENST00000661148.1:302820-ENST00000394601.8:6486|1341
SACLLNV
>FUSION-ENST00000661148.1:302820-ENST00000394601.8:6486|3247
MHSQLWNFNRVFIPLLVLVR
>ENST00000369367.8|SNV-63292-A-G|3
TQEGEEK
>FUSION-ENST00000661148.1:302820-ENST00000394601.8:6486|3153
PGERDSTGSGQKQR
>FUSION-ENST00000661148.1:302820-ENST00000394601.8:6486|421
TGTRQGCPR
>ENST00000565488.6|SNV-64040-A-G|3
MQAQAMLEGSPQLSMVGLFR
>FUSION-ENST00000635845.1:329159-ENST00000394601.8:6486|788
VISHSSGIR
>FUSION-ENST00000661148.1:302820-ENST00000394601.8:6486|2182
LSLDFKLLLCFSYK
>FUSION-ENST00000635845.1:329159-ENST00000394601.8:6486|1478
MLKFLTITLSVR
>FUSION-ENST00000661148.1:302820-ENST00000394601.8:6486|2454
MFYFYLLCYTLY
>FUSION-ENST00000661148.1:302820-ENST00000394601.8:6486|2489
LFLVSSKILACLF
>FUSION-ENST00000661148.1:302820-ENST00000394601.8:6486|1667
MQQCGRIVCAWRP
>FUSION-ENST00000661148.1:302820-ENST00000394601.8:6486|2692
YNICIVSCVLFLKIVLWFK
>FUSION-ENST00000635845.1:329159-ENST00000394601.8:6486|69
ANVYLFLCFQLKVLVLGKQK
>FUSION-ENST00000661148.1:302820-ENST00000394601.8:6486|2917
NTQVPVSFWVEHRIYF
>FUSION-ENST00000635845.1:329159-ENST00000394601.8:6486|759
MSTLNFRSR
>FUSION-ENST00000661148.1:302820-ENST00000394601.8:6486|1016
MFFFEELSYVGEGR
>FUSION-ENST00000661148.1:302820-ENST00000394601.8:6486|1442
MLARLVSNFRPQVIHLPR
>FUSION-ENST00000661148.1:302820-ENST00000394601.8:6486|1150
LTLCSFHTR
>ENST00000652347.1|SNV-56977-G-A|1
IPKSERK
>FUSION-ENST00000661148.1:302820-ENST00000394601.8:6486|3202
TIKNPKN
>FUSION-ENST00000661148.1:302820-ENST00000394601.8:6486|2107
EHRVLGVAKG
>FUSION-ENST00000661148.1:302820-ENST00000394601.8:6486|1175
MGKLQQNLDR
>ENST00000465749.2|SNV-646761-A-G|1
TIPVPPPSGEGVSSGYKGDTTPNLR
>FUSION-ENST00000661148.1:302820-ENST00000394601.8:6486|2008
SESSRGGVS
>FUSION-ENST00000661148.1:302820-ENST00000394601.8:6486|2051
LPFRLQTSLSSHMKR
>FUSION-ENST00000635845.1:329159-ENST00000394601.8:6486|1017
MQFCYTKMVASIYLLILNR
>ENST00000327536.5|MNV-172-GTG-G|16
DPRHKGCHVTNK
>ENST00000297405.10|SNV-204-T-C|3
LDFILMKKMGTK
>FUSION-ENST00000661148.1:302820-ENST00000394601.8:6486|1436
SPKVLELQAEPPHLAGR
>ENST00000368465.5|SNV-11054-C-T|2
AAGLREGHSHSHHHHHR
>ENST00000514252.1|SNV-118566-G-A|3
SPAAICQQTARIYRVTSPISLQR
>FUSION-ENST00000661148.1:302820-ENST00000394601.8:6486|2880
MSCLQPDNSCCFLTIHFLLVK
>FUSION-ENST00000661148.1:302820-ENST00000394601.8:6486|3036
RFHLHILIPC
>FUSION-ENST00000661148.1:302820-ENST00000394601.8:6486|1864
VKSFQPSYPR
>FUSION-ENST00000661148.1:302820-ENST00000394601.8:6486|656
HRLANWIKSK
>FUSION-ENST00000661148.1:302820-ENST00000394601.8:6486|2824
MNLVKNVLQCLIKSPR
>FUSION-ENST00000661148.1:302820-ENST00000394601.8:6486|3351
NSKAQPVLHLETVQRSANQVK
>FUSION-ENST00000635845.1:329159-ENST00000394601.8:6486|1436
NECDDDVKCR
>FUSION-ENST00000661148.1:302820-ENST00000394601.8:6486|1909
IFYMSNHFTATMEGALGSR
>FUSION-ENST00000661148.1:302820-ENST00000394601.8:6486|2711
EQGQKIAHFYSTQLLLFHGECR
>ENST00000309863.11|SNV-1881-A-G|2
RQMMLIQK
>FUSION-ENST00000661148.1:302820-ENST00000394601.8:6486|1471
STCWVCFPIVFSL
>FUSION-ENST00000661148.1:302820-ENST00000394601.8:6486|2764
KKACSFYNR
>FUSION-ENST00000661148.1:302820-ENST00000394601.8:6486|3053
LYRFIKTK
>ENST00000465749.2|SNV-646761-A-G|2
TIPVPPPSGEGVSSGYK
>FUSION-ENST00000661418.1:329159-ENST00000394601.8:6486|1498
MLIFRNFTGIIIQINCKHSIQMVSR
>FUSION-ENST00000661148.1:302820-ENST00000394601.8:6486|2773
ALSSADVCFMFYVGY
>FUSION-ENST00000661148.1:302820-ENST00000394601.8:6486|1324
MYLLIRKS
>FUSION-ENST00000661148.1:302820-ENST00000394601.8:6486|635
KRVAILVSDK
>FUSION-ENST00000635845.1:329159-ENST00000394601.8:6486|413
IIPIFYLIQCTSWK
>FUSION-ENST00000661148.1:302820-ENST00000394601.8:6486|2847
IFMAIFFR
>FUSION-ENST00000635845.1:329159-ENST00000394601.8:6486|97
MVQRISTIQKC
>FUSION-ENST00000661148.1:302820-ENST00000394601.8:6486|2702
ILYLKYTFYVVKQVK
>FUSION-ENST00000635845.1:329159-ENST00000394601.8:6486|1386
GLALSPRLECSGAISAHYNLR
>ENST00000475313.5|SNV-86663-G-C|1
ATLEELQERLDQAALDDLR
>FUSION-ENST00000661148.1:302820-ENST00000394601.8:6486|2076
YWLPPERSSLDYPKGTR
>ENST00000374135.9|SNV-225-C-T|2
MAGAAPTTAFGQVVIGPPGSGK
>FUSION-ENST00000661148.1:302820-ENST00000394601.8:6486|709
SFISEGEIK
>FUSION-ENST00000661148.1:302820-ENST00000394601.8:6486|2789
LDELSEKCSAMFDKITTASR
>FUSION-ENST00000635845.1:329159-ENST00000394601.8:6486|336
MKYCVCEVQKFTYHSQQ
>FUSION-ENST00000661148.1:302820-ENST00000394601.8:6486|1580
MIGAEIKISER
>ENST00000250448.5|MNV-3935-AC-A|1
TPLAPLTPAPTRPSIGVCTGRPAS
>FUSION-ENST00000635845.1:329159-ENST00000394601.8:6486|616
RFCHVGQAGVELLTSGDLPPQPLK
>FUSION-ENST00000635845.1:329159-ENST00000394601.8:6486|433
MDKLISFHPYGNLPNSTILSIAIK
>FUSION-ENST00000635845.1:329159-ENST00000394601.8:6486|84
RFLGQSPH
>FUSION-ENST00000661148.1:302820-ENST00000394601.8:6486|531
ELEKQEQTNSKAR
>FUSION-ENST00000661148.1:302820-ENST00000394601.8:6486|2739
MRMREIMILR
>FUSION-ENST00000661148.1:302820-ENST00000394601.8:6486|1821
EKLLNLSSSKR
>FUSION-ENST00000601731.1:7112-ENST00000248244.5:13188|76
GRAGAGVGAGAWR
>FUSION-ENST00000661148.1:302820-ENST00000394601.8:6486|1197
MNKITRVFENHYLLK
>FUSION-ENST00000661148.1:302820-ENST00000394601.8:6486|2519
SSHRDER
>FUSION-ENST00000661148.1:302820-ENST00000394601.8:6486|2448
MQAVAPGKGRC
>FUSION-ENST00000661148.1:302820-ENST00000394601.8:6486|544
AVFTGKFIALNAHR
>FUSION-ENST00000661148.1:302820-ENST00000394601.8:6486|108
GLLGRGGARGGIALGEINVHR
>FUSION-ENST00000661148.1:302820-ENST00000394601.8:6486|2171
IFFNPTSFLYFFLLRQCLSLSPK
>FUSION-ENST00000661148.1:302820-ENST00000394601.8:6486|1496
MPHHHFFCSAGQYYRRTK
>FUSION-ENST00000661148.1:302820-ENST00000394601.8:6486|490
MQKSLIKYCQTESSSTSK
>FUSION-ENST00000635845.1:329159-ENST00000394601.8:6486|643
NSLFSKALDVYYVLEYPK
>FUSION-ENST00000432829.6:156713-ENST00000430387.1:16391|11
QSVIESSFKR
>FUSION-ENST00000661148.1:302820-ENST00000394601.8:6486|2652
MQTSFVSFCLVCSYFIETLHTLKK
>FUSION-ENST00000661148.1:302820-ENST00000394601.8:6486|2277
EHNYICTLVNMYQIFLR
>FUSION-ENST00000661148.1:302820-ENST00000394601.8:6486|1264
MKNISLR
>FUSION-ENST00000661148.1:302820-ENST00000394601.8:6486|109
GLLGRGGAR
>FUSION-ENST00000661148.1:302820-ENST00000394601.8:6486|3025
LKLMIQQSWNVCLSFV
>FUSION-ENST00000635845.1:329159-ENST00000394601.8:6486|540
GWAEAGVEFRLLR
>FUSION-ENST00000661148.1:302820-ENST00000394601.8:6486|2888
CYMPALPAPSSPNSTSLQLSVFGY
>ENST00000562741.1|SNV-124-C-T|1
ASEKPLAAVTCTASVNIAVIKY
>FUSION-ENST00000635845.1:329159-ENST00000394601.8:6486|67
VLVLGKQKF
>FUSION-ENST00000635845.1:329159-ENST00000394601.8:6486|1373
NLSSLQPSPPRFKQFSWCLSFLGS
>FUSION-ENST00000661148.1:302820-ENST00000394601.8:6486|2262
ILKFLSK
>FUSION-ENST00000661148.1:302820-ENST00000394601.8:6486|1716
MLVLKHYLWQWFM
>FUSION-ENST00000635845.1:329159-ENST00000394601.8:6486|1292
MINHLSGSD
>FUSION-ENST00000635845.1:329159-ENST00000394601.8:6486|1083
MSPYISLI
>FUSION-ENST00000661148.1:302820-ENST00000394601.8:6486|833
MEGETKQSGALSYQGSTK
>FUSION-ENST00000635845.1:329159-ENST00000394601.8:6486|1183
YPQLLKLYTLNMCSLKK
>FUSION-ENST00000661148.1:302820-ENST00000394601.8:6486|1935
YWVIRND
>FUSION-ENST00000635845.1:329159-ENST00000394601.8:6486|146
AIDGLGMK
>FUSION-ENST00000661148.1:302820-ENST00000394601.8:6486|2869
IVERCTFQFK
>FUSION-ENST00000661148.1:302820-ENST00000394601.8:6486|914
DLKVFILLLRVESICSFAR
>FUSION-ENST00000635845.1:329159-ENST00000394601.8:6486|635
MLISLTHDSKMGVGR
>ENST00000344862.9|INDEL-3782-A-AA|2
WKKPRSSYFD
>FUSION-ENST00000661148.1:302820-ENST00000394601.8:6486|2871
ILPLLILVFRIVER
>FUSION-ENST00000661148.1:302820-ENST00000394601.8:6486|217
MEKTSSSLVIREMQIK
>FUSION-ENST00000635845.1:329159-ENST00000394601.8:6486|1361
FWKYLKTVCNPCHR
>FUSION-ENST00000635845.1:329159-ENST00000394601.8:6486|207
MSTFSSVFNSK
>FUSION-ENST00000661148.1:302820-ENST00000394601.8:6486|1477
AYCCDFLITHESVEESWSSAYR
>FUSION-ENST00000661148.1:302820-ENST00000394601.8:6486|450
AFDKIQHPFMLK
>ENST00000400427.5|INDEL-60046-G-GCCAT|9
VLVVPQPPLLQREPQQWHTR
>FUSION-ENST00000635845.1:329159-ENST00000394601.8:6486|1374
NLSSLQPSPPRFK
>FUSION-ENST00000635845.1:329159-ENST00000394601.8:6486|1038
ENLLLLLFICFLRQSLTMLPR
>FUSION-ENST00000661148.1:302820-ENST00000394601.8:6486|1410
TKQDKVLNYN
>FUSION-ENST00000661148.1:302820-ENST00000394601.8:6486|1389
MQSLSALHKYSTEISLSFK
>FUSION-ENST00000661148.1:302820-ENST00000394601.8:6486|564
TNSLSVHNTIKLELRIK
>FUSION-ENST00000355700.9:166-ENST00000668426.1:1426|4
EGGCLQTRKR
>ENST00000648381.1|SNV-83372-G-A|1
NYFTWQSSLQGLFYI
>FUSION-ENST00000635845.1:329159-ENST00000394601.8:6486|1401
MCFSSFFTDICVR
>FUSION-ENST00000635845.1:329159-ENST00000394601.8:6486|491
MCMYMER
>FUSION-ENST00000661148.1:302820-ENST00000394601.8:6486|969
CLGLSPL
>FUSION-ENST00000635845.1:329159-ENST00000394601.8:6486|157
MMTQGKMPLR
>ENST00000496874.1|INDEL-19979-C-CA|1
IWEIHQKNEDNVKSAPPQSR
>FUSION-ENST00000661148.1:302820-ENST00000394601.8:6486|1113
MQGMNGECTIR
>FUSION-ENST00000661148.1:302820-ENST00000394601.8:6486|2592
MSKILFA
>ENST00000439082.7|SNV-72130-C-T|1
NLHYFNSDSFASHPNYSYSDEY
>FUSION-ENST00000661148.1:302820-ENST00000394601.8:6486|2939
TILILQQNNPL
>FUSION-ENST00000661148.1:302820-ENST00000394601.8:6486|2919
NTQVPVSFWVEHR
>FUSION-ENST00000601731.1:7112-ENST00000248244.5:13188|77
MGRAGAGVGAGAWR
>FUSION-ENST00000661148.1:302820-ENST00000394601.8:6486|974
HAPRVSRI
>FUSION-ENST00000661148.1:302820-ENST00000394601.8:6486|1483
MFYIHKQCIK
>FUSION-ENST00000635845.1:329159-ENST00000394601.8:6486|1485
MYHLFSYSEIIK
>FUSION-ENST00000661148.1:302820-ENST00000394601.8:6486|1542
IQFQQFSKVK
>ENST00000216129.7|SNV-14599-G-A|8
ESTPKVVSKYIK
>FUSION-ENST00000635845.1:329159-ENST00000394601.8:6486|859
TLILFIFVLKIVKNK
>ENST00000409418.9|SNV-126462-T-C|4
EYAQGMQKLASQYPKR
>FUSION-ENST00000635845.1:329159-ENST00000394601.8:6486|927
KHFIFLSDV
>FUSION-ENST00000661148.1:302820-ENST00000394601.8:6486|2308
VYMYHIFFIQSIIDGHLG
>FUSION-ENST00000635845.1:329159-ENST00000394601.8:6486|672
SRMPQPPEYLR
>FUSION-ENST00000661148.1:302820-ENST00000394601.8:6486|1222
IYFKYICIVQIFYR
>FUSION-ENST00000661148.1:302820-ENST00000394601.8:6486|400
KDIQIGREEVK
>FUSION-ENST00000635845.1:329159-ENST00000394601.8:6486|827
MYIRKLLVLSY
>FUSION-ENST00000635845.1:329159-ENST00000394601.8:6486|1052
MCQDFQTHFL
>FUSION-ENST00000661148.1:302820-ENST00000394601.8:6486|1940
MVFFDISLFYVK
>FUSION-ENST00000661148.1:302820-ENST00000394601.8:6486|2410
TKLDVTDYVINKW
>FUSION-ENST00000661148.1:302820-ENST00000394601.8:6486|376
LCMNSHSQLLQKE
>FUSION-ENST00000661148.1:302820-ENST00000394601.8:6486|1396
MLEKGHLA
>FUSION-ENST00000661148.1:302820-ENST00000394601.8:6486|593
METEQPSQ
>ENST00000409418.9|SNV-126462-T-C|6
AAIEREYAQGMQKLASQYPK
>FUSION-ENST00000661148.1:302820-ENST00000394601.8:6486|2427
WKVVRPVLK
>FUSION-ENST00000661148.1:302820-ENST00000394601.8:6486|1290
SKSISHFFLK
>FUSION-ENST00000635845.1:329159-ENST00000394601.8:6486|697
MVDVLTPR
>FUSION-ENST00000661148.1:302820-ENST00000394601.8:6486|577
QCLQGNL
>FUSION-ENST00000635845.1:329159-ENST00000394601.8:6486|1056
MGRFTNAILLHQNGGIYLFTYFK
>FUSION-ENST00000635845.1:329159-ENST00000394601.8:6486|1294
YPKLLFTSVFITSVLGPQHMLFDFL
>ENST00000301532.3|SNV-692-G-A|1
IHSFSGRKK
>FUSION-ENST00000661148.1:302820-ENST00000394601.8:6486|2311
MISFLFMAA
>ENST00000250448.5|MNV-3935-AC-A|9
SASSARSSR
>ENST00000490844.1|SNV-24181-G-A|2
MMTRIPTL
>FUSION-ENST00000661148.1:302820-ENST00000394601.8:6486|165
MAHVHLCNKPARSAHVSQNLK
>ENST00000557401.5|SNV-45558-A-G|3
TGGAQTPVTSANK
>FUSION-ENST00000635845.1:329159-ENST00000394601.8:6486|709
VVSACNPSYSGSGGRRIA
>FUSION-ENST00000661148.1:302820-ENST00000394601.8:6486|172
KWEWNNENTWTQGR
>FUSION-ENST00000635845.1:329159-ENST00000394601.8:6486|464
MVWITEL
>FUSION-ENST00000635845.1:329159-ENST00000394601.8:6486|1418
MCLFCILISHLALY
>FUSION-ENST00000635845.1:329159-ENST00000394601.8:6486|1354
MNLWGYER
>FUSION-ENST00000661148.1:302820-ENST00000394601.8:6486|2603
NVLSVIR
>ENST00000485405.5|SNV-21664-G-A|10
FYQKLLELEKHIK
>FUSION-ENST00000635845.1:329159-ENST00000394601.8:6486|1338
KDQLQWRTTK
>FUSION-ENST00000661148.1:302820-ENST00000394601.8:6486|2696
QTEKYNICIVSCVLFLK
>FUSION-ENST00000635845.1:329159-ENST00000394601.8:6486|1488
TSYYVIIFVYP
>FUSION-ENST00000661148.1:302820-ENST00000394601.8:6486|2966
SYLSYPALFLS
>FUSION-ENST00000661148.1:302820-ENST00000394601.8:6486|466
ILPNRIQQHIKK
>FUSION-ENST00000661148.1:302820-ENST00000394601.8:6486|100
YTCVINLHVLHMYPRT
>FUSION-ENST00000661148.1:302820-ENST00000394601.8:6486|2081
FGDKYWLPPERSSLDYPK
>FUSION-ENST00000661148.1:302820-ENST00000394601.8:6486|2428
MWKVVRPVLKHSVR
>FUSION-ENST00000661148.1:302820-ENST00000394601.8:6486|667
ITHNNINLKCKWAK
>FUSION-ENST00000661148.1:302820-ENST00000394601.8:6486|591
LRQKYISFLKPMR
>FUSION-ENST00000635845.1:329159-ENST00000394601.8:6486|1221
TKSFIITLIITR
>FUSION-ENST00000635845.1:329159-ENST00000394601.8:6486|613
IARARSKPL
>FUSION-ENST00000635845.1:329159-ENST00000394601.8:6486|1396
LARLVSNS
>FUSION-ENST00000635845.1:329159-ENST00000394601.8:6486|611
PSLCPVFISLPL
>FUSION-ENST00000635845.1:329159-ENST00000394601.8:6486|340
MITIMKYCVCEVQKFTYHSQQ
>FUSION-ENST00000661148.1:302820-ENST00000394601.8:6486|568
IKTNSLSVHNTIK
>FUSION-ENST00000635845.1:329159-ENST00000394601.8:6486|845
SQLNLLTAILQV
>FUSION-ENST00000661148.1:302820-ENST00000394601.8:6486|723
LTAGLSAETLQARREWVPISDLLK
>ENST00000327536.5|MNV-172-GTG-G|6
AGGRGRPASSPQHGFGFR
>FUSION-ENST00000661148.1:302820-ENST00000394601.8:6486|2898
MLIKSTSCCSSWVTRWCVDLPAAR
>ENST00000527805.5|INDEL-21606-C-CT|6
FLDFFFQGYSVCETR
>FUSION-ENST00000661148.1:302820-ENST00000394601.8:6486|1358
GIQIPALKCSGWLSFLYFLSLR
>FUSION-ENST00000661148.1:302820-ENST00000394601.8:6486|1633
FYDRGRDK
>FUSION-ENST00000661148.1:302820-ENST00000394601.8:6486|547
YQNLWDTAKAVFTGK
>FUSION-ENST00000635845.1:329159-ENST00000394601.8:6486|1459
ELSKIQIVLHLSS
>FUSION-ENST00000635845.1:329159-ENST00000394601.8:6486|701
YVCMYVFFEAQSCSVLPR
>FUSION-ENST00000635845.1:329159-ENST00000394601.8:6486|892
MPIKPTFI
>ENST00000308910.9|SNV-5239-G-A|4
TSRCWDHHIAEGYFCLPWKK
>FUSION-ENST00000635845.1:329159-ENST00000394601.8:6486|888
MKNQLLLRWFHSSNLGSVGE
>FUSION-ENST00000635845.1:329159-ENST00000394601.8:6486|1011
MVASIYLLILNRKK
>FUSION-ENST00000661148.1:302820-ENST00000394601.8:6486|3242
MVVGACNPSYSGG
>FUSION-ENST00000661148.1:302820-ENST00000394601.8:6486|1243
VVDKSVRVK
>FUSION-ENST00000661148.1:302820-ENST00000394601.8:6486|203
QIKTTMR
>FUSION-ENST00000661148.1:302820-ENST00000394601.8:6486|2009
ETLQEVEKSESSRGGVS
>FUSION-ENST00000635845.1:329159-ENST00000394601.8:6486|791
VAYKQHKVISHSSGIR
>FUSION-ENST00000661148.1:302820-ENST00000394601.8:6486|616
VKGSMQQDKLTILNI
>FUSION-ENST00000635845.1:329159-ENST00000394601.8:6486|186
LIVYQTFSHFYCMQWAISFFLKK
>FUSION-ENST00000661148.1:302820-ENST00000394601.8:6486|472
MQINDEK
>ENST00000614616.4|INDEL-46899-A-AA|4
NGHNWEDSTTYR
>FUSION-ENST00000635845.1:329159-ENST00000394601.8:6486|100
HSFQLRQ
>FUSION-ENST00000661148.1:302820-ENST00000394601.8:6486|201
QIKTTMRYHLMPVR
>FUSION-ENST00000661148.1:302820-ENST00000394601.8:6486|1924
SLIYFKLNHDK
>FUSION-ENST00000661148.1:302820-ENST00000394601.8:6486|580
TQCTRISGTQLKQCLQGNL
>FUSION-ENST00000661148.1:302820-ENST00000394601.8:6486|3223
NWLCGRHTHIK
>FUSION-ENST00000661148.1:302820-ENST00000394601.8:6486|922
MLKQRHF
>FUSION-ENST00000661148.1:302820-ENST00000394601.8:6486|1730
RNALISTRLK
>ENST00000479049.6|SNV-205225-G-C|6
MPPRQFHHLAAQGPQECLVR
>FUSION-ENST00000635845.1:329159-ENST00000394601.8:6486|1405
MYVYTHTHTHIYIYLFIYYFF
>FUSION-ENST00000661148.1:302820-ENST00000394601.8:6486|2985
ENAEINDTAKLECLPLLCLMFFFY
>FUSION-ENST00000661148.1:302820-ENST00000394601.8:6486|2647
FEMVPSSFYFGANILKVAR
>FUSION-ENST00000635845.1:329159-ENST00000394601.8:6486|1458
IQIVLHLSS
>FUSION-ENST00000661148.1:302820-ENST00000394601.8:6486|3289
SSRTLHYLYKMPFYSIFYNDK
>ENST00000622501.4|SNV-7558-G-C|2
SPLPPGGDQGPFSSPKAWPEEWR
>FUSION-ENST00000661148.1:302820-ENST00000394601.8:6486|527
RRQEITK
>FUSION-ENST00000661148.1:302820-ENST00000394601.8:6486|1103
MVMLFTNRNR
>FUSION-ENST00000661148.1:302820-ENST00000394601.8:6486|941
NKTLHIIAMTLWK
>FUSION-ENST00000661148.1:302820-ENST00000394601.8:6486|3298
RLLSPSTFTFHFYL
>FUSION-ENST00000661148.1:302820-ENST00000394601.8:6486|1863
VKSFQPSYPRLKPGENR
>FUSION-ENST00000635845.1:329159-ENST00000394601.8:6486|1295
FAGHYFEKAKG
>FUSION-ENST00000635845.1:329159-ENST00000394601.8:6486|1137
FISLNISL
>FUSION-ENST00000661148.1:302820-ENST00000394601.8:6486|2920
MNTQVPVSFWVEHR
>FUSION-ENST00000635845.1:329159-ENST00000394601.8:6486|652
TVSLYLLWLYEK
>FUSION-ENST00000635845.1:329159-ENST00000394601.8:6486|975
DKYLSGHR
>FUSION-ENST00000661148.1:302820-ENST00000394601.8:6486|2835
MAVQVLVEQAINMTAVNQELLKIPS
>FUSION-ENST00000661148.1:302820-ENST00000394601.8:6486|1237
PFFAEVEFLVKS
>FUSION-ENST00000661148.1:302820-ENST00000394601.8:6486|3098
MLPLINSSGCSNSTGK
>FUSION-ENST00000661148.1:302820-ENST00000394601.8:6486|1994
RTDWNHMLQF
>FUSION-ENST00000661148.1:302820-ENST00000394601.8:6486|2899
LIKSTSCCSSWVTR
>FUSION-ENST00000661148.1:302820-ENST00000394601.8:6486|3007
IVTVNILIPDLLTILKNTRLTK
>FUSION-ENST00000635845.1:329159-ENST00000394601.8:6486|311
MNLFKPDQPSKK
>FUSION-ENST00000661148.1:302820-ENST00000394601.8:6486|2078
YWLPPER
>FUSION-ENST00000602022.5:173-ENST00000669674.2:5272|90
MAAPLIPLSQQRKSLR
>FUSION-ENST00000661148.1:302820-ENST00000394601.8:6486|2085
CHFSRIFFNAVTVVT
>ENST00000651257.2|SNV-164066-G-A|1
SSDSPTQHTVGFQKAFQLIR
>FUSION-ENST00000635845.1:329159-ENST00000394601.8:6486|425
QCYGYLQLFKFASVLIDYLK
>FUSION-ENST00000661148.1:302820-ENST00000394601.8:6486|3175
FLPFSERQ
>FUSION-ENST00000661148.1:302820-ENST00000394601.8:6486|2217
VAGACSKTSSMCK
>FUSION-ENST00000661148.1:302820-ENST00000394601.8:6486|1698
SNLEMRILR
>FUSION-ENST00000661148.1:302820-ENST00000394601.8:6486|2424
VVRPVLKHSVR
>ENST00000407683.5|SNV-8178-C-T|4
EVLENVPASPK
>ENST00000265678.9|SNV-492545-G-A|2
MLHMDPHQRLTAMQVLK
>FUSION-ENST00000661148.1:302820-ENST00000394601.8:6486|1417
DVGEVQQALIC
>FUSION-ENST00000661148.1:302820-ENST00000394601.8:6486|1313
NFYPSGLLR
>FUSION-ENST00000661148.1:302820-ENST00000394601.8:6486|2820
NVLQCLIKSPRHLEQWTISP
>ENST00000565488.6|SNV-64040-A-G|4
TRMQAQAMLEGSPQLSMVGLFRR
>ENST00000355832.10|SNV-69015-A-G|1
TSMPSGDEGIDEKLGLSYKR
>FUSION-ENST00000661148.1:302820-ENST00000394601.8:6486|557
LSNLLNDYCVNNEIKAEIHK
>FUSION-ENST00000661148.1:302820-ENST00000394601.8:6486|1599
TSLKALNLK
>ENST00000281772.14|INDEL-17759-A-AA|9
LWDDAKK
>ENST00000607367.5|SNV-44766-A-G|2
YPIHQTQYSCPGVLPTVCWNGCHK
>FUSION-ENST00000601731.1:7112-ENST00000248244.5:13188|17
MLLFISGWRNRFGEGVR
>FUSION-ENST00000661148.1:302820-ENST00000394601.8:6486|790
LKTRTPLLLQR
>FUSION-ENST00000635845.1:329159-ENST00000394601.8:6486|692
KYGRNGF
>FUSION-ENST00000661148.1:302820-ENST00000394601.8:6486|2999
SSEIEGKGEISIP
>FUSION-ENST00000661148.1:302820-ENST00000394601.8:6486|2951
MSHRSSLPLLYPFFLN
>ENST00000321990.5|SNV-28558-A-G|5
KKPNECSK
>FUSION-ENST00000635845.1:329159-ENST00000394601.8:6486|563
LYKFRGTNGVLLHGYTA
>FUSION-ENST00000661148.1:302820-ENST00000394601.8:6486|674
TSQHHNDR
>FUSION-ENST00000661148.1:302820-ENST00000394601.8:6486|1857
LKPGENRSKI
>FUSION-ENST00000661148.1:302820-ENST00000394601.8:6486|1437
LVSNFRPQVIHLPRSPK
>FUSION-ENST00000635845.1:329159-ENST00000394601.8:6486|835
QGGDDLRYNLVNTI
>FUSION-ENST00000355700.9:166-ENST00000668426.1:1426|8
REGGCLQTR
>FUSION-ENST00000661148.1:302820-ENST00000394601.8:6486|2286
TPKTSALHISEAFK
>FUSION-ENST00000661148.1:302820-ENST00000394601.8:6486|2659
WMLFLAKNCLNFF
>FUSION-ENST00000635845.1:329159-ENST00000394601.8:6486|648
YVCMYVCMYVCIF
>FUSION-ENST00000661148.1:302820-ENST00000394601.8:6486|641
INGWRNIYQTNGK
>FUSION-ENST00000661148.1:302820-ENST00000394601.8:6486|558
LSNLLNDYCVNNEIK
>FUSION-ENST00000661148.1:302820-ENST00000394601.8:6486|485
YCQTESSSTSKSSSTTIK
>FUSION-ENST00000635845.1:329159-ENST00000394601.8:6486|596
LCHFICSGFMRS
>FUSION-ENST00000625598.1:688-ENST00000296674.13:55|50
TFLANAFALARGADR
>FUSION-ENST00000661148.1:302820-ENST00000394601.8:6486|1520
CRFPFNNGYIPKIFK
>FUSION-ENST00000661148.1:302820-ENST00000394601.8:6486|303
INSRWIK
>FUSION-ENST00000635845.1:329159-ENST00000394601.8:6486|392
YIDMYVGGLNVCVCIWK
>ENST00000239449.6|SNV-1620-T-C|1
VMDINDNPPEVTTSSITKR
>FUSION-ENST00000635845.1:329159-ENST00000394601.8:6486|700
MYVFFEAQSCSVLPR
>FUSION-ENST00000661148.1:302820-ENST00000394601.8:6486|1854
MTSYKQICRK
>ENST00000301459.5|SNV-3065-C-T|5
KEVQVSQYCHHPLR
>FUSION-ENST00000661148.1:302820-ENST00000394601.8:6486|2474
AACFGLPKK
>ENST00000584529.5|SNV-5423-G-A|8
WCATPRLGTSTTGKTSGSSSAHR
>FUSION-ENST00000661148.1:302820-ENST00000394601.8:6486|1550
CSLNTLI
>FUSION-ENST00000635845.1:329159-ENST00000394601.8:6486|496
LIILWCT
>FUSION-ENST00000661148.1:302820-ENST00000394601.8:6486|3208
GVEQKNGMYFR
>ENST00000286398.11|SNV-7869-G-A|5
VIKLQEELSK
>FUSION-ENST00000661148.1:302820-ENST00000394601.8:6486|992
NWPIYSKHMITGR
>ENST00000510489.1|SNV-8064-A-T|4
MILSLRPRR
>FUSION-ENST00000601731.1:7112-ENST00000248244.5:13188|16
LLFISGWRNRFGEGVR
>FUSION-ENST00000635845.1:329159-ENST00000394601.8:6486|281
SSMLNSFFKCHFFSNHTRY
>FUSION-ENST00000635845.1:329159-ENST00000394601.8:6486|1014
QFCYTKMVASIYLLILNRK
>FUSION-ENST00000661148.1:302820-ENST00000394601.8:6486|1042
YAVQYVGPKVRTQGR
>FUSION-ENST00000635845.1:329159-ENST00000394601.8:6486|1484
YHLFSYSEIIK
>FUSION-ENST00000661148.1:302820-ENST00000394601.8:6486|3154
MPGERDSTGSGQKQR
>FUSION-ENST00000661148.1:302820-ENST00000394601.8:6486|3124
LVLNSWAQAILSPQCPK
>FUSION-ENST00000661148.1:302820-ENST00000394601.8:6486|3150
IRAFVFHSR
>ENST00000614616.4|INDEL-46899-A-AA|6
SSCNSKNGHNWEDSTTYR
>FUSION-ENST00000635845.1:329159-ENST00000394601.8:6486|141
MKSFVIK
>FUSION-ENST00000661148.1:302820-ENST00000394601.8:6486|750
QANIQTEEIQKTPLR
>FUSION-ENST00000661148.1:302820-ENST00000394601.8:6486|2551
MSFPLMKVHK
>FUSION-ENST00000661148.1:302820-ENST00000394601.8:6486|1044
YAVQYVGPK
>FUSION-ENST00000661148.1:302820-ENST00000394601.8:6486|2897
LIKSTSCCSSWVTRWCVDLPAAR
>FUSION-ENST00000661148.1:302820-ENST00000394601.8:6486|986
HLTPCCCLI
>FUSION-ENST00000661148.1:302820-ENST00000394601.8:6486|2927
ILLFFMTV
>FUSION-ENST00000661148.1:302820-ENST00000394601.8:6486|2005
MSILHSK
>FUSION-ENST00000661148.1:302820-ENST00000394601.8:6486|2493
SHSAWHCFF
>FUSION-ENST00000661148.1:302820-ENST00000394601.8:6486|2497
ILLLQPPK
>FUSION-ENST00000661148.1:302820-ENST00000394601.8:6486|401
MKDIQIGREEVK
>FUSION-ENST00000635845.1:329159-ENST00000394601.8:6486|581
MCVSLHICLL
>FUSION-ENST00000635845.1:329159-ENST00000394601.8:6486|552
VWNLYSLR
>ENST00000410087.8|SNV-132094-T-A|4
LKAEDCEISFLPYNSSDDVQER
>FUSION-ENST00000661148.1:302820-ENST00000394601.8:6486|433
IRAICDKPTANILNGSK
>FUSION-ENST00000661148.1:302820-ENST00000394601.8:6486|1092
GLGGKSEKWLVFSV
>FUSION-ENST00000635845.1:329159-ENST00000394601.8:6486|829
MSISQFIKLDILSCK
>FUSION-ENST00000661148.1:302820-ENST00000394601.8:6486|1077
MQFNMWAQRLEHR
>FUSION-ENST00000635845.1:329159-ENST00000394601.8:6486|1223
LNELSSSWTSQ
>FUSION-ENST00000661148.1:302820-ENST00000394601.8:6486|453
MSTDAEKAFDKIQHPFMLK
>FUSION-ENST00000421119.1:96-ENST00000380959.7:91463|38
SIERTLCSP
>FUSION-ENST00000635845.1:329159-ENST00000394601.8:6486|917
SFEILVK
>ENST00000650596.1|SNV-5963-C-G|2
ESLLEQLAVEFQTWVVLSPR
>FUSION-ENST00000635845.1:329159-ENST00000394601.8:6486|1464
VQSLLILFNIR
>FUSION-ENST00000635845.1:329159-ENST00000394601.8:6486|667
PQPPEYLR
>FUSION-ENST00000661148.1:302820-ENST00000394601.8:6486|2290
ALLPKDSLLQQPVLTITNPAQQ
>ENST00000565488.6|SNV-64040-A-G|2
MQAQAMLEGSPQLSMVGLFRR
>FUSION-ENST00000661148.1:302820-ENST00000394601.8:6486|2941
LKLFTFL
>FUSION-ENST00000635845.1:329159-ENST00000394601.8:6486|571
ILNNSSHLWHLQNR
>FUSION-ENST00000661148.1:302820-ENST00000394601.8:6486|2604
MNVLSVIR
>FUSION-ENST00000661148.1:302820-ENST00000394601.8:6486|2957
MYTIYQCCFRFFCFVLFFVFFLR
>FUSION-ENST00000661148.1:302820-ENST00000394601.8:6486|957
RHSFQVQKFLINIMYMVNYIYM
>ENST00000468334.5|SNV-3467-T-C|1
SPGIPDQRVRLQCHR
>FUSION-ENST00000661148.1:302820-ENST00000394601.8:6486|2960
YDDTHFTTE
>FUSION-ENST00000635845.1:329159-ENST00000394601.8:6486|485
WFVIFRELR
>FUSION-ENST00000661148.1:302820-ENST00000394601.8:6486|3059
SFERQHPGSMLYRFIK
>ENST00000562741.1|SNV-124-C-T|2
MASEKPLAAVTCTASVNIAVIKY
>FUSION-ENST00000661148.1:302820-ENST00000394601.8:6486|249
WRNRNAFTLLVR
>FUSION-ENST00000661148.1:302820-ENST00000394601.8:6486|2671
LILGIYSAVCMKR
>FUSION-ENST00000661148.1:302820-ENST00000394601.8:6486|825
GRELPPLAKGSR
>ENST00000297591.10|INDEL-26848-T-TT|2
ALDSVISMTEGMEAFFK
>FUSION-ENST00000635845.1:329159-ENST00000394601.8:6486|1101
CLGGEENWSVCKR
>FUSION-ENST00000661148.1:302820-ENST00000394601.8:6486|2914
MFCDILDLKTCEIK
>FUSION-ENST00000635845.1:329159-ENST00000394601.8:6486|735
LLSFAWSI
>FUSION-ENST00000661148.1:302820-ENST00000394601.8:6486|2309
MVYMYHIFFIQSIIDGHLG
>FUSION-ENST00000661148.1:302820-ENST00000394601.8:6486|1827
SLTLGKYNSQTHEGKFFCSIR
>FUSION-ENST00000635845.1:329159-ENST00000394601.8:6486|403
GKGKQVTPYMVAGER
>FUSION-ENST00000661148.1:302820-ENST00000394601.8:6486|2252
YHYKPISSLFLALKL
>FUSION-ENST00000661148.1:302820-ENST00000394601.8:6486|1861
SFQPSYPRLKPGENR
>FUSION-ENST00000661148.1:302820-ENST00000394601.8:6486|915
DLKVFILLLR
>FUSION-ENST00000635845.1:329159-ENST00000394601.8:6486|486
MWFVIFRELR
>FUSION-ENST00000661148.1:302820-ENST00000394601.8:6486|1147
LTLCSFHTRLCVSCRYVIFSVLCFK
>FUSION-ENST00000661148.1:302820-ENST00000394601.8:6486|1250
DYRRPPPR
>FUSION-ENST00000635845.1:329159-ENST00000394601.8:6486|1425
LIQVRCIEQCLAHK
>ENST00000382909.5|SNV-38842-C-T|6
DNTGRKFLETYYTR
>FUSION-ENST00000661148.1:302820-ENST00000394601.8:6486|1259
SLYTAMCVYIYITYIYLYIYIDIYR
>FUSION-ENST00000661148.1:302820-ENST00000394601.8:6486|3109
KTIPPSNSTESGICK
>FUSION-ENST00000635845.1:329159-ENST00000394601.8:6486|239
MSVRILRWK
>FUSION-ENST00000661148.1:302820-ENST00000394601.8:6486|997
TIIIIIR
>FUSION-ENST00000661148.1:302820-ENST00000394601.8:6486|143
WRIYTMEYYAAIKK
>ENST00000284274.5|SNV-25512-A-G|2
AIELCNDKEK
>FUSION-ENST00000661148.1:302820-ENST00000394601.8:6486|3221
HTHIKEHTFLEHGQIFNVPRT
>FUSION-ENST00000661148.1:302820-ENST00000394601.8:6486|2130
WSLVERVERYVSESK
>FUSION-ENST00000661148.1:302820-ENST00000394601.8:6486|1180
LIMQLILVVCPLPKF
>FUSION-ENST00000635845.1:329159-ENST00000394601.8:6486|220
LTDLMEVLCTTCITGFSCK
>FUSION-ENST00000661148.1:302820-ENST00000394601.8:6486|772
RNEQSLQEIWNYVK
>FUSION-ENST00000661148.1:302820-ENST00000394601.8:6486|337
EMAIQPKVIYRFDAIPIK
>FUSION-ENST00000661148.1:302820-ENST00000394601.8:6486|553
LFETNENKDTMYQNLWDTAK
>FUSION-ENST00000661148.1:302820-ENST00000394601.8:6486|329
FDAIPIKLPLTFFAELEK
>FUSION-ENST00000661148.1:302820-ENST00000394601.8:6486|2288
RTPKTSALHISEAFK
>ENST00000265678.9|SNV-492545-G-A|5
DVVSKMLHMDPHQR
>FUSION-ENST00000635845.1:329159-ENST00000394601.8:6486|411
IIPIFYLIQCTSWKVKYV
>FUSION-ENST00000661148.1:302820-ENST00000394601.8:6486|3197
DISETKLAEG
>FUSION-ENST00000661148.1:302820-ENST00000394601.8:6486|1004
MVVFLPNLFPSTIC
>FUSION-ENST00000635845.1:329159-ENST00000394601.8:6486|1001
SEDLMNQALLIIIFFNTTL
>ENST00000592256.5|SNV-65185-C-T|1
SPIQASWTACPRPAVPSR
>ENST00000484275.1|SNV-63292-A-G|1
TQEGEEKKQTSGTS
>ENST00000281772.14|INDEL-17759-A-AA|4
WLCTVYSCGNPKICIFCYR
>ENST00000504924.6|SNV-197224-G-T|1
YYQGSQVVIFVLDSASSEDDLEAAR
>FUSION-ENST00000661148.1:302820-ENST00000394601.8:6486|2687
KEQRCDR
>ENST00000623073.3|SNV-69015-A-G|1
PSGDEGIDEKLGLSYKR
>FUSION-ENST00000661148.1:302820-ENST00000394601.8:6486|1149
MLTLCSFHTRLCVSCR
>FUSION-ENST00000661148.1:302820-ENST00000394601.8:6486|2804
MMVETDQLFSIASW
>FUSION-ENST00000661148.1:302820-ENST00000394601.8:6486|3254
QEFKTSLAK
>FUSION-ENST00000661148.1:302820-ENST00000394601.8:6486|420
TGTRQGCPRAQNNIGSSGQSNQAR
>FUSION-ENST00000635845.1:329159-ENST00000394601.8:6486|1433
FTFSVPTSSAAWV
>FUSION-ENST00000661148.1:302820-ENST00000394601.8:6486|1002
MTSNLNACTTCFK
>FUSION-ENST00000661148.1:302820-ENST00000394601.8:6486|984
HHVFQGYK
>FUSION-ENST00000661148.1:302820-ENST00000394601.8:6486|436
LGSDGTYLKK
>ENST00000527805.5|INDEL-21606-C-CT|5
FLDFFFQGYSVCETRK
>FUSION-ENST00000661148.1:302820-ENST00000394601.8:6486|2004
MSILHSKR
>FUSION-ENST00000635845.1:329159-ENST00000394601.8:6486|1370
LLTSCDLLR
>ENST00000485405.5|SNV-21664-G-A|2
STLRSLFK
>FUSION-ENST00000661148.1:302820-ENST00000394601.8:6486|3343
YNLLINMTLYQFRLSVK
>FUSION-ENST00000661148.1:302820-ENST00000394601.8:6486|1784
DQPGQHGETPSLLK
>FUSION-ENST00000421119.1:96-ENST00000380959.7:91463|45
SGHPGSLPNCAKIFAR
>FUSION-ENST00000661148.1:302820-ENST00000394601.8:6486|2045
FRRPQPVFNLKTA
>FUSION-ENST00000661148.1:302820-ENST00000394601.8:6486|398
DIQIGREEVKLSLFADDMIVYLE
>FUSION-ENST00000635845.1:329159-ENST00000394601.8:6486|1182
LYTLNMCSLK
>FUSION-ENST00000661148.1:302820-ENST00000394601.8:6486|1414
MVEILALGISKTK
>FUSION-ENST00000661148.1:302820-ENST00000394601.8:6486|763
RPNLRLIDVPESDR
>FUSION-ENST00000661148.1:302820-ENST00000394601.8:6486|1810
RDGHASQGK
>FUSION-ENST00000661148.1:302820-ENST00000394601.8:6486|1597
TSLKALNLKR
>FUSION-ENST00000661148.1:302820-ENST00000394601.8:6486|1354
LSSSKMQL
>FUSION-ENST00000661148.1:302820-ENST00000394601.8:6486|2727
ENIVLDFLM
>ENST00000468334.5|SNV-3467-T-C|5
MEHQPDSWHVLRSPGIPDQRVR
>FUSION-ENST00000635845.1:329159-ENST00000394601.8:6486|1440
VSVYEHTTYCKNSRNECDDDVK
>ENST00000336715.11|SNV-7503-G-A|1
GVNSIKSHIQTSHCEVFHK
>FUSION-ENST00000661148.1:302820-ENST00000394601.8:6486|3341
YNLLINMTLYQFRLSVKSR
>FUSION-ENST00000661148.1:302820-ENST00000394601.8:6486|2749
ILPFPLVFLLFSVSLSSHFKKMLK
>FUSION-ENST00000661148.1:302820-ENST00000394601.8:6486|1972
MNKCMQK
>FUSION-ENST00000661148.1:302820-ENST00000394601.8:6486|995
TFKNWPIYSK
>ENST00000585133.1|SNV-28558-A-G|1
SVQKIWRRPIGSQK
>FUSION-ENST00000661148.1:302820-ENST00000394601.8:6486|487
SLIKYCQTESSSTSKSSSTTIK
>FUSION-ENST00000661148.1:302820-ENST00000394601.8:6486|3065
QSGYQDPS
>FUSION-ENST00000661148.1:302820-ENST00000394601.8:6486|2584
LWSYHNCPK
>FUSION-ENST00000661148.1:302820-ENST00000394601.8:6486|1484
KNISFTL
>FUSION-ENST00000635845.1:329159-ENST00000394601.8:6486|999
NQALLIIIFFNTTL
>FUSION-ENST00000635845.1:329159-ENST00000394601.8:6486|1215
ESGLIKLHTGR
>FUSION-ENST00000635845.1:329159-ENST00000394601.8:6486|1301
FSHIVGIQPMFAGHYFEKAKG
>FUSION-ENST00000635845.1:329159-ENST00000394601.8:6486|637
MLISLTHDSK
>FUSION-ENST00000661148.1:302820-ENST00000394601.8:6486|1280
YIKKDLLCECII
>FUSION-ENST00000661148.1:302820-ENST00000394601.8:6486|1740
CSFISNATVW
>FUSION-ENST00000635845.1:329159-ENST00000394601.8:6486|76
HSCVYRRDTYIVGLR
>FUSION-ENST00000661148.1:302820-ENST00000394601.8:6486|211
QPTNIWK
>FUSION-ENST00000635845.1:329159-ENST00000394601.8:6486|1126
MIQFNFSVMNMSG
>FUSION-ENST00000661148.1:302820-ENST00000394601.8:6486|1187
MQDSSQIFK
>FUSION-ENST00000661148.1:302820-ENST00000394601.8:6486|1609
MPWTVFYSLIQRLK
>FUSION-ENST00000635845.1:329159-ENST00000394601.8:6486|1013
MVASIYLLILNR
>FUSION-ENST00000661148.1:302820-ENST00000394601.8:6486|965
MMELVPRSR
>FUSION-ENST00000661148.1:302820-ENST00000394601.8:6486|942
TKNKTLHIIAMTLWK
>FUSION-ENST00000635845.1:329159-ENST00000394601.8:6486|504
KPYSYHYHYLVFIFIYFFLGIDFA
>FUSION-ENST00000635845.1:329159-ENST00000394601.8:6486|294
MDIYSFLSLHPF
>FUSION-ENST00000661148.1:302820-ENST00000394601.8:6486|2156
NTIHSLSTERLVCHTMLRES
>ENST00000268489.10|SNV-1002041-G-C|4
SMKHQRSDSLR
>FUSION-ENST00000661148.1:302820-ENST00000394601.8:6486|1764
MVAHACNPSTLGGRDR
>FUSION-ENST00000635845.1:329159-ENST00000394601.8:6486|863
MKTLILFIFVLKIVK
>FUSION-ENST00000661148.1:302820-ENST00000394601.8:6486|578
ISGTQLKQCLQGNL
>FUSION-ENST00000635845.1:329159-ENST00000394601.8:6486|661
IHPPWPPK
>FUSION-ENST00000661148.1:302820-ENST00000394601.8:6486|2136
WTGCMGFRWSLVERVER
>FUSION-ENST00000661148.1:302820-ENST00000394601.8:6486|3311
SPSHYPWR
>FUSION-ENST00000661148.1:302820-ENST00000394601.8:6486|2194
HHAGLIFFCSFSRDGVSPCWSGWS
>FUSION-ENST00000661148.1:302820-ENST00000394601.8:6486|2024
MRLLRYLC
>FUSION-ENST00000661148.1:302820-ENST00000394601.8:6486|2878
MSCLQPDNSCCFLTIHFLLVKSHSC
>FUSION-ENST00000661148.1:302820-ENST00000394601.8:6486|2946
MCKSCYALIMLKLFTFL
>ENST00000395135.7|MNV-3444-TG-T|8
LLPCLHTLCSGCLR
>FUSION-ENST00000661148.1:302820-ENST00000394601.8:6486|3108
MKTIPPSNSTESGICKNSSS
>FUSION-ENST00000635845.1:329159-ENST00000394601.8:6486|1262
RMQFSGFFLKACNWIFDL
>FUSION-ENST00000661148.1:302820-ENST00000394601.8:6486|1070
WAQRLEHRDELEM
>FUSION-ENST00000661148.1:302820-ENST00000394601.8:6486|2638
MFSGEQCLR
>FUSION-ENST00000661148.1:302820-ENST00000394601.8:6486|1651
KSDMTTGNYKMAR
>FUSION-ENST00000661148.1:302820-ENST00000394601.8:6486|3019
EKTKAIDR
>FUSION-ENST00000635845.1:329159-ENST00000394601.8:6486|1111
MNSSSLLTHVTWVLLIQKG
>FUSION-ENST00000635845.1:329159-ENST00000394601.8:6486|109
IQNRYNLLFVQRINR
>FUSION-ENST00000661148.1:302820-ENST00000394601.8:6486|1741
MCSFISNATVW
>FUSION-ENST00000661148.1:302820-ENST00000394601.8:6486|2496
MLARMVLIS
>FUSION-ENST00000635845.1:329159-ENST00000394601.8:6486|882
VAGICNSSYLGG
>FUSION-ENST00000635845.1:329159-ENST00000394601.8:6486|560
MGLFNDHK
>ENST00000614461.4|SNV-21489-C-T|3
NIRGCLGIGCLEDQYFPWR
>FUSION-ENST00000661148.1:302820-ENST00000394601.8:6486|2766
MSICFFKPISDSLLYIGESRNS
>ENST00000481336.5|SNV-7466-C-T|2
STPLHPCTRTHQDAHPGKGSP
>FUSION-ENST00000661148.1:302820-ENST00000394601.8:6486|2470
ILVFRLNWNEKDLK
>FUSION-ENST00000661148.1:302820-ENST00000394601.8:6486|236
MPINDRLDKVNVAHIHHGILCSHK
>FUSION-ENST00000661148.1:302820-ENST00000394601.8:6486|1370
IFKKLYK
>FUSION-ENST00000635845.1:329159-ENST00000394601.8:6486|1279
MLRPEVSGTCSE
>FUSION-ENST00000661148.1:302820-ENST00000394601.8:6486|289
TLEENLGNTIQDIGMGK
>FUSION-ENST00000661148.1:302820-ENST00000394601.8:6486|2670
MKRALCENSWPVEGSGPVR
>FUSION-ENST00000661148.1:302820-ENST00000394601.8:6486|1100
VMLFTNRNRK
>FUSION-ENST00000661148.1:302820-ENST00000394601.8:6486|2707
IAHFYSTQLLLFHGECRFK
>FUSION-ENST00000661148.1:302820-ENST00000394601.8:6486|1828
SLTLGKYNSQTHEGK
>FUSION-ENST00000661148.1:302820-ENST00000394601.8:6486|1758
MCRSYWFSYMILKK
>FUSION-ENST00000661148.1:302820-ENST00000394601.8:6486|1540
IQFQQFSKVKY
>FUSION-ENST00000635845.1:329159-ENST00000394601.8:6486|1217
SFIITLIITRESGLIK
>FUSION-ENST00000661148.1:302820-ENST00000394601.8:6486|840
VFSSFPTDIPGSSHWD
>FUSION-ENST00000661148.1:302820-ENST00000394601.8:6486|2725
LCDLRSQVMAAS
>FUSION-ENST00000661148.1:302820-ENST00000394601.8:6486|1337
SDCYLITKNLSLNR
>FUSION-ENST00000661148.1:302820-ENST00000394601.8:6486|3119
MKEKDTLLVR
>FUSION-ENST00000661148.1:302820-ENST00000394601.8:6486|2721
VSADLRYYI
>FUSION-ENST00000635845.1:329159-ENST00000394601.8:6486|118
MIFIMPPYRNYRIQNR
>FUSION-ENST00000661148.1:302820-ENST00000394601.8:6486|679
LHQLMGIKTSQHHNDRIK
>FUSION-ENST00000635845.1:329159-ENST00000394601.8:6486|231
MMQLPSARLLP
>FUSION-ENST00000661148.1:302820-ENST00000394601.8:6486|3319
CIYLKFR
>FUSION-ENST00000661148.1:302820-ENST00000394601.8:6486|1239
PFFAEVEFLVK
>FUSION-ENST00000661148.1:302820-ENST00000394601.8:6486|617
MVKGSMQQDKLTILNI
>FUSION-ENST00000635845.1:329159-ENST00000394601.8:6486|165
MSQIMGWIHPLVLSMMTQGKMPLR
>FUSION-ENST00000661148.1:302820-ENST00000394601.8:6486|1832
MAKIGIYG
>FUSION-ENST00000661148.1:302820-ENST00000394601.8:6486|1954
MIFYSPFLRR
>FUSION-ENST00000635845.1:329159-ENST00000394601.8:6486|779
PIYCLCDKVSPMTHLV
>FUSION-ENST00000661148.1:302820-ENST00000394601.8:6486|3184
LRVVGVWANETIKVK
>FUSION-ENST00000661148.1:302820-ENST00000394601.8:6486|1678
FSIHLKIY
>FUSION-ENST00000661148.1:302820-ENST00000394601.8:6486|839
MKLGGWLGR
>ENST00000485982.5|SNV-3614-C-T|1
FLCMEAVRSTAGLPTVLPLSAHEAR
>FUSION-ENST00000635845.1:329159-ENST00000394601.8:6486|1205
VTVIQMLNMISVLSYNNVVKYK
>FUSION-ENST00000635845.1:329159-ENST00000394601.8:6486|287
SSMSSMLNSFFKCHFFSNHTRY
>FUSION-ENST00000661148.1:302820-ENST00000394601.8:6486|1107
MNGECTIRGVK
>FUSION-ENST00000661148.1:302820-ENST00000394601.8:6486|2456
MFFFSGNFN
>FUSION-ENST00000635845.1:329159-ENST00000394601.8:6486|1245
MEDFKWR
>FUSION-ENST00000661148.1:302820-ENST00000394601.8:6486|2204
WSQFYHFSNHSLK
>ENST00000239449.6|SNV-1620-T-C|2
VMDINDNPPEVTTSSITK
>FUSION-ENST00000661148.1:302820-ENST00000394601.8:6486|3087
MKDNLGIR
>FUSION-ENST00000635845.1:329159-ENST00000394601.8:6486|669
MPQPPEYLR
>FUSION-ENST00000661148.1:302820-ENST00000394601.8:6486|459
IMSTDAEKAFDK
>FUSION-ENST00000661148.1:302820-ENST00000394601.8:6486|2094
IESLVSLRNCK
>FUSION-ENST00000661148.1:302820-ENST00000394601.8:6486|2210
CKENISAKVI
>FUSION-ENST00000661148.1:302820-ENST00000394601.8:6486|1139
MLVEITRQDQYSDIRGIK
>FUSION-ENST00000635845.1:329159-ENST00000394601.8:6486|1102
MCLGGEENWSVCKR
>FUSION-ENST00000661148.1:302820-ENST00000394601.8:6486|2195
HHAGLIFFCSFSR
>FUSION-ENST00000661148.1:302820-ENST00000394601.8:6486|743
ATPRHIIIRFTK
>FUSION-ENST00000661148.1:302820-ENST00000394601.8:6486|512
IKEISSLTPQEYKLPSENTINTFT
>FUSION-ENST00000661148.1:302820-ENST00000394601.8:6486|2416
MPTSYDCCK
>FUSION-ENST00000661148.1:302820-ENST00000394601.8:6486|1078
QFNMWAQR
>ENST00000477772.1|SNV-28699-G-A|6
NSEMAARHSKAGQCWR
>FUSION-ENST00000661148.1:302820-ENST00000394601.8:6486|2111
NCASFYEG
>FUSION-ENST00000661148.1:302820-ENST00000394601.8:6486|3005
SSCESKQQSRSSEIEGK
>FUSION-ENST00000661148.1:302820-ENST00000394601.8:6486|1830
SSLIKSLTLGK
>FUSION-ENST00000635845.1:329159-ENST00000394601.8:6486|1062
MDEIPDDSVSFSSQHKPVL
>FUSION-ENST00000661148.1:302820-ENST00000394601.8:6486|2664
YLTASKITGVSSYF
>ENST00000395079.2|SNV-1247-C-T|1
FISLVYTLGTPLLNPLIYVLR
>FUSION-ENST00000635845.1:329159-ENST00000394601.8:6486|233
MMQLPSAR
>FUSION-ENST00000661148.1:302820-ENST00000394601.8:6486|2158
NTIHSLSTERLVCHTMLR
>FUSION-ENST00000661148.1:302820-ENST00000394601.8:6486|1277
MHVINMAQVFLLLGLSITR
>FUSION-ENST00000661148.1:302820-ENST00000394601.8:6486|637
NIYQTNGKQKK
>FUSION-ENST00000661148.1:302820-ENST00000394601.8:6486|3260
PVTPALWEAEAGGSR
>FUSION-ENST00000661148.1:302820-ENST00000394601.8:6486|2774
DCELTKALSSADVCFMFYVGY
>ENST00000369367.8|SNV-63292-A-G|2
TQEGEEKK
>FUSION-ENST00000661148.1:302820-ENST00000394601.8:6486|1195
ITRVFENHYLLK
>FUSION-ENST00000661148.1:302820-ENST00000394601.8:6486|760
LFSILSRR
>FUSION-ENST00000661148.1:302820-ENST00000394601.8:6486|1119
MLRDENEGK
>FUSION-ENST00000661148.1:302820-ENST00000394601.8:6486|1554
ALIFILHSLLELWSGYR
>FUSION-ENST00000661148.1:302820-ENST00000394601.8:6486|2178
LLLCFSYKEGVRNFNYF
>FUSION-ENST00000661148.1:302820-ENST00000394601.8:6486|1794
MPVIPALWEAEIGR
>FUSION-ENST00000661148.1:302820-ENST00000394601.8:6486|191
DESRNHHSQQTNTGIENQTPHVLTR
>FUSION-ENST00000661148.1:302820-ENST00000394601.8:6486|242
MEPTQMPINDR
>FUSION-ENST00000661148.1:302820-ENST00000394601.8:6486|946
CSLCPKCMTK
>FUSION-ENST00000661148.1:302820-ENST00000394601.8:6486|781
ELKNSTR
>FUSION-ENST00000661148.1:302820-ENST00000394601.8:6486|2123
KIWWIKCVNK
>FUSION-ENST00000661148.1:302820-ENST00000394601.8:6486|1332
APKTTKK
>FUSION-ENST00000635845.1:329159-ENST00000394601.8:6486|640
ALDVYYVLEYPK
>FUSION-ENST00000635845.1:329159-ENST00000394601.8:6486|961
MILIPICLSWTYL
>ENST00000399449.3|SNV-35699-G-A|2
QTQYSRGTLKQML
>FUSION-ENST00000661148.1:302820-ENST00000394601.8:6486|501
SLNRPITSSESEAVINTLPTK
>FUSION-ENST00000635845.1:329159-ENST00000394601.8:6486|1010
VASIYLLILNR
>FUSION-ENST00000635845.1:329159-ENST00000394601.8:6486|221
SLIPLFTVR
>FUSION-ENST00000661148.1:302820-ENST00000394601.8:6486|818
MMHSGPHTHRPGDSFR
>FUSION-ENST00000635845.1:329159-ENST00000394601.8:6486|992
MPFLDLSLK
>FUSION-ENST00000661148.1:302820-ENST00000394601.8:6486|1210
KDEFIYCYVCIYIYNIYISIYIYR
>FUSION-ENST00000661148.1:302820-ENST00000394601.8:6486|2499
LHQWCEA
>FUSION-ENST00000661148.1:302820-ENST00000394601.8:6486|701
LRDFVITRPALEELLK
>FUSION-ENST00000635845.1:329159-ENST00000394601.8:6486|899
MKTLCTDIRSCGLGFPFCPK
>FUSION-ENST00000661148.1:302820-ENST00000394601.8:6486|273
MTKTPNVIAIK
>FUSION-ENST00000635845.1:329159-ENST00000394601.8:6486|708
MHNLLQDLE
>FUSION-ENST00000661148.1:302820-ENST00000394601.8:6486|756
LIDVPESDRENGTKLEK
>FUSION-ENST00000661148.1:302820-ENST00000394601.8:6486|469
MQINDEKHMIMSTDAEKAFDK
>FUSION-ENST00000661148.1:302820-ENST00000394601.8:6486|3081
MVRIFGTK
>FUSION-ENST00000661148.1:302820-ENST00000394601.8:6486|2467
AALCKPWLQEK
>FUSION-ENST00000635845.1:329159-ENST00000394601.8:6486|1201
LNMISVLSYNNVVKYK
>ENST00000264230.5|SNV-4391-T-A|2
QVEMTAQDVK
>FUSION-ENST00000661148.1:302820-ENST00000394601.8:6486|1659
VWTWSRPIYTPLFSAQPHGHTLLR
>FUSION-ENST00000635845.1:329159-ENST00000394601.8:6486|1325
DRTFNLHTK
>FUSION-ENST00000635845.1:329159-ENST00000394601.8:6486|317
SFFPHIFVLVALFK
>FUSION-ENST00000635845.1:329159-ENST00000394601.8:6486|958
SFFLKDQDK
>FUSION-ENST00000661148.1:302820-ENST00000394601.8:6486|124
NLETIILSRLTQE
>ENST00000326047.9|INDEL-76619-C-CA|4
TDQEGSPDSGTSAQAKPKER
>FUSION-ENST00000635845.1:329159-ENST00000394601.8:6486|1470
ISNSVPSYI
>FUSION-ENST00000635845.1:329159-ENST00000394601.8:6486|817
YYALLIFFSKI
>FUSION-ENST00000661148.1:302820-ENST00000394601.8:6486|3050
MLWEGICHWMR
>FUSION-ENST00000661148.1:302820-ENST00000394601.8:6486|2504
LKMIYSIK
>FUSION-ENST00000661148.1:302820-ENST00000394601.8:6486|541
FIALNAHRGK
>FUSION-ENST00000661148.1:302820-ENST00000394601.8:6486|880
IFRCSAKHFVGQK
>FUSION-ENST00000661148.1:302820-ENST00000394601.8:6486|409
MEHISKK
>FUSION-ENST00000661148.1:302820-ENST00000394601.8:6486|2744
VFNNACFQYIKRP
>FUSION-ENST00000305202.8:9921-ENST00000585479.5:6283|4
ELEDLFHTIDSDNTNVCCR
>FUSION-ENST00000661148.1:302820-ENST00000394601.8:6486|1647
MTTGNYK
>FUSION-ENST00000661148.1:302820-ENST00000394601.8:6486|255
TETGPLPYTLYK
>FUSION-ENST00000635845.1:329159-ENST00000394601.8:6486|387
MYVGGLNVCVCIWK
>FUSION-ENST00000661148.1:302820-ENST00000394601.8:6486|2722
MVSADLRYYI
>FUSION-ENST00000661148.1:302820-ENST00000394601.8:6486|2207
ENISAKVI
>FUSION-ENST00000635845.1:329159-ENST00000394601.8:6486|734
MLNFSKWK
>FUSION-ENST00000661148.1:302820-ENST00000394601.8:6486|945
CSLCPKCMTKNK
>FUSION-ENST00000661148.1:302820-ENST00000394601.8:6486|294
DLNIRPK
>FUSION-ENST00000661148.1:302820-ENST00000394601.8:6486|2572
SFWIFFHYISSK
>FUSION-ENST00000661148.1:302820-ENST00000394601.8:6486|982
HHVFQGYKLE
>FUSION-ENST00000661148.1:302820-ENST00000394601.8:6486|1178
QLILVVCPLPK
>FUSION-ENST00000635845.1:329159-ENST00000394601.8:6486|1383
LECSGAISAHYNLR
>FUSION-ENST00000635845.1:329159-ENST00000394601.8:6486|1293
LLFTSVFITSVLGPQHMLFDFL
>FUSION-ENST00000661148.1:302820-ENST00000394601.8:6486|180
MVIIEMSGNSRCWK
>FUSION-ENST00000661148.1:302820-ENST00000394601.8:6486|2623
MLPTETK
>FUSION-ENST00000661148.1:302820-ENST00000394601.8:6486|2987
CDKENAEINDTAK
>FUSION-ENST00000635845.1:329159-ENST00000394601.8:6486|970
IFEYLQLFTFIPVNTFNHVR
>FUSION-ENST00000635845.1:329159-ENST00000394601.8:6486|883
MVAGICNSSYLGG
>FUSION-ENST00000635845.1:329159-ENST00000394601.8:6486|874
MSCSPLGSQILSLK
>FUSION-ENST00000661148.1:302820-ENST00000394601.8:6486|302
INSRWIKDLNIRPK
>FUSION-ENST00000661148.1:302820-ENST00000394601.8:6486|3011
IVTVNILIPDLLTILK
>FUSION-ENST00000661148.1:302820-ENST00000394601.8:6486|932
MLLLRRSLMGPFYELILFGEISH
>FUSION-ENST00000661148.1:302820-ENST00000394601.8:6486|3039
MTVTICSRRR
>FUSION-ENST00000635845.1:329159-ENST00000394601.8:6486|1171
QGLAIFPRLVLNSCPQAILLP
>FUSION-ENST00000635845.1:329159-ENST00000394601.8:6486|1353
NLWGYER
>FUSION-ENST00000661148.1:302820-ENST00000394601.8:6486|2815
MGFFSVTRM
>FUSION-ENST00000661148.1:302820-ENST00000394601.8:6486|428
QKRPLIKFNTPSC
>FUSION-ENST00000661148.1:302820-ENST00000394601.8:6486|1607
VFSIVNPWELFDEFQR
>FUSION-ENST00000661148.1:302820-ENST00000394601.8:6486|246
NAFTLLVR
>ENST00000397256.5|SNV-36247-G-A|1
LCAGVQADTLHVVIDRMLDR
>FUSION-ENST00000661148.1:302820-ENST00000394601.8:6486|1206
TAHRSLSYI
>FUSION-ENST00000661148.1:302820-ENST00000394601.8:6486|2743
RKNICLT
>FUSION-ENST00000635845.1:329159-ENST00000394601.8:6486|1095
RYRMTAYLFLLNISLYCK
>FUSION-ENST00000421119.1:96-ENST00000380959.7:91463|68
SECQRMK
>FUSION-ENST00000635845.1:329159-ENST00000394601.8:6486|290
MSSMSSMLNSFFKCHFFSNHTR
>FUSION-ENST00000421119.1:96-ENST00000380959.7:91463|48
SNRSGHPGSLPNCAK
>FUSION-ENST00000661148.1:302820-ENST00000394601.8:6486|2177
EGVRNFNYF
>FUSION-ENST00000661148.1:302820-ENST00000394601.8:6486|1582
GNISESLKAL
>ENST00000614616.4|INDEL-46899-A-AA|2
NGHNWEDSTTYRFCPIKFYSFQ
>ENST00000432564.3|SNV-1434-C-T|6
QPGHSKTQR
>FUSION-ENST00000635845.1:329159-ENST00000394601.8:6486|391
MYIDMYVGGLNVCVCIWKER
>FUSION-ENST00000661148.1:302820-ENST00000394601.8:6486|1490
YIGNLTYLNK
>FUSION-ENST00000661148.1:302820-ENST00000394601.8:6486|268
TPNVIAIK
>FUSION-ENST00000661148.1:302820-ENST00000394601.8:6486|2750
ILPFPLVFLLFSVSLSSHFKK
>FUSION-ENST00000661148.1:302820-ENST00000394601.8:6486|2500
MLHQWCEA
>FUSION-ENST00000635845.1:329159-ENST00000394601.8:6486|198
NRLSTGSNFR
>ENST00000554446.5|SNV-9480-G-A|6
IPIQVLLRCLTLLQRLLQEHQLK
>FUSION-ENST00000661148.1:302820-ENST00000394601.8:6486|1680
MSTLITLFIIVSIVIIG
>FUSION-ENST00000661148.1:302820-ENST00000394601.8:6486|1523
MCKNQVLLLNFVELE
>FUSION-ENST00000661148.1:302820-ENST00000394601.8:6486|272
TKTPNVIAIK
>FUSION-ENST00000635845.1:329159-ENST00000394601.8:6486|305
TFDFILCYFCYCWWR
>FUSION-ENST00000661148.1:302820-ENST00000394601.8:6486|474
ILNKILPNR
>FUSION-ENST00000661148.1:302820-ENST00000394601.8:6486|1891
MNVRDVGSK
>FUSION-ENST00000635845.1:329159-ENST00000394601.8:6486|348
AIETSNK
>FUSION-ENST00000661148.1:302820-ENST00000394601.8:6486|1584
SLDSARLQ
>FUSION-ENST00000661148.1:302820-ENST00000394601.8:6486|2276
EHNYICTLVNMYQIFLRIIPK
>FUSION-ENST00000635845.1:329159-ENST00000394601.8:6486|1107
KYIPTMCLGGEENWSVCKR
>ENST00000647941.2|SNV-8064-A-T|5
GERRGIGGIFFDDLVSPSK
>ENST00000407572.6|SNV-13147-G-T|2
QVKQVSMVDRWPET
>ENST00000453904.2|INDEL-17759-A-AA|4
QKNGFAR
>FUSION-ENST00000635845.1:329159-ENST00000394601.8:6486|677
MYVCMYVCMYFLR
>ENST00000308910.9|SNV-5239-G-A|6
QRTSRCWDHHIAEGYFCLPWK
>FUSION-ENST00000625598.1:688-ENST00000296674.13:55|35
SGMINSIRK
>FUSION-ENST00000635845.1:329159-ENST00000394601.8:6486|807
MRLLICAM
>FUSION-ENST00000635845.1:329159-ENST00000394601.8:6486|543
NFTNLRR
>FUSION-ENST00000661148.1:302820-ENST00000394601.8:6486|2287
DSLLQQPVLTITNPAQQ
>FUSION-ENST00000661148.1:302820-ENST00000394601.8:6486|307
LDPFLTPCTKINSR
>FUSION-ENST00000635845.1:329159-ENST00000394601.8:6486|1385
MYIHTHTHTYIYIYLFIIFFETR
>FUSION-ENST00000661148.1:302820-ENST00000394601.8:6486|2629
LIEMFFFGKNCRFSFTIY
>FUSION-ENST00000661148.1:302820-ENST00000394601.8:6486|1481
MFYIHKQCIKSFPF
>FUSION-ENST00000661148.1:302820-ENST00000394601.8:6486|864
MFITDSPVLS
>FUSION-ENST00000661148.1:302820-ENST00000394601.8:6486|1054
EPPPLARSSINKSK
>ENST00000652528.1|SNV-56977-G-A|1
MEKDSQE
>FUSION-ENST00000661148.1:302820-ENST00000394601.8:6486|1732
CLETLSIETGEKRNALISTR
>FUSION-ENST00000635845.1:329159-ENST00000394601.8:6486|1355
IDFLNVLEIFENSM
>FUSION-ENST00000635845.1:329159-ENST00000394601.8:6486|1061
DEIPDDSVSFSSQHKPVL
>FUSION-ENST00000661148.1:302820-ENST00000394601.8:6486|780
MELKNSTRTS
>FUSION-ENST00000661148.1:302820-ENST00000394601.8:6486|1403
MENWTYHSVNEFIFSMAGFGCL
>FUSION-ENST00000661148.1:302820-ENST00000394601.8:6486|3128
MCSLVGQA
>ENST00000557667.5|INDEL-17126-C-CTGC|1
ALESNCQALLLLLLLPPPPRLLPCN
>FUSION-ENST00000661148.1:302820-ENST00000394601.8:6486|567
IKTNSLSVHNTIKLELR
>FUSION-ENST00000661148.1:302820-ENST00000394601.8:6486|148
NYEHNGTVSLFCLR
>FUSION-ENST00000661148.1:302820-ENST00000394601.8:6486|2937
MLSFVYE
>FUSION-ENST00000661148.1:302820-ENST00000394601.8:6486|2890
QSDFALNSK
>ENST00000395002.6|SNV-361608-G-A|1
EEKKYRPSHSDK
>FUSION-ENST00000661148.1:302820-ENST00000394601.8:6486|232
NRHFSKEDIYAANK
>ENST00000287394.10|SNV-78605-G-A|3
QLEEQEEDTFR
>FUSION-ENST00000635845.1:329159-ENST00000394601.8:6486|1480
IQPIAFHRYIINYVLK
>FUSION-ENST00000635845.1:329159-ENST00000394601.8:6486|559
GLFNDHK
>FUSION-ENST00000635845.1:329159-ENST00000394601.8:6486|534
MNSNTQW
>FUSION-ENST00000661148.1:302820-ENST00000394601.8:6486|3143
QIVAAGLSK
>FUSION-ENST00000421119.1:96-ENST00000380959.7:91463|44
SGHPGSLPNCAKIFARSIER
>FUSION-ENST00000635845.1:329159-ENST00000394601.8:6486|1132
MEFKSQLSSY
>ENST00000468734.1|SNV-55934-A-G|1
MHEFQSEVFVIIGGCTKDER
>FUSION-ENST00000635845.1:329159-ENST00000394601.8:6486|641
NSLFSKALDVYYVLEYPKR
>FUSION-ENST00000635845.1:329159-ENST00000394601.8:6486|458
ADLNYDYNYEILCL
>FUSION-ENST00000661148.1:302820-ENST00000394601.8:6486|1502
FLFCFAMPHHHFFCSAGQYYRR
>FUSION-ENST00000625598.1:688-ENST00000296674.13:55|55
MKTFLANAFALAR
>FUSION-ENST00000661148.1:302820-ENST00000394601.8:6486|3173
AMTNRVAAGFALISI
>FUSION-ENST00000635845.1:329159-ENST00000394601.8:6486|981
MFVIQWK
>FUSION-ENST00000635845.1:329159-ENST00000394601.8:6486|550
VWNLYSLRKNFTNLR
>ENST00000653392.1|INDEL-19979-C-CA|2
KSQENLGNPSKK
>FUSION-ENST00000635845.1:329159-ENST00000394601.8:6486|572
RILNNSSHLWHLQNRSFAIVV
>FUSION-ENST00000635845.1:329159-ENST00000394601.8:6486|1239
YIYLLLIM
>FUSION-ENST00000661148.1:302820-ENST00000394601.8:6486|560
LTQNCTTTWK
>FUSION-ENST00000661148.1:302820-ENST00000394601.8:6486|1031
GKLAILIIEKIVDDK
>FUSION-ENST00000635845.1:329159-ENST00000394601.8:6486|787
VISHSSGIREVQDQGTSMVGFW
>FUSION-ENST00000661148.1:302820-ENST00000394601.8:6486|2681
MLLFNLNQHCFRQIMCGIDDEGTTV
>FUSION-ENST00000421119.1:96-ENST00000380959.7:91463|56
EQSKMSFSVKSLK
>FUSION-ENST00000661148.1:302820-ENST00000394601.8:6486|653
SKDPLVCCIEETHLTCK
>ENST00000647941.2|SNV-8064-A-T|1
GIGGIFFDDLVSPSKEEVFR
>ENST00000483195.5|SNV-112132-G-A|1
HHHLHPDGNLCLPGSHPK
>FUSION-ENST00000635845.1:329159-ENST00000394601.8:6486|843
IQEKLYVYQETSCSFLLMLK
>FUSION-ENST00000635845.1:329159-ENST00000394601.8:6486|891
PIKPTFI
>ENST00000476455.1|SNV-97305-C-T|1
GSTCSGRTSSR
>FUSION-ENST00000661148.1:302820-ENST00000394601.8:6486|2651
QTSFVSFCLVCSYFIETLHTLKK
>FUSION-ENST00000635845.1:329159-ENST00000394601.8:6486|271
MFSDLPR
>FUSION-ENST00000661148.1:302820-ENST00000394601.8:6486|1950
MTVIPAF
>FUSION-ENST00000635845.1:329159-ENST00000394601.8:6486|1261
MSASWKTSNGER
>FUSION-ENST00000635845.1:329159-ENST00000394601.8:6486|1311
MLYLYSVLSLTK
>FUSION-ENST00000661148.1:302820-ENST00000394601.8:6486|3004
NTRLTKLESYIICSLFLSPCFCLPK
>FUSION-ENST00000661148.1:302820-ENST00000394601.8:6486|3084
KDNLGIRTPVKPRPHTQTILP
>FUSION-ENST00000635845.1:329159-ENST00000394601.8:6486|660
MIHPPWPPKVLGLQA
>ENST00000368985.8|SNV-1130-C-A|1
NYGKQYKEK
>FUSION-ENST00000432829.6:156713-ENST00000430387.1:16391|22
QGASVETLLGYSNNYK
>FUSION-ENST00000661148.1:302820-ENST00000394601.8:6486|2468
LNWNEKDLK
>FUSION-ENST00000635845.1:329159-ENST00000394601.8:6486|1073
MSHGYFSFKR
>FUSION-ENST00000635845.1:329159-ENST00000394601.8:6486|960
ILIPICLSWTYL
>FUSION-ENST00000661148.1:302820-ENST00000394601.8:6486|1022
VYERTAY
>FUSION-ENST00000635845.1:329159-ENST00000394601.8:6486|1452
CFKIAFIVFFLLQMILCS
>FUSION-ENST00000635845.1:329159-ENST00000394601.8:6486|1476
MLKFLTITLSVRWCK
>FUSION-ENST00000601731.1:7112-ENST00000248244.5:13188|30
ASDGPAR
>ENST00000477770.5|SNV-13147-G-T|2
ICEETSEKGQYVLLLQQTEGM
>FUSION-ENST00000661148.1:302820-ENST00000394601.8:6486|2902
MLLQLGDTLVCGPPSS
>FUSION-ENST00000661148.1:302820-ENST00000394601.8:6486|3168
MACILGRK
>FUSION-ENST00000661148.1:302820-ENST00000394601.8:6486|672
TSQHHNDRIKITHNNINLK
>FUSION-ENST00000661148.1:302820-ENST00000394601.8:6486|2356
TAESPRGR
>ENST00000519376.5|SNV-52062-A-G|5
CLVKTDSCGRSFVSTILLK
>FUSION-ENST00000661148.1:302820-ENST00000394601.8:6486|2235
TQLYMHPCEHVSNFS
>FUSION-ENST00000661148.1:302820-ENST00000394601.8:6486|77
NMSQRSHGINVL
>FUSION-ENST00000635845.1:329159-ENST00000394601.8:6486|811
KISQEDIDFFTKR
>FUSION-ENST00000661148.1:302820-ENST00000394601.8:6486|345
WKNIPCSWIGRPNIMEMAIQPK
>FUSION-ENST00000635845.1:329159-ENST00000394601.8:6486|597
LCHFICSGFMR
>ENST00000509742.1|SNV-492545-G-A|6
LHMDPHQRLTAMQVLK
>FUSION-ENST00000661148.1:302820-ENST00000394601.8:6486|1849
GTLILYTYTHTHTHMQRLIVTDTCT
>FUSION-ENST00000635845.1:329159-ENST00000394601.8:6486|662
MIHPPWPPK
>ENST00000265678.9|SNV-492545-G-A|4
DVVSKMLHMDPHQRLTAMQVLK
>FUSION-ENST00000661148.1:302820-ENST00000394601.8:6486|1260
NISLRWWLTRV
>FUSION-ENST00000661148.1:302820-ENST00000394601.8:6486|1317
YSLVFNQFLAVTFCK
>ENST00000462375.5|SNV-7475-C-T|2
TKSCPVPSRPA
>FUSION-ENST00000661148.1:302820-ENST00000394601.8:6486|141
IYTMEYYAAIK
>ENST00000216129.7|SNV-14599-G-A|4
YIKSPVLFLREDVGK
>FUSION-ENST00000635845.1:329159-ENST00000394601.8:6486|1441
MVSVYEHTTYCKNSRNECDDDVK
>FUSION-ENST00000661148.1:302820-ENST00000394601.8:6486|2247
QKQDTNFVFSLSVSTTFK
>FUSION-ENST00000661148.1:302820-ENST00000394601.8:6486|334
MAIQPKVIYRFDAIPIK
>FUSION-ENST00000661148.1:302820-ENST00000394601.8:6486|910
VESICSFARVEILISTACF
>ENST00000395079.2|SNV-1247-C-T|2
QDRFISLVYTLGTPLLNPLIYVLR
>FUSION-ENST00000635845.1:329159-ENST00000394601.8:6486|591
KDSEQLM
>ENST00000350110.2|SNV-135162-T-A|3
SEVILNCAANGYPSPHYRRK
>ENST00000468334.5|SNV-3467-T-C|8
EHQPDSWHVLR
>ENST00000651257.2|SNV-164066-G-A|2
SSDSPTQHTVGFQK
>ENST00000295542.6|SNV-16840-G-A|3
GCPLLHR
>FUSION-ENST00000635845.1:329159-ENST00000394601.8:6486|1421
CIEQCLAHKC
>FUSION-ENST00000661148.1:302820-ENST00000394601.8:6486|414
ERNEGYSNR
>FUSION-ENST00000661148.1:302820-ENST00000394601.8:6486|2539
LVFHRCLDYVFDY
>FUSION-ENST00000635845.1:329159-ENST00000394601.8:6486|1096
MRYRMTAYLFLLNISLYCK
>FUSION-ENST00000635845.1:329159-ENST00000394601.8:6486|651
TVSLYLLWLYEKLK
>FUSION-ENST00000661148.1:302820-ENST00000394601.8:6486|1823
EKLLNLSSSK
>FUSION-ENST00000635845.1:329159-ENST00000394601.8:6486|508
YFVPNPTK
>FUSION-ENST00000635845.1:329159-ENST00000394601.8:6486|583
MVAVNKNMTAV
>FUSION-ENST00000661148.1:302820-ENST00000394601.8:6486|1219
YICIVQIFYR
>ENST00000646859.1|SNV-221158-A-G|1
HSSSFSVEEIQAAVPYRKMCEWR
>FUSION-ENST00000661148.1:302820-ENST00000394601.8:6486|2926
MYHIFLIQSTTDGYLG
>ENST00000355426.8|SNV-6321-T-G|1
AAAVAGPEMQTGRNNFVIRR
>FUSION-ENST00000635845.1:329159-ENST00000394601.8:6486|1118
MGTSHSK
>FUSION-ENST00000661148.1:302820-ENST00000394601.8:6486|1167
MEICFRHGTFERIK
>FUSION-ENST00000661148.1:302820-ENST00000394601.8:6486|1870
MAMPAKVK
>FUSION-ENST00000661148.1:302820-ENST00000394601.8:6486|2560
FTTYLFPPNECKDQKLK
>ENST00000410087.8|SNV-132094-T-A|1
AEDCEISFLPYNSSDDVQERR
>FUSION-ENST00000661148.1:302820-ENST00000394601.8:6486|1118
LRDENEGK
>ENST00000470323.5|SNV-5335-A-G|1
YEFCCWVQLELGSPAFSAQ
>FUSION-ENST00000661148.1:302820-ENST00000394601.8:6486|2354
TAESPRGRVPFLK
>FUSION-ENST00000661148.1:302820-ENST00000394601.8:6486|167
MAHVHLCNKPAR
>FUSION-ENST00000661148.1:302820-ENST00000394601.8:6486|2879
SCLQPDNSCCFLTIHFLLVK
>FUSION-ENST00000661148.1:302820-ENST00000394601.8:6486|2507
MCQGYDTL
>FUSION-ENST00000661148.1:302820-ENST00000394601.8:6486|2578
MNSQERTYK
>FUSION-ENST00000635845.1:329159-ENST00000394601.8:6486|325
MTQNSLIILRGMK
>ENST00000344862.9|INDEL-3782-A-AA|1
KPRSSYFD
>FUSION-ENST00000421119.1:96-ENST00000380959.7:91463|64
MKKEQSK
>FUSION-ENST00000661148.1:302820-ENST00000394601.8:6486|3339
MTLYQFRLSVK
>FUSION-ENST00000661148.1:302820-ENST00000394601.8:6486|2310
ISFLFMAA
>FUSION-ENST00000661148.1:302820-ENST00000394601.8:6486|3167
ACILGRK
>FUSION-ENST00000661148.1:302820-ENST00000394601.8:6486|3164
KFWQYFDY
>FUSION-ENST00000661148.1:302820-ENST00000394601.8:6486|1534
WFPVIMGSSIYVLFKHFDLR
>ENST00000268489.10|SNV-1002041-G-C|1
SDSLRKLQR
>FUSION-ENST00000661148.1:302820-ENST00000394601.8:6486|2029
ISWNMSGS
>FUSION-ENST00000661148.1:302820-ENST00000394601.8:6486|1817
LLNLSSSKRLGSALEER
>ENST00000509742.1|SNV-492545-G-A|5
LHMDPHQRLTAMQVLKHPWVVNR
>FUSION-ENST00000635845.1:329159-ENST00000394601.8:6486|1166
AKPHLYKK
>FUSION-ENST00000661148.1:302820-ENST00000394601.8:6486|2756
KTYSMKFTQICSFK
>FUSION-ENST00000661148.1:302820-ENST00000394601.8:6486|1282
CSNLKYYV
>FUSION-ENST00000661148.1:302820-ENST00000394601.8:6486|1646
MTTGNYKMAR
>FUSION-ENST00000661148.1:302820-ENST00000394601.8:6486|875
YERVVKK
>FUSION-ENST00000661148.1:302820-ENST00000394601.8:6486|1912
MCDYCFS
>FUSION-ENST00000661148.1:302820-ENST00000394601.8:6486|2095
IESLVSLR
>ENST00000216129.7|SNV-14599-G-A|2
SPVLFLREDVGK
>FUSION-ENST00000661148.1:302820-ENST00000394601.8:6486|2627
FFFGKNCR
>FUSION-ENST00000635845.1:329159-ENST00000394601.8:6486|952
MNIMKVYIWLVVK
>FUSION-ENST00000661148.1:302820-ENST00000394601.8:6486|3346
MYNLLINMTLYQFR
>FUSION-ENST00000661148.1:302820-ENST00000394601.8:6486|2343
MASSLCK
>FUSION-ENST00000661148.1:302820-ENST00000394601.8:6486|107
GGARGGIALGEINVHR
>FUSION-ENST00000596583.5:6938-ENST00000248244.5:13188|1
ETDNAAIINLLGQLLQNLEQ
>FUSION-ENST00000661148.1:302820-ENST00000394601.8:6486|1976
DSVSEKK
>FUSION-ENST00000637731.1:219-ENST00000356711.7:69734|2
KQRLLSAM
>FUSION-ENST00000635845.1:329159-ENST00000394601.8:6486|324
TQNSLIILRGMK
>FUSION-ENST00000661148.1:302820-ENST00000394601.8:6486|3170
VAAGFALISI
>FUSION-ENST00000635845.1:329159-ENST00000394601.8:6486|1199
ISVLSYNNVVK
>FUSION-ENST00000661148.1:302820-ENST00000394601.8:6486|2567
VWLRVFKRPR
>FUSION-ENST00000635845.1:329159-ENST00000394601.8:6486|517
FSTIKYK
>FUSION-ENST00000661148.1:302820-ENST00000394601.8:6486|2140
WTGCMGFR
>FUSION-ENST00000661148.1:302820-ENST00000394601.8:6486|1136
QDQYSDIRGIK
>FUSION-ENST00000661148.1:302820-ENST00000394601.8:6486|2799
AFYLIKI
>FUSION-ENST00000635845.1:329159-ENST00000394601.8:6486|1222
MTKSFIITLIITR
>FUSION-ENST00000635845.1:329159-ENST00000394601.8:6486|506
YFVPNPTKTSTP
>FUSION-ENST00000661148.1:302820-ENST00000394601.8:6486|598
QKNENQNKQSLSPQHNQIR
>FUSION-ENST00000661148.1:302820-ENST00000394601.8:6486|645
MEEYLPNKWK
>FUSION-ENST00000635845.1:329159-ENST00000394601.8:6486|847
KRSQLNLLTAILQV
>FUSION-ENST00000635845.1:329159-ENST00000394601.8:6486|907
HNRQSIQEHK
>ENST00000368465.5|SNV-11054-C-T|1
AAGLREGHSHSHHHHHRG
>ENST00000340124.9|SNV-32285-A-G|2
VLCIINPGNPTGQVQSRR
>FUSION-ENST00000661148.1:302820-ENST00000394601.8:6486|2546
MILRRCIFSYVK
>FUSION-ENST00000661148.1:302820-ENST00000394601.8:6486|650
DPLVCCIEETHLTCKDTQGLK
>FUSION-ENST00000635845.1:329159-ENST00000394601.8:6486|955
DQDKNSEFLLFCF
>FUSION-ENST00000635845.1:329159-ENST00000394601.8:6486|147
MAIDGLGMK
>FUSION-ENST00000670045.1:302820-ENST00000394601.8:6486|60
MIFRNFTGIIIQINCKHSIQMR
>FUSION-ENST00000661148.1:302820-ENST00000394601.8:6486|2634
MLIEMFFFGK
>FUSION-ENST00000635845.1:329159-ENST00000394601.8:6486|1112
NSSSLLTHVTWVLLIQK
>FUSION-ENST00000661148.1:302820-ENST00000394601.8:6486|1718
MGSIHSWSTGAEGVFL
>ENST00000344862.9|INDEL-3782-A-AA|6
TRSSKSVLR
>FUSION-ENST00000635845.1:329159-ENST00000394601.8:6486|106
YNLLFVQRINRNAYR
>FUSION-ENST00000510591.6:197381-ENST00000522758.1:89200|2
QASSSLSTRGLYLDNVLSTSLER
>FUSION-ENST00000635845.1:329159-ENST00000394601.8:6486|783
GLEGSLGYLS
>FUSION-ENST00000661148.1:302820-ENST00000394601.8:6486|1209
CKTAHRSLSYI
>FUSION-ENST00000661148.1:302820-ENST00000394601.8:6486|2193
MFQIMSPR
>FUSION-ENST00000635845.1:329159-ENST00000394601.8:6486|404
AGEASGNLQSWWKGKGK
>FUSION-ENST00000661148.1:302820-ENST00000394601.8:6486|2545
ILRRCIFSYVK
>FUSION-ENST00000661148.1:302820-ENST00000394601.8:6486|3006
SSCESKQQSR
>FUSION-ENST00000661148.1:302820-ENST00000394601.8:6486|2552
MSFPLMK
>FUSION-ENST00000661148.1:302820-ENST00000394601.8:6486|3288
TLHYLYK
>FUSION-ENST00000661148.1:302820-ENST00000394601.8:6486|1327
MHFINTTLKYVM
>FUSION-ENST00000661148.1:302820-ENST00000394601.8:6486|1456
FFTLSSSMYFLFSF
>FUSION-ENST00000661148.1:302820-ENST00000394601.8:6486|720
EWVPISDLLK
>FUSION-ENST00000635845.1:329159-ENST00000394601.8:6486|553
KVWNLYSLRK
>FUSION-ENST00000661148.1:302820-ENST00000394601.8:6486|2285
TPKTSALHISEAFKLFLCVCYFK
>FUSION-ENST00000635845.1:329159-ENST00000394601.8:6486|184
MQWAISFFLK
>FUSION-ENST00000661148.1:302820-ENST00000394601.8:6486|2161
MNTIHSLSTER
>FUSION-ENST00000661148.1:302820-ENST00000394601.8:6486|3332
ACICALTH
>FUSION-ENST00000661148.1:302820-ENST00000394601.8:6486|1138
LVEITRQDQYSDIRGIK
>FUSION-ENST00000635845.1:329159-ENST00000394601.8:6486|359
MYVYVYGKREMIHNR
>ENST00000311172.11|SNV-126462-T-C|4
QKLASQYPKR
>FUSION-ENST00000635845.1:329159-ENST00000394601.8:6486|825
LDILSCK
>FUSION-ENST00000635845.1:329159-ENST00000394601.8:6486|864
KTLILFIFVLK
>FUSION-ENST00000635845.1:329159-ENST00000394601.8:6486|108
YNLLFVQR
>ENST00000492207.5|SNV-50829-C-T|1
AWQGESQTVLLLPCLATGYR
>FUSION-ENST00000661148.1:302820-ENST00000394601.8:6486|3133
MYNAPFIHSVHI
>FUSION-ENST00000661148.1:302820-ENST00000394601.8:6486|2142
VNKADSP
>FUSION-ENST00000661148.1:302820-ENST00000394601.8:6486|764
KLFSILSRR
>FUSION-ENST00000635845.1:329159-ENST00000394601.8:6486|1251
MKSSQDR
>ENST00000399449.3|SNV-35699-G-A|3
QTQYSRGTLK
>FUSION-ENST00000661148.1:302820-ENST00000394601.8:6486|413
ERNEGYSNRK
>FUSION-ENST00000661148.1:302820-ENST00000394601.8:6486|1217
MLCLWLILVIR
>FUSION-ENST00000661148.1:302820-ENST00000394601.8:6486|31
IGLINLPQSFLFFRSSGILLG
>FUSION-ENST00000661148.1:302820-ENST00000394601.8:6486|1407
ARLTKQLLR
>FUSION-ENST00000661148.1:302820-ENST00000394601.8:6486|2619
CFHPVDLMKYR
>FUSION-ENST00000661148.1:302820-ENST00000394601.8:6486|3002
QQSRSSEIEGKGEISIP
>FUSION-ENST00000635845.1:329159-ENST00000394601.8:6486|744
INRVIYLK
>FUSION-ENST00000661148.1:302820-ENST00000394601.8:6486|1645
TTGNYKMAR
>FUSION-ENST00000661148.1:302820-ENST00000394601.8:6486|1272
AQVFLLLGLSITRSFFPSVLFNIR
>ENST00000417564.3|SNV-25917-C-T|1
LLACYIPLIQGIDPSLQAENR
>FUSION-ENST00000661148.1:302820-ENST00000394601.8:6486|1663
AIPCSGESGQCHLSVSLMR
>ENST00000400427.5|INDEL-60046-G-GCCAT|3
APGGRLERVWDPHAEQHDEHR
>FUSION-ENST00000661148.1:302820-ENST00000394601.8:6486|3266
SPSIGIEEGQK
>ENST00000531978.5|SNV-2019-T-G|5
RNQSFCPTVNLDKVWTLVSEQTR
>FUSION-ENST00000635845.1:329159-ENST00000394601.8:6486|1235
KNNLGPH
>ENST00000250448.5|MNV-3935-AC-A|22
TSRARAPTGR
>FUSION-ENST00000661148.1:302820-ENST00000394601.8:6486|2324
MYSHCSAPICK
>FUSION-ENST00000661148.1:302820-ENST00000394601.8:6486|1232
HLTSGEENK
>FUSION-ENST00000661148.1:302820-ENST00000394601.8:6486|1865
PAKVKSFQPSYPR
>FUSION-ENST00000661148.1:302820-ENST00000394601.8:6486|660
SHITILTLNVNGLNAPIKR
>ENST00000494398.5|SNV-132094-T-A|3
YHFYHITALMMCK
>FUSION-ENST00000635845.1:329159-ENST00000394601.8:6486|151
MPLRGLD
>FUSION-ENST00000661148.1:302820-ENST00000394601.8:6486|1382
MSLNQQKFR
>FUSION-ENST00000661148.1:302820-ENST00000394601.8:6486|508
MDKFLDTYTLSR
>FUSION-ENST00000635845.1:329159-ENST00000394601.8:6486|1203
LNMISVLSYNNVVK
>FUSION-ENST00000635845.1:329159-ENST00000394601.8:6486|414
TITKIIPIFYLIQCTSWKVK
>FUSION-ENST00000635845.1:329159-ENST00000394601.8:6486|633
MINAQNC
>FUSION-ENST00000635845.1:329159-ENST00000394601.8:6486|650
TVSLYLLWLYEKLKN
>FUSION-ENST00000661148.1:302820-ENST00000394601.8:6486|784
IITSHQQGNKTAQNWMSLMN
>FUSION-ENST00000661148.1:302820-ENST00000394601.8:6486|2650
KFEMVPSSFYFGANILK
>FUSION-ENST00000661148.1:302820-ENST00000394601.8:6486|938
TLHIIAMTLWKR
>ENST00000581932.2|SNV-12770-A-C|2
MACTPSTSELRPAEKGRK
>FUSION-ENST00000661148.1:302820-ENST00000394601.8:6486|123
MFSLVSGSGTMR
>FUSION-ENST00000635845.1:329159-ENST00000394601.8:6486|620
ILILINFFSFLYHKKLK
>FUSION-ENST00000661148.1:302820-ENST00000394601.8:6486|2516
MLISLIYI
>FUSION-ENST00000661148.1:302820-ENST00000394601.8:6486|2057
VQASLSVLMGPFCSSR
>FUSION-ENST00000661148.1:302820-ENST00000394601.8:6486|1906
MEGALGSR
>FUSION-ENST00000661148.1:302820-ENST00000394601.8:6486|1964
MILSFLVFIILYK
>ENST00000462833.5|SNV-97305-C-T|3
ECIQARLHLQRENQQQER
>FUSION-ENST00000661148.1:302820-ENST00000394601.8:6486|360
HSMLMDRKTQYHGNGHTAQSNL
>ENST00000508472.5|SNV-14698-G-C|2
MAASGRMDSCLTPPLWGR
>FUSION-ENST00000661148.1:302820-ENST00000394601.8:6486|1896
IKDYQMNVR
>FUSION-ENST00000635845.1:329159-ENST00000394601.8:6486|1350
MFLYSICWTEMR
>ENST00000465208.5|SNV-14528-T-G|5
MTLMAHTKPREERSR
>FUSION-ENST00000661148.1:302820-ENST00000394601.8:6486|239
EPTQMPINDRLDK
>ENST00000327536.5|MNV-172-GTG-G|1
GAERGRAR
>FUSION-ENST00000661148.1:302820-ENST00000394601.8:6486|3199
MESRDISETKLAEG
>FUSION-ENST00000661148.1:302820-ENST00000394601.8:6486|1977
CHCTPAWATEKDSVSEKK
>FUSION-ENST00000661148.1:302820-ENST00000394601.8:6486|2776
MDCELTK
>FUSION-ENST00000661148.1:302820-ENST00000394601.8:6486|620
EGHYIMVKGSMQQDKLTILNI
>FUSION-ENST00000661148.1:302820-ENST00000394601.8:6486|866
KSGSLSIMFITDSPVLS
>FUSION-ENST00000661148.1:302820-ENST00000394601.8:6486|408
KRGSQIVPVCR
>FUSION-ENST00000635845.1:329159-ENST00000394601.8:6486|1431
PAPPPVLCVNFGK
>ENST00000368326.5|SNV-132-A-G|4
MALSTIVSQRR
>FUSION-ENST00000635845.1:329159-ENST00000394601.8:6486|125
SNLLIPSKEIA
>FUSION-ENST00000421119.1:96-ENST00000380959.7:91463|41
IFARSIERTLCSP
>FUSION-ENST00000635845.1:329159-ENST00000394601.8:6486|362
YVYVYGK
>FUSION-ENST00000635845.1:329159-ENST00000394601.8:6486|275
CHFFSNHTR
>ENST00000497856.6|SNV-1056-G-A|3
CHRTGGLIPGVRLWSLSPLQPDR
>FUSION-ENST00000661148.1:302820-ENST00000394601.8:6486|859
LGIYYSFNKYISK
>FUSION-ENST00000661148.1:302820-ENST00000394601.8:6486|1899
QNINRFIQR
>FUSION-ENST00000661148.1:302820-ENST00000394601.8:6486|1702
AERQVLLAVASNEGEKSNLEMR
>FUSION-ENST00000635845.1:329159-ENST00000394601.8:6486|768
YIFGLKDKYYEGPCLIVPSVYHG
>FUSION-ENST00000635845.1:329159-ENST00000394601.8:6486|1247
FSLLYFCIVESFESNFK
>FUSION-ENST00000661148.1:302820-ENST00000394601.8:6486|2779
MKHAMIGWC
>FUSION-ENST00000661148.1:302820-ENST00000394601.8:6486|587
YISFLKPMRTK
>FUSION-ENST00000635845.1:329159-ENST00000394601.8:6486|1422
CIEQCLAHK
>FUSION-ENST00000635845.1:329159-ENST00000394601.8:6486|679
MYVCMYVCMYVCMYFLR
>FUSION-ENST00000635845.1:329159-ENST00000394601.8:6486|913
IISFPYLK
>ENST00000393330.6|SNV-309177-A-G|3
QRPCQGYNGK
>FUSION-ENST00000635845.1:329159-ENST00000394601.8:6486|984
MILIKCFPSRNN
>FUSION-ENST00000661148.1:302820-ENST00000394601.8:6486|2105
MFQAEER
>FUSION-ENST00000661148.1:302820-ENST00000394601.8:6486|1173
MGKLQQNLDRQK
>FUSION-ENST00000661148.1:302820-ENST00000394601.8:6486|2630
MLIEMFFFGKNCRFSFTIY
>FUSION-ENST00000661148.1:302820-ENST00000394601.8:6486|2013
ETLQEVEK
>FUSION-ENST00000661148.1:302820-ENST00000394601.8:6486|1101
MVMLFTNRNRK
>FUSION-ENST00000661148.1:302820-ENST00000394601.8:6486|2746
VFNNACFQYIK
>FUSION-ENST00000661148.1:302820-ENST00000394601.8:6486|3344
MYNLLINMTLYQFRLSVK
>FUSION-ENST00000661148.1:302820-ENST00000394601.8:6486|1673
LISSGKLPFTIQLDR
>FUSION-ENST00000661148.1:302820-ENST00000394601.8:6486|3010
MIVTVNILIPDLLTILKNTR
>ENST00000490506.5|SNV-9480-G-A|4
CLTLLQRLLQEHQLKTQSELDR
>ENST00000619154.4|SNV-46162-G-T|1
GLVQVGDSLLQLLPCDQLLLDVRR
>FUSION-ENST00000635845.1:329159-ENST00000394601.8:6486|555
GLFNDHKKVWNLYSLR
>FUSION-ENST00000661148.1:302820-ENST00000394601.8:6486|2680
LLFNLNQHCFRQIMCGIDDEGTTV
>FUSION-ENST00000661148.1:302820-ENST00000394601.8:6486|892
MSIYMSK
>FUSION-ENST00000635845.1:329159-ENST00000394601.8:6486|487
MWFVIFR
>ENST00000505569.5|SNV-29580-C-G|1
DRNGFSK
>FUSION-ENST00000661148.1:302820-ENST00000394601.8:6486|1751
MPVIPALGR
>FUSION-ENST00000661148.1:302820-ENST00000394601.8:6486|2263
LWGTYLNHNRSYCQYVLR
>FUSION-ENST00000661148.1:302820-ENST00000394601.8:6486|1240
MPFFAEVEFLVK
>FUSION-ENST00000661148.1:302820-ENST00000394601.8:6486|1008
MSLSGSNSSIMHSGHVVNYDYYNHN
>FUSION-ENST00000635845.1:329159-ENST00000394601.8:6486|500
DVYITVIIACVQDRVK
>ENST00000487694.7|INDEL-1695737-C-CA|4
SSIQQKNR
>FUSION-ENST00000661148.1:302820-ENST00000394601.8:6486|851
RVLWSYKST
>FUSION-ENST00000661148.1:302820-ENST00000394601.8:6486|2795
MFFKLDELSEK
>FUSION-ENST00000661148.1:302820-ENST00000394601.8:6486|2796
IEARSSGV
>ENST00000250448.5|MNV-3935-AC-A|25
CPSMTASSRWHAPRTSR
>FUSION-ENST00000635845.1:329159-ENST00000394601.8:6486|871
SCSPLGSQILSLKIR
>FUSION-ENST00000661148.1:302820-ENST00000394601.8:6486|1199
MIHPPWPPKVLGLQM
>FUSION-ENST00000635845.1:329159-ENST00000394601.8:6486|216
EVLCTTCITGFSCKLISIYQLNR
>FUSION-ENST00000661148.1:302820-ENST00000394601.8:6486|2505
MLKMIYSIK
>ENST00000642395.2|SNV-57803-C-A|5
NNNEPLPEIKSIGDK
>FUSION-ENST00000661148.1:302820-ENST00000394601.8:6486|1482
FYIHKQCIK
>FUSION-ENST00000661148.1:302820-ENST00000394601.8:6486|1383
MSLNQQK
>FUSION-ENST00000635845.1:329159-ENST00000394601.8:6486|959
MSFFLKDQDK
>FUSION-ENST00000661148.1:302820-ENST00000394601.8:6486|805
TVHSPGKGAEAR
>ENST00000641655.1|SNV-10043-G-C|1
GGAALFQLVEPM
>ENST00000614616.4|INDEL-46899-A-AA|1
FCPIKFYSFQ
>FUSION-ENST00000661148.1:302820-ENST00000394601.8:6486|1636
MRFYDRGR
>FUSION-ENST00000661148.1:302820-ENST00000394601.8:6486|219
MEKTSSSLVIR
>ENST00000321990.5|SNV-28558-A-G|2
KPNECSKNLEK
>FUSION-ENST00000635845.1:329159-ENST00000394601.8:6486|170
IWLHLLQKIAK
>FUSION-ENST00000661148.1:302820-ENST00000394601.8:6486|3122
MSPSFLSLNITLTLCSWDYR
>FUSION-ENST00000661148.1:302820-ENST00000394601.8:6486|267
TPNVIAIKA
>FUSION-ENST00000661148.1:302820-ENST00000394601.8:6486|2510
MTLFDLLLQFSWSLNFR
>FUSION-ENST00000661148.1:302820-ENST00000394601.8:6486|2581
CFVNKVFCYYLNMNSQERTYK
>FUSION-ENST00000661148.1:302820-ENST00000394601.8:6486|908
MFSKLFWALCFPDFN
>FUSION-ENST00000635845.1:329159-ENST00000394601.8:6486|743
INRVIYLKESPECHPQK
>FUSION-ENST00000635845.1:329159-ENST00000394601.8:6486|855
GNLLCQSHNL
>FUSION-ENST00000661148.1:302820-ENST00000394601.8:6486|1635
RFYDRGR
>FUSION-ENST00000661148.1:302820-ENST00000394601.8:6486|1637
DYTNYKNSDVCTEIFFSSD
>FUSION-ENST00000661148.1:302820-ENST00000394601.8:6486|1984
MCSRLYFS
>FUSION-ENST00000661148.1:302820-ENST00000394601.8:6486|2279
QHCKEHNYICTLVNMYQIFLR
>ENST00000519376.5|SNV-52062-A-G|1
SFVSTILLKSSFVDI
>FUSION-ENST00000635845.1:329159-ENST00000394601.8:6486|994
TLLLSYQKDSCPCHSTHALER
>FUSION-ENST00000661148.1:302820-ENST00000394601.8:6486|1565
MQGKYLNV
>FUSION-ENST00000661148.1:302820-ENST00000394601.8:6486|1028
LAILIIEKIVDDKIEIMVYER
>FUSION-ENST00000661148.1:302820-ENST00000394601.8:6486|872
MEEFIQYFNEPRLLELSFMK
>FUSION-ENST00000661148.1:302820-ENST00000394601.8:6486|349
TQYHGNGHTAQSNL
>FUSION-ENST00000661148.1:302820-ENST00000394601.8:6486|1913
TSDIKKLWPEL
>ENST00000519376.5|SNV-52062-A-G|2
SFVSTILLK
>FUSION-ENST00000355700.9:166-ENST00000668426.1:1426|2
ALTRNPSSCHLELGLPSLQNCEG
>ENST00000514252.1|SNV-118566-G-A|2
IYRVTSPISLQR
>FUSION-ENST00000661148.1:302820-ENST00000394601.8:6486|3239
LSLLKIEK
>FUSION-ENST00000661148.1:302820-ENST00000394601.8:6486|582
TKTQCTRISGTQLK
>FUSION-ENST00000661148.1:302820-ENST00000394601.8:6486|623
DKEGHYIMVKGSMQQDK
>FUSION-ENST00000661148.1:302820-ENST00000394601.8:6486|747
TPLRYSSKR
>FUSION-ENST00000661148.1:302820-ENST00000394601.8:6486|2423
VVRPVLKHSVRANSGGGEK
>FUSION-ENST00000661148.1:302820-ENST00000394601.8:6486|732
EKGQVTHK
>FUSION-ENST00000661148.1:302820-ENST00000394601.8:6486|530
QEQTNSK
>FUSION-ENST00000661148.1:302820-ENST00000394601.8:6486|1526
GSSIYVLFKHFDLRCR
>FUSION-ENST00000635845.1:329159-ENST00000394601.8:6486|1372
MAVQNLVYF
>FUSION-ENST00000635845.1:329159-ENST00000394601.8:6486|1362
MFWKYLKTVCNPCHR
>FUSION-ENST00000661148.1:302820-ENST00000394601.8:6486|1426
MNLFSPWQDLVACEHIADSLILIR
>FUSION-ENST00000661148.1:302820-ENST00000394601.8:6486|1719
SQTWRCVF
>ENST00000546953.1|SNV-29672-C-G|6
TVLSLWMELNFVYGTLRILLIR
>FUSION-ENST00000661148.1:302820-ENST00000394601.8:6486|730
GQVTHKGK
>FUSION-ENST00000661148.1:302820-ENST00000394601.8:6486|1269
SFFPSVLFNIRQNRTLPLTK
>FUSION-ENST00000635845.1:329159-ENST00000394601.8:6486|1088
TAYLFLLNISLYCKEGRILSLHLLR
>FUSION-ENST00000661148.1:302820-ENST00000394601.8:6486|1583
GNISESLK
>FUSION-ENST00000661148.1:302820-ENST00000394601.8:6486|1439
LARLVSNFRPQVIHLPRSPK
>ENST00000505667.6|SNV-14925-C-A|2
TPSTNVKPKTPNQRK
>FUSION-ENST00000661148.1:302820-ENST00000394601.8:6486|114
THGHREGDITHR
>FUSION-ENST00000661148.1:302820-ENST00000394601.8:6486|375
MNSHSQLLQK
>FUSION-ENST00000635845.1:329159-ENST00000394601.8:6486|765
MEEMDSEC
>FUSION-ENST00000661148.1:302820-ENST00000394601.8:6486|830
EGETKQSGALSYQGSTKGR
>FUSION-ENST00000661148.1:302820-ENST00000394601.8:6486|2154
LVCHTMLR
>FUSION-ENST00000661148.1:302820-ENST00000394601.8:6486|3209
ETKGVEQKNGMYFR
>FUSION-ENST00000661148.1:302820-ENST00000394601.8:6486|581
TQCTRISGTQLK
>FUSION-ENST00000661148.1:302820-ENST00000394601.8:6486|2819
SPRHLEQWTISP
>FUSION-ENST00000661148.1:302820-ENST00000394601.8:6486|1279
KDLLCECII
>FUSION-ENST00000661148.1:302820-ENST00000394601.8:6486|3316
CLSIQFSTMTSWSNNLER
>FUSION-ENST00000635845.1:329159-ENST00000394601.8:6486|1379
MGSCHVGQASLK
>FUSION-ENST00000635845.1:329159-ENST00000394601.8:6486|1448
MNTQPTVKIQEMSVMMM
>FUSION-ENST00000635845.1:329159-ENST00000394601.8:6486|1030
LPRLDLNCWVQMILLPQPPK
>FUSION-ENST00000635845.1:329159-ENST00000394601.8:6486|1070
SHGYFSFKRGEK
>FUSION-ENST00000661148.1:302820-ENST00000394601.8:6486|1261
NISLRWWLTR
>FUSION-ENST00000661148.1:302820-ENST00000394601.8:6486|2537
MSFPPSYALSFEDMCR
>FUSION-ENST00000661148.1:302820-ENST00000394601.8:6486|844
SVGCGEDSQIGTPLVCSSQLDQHR
>FUSION-ENST00000661148.1:302820-ENST00000394601.8:6486|3248
MMHSQLWNFNRVFIPLLVLVR
>FUSION-ENST00000661148.1:302820-ENST00000394601.8:6486|1707
LEELSLGNNKFVRGDK
>FUSION-ENST00000661148.1:302820-ENST00000394601.8:6486|1618
EMREQAKHLR
>FUSION-ENST00000661148.1:302820-ENST00000394601.8:6486|1884
DVGSKARTFWID
>FUSION-ENST00000661148.1:302820-ENST00000394601.8:6486|1156
LFSVCCALKWD
>FUSION-ENST00000661148.1:302820-ENST00000394601.8:6486|2983
MLPHQKDISLNPYVK
>FUSION-ENST00000661148.1:302820-ENST00000394601.8:6486|2733
PWNLSYMSNTYMIL
>FUSION-ENST00000635845.1:329159-ENST00000394601.8:6486|316
IESMNLFKPDQPSK
>FUSION-ENST00000661148.1:302820-ENST00000394601.8:6486|1657
SSLCVPHESQITHVG
>FUSION-ENST00000661148.1:302820-ENST00000394601.8:6486|1420
IIESPRLLKTK
>ENST00000287727.7|SNV-161827-A-G|1
YDEMMKAMNKSNEHVLAGGACFNEK
>FUSION-ENST00000635845.1:329159-ENST00000394601.8:6486|1036
VWEHVESIIFSSLK
>ENST00000360647.8|INDEL-87189-A-AA|8
TNQRASRLTEK
>FUSION-ENST00000661148.1:302820-ENST00000394601.8:6486|2922
MNSAVMNTQVPVSFWVEHRIYF
>FUSION-ENST00000661148.1:302820-ENST00000394601.8:6486|1450
NLRLPRSSDSLTSASQVAGITAMR
>FUSION-ENST00000661148.1:302820-ENST00000394601.8:6486|1610
PWTVFYSLIQR
>ENST00000268489.10|SNV-1002041-G-C|2
HQRSDSLRK
>FUSION-ENST00000661148.1:302820-ENST00000394601.8:6486|1901
KKQNINR
>FUSION-ENST00000661148.1:302820-ENST00000394601.8:6486|1326
HFINTTLKYVM
>FUSION-ENST00000661148.1:302820-ENST00000394601.8:6486|2916
MFCDILDLK
>FUSION-ENST00000661148.1:302820-ENST00000394601.8:6486|2409
LDVTDYVINK
>ENST00000652347.1|SNV-56977-G-A|5
VENIGVKTVTITWKK
>FUSION-ENST00000661148.1:302820-ENST00000394601.8:6486|1638
DNTNVKDYTNYKNSDVCTEIFFSSD
>FUSION-ENST00000635845.1:329159-ENST00000394601.8:6486|1327
SCLPTRDR
>FUSION-ENST00000661148.1:302820-ENST00000394601.8:6486|1123
YLSCFIRTVYQQE
>FUSION-ENST00000661148.1:302820-ENST00000394601.8:6486|1463
SAYIITG
>FUSION-ENST00000661148.1:302820-ENST00000394601.8:6486|2540
CIFSYVKLVFHRCLDYVFDY
>FUSION-ENST00000661148.1:302820-ENST00000394601.8:6486|260
VLGKPASPMQKTETGPLPYTLYKN
>FUSION-ENST00000661148.1:302820-ENST00000394601.8:6486|2608
HIHLNFLKSSCVIQILYTHLKNK
>FUSION-ENST00000661148.1:302820-ENST00000394601.8:6486|687
NWYQQLQKHTK
>FUSION-ENST00000661148.1:302820-ENST00000394601.8:6486|3345
YNLLINMTLYQFR
>FUSION-ENST00000635845.1:329159-ENST00000394601.8:6486|467
EFCYMDIPHSGEIWAFNTTL
>FUSION-ENST00000661148.1:302820-ENST00000394601.8:6486|2362
NVRQMTAESPRGR
>FUSION-ENST00000661148.1:302820-ENST00000394601.8:6486|1340
MSDCYLITK
>FUSION-ENST00000635845.1:329159-ENST00000394601.8:6486|274
CHFFSNHTRY
>ENST00000359874.7|SNV-100150-A-G|2
CCMCRAVFLTEALER
>FUSION-ENST00000661148.1:302820-ENST00000394601.8:6486|1756
SYWFSYMILK
>FUSION-ENST00000661148.1:302820-ENST00000394601.8:6486|832
EGETKQSGALSYQGSTK
>FUSION-ENST00000661148.1:302820-ENST00000394601.8:6486|2904
MFLSHFLCSICV
>FUSION-ENST00000661148.1:302820-ENST00000394601.8:6486|3185
LRVVGVWANETIK
>ENST00000360647.8|INDEL-87189-A-AA|10
KTNQRASR
>FUSION-ENST00000661148.1:302820-ENST00000394601.8:6486|1640
MDNTNVKDYTNYK
>FUSION-ENST00000661148.1:302820-ENST00000394601.8:6486|1164
HGTFERIKEA
>ENST00000513201.1|SNV-202845-G-A|7
MSPEHAMRLWGREVK
>ENST00000239449.6|SNV-1620-T-C|4
CTLLVKVMDINDNPPEVTTSSITK
>FUSION-ENST00000661148.1:302820-ENST00000394601.8:6486|615
GSMQQDK
>ENST00000475313.5|SNV-86663-G-C|5
RSLMEEHRATLEELQER
>FUSION-ENST00000635845.1:329159-ENST00000394601.8:6486|830
SISQFIK
>FUSION-ENST00000661148.1:302820-ENST00000394601.8:6486|1467
GSKTTSEAK
>FUSION-ENST00000661148.1:302820-ENST00000394601.8:6486|2995
VHTLHIPLSH
>FUSION-ENST00000661148.1:302820-ENST00000394601.8:6486|1124
YLSCFIR
>FUSION-ENST00000661148.1:302820-ENST00000394601.8:6486|2669
KRALCENSWPVEGSGPVR
>FUSION-ENST00000635845.1:329159-ENST00000394601.8:6486|626
FAGMILILINFFSFLYHKKLK
>FUSION-ENST00000661148.1:302820-ENST00000394601.8:6486|1014
MFFFEELSYVGEGRTLTGGIHR
>ENST00000280571.9|SNV-418-G-T|1
SPFQLTAEDLYDISYLLGR
>ENST00000479049.6|SNV-205225-G-C|5
PPRQFHHLAAQGPQECLVR
>FUSION-ENST00000661148.1:302820-ENST00000394601.8:6486|2710
MEQGQKIAHFYSTQLLLFHGECRFK
>FUSION-ENST00000661148.1:302820-ENST00000394601.8:6486|1212
LCLWLILVIRCKTAHR
>FUSION-ENST00000599916.5:158-ENST00000652633.1:18234|1
MITPVMS
>FUSION-ENST00000661148.1:302820-ENST00000394601.8:6486|83
MDTGKGTSHTGACWGVGGLGEG
>FUSION-ENST00000635845.1:329159-ENST00000394601.8:6486|557
GLFNDHKK
>FUSION-ENST00000661148.1:302820-ENST00000394601.8:6486|1486
MTEIKKK
>FUSION-ENST00000661148.1:302820-ENST00000394601.8:6486|3030
KILICFFNLENIR
>FUSION-ENST00000355700.9:166-ENST00000668426.1:1426|3
RALTRNPSSCHLELGLPSLQNCEG
>FUSION-ENST00000635845.1:329159-ENST00000394601.8:6486|243
KPHAFISIK
>ENST00000644288.1|SNV-137637-A-T|1
QQFWEFRSFSV
>FUSION-ENST00000661148.1:302820-ENST00000394601.8:6486|819
EGLCREE
>FUSION-ENST00000635845.1:329159-ENST00000394601.8:6486|104
INRNAYRNINIK
>FUSION-ENST00000661148.1:302820-ENST00000394601.8:6486|3305
NLSCYPGSFQIKVERDR
>FUSION-ENST00000661148.1:302820-ENST00000394601.8:6486|356
DRKTQYHGNGHTAQSNL
>ENST00000336715.11|SNV-7503-G-A|4
VGYRCPSCSVVFRGVNSIK
>FUSION-ENST00000635845.1:329159-ENST00000394601.8:6486|1075
MSHGYFSFK
>FUSION-ENST00000661148.1:302820-ENST00000394601.8:6486|1205
MGFHCVSQGGLDLQTS
>FUSION-ENST00000635845.1:329159-ENST00000394601.8:6486|134
GTNMSVNTIDR
>FUSION-ENST00000614075.4:4399-ENST00000649556.1:21637|2
ECVQRTESLLPW
>FUSION-ENST00000661148.1:302820-ENST00000394601.8:6486|2657
LFLAKNCLNFF
>FUSION-ENST00000661148.1:302820-ENST00000394601.8:6486|152
YNKKNYEHNGTVSLFCLR
>FUSION-ENST00000661148.1:302820-ENST00000394601.8:6486|1745
QENNLNPGGGGCSEPR
>FUSION-ENST00000635845.1:329159-ENST00000394601.8:6486|1347
FLYSICWTEMRLVCANS
>FUSION-ENST00000661148.1:302820-ENST00000394601.8:6486|3309
SPSHYPWRNLSCYPGSFQIKVER
>FUSION-ENST00000635845.1:329159-ENST00000394601.8:6486|1388
RGLALSPRLECSGAISAHYNLR
>FUSION-ENST00000661148.1:302820-ENST00000394601.8:6486|1052
SSINKSKSMIK
>FUSION-ENST00000661148.1:302820-ENST00000394601.8:6486|3178
MKFLPFSERQ
>FUSION-ENST00000635845.1:329159-ENST00000394601.8:6486|193
MQSLNYHFHLTGSCSNFNQVFYK
>FUSION-ENST00000661148.1:302820-ENST00000394601.8:6486|1281
MYIKKDLLCECII
>ENST00000462833.5|SNV-97305-C-T|4
ECIQARLHLQR
>FUSION-ENST00000661148.1:302820-ENST00000394601.8:6486|884
PTISRTAELTAK
>FUSION-ENST00000661148.1:302820-ENST00000394601.8:6486|903
MQLNRNVVTYILLVGSIKM
>FUSION-ENST00000661148.1:302820-ENST00000394601.8:6486|828
QSGALSYQGSTKGR
>FUSION-ENST00000635845.1:329159-ENST00000394601.8:6486|1252
ACNWIFDL
>FUSION-ENST00000635845.1:329159-ENST00000394601.8:6486|707
HNLLQDLE
>FUSION-ENST00000635845.1:329159-ENST00000394601.8:6486|575
MRILNNSSHLWHLQNR
>FUSION-ENST00000661148.1:302820-ENST00000394601.8:6486|126
NLETIILSR
>ENST00000554063.1|SNV-9480-G-A|1
GFFKNTS
>FUSION-ENST00000661148.1:302820-ENST00000394601.8:6486|2872
ILPLLILVFR
>FUSION-ENST00000635845.1:329159-ENST00000394601.8:6486|987
GGPFSSLQ
>FUSION-ENST00000661148.1:302820-ENST00000394601.8:6486|2751
ILPFPLVFLLFSVSLSSHFK
>ENST00000525899.6|INDEL-44694-T-TT|6
KLLCQPRYNGWGPMVR
>FUSION-ENST00000661148.1:302820-ENST00000394601.8:6486|551
DTMYQNLWDTAKAVFTGK
>FUSION-ENST00000661148.1:302820-ENST00000394601.8:6486|1768
MRVNSSVL
>FUSION-ENST00000661148.1:302820-ENST00000394601.8:6486|1371
MIFKKLYK
>FUSION-ENST00000661148.1:302820-ENST00000394601.8:6486|1017
FMFFFEELSYVGEGRTLTGGIHR
>FUSION-ENST00000661148.1:302820-ENST00000394601.8:6486|2038
SLRRGTMNFR
>FUSION-ENST00000661148.1:302820-ENST00000394601.8:6486|384
HELPFTIATKGIK
>FUSION-ENST00000635845.1:329159-ENST00000394601.8:6486|1340
KDQLQWR
>ENST00000336715.11|SNV-7503-G-A|2
CPSCSVVFRGVNSIK
>FUSION-ENST00000661148.1:302820-ENST00000394601.8:6486|712
VSYPAKRSFISEGEIK
>FUSION-ENST00000635845.1:329159-ENST00000394601.8:6486|1308
LYLYSVLSLTKLHK
>FUSION-ENST00000661148.1:302820-ENST00000394601.8:6486|1329
MHFINTTLK
>FUSION-ENST00000635845.1:329159-ENST00000394601.8:6486|1130
MDFDGDIPSFF
>FUSION-ENST00000661148.1:302820-ENST00000394601.8:6486|1122
MKPHVWYL
>FUSION-ENST00000635845.1:329159-ENST00000394601.8:6486|1159
PLHSSLGNRVR
>FUSION-ENST00000661148.1:302820-ENST00000394601.8:6486|2372
SFHRWIK
>FUSION-ENST00000635845.1:329159-ENST00000394601.8:6486|248
EREKDGR
>FUSION-ENST00000661148.1:302820-ENST00000394601.8:6486|1474
MSICMSTCWVCFPIVFSL
>FUSION-ENST00000635845.1:329159-ENST00000394601.8:6486|181
QWAISFFLKK
>FUSION-ENST00000661148.1:302820-ENST00000394601.8:6486|323
LFLSSYH
>FUSION-ENST00000661148.1:302820-ENST00000394601.8:6486|187
MPVRMVIIEMSGNSR
>FUSION-ENST00000432829.6:156713-ENST00000430387.1:16391|5
MQNMKKLNGVISFVISQWK
>FUSION-ENST00000635845.1:329159-ENST00000394601.8:6486|545
GFSVHWQSFLWQAWR
>ENST00000377470.8|SNV-29040-G-A|1
ILSSIFPEHVRLYGFTVSNIPEK
>FUSION-ENST00000635845.1:329159-ENST00000394601.8:6486|103
NAYRNINIK
>FUSION-ENST00000635845.1:329159-ENST00000394601.8:6486|1103
CLGGEENWSVCK
>FUSION-ENST00000661148.1:302820-ENST00000394601.8:6486|2371
MSFHRWIKALLHYPPTPFT
>ENST00000452161.5|SNV-6321-T-G|5
MATSGVLPGGGFVAR
>FUSION-ENST00000661148.1:302820-ENST00000394601.8:6486|2821
NVLQCLIKSPR
>FUSION-ENST00000661418.1:302820-ENST00000394601.8:6486|59
LIFRNFTGIIIQINCKHSIQMR
>FUSION-ENST00000661148.1:302820-ENST00000394601.8:6486|2361
QMTAESPR
>FUSION-ENST00000661148.1:302820-ENST00000394601.8:6486|387
MHELPFTIATK
>FUSION-ENST00000661148.1:302820-ENST00000394601.8:6486|296
SLHSPANPKQK
>FUSION-ENST00000635845.1:329159-ENST00000394601.8:6486|533
MSRACIYSGK
>FUSION-ENST00000635845.1:329159-ENST00000394601.8:6486|644
MNSLFSKALDVYYVLEYPK
>FUSION-ENST00000635845.1:329159-ENST00000394601.8:6486|469
IIGNFINPINIVFNFL
>FUSION-ENST00000661148.1:302820-ENST00000394601.8:6486|889
SIYMSKIFR
>ENST00000509742.1|SNV-492545-G-A|4
MDPHQRLTAMQVLK
>FUSION-ENST00000661148.1:302820-ENST00000394601.8:6486|1962
VLIISVYLLVLGLLQK
>FUSION-ENST00000661148.1:302820-ENST00000394601.8:6486|3235
LAGHGGGCL
>FUSION-ENST00000661148.1:302820-ENST00000394601.8:6486|2865
MSQTLLYHK
>FUSION-ENST00000635845.1:329159-ENST00000394601.8:6486|962
YKCMRNT
>FUSION-ENST00000661148.1:302820-ENST00000394601.8:6486|2755
TYSMKFTQICSFK
>FUSION-ENST00000661148.1:302820-ENST00000394601.8:6486|1980
MCHCTPAWATEKDSVSEK
>ENST00000311172.11|SNV-126462-T-C|3
LASQYPK
>FUSION-ENST00000635845.1:329159-ENST00000394601.8:6486|1035
MVWEHVESIIFSSLKDSI
>FUSION-ENST00000635845.1:329159-ENST00000394601.8:6486|1309
MLYLYSVLSLTKLHK
>FUSION-ENST00000635845.1:329159-ENST00000394601.8:6486|397
MVAGEREK
>FUSION-ENST00000661148.1:302820-ENST00000394601.8:6486|2938
QFSCPQPLE
>FUSION-ENST00000635845.1:329159-ENST00000394601.8:6486|589
TAKWGLVANY
>FUSION-ENST00000635845.1:329159-ENST00000394601.8:6486|950
MNIMKVYIWLVVKK
>FUSION-ENST00000596583.5:7112-ENST00000248244.5:13188|2
KETDNAAIISE
>FUSION-ENST00000661148.1:302820-ENST00000394601.8:6486|137
MEYYAAIKK
>FUSION-ENST00000661148.1:302820-ENST00000394601.8:6486|1501
FLFCFAMPHHHFFCSAGQYYRRTK
>FUSION-ENST00000635845.1:329159-ENST00000394601.8:6486|934
ICKVQIFLVII
>FUSION-ENST00000661148.1:302820-ENST00000394601.8:6486|3085
MKDNLGIRTPVKPRPHTQTILP
>FUSION-ENST00000635845.1:329159-ENST00000394601.8:6486|766
YYEGPCLIVPSVYHG
>FUSION-ENST00000635845.1:329159-ENST00000394601.8:6486|299
NKFLIEKSSCISIF
>FUSION-ENST00000661148.1:302820-ENST00000394601.8:6486|2778
KHAMIGWC
>FUSION-ENST00000661148.1:302820-ENST00000394601.8:6486|2166
QCLSLSPK
>ENST00000297591.10|INDEL-26848-T-TT|4
LNAFKALDSVISMTEGMEAFFK
>FUSION-ENST00000661148.1:302820-ENST00000394601.8:6486|1812
LGSALEERRDGHASQGK
>FUSION-ENST00000635845.1:329159-ENST00000394601.8:6486|725
MKDPVSLCHQYIMAETISDK
>FUSION-ENST00000635845.1:329159-ENST00000394601.8:6486|1113
MNSSSLLTHVTWVLLIQK
>FUSION-ENST00000661148.1:302820-ENST00000394601.8:6486|2850
IGQMHRCIIGLE
>FUSION-ENST00000661148.1:302820-ENST00000394601.8:6486|3126
MSLLPRLVLNSWAQAILSPQCPK
>FUSION-ENST00000661148.1:302820-ENST00000394601.8:6486|2771
HKTCWPC
>FUSION-ENST00000661148.1:302820-ENST00000394601.8:6486|3291
VLFLFLFWLSP
>ENST00000250448.5|MNV-3935-AC-A|31
WQNSIRHR
>FUSION-ENST00000661148.1:302820-ENST00000394601.8:6486|86
SLNVGVWNEYESK
>FUSION-ENST00000661148.1:302820-ENST00000394601.8:6486|2289
MRTPKTSALHISEAFK
>FUSION-ENST00000661148.1:302820-ENST00000394601.8:6486|2615
KYRGLCGYFVR
>FUSION-ENST00000635845.1:329159-ENST00000394601.8:6486|971
RIFEYLQLFTFIPVNTFNHVRCY
>FUSION-ENST00000661148.1:302820-ENST00000394601.8:6486|2800
MAFYLIKI
>FUSION-ENST00000355700.9:166-ENST00000668426.1:1426|6
EGGCLQTR
>FUSION-ENST00000635845.1:329159-ENST00000394601.8:6486|409
MAGEASGNLQSWWK
>FUSION-ENST00000661148.1:302820-ENST00000394601.8:6486|2274
MYQIFLRIIPK
>FUSION-ENST00000635845.1:329159-ENST00000394601.8:6486|1059
KPVLCSATLHSMILLYNCYFIL
>FUSION-ENST00000598034.5:7112-ENST00000248244.5:13188|2
QMVVLEEEFQICLGSSCR
>FUSION-ENST00000661148.1:302820-ENST00000394601.8:6486|1696
MRILRAYLK
>ENST00000527805.5|INDEL-21606-C-CT|3
KELFRSK
>ENST00000673965.1|SNV-18780-T-C|1
IRFPVIR
>FUSION-ENST00000661148.1:302820-ENST00000394601.8:6486|2583
LWSYHNCPKCFVNK
>FUSION-ENST00000661148.1:302820-ENST00000394601.8:6486|471
MQINDEKHMIMSTDAEK
>FUSION-ENST00000661148.1:302820-ENST00000394601.8:6486|979
VSKTIVTSLGGAIDYDLVMV
>ENST00000400427.5|INDEL-60046-G-GCCAT|2
LERVWDPHAEQHDEHR
>FUSION-ENST00000661148.1:302820-ENST00000394601.8:6486|1182
LYLEIVLIEFKLIMQLILVVCPLPK
>FUSION-ENST00000635845.1:329159-ENST00000394601.8:6486|465
DIPHSGEIWAFNTTL
>FUSION-ENST00000661148.1:302820-ENST00000394601.8:6486|3265
MERLFILPS
>FUSION-ENST00000661148.1:302820-ENST00000394601.8:6486|3047
MSYFRLSEK
>FUSION-ENST00000661148.1:302820-ENST00000394601.8:6486|118
FSLVSGSGTMRTHGHREGDITHR
>FUSION-ENST00000635845.1:329159-ENST00000394601.8:6486|314
IESMNLFKPDQPSKKQQK
>FUSION-ENST00000661148.1:302820-ENST00000394601.8:6486|269
GLRNNATHLQPSDL
>ENST00000400427.5|INDEL-60046-G-GCCAT|7
EPQQWHTR
>FUSION-ENST00000661148.1:302820-ENST00000394601.8:6486|1141
MLVEITRQDQYSDIR
>ENST00000527805.5|INDEL-21606-C-CT|4
FLDFFFQGYSVCETRKELFR
>ENST00000368465.5|SNV-11054-C-T|3
HSQSPRAAGLREGHSHSHHHHHR
>ENST00000242839.10|SNV-37654-G-A|3
RPLSSANQNFNNSETLR
>FUSION-ENST00000661148.1:302820-ENST00000394601.8:6486|678
MGIKTSQHHNDR
>FUSION-ENST00000661148.1:302820-ENST00000394601.8:6486|2102
MFQAEERDMKYYK
>FUSION-ENST00000661148.1:302820-ENST00000394601.8:6486|3238
MLSLLKIEKLAGHGGGCL
>ENST00000393330.6|SNV-309177-A-G|2
QRPCQGYNGKQVYK
>FUSION-ENST00000661148.1:302820-ENST00000394601.8:6486|2432
MTVVSIECEKMWKVVRPVLK
>ENST00000320574.10|SNV-83-C-G|4
SLRSGGGR
>ENST00000360647.8|INDEL-87189-A-AA|4
LTEKEEAETTFSRK
>FUSION-ENST00000661148.1:302820-ENST00000394601.8:6486|372
NSHSQLLQKE
>FUSION-ENST00000661148.1:302820-ENST00000394601.8:6486|2138
WTGCMGFRWSLVER
>FUSION-ENST00000661148.1:302820-ENST00000394601.8:6486|2848
HRCIIGLE
>FUSION-ENST00000625598.1:688-ENST00000296674.13:55|52
KTFLANAFALARGADR
>FUSION-ENST00000635845.1:329159-ENST00000394601.8:6486|986
MILIKCFPSR
>FUSION-ENST00000602185.5:7112-ENST00000248244.5:13188|8
LWDGGHGPGRGPNCGEQPGWK
>FUSION-ENST00000661148.1:302820-ENST00000394601.8:6486|121
MFSLVSGSGTMRTHGHR
>FUSION-ENST00000635845.1:329159-ENST00000394601.8:6486|802
PPVITETNFQAVSSCFLFFTK
>FUSION-ENST00000661148.1:302820-ENST00000394601.8:6486|1808
DGHASQGK
>FUSION-ENST00000635845.1:329159-ENST00000394601.8:6486|390
YIDMYVGGLNVCVCIWKER
>FUSION-ENST00000635845.1:329159-ENST00000394601.8:6486|1402
MCTTMPG
>FUSION-ENST00000661148.1:302820-ENST00000394601.8:6486|251
LERMWRNR
>ENST00000590191.1|SNV-13067-G-C|4
AFQKGTAQPQLPASK
>FUSION-ENST00000661148.1:302820-ENST00000394601.8:6486|2973
DISLNPYVKCRICCLR
>FUSION-ENST00000635845.1:329159-ENST00000394601.8:6486|875
ICKSFYL
>FUSION-ENST00000635845.1:329159-ENST00000394601.8:6486|876
MICKSFYL
>FUSION-ENST00000661148.1:302820-ENST00000394601.8:6486|2246
MLVRLVLNS
>FUSION-ENST00000635845.1:329159-ENST00000394601.8:6486|935
KICKVQIFLVII
>ENST00000505667.6|SNV-14925-C-A|4
GAKTPSTNVKPKTPNQR
>FUSION-ENST00000661148.1:302820-ENST00000394601.8:6486|654
LANWIKSKDPLVCCIEETHLTCK
>FUSION-ENST00000661148.1:302820-ENST00000394601.8:6486|285
MGKDFMTKTPNVIAIK
>FUSION-ENST00000661148.1:302820-ENST00000394601.8:6486|2405
MSLKTDGKEER
>FUSION-ENST00000661148.1:302820-ENST00000394601.8:6486|655
LANWIKSK
>FUSION-ENST00000661148.1:302820-ENST00000394601.8:6486|2565
MFTTYLFPPNECK
>FUSION-ENST00000635845.1:329159-ENST00000394601.8:6486|755
SRDSEFYSVR
>FUSION-ENST00000661148.1:302820-ENST00000394601.8:6486|2665
ALCENSWPVEGSGPVRYLTASK
>FUSION-ENST00000635845.1:329159-ENST00000394601.8:6486|1491
HSIQMVSRTSYYVIIFVYP
>FUSION-ENST00000635845.1:329159-ENST00000394601.8:6486|1451
IAFIVFFLLQMILCS
>FUSION-ENST00000661148.1:302820-ENST00000394601.8:6486|590
QKYISFLKPMR
>ENST00000468734.1|SNV-55934-A-G|3
TKPRMHEFQSEVFVIIGGCTKDER
>FUSION-ENST00000635845.1:329159-ENST00000394601.8:6486|475
IKKAIFYIIVLNIL
>FUSION-ENST00000661148.1:302820-ENST00000394601.8:6486|3120
CALSHLCNFIFL
>FUSION-ENST00000661148.1:302820-ENST00000394601.8:6486|394
CKNYKHSYTPIIDK
>FUSION-ENST00000661148.1:302820-ENST00000394601.8:6486|3290
SSRTLHYLYK
>FUSION-ENST00000635845.1:329159-ENST00000394601.8:6486|493
MHIDIYVCVFTHMFTIK
>FUSION-ENST00000661148.1:302820-ENST00000394601.8:6486|2635
FSGEQCLRV
>ENST00000250448.5|MNV-3935-AC-A|14
TPATCSRTAATCAAR
>FUSION-ENST00000635845.1:329159-ENST00000394601.8:6486|161
MGWIHPLVLSMMTQGKMPLR
>FUSION-ENST00000661148.1:302820-ENST00000394601.8:6486|1033
KGKLAILIIEK
>FUSION-ENST00000661148.1:302820-ENST00000394601.8:6486|92
KIMSLNVGVWNEYESK
>FUSION-ENST00000661148.1:302820-ENST00000394601.8:6486|1168
EICFRHGTFER
>ENST00000468334.5|SNV-3467-T-C|4
EHQPDSWHVLRSPGIPDQRVR
>FUSION-ENST00000635845.1:329159-ENST00000394601.8:6486|1099
CLGGEENWSVCKRVLERPTNVF
>FUSION-ENST00000661148.1:302820-ENST00000394601.8:6486|1593
STVKISSVIATSYHILQNKTE
>ENST00000590191.1|SNV-13067-G-C|5
SQLLQQLRAFQKGTAQPQLPASK
>FUSION-ENST00000661148.1:302820-ENST00000394601.8:6486|2245
LVRLVLNS
>FUSION-ENST00000635845.1:329159-ENST00000394601.8:6486|1403
MVPQLPW
>FUSION-ENST00000661148.1:302820-ENST00000394601.8:6486|559
LTQNCTTTWKLSNLLNDYCVNNEIK
>FUSION-ENST00000661148.1:302820-ENST00000394601.8:6486|2883
DRTNLSTMQTTCFS
>FUSION-ENST00000661148.1:302820-ENST00000394601.8:6486|1248
RPPPRLANFFLYF
>FUSION-ENST00000635845.1:329159-ENST00000394601.8:6486|612
MPSLCPVFISLPL
>FUSION-ENST00000635845.1:329159-ENST00000394601.8:6486|334
YCVCEVQK
>FUSION-ENST00000661148.1:302820-ENST00000394601.8:6486|1356
CSGWLSFLYFLSLRLSSSK
>FUSION-ENST00000635845.1:329159-ENST00000394601.8:6486|558
MGLFNDHKK
>FUSION-ENST00000635845.1:329159-ENST00000394601.8:6486|1228
MSTLYKVPER
>ENST00000502978.1|SNV-107851-A-T|2
QEQIDIRHLGHCTDTDDTSLLG
>FUSION-ENST00000635845.1:329159-ENST00000394601.8:6486|343
IFLQIDINLSIE
>FUSION-ENST00000635845.1:329159-ENST00000394601.8:6486|400
QVTPYMVAGER
>FUSION-ENST00000635845.1:329159-ENST00000394601.8:6486|1483
MYHLFSYSEIIKIQPIAFHR
>FUSION-ENST00000661148.1:302820-ENST00000394601.8:6486|1330
SDNSLYNQVY
>FUSION-ENST00000661148.1:302820-ENST00000394601.8:6486|2478
ILLVPFYIILSWLRILVFRLNWNEK
>FUSION-ENST00000661148.1:302820-ENST00000394601.8:6486|2515
LISLIYI
>FUSION-ENST00000661148.1:302820-ENST00000394601.8:6486|3130
HGHDKQSGCWLCFN
>FUSION-ENST00000635845.1:329159-ENST00000394601.8:6486|1100
MCLGGEENWSVCKRVLERPTNVF
>FUSION-ENST00000635845.1:329159-ENST00000394601.8:6486|315
IESMNLFKPDQPSKK
>FUSION-ENST00000661148.1:302820-ENST00000394601.8:6486|332
VIYRFDAIPIK
>FUSION-ENST00000661148.1:302820-ENST00000394601.8:6486|2303
MVDHFRVVSLEDK
>FUSION-ENST00000661148.1:302820-ENST00000394601.8:6486|2896
STSCCSSWVTR
>FUSION-ENST00000661148.1:302820-ENST00000394601.8:6486|3219
EHTFLEHGQIFNVPRT
>FUSION-ENST00000661148.1:302820-ENST00000394601.8:6486|3218
MMNIIIIIIIIFAVLK
>FUSION-ENST00000601731.1:7112-ENST00000248244.5:13188|51
EGGPTVVNSPAGR
>FUSION-ENST00000661148.1:302820-ENST00000394601.8:6486|905
MQLNRNVVTYILLVGSIK
>FUSION-ENST00000601731.1:7112-ENST00000248244.5:13188|73
SRAGKGAQLW
>FUSION-ENST00000661148.1:302820-ENST00000394601.8:6486|1700
QVLLAVASNEGEKSNLEMR
>FUSION-ENST00000661148.1:302820-ENST00000394601.8:6486|1835
HFCQIGK
>FUSION-ENST00000661148.1:302820-ENST00000394601.8:6486|2346
MWCLVLCSCLSLLRIMASSLCK
>FUSION-ENST00000661148.1:302820-ENST00000394601.8:6486|613
MQQDKLTILNI
>FUSION-ENST00000635845.1:329159-ENST00000394601.8:6486|59
MDTSLST
>FUSION-ENST00000661148.1:302820-ENST00000394601.8:6486|2249
MSIHHPPGCTKQK
>FUSION-ENST00000661148.1:302820-ENST00000394601.8:6486|1878
MYVRANNVRAK
>FUSION-ENST00000635845.1:329159-ENST00000394601.8:6486|333
YCVCEVQKFTYHSQQ
>FUSION-ENST00000635845.1:329159-ENST00000394601.8:6486|951
NIMKVYIWLVVK
>FUSION-ENST00000635845.1:329159-ENST00000394601.8:6486|930
MSTFADMKHFIFLSDV
>FUSION-ENST00000661148.1:302820-ENST00000394601.8:6486|3127
CSLVGQA
>FUSION-ENST00000661148.1:302820-ENST00000394601.8:6486|2452
MQAVAPGK
>FUSION-ENST00000661148.1:302820-ENST00000394601.8:6486|1142
MLVEITR
>FUSION-ENST00000635845.1:329159-ENST00000394601.8:6486|1063
RGELECL
>ENST00000485405.5|SNV-21664-G-A|3
SYWNWKSTLRSLFK
>FUSION-ENST00000661148.1:302820-ENST00000394601.8:6486|1296
FSLVSKERI
>ENST00000510489.1|SNV-8064-A-T|5
ILSLRPR
>FUSION-ENST00000661148.1:302820-ENST00000394601.8:6486|1331
MSDNSLYNQVY
>FUSION-ENST00000661148.1:302820-ENST00000394601.8:6486|2282
TSALHISEAFKLFLCVCYFKQHCK
>FUSION-ENST00000661148.1:302820-ENST00000394601.8:6486|1020
NRFMFFFEELSYVGEGR
>FUSION-ENST00000661148.1:302820-ENST00000394601.8:6486|486
YCQTESSSTSK
>FUSION-ENST00000661148.1:302820-ENST00000394601.8:6486|1587
ILKGNISESLKAL
>FUSION-ENST00000635845.1:329159-ENST00000394601.8:6486|374
TIRSHENSLIIRR
>FUSION-ENST00000661148.1:302820-ENST00000394601.8:6486|213
TSSSLVIREMQIKTTMR
>FUSION-ENST00000661148.1:302820-ENST00000394601.8:6486|831
MEGETKQSGALSYQGSTKGR
>FUSION-ENST00000635845.1:329159-ENST00000394601.8:6486|666
PQPPEYLRLQVCTTMPS
>FUSION-ENST00000661148.1:302820-ENST00000394601.8:6486|1691
CADHTGFHI
>FUSION-ENST00000661148.1:302820-ENST00000394601.8:6486|1910
LHVAYQQSR
>FUSION-ENST00000661148.1:302820-ENST00000394601.8:6486|2610
HIHLNFLK
>FUSION-ENST00000661148.1:302820-ENST00000394601.8:6486|3198
ESRDISETKLAEG
>FUSION-ENST00000635845.1:329159-ENST00000394601.8:6486|444
SYHLKLNYGILFCDKN
>ENST00000250448.5|MNV-3935-AC-A|23
WHAPRTSRAR
>ENST00000369367.8|SNV-63292-A-G|4
GYALARTQEGEEKK
>FUSION-ENST00000661148.1:302820-ENST00000394601.8:6486|75
SQRSHGINVL
>FUSION-ENST00000635845.1:329159-ENST00000394601.8:6486|1167
MAKPHLYKK
>FUSION-ENST00000635845.1:329159-ENST00000394601.8:6486|1299
FAGHYFEK
>FUSION-ENST00000661148.1:302820-ENST00000394601.8:6486|2360
QMTAESPRGR
>FUSION-ENST00000635845.1:329159-ENST00000394601.8:6486|954
NSEFLLFCF
>FUSION-ENST00000661148.1:302820-ENST00000394601.8:6486|692
MERKNWYQQLQK
>FUSION-ENST00000635845.1:329159-ENST00000394601.8:6486|1177
GKHTLII
>FUSION-ENST00000661148.1:302820-ENST00000394601.8:6486|223
EDIYAANKHMEK
>FUSION-ENST00000661148.1:302820-ENST00000394601.8:6486|562
IKKLTQNCTTTWK
>FUSION-ENST00000635845.1:329159-ENST00000394601.8:6486|736
KLLSFAWSI
>FUSION-ENST00000661148.1:302820-ENST00000394601.8:6486|2106
VLGVAKG
>FUSION-ENST00000661148.1:302820-ENST00000394601.8:6486|3042
TVTICSR
>FUSION-ENST00000635845.1:329159-ENST00000394601.8:6486|834
YNLVNTI
>FUSION-ENST00000601731.1:7112-ENST00000248244.5:13188|27
CSSSLVDGETGLGK
>FUSION-ENST00000635845.1:329159-ENST00000394601.8:6486|1411
LTFITYLSSIPFCLLENSKEYSK
>FUSION-ENST00000661148.1:302820-ENST00000394601.8:6486|1990
MPEFVKR
>FUSION-ENST00000661148.1:302820-ENST00000394601.8:6486|2614
YRGLCGYFVR
>FUSION-ENST00000661148.1:302820-ENST00000394601.8:6486|197
TTMRYHLMPVR
>FUSION-ENST00000661148.1:302820-ENST00000394601.8:6486|3142
QIVAAGLSKHQR
>FUSION-ENST00000661148.1:302820-ENST00000394601.8:6486|3317
FTAETGDVI
>FUSION-ENST00000635845.1:329159-ENST00000394601.8:6486|249
DCFPLGDTYFQR
>FUSION-ENST00000661148.1:302820-ENST00000394601.8:6486|2618
MCFHPVDLMKYRGLCGYFVR
>FUSION-ENST00000661148.1:302820-ENST00000394601.8:6486|1788
SLEVRAR
>FUSION-ENST00000661148.1:302820-ENST00000394601.8:6486|977
MHAPRVSR
>FUSION-ENST00000635845.1:329159-ENST00000394601.8:6486|1172
QGLAIFPR
>FUSION-ENST00000670045.1:302820-ENST00000394601.8:6486|61
LQAFYPNAGI
>FUSION-ENST00000661148.1:302820-ENST00000394601.8:6486|3313
MTSWSNNLERSPSHYPWR
>FUSION-ENST00000635845.1:329159-ENST00000394601.8:6486|1382
SCSVAQIGVQWR
>FUSION-ENST00000661148.1:302820-ENST00000394601.8:6486|1121
KPHVWYL
>FUSION-ENST00000635845.1:329159-ENST00000394601.8:6486|286
MSSMLNSFFK
>FUSION-ENST00000602185.5:7112-ENST00000248244.5:13188|12
SWGWGWGWGLEDTWAKVR
>FUSION-ENST00000661148.1:302820-ENST00000394601.8:6486|3229
HFMARNWLCGR
>FUSION-ENST00000661148.1:302820-ENST00000394601.8:6486|2625
FFFGKNCRFSFTIY
>FUSION-ENST00000661148.1:302820-ENST00000394601.8:6486|2026
MHAEMRLLRYLC
>FUSION-ENST00000635845.1:329159-ENST00000394601.8:6486|63
FVSSCIYLKLSSLYFQYEDIFK
>FUSION-ENST00000661148.1:302820-ENST00000394601.8:6486|1944
PVIPATGEVEAGKSLEPRSR
>FUSION-ENST00000635845.1:329159-ENST00000394601.8:6486|288
MSSMSSMLNSFFKCHFFSNHTRY
>FUSION-ENST00000661148.1:302820-ENST00000394601.8:6486|1806
DGHASQGKVVPAKLSQTK
>ENST00000353172.6|SNV-29217-T-C|2
LLEDMPQISGEQVSR
>FUSION-ENST00000661148.1:302820-ENST00000394601.8:6486|1091
MQYMLRK
>FUSION-ENST00000661148.1:302820-ENST00000394601.8:6486|212
MQPTNIWK
>FUSION-ENST00000661148.1:302820-ENST00000394601.8:6486|3186
CPEHRLRVVGVWANETIK
>FUSION-ENST00000661148.1:302820-ENST00000394601.8:6486|1717
GSIHSWSTGAEGVFL
>ENST00000465749.2|SNV-646761-A-G|3
MTIPVPPPSGEGVSSGYK
>FUSION-ENST00000661148.1:302820-ENST00000394601.8:6486|1336
MSDCYLITKNLSLNRAPK
>FUSION-ENST00000635845.1:329159-ENST00000394601.8:6486|1002
EKHHSFHKCDVIT
>ENST00000546953.1|SNV-29672-C-G|4
MELNFVYGTLRILLIR
>FUSION-ENST00000661148.1:302820-ENST00000394601.8:6486|241
EPTQMPINDR
>ENST00000250448.5|MNV-3935-AC-A|29
HRCPSMTASSR
>FUSION-ENST00000661148.1:302820-ENST00000394601.8:6486|2049
LQTSLSSHMKR
>FUSION-ENST00000661148.1:302820-ENST00000394601.8:6486|793
GRQIPHTGELQLASGR
>FUSION-ENST00000661148.1:302820-ENST00000394601.8:6486|2605
SSCVIQILYTHLKNKIY
>FUSION-ENST00000661148.1:302820-ENST00000394601.8:6486|556
AEIHKLFETNENK
>FUSION-ENST00000661148.1:302820-ENST00000394601.8:6486|3038
TVTICSRRR
>ENST00000286398.11|SNV-7869-G-A|2
LQEELSKNDK
>FUSION-ENST00000661148.1:302820-ENST00000394601.8:6486|2803
MVETDQLFSIASW
>FUSION-ENST00000661148.1:302820-ENST00000394601.8:6486|771
RNEQSLQEIWNYVKRPNLR
>FUSION-ENST00000635845.1:329159-ENST00000394601.8:6486|1204
MLNMISVLSYNNVVK
>FUSION-ENST00000661148.1:302820-ENST00000394601.8:6486|145
WRIYTMEYYAAIK
>FUSION-ENST00000661148.1:302820-ENST00000394601.8:6486|972
MNQIPFYQSPTMCLGLSPL
>FUSION-ENST00000661148.1:302820-ENST00000394601.8:6486|340
MEMAIQPKVIYR
>FUSION-ENST00000661148.1:302820-ENST00000394601.8:6486|868
LLELSFMKSGSLSIMFITDSPVLS
>FUSION-ENST00000635845.1:329159-ENST00000394601.8:6486|1445
MVSVYEHTTYCK
>FUSION-ENST00000635845.1:329159-ENST00000394601.8:6486|1139
METFPVFFNIKFISLNISL
>FUSION-ENST00000661148.1:302820-ENST00000394601.8:6486|1179
MQLILVVCPLPK
>ENST00000468734.1|SNV-55934-A-G|4
TKPRMHEFQSEVFVIIGGCTK
>FUSION-ENST00000661148.1:302820-ENST00000394601.8:6486|2663
ITGVSSYF
>FUSION-ENST00000661148.1:302820-ENST00000394601.8:6486|2108
MEHRVLGVAKG
>FUSION-ENST00000661148.1:302820-ENST00000394601.8:6486|2380
LASCILSESNTIIFDI
>FUSION-ENST00000635845.1:329159-ENST00000394601.8:6486|446
SYHLKLNYGILFCDK
>FUSION-ENST00000661148.1:302820-ENST00000394601.8:6486|1786
ARDQPGQHGETPSLLK
>FUSION-ENST00000661148.1:302820-ENST00000394601.8:6486|2674
MFCRLILGIYSAVCMKR
>FUSION-ENST00000635845.1:329159-ENST00000394601.8:6486|178
RKLTLFLSMIWLHLLQK
>FUSION-ENST00000661148.1:302820-ENST00000394601.8:6486|1350
MLTLLLKFVPQVSRPQNRK
>FUSION-ENST00000635845.1:329159-ENST00000394601.8:6486|624
ILILINFFSFLYHK
>FUSION-ENST00000661148.1:302820-ENST00000394601.8:6486|2175
QCTVEIFQDM
>ENST00000533623.1|SNV-2422-G-A|5
MDEDSAVYSFETLVDGK
>FUSION-ENST00000661148.1:302820-ENST00000394601.8:6486|765
KLFSILSR
>FUSION-ENST00000635845.1:329159-ENST00000394601.8:6486|438
QRDPDEL
>FUSION-ENST00000661148.1:302820-ENST00000394601.8:6486|397
EEVKLSLFADDMIVYLE
>ENST00000360647.8|INDEL-87189-A-AA|11
DKKTNQR
>ENST00000485405.5|SNV-21664-G-A|9
LLELEKHIK
>FUSION-ENST00000635845.1:329159-ENST00000394601.8:6486|329
MVYSFVIKIN
>ENST00000368799.2|SNV-12168-A-C|1
HSQVGPGQSSGPRTSR
>FUSION-ENST00000635845.1:329159-ENST00000394601.8:6486|183
QWAISFFLK
>FUSION-ENST00000661148.1:302820-ENST00000394601.8:6486|1253
PFSCLSLPSSRDYR
>FUSION-ENST00000661148.1:302820-ENST00000394601.8:6486|2741
RNIAIPALC
>ENST00000242839.10|SNV-37654-G-A|2
HQGSHVVTLQLR
>FUSION-ENST00000661148.1:302820-ENST00000394601.8:6486|1308
ICLFNLTLK
>FUSION-ENST00000661148.1:302820-ENST00000394601.8:6486|1965
TFSMILSFLVFIILYK
>FUSION-ENST00000601731.1:7112-ENST00000248244.5:13188|28
ASDGPARCSSSLVDGETGLGKG
>FUSION-ENST00000661148.1:302820-ENST00000394601.8:6486|2441
CYHKQSL
>FUSION-ENST00000661148.1:302820-ENST00000394601.8:6486|1421
MIIESPRLLKTK
>FUSION-ENST00000635845.1:329159-ENST00000394601.8:6486|450
MLIQSPVPCHWD
>FUSION-ENST00000661148.1:302820-ENST00000394601.8:6486|2972
LFVLSCVIFVLTFSST
>FUSION-ENST00000661148.1:302820-ENST00000394601.8:6486|2007
MSLGAVITA
>FUSION-ENST00000635845.1:329159-ENST00000394601.8:6486|364
YISEIKPTTCFCIFVNNQYSLSCTN
>FUSION-ENST00000601731.1:7112-ENST00000248244.5:13188|14
NRFGEGVR
>FUSION-ENST00000661148.1:302820-ENST00000394601.8:6486|1527
MGSSIYVLFKHFDLRCR
>FUSION-ENST00000661148.1:302820-ENST00000394601.8:6486|1975
DSVSEKKK
>FUSION-ENST00000661148.1:302820-ENST00000394601.8:6486|1714
HYLWQWFM
>FUSION-ENST00000661148.1:302820-ENST00000394601.8:6486|2181
LSLDFKLLLCFSYKEGVR
>FUSION-ENST00000661148.1:302820-ENST00000394601.8:6486|863
FITDSPVLS
>FUSION-ENST00000661148.1:302820-ENST00000394601.8:6486|1427
GSPGVSWCV
>FUSION-ENST00000661148.1:302820-ENST00000394601.8:6486|967
TQIVSLYDGAGP
>FUSION-ENST00000661148.1:302820-ENST00000394601.8:6486|2886
PALPAPSSPNSTSLQLSVFGY
>FUSION-ENST00000661148.1:302820-ENST00000394601.8:6486|918
ICRMDLKVFILLLR
>FUSION-ENST00000661148.1:302820-ENST00000394601.8:6486|799
AQQAKIYWLEILAASTAV
>FUSION-ENST00000661148.1:302820-ENST00000394601.8:6486|2945
CKSCYALIMLKLFTFL
>FUSION-ENST00000661148.1:302820-ENST00000394601.8:6486|1129
SMGSIKYLSCFIRTVYQQE
>FUSION-ENST00000635845.1:329159-ENST00000394601.8:6486|860
TLILFIFVLKIVK
>FUSION-ENST00000602022.5:173-ENST00000669674.2:5272|89
AAPLIPLSQQRKSLR
>FUSION-ENST00000661148.1:302820-ENST00000394601.8:6486|1508
KILIKQEEK
>FUSION-ENST00000661148.1:302820-ENST00000394601.8:6486|91
MKIMSLNVGVWNEYESKITWN
>FUSION-ENST00000661148.1:302820-ENST00000394601.8:6486|300
RSLHSPANPKQK
>ENST00000397795.6|MNV-93237-AA-A|2
VSYDTKPDSLLHLMVKIGSWNSPSS
>FUSION-ENST00000635845.1:329159-ENST00000394601.8:6486|355
EMIHNRFYIEMY
>FUSION-ENST00000661148.1:302820-ENST00000394601.8:6486|1953
IFYSPFLRR
>FUSION-ENST00000661148.1:302820-ENST00000394601.8:6486|2160
NTIHSLSTER
>FUSION-ENST00000661148.1:302820-ENST00000394601.8:6486|2763
MPCGIIK
>FUSION-ENST00000635845.1:329159-ENST00000394601.8:6486|685
MSQRILVYPCPMDEFTV
>FUSION-ENST00000635845.1:329159-ENST00000394601.8:6486|603
MALSTSCYYPK
>FUSION-ENST00000661148.1:302820-ENST00000394601.8:6486|1384
YSTEISLSFKCLIAI
>FUSION-ENST00000661148.1:302820-ENST00000394601.8:6486|1649
SDMTTGNYKMAR
>FUSION-ENST00000661148.1:302820-ENST00000394601.8:6486|1057
REPPPLARSSINK
>FUSION-ENST00000661148.1:302820-ENST00000394601.8:6486|1151
MLTLCSFHTR
>FUSION-ENST00000661148.1:302820-ENST00000394601.8:6486|2060
FSNISLIETLK
>FUSION-ENST00000601731.1:7112-ENST00000248244.5:13188|22
EKQVWGRGEG
>FUSION-ENST00000635845.1:329159-ENST00000394601.8:6486|737
MKLLSFAWSI
>FUSION-ENST00000635845.1:329159-ENST00000394601.8:6486|462
IIFRVSSR
>FUSION-ENST00000661148.1:302820-ENST00000394601.8:6486|2046
FRRPQPVFNLK
>ENST00000490506.5|SNV-9480-G-A|2
LLQEHQLKTQSELDR
>FUSION-ENST00000661148.1:302820-ENST00000394601.8:6486|627
TDFKPTKTK
>ENST00000494398.5|SNV-132094-T-A|4
TVKYHFYHITALMMCKK
>FUSION-ENST00000661148.1:302820-ENST00000394601.8:6486|2043
RPQPVFNLKTA
>FUSION-ENST00000661148.1:302820-ENST00000394601.8:6486|455
MSTDAEKAFDK
>FUSION-ENST00000661148.1:302820-ENST00000394601.8:6486|1213
MLCLWLILVIRCKTAHR
>FUSION-ENST00000661148.1:302820-ENST00000394601.8:6486|312
WCWENQLALCRKLK
>FUSION-ENST00000661148.1:302820-ENST00000394601.8:6486|1517
FPFNNGYIPKIFK
>FUSION-ENST00000635845.1:329159-ENST00000394601.8:6486|726
ILYSLSLSKYL
>FUSION-ENST00000635845.1:329159-ENST00000394601.8:6486|1179
MCSLKKK
>FUSION-ENST00000421119.1:96-ENST00000380959.7:91463|61
KEQSKMSFSVK
>ENST00000493293.5|SNV-34724-G-C|1
ITSTFHQHVDGWKAVQRNGSPAK
>FUSION-ENST00000661148.1:302820-ENST00000394601.8:6486|1196
NKITRVFENHYLLK
>ENST00000368326.5|SNV-132-A-G|2
MALSTIVSQRRQIK
>FUSION-ENST00000661148.1:302820-ENST00000394601.8:6486|834
LGGWLGRH
>FUSION-ENST00000661148.1:302820-ENST00000394601.8:6486|745
RATPRHIIIR
>FUSION-ENST00000635845.1:329159-ENST00000394601.8:6486|99
MVQRISTIQK
>FUSION-ENST00000661148.1:302820-ENST00000394601.8:6486|35
MIYKIGLINLPQSFLFFRSSGILLG
>FUSION-ENST00000661148.1:302820-ENST00000394601.8:6486|338
MEMAIQPKVIYRFDAIPIK
>FUSION-ENST00000661148.1:302820-ENST00000394601.8:6486|2271
INGGPLQSCIT
>FUSION-ENST00000635845.1:329159-ENST00000394601.8:6486|733
LNFSKWK
>FUSION-ENST00000661148.1:302820-ENST00000394601.8:6486|698
DFVITRPALEELLK
>FUSION-ENST00000661148.1:302820-ENST00000394601.8:6486|1459
MYEYLLGLFSYR
>FUSION-ENST00000635845.1:329159-ENST00000394601.8:6486|326
TQNSLIILR
>FUSION-ENST00000661148.1:302820-ENST00000394601.8:6486|597
NENQNKQSLSPQHNQIR
>FUSION-ENST00000661148.1:302820-ENST00000394601.8:6486|2344
IMASSLCK
>FUSION-ENST00000661148.1:302820-ENST00000394601.8:6486|366
MEKHSMLMDRK
>FUSION-ENST00000661148.1:302820-ENST00000394601.8:6486|1265
LSGSSIFHLPLIPSYVSMKNISLR
>FUSION-ENST00000661148.1:302820-ENST00000394601.8:6486|1928
MLYSIFHLHKSLIYFK
>FUSION-ENST00000635845.1:329159-ENST00000394601.8:6486|625
MILILINFFSFLYHK
>FUSION-ENST00000661148.1:302820-ENST00000394601.8:6486|2543
RCIFSYVKLVFHR
>FUSION-ENST00000635845.1:329159-ENST00000394601.8:6486|982
CFPSRNN
>FUSION-ENST00000661148.1:302820-ENST00000394601.8:6486|1683
FFSLVTK
>FUSION-ENST00000635845.1:329159-ENST00000394601.8:6486|463
MIIFRVSSR
>FUSION-ENST00000661148.1:302820-ENST00000394601.8:6486|1385
YSTEISLSFK
>FUSION-ENST00000661148.1:302820-ENST00000394601.8:6486|2224
TERYLVNL
>ENST00000250448.5|MNV-3935-AC-A|27
CPSMTASSR
>FUSION-ENST00000661148.1:302820-ENST00000394601.8:6486|1429
EDFHLPALFVPQR
>FUSION-ENST00000519974.5:9871-ENST00000578280.5:9552|2
FSDSMKR
>FUSION-ENST00000661148.1:302820-ENST00000394601.8:6486|726
HVRLTAGLSAETLQARR
>FUSION-ENST00000661148.1:302820-ENST00000394601.8:6486|1528
GSSIYVLFKHFDLR
>FUSION-ENST00000635845.1:329159-ENST00000394601.8:6486|1330
KSCLPTRDR
>FUSION-ENST00000635845.1:329159-ENST00000394601.8:6486|1198
MISVLSYNNVVKYK
>FUSION-ENST00000635845.1:329159-ENST00000394601.8:6486|1027
MFDGLGTCRIHYIFFIK
>ENST00000368326.5|SNV-132-A-G|3
ALSTIVSQRR
>FUSION-ENST00000635845.1:329159-ENST00000394601.8:6486|865
MKTLILFIFVLK
>FUSION-ENST00000661148.1:302820-ENST00000394601.8:6486|925
PFYFANAYYK
>FUSION-ENST00000661148.1:302820-ENST00000394601.8:6486|1575
MLEKESSVQNK
>FUSION-ENST00000661148.1:302820-ENST00000394601.8:6486|1006
MHSGHVVNYDYYNHN
>FUSION-ENST00000661148.1:302820-ENST00000394601.8:6486|2828
MSYHFEWPFI
>FUSION-ENST00000661148.1:302820-ENST00000394601.8:6486|1592
ISSVIATSYHILQNK
>FUSION-ENST00000635845.1:329159-ENST00000394601.8:6486|1473
FLTITLSVRWCK
>FUSION-ENST00000635845.1:329159-ENST00000394601.8:6486|78
HSCVYRR
>FUSION-ENST00000602185.5:7112-ENST00000248244.5:13188|19
MVRGQGFYGK
>FUSION-ENST00000635845.1:329159-ENST00000394601.8:6486|459
MADLNYDYNYEILCL
>FUSION-ENST00000661148.1:302820-ENST00000394601.8:6486|2394
GRRVVIFCK
>FUSION-ENST00000661148.1:302820-ENST00000394601.8:6486|858
MFLSVTLSLEVNTESDQ
>FUSION-ENST00000635845.1:329159-ENST00000394601.8:6486|1276
MRFTAPESAATEVNNGLSPE
>FUSION-ENST00000635845.1:329159-ENST00000394601.8:6486|1408
VRMIYTIFYCLISMWYY
>FUSION-ENST00000661148.1:302820-ENST00000394601.8:6486|876
CSAKHFVGQK
>FUSION-ENST00000661148.1:302820-ENST00000394601.8:6486|1845
MTPVIYK
>FUSION-ENST00000635845.1:329159-ENST00000394601.8:6486|522
GWSGIQITQN
>FUSION-ENST00000661148.1:302820-ENST00000394601.8:6486|2760
ACSFYNR
>FUSION-ENST00000661148.1:302820-ENST00000394601.8:6486|1778
DLVVSEK
>ENST00000287394.10|SNV-78605-G-A|4
SLTAEEVKQLEEQEEDTFRELR
>FUSION-ENST00000661148.1:302820-ENST00000394601.8:6486|2202
WSQFYHFSNHSLKY
>FUSION-ENST00000661148.1:302820-ENST00000394601.8:6486|102
YTCVINLHVLHMYPR
>ENST00000612677.6|SNV-23337-C-T|1
LSFPGVGEK
>FUSION-ENST00000661148.1:302820-ENST00000394601.8:6486|1304
NNSQKMCQSKFSLVSK
>FUSION-ENST00000661148.1:302820-ENST00000394601.8:6486|1708
LEELSLGNNKFVR
>FUSION-ENST00000635845.1:329159-ENST00000394601.8:6486|686
FSHQGEHKNQPSDLFKR
>FUSION-ENST00000635845.1:329159-ENST00000394601.8:6486|582
VAVNKNMTAV
>FUSION-ENST00000661148.1:302820-ENST00000394601.8:6486|1506
ILIKQEEKGLSYQK
>FUSION-ENST00000661148.1:302820-ENST00000394601.8:6486|2846
IFMAIFFRSLILVQLFLHPK
>FUSION-ENST00000661148.1:302820-ENST00000394601.8:6486|425
RPLIKFNTPSC
>FUSION-ENST00000661148.1:302820-ENST00000394601.8:6486|1009
FLSISTTAF
>FUSION-ENST00000661148.1:302820-ENST00000394601.8:6486|3013
DEHDFIDLFLKSSCESKQQSR
>FUSION-ENST00000661148.1:302820-ENST00000394601.8:6486|2814
GFFSVTRM
>FUSION-ENST00000661148.1:302820-ENST00000394601.8:6486|319
PPIYNHLIFDKPDKNEQWGK
>FUSION-ENST00000635845.1:329159-ENST00000394601.8:6486|166
SQIMGWIHPLVLSMMTQGK
>FUSION-ENST00000635845.1:329159-ENST00000394601.8:6486|775
MNVIFIFIK
>FUSION-ENST00000635845.1:329159-ENST00000394601.8:6486|1468
KSFFFFIIMWQELSP
>FUSION-ENST00000661148.1:302820-ENST00000394601.8:6486|695
EALNMER
>FUSION-ENST00000661148.1:302820-ENST00000394601.8:6486|2901
LLQLGDTLVCGPPSS
>FUSION-ENST00000661148.1:302820-ENST00000394601.8:6486|526
RQEITKIR
>FUSION-ENST00000661148.1:302820-ENST00000394601.8:6486|2299
VVSLEDK
>ENST00000642395.2|SNV-57803-C-A|4
NNNEPLPEIKSIGDKIILK
>FUSION-ENST00000661148.1:302820-ENST00000394601.8:6486|1160
MSGTCDY
>FUSION-ENST00000661148.1:302820-ENST00000394601.8:6486|963
MMELVPRSRR
>ENST00000226432.9|SNV-51787-G-A|3
KLQTIAVSKLLK
>FUSION-ENST00000661148.1:302820-ENST00000394601.8:6486|2685
WFCFCLISH
>ENST00000360647.8|INDEL-87189-A-AA|3
EEAETTFSR
>FUSION-ENST00000661148.1:302820-ENST00000394601.8:6486|1464
TTSEAKSAYIITG
>FUSION-ENST00000661148.1:302820-ENST00000394601.8:6486|3041
MTVTICSRR
>FUSION-ENST00000661148.1:302820-ENST00000394601.8:6486|2016
EEKDSKIK
>FUSION-ENST00000661148.1:302820-ENST00000394601.8:6486|473
ILNKILPNRIQQHIK
>FUSION-ENST00000635845.1:329159-ENST00000394601.8:6486|1024
FDGLGTCRIHYIFFIKGLHIIK
>FUSION-ENST00000661148.1:302820-ENST00000394601.8:6486|407
RGSQIVPVCR
>ENST00000407683.5|SNV-8178-C-T|3
EVLENVPASPKLPNLGDKPR
>FUSION-ENST00000635845.1:329159-ENST00000394601.8:6486|401
GKQVTPYMVAGEREK
>FUSION-ENST00000661148.1:302820-ENST00000394601.8:6486|2079
AQSQLTATSASQVQAILLPQPPE
>ENST00000585133.1|SNV-28558-A-G|3
SVQKIWR
>FUSION-ENST00000635845.1:329159-ENST00000394601.8:6486|1447
NTQPTVKIQEMSVMMM
>FUSION-ENST00000661148.1:302820-ENST00000394601.8:6486|1392
DYFSDVDPLTEVCAPGVQTTK
>FUSION-ENST00000661148.1:302820-ENST00000394601.8:6486|601
MQKNENQNK
>FUSION-ENST00000661148.1:302820-ENST00000394601.8:6486|2891
MQSDFALNSK
>FUSION-ENST00000661148.1:302820-ENST00000394601.8:6486|2784
FDKITTASR
>FUSION-ENST00000661148.1:302820-ENST00000394601.8:6486|2595
NNYFPNCFYDLIQASFNNCKM
>ENST00000480838.1|SNV-35184-C-T|1
IGWAGGV
>FUSION-ENST00000661148.1:302820-ENST00000394601.8:6486|3061
ILSCFPILWDLYR
>FUSION-ENST00000601731.1:7112-ENST00000248244.5:13188|25
MEKQVWGR
>FUSION-ENST00000661148.1:302820-ENST00000394601.8:6486|757
LIDVPESDRENGTK
>FUSION-ENST00000661148.1:302820-ENST00000394601.8:6486|393
NYKHSYTPIIDK
>FUSION-ENST00000635845.1:329159-ENST00000394601.8:6486|321
GMKNKSFFPHIFVLVALFK
>FUSION-ENST00000661148.1:302820-ENST00000394601.8:6486|891
MSIYMSKIFR
>FUSION-ENST00000661148.1:302820-ENST00000394601.8:6486|3103
TWGQNENNSPIQFNR
>FUSION-ENST00000661148.1:302820-ENST00000394601.8:6486|904
QLNRNVVTYILLVGSIK
>FUSION-ENST00000661148.1:302820-ENST00000394601.8:6486|3263
MLSFWPPEL
>ENST00000642395.2|SNV-57803-C-A|6
IVKNNNEPLPEIKSIGDK
>FUSION-ENST00000661148.1:302820-ENST00000394601.8:6486|1602
ALTANSRSH
>FUSION-ENST00000661148.1:302820-ENST00000394601.8:6486|785
IITSHQQGNK
>FUSION-ENST00000635845.1:329159-ENST00000394601.8:6486|609
LCFSIWK
>FUSION-ENST00000601731.1:7112-ENST00000248244.5:13188|63
RSGYGMEVTGREGGPTVVNSPAGR
>FUSION-ENST00000661148.1:302820-ENST00000394601.8:6486|1988
MPEFVKRLK
>FUSION-ENST00000661148.1:302820-ENST00000394601.8:6486|119
MFSLVSGSGTMRTHGHREGDITHR
>FUSION-ENST00000661148.1:302820-ENST00000394601.8:6486|105
FHKPLWHMYTCVINLHVLHMYPR
>FUSION-ENST00000661148.1:302820-ENST00000394601.8:6486|3157
LAVTESNWMPGERDSTGSGQKQR
>FUSION-ENST00000635845.1:329159-ENST00000394601.8:6486|752
DSEFYSVRYGR
>FUSION-ENST00000661148.1:302820-ENST00000394601.8:6486|1631
MGQFIHKK
>FUSION-ENST00000661148.1:302820-ENST00000394601.8:6486|3337
MTLYQFRLSVKSR
>FUSION-ENST00000661148.1:302820-ENST00000394601.8:6486|458
MIMSTDAEKAFDKIQHPFMLK
>FUSION-ENST00000661148.1:302820-ENST00000394601.8:6486|2317
LLQMEMK
>FUSION-ENST00000661148.1:302820-ENST00000394601.8:6486|1753
MILKKVK
>FUSION-ENST00000635845.1:329159-ENST00000394601.8:6486|588
WGLVANY
>FUSION-ENST00000661148.1:302820-ENST00000394601.8:6486|2284
TSALHISEAFK
>FUSION-ENST00000635845.1:329159-ENST00000394601.8:6486|285
SSMLNSFFK
>FUSION-ENST00000661148.1:302820-ENST00000394601.8:6486|2862
SQTLLYHKDEK
>FUSION-ENST00000635845.1:329159-ENST00000394601.8:6486|1212
LHTGRVKITI
>FUSION-ENST00000661148.1:302820-ENST00000394601.8:6486|1872
MTFLLFSSSQSIFSCQSDLN
>FUSION-ENST00000661148.1:302820-ENST00000394601.8:6486|817
MHSGPHTHRPGDSFR
>FUSION-ENST00000661148.1:302820-ENST00000394601.8:6486|1369
KLYKWLQEQIN
>FUSION-ENST00000635845.1:329159-ENST00000394601.8:6486|808
MSFHSIF
>FUSION-ENST00000635845.1:329159-ENST00000394601.8:6486|323
MTQNSLIILRGMKNK
>FUSION-ENST00000635845.1:329159-ENST00000394601.8:6486|96
VQRISTIQKC
>FUSION-ENST00000661148.1:302820-ENST00000394601.8:6486|1916
CGYLHIPISTSIFVLEMTSDIKK
>FUSION-ENST00000519974.5:9871-ENST00000578280.5:9552|3
QIHFQLIQSFTSELLLVTQK
>FUSION-ENST00000661148.1:302820-ENST00000394601.8:6486|2191
MFQIMSPRLSLDFK
>FUSION-ENST00000661148.1:302820-ENST00000394601.8:6486|2586
KLWSYHNCPK
>FUSION-ENST00000661148.1:302820-ENST00000394601.8:6486|633
RVAILVSDK
>FUSION-ENST00000635845.1:329159-ENST00000394601.8:6486|1391
MYVCIYTHTHTHIYIFIYLLFFLRR
>FUSION-ENST00000635845.1:329159-ENST00000394601.8:6486|745
VNTRINRVIYLK
>FUSION-ENST00000661148.1:302820-ENST00000394601.8:6486|1957
SLIFSPVLFSVALTCLI
>FUSION-ENST00000661148.1:302820-ENST00000394601.8:6486|2219
QRVAGACSKTSSMCK
>FUSION-ENST00000661148.1:302820-ENST00000394601.8:6486|1128
MGSIKYLSCFIR
>FUSION-ENST00000661148.1:302820-ENST00000394601.8:6486|2989
GPQSITENRAPS
>ENST00000584529.5|SNV-5423-G-A|1
SRWTSSPQCTMRWAIYSTTCSTR
>FUSION-ENST00000635845.1:329159-ENST00000394601.8:6486|689
MFSHQGEHKNQPSDLFK
>FUSION-ENST00000661148.1:302820-ENST00000394601.8:6486|3172
MTNRVAAGFALISI
>FUSION-ENST00000661148.1:302820-ENST00000394601.8:6486|810
MPQWCLKC
>FUSION-ENST00000661148.1:302820-ENST00000394601.8:6486|464
HMIMSTDAEKAFDK
>FUSION-ENST00000661148.1:302820-ENST00000394601.8:6486|1068
LEHRDELEM
>FUSION-ENST00000635845.1:329159-ENST00000394601.8:6486|430
MSSRQCYGYLQLFK
>FUSION-ENST00000635845.1:329159-ENST00000394601.8:6486|453
RYGSETERP
>FUSION-ENST00000661148.1:302820-ENST00000394601.8:6486|101
MYTCVINLHVLHMYPRT
>FUSION-ENST00000661148.1:302820-ENST00000394601.8:6486|326
LPLTFFAELEKK
>ENST00000368985.8|SNV-1130-C-A|3
KNYGKQYK
>ENST00000477770.5|SNV-13147-G-T|3
MICEETSEKGQYVLLLQQTEGM
>FUSION-ENST00000635845.1:329159-ENST00000394601.8:6486|873
SCSPLGSQILSLK
>FUSION-ENST00000635845.1:329159-ENST00000394601.8:6486|904
QSIQEHK
>FUSION-ENST00000635845.1:329159-ENST00000394601.8:6486|751
DSEFYSVRYGRCSHTK
>FUSION-ENST00000661148.1:302820-ENST00000394601.8:6486|3338
TLYQFRLSVK
>FUSION-ENST00000635845.1:329159-ENST00000394601.8:6486|797
KPSTIDR
>FUSION-ENST00000635845.1:329159-ENST00000394601.8:6486|95
ISTIQKC
>FUSION-ENST00000661148.1:302820-ENST00000394601.8:6486|996
IFLSLSLSLLVFSLPSFNSIIAK
>FUSION-ENST00000661148.1:302820-ENST00000394601.8:6486|224
EDIYAANK
>FUSION-ENST00000661148.1:302820-ENST00000394601.8:6486|2294
FLAREHPQAESGRCLQ
>FUSION-ENST00000661148.1:302820-ENST00000394601.8:6486|1085
VGIERKGFDAVYVK
>FUSION-ENST00000635845.1:329159-ENST00000394601.8:6486|202
CWSWVNKSFDYTVFISR
>FUSION-ENST00000661148.1:302820-ENST00000394601.8:6486|3188
CPEHRLR
>FUSION-ENST00000432829.6:156713-ENST00000430387.1:16391|14
TGLPERQSVIESSFK
>FUSION-ENST00000661148.1:302820-ENST00000394601.8:6486|2117
YCGDISR
>FUSION-ENST00000661148.1:302820-ENST00000394601.8:6486|2093
IESLVSLRNCKK
>FUSION-ENST00000661148.1:302820-ENST00000394601.8:6486|1915
MTSDIKK
>FUSION-ENST00000661148.1:302820-ENST00000394601.8:6486|2163
DENMNTIHSLSTERLVCHTMLR
>FUSION-ENST00000661148.1:302820-ENST00000394601.8:6486|2426
WKVVRPVLKHSVR
>FUSION-ENST00000661148.1:302820-ENST00000394601.8:6486|499
RAQDQKDSQPNSTR
>FUSION-ENST00000661148.1:302820-ENST00000394601.8:6486|739
FTKVEMKEK
>ENST00000287727.7|SNV-161827-A-G|2
YDEMMKAMNK
>FUSION-ENST00000661148.1:302820-ENST00000394601.8:6486|2849
MHRCIIGLE
>FUSION-ENST00000635845.1:329159-ENST00000394601.8:6486|507
MYFVPNPTKTSTP
>FUSION-ENST00000635845.1:329159-ENST00000394601.8:6486|488
MYMEREK
>FUSION-ENST00000635845.1:329159-ENST00000394601.8:6486|528
ACIYSGKNNHK
>FUSION-ENST00000430024.5:176-ENST00000661148.1:253295|2
MLSLACPW
>FUSION-ENST00000635845.1:329159-ENST00000394601.8:6486|973
YLSGHRR
>FUSION-ENST00000661148.1:302820-ENST00000394601.8:6486|3245
HSQLWNFNRVFIPLLVLVR
>FUSION-ENST00000661148.1:302820-ENST00000394601.8:6486|1779
MDLVVSEK
>FUSION-ENST00000661148.1:302820-ENST00000394601.8:6486|2162
DENMNTIHSLSTERLVCHTMLRES
>FUSION-ENST00000635845.1:329159-ENST00000394601.8:6486|247
EKDGRETCHF
>FUSION-ENST00000601731.1:7112-ENST00000248244.5:13188|34
MFTKASDGPAR
>FUSION-ENST00000661148.1:302820-ENST00000394601.8:6486|248
NRNAFTLLVR
>FUSION-ENST00000635845.1:329159-ENST00000394601.8:6486|1206
VTVIQMLNMISVLSYNNVVK
>FUSION-ENST00000635845.1:329159-ENST00000394601.8:6486|996
TLLLSYQK
>FUSION-ENST00000661148.1:302820-ENST00000394601.8:6486|233
MNRHFSKEDIYAANK
>FUSION-ENST00000661148.1:302820-ENST00000394601.8:6486|821
GSREGLCR
>FUSION-ENST00000635845.1:329159-ENST00000394601.8:6486|93
MSSYIRYMFT
>FUSION-ENST00000661148.1:302820-ENST00000394601.8:6486|2368
ALLHYPPTPFT
>FUSION-ENST00000661148.1:302820-ENST00000394601.8:6486|1815
RLGSALEERR
>FUSION-ENST00000661148.1:302820-ENST00000394601.8:6486|651
DPLVCCIEETHLTCK
>FUSION-ENST00000661148.1:302820-ENST00000394601.8:6486|3191
YLMCPEHRLR
>ENST00000368465.5|SNV-11054-C-T|4
HSQSPRAAGLR
>FUSION-ENST00000661148.1:302820-ENST00000394601.8:6486|3115
DTLLVRSS
>ENST00000367661.7|SNV-93309-G-C|4
EHLNQVLLEGERCWLR
>FUSION-ENST00000432829.6:156713-ENST00000430387.1:16391|6
SAEGIGAPPADFFMFADSERMQNMK
>FUSION-ENST00000661148.1:302820-ENST00000394601.8:6486|1781
SATQVGECL
>FUSION-ENST00000635845.1:329159-ENST00000394601.8:6486|1481
IQPIAFHR
>FUSION-ENST00000661148.1:302820-ENST00000394601.8:6486|1093
GLGGKSEK
>FUSION-ENST00000661148.1:302820-ENST00000394601.8:6486|3226
ARNWLCGR
>FUSION-ENST00000661148.1:302820-ENST00000394601.8:6486|609
DTDWQIG
>FUSION-ENST00000661148.1:302820-ENST00000394601.8:6486|2485
FCWCLFISFSHGLEFWFSGLTGMR
>FUSION-ENST00000635845.1:329159-ENST00000394601.8:6486|1169
MAKPHLYK
>FUSION-ENST00000635845.1:329159-ENST00000394601.8:6486|273
MKNVNIWS
>FUSION-ENST00000661148.1:302820-ENST00000394601.8:6486|2216
VAGACSKTSSMCKENISAK
>FUSION-ENST00000635845.1:329159-ENST00000394601.8:6486|1274
FTAPESAATEVNNGLSPE
>FUSION-ENST00000661148.1:302820-ENST00000394601.8:6486|2367
MAHGSGGWEFQENGIGGSK
>FUSION-ENST00000661148.1:302820-ENST00000394601.8:6486|314
WCWENQLALCR
>FUSION-ENST00000661148.1:302820-ENST00000394601.8:6486|89
IMSLNVGVWNEYESK
>ENST00000607367.5|SNV-44766-A-G|3
RYPIHQTQYSCPGVLPTVCWNGCHK
>FUSION-ENST00000661148.1:302820-ENST00000394601.8:6486|2385
SILQNDPLGMVL
>FUSION-ENST00000661148.1:302820-ENST00000394601.8:6486|2208
QYIHHFYYK
>FUSION-ENST00000661148.1:302820-ENST00000394601.8:6486|2792
FFKLDELSEKCSAMFDK
>FUSION-ENST00000661148.1:302820-ENST00000394601.8:6486|1595
RSTVKISSVIATSYHILQNK
>FUSION-ENST00000635845.1:329159-ENST00000394601.8:6486|906
MHNRQSIQEHKLNEKPAFVEMVSLQ
>FUSION-ENST00000661148.1:302820-ENST00000394601.8:6486|371
YLGVQLTR
>FUSION-ENST00000635845.1:329159-ENST00000394601.8:6486|136
MRGTNMSVNTIDRLS
>FUSION-ENST00000601731.1:7112-ENST00000248244.5:13188|75
MGRAGAGVGAGAWRTPGR
>FUSION-ENST00000661148.1:302820-ENST00000394601.8:6486|324
MLFLSSYH
>FUSION-ENST00000661148.1:302820-ENST00000394601.8:6486|1979
CHCTPAWATEKDSVSEK
>FUSION-ENST00000635845.1:329159-ENST00000394601.8:6486|1474
FLTITLSVR
>FUSION-ENST00000661148.1:302820-ENST00000394601.8:6486|2528
RKSLLTSVLNK
>FUSION-ENST00000635845.1:329159-ENST00000394601.8:6486|866
MLLLNLE
>ENST00000642395.2|SNV-57803-C-A|1
IILKSDNK
>FUSION-ENST00000661148.1:302820-ENST00000394601.8:6486|762
RPNLRLIDVPESDRENGTK
>FUSION-ENST00000661148.1:302820-ENST00000394601.8:6486|1287
SISHFFLK
>ENST00000400427.5|INDEL-60046-G-GCCAT|11
VVVAIHPEALPAAGIHPR
>FUSION-ENST00000661148.1:302820-ENST00000394601.8:6486|2754
MKFTQICSFK
>ENST00000557401.5|SNV-45558-A-G|4
MTGGAQTPVTSANK
>ENST00000216129.7|SNV-14599-G-A|7
VVSKYIK
>FUSION-ENST00000661148.1:302820-ENST00000394601.8:6486|999
TSNLNACTTCFKDIN
>FUSION-ENST00000661148.1:302820-ENST00000394601.8:6486|491
MQKSLIK
>ENST00000269143.8|SNV-26068-C-T|3
VHLRSLKLDSTLEK
>FUSION-ENST00000635845.1:329159-ENST00000394601.8:6486|337
KYCVCEVQK
>FUSION-ENST00000661148.1:302820-ENST00000394601.8:6486|447
IQHPFMLK
>FUSION-ENST00000661148.1:302820-ENST00000394601.8:6486|2462
LGTDYYSLWDTCGIQLLCRYK
>FUSION-ENST00000661148.1:302820-ENST00000394601.8:6486|1533
MWFPVIMGSSIYVLFKHFDLRCR
>FUSION-ENST00000635845.1:329159-ENST00000394601.8:6486|900
KTLCTDIR
>FUSION-ENST00000661148.1:302820-ENST00000394601.8:6486|1097
MLFTNRNRK
>FUSION-ENST00000635845.1:329159-ENST00000394601.8:6486|921
KMQQDFGWLNNEFLS
>FUSION-ENST00000661148.1:302820-ENST00000394601.8:6486|1524
HFDLRCRFPFNNGYIPK
>ENST00000367661.7|SNV-93309-G-C|5
SLVEREHLNQVLLEGERCWLR
>FUSION-ENST00000661148.1:302820-ENST00000394601.8:6486|1882
MNFLGLVGV
>FUSION-ENST00000661148.1:302820-ENST00000394601.8:6486|2393
RVVIFCK
>FUSION-ENST00000661148.1:302820-ENST00000394601.8:6486|2273
YQIFLRIIPK
>FUSION-ENST00000661148.1:302820-ENST00000394601.8:6486|1247
LANFFLYF
>FUSION-ENST00000661148.1:302820-ENST00000394601.8:6486|1198
IHPPWPPKVLGLQM
>ENST00000250448.5|MNV-3935-AC-A|20
ARAPTGRCTR
>FUSION-ENST00000635845.1:329159-ENST00000394601.8:6486|482
ELRFSKIR
>FUSION-ENST00000661148.1:302820-ENST00000394601.8:6486|265
MVLGKPASPMQK
>FUSION-ENST00000661148.1:302820-ENST00000394601.8:6486|362
HSMLMDR
>FUSION-ENST00000432829.6:156713-ENST00000430387.1:16391|13
TGLPERQSVIESSFKR
>ENST00000382909.5|SNV-38842-C-T|3
FLETYYTR
>FUSION-ENST00000635845.1:329159-ENST00000394601.8:6486|618
CPRNFEYI
>ENST00000281772.14|INDEL-17759-A-AA|8
LWDDAKKWLCTVYSCGNPK
>FUSION-ENST00000661148.1:302820-ENST00000394601.8:6486|2152
LPGSSNSPASTS
>FUSION-ENST00000637731.1:33960-ENST00000356711.7:69734|263
TVAFSYVTFFDPMRWKSTSAC
>FUSION-ENST00000661148.1:302820-ENST00000394601.8:6486|555
AEIHKLFETNENKDTMYQNLWDTAK
>FUSION-ENST00000661148.1:302820-ENST00000394601.8:6486|2022
MEAKCMK
>ENST00000295050.12|SNV-16181-G-A|3
SQINEHLDWCLEGDSIK
>FUSION-ENST00000661148.1:302820-ENST00000394601.8:6486|1276
HVINMAQVFLLLGLSITR
>FUSION-ENST00000661148.1:302820-ENST00000394601.8:6486|1451
ISAHRNLRLPR
>FUSION-ENST00000661148.1:302820-ENST00000394601.8:6486|554
LFETNENK
>FUSION-ENST00000661148.1:302820-ENST00000394601.8:6486|1174
GKLQQNLDR
>FUSION-ENST00000635845.1:329159-ENST00000394601.8:6486|983
ILIKCFPSRNN
>FUSION-ENST00000601731.1:7112-ENST00000248244.5:13188|55
MEVTGREGGPTVVNSPAGRTER
>FUSION-ENST00000661148.1:302820-ENST00000394601.8:6486|84
SLNVGVWNEYESKITWN
>FUSION-ENST00000635845.1:329159-ENST00000394601.8:6486|1020
IHYIFFIK
>FUSION-ENST00000421119.1:96-ENST00000380959.7:91463|42
IFARSIER
>FUSION-ENST00000661148.1:302820-ENST00000394601.8:6486|1773
FPNSKYIGLLLK
>ENST00000487358.5|MNV-13585-ACTT-A|2
SSTSSRR
>ENST00000395135.7|MNV-3444-TG-T|5
RRACSAPSAR
>FUSION-ENST00000661148.1:302820-ENST00000394601.8:6486|2559
DQKLKGTLLFYLVIK
>FUSION-ENST00000635845.1:329159-ENST00000394601.8:6486|1493
NFTGIIIQINCKHSIQMVSR
>FUSION-ENST00000661148.1:302820-ENST00000394601.8:6486|1333
NLSLNRAPKTTK
>FUSION-ENST00000635845.1:329159-ENST00000394601.8:6486|554
KVWNLYSLR
>FUSION-ENST00000661148.1:302820-ENST00000394601.8:6486|333
AIQPKVIYRFDAIPIK
>FUSION-ENST00000635845.1:329159-ENST00000394601.8:6486|610
MLCFSIWK
>FUSION-ENST00000661148.1:302820-ENST00000394601.8:6486|1694
ILRAYLK
>FUSION-ENST00000661148.1:302820-ENST00000394601.8:6486|2984
LECLPLLCLMFFFY
>FUSION-ENST00000635845.1:329159-ENST00000394601.8:6486|628
FAGMILILINFFSFLYHK
>FUSION-ENST00000661148.1:302820-ENST00000394601.8:6486|2527
KSLLTSVLNK
>FUSION-ENST00000661148.1:302820-ENST00000394601.8:6486|773
KRNEQSLQEIWNYVK
>FUSION-ENST00000661148.1:302820-ENST00000394601.8:6486|161
MFIAALFTIAK
>FUSION-ENST00000661148.1:302820-ENST00000394601.8:6486|460
MIMSTDAEKAFDK
>FUSION-ENST00000661148.1:302820-ENST00000394601.8:6486|2341
HACVFAIE
>FUSION-ENST00000661148.1:302820-ENST00000394601.8:6486|2153
LVCHTMLRES
>FUSION-ENST00000661148.1:302820-ENST00000394601.8:6486|930
RSLMGPFYELILFGEISH
>ENST00000462833.5|SNV-97305-C-T|1
LHLQRENQQQERLLLSVLPR
>FUSION-ENST00000661148.1:302820-ENST00000394601.8:6486|1929
LYSIFHLHK
>FUSION-ENST00000661148.1:302820-ENST00000394601.8:6486|1952
MWLMTVIPAF
>FUSION-ENST00000635845.1:329159-ENST00000394601.8:6486|527
ACIYSGKNNHKTSQEK
>FUSION-ENST00000661148.1:302820-ENST00000394601.8:6486|97
MSIMVQSLYFV
>FUSION-ENST00000635845.1:329159-ENST00000394601.8:6486|87
EKDWQILNYNIGHW
>FUSION-ENST00000661148.1:302820-ENST00000394601.8:6486|2461
YKDWLASHSR
>FUSION-ENST00000661148.1:302820-ENST00000394601.8:6486|3015
DEHDFIDLFLK
>FUSION-ENST00000661148.1:302820-ENST00000394601.8:6486|1076
QFNMWAQRLEHR
>FUSION-ENST00000661148.1:302820-ENST00000394601.8:6486|1441
LARLVSNFRPQVIHLPR
>ENST00000531978.5|SNV-2019-T-G|1
VWTLVSEQTRVNAAKNK
>FUSION-ENST00000635845.1:329159-ENST00000394601.8:6486|741
VIYLKESPECHPQKFR
>FUSION-ENST00000635845.1:329159-ENST00000394601.8:6486|714
MVVSACNPSYSGSGGR
>FUSION-ENST00000661148.1:302820-ENST00000394601.8:6486|1470
MEVCSCCPGWSAMA
>FUSION-ENST00000661148.1:302820-ENST00000394601.8:6486|975
MHAPRVSRI
>FUSION-ENST00000661148.1:302820-ENST00000394601.8:6486|1833
HFCQIGKSSLIKSLTLGK
>FUSION-ENST00000661148.1:302820-ENST00000394601.8:6486|2261
ILKFLSKGSGQISISISSC
>FUSION-ENST00000635845.1:329159-ENST00000394601.8:6486|770
NSVALSTDALNR
>FUSION-ENST00000661148.1:302820-ENST00000394601.8:6486|857
FLSVTLSLEVNTESDQ
>FUSION-ENST00000661148.1:302820-ENST00000394601.8:6486|2296
FLAREHPQAESGR
>ENST00000366662.8|SNV-49878-A-G|1
DHWAENLPFLIEDYEEQPGLQPHIK
>FUSION-ENST00000635845.1:329159-ENST00000394601.8:6486|122
MIFIMPPYR
>FUSION-ENST00000661148.1:302820-ENST00000394601.8:6486|3234
MRLCLKK
>ENST00000487694.7|INDEL-1695737-C-CA|1
SDGIWLFST
>FUSION-ENST00000635845.1:329159-ENST00000394601.8:6486|1258
SASWKTSNGERVN
>ENST00000487358.5|MNV-13585-ACTT-A|1
SSTSSRRQPASLTSLR
>FUSION-ENST00000661148.1:302820-ENST00000394601.8:6486|1787
SLEVRARDQPGQHGETPSLLK
>FUSION-ENST00000661148.1:302820-ENST00000394601.8:6486|3091
RHMGARQYHPR
>ENST00000462375.5|SNV-7475-C-T|3
MTKSCPVPSRPA
>FUSION-ENST00000635845.1:329159-ENST00000394601.8:6486|1164
KYNIISQPWWCAPVVPDT
>FUSION-ENST00000661148.1:302820-ENST00000394601.8:6486|2313
LLQMEMKGRS
>ENST00000585133.1|SNV-28558-A-G|2
MSVQKIWRRPIGSQK
>ENST00000281772.14|INDEL-17759-A-AA|10
CTEIKPEVNTLTAENKLWDDAKK
>FUSION-ENST00000661148.1:302820-ENST00000394601.8:6486|284
GKDFMTKTPNVIAIK
>FUSION-ENST00000661148.1:302820-ENST00000394601.8:6486|3279
MIFGSRKLWK
>FUSION-ENST00000635845.1:329159-ENST00000394601.8:6486|66
MFVSSCIYLK
>FUSION-ENST00000661148.1:302820-ENST00000394601.8:6486|924
MPFYFANAYYKQNS
>FUSION-ENST00000661148.1:302820-ENST00000394601.8:6486|871
EEFIQYFNEPR
>FUSION-ENST00000661148.1:302820-ENST00000394601.8:6486|1858
LKPGENRSK
>FUSION-ENST00000661148.1:302820-ENST00000394601.8:6486|1586
MSLDSAR
>FUSION-ENST00000661148.1:302820-ENST00000394601.8:6486|1424
MIIESPR
>ENST00000369367.8|SNV-63292-A-G|6
TIFPTSTISFEHFGTSCKGYALAR
>FUSION-ENST00000661148.1:302820-ENST00000394601.8:6486|3196
MARYLMCPEHR
>FUSION-ENST00000661148.1:302820-ENST00000394601.8:6486|2234
MHPCEHVSNFS
>FUSION-ENST00000635845.1:329159-ENST00000394601.8:6486|535
INPGYYFIPWFSYFYR
>FUSION-ENST00000661148.1:302820-ENST00000394601.8:6486|133
DEFMSFAGTWMNLETIILSR
>FUSION-ENST00000661148.1:302820-ENST00000394601.8:6486|1767
RVNSSVL
>FUSION-ENST00000661148.1:302820-ENST00000394601.8:6486|981
MKVSKTIVTSLGGAIDYDLVMV
>FUSION-ENST00000635845.1:329159-ENST00000394601.8:6486|200
YPQFFFHLISNDSLPTNK
>FUSION-ENST00000635845.1:329159-ENST00000394601.8:6486|1237
VALVFQTLMK
>FUSION-ENST00000661148.1:302820-ENST00000394601.8:6486|648
DTQGLKINGWRNIYQTNGK
>FUSION-ENST00000635845.1:329159-ENST00000394601.8:6486|681
NQPSDLFKRES
>FUSION-ENST00000661148.1:302820-ENST00000394601.8:6486|776
MNKASKK
>FUSION-ENST00000637731.1:219-ENST00000356711.7:69734|4
MGESWRKQR
>FUSION-ENST00000661148.1:302820-ENST00000394601.8:6486|721
REWVPISDLLKER
>FUSION-ENST00000635845.1:329159-ENST00000394601.8:6486|815
TCFSEGFVIIVGFMK
>FUSION-ENST00000661148.1:302820-ENST00000394601.8:6486|2198
MRHHAGLIFFCSFSR
>FUSION-ENST00000661148.1:302820-ENST00000394601.8:6486|1634
NSDVCTEIFFSSD
>FUSION-ENST00000635845.1:329159-ENST00000394601.8:6486|1365
SHHGCPKPSLFLMPFFKF
>FUSION-ENST00000635845.1:329159-ENST00000394601.8:6486|1173
ISHLANFYFLYRQGLAIFPR
>FUSION-ENST00000661148.1:302820-ENST00000394601.8:6486|2058
MVQASLSVLMGPFCSSR
>FUSION-ENST00000355700.9:166-ENST00000668426.1:1426|15
MFTSTGSSGLLR
>FUSION-ENST00000661148.1:302820-ENST00000394601.8:6486|170
WEWNNENTWTQGR
>ENST00000311172.11|SNV-126462-T-C|1
LASQYPKRDWPGVK
>FUSION-ENST00000661148.1:302820-ENST00000394601.8:6486|2322
MGIWVDSMSLLL
>FUSION-ENST00000661148.1:302820-ENST00000394601.8:6486|1682
FFSLVTKFSIHLK
>FUSION-ENST00000661148.1:302820-ENST00000394601.8:6486|1545
MIQFQQFSK
>ENST00000646859.1|SNV-221158-A-G|3
HSSSFSVEEIQAAVPYR
>FUSION-ENST00000635845.1:329159-ENST00000394601.8:6486|351
LQNIKAIETSNK
>FUSION-ENST00000635845.1:329159-ENST00000394601.8:6486|175
LTLFLSMIWLHLLQK
>ENST00000269143.8|SNV-26068-C-T|4
VHLRSLK
>FUSION-ENST00000661148.1:302820-ENST00000394601.8:6486|3207
GVEQKNGMYFRK
>FUSION-ENST00000635845.1:329159-ENST00000394601.8:6486|64
MFVSSCIYLKLSSLYFQYEDIFK
>FUSION-ENST00000661148.1:302820-ENST00000394601.8:6486|572
PTGESRKDLK
>FUSION-ENST00000661148.1:302820-ENST00000394601.8:6486|1495
PHHHFFCSAGQYYRRTK
>FUSION-ENST00000661148.1:302820-ENST00000394601.8:6486|2506
CQGYDTL
>FUSION-ENST00000635845.1:329159-ENST00000394601.8:6486|188
KLIVYQTFSHFYCMQWAISFFLKK
>FUSION-ENST00000661148.1:302820-ENST00000394601.8:6486|2830
TAVNQELLKIPS
>FUSION-ENST00000635845.1:329159-ENST00000394601.8:6486|1322
TFNLHTKELLIFCLNSPK
>FUSION-ENST00000635845.1:329159-ENST00000394601.8:6486|728
NSLRILYSLSLSKYL
>FUSION-ENST00000661148.1:302820-ENST00000394601.8:6486|2491
LFLVSSK
>FUSION-ENST00000661148.1:302820-ENST00000394601.8:6486|295
SLHSPANPKQKEQSWR
>FUSION-ENST00000601731.1:7112-ENST00000248244.5:13188|32
MFTKASDGPARCSSSLVDGETGLGK
>FUSION-ENST00000661148.1:302820-ENST00000394601.8:6486|1974
KKNVAEEN
>FUSION-ENST00000661148.1:302820-ENST00000394601.8:6486|524
QEITKIRAELK
>FUSION-ENST00000661148.1:302820-ENST00000394601.8:6486|2097
YYKIESLVSLR
>FUSION-ENST00000635845.1:329159-ENST00000394601.8:6486|738
ESPECHPQKFRFLNF
>FUSION-ENST00000305202.8:9921-ENST00000585479.5:6283|3
ELEDLFHTIDSDNTNVCCRDHVCR
>ENST00000487694.7|INDEL-1695737-C-CA|2
NRSDGIWLFST
>FUSION-ENST00000661148.1:302820-ENST00000394601.8:6486|3278
IFGSRKLWK
>FUSION-ENST00000661148.1:302820-ENST00000394601.8:6486|500
SLNRPITSSESEAVINTLPTKR
>FUSION-ENST00000635845.1:329159-ENST00000394601.8:6486|135
RGTNMSVNTIDRLS
>FUSION-ENST00000661148.1:302820-ENST00000394601.8:6486|592
ETEQPSQ
>FUSION-ENST00000661148.1:302820-ENST00000394601.8:6486|989
ITGRFIENIFSTNVTYFCHK
>FUSION-ENST00000661148.1:302820-ENST00000394601.8:6486|829
QSGALSYQGSTK
>FUSION-ENST00000661148.1:302820-ENST00000394601.8:6486|3176
FLPFSER
>FUSION-ENST00000661148.1:302820-ENST00000394601.8:6486|778
MELCEKTKPTFD
>FUSION-ENST00000635845.1:329159-ENST00000394601.8:6486|264
LVYDFYYATLQK
>FUSION-ENST00000635845.1:329159-ENST00000394601.8:6486|180
MQWAISFFLKKR
>FUSION-ENST00000661148.1:302820-ENST00000394601.8:6486|2974
DISLNPYVKCR
>FUSION-ENST00000635845.1:329159-ENST00000394601.8:6486|402
GKQVTPYMVAGER
>FUSION-ENST00000661148.1:302820-ENST00000394601.8:6486|1462
MVSMMATLHR
>FUSION-ENST00000661148.1:302820-ENST00000394601.8:6486|937
TLHIIAMTLWKRHR
>FUSION-ENST00000661148.1:302820-ENST00000394601.8:6486|681
LHQLMGIK
>FUSION-ENST00000635845.1:329159-ENST00000394601.8:6486|1450
MNTQPTVK
>FUSION-ENST00000635845.1:329159-ENST00000394601.8:6486|854
MTKLFSTISALFQK
>FUSION-ENST00000661148.1:302820-ENST00000394601.8:6486|966
MMELVPR
>FUSION-ENST00000635845.1:329159-ENST00000394601.8:6486|159
MGWIHPLVLSMMTQGKMPLRGLD
>FUSION-ENST00000661148.1:302820-ENST00000394601.8:6486|2558
LKGTLLFYLVIK
>FUSION-ENST00000661148.1:302820-ENST00000394601.8:6486|1318
MYSLVFNQFLAVTFCK
>FUSION-ENST00000661148.1:302820-ENST00000394601.8:6486|2264
LWGTYLNHNR
>FUSION-ENST00000635845.1:329159-ENST00000394601.8:6486|407
MAGEASGNLQSWWKGK
>FUSION-ENST00000661148.1:302820-ENST00000394601.8:6486|3200
ESRDISETK
>FUSION-ENST00000661148.1:302820-ENST00000394601.8:6486|1115
DENEGKVVK
>FUSION-ENST00000661148.1:302820-ENST00000394601.8:6486|973
MTVIRKK
>FUSION-ENST00000661148.1:302820-ENST00000394601.8:6486|683
KLHQLMGIK
>FUSION-ENST00000661148.1:302820-ENST00000394601.8:6486|2378
TADCMSFHR
>FUSION-ENST00000661148.1:302820-ENST00000394601.8:6486|1968
ARAIRIFAF
>FUSION-ENST00000661148.1:302820-ENST00000394601.8:6486|2100
DMKYYKIESLVSLR
>FUSION-ENST00000661148.1:302820-ENST00000394601.8:6486|478
MNIDAKILNK
>FUSION-ENST00000661148.1:302820-ENST00000394601.8:6486|2816
GFFSVTR
>FUSION-ENST00000602185.5:7112-ENST00000248244.5:13188|4
NRETVALGLGSGSGSLHLLECPPR
>FUSION-ENST00000661148.1:302820-ENST00000394601.8:6486|2787
CSAMFDKITTASR
>ENST00000370747.9|SNV-5335-A-G|2
ILLLGPIGAGKSSFFSSVR
>ENST00000510489.1|SNV-8064-A-T|6
MILSLRPR
>FUSION-ENST00000661148.1:302820-ENST00000394601.8:6486|2762
KACSFYNR
>ENST00000302277.7|INDEL-337452-C-CA|1
DATTVAEDPESANNYTAKK
>FUSION-ENST00000661148.1:302820-ENST00000394601.8:6486|2199
YLYLFKCSLQ
>FUSION-ENST00000661148.1:302820-ENST00000394601.8:6486|605
DGGIFTKQMESK
>FUSION-ENST00000635845.1:329159-ENST00000394601.8:6486|826
YIRKLLVLSY
>FUSION-ENST00000661148.1:302820-ENST00000394601.8:6486|2479
ILLVPFYIILSWLRILVFR
>FUSION-ENST00000635845.1:329159-ENST00000394601.8:6486|114
MPPYRNYRIQNR
>FUSION-ENST00000661148.1:302820-ENST00000394601.8:6486|2666
ALCENSWPVEGSGPVR
>FUSION-ENST00000661148.1:302820-ENST00000394601.8:6486|2959
MYTIYQCCFR
>FUSION-ENST00000635845.1:329159-ENST00000394601.8:6486|1275
RFTAPESAATEVNNGLSPE
>FUSION-ENST00000661148.1:302820-ENST00000394601.8:6486|2840
MHNRIRVENINMT
>ENST00000481559.6|SNV-196703-C-T|6
MMASERLVTGMK
>FUSION-ENST00000661148.1:302820-ENST00000394601.8:6486|1576
ISERYLWTIT
>FUSION-ENST00000661148.1:302820-ENST00000394601.8:6486|1368
LYKWLQEQIN
>FUSION-ENST00000661148.1:302820-ENST00000394601.8:6486|2397
RTCLWLDE
>FUSION-ENST00000661148.1:302820-ENST00000394601.8:6486|157
FIAALFTIAKSWNQPKCPSMIDWIK
>FUSION-ENST00000635845.1:329159-ENST00000394601.8:6486|1286
MIFVCLEEKTKILR
>FUSION-ENST00000661148.1:302820-ENST00000394601.8:6486|907
FSKLFWALCFPDFN
>FUSION-ENST00000661148.1:302820-ENST00000394601.8:6486|770
MEPSWKK
>FUSION-ENST00000661148.1:302820-ENST00000394601.8:6486|901
NVVTYILLVGSIK
>FUSION-ENST00000661148.1:302820-ENST00000394601.8:6486|3001
LTKLESYIICSLFLSPCFCLPK
>FUSION-ENST00000661148.1:302820-ENST00000394601.8:6486|168
GHHTPGPVGAWGG
>FUSION-ENST00000635845.1:329159-ENST00000394601.8:6486|849
LFSTISALFQKK
>ENST00000481336.5|SNV-7466-C-T|3
MSTPLHPCTRTHQDAHPGKGSP
>FUSION-ENST00000661148.1:302820-ENST00000394601.8:6486|1360
GIQIPALK
>FUSION-ENST00000661148.1:302820-ENST00000394601.8:6486|188
YHLMPVRMVIIEMSGNSRCWK
>FUSION-ENST00000635845.1:329159-ENST00000394601.8:6486|61
LSSLYFQYEDIFKYINFHSLN
>FUSION-ENST00000661148.1:302820-ENST00000394601.8:6486|2084
RFGDKYWLPPER
>ENST00000265678.9|SNV-492545-G-A|3
MLHMDPHQR
>FUSION-ENST00000635845.1:329159-ENST00000394601.8:6486|842
LYVYQETSCSFLLMLK
>FUSION-ENST00000661148.1:302820-ENST00000394601.8:6486|1295
MIIHSMDLSSYHILK
>FUSION-ENST00000635845.1:329159-ENST00000394601.8:6486|932
MSTFADMK
>FUSION-ENST00000661148.1:302820-ENST00000394601.8:6486|1218
YICIVQIFYRK
>FUSION-ENST00000635845.1:329159-ENST00000394601.8:6486|303
ICFSILPLIFINMNKFLIEK
>FUSION-ENST00000661148.1:302820-ENST00000394601.8:6486|494
DSQPNSTRGTKR
>FUSION-ENST00000661148.1:302820-ENST00000394601.8:6486|624
DKEGHYIMVK
>FUSION-ENST00000635845.1:329159-ENST00000394601.8:6486|502
DVYITVIIACVQDR
>ENST00000248594.11|SNV-89551-C-G|3
YHRKPVLHMVSSEQHSADLNRNYSK
>FUSION-ENST00000661148.1:302820-ENST00000394601.8:6486|1752
VKKTYVL
>FUSION-ENST00000635845.1:329159-ENST00000394601.8:6486|1034
VWEHVESIIFSSLKDSI
>FUSION-ENST00000432829.6:156713-ENST00000430387.1:16391|7
SAEGIGAPPADFFMFADSER
>FUSION-ENST00000635845.1:329159-ENST00000394601.8:6486|785
MAERGLEGSLGYLS
>FUSION-ENST00000661148.1:302820-ENST00000394601.8:6486|791
MLKTRTPLLLQR
>FUSION-ENST00000661148.1:302820-ENST00000394601.8:6486|42
ELMYYKMIYKIGLINLPQSFLFFR
>ENST00000400427.5|INDEL-60046-G-GCCAT|10
VLVVPQPPLLQR
>FUSION-ENST00000635845.1:329159-ENST00000394601.8:6486|295
PLGLILL
>FUSION-ENST00000635845.1:329159-ENST00000394601.8:6486|647
MYVCMYVCIF
>FUSION-ENST00000661148.1:302820-ENST00000394601.8:6486|1889
MNVRDVGSKAR
>ENST00000486777.7|SNV-68572-A-G|1
GGPVLGASPHHSSSGEEKAK
>ENST00000592256.5|SNV-65185-C-T|2
KSPIQASWTACPRPAVPSR
>FUSION-ENST00000661148.1:302820-ENST00000394601.8:6486|2042
MWFLAGK
>FUSION-ENST00000635845.1:329159-ENST00000394601.8:6486|252
NWTIFLQLTCLMLHRSLF
>ENST00000481559.6|SNV-196703-C-T|3
MASERLVTGMKMISLSLQPPMPK
>FUSION-ENST00000661148.1:302820-ENST00000394601.8:6486|1920
FKSYLLI
>FUSION-ENST00000661148.1:302820-ENST00000394601.8:6486|3335
LSVKSRVTK
>FUSION-ENST00000661148.1:302820-ENST00000394601.8:6486|2508
LFCTLVAVDS
>FUSION-ENST00000635845.1:329159-ENST00000394601.8:6486|91
MEVCHVCQDSEMEK
>FUSION-ENST00000661148.1:302820-ENST00000394601.8:6486|2129
VERYVSESK
>FUSION-ENST00000661148.1:302820-ENST00000394601.8:6486|1557
MAIGNIVW
>FUSION-ENST00000661148.1:302820-ENST00000394601.8:6486|2383
VIGVSNR
>FUSION-ENST00000635845.1:329159-ENST00000394601.8:6486|395
MVAGEREKK
>FUSION-ENST00000661148.1:302820-ENST00000394601.8:6486|175
SGNSRCWK
>FUSION-ENST00000661148.1:302820-ENST00000394601.8:6486|1157
MLFSVCCALKWD
>ENST00000475313.5|SNV-86663-G-C|7
TVEDAGQYLHQKRSLMEEHR
>FUSION-ENST00000661148.1:302820-ENST00000394601.8:6486|1394
MRDYFSDVDPLTEVCAPGVQTTK
>FUSION-ENST00000661148.1:302820-ENST00000394601.8:6486|2571
SFWIFFHYISSKVK
>FUSION-ENST00000661148.1:302820-ENST00000394601.8:6486|3083
DNLGIRTPVKPRPHTQTILP
>FUSION-ENST00000635845.1:329159-ENST00000394601.8:6486|705
LHLKQALHY
>FUSION-ENST00000661148.1:302820-ENST00000394601.8:6486|1927
LYSIFHLHKSLIYFK
>FUSION-ENST00000635845.1:329159-ENST00000394601.8:6486|1255
QFSGFFLK
>FUSION-ENST00000661148.1:302820-ENST00000394601.8:6486|378
GIKYLGVQLTRDVK
>ENST00000479049.6|SNV-205225-G-C|4
MPPRQFHHLAAQGPQECLVRIYIVR
>FUSION-ENST00000635845.1:329159-ENST00000394601.8:6486|199
YPQFFFHLISNDSLPTNKNR
>FUSION-ENST00000635845.1:329159-ENST00000394601.8:6486|636
LISLTHDSK
>FUSION-ENST00000661148.1:302820-ENST00000394601.8:6486|2292
EHPQAESGRCLQ
>FUSION-ENST00000661148.1:302820-ENST00000394601.8:6486|193
MRYHLMPVRMVIIEMSGNSR
>FUSION-ENST00000661148.1:302820-ENST00000394601.8:6486|2251
MSIHHPPGCTK
>FUSION-ENST00000661148.1:302820-ENST00000394601.8:6486|2977
MSYLLPPKLFVLSCVIFVLTFSST
>FUSION-ENST00000635845.1:329159-ENST00000394601.8:6486|196
LSTGSNFR
>FUSION-ENST00000661148.1:302820-ENST00000394601.8:6486|689
KNWYQQLQKHTK
>FUSION-ENST00000635845.1:329159-ENST00000394601.8:6486|1141
METFPVFFNIK
>FUSION-ENST00000635845.1:329159-ENST00000394601.8:6486|1114
GTSHSKGVRK
>FUSION-ENST00000661148.1:302820-ENST00000394601.8:6486|2780
AVDNIPVK
>ENST00000399449.3|SNV-35699-G-A|4
LWSLTLLPIQRQTQYSRGTLK
>FUSION-ENST00000661148.1:302820-ENST00000394601.8:6486|1603
ALTANSR
>FUSION-ENST00000635845.1:329159-ENST00000394601.8:6486|476
YICVCLYTYVYYKIKK
>FUSION-ENST00000661148.1:302820-ENST00000394601.8:6486|1713
MVERLEELSLGNNK
>FUSION-ENST00000661148.1:302820-ENST00000394601.8:6486|3187
MCPEHRLRVVGVWANETIK
>FUSION-ENST00000661148.1:302820-ENST00000394601.8:6486|748
TPLRYSSK
>FUSION-ENST00000635845.1:329159-ENST00000394601.8:6486|445
MSYHLKLNYGILFCDKN
>ENST00000465208.5|SNV-14528-T-G|2
AHTKPREERSR
>FUSION-ENST00000661148.1:302820-ENST00000394601.8:6486|3330
HLCIDSLIK
>FUSION-ENST00000661148.1:302820-ENST00000394601.8:6486|855
EKKYLFFESFIFAQNVYLHVK
>FUSION-ENST00000635845.1:329159-ENST00000394601.8:6486|763
MCLTHNSHK
>FUSION-ENST00000635845.1:329159-ENST00000394601.8:6486|542
NFTNLRRNEIWF
>FUSION-ENST00000661148.1:302820-ENST00000394601.8:6486|1888
NVRDVGSKAR
>FUSION-ENST00000661148.1:302820-ENST00000394601.8:6486|3237
LSLLKIEKLAGHGGGCL
>ENST00000308910.9|SNV-5239-G-A|3
CWDHHIAEGYFCLPWK
>FUSION-ENST00000635845.1:329159-ENST00000394601.8:6486|235
MGETAPMMQLPSARLLP
>FUSION-ENST00000661148.1:302820-ENST00000394601.8:6486|2126
YVSESKQCSRQR
>FUSION-ENST00000661148.1:302820-ENST00000394601.8:6486|2915
FCDILDLK
>FUSION-ENST00000602185.5:7112-ENST00000248244.5:13188|10
VRLWDGGHGPGRGPNCGEQPGWK
>FUSION-ENST00000661148.1:302820-ENST00000394601.8:6486|546
MYQNLWDTAKAVFTGKFIALNAHR
>ENST00000250448.5|MNV-3935-AC-A|8
SASSARSSRGPAAGAGAEAGAAAPR
>FUSION-ENST00000661148.1:302820-ENST00000394601.8:6486|1041
VRTQGRIR
>FUSION-ENST00000635845.1:329159-ENST00000394601.8:6486|1277
MMNCNYY
>FUSION-ENST00000661148.1:302820-ENST00000394601.8:6486|1559
DPPQLRQR
>FUSION-ENST00000635845.1:329159-ENST00000394601.8:6486|353
IHNRFYIEMY
>FUSION-ENST00000661148.1:302820-ENST00000394601.8:6486|1110
QGMNGECTIRGVK
>FUSION-ENST00000661148.1:302820-ENST00000394601.8:6486|2936
MSMGTWSLAPTYK
>FUSION-ENST00000432829.6:156713-ENST00000430387.1:16391|16
GEPRTGLPER
>FUSION-ENST00000661148.1:302820-ENST00000394601.8:6486|79
YIGFTNHYGTCTPV
>FUSION-ENST00000661148.1:302820-ENST00000394601.8:6486|1923
SLIYFKLNHDKMNCMV
>ENST00000505667.6|SNV-14925-C-A|3
TPSTNVKPKTPNQR
>FUSION-ENST00000661148.1:302820-ENST00000394601.8:6486|1824
MEKLLNLSSSK
>FUSION-ENST00000661148.1:302820-ENST00000394601.8:6486|3169
MACILGR
>FUSION-ENST00000635845.1:329159-ENST00000394601.8:6486|1427
MKYVNTS
>ENST00000612677.6|SNV-23337-C-T|3
GRVSWQVEEKLSFPGVGEK
>FUSION-ENST00000661148.1:302820-ENST00000394601.8:6486|2728
MENIVLDFLM
>FUSION-ENST00000635845.1:329159-ENST00000394601.8:6486|567
GDKHFKHIFK
>FUSION-ENST00000661148.1:302820-ENST00000394601.8:6486|2226
IPAHLKATLACSWLENTLR
>FUSION-ENST00000661148.1:302820-ENST00000394601.8:6486|383
MHELPFTIATKGIKYLGVQLTR
>FUSION-ENST00000635845.1:329159-ENST00000394601.8:6486|1209
MFSKNILNFYFK
>FUSION-ENST00000635845.1:329159-ENST00000394601.8:6486|946
MKVYIWLVVKK
>FUSION-ENST00000635845.1:329159-ENST00000394601.8:6486|1138
ETFPVFFNIKFISLNISL
>FUSION-ENST00000635845.1:329159-ENST00000394601.8:6486|1054
FTNAILLHQNGGIYLFTYFK
>FUSION-ENST00000635845.1:329159-ENST00000394601.8:6486|1265
MRMQFSGFFLK
>FUSION-ENST00000635845.1:329159-ENST00000394601.8:6486|675
MYVCMYFLR
>FUSION-ENST00000661148.1:302820-ENST00000394601.8:6486|207
QPTNIWKKPHHHWSLEKCK
>FUSION-ENST00000661148.1:302820-ENST00000394601.8:6486|2120
IWWIKCVNKK
>FUSION-ENST00000661148.1:302820-ENST00000394601.8:6486|483
SSSTTIKLASSLAYK
>ENST00000353172.6|SNV-29217-T-C|1
LLEDMPQISGEQVSRK
>FUSION-ENST00000661148.1:302820-ENST00000394601.8:6486|87
MSLNVGVWNEYESK
>ENST00000301459.5|SNV-3065-C-T|1
EVQVSQYCHHPLRTRR
>FUSION-ENST00000661148.1:302820-ENST00000394601.8:6486|3206
NGMYFRK
>ENST00000344862.9|INDEL-3782-A-AA|3
SVLRRWK
>FUSION-ENST00000661148.1:302820-ENST00000394601.8:6486|1367
WLQEQIN
>FUSION-ENST00000635845.1:329159-ENST00000394601.8:6486|442
LNYGILFCDKN
>FUSION-ENST00000635845.1:329159-ENST00000394601.8:6486|277
MLNSFFKCHFFSNHTRY
>FUSION-ENST00000661148.1:302820-ENST00000394601.8:6486|1900
KQNINRFIQR
>FUSION-ENST00000661148.1:302820-ENST00000394601.8:6486|3054
MLYRFIKTK
>FUSION-ENST00000635845.1:329159-ENST00000394601.8:6486|919
QQDFGWLNNEFLS
>FUSION-ENST00000635845.1:329159-ENST00000394601.8:6486|1236
MKNNLGPH
>FUSION-ENST00000635845.1:329159-ENST00000394601.8:6486|839
LKQGGDDLR
>FUSION-ENST00000635845.1:329159-ENST00000394601.8:6486|495
MHMHIDIYVCVFTHMFTIK
>FUSION-ENST00000661148.1:302820-ENST00000394601.8:6486|1425
NLFSPWQDLVACEHIADSLILIR
>FUSION-ENST00000661148.1:302820-ENST00000394601.8:6486|377
LCMNSHSQLLQK
>FUSION-ENST00000635845.1:329159-ENST00000394601.8:6486|732
MLNFSKWKNSLR
>ENST00000546953.1|SNV-29672-C-G|2
MELNFVYGTLRILLIRF
>FUSION-ENST00000635845.1:329159-ENST00000394601.8:6486|823
MNFFLFTSDVLYLVLLPFVTHQQK
>FUSION-ENST00000661148.1:302820-ENST00000394601.8:6486|1721
ERSQTWRCVF
>FUSION-ENST00000661148.1:302820-ENST00000394601.8:6486|3068
MPPVSFPWLKLLLIPHYLPR
>FUSION-ENST00000661148.1:302820-ENST00000394601.8:6486|1791
PVIPALWEAEIGRSLEVR
>FUSION-ENST00000661148.1:302820-ENST00000394601.8:6486|379
GIKYLGVQLTR
>FUSION-ENST00000635845.1:329159-ENST00000394601.8:6486|782
MPIYCLCDK
>ENST00000301459.5|SNV-3065-C-T|2
EVQVSQYCHHPLRTR
>FUSION-ENST00000661148.1:302820-ENST00000394601.8:6486|2908
MRIYRIWFSVPALIR
>ENST00000550795.1|SNV-50533-C-A|2
GRQGAAHTLGGPR
>ENST00000590191.1|SNV-13067-G-C|1
GTAQPQLPASKGPAGGR
>FUSION-ENST00000661148.1:302820-ENST00000394601.8:6486|210
MQPTNIWKKPHHHWSLEK
>ENST00000333129.4|SNV-125470-A-C|2
SSESFGKYTSPVMSEPGDEHR
>FUSION-ENST00000661148.1:302820-ENST00000394601.8:6486|1859
LKPGENR
>FUSION-ENST00000661148.1:302820-ENST00000394601.8:6486|1032
GKLAILIIEK
>ENST00000641131.1|SNV-4428-C-A|2
TLAIVYSVLTPMVNTIIYSLR
>ENST00000359874.7|SNV-100150-A-G|3
FYTNKCCMCRAVFLTEALER
>FUSION-ENST00000635845.1:329159-ENST00000394601.8:6486|945
KVYIWLVVKK
>FUSION-ENST00000661148.1:302820-ENST00000394601.8:6486|112
EGDITHR
>FUSION-ENST00000661148.1:302820-ENST00000394601.8:6486|2677
CGIDDEGTTV
>FUSION-ENST00000635845.1:329159-ENST00000394601.8:6486|296
MPLGLILL
>ENST00000400427.5|INDEL-60046-G-GCCAT|8
VLVVPQPPLLQREPQQWHTRAPGGR
>ENST00000491388.6|SNV-180595-A-G|2
DNYWRWKR
>FUSION-ENST00000661148.1:302820-ENST00000394601.8:6486|909
VEILISTACF
>FUSION-ENST00000661148.1:302820-ENST00000394601.8:6486|2568
VWLRVFK
>FUSION-ENST00000661148.1:302820-ENST00000394601.8:6486|1145
YVIFSVLCFK
>FUSION-ENST00000661148.1:302820-ENST00000394601.8:6486|3045
MSYFRLSEKI
>FUSION-ENST00000661148.1:302820-ENST00000394601.8:6486|978
TIVTSLGGAIDYDLVMV
>FUSION-ENST00000635845.1:329159-ENST00000394601.8:6486|345
RKCTYQK
>FUSION-ENST00000661148.1:302820-ENST00000394601.8:6486|816
HSGPHTHRPGDSFR
>FUSION-ENST00000661148.1:302820-ENST00000394601.8:6486|3246
HSQLWNFNR
>ENST00000514252.1|SNV-118566-G-A|1
IYRVTSPISLQRAL
>ENST00000355832.10|SNV-69015-A-G|2
TSMPSGDEGIDEKLGLSYK
>FUSION-ENST00000661148.1:302820-ENST00000394601.8:6486|2103
FQAEERDMK
>FUSION-ENST00000661148.1:302820-ENST00000394601.8:6486|2151
MSHRVWSPAS
>FUSION-ENST00000661148.1:302820-ENST00000394601.8:6486|883
MPTISRTAELTAKYER
>FUSION-ENST00000661148.1:302820-ENST00000394601.8:6486|1083
GFDAVYVK
>FUSION-ENST00000635845.1:329159-ENST00000394601.8:6486|418
FMKTITKIIPIFYLIQCTSWK
>FUSION-ENST00000661148.1:302820-ENST00000394601.8:6486|2211
MCKENISAKVI
>FUSION-ENST00000635845.1:329159-ENST00000394601.8:6486|844
MIQEKLYVYQETSCSFLLMLK
>FUSION-ENST00000661148.1:302820-ENST00000394601.8:6486|1814
LGSALEER
>ENST00000614461.4|SNV-21489-C-T|1
GCLGIGCLEDQYFPWRAPAPSASAK
>FUSION-ENST00000661148.1:302820-ENST00000394601.8:6486|2228
MKTERYLVNL
>FUSION-ENST00000661148.1:302820-ENST00000394601.8:6486|2805
MYVLCFM
>FUSION-ENST00000661148.1:302820-ENST00000394601.8:6486|2036
MVVYFLYLDR
>FUSION-ENST00000661148.1:302820-ENST00000394601.8:6486|2831
MTAVNQELLKIPS
>FUSION-ENST00000635845.1:329159-ENST00000394601.8:6486|916
MSFEILVKY
>FUSION-ENST00000661148.1:302820-ENST00000394601.8:6486|2870
ILPLLILVFRIVERCTFQFK
>FUSION-ENST00000661148.1:302820-ENST00000394601.8:6486|1087
MVGIERK
>ENST00000280979.9|SNV-492922-A-G|2
HDVFTFYGYSYLQGSKLK
>FUSION-ENST00000602185.5:7112-ENST00000248244.5:13188|16
GQGFYGK
>FUSION-ENST00000661148.1:302820-ENST00000394601.8:6486|2465
GGVSQLFGFLLSYLQVLISK
>ENST00000342922.8|SNV-46063-G-A|3
SHIGLVYSQQINEVLDQLANLNRR
>FUSION-ENST00000635845.1:329159-ENST00000394601.8:6486|1304
MFSHIVGIQPMFAGHYFEKAK
>FUSION-ENST00000661148.1:302820-ENST00000394601.8:6486|3076
IFGTKISKGIFR
>FUSION-ENST00000661148.1:302820-ENST00000394601.8:6486|3159
LAVTESNWMPGERDSTGSGQK
>FUSION-ENST00000635845.1:329159-ENST00000394601.8:6486|1142
THLCGTFGAF
>ENST00000510489.1|SNV-8064-A-T|2
MILSLRPRRR
>FUSION-ENST00000635845.1:329159-ENST00000394601.8:6486|1240
SRYIYLLLIM
>FUSION-ENST00000661148.1:302820-ENST00000394601.8:6486|463
HMIMSTDAEKAFDKIQHPFMLK
>FUSION-ENST00000661148.1:302820-ENST00000394601.8:6486|3212
MRETKGVEQK
>FUSION-ENST00000661148.1:302820-ENST00000394601.8:6486|226
VNVAHIHHGILCSHKK
>FUSION-ENST00000661148.1:302820-ENST00000394601.8:6486|1937
VFFDISLFYVKF
>FUSION-ENST00000661148.1:302820-ENST00000394601.8:6486|1868
MAMPAKVKSFQPSYPR
>FUSION-ENST00000601731.1:7112-ENST00000248244.5:13188|9
DQGECLIPVCHPSPVKVDK
>FUSION-ENST00000661148.1:302820-ENST00000394601.8:6486|205
EMQIKTTMRYHLMPVR
>ENST00000374094.8|SNV-3392-G-A|1
NSQTDALEFNPSANPEANTIFQR
>FUSION-ENST00000635845.1:329159-ENST00000394601.8:6486|514
YKSNFMRYTDQYYLINILHNGLEH
>FUSION-ENST00000661148.1:302820-ENST00000394601.8:6486|1135
QDQYSDIRGIKSMGSIK
>FUSION-ENST00000635845.1:329159-ENST00000394601.8:6486|1457
MTQAMCFK
>FUSION-ENST00000661148.1:302820-ENST00000394601.8:6486|1306
ICLFNLTLKNNSQKMCQSK
>FUSION-ENST00000635845.1:329159-ENST00000394601.8:6486|257
MVEGEGEAGHTLHGGRRER
>FUSION-ENST00000635845.1:329159-ENST00000394601.8:6486|893
GIVLCELDIPI
>FUSION-ENST00000661148.1:302820-ENST00000394601.8:6486|270
TKTPNVIAIKA
>FUSION-ENST00000635845.1:329159-ENST00000394601.8:6486|753
DSEFYSVR
>FUSION-ENST00000661148.1:302820-ENST00000394601.8:6486|2278
QHCKEHNYICTLVNMYQIFLRIIPK
>FUSION-ENST00000661148.1:302820-ENST00000394601.8:6486|1848
MQRLIVTDTCT
>FUSION-ENST00000635845.1:329159-ENST00000394601.8:6486|1091
MTAYLFLLNISLYCKEGR
>FUSION-ENST00000661148.1:302820-ENST00000394601.8:6486|2990
GPQSITENR
>ENST00000592256.5|SNV-65185-C-T|4
MKKSPIQASWTACPRPAVPSR
>FUSION-ENST00000635845.1:329159-ENST00000394601.8:6486|1364
QFSWCLSFLGS
>ENST00000269143.8|SNV-26068-C-T|5
ASIFKVHLRSLK
>FUSION-ENST00000661148.1:302820-ENST00000394601.8:6486|443
MLKTLNKLGSDGTYLK
>FUSION-ENST00000661148.1:302820-ENST00000394601.8:6486|847
YLFFESFIFAQNVYLHVK
>FUSION-ENST00000635845.1:329159-ENST00000394601.8:6486|244
DGRETCHF
>ENST00000554063.1|SNV-9480-G-A|2
CFSAASLCCRGFFKNTS
>FUSION-ENST00000661148.1:302820-ENST00000394601.8:6486|2921
NSAVMNTQVPVSFWVEHRIYF
>ENST00000644917.1|SNV-105404-G-A|3
DEEGAIVILK
>FUSION-ENST00000635845.1:329159-ENST00000394601.8:6486|1109
GVRKYIPTMCLGGEENWSVCK
>FUSION-ENST00000661148.1:302820-ENST00000394601.8:6486|3222
HTHIKEHTFLEHGQIFNVPR
>FUSION-ENST00000635845.1:329159-ENST00000394601.8:6486|449
LIQSPVPCHWD
>FUSION-ENST00000661148.1:302820-ENST00000394601.8:6486|595
QSLSPQHNQIR
>FUSION-ENST00000661148.1:302820-ENST00000394601.8:6486|3306
NLSCYPGSFQIKVER
>FUSION-ENST00000661148.1:302820-ENST00000394601.8:6486|1843
TPVIYKVWTGDLLVHR
>FUSION-ENST00000635845.1:329159-ENST00000394601.8:6486|79
MHSCVYRR
>FUSION-ENST00000635845.1:329159-ENST00000394601.8:6486|749
YGRCSHTKVNTR
>FUSION-ENST00000601731.1:7112-ENST00000248244.5:13188|46
TERQWLWV
>FUSION-ENST00000661148.1:302820-ENST00000394601.8:6486|3082
TPVKPRPHTQTILP
>FUSION-ENST00000601387.5:7112-ENST00000248244.5:13188|1
TWNSEWVGDTGR
>FUSION-ENST00000635845.1:329159-ENST00000394601.8:6486|548
KGFSVHWQSFLWQAWR
>FUSION-ENST00000661148.1:302820-ENST00000394601.8:6486|177
VIIEMSGNSRCWKGCGEIGMLLHCW
>FUSION-ENST00000661148.1:302820-ENST00000394601.8:6486|2035
VVYFLYLDR
>FUSION-ENST00000661148.1:302820-ENST00000394601.8:6486|1189
MVNFGNKMQDSSQIFK
>FUSION-ENST00000661148.1:302820-ENST00000394601.8:6486|3060
SFERQHPGSMLYR
>FUSION-ENST00000661148.1:302820-ENST00000394601.8:6486|691
ERKNWYQQLQK
>FUSION-ENST00000661148.1:302820-ENST00000394601.8:6486|1273
MAQVFLLLGLSITRSFFPSVLFNIR
>FUSION-ENST00000661148.1:302820-ENST00000394601.8:6486|2222
ATLACSWLENTLRQR
>FUSION-ENST00000635845.1:329159-ENST00000394601.8:6486|1208
FSKNILNFYFK
>FUSION-ENST00000661148.1:302820-ENST00000394601.8:6486|1613
MLVSNPEILYFTDR
>FUSION-ENST00000661148.1:302820-ENST00000394601.8:6486|3315
MTSWSNNLER
>FUSION-ENST00000661148.1:302820-ENST00000394601.8:6486|1611
MPWTVFYSLIQR
>FUSION-ENST00000661148.1:302820-ENST00000394601.8:6486|304
EPKRSLHSPANPK
>FUSION-ENST00000661148.1:302820-ENST00000394601.8:6486|2885
MIGNMAL
>FUSION-ENST00000661148.1:302820-ENST00000394601.8:6486|1343
CNLCLPYINTVLR
>FUSION-ENST00000635845.1:329159-ENST00000394601.8:6486|98
VQRISTIQK
>FUSION-ENST00000661148.1:302820-ENST00000394601.8:6486|3166
MACILGRKFWQYFDY
>FUSION-ENST00000661148.1:302820-ENST00000394601.8:6486|862
MLGIYYSFNK
>FUSION-ENST00000661148.1:302820-ENST00000394601.8:6486|1460
MMATLHR
>FUSION-ENST00000661148.1:302820-ENST00000394601.8:6486|1907
SNHFTATMEGALGSR
>FUSION-ENST00000670045.1:329159-ENST00000394601.8:6486|1499
QNILLCNHICLSIINITF
>ENST00000509742.1|SNV-492545-G-A|1
DPHQRLTAMQVLKHPWVVNR
>FUSION-ENST00000635845.1:329159-ENST00000394601.8:6486|879
MNLFFVTDKFVLNN
>FUSION-ENST00000661148.1:302820-ENST00000394601.8:6486|869
LLELSFMK
>FUSION-ENST00000635845.1:329159-ENST00000394601.8:6486|645
MNSLFSK
>FUSION-ENST00000661148.1:302820-ENST00000394601.8:6486|731
EKGQVTHKGK
>FUSION-ENST00000661148.1:302820-ENST00000394601.8:6486|1509
VKKILIK
>FUSION-ENST00000601731.1:7112-ENST00000248244.5:13188|12
MDQGECLIPVCHPSPVK
>FUSION-ENST00000661148.1:302820-ENST00000394601.8:6486|3261
MPVTPALWEAEAGGSR
>FUSION-ENST00000661148.1:302820-ENST00000394601.8:6486|1302
MCQSKFSLVSKER
>FUSION-ENST00000661148.1:302820-ENST00000394601.8:6486|2003
SILHSKR
>ENST00000360647.8|INDEL-87189-A-AA|1
EEAETTFSRKNPYNK
>FUSION-ENST00000661148.1:302820-ENST00000394601.8:6486|3033
SASPLFNVFLLLK
>FUSION-ENST00000661148.1:302820-ENST00000394601.8:6486|1433
MYSLVLLQK
>FUSION-ENST00000661148.1:302820-ENST00000394601.8:6486|2466
DLKILSLSLIASPSAPFLLS
>FUSION-ENST00000661148.1:302820-ENST00000394601.8:6486|971
NQIPFYQSPTMCLGLSPL
>FUSION-ENST00000635845.1:329159-ENST00000394601.8:6486|1257
MQFSGFFLK
>FUSION-ENST00000661148.1:302820-ENST00000394601.8:6486|2477
MAACFGLPK
>FUSION-ENST00000635845.1:329159-ENST00000394601.8:6486|1254
QFSGFFLKACNWIFDL
>ENST00000355832.10|SNV-69015-A-G|3
TSMPSGDEGIDEK
>FUSION-ENST00000635845.1:329159-ENST00000394601.8:6486|642
MNSLFSKALDVYYVLEYPKR
>FUSION-ENST00000635845.1:329159-ENST00000394601.8:6486|621
MILILINFFSFLYHKKLK
>FUSION-ENST00000661148.1:302820-ENST00000394601.8:6486|733
AAREKGQVTHK
>FUSION-ENST00000661148.1:302820-ENST00000394601.8:6486|2328
RMALVEARM
>FUSION-ENST00000661148.1:302820-ENST00000394601.8:6486|280
VLVPNRPMEQDRGLR
>FUSION-ENST00000661148.1:302820-ENST00000394601.8:6486|1727
NALISTRLKLNIK
>FUSION-ENST00000635845.1:329159-ENST00000394601.8:6486|150
MYFSLHLSGILLMAIDGLGMK
>ENST00000509742.1|SNV-492545-G-A|7
LHMDPHQR
>FUSION-ENST00000661148.1:302820-ENST00000394601.8:6486|1585
MSLDSARLQ
>FUSION-ENST00000661148.1:302820-ENST00000394601.8:6486|3183
VVGVWANETIK
>ENST00000317402.11|SNV-7555-A-G|3
VSYLTQMDVK
>FUSION-ENST00000661148.1:302820-ENST00000394601.8:6486|1011
TLTGGIHRVEGCIN
>FUSION-ENST00000635845.1:329159-ENST00000394601.8:6486|1184
MYPQLLKLYTLNMCSLKK
>FUSION-ENST00000635845.1:329159-ENST00000394601.8:6486|241
LVIESLMMLNC
>FUSION-ENST00000635845.1:329159-ENST00000394601.8:6486|1134
MATIFLEISILYDIVVCKSLSFT
>FUSION-ENST00000635845.1:329159-ENST00000394601.8:6486|509
MYFVPNPTK
>FUSION-ENST00000661148.1:302820-ENST00000394601.8:6486|1512
DILNVFEIYFYYFLLVDGIER
>ENST00000652356.1|SNV-3845-C-T|3
TSSLCASARPSAR
>ENST00000287727.7|SNV-161827-A-G|3
IPSNRYDEMMKAMNK
>FUSION-ENST00000635845.1:329159-ENST00000394601.8:6486|1149
MPQPYRHTSLLR
>FUSION-ENST00000635845.1:329159-ENST00000394601.8:6486|774
NVIFIFIK
>FUSION-ENST00000661148.1:302820-ENST00000394601.8:6486|2832
TAVNQELLK
>FUSION-ENST00000661148.1:302820-ENST00000394601.8:6486|2061
YISFIKFSNISLIETLKNH
>FUSION-ENST00000661148.1:302820-ENST00000394601.8:6486|1715
LVLKHYLWQWFM
>FUSION-ENST00000661148.1:302820-ENST00000394601.8:6486|936
MTLWKRHR
>FUSION-ENST00000661148.1:302820-ENST00000394601.8:6486|1447
MRHYAELILYFF
>FUSION-ENST00000661148.1:302820-ENST00000394601.8:6486|2400
EERSGMRTCLWLDE
>FUSION-ENST00000661148.1:302820-ENST00000394601.8:6486|2445
WHPVTLQIQGLACFSF
>FUSION-ENST00000635845.1:329159-ENST00000394601.8:6486|194
SNIYQLFNSVVG
>FUSION-ENST00000635845.1:329159-ENST00000394601.8:6486|1193
MLVSVFR
>FUSION-ENST00000661148.1:302820-ENST00000394601.8:6486|1842
MTPVIYKVWTGDLLVHRHFCQIGK
>FUSION-ENST00000661148.1:302820-ENST00000394601.8:6486|573
MPTGESRKDLK
>FUSION-ENST00000635845.1:329159-ENST00000394601.8:6486|1369
FKQFSWCLSFLGS
>FUSION-ENST00000601731.1:7112-ENST00000248244.5:13188|68
TPGRRSGYGMEVTGR
>FUSION-ENST00000635845.1:329159-ENST00000394601.8:6486|156
MTQGKMPLR
>FUSION-ENST00000661148.1:302820-ENST00000394601.8:6486|1615
EQAKHLR
>FUSION-ENST00000661148.1:302820-ENST00000394601.8:6486|2502
LKMIYSIKI
>FUSION-ENST00000661148.1:302820-ENST00000394601.8:6486|513
MIKEISSLTPQEYKLPSENTINTFT
>FUSION-ENST00000661148.1:302820-ENST00000394601.8:6486|442
LKTLNKLGSDGTYLK
>FUSION-ENST00000635845.1:329159-ENST00000394601.8:6486|328
VYSFVIKIN
>FUSION-ENST00000661148.1:302820-ENST00000394601.8:6486|2642
VARLMFSGEQCLR
>FUSION-ENST00000421119.1:96-ENST00000380959.7:91463|81
MTCQPGPGGWMNFTHSSR
>FUSION-ENST00000635845.1:329159-ENST00000394601.8:6486|1072
SHGYFSFKR
>FUSION-ENST00000661148.1:302820-ENST00000394601.8:6486|2125
MKIWWIK
>FUSION-ENST00000661148.1:302820-ENST00000394601.8:6486|1453
ISAHRNLR
>FUSION-ENST00000661148.1:302820-ENST00000394601.8:6486|2141
MWTGCMGFR
>FUSION-ENST00000661148.1:302820-ENST00000394601.8:6486|2382
MVIGVSNRLASCILSESNTIIFDI
>FUSION-ENST00000661148.1:302820-ENST00000394601.8:6486|2864
SQTLLYHK
>FUSION-ENST00000661148.1:302820-ENST00000394601.8:6486|1535
MWFPVIMGSSIYVLFKHFDLR
>FUSION-ENST00000661148.1:302820-ENST00000394601.8:6486|2169
RDENMNTIHSLSTER
>FUSION-ENST00000661148.1:302820-ENST00000394601.8:6486|2446
MWHPVTLQIQGLACFSF
>FUSION-ENST00000661148.1:302820-ENST00000394601.8:6486|798
IYWLEILAASTAV
>ENST00000432564.3|SNV-1434-C-T|5
QPGHSKTQRLEEMPISNLGR
>ENST00000327536.5|MNV-172-GTG-G|3
GRPASSPQHGFGFRGAER
>FUSION-ENST00000661148.1:302820-ENST00000394601.8:6486|1897
FIQRIKDYQMNVR
>FUSION-ENST00000661148.1:302820-ENST00000394601.8:6486|2601
NVLSVIRQF
>FUSION-ENST00000661148.1:302820-ENST00000394601.8:6486|1981
CHCTPAWATEK
>FUSION-ENST00000661148.1:302820-ENST00000394601.8:6486|968
MTQIVSLYDGAGP
>FUSION-ENST00000635845.1:329159-ENST00000394601.8:6486|1211
MNYQVRGLVSD
>FUSION-ENST00000635845.1:329159-ENST00000394601.8:6486|966
MLSYCNICRLEELVGLLAL
>FUSION-ENST00000661148.1:302820-ENST00000394601.8:6486|2487
LKFHNIHIS
>FUSION-ENST00000635845.1:329159-ENST00000394601.8:6486|590
MTAKWGLVANY
>FUSION-ENST00000635845.1:329159-ENST00000394601.8:6486|1195
SFIKLYVIGHS
>FUSION-ENST00000661148.1:302820-ENST00000394601.8:6486|1386
QSLSALHKYSTEISLSFKCLIAI
>FUSION-ENST00000661148.1:302820-ENST00000394601.8:6486|176
MSGNSRCWK
>FUSION-ENST00000635845.1:329159-ENST00000394601.8:6486|1312
SSVFIPNLPLLLFPLLVDG
>FUSION-ENST00000661148.1:302820-ENST00000394601.8:6486|3044
SYFRLSEKI
>FUSION-ENST00000661148.1:302820-ENST00000394601.8:6486|2523
SLLTSVLNKTRK
>FUSION-ENST00000661148.1:302820-ENST00000394601.8:6486|1874
AKHLFDFE
>ENST00000494398.5|SNV-132094-T-A|2
YHFYHITALMMCKK
>FUSION-ENST00000661148.1:302820-ENST00000394601.8:6486|1515
IFKREEK
>FUSION-ENST00000601731.1:7112-ENST00000248244.5:13188|10
MDQGECLIPVCHPSPVKVDK
>FUSION-ENST00000661148.1:302820-ENST00000394601.8:6486|2320
MIYIPLGIYPVLGLLGQVVFLVLDL
>FUSION-ENST00000661148.1:302820-ENST00000394601.8:6486|2742
MRNIAIPALC
>FUSION-ENST00000661148.1:302820-ENST00000394601.8:6486|346
EDTNKWK
>FUSION-ENST00000661148.1:302820-ENST00000394601.8:6486|1961
VLIISVYLLVLGLLQKYLI
>FUSION-ENST00000421119.1:96-ENST00000380959.7:91463|57
EQSKMSFSVK
>FUSION-ENST00000602185.5:7112-ENST00000248244.5:13188|1
AGTQPLLRPPS
>FUSION-ENST00000661148.1:302820-ENST00000394601.8:6486|271
MTKTPNVIAIKA
>FUSION-ENST00000635845.1:329159-ENST00000394601.8:6486|421
MFMKTITK
>FUSION-ENST00000661148.1:302820-ENST00000394601.8:6486|1825
YNSQTHEGKFFCSIR
>FUSION-ENST00000635845.1:329159-ENST00000394601.8:6486|991
PFLDLSLK
>FUSION-ENST00000566836.1:9921-ENST00000585479.5:6283|2
NTNVCCRDHVCRR
>FUSION-ENST00000661148.1:302820-ENST00000394601.8:6486|1816
RLGSALEER
>FUSION-ENST00000661148.1:302820-ENST00000394601.8:6486|1973
KNVAEEN
>FUSION-ENST00000661148.1:302820-ENST00000394601.8:6486|2675
FCRLILGIYSAVCMK
>ENST00000491388.6|SNV-180595-A-G|5
MDNYWRWK
>FUSION-ENST00000661148.1:302820-ENST00000394601.8:6486|882
PTISRTAELTAKYER
>FUSION-ENST00000661148.1:302820-ENST00000394601.8:6486|1568
MGVVQSSLN
>FUSION-ENST00000635845.1:329159-ENST00000394601.8:6486|1097
VLERPTNVF
>FUSION-ENST00000635845.1:329159-ENST00000394601.8:6486|306
KTFDFILCYFCYCWWR
>FUSION-ENST00000661148.1:302820-ENST00000394601.8:6486|1934
MYIERYTHIILYGMLYSIFHLHK
>FUSION-ENST00000635845.1:329159-ENST00000394601.8:6486|654
MLLPKTVSLYLLWLYEKLK
>FUSION-ENST00000661148.1:302820-ENST00000394601.8:6486|1373
MICEVLITL
>FUSION-ENST00000635845.1:329159-ENST00000394601.8:6486|250
MDCFPLGDTYFQR
>FUSION-ENST00000661148.1:302820-ENST00000394601.8:6486|2856
MSWKTKIFMAIFFR
>FUSION-ENST00000661148.1:302820-ENST00000394601.8:6486|787
TPLLLQR
>ENST00000216129.7|SNV-14599-G-A|6
VVSKYIKSPVLFLR
>FUSION-ENST00000635845.1:329159-ENST00000394601.8:6486|706
MLHLKQALHY
>FUSION-ENST00000635845.1:329159-ENST00000394601.8:6486|363
MYVYVYGK
>ENST00000264230.5|SNV-4391-T-A|1
QVEMTAQDVKDAHWFYDTPGITK
>FUSION-ENST00000661148.1:302820-ENST00000394601.8:6486|516
AGVLKRLIK
>FUSION-ENST00000635845.1:329159-ENST00000394601.8:6486|1019
IHYIFFIKGLHIIK
>FUSION-ENST00000661148.1:302820-ENST00000394601.8:6486|2694
QTEKYNICIVSCVLFLKIVLWFK
>FUSION-ENST00000355700.9:166-ENST00000668426.1:1426|7
REGGCLQTRK
>FUSION-ENST00000635845.1:329159-ENST00000394601.8:6486|1352
MNLWGYERSTTVAYN
>FUSION-ENST00000661148.1:302820-ENST00000394601.8:6486|1688
GTQVKKTLTI
>FUSION-ENST00000661148.1:302820-ENST00000394601.8:6486|2164
DENMNTIHSLSTER
>FUSION-ENST00000661148.1:302820-ENST00000394601.8:6486|1492
TKYIGNLTYLNK
>FUSION-ENST00000661148.1:302820-ENST00000394601.8:6486|1401
MAGFGCL
>FUSION-ENST00000432829.6:156713-ENST00000430387.1:16391|8
TSIRSAEGIGAPPADFFMFADSER
>FUSION-ENST00000635845.1:329159-ENST00000394601.8:6486|1224
VPERLNELSSSWTSQ
>FUSION-ENST00000596583.5:7112-ENST00000248244.5:13188|1
ETDNAAIISE
>FUSION-ENST00000635845.1:329159-ENST00000394601.8:6486|541
GWAEAGVEFR
>FUSION-ENST00000661148.1:302820-ENST00000394601.8:6486|2011
ETLQEVEKSESSR
>ENST00000432564.3|SNV-1434-C-T|7
ICSLKPKQPGHSKTQR
>FUSION-ENST00000661148.1:302820-ENST00000394601.8:6486|2829
VENINMT
>FUSION-ENST00000661148.1:302820-ENST00000394601.8:6486|3021
MLSKEKTK
>FUSION-ENST00000635845.1:329159-ENST00000394601.8:6486|1115
MGTSHSKGVRK
>FUSION-ENST00000661148.1:302820-ENST00000394601.8:6486|1047
WQPGGDSKYAVQYVGPK
>FUSION-ENST00000661148.1:302820-ENST00000394601.8:6486|33
IYKIGLINLPQSFLFFRSSGILLG
>FUSION-ENST00000661148.1:302820-ENST00000394601.8:6486|1112
QGMNGECTIR
>FUSION-ENST00000661148.1:302820-ENST00000394601.8:6486|2091
FKLYGAPSAGSGK
>FUSION-ENST00000661148.1:302820-ENST00000394601.8:6486|2767
SICFFKPISDSLLYIGESR
>FUSION-ENST00000595207.5:6399-ENST00000248244.5:13188|2
ICLGSSCRTWNSEWVGDTGR
>FUSION-ENST00000661148.1:302820-ENST00000394601.8:6486|728
GKHVRLTAGLSAETLQAR
>FUSION-ENST00000635845.1:329159-ENST00000394601.8:6486|132
MSVNTIDR
>FUSION-ENST00000635845.1:329159-ENST00000394601.8:6486|1219
TKSFIITLIITRESGLIK
>FUSION-ENST00000661148.1:302820-ENST00000394601.8:6486|2593
LSSPVTFILPCPHTQFLAVY
>ENST00000590191.1|SNV-13067-G-C|2
GTAQPQLPASK
>FUSION-ENST00000635845.1:329159-ENST00000394601.8:6486|1444
VSVYEHTTYCK
>FUSION-ENST00000601731.1:7112-ENST00000248244.5:13188|11
DQGECLIPVCHPSPVK
>FUSION-ENST00000635845.1:329159-ENST00000394601.8:6486|1082
SPYISLI
>ENST00000590191.1|SNV-13067-G-C|3
AFQKGTAQPQLPASKGPAGGR
>ENST00000381158.3|INDEL-268951-G-GT|4
MEDERVISTERGQHLGEQLGFEFF
>ENST00000395135.7|MNV-3444-TG-T|1
ACSAPSARRPGP
>ENST00000482415.6|SNV-83888-C-T|2
LQQHHLHCPLHCLEGEATPRPR
>ENST00000370944.9|SNV-544-C-G|3
IFSNHHHRLQLKAAPASSNPR
>ENST00000550795.1|SNV-50533-C-A|3
EGSWPRGRQGAAHTLGGPR
>FUSION-ENST00000635845.1:329159-ENST00000394601.8:6486|771
MNSVALSTDALNR
>FUSION-ENST00000601731.1:7112-ENST00000248244.5:13188|69
AGKGAQLW
>FUSION-ENST00000661148.1:302820-ENST00000394601.8:6486|322
MPPIYNHLIFDKPDK
>FUSION-ENST00000635845.1:329159-ENST00000394601.8:6486|1158
MPLHSSLGNRVRFCLK
>FUSION-ENST00000661148.1:302820-ENST00000394601.8:6486|353
KTQYHGNGHTAQSNL
>FUSION-ENST00000661148.1:302820-ENST00000394601.8:6486|1292
DLSSYHILK
>FUSION-ENST00000661148.1:302820-ENST00000394601.8:6486|881
IFRCSAK
>FUSION-ENST00000635845.1:329159-ENST00000394601.8:6486|956
SFFLKDQDKNSEFLLFCF
>FUSION-ENST00000661148.1:302820-ENST00000394601.8:6486|142
GVSSQSLE
>ENST00000490506.5|SNV-9480-G-A|6
SAAYSQVLLRCLTLLQRLLQEHQLK
>ENST00000614616.4|INDEL-46899-A-AA|9
KEDGFRSSCNSK
>FUSION-ENST00000635845.1:329159-ENST00000394601.8:6486|1479
YIINYVLK
>FUSION-ENST00000635845.1:329159-ENST00000394601.8:6486|378
TAGKPAIFK
>FUSION-ENST00000661148.1:302820-ENST00000394601.8:6486|2436
MTVVSIECEK
>FUSION-ENST00000661148.1:302820-ENST00000394601.8:6486|1949
MPVIPATGEVEAGK
>FUSION-ENST00000661148.1:302820-ENST00000394601.8:6486|1448
SSDSLTSASQVAGITAMR
>ENST00000519376.5|SNV-52062-A-G|8
MCLVKTDSCGR
>FUSION-ENST00000602185.5:7112-ENST00000248244.5:13188|14
GQGFYGKSWGWGWGWGLEDTWAKVR
>FUSION-ENST00000635845.1:329159-ENST00000394601.8:6486|1202
MLNMISVLSYNNVVKYK
>FUSION-ENST00000661148.1:302820-ENST00000394601.8:6486|896
NTCFLKVLSLHK
>ENST00000482415.6|SNV-83888-C-T|1
LQQHHLHCPLHCLEGEATPRPRQR
>FUSION-ENST00000635845.1:329159-ENST00000394601.8:6486|393
MYIDMYVGGLNVCVCIWK
>FUSION-ENST00000661148.1:302820-ENST00000394601.8:6486|1703
AERQVLLAVASNEGEK
>FUSION-ENST00000635845.1:329159-ENST00000394601.8:6486|307
QQKKTFDFILCYFCYCWWR
>FUSION-ENST00000635845.1:329159-ENST00000394601.8:6486|70
ANVYLFLCFQLKVLVLGK
>FUSION-ENST00000635845.1:329159-ENST00000394601.8:6486|1248
SSQDRFSLLYFCIVESFESNFK
>FUSION-ENST00000661148.1:302820-ENST00000394601.8:6486|507
DKFLDTYTLSR
>FUSION-ENST00000661148.1:302820-ENST00000394601.8:6486|2689
MMKEQRCDR
>ENST00000477770.5|SNV-13147-G-T|5
MICEETSEK
>FUSION-ENST00000661148.1:302820-ENST00000394601.8:6486|887
MSKIFRCSAK
>ENST00000250448.5|MNV-3935-AC-A|18
APTGRCTRTPATCSR
>FUSION-ENST00000635845.1:329159-ENST00000394601.8:6486|993
DSCPCHSTHALER
>FUSION-ENST00000661148.1:302820-ENST00000394601.8:6486|1291
MSKSISHFFLK
>FUSION-ENST00000661148.1:302820-ENST00000394601.8:6486|3032
MSASPLFNVFLLLKK
>FUSION-ENST00000635845.1:329159-ENST00000394601.8:6486|1323
TFNLHTK
>FUSION-ENST00000635845.1:329159-ENST00000394601.8:6486|832
MIYLIFT
>FUSION-ENST00000661148.1:302820-ENST00000394601.8:6486|3334
SRVTKACICALTH
>FUSION-ENST00000432829.6:156713-ENST00000430387.1:16391|19
TKFEEESK
>FUSION-ENST00000635845.1:329159-ENST00000394601.8:6486|1423
LIQVRCIEQCLAHKC
>FUSION-ENST00000635845.1:329159-ENST00000394601.8:6486|107
YNLLFVQRINR
>FUSION-ENST00000635845.1:329159-ENST00000394601.8:6486|943
VYIWLVVKK
>FUSION-ENST00000635845.1:329159-ENST00000394601.8:6486|497
MLIILWCT
>ENST00000317402.11|SNV-7555-A-G|2
VSYLTQMDVKLVFVMEGEPPK
>FUSION-ENST00000635845.1:329159-ENST00000394601.8:6486|1244
MEDFKWRESELI
>FUSION-ENST00000661148.1:302820-ENST00000394601.8:6486|2925
YHIFLIQSTTDGYLG
>FUSION-ENST00000661148.1:302820-ENST00000394601.8:6486|2490
MLFLVSSKILACLF
>FUSION-ENST00000661148.1:302820-ENST00000394601.8:6486|1297
FSLVSKER
>FUSION-ENST00000661148.1:302820-ENST00000394601.8:6486|2732
MSNTYMIL
>FUSION-ENST00000661148.1:302820-ENST00000394601.8:6486|2101
FQAEERDMKYYK
>FUSION-ENST00000661148.1:302820-ENST00000394601.8:6486|2254
NFRYHYKPISSLFLALKL
>FUSION-ENST00000661148.1:302820-ENST00000394601.8:6486|286
GKDFMTK
>FUSION-ENST00000661148.1:302820-ENST00000394601.8:6486|949
IYTIKCSLCPK
>FUSION-ENST00000661148.1:302820-ENST00000394601.8:6486|1431
YSLVLLQK
>FUSION-ENST00000661148.1:302820-ENST00000394601.8:6486|814
CLYHQGLVLQT
>FUSION-ENST00000661148.1:302820-ENST00000394601.8:6486|588
YISFLKPMR
>FUSION-ENST00000635845.1:329159-ENST00000394601.8:6486|1250
MKSSQDRFSLLYFCIVESFESNFK
>FUSION-ENST00000661148.1:302820-ENST00000394601.8:6486|1617
MREQAKHLR
>FUSION-ENST00000635845.1:329159-ENST00000394601.8:6486|219
MEVLCTTCITGFSCK
>FUSION-ENST00000661148.1:302820-ENST00000394601.8:6486|3292
SFRVLFLFLFWLSP
>FUSION-ENST00000661148.1:302820-ENST00000394601.8:6486|2521
KNASPMV
>FUSION-ENST00000661148.1:302820-ENST00000394601.8:6486|3295
LLSPSTFTFHFYL
>FUSION-ENST00000635845.1:329159-ENST00000394601.8:6486|593
MCKKDSEQLM
>FUSION-ENST00000661148.1:302820-ENST00000394601.8:6486|3057
QHPGSMLYRFIK
>ENST00000431373.1|SNV-14698-G-C|3
MAASGRVSGSASWESVS
>FUSION-ENST00000661148.1:302820-ENST00000394601.8:6486|3110
MKTIPPSNSTESGICK
>FUSION-ENST00000661148.1:302820-ENST00000394601.8:6486|1065
MPPCLANFCIFSRDGVSPCWSGWSR
>FUSION-ENST00000596583.5:6938-ENST00000248244.5:13188|3
FRKETDNAAIINLLGQLLQNLEQ
>FUSION-ENST00000635845.1:329159-ENST00000394601.8:6486|1272
ILPEVSIWK
>FUSION-ENST00000601731.1:7112-ENST00000248244.5:13188|21
MLLFISGWR
>FUSION-ENST00000661148.1:302820-ENST00000394601.8:6486|2944
SCYALIMLK
>FUSION-ENST00000661148.1:302820-ENST00000394601.8:6486|1612
LVSNPEILYFTDR
>FUSION-ENST00000661148.1:302820-ENST00000394601.8:6486|2293
EHPQAESGR
>FUSION-ENST00000661148.1:302820-ENST00000394601.8:6486|1405
LTKQLLRLDNDM
>FUSION-ENST00000661148.1:302820-ENST00000394601.8:6486|3086
KDNLGIR
>ENST00000284274.5|SNV-25512-A-G|3
AIELCNDK
>FUSION-ENST00000661148.1:302820-ENST00000394601.8:6486|1655
AVVYVILLN
>ENST00000491388.6|SNV-180595-A-G|4
DNYWRWK
>FUSION-ENST00000661148.1:302820-ENST00000394601.8:6486|1415
VEILALGISK
>ENST00000550795.1|SNV-50533-C-A|1
QGAAHTLGGPR
>FUSION-ENST00000661148.1:302820-ENST00000394601.8:6486|365
EKHSMLMDRK
>FUSION-ENST00000661148.1:302820-ENST00000394601.8:6486|2025
HAEMRLLRYLC
>ENST00000477772.1|SNV-28699-G-A|1
AGQCWRCER
>FUSION-ENST00000661148.1:302820-ENST00000394601.8:6486|2852
MIGQMHR
>FUSION-ENST00000661148.1:302820-ENST00000394601.8:6486|189
YHLMPVRMVIIEMSGNSR
>FUSION-ENST00000635845.1:329159-ENST00000394601.8:6486|284
MSSMLNSFFKCHFFSNHTR
>FUSION-ENST00000661148.1:302820-ENST00000394601.8:6486|1978
MCHCTPAWATEKDSVSEKK
>FUSION-ENST00000661148.1:302820-ENST00000394601.8:6486|2529
TCVDEIKRK
>FUSION-ENST00000625598.1:688-ENST00000296674.13:55|48
GADRMGK
>FUSION-ENST00000661148.1:302820-ENST00000394601.8:6486|902
QLNRNVVTYILLVGSIKM
>FUSION-ENST00000661148.1:302820-ENST00000394601.8:6486|2205
MWSQFYHFSNHSLK
>FUSION-ENST00000635845.1:329159-ENST00000394601.8:6486|1207
NILNFYFK
>FUSION-ENST00000635845.1:329159-ENST00000394601.8:6486|123
SFLLQSY
>ENST00000475313.5|SNV-86663-G-C|6
RSLMEEHR
>ENST00000342922.8|SNV-46063-G-A|1
RDLSIWSSGSRHMK
>FUSION-ENST00000635845.1:329159-ENST00000394601.8:6486|1117
MGTSHSKGVR
>FUSION-ENST00000661148.1:302820-ENST00000394601.8:6486|2646
MVPSSFYFGANILK
>FUSION-ENST00000661148.1:302820-ENST00000394601.8:6486|1622
HPIYSSGVTSKSSANA
>FUSION-ENST00000661148.1:302820-ENST00000394601.8:6486|961
ELVPRSR
>FUSION-ENST00000661148.1:302820-ENST00000394601.8:6486|355
DLFKENYKPLFK
>FUSION-ENST00000661148.1:302820-ENST00000394601.8:6486|1750
PVIPALGR
>FUSION-ENST00000635845.1:329159-ENST00000394601.8:6486|870
MSCSPLGSQILSLKIRGLDK
>FUSION-ENST00000504924.6:197381-ENST00000522758.1:89200|19
SVQEDYTLTMYFQQAWRDKR
>FUSION-ENST00000661148.1:302820-ENST00000394601.8:6486|854
MRVLWSYK
>FUSION-ENST00000335295.4:2819-ENST00000642908.1:6296|6
LHVDPENFRLLGNVLVTVLAIHFGK
>FUSION-ENST00000661148.1:302820-ENST00000394601.8:6486|2961
MYDDTHFTTE
>ENST00000497856.6|SNV-1056-G-A|1
TGGLIPGVRLWSLSPLQPDR
>FUSION-ENST00000661148.1:302820-ENST00000394601.8:6486|2963
MTLENTIFNQYLIYHKN
>FUSION-ENST00000661148.1:302820-ENST00000394601.8:6486|1871
TFLLFSSSQSIFSCQSDLN
>FUSION-ENST00000635845.1:329159-ENST00000394601.8:6486|185
LIVYQTFSHFYCMQWAISFFLKKR
>FUSION-ENST00000661148.1:302820-ENST00000394601.8:6486|3210
ETKGVEQK
>FUSION-ENST00000661148.1:302820-ENST00000394601.8:6486|479
AGSTYANQ
>FUSION-ENST00000661148.1:302820-ENST00000394601.8:6486|835
LGGWLGR
>FUSION-ENST00000661148.1:302820-ENST00000394601.8:6486|1947
MPVIPATGEVEAGKSLEPR
>FUSION-ENST00000635845.1:329159-ENST00000394601.8:6486|381
EKKTAGKPAIFK
>FUSION-ENST00000635845.1:329159-ENST00000394601.8:6486|790
QHKVISHSSGIR
>FUSION-ENST00000661148.1:302820-ENST00000394601.8:6486|1215
MLCLWLILVIRCK
>ENST00000469665.1|SNV-9764-G-A|2
MTASSMPIASLQR
>FUSION-ENST00000661148.1:302820-ENST00000394601.8:6486|1233
IYTKHLTSGEENKIK
>FUSION-ENST00000661148.1:302820-ENST00000394601.8:6486|1855
TSYKQICR
>FUSION-ENST00000661148.1:302820-ENST00000394601.8:6486|1283
MCSNLKYYV
>FUSION-ENST00000661148.1:302820-ENST00000394601.8:6486|2667
RALCENSWPVEGSGPVRYLTASK
>FUSION-ENST00000661148.1:302820-ENST00000394601.8:6486|103
MYTCVINLHVLHMYPR
>FUSION-ENST00000635845.1:329159-ENST00000394601.8:6486|931
STFADMK
>FUSION-ENST00000661148.1:302820-ENST00000394601.8:6486|1500
MPHHHFFCSAGQYYR
>FUSION-ENST00000661148.1:302820-ENST00000394601.8:6486|1352
MLTLLLKFVPQVSRPQNR
>FUSION-ENST00000305202.8:9921-ENST00000585479.5:6283|2
ELEDLFHTIDSDNTNVCCRDHVCRR
>FUSION-ENST00000661148.1:302820-ENST00000394601.8:6486|649
DTQGLKINGWR
>FUSION-ENST00000504924.6:197381-ENST00000522758.1:89200|21
SVQEDYTLTMYFQQAWR
>FUSION-ENST00000661148.1:302820-ENST00000394601.8:6486|2622
MCFHPVDLMK
>FUSION-ENST00000661148.1:302820-ENST00000394601.8:6486|382
HELPFTIATKGIKYLGVQLTR
>FUSION-ENST00000661148.1:302820-ENST00000394601.8:6486|1040
TQGRIRDVDLLVIDVS
>FUSION-ENST00000661148.1:302820-ENST00000394601.8:6486|1795
GSQGQVWWLMPVIPALWEAEIGR
>FUSION-ENST00000661148.1:302820-ENST00000394601.8:6486|470
QINDEKHMIMSTDAEK
>FUSION-ENST00000661148.1:302820-ENST00000394601.8:6486|3255
RQEFKTSLAK
>FUSION-ENST00000635845.1:329159-ENST00000394601.8:6486|1242
WRESELI
>FUSION-ENST00000661148.1:302820-ENST00000394601.8:6486|1230
HLTSGEENKIKK
>FUSION-ENST00000635845.1:329159-ENST00000394601.8:6486|1432
MPAPPPVLCVNFGK
>FUSION-ENST00000635845.1:329159-ENST00000394601.8:6486|1007
KKSEDLMNQALLIIIFFNTTL
>FUSION-ENST00000661148.1:302820-ENST00000394601.8:6486|3271
SSFYLALPK
>ENST00000497856.6|SNV-1056-G-A|4
CHRTGGLIPGVR
>FUSION-ENST00000661148.1:302820-ENST00000394601.8:6486|287
MGKDFMTK
>FUSION-ENST00000661148.1:302820-ENST00000394601.8:6486|2316
MLLQMEMKGR
>FUSION-ENST00000504924.6:197381-ENST00000522758.1:89200|2
SVVPNSK
>FUSION-ENST00000661148.1:302820-ENST00000394601.8:6486|3274
LWKDYLFYLLEIGIL
>FUSION-ENST00000661148.1:302820-ENST00000394601.8:6486|677
GIKTSQHHNDR
>ENST00000336715.11|SNV-7503-G-A|5
VGYRCPSCSVVFR
>FUSION-ENST00000635845.1:329159-ENST00000394601.8:6486|217
MEVLCTTCITGFSCKLISIYQLNR
>FUSION-ENST00000601731.1:7112-ENST00000248244.5:13188|15
QVWGRGEG
>FUSION-ENST00000661148.1:302820-ENST00000394601.8:6486|2734
RPWNLSYMSNTYMIL
>FUSION-ENST00000661148.1:302820-ENST00000394601.8:6486|2044
RPQPVFNLK
>FUSION-ENST00000661148.1:302820-ENST00000394601.8:6486|3079
MVRIFGTKISK
>FUSION-ENST00000661148.1:302820-ENST00000394601.8:6486|1724
KERSQTWR
>FUSION-ENST00000635845.1:329159-ENST00000394601.8:6486|929
STFADMKHFIFLSDV
>FUSION-ENST00000661148.1:302820-ENST00000394601.8:6486|144
MWRIYTMEYYAAIKK
>FUSION-ENST00000661148.1:302820-ENST00000394601.8:6486|367
EKHSMLMDR
>FUSION-ENST00000661148.1:302820-ENST00000394601.8:6486|2238
MCLLFQTALQR
>FUSION-ENST00000661148.1:302820-ENST00000394601.8:6486|2874
MVKILPLLILVFRIVER
>FUSION-ENST00000635845.1:329159-ENST00000394601.8:6486|1012
MVASIYLLILNRK
>FUSION-ENST00000661148.1:302820-ENST00000394601.8:6486|3342
MYNLLINMTLYQFRLSVKSR
>FUSION-ENST00000661148.1:302820-ENST00000394601.8:6486|3116
EKDTLLVRSS
>FUSION-ENST00000661148.1:302820-ENST00000394601.8:6486|811
MPQWCLK
>FUSION-ENST00000661148.1:302820-ENST00000394601.8:6486|2768
MSICFFKPISDSLLYIGESR
>FUSION-ENST00000661148.1:302820-ENST00000394601.8:6486|299
WIKDLNIRPK
>FUSION-ENST00000635845.1:329159-ENST00000394601.8:6486|369
TVWGKLPP
>FUSION-ENST00000661148.1:302820-ENST00000394601.8:6486|1992
MMPEFVK
>FUSION-ENST00000635845.1:329159-ENST00000394601.8:6486|436
SIFGANLTSFK
>FUSION-ENST00000635845.1:329159-ENST00000394601.8:6486|922
MKMQQDFGWLNNEFLS
>ENST00000432564.3|SNV-1434-C-T|4
TQRLEEMPISNLGR
>ENST00000250448.5|MNV-3935-AC-A|13
TPATCSRTAATCAARSASSAR
>FUSION-ENST00000635845.1:329159-ENST00000394601.8:6486|1456
TQAMCFK
>FUSION-ENST00000661148.1:302820-ENST00000394601.8:6486|874
IYFLHSELLASWLNFHSILIIR
>FUSION-ENST00000635845.1:329159-ENST00000394601.8:6486|656
MLLPKTVSLYLLWLYEK
>FUSION-ENST00000661148.1:302820-ENST00000394601.8:6486|934
RHRTSSK
>FUSION-ENST00000661148.1:302820-ENST00000394601.8:6486|2340
MGMKIKK
>FUSION-ENST00000661148.1:302820-ENST00000394601.8:6486|669
ITHNNINLK
>ENST00000466245.1|SNV-21243-G-A|3
MAPSTAVTARLCAGVQADTLHVV
>FUSION-ENST00000661148.1:302820-ENST00000394601.8:6486|2000
RNSLSEEN
>FUSION-ENST00000661148.1:302820-ENST00000394601.8:6486|2724
SQVMAAS
>FUSION-ENST00000661148.1:302820-ENST00000394601.8:6486|1050
MWQPGGDSK
>FUSION-ENST00000661148.1:302820-ENST00000394601.8:6486|1813
LGSALEERR
>FUSION-ENST00000661148.1:302820-ENST00000394601.8:6486|2453
FYFYLLCYTLY
>FUSION-ENST00000635845.1:329159-ENST00000394601.8:6486|478
YICVCLYTYVYYK
>FUSION-ENST00000661148.1:302820-ENST00000394601.8:6486|1241
HYHVNLFL
>FUSION-ENST00000661148.1:302820-ENST00000394601.8:6486|3314
TSWSNNLER
>ENST00000281772.14|INDEL-17759-A-AA|7
KWLCTVYSCGNPK
>ENST00000581932.2|SNV-12770-A-C|5
ACTPSTSELRPAEK
>FUSION-ENST00000661148.1:302820-ENST00000394601.8:6486|293
DLNIRPKTIK
>FUSION-ENST00000661148.1:302820-ENST00000394601.8:6486|2587
NLLSFKKLWSYHNCPK
>FUSION-ENST00000661148.1:302820-ENST00000394601.8:6486|1656
MAVVYVILLN
>FUSION-ENST00000661148.1:302820-ENST00000394601.8:6486|1873
MARSLKV
>FUSION-ENST00000635845.1:329159-ENST00000394601.8:6486|537
LLRINQVRINPGYYFIPWFSYFYR
>FUSION-ENST00000421119.1:96-ENST00000380959.7:91463|80
TCQPGPGGWMNFTHSSR
>FUSION-ENST00000661148.1:302820-ENST00000394601.8:6486|2351
VPFLKNFFLF
>FUSION-ENST00000635845.1:329159-ENST00000394601.8:6486|1314
MADINLC
>ENST00000311172.11|SNV-126462-T-C|5
MQKLASQYPKR
>FUSION-ENST00000661148.1:302820-ENST00000394601.8:6486|708
SFISEGEIKFFK
>ENST00000494398.5|SNV-132094-T-A|5
TVKYHFYHITALMMCK
>FUSION-ENST00000510591.6:197381-ENST00000522758.1:89200|1
GLYLDNVLSTSLER
>FUSION-ENST00000661148.1:302820-ENST00000394601.8:6486|1993
TDWNHMLQF
>ENST00000653392.1|INDEL-19979-C-CA|1
SQENLGNPSKK
>ENST00000250448.5|MNV-3935-AC-A|11
TAATCAARSASSAR
>FUSION-ENST00000661148.1:302820-ENST00000394601.8:6486|2981
MLPHQKDISLNPYVKCR
>FUSION-ENST00000661148.1:302820-ENST00000394601.8:6486|2068
GFNKVGKWLYIFFI
>FUSION-ENST00000601731.1:7112-ENST00000248244.5:13188|31
FTKASDGPARCSSSLVDGETGLGK
>FUSION-ENST00000635845.1:329159-ENST00000394601.8:6486|682
NQPSDLFKR
>ENST00000479601.5|SNV-30905-A-G|1
SNQGVAVLNNFVYLIGGDNNVQGFR
>FUSION-ENST00000661148.1:302820-ENST00000394601.8:6486|1497
PHHHFFCSAGQYYRR
>FUSION-ENST00000635845.1:329159-ENST00000394601.8:6486|1486
PCKPGNYLITLL
>FUSION-ENST00000661148.1:302820-ENST00000394601.8:6486|2187
MSPRLSLDFK
>ENST00000584529.5|SNV-5423-G-A|2
SRWTSSPQCTMR
>ENST00000513201.1|SNV-202845-G-A|3
LWGREVK
>FUSION-ENST00000635845.1:329159-ENST00000394601.8:6486|1084
PSQFLYF
>FUSION-ENST00000661148.1:302820-ENST00000394601.8:6486|802
GAEAREPSCLAQQIPLHKAQQAK
>FUSION-ENST00000661148.1:302820-ENST00000394601.8:6486|951
MVNYIYM
>FUSION-ENST00000635845.1:329159-ENST00000394601.8:6486|939
IIILSCK
>FUSION-ENST00000661148.1:302820-ENST00000394601.8:6486|846
YLFFESFIFAQNVYLHVKDIQMFS
>FUSION-ENST00000661148.1:302820-ENST00000394601.8:6486|1642
MARDEIL
>FUSION-ENST00000635845.1:329159-ENST00000394601.8:6486|195
LSTGSNFRSNIYQLFNSVVG
>FUSION-ENST00000635845.1:329159-ENST00000394601.8:6486|365
FEGSESLSKTNAIK
>FUSION-ENST00000661148.1:302820-ENST00000394601.8:6486|2964
TLENTIFNQYLIYHK
>FUSION-ENST00000661148.1:302820-ENST00000394601.8:6486|1562
KDPPQLR
>FUSION-ENST00000661148.1:302820-ENST00000394601.8:6486|1478
MAYCCDFLITHESVEESWSSAYR
>FUSION-ENST00000661148.1:302820-ENST00000394601.8:6486|749
QANIQTEEIQKTPLRYSSK
>ENST00000360647.8|INDEL-87189-A-AA|5
LTEKEEAETTFSR
>FUSION-ENST00000661148.1:302820-ENST00000394601.8:6486|2492
MLFLVSSK
>ENST00000226432.9|SNV-51787-G-A|1
LQTIAVSKLLK
>ENST00000623073.3|SNV-69015-A-G|3
PSGDEGIDEKLGLSYK
>FUSION-ENST00000635845.1:329159-ENST00000394601.8:6486|1371
AVQNLVYF
>FUSION-ENST00000661148.1:302820-ENST00000394601.8:6486|719
EWVPISDLLKER
>FUSION-ENST00000661148.1:302820-ENST00000394601.8:6486|2535
MHLVLKTCVDEIK
>FUSION-ENST00000635845.1:329159-ENST00000394601.8:6486|1180
LYTLNMCSLKKK
>ENST00000305544.9|SNV-9764-G-A|1
HSNFLGAYDSIQHAHSQSAEAERR
>ENST00000327536.5|MNV-172-GTG-G|19
LGQRICR
>FUSION-ENST00000635845.1:329159-ENST00000394601.8:6486|1495
RNLIYSSSLMF
>FUSION-ENST00000661148.1:302820-ENST00000394601.8:6486|1377
RTWQVRNDR
>ENST00000327536.5|MNV-172-GTG-G|17
ICRDPRHK
>FUSION-ENST00000661148.1:302820-ENST00000394601.8:6486|1516
FPFNNGYIPKIFKR
>FUSION-ENST00000661148.1:302820-ENST00000394601.8:6486|1298
VRNIAWK
>FUSION-ENST00000661148.1:302820-ENST00000394601.8:6486|2621
CFHPVDLMK
>FUSION-ENST00000661148.1:302820-ENST00000394601.8:6486|2355
MTAESPRGRVPFLK
>FUSION-ENST00000661148.1:302820-ENST00000394601.8:6486|589
QKYISFLKPMRTK
>FUSION-ENST00000661148.1:302820-ENST00000394601.8:6486|1852
QICRKGTLILYTYTHTHTHMQR
>FUSION-ENST00000661148.1:302820-ENST00000394601.8:6486|2600
MYKKNNYFPNCFYDLIQASFNNCK
>FUSION-ENST00000661148.1:302820-ENST00000394601.8:6486|1148
LTLCSFHTRLCVSCR
>FUSION-ENST00000661148.1:302820-ENST00000394601.8:6486|2314
MLLQMEMKGRS
>FUSION-ENST00000661148.1:302820-ENST00000394601.8:6486|1893
DYQMNVRDVGSK
>ENST00000344862.9|INDEL-3782-A-AA|7
TKTRSSK
>FUSION-ENST00000661148.1:302820-ENST00000394601.8:6486|944
CMTKNKTLHIIAMTLWK
>FUSION-ENST00000635845.1:329159-ENST00000394601.8:6486|1492
HSIQMVSR
>FUSION-ENST00000661148.1:302820-ENST00000394601.8:6486|607
DGGIFTK
>FUSION-ENST00000661148.1:302820-ENST00000394601.8:6486|1709
LEELSLGNNK
>FUSION-ENST00000661148.1:302820-ENST00000394601.8:6486|2350
MNSNIYTTQVGFL
>FUSION-ENST00000661148.1:302820-ENST00000394601.8:6486|3340
MTLYQFR
>ENST00000286398.11|SNV-7869-G-A|4
VIKLQEELSKNDK
>FUSION-ENST00000661148.1:302820-ENST00000394601.8:6486|2940
MTILILQQNNPL
>FUSION-ENST00000661148.1:302820-ENST00000394601.8:6486|1722
ERSQTWR
>FUSION-ENST00000661148.1:302820-ENST00000394601.8:6486|792
QIPHTGELQLASGR
>FUSION-ENST00000661148.1:302820-ENST00000394601.8:6486|199
KPHHHWSLEKCK
>FUSION-ENST00000661148.1:302820-ENST00000394601.8:6486|2133
MGFRWSLVERVER
>FUSION-ENST00000635845.1:329159-ENST00000394601.8:6486|1341
MKDQLQWR
>FUSION-ENST00000661148.1:302820-ENST00000394601.8:6486|2620
MCFHPVDLMKYR
>ENST00000394019.6|SNV-112132-G-A|1
VTGIIIFILTGISVFLAPILK
>FUSION-ENST00000661148.1:302820-ENST00000394601.8:6486|2812
SVVVLVNWPLK
>FUSION-ENST00000635845.1:329159-ENST00000394601.8:6486|889
KNQLLLR
>FUSION-ENST00000661148.1:302820-ENST00000394601.8:6486|1152
PKFMNIFL
>FUSION-ENST00000661148.1:302820-ENST00000394601.8:6486|1867
AMPAKVKSFQPSYPR
>ENST00000407572.6|SNV-13147-G-T|1
QVSMVDRWPET
>FUSION-ENST00000635845.1:329159-ENST00000394601.8:6486|703
YVCMYVCMYVFFEAQSCSVLPR
>ENST00000513201.1|SNV-202845-G-A|1
EVKSGRSSCLSSR
>FUSION-ENST00000635845.1:329159-ENST00000394601.8:6486|332
FTYHSQQ
>FUSION-ENST00000661148.1:302820-ENST00000394601.8:6486|1214
LCLWLILVIRCK
>FUSION-ENST00000635845.1:329159-ENST00000394601.8:6486|988
MGGPFSSLQ
>FUSION-ENST00000661148.1:302820-ENST00000394601.8:6486|665
MTGSKSHITILTLNVNGLNAPIK
>FUSION-ENST00000661148.1:302820-ENST00000394601.8:6486|259
MQKTETGPLPYTLYK
>FUSION-ENST00000661148.1:302820-ENST00000394601.8:6486|1320
MYSFPFWWHSYIMILKQL
>FUSION-ENST00000635845.1:329159-ENST00000394601.8:6486|113
PPYRNYRIQNR
>ENST00000395002.6|SNV-361608-G-A|2
FEDRFKEEK
>ENST00000453904.2|INDEL-17759-A-AA|5
MQKNGFARCTAAEIQR
>FUSION-ENST00000661148.1:302820-ENST00000394601.8:6486|1266
LSGSSIFHLPLIPSYVSMK
>FUSION-ENST00000661148.1:302820-ENST00000394601.8:6486|1757
CRSYWFSYMILKK
>ENST00000216129.7|SNV-14599-G-A|5
YIKSPVLFLR
>FUSION-ENST00000601731.1:7112-ENST00000248244.5:13188|33
FTKASDGPAR
>FUSION-ENST00000635845.1:329159-ENST00000394601.8:6486|111
NYRIQNRYNLLFVQR
>ENST00000483195.5|SNV-112132-G-A|2
GTESNRHHHLHPDGNLCLPGSHPK
>FUSION-ENST00000661148.1:302820-ENST00000394601.8:6486|603
DGGIFTKQMESKK
>FUSION-ENST00000661148.1:302820-ENST00000394601.8:6486|935
TLWKRHR
>FUSION-ENST00000661148.1:302820-ENST00000394601.8:6486|1692
AYLKCADHTGFHI
>FUSION-ENST00000661148.1:302820-ENST00000394601.8:6486|913
VFILLLR
>FUSION-ENST00000661148.1:302820-ENST00000394601.8:6486|359
MLMDRKTQYHGNGHTAQSNL
>FUSION-ENST00000661148.1:302820-ENST00000394601.8:6486|1193
VFENHYLLKIISNSHALSMVNFGNK
>FUSION-ENST00000635845.1:329159-ENST00000394601.8:6486|730
WKNSLRILYSLSLSK
>FUSION-ENST00000635845.1:329159-ENST00000394601.8:6486|1016
QFCYTKMVASIYLLILNR
>FUSION-ENST00000661148.1:302820-ENST00000394601.8:6486|1338
MSDCYLITKNLSLNR
>FUSION-ENST00000635845.1:329159-ENST00000394601.8:6486|547
KNFTNLR
>ENST00000650596.1|SNV-5963-C-G|1
ESLLEQLAVEFQTWVVLSPRR
>FUSION-ENST00000661148.1:302820-ENST00000394601.8:6486|2089
LYGAPSAGSGK
>FUSION-ENST00000635845.1:329159-ENST00000394601.8:6486|867
KKLSTIL
>FUSION-ENST00000661148.1:302820-ENST00000394601.8:6486|2268
MYKLWGTYLNHNRSYCQYVLR
>FUSION-ENST00000661148.1:302820-ENST00000394601.8:6486|1681
FFSLVTKFSIHLKIY
>ENST00000314191.7|SNV-161820-G-A|1
EEENASVIDSAELQAYPALMVEK
>FUSION-ENST00000661148.1:302820-ENST00000394601.8:6486|3078
VRIFGTKISK
>FUSION-ENST00000635845.1:329159-ENST00000394601.8:6486|1168
AKPHLYK
>FUSION-ENST00000661148.1:302820-ENST00000394601.8:6486|1095
KRGLGGK
>FUSION-ENST00000635845.1:329159-ENST00000394601.8:6486|901
MKTLCTDIR
>FUSION-ENST00000661148.1:302820-ENST00000394601.8:6486|994
TFKNWPIYSKHMITGR
>FUSION-ENST00000661148.1:302820-ENST00000394601.8:6486|1931
YTHIILYGMLYSIFHLHKSLIYFK
>FUSION-ENST00000661148.1:302820-ENST00000394601.8:6486|1704
KAERQVLLAVASNEGEK
>FUSION-ENST00000661148.1:302820-ENST00000394601.8:6486|2353
GRVPFLK
>FUSION-ENST00000635845.1:329159-ENST00000394601.8:6486|454
MRYGSETERP
>FUSION-ENST00000635845.1:329159-ENST00000394601.8:6486|564
HIFKKLYK
>FUSION-ENST00000661148.1:302820-ENST00000394601.8:6486|2196
RHHAGLIFFCSFSRDGVSPCWSGWS
>FUSION-ENST00000661148.1:302820-ENST00000394601.8:6486|2976
SYLLPPKLFVLSCVIFVLTFSST
>FUSION-ENST00000661148.1:302820-ENST00000394601.8:6486|1345
KCNLCLPYINTVLR
>FUSION-ENST00000635845.1:329159-ENST00000394601.8:6486|778
VSPMTHLV
>FUSION-ENST00000601731.1:7112-ENST00000248244.5:13188|35
GRRDAPLH
>FUSION-ENST00000661148.1:302820-ENST00000394601.8:6486|1461
VSMMATLHR
>FUSION-ENST00000661148.1:302820-ENST00000394601.8:6486|437
LGSDGTYLK
>FUSION-ENST00000635845.1:329159-ENST00000394601.8:6486|1136
MATIFLEISILYDIVVCK
>ENST00000661867.1|SNV-5451-G-A|4
GQFRCNLEWHLGLGEGKK
>FUSION-ENST00000661148.1:302820-ENST00000394601.8:6486|373
MNSHSQLLQKE
>FUSION-ENST00000661148.1:302820-ENST00000394601.8:6486|520
SLKKSINTR
>FUSION-ENST00000602185.5:7112-ENST00000248244.5:13188|13
SWGWGWGWGLEDTWAK
>FUSION-ENST00000661148.1:302820-ENST00000394601.8:6486|2866
CTFQFKYFNKK
>FUSION-ENST00000661148.1:302820-ENST00000394601.8:6486|468
QINDEKHMIMSTDAEKAFDK
>FUSION-ENST00000661148.1:302820-ENST00000394601.8:6486|2942
MLKLFTFL
>FUSION-ENST00000661148.1:302820-ENST00000394601.8:6486|1726
LKLNIKNFNITNI
>FUSION-ENST00000635845.1:329159-ENST00000394601.8:6486|259
MVEGEGEAGHTLHGGRR
>ENST00000496874.1|INDEL-19979-C-CA|2
IWEIHQKNEDNVK
>FUSION-ENST00000635845.1:329159-ENST00000394601.8:6486|978
NIILFINVM
>FUSION-ENST00000635845.1:329159-ENST00000394601.8:6486|1289
IFVCLEEK
>FUSION-ENST00000661148.1:302820-ENST00000394601.8:6486|1738
GRIGRFTF
>FUSION-ENST00000661148.1:302820-ENST00000394601.8:6486|1695
RILRAYLK
>FUSION-ENST00000635845.1:329159-ENST00000394601.8:6486|1065
VHSYYVPGRR
>ENST00000661867.1|SNV-5451-G-A|3
CNLEWHLGLGEGK
>FUSION-ENST00000661148.1:302820-ENST00000394601.8:6486|3016
AIDRDEHDFIDLFLKSSCESK
>FUSION-ENST00000661148.1:302820-ENST00000394601.8:6486|1518
FPFNNGYIPK
>FUSION-ENST00000661148.1:302820-ENST00000394601.8:6486|1590
MILKGNISESLK
>FUSION-ENST00000661148.1:302820-ENST00000394601.8:6486|1544
IQFQQFSK
>FUSION-ENST00000661148.1:302820-ENST00000394601.8:6486|599
MQKNENQNKQSLSPQHNQIR
>FUSION-ENST00000635845.1:329159-ENST00000394601.8:6486|764
EEMDSEC
>FUSION-ENST00000661148.1:302820-ENST00000394601.8:6486|3268
MRSPSIGIEEGQK
>FUSION-ENST00000635845.1:329159-ENST00000394601.8:6486|1053
MDLKMQR
>FUSION-ENST00000661148.1:302820-ENST00000394601.8:6486|1067
MPPCLANFCIFSR
>FUSION-ENST00000635845.1:329159-ENST00000394601.8:6486|1298
MFAGHYFEKAK
>FUSION-ENST00000635845.1:329159-ENST00000394601.8:6486|424
FASVLIDYLK
>FUSION-ENST00000661148.1:302820-ENST00000394601.8:6486|2197
RHHAGLIFFCSFSR
>ENST00000485982.5|SNV-3614-C-T|3
YCYLNWDHYDNIYITSRFLCMEAVR
>FUSION-ENST00000601731.1:7112-ENST00000248244.5:13188|54
EVTGREGGPTVVNSPAGRTER
>FUSION-ENST00000661148.1:302820-ENST00000394601.8:6486|789
TRTPLLLQR
>FUSION-ENST00000661148.1:302820-ENST00000394601.8:6486|222
EDIYAANKHMEKTSSSLVIR
>FUSION-ENST00000635845.1:329159-ENST00000394601.8:6486|279
MLNSFFKCHFFSNHTR
>FUSION-ENST00000635845.1:329159-ENST00000394601.8:6486|282
MSSMLNSFFKCHFFSNHTRY
>ENST00000295050.12|SNV-16181-G-A|4
MVNCPVCQNEVLK
>FUSION-ENST00000661148.1:302820-ENST00000394601.8:6486|2950
SHRSSLPLLYPFFLN
>FUSION-ENST00000661148.1:302820-ENST00000394601.8:6486|2933
GTWSLAPTYK
>FUSION-ENST00000635845.1:329159-ENST00000394601.8:6486|646
YVCMYVCIF
>FUSION-ENST00000661148.1:302820-ENST00000394601.8:6486|1805
VVPAKLSQTK
>FUSION-ENST00000661148.1:302820-ENST00000394601.8:6486|2223
ATLACSWLENTLR
>FUSION-ENST00000661148.1:302820-ENST00000394601.8:6486|1411
VEILALGISKTKQDK
>ENST00000393409.2|SNV-28940-G-C|1
SPPELGERPDELGFLMDNVR
>ENST00000527805.5|INDEL-21606-C-CT|1
SYLSSSYYLPQDFGCQLSNSSV
>FUSION-ENST00000661148.1:302820-ENST00000394601.8:6486|1938
MVFFDISLFYVKF
>FUSION-ENST00000661148.1:302820-ENST00000394601.8:6486|795
MPLDWETPPTRGR
>FUSION-ENST00000661148.1:302820-ENST00000394601.8:6486|1387
MQSLSALHKYSTEISLSFKCLIAI
>FUSION-ENST00000661148.1:302820-ENST00000394601.8:6486|291
TIKTLEENLGNTIQDIGMGK
>FUSION-ENST00000635845.1:329159-ENST00000394601.8:6486|1008
VASIYLLILNRKK
>FUSION-ENST00000661148.1:302820-ENST00000394601.8:6486|1616
REQAKHLR
>FUSION-ENST00000432829.6:156713-ENST00000430387.1:16391|3
KLNGVISFVISQWKYCFQNY
>FUSION-ENST00000661148.1:302820-ENST00000394601.8:6486|1922
LNHDKMNCMV
>FUSION-ENST00000661148.1:302820-ENST00000394601.8:6486|1641
MDNTNVK
>FUSION-ENST00000635845.1:329159-ENST00000394601.8:6486|1220
MTKSFIITLIITRESGLIK
>FUSION-ENST00000661148.1:302820-ENST00000394601.8:6486|955
HSFQVQKFLINIMYMVNYIYM
>FUSION-ENST00000661148.1:302820-ENST00000394601.8:6486|3227
MARNWLCGR
>ENST00000491388.6|SNV-180595-A-G|3
MDNYWRWKR
>FUSION-ENST00000661148.1:302820-ENST00000394601.8:6486|1969
MARAIRIFAF
>FUSION-ENST00000661148.1:302820-ENST00000394601.8:6486|822
ELPPLAKGSREGLCR
>FUSION-ENST00000661148.1:302820-ENST00000394601.8:6486|2573
TYKSFWIFFHYISSKVK
>FUSION-ENST00000661148.1:302820-ENST00000394601.8:6486|2260
SYCQYVLR
>FUSION-ENST00000661148.1:302820-ENST00000394601.8:6486|2220
QRVAGACSK
>FUSION-ENST00000661148.1:302820-ENST00000394601.8:6486|618
VKGSMQQDK
>FUSION-ENST00000635845.1:329159-ENST00000394601.8:6486|492
HIDIYVCVFTHMFTIK
>FUSION-ENST00000661148.1:302820-ENST00000394601.8:6486|1648
SDMTTGNYKMARDEIL
>FUSION-ENST00000661148.1:302820-ENST00000394601.8:6486|2853
TKIFMAIFFRSLILVQLFLHPK
>FUSION-ENST00000661148.1:302820-ENST00000394601.8:6486|484
SSSTTIK
>ENST00000409762.5|SNV-205225-G-C|2
QFHHLAAQGPQECLVR
>FUSION-ENST00000661148.1:302820-ENST00000394601.8:6486|1183
LYLEIVLIEFK
>FUSION-ENST00000661148.1:302820-ENST00000394601.8:6486|2386
KSILQNDPLGMVL
>FUSION-ENST00000661148.1:302820-ENST00000394601.8:6486|2661
WMLFLAK
>FUSION-ENST00000661148.1:302820-ENST00000394601.8:6486|2637
FSGEQCLR
>FUSION-ENST00000661148.1:302820-ENST00000394601.8:6486|2420
ANSGGGEK
>FUSION-ENST00000661148.1:302820-ENST00000394601.8:6486|1701
QVLLAVASNEGEK
>FUSION-ENST00000661148.1:302820-ENST00000394601.8:6486|3324
WLFDLLVTILNKVK
>ENST00000470367.1|SNV-97305-C-T|1
RPESASRRGSTC
>FUSION-ENST00000601731.1:7112-ENST00000248244.5:13188|71
AGAGVGAGAWRTPGR
>FUSION-ENST00000635845.1:329159-ENST00000394601.8:6486|857
NKNKGNLLCQSHNL
>FUSION-ENST00000635845.1:329159-ENST00000394601.8:6486|130
MSVNTIDRLS
>FUSION-ENST00000661148.1:302820-ENST00000394601.8:6486|1185
QDSSQIFK
>FUSION-ENST00000661148.1:302820-ENST00000394601.8:6486|523
IRAELKK
>ENST00000295542.6|SNV-16840-G-A|6
APRHPLADILHRGCPLLHR
>FUSION-ENST00000602185.5:7112-ENST00000248244.5:13188|2
VPVEKAGTQPLLRPPS
>FUSION-ENST00000661148.1:302820-ENST00000394601.8:6486|1351
LTLLLKFVPQVSRPQNR
>ENST00000308910.9|SNV-5239-G-A|2
CWDHHIAEGYFCLPWKK
>ENST00000546953.1|SNV-29672-C-G|1
ELNFVYGTLRILLIRF
>FUSION-ENST00000635845.1:329159-ENST00000394601.8:6486|862
KTLILFIFVLKIVK
>FUSION-ENST00000635845.1:329159-ENST00000394601.8:6486|1051
CQDFQTHFL
>FUSION-ENST00000661148.1:302820-ENST00000394601.8:6486|2137
MWTGCMGFRWSLVERVER
>FUSION-ENST00000661148.1:302820-ENST00000394601.8:6486|390
HSYTPIIDKHR
>FUSION-ENST00000661148.1:302820-ENST00000394601.8:6486|3325
MWLFDLLVTILNKVK
>FUSION-ENST00000635845.1:329159-ENST00000394601.8:6486|254
NWTIFLQLTCLMLHR
>FUSION-ENST00000661148.1:302820-ENST00000394601.8:6486|2838
IRVENINMT
>FUSION-ENST00000661148.1:302820-ENST00000394601.8:6486|449
AFDKIQHPFMLKTLNK
>FUSION-ENST00000661148.1:302820-ENST00000394601.8:6486|1733
MCLETLSIETGEKRNALISTR
>FUSION-ENST00000635845.1:329159-ENST00000394601.8:6486|668
MPQPPEYLRLQVCTTMPS
>FUSION-ENST00000635845.1:329159-ENST00000394601.8:6486|664
MLTRLVSNS
>ENST00000452346.6|MNV-13059-AC-A|1
SIQIEADNVSLTP
>ENST00000226432.9|SNV-51787-G-A|4
KLQTIAVSK
>FUSION-ENST00000661148.1:302820-ENST00000394601.8:6486|3046
SYFRLSEK
>FUSION-ENST00000661148.1:302820-ENST00000394601.8:6486|3273
DYLFYLLEIGIL
>FUSION-ENST00000635845.1:329159-ENST00000394601.8:6486|1090
TAYLFLLNISLYCK
>FUSION-ENST00000661148.1:302820-ENST00000394601.8:6486|2628
MFFFGKNCR
>FUSION-ENST00000661148.1:302820-ENST00000394601.8:6486|3155
PGERDSTGSGQK
>FUSION-ENST00000635845.1:329159-ENST00000394601.8:6486|810
ISQEDIDFFTK
>FUSION-ENST00000661148.1:302820-ENST00000394601.8:6486|2975
DISLNPYVK
>FUSION-ENST00000635845.1:329159-ENST00000394601.8:6486|83
FLGQSPH
>FUSION-ENST00000661148.1:302820-ENST00000394601.8:6486|1956
MIFYSPFLR
>FUSION-ENST00000661148.1:302820-ENST00000394601.8:6486|1514
REEKDILNVFEIYFYYFLLVDGIER
>FUSION-ENST00000635845.1:329159-ENST00000394601.8:6486|1496
MRNLIYSSSLMF
>FUSION-ENST00000661148.1:302820-ENST00000394601.8:6486|1748
PVIPALGRLR
>FUSION-ENST00000635845.1:329159-ENST00000394601.8:6486|776
IYLIFMNVIFIFIK
>ENST00000486777.7|SNV-68572-A-G|3
SSLGEKGGPVLGASPHHSSSGEEK
>ENST00000297591.10|INDEL-26848-T-TT|1
ALDSVISMTEGMEAFFKR
>FUSION-ENST00000661148.1:302820-ENST00000394601.8:6486|1246
MVVDKSVR
>ENST00000226432.9|SNV-51787-G-A|2
LQTIAVSK
>FUSION-ENST00000661148.1:302820-ENST00000394601.8:6486|3140
HPSFMFSWEICIDSHSLQMLFSAVL
>FUSION-ENST00000670045.1:302820-ENST00000394601.8:6486|59
IFRNFTGIIIQINCKHSIQMR
>FUSION-ENST00000661148.1:302820-ENST00000394601.8:6486|2028
MHAEMRLLR
>FUSION-ENST00000635845.1:329159-ENST00000394601.8:6486|346
AIETSNKKK
>FUSION-ENST00000635845.1:329159-ENST00000394601.8:6486|472
MLLYICE
>ENST00000462833.5|SNV-97305-C-T|5
QAFQETRECIQARLHLQR
>FUSION-ENST00000661148.1:302820-ENST00000394601.8:6486|777
ELCEKTKPTFD
>FUSION-ENST00000661148.1:302820-ENST00000394601.8:6486|2517
SSHRDERVAWTCAR
>FUSION-ENST00000661148.1:302820-ENST00000394601.8:6486|439
TLNKLGSDGTYLK
>FUSION-ENST00000661148.1:302820-ENST00000394601.8:6486|1785
ARDQPGQHGETPSLLKIQK
>FUSION-ENST00000661148.1:302820-ENST00000394601.8:6486|34
IYKIGLINLPQSFLFFR
>FUSION-ENST00000661148.1:302820-ENST00000394601.8:6486|361
HSMLMDRK
>FUSION-ENST00000635845.1:329159-ENST00000394601.8:6486|897
TLCTDIR
>FUSION-ENST00000635845.1:329159-ENST00000394601.8:6486|73
DTYIVGLR
>ENST00000453904.2|INDEL-17759-A-AA|6
MMQKNGFARCTAAEIQR
>FUSION-ENST00000661148.1:302820-ENST00000394601.8:6486|3329
MHLCIDSLIKL
>FUSION-ENST00000661148.1:302820-ENST00000394601.8:6486|1553
MALIFILHSLLELWSGYRYFLK
>FUSION-ENST00000661148.1:302820-ENST00000394601.8:6486|1466
MGSKTTSEAKSAYIITG
>FUSION-ENST00000661148.1:302820-ENST00000394601.8:6486|2122
QCSRQRK
>FUSION-ENST00000661148.1:302820-ENST00000394601.8:6486|440
LIHHNQVGFILGIQGWFNICKSMMK
>ENST00000423071.2|SNV-26246-A-G|1
SCVTVAK
>FUSION-ENST00000661148.1:302820-ENST00000394601.8:6486|140
IYTMEYYAAIKK
>ENST00000503932.5|SNV-414-C-T|1
VQRAAPAEAVEPRDEDEWK
>FUSION-ENST00000661148.1:302820-ENST00000394601.8:6486|1303
MCQSKFSLVSK
>FUSION-ENST00000635845.1:329159-ENST00000394601.8:6486|594
SQTKSGF
>FUSION-ENST00000661148.1:302820-ENST00000394601.8:6486|2073
SSLDYPKGTRDK
>FUSION-ENST00000635845.1:329159-ENST00000394601.8:6486|443
LNYGILFCDK
>FUSION-ENST00000635845.1:329159-ENST00000394601.8:6486|1246
FSLLYFCIVESFESNFKSLQLPF
>FUSION-ENST00000661148.1:302820-ENST00000394601.8:6486|3211
RETKGVEQK
>FUSION-ENST00000661148.1:302820-ENST00000394601.8:6486|1309
ELNEIIYVNNLLRICLFNLTLK
>FUSION-ENST00000661148.1:302820-ENST00000394601.8:6486|1803
LSQTKTR
>FUSION-ENST00000661148.1:302820-ENST00000394601.8:6486|404
GQSWKHSL
>ENST00000344862.9|INDEL-3782-A-AA|8
ISEIQLEPNNFPKKTK
>FUSION-ENST00000635845.1:329159-ENST00000394601.8:6486|410
MRSFTNL
>FUSION-ENST00000661148.1:302820-ENST00000394601.8:6486|502
LNQEEVK
>FUSION-ENST00000661148.1:302820-ENST00000394601.8:6486|2745
MVFNNACFQYIKRP
>FUSION-ENST00000635845.1:329159-ENST00000394601.8:6486|592
CKKDSEQLM
>FUSION-ENST00000661148.1:302820-ENST00000394601.8:6486|3269
SSFYLALPKSLILPQ
>FUSION-ENST00000661148.1:302820-ENST00000394601.8:6486|1883
ARTFWID
>FUSION-ENST00000355700.9:166-ENST00000668426.1:1426|14
FTSTGSSGLLR
>FUSION-ENST00000635845.1:329159-ENST00000394601.8:6486|980
MFVIQWKNIILFINVM
>FUSION-ENST00000635845.1:329159-ENST00000394601.8:6486|240
MSVRILR
>FUSION-ENST00000661148.1:302820-ENST00000394601.8:6486|95
MVQSLYFV
>FUSION-ENST00000661148.1:302820-ENST00000394601.8:6486|1191
IISNSHALSMVNFGNKMQDSSQIFK
>FUSION-ENST00000635845.1:329159-ENST00000394601.8:6486|1046
MSQVFHKNIILIL
>FUSION-ENST00000661148.1:302820-ENST00000394601.8:6486|2585
KLWSYHNCPKCFVNK
>FUSION-ENST00000635845.1:329159-ENST00000394601.8:6486|536
INQVRINPGYYFIPWFSYFYR
>FUSION-ENST00000661148.1:302820-ENST00000394601.8:6486|2965
MTLENTIFNQYLIYHK
>FUSION-ENST00000661148.1:302820-ENST00000394601.8:6486|3327
MWLFDLLVTILNK
>ENST00000527805.5|INDEL-21606-C-CT|2
SKSYLSSSYYLPQDFGCQLSNSSV
>ENST00000519376.5|SNV-52062-A-G|6
MCLVKTDSCGRSFVSTILLK
>FUSION-ENST00000635845.1:329159-ENST00000394601.8:6486|341
ITIMKYCVCEVQK
>FUSION-ENST00000661148.1:302820-ENST00000394601.8:6486|2037
RGTMNFR
>FUSION-ENST00000661148.1:302820-ENST00000394601.8:6486|2146
CFLITLTIFIKLFIFFY
>FUSION-ENST00000661148.1:302820-ENST00000394601.8:6486|532
ELEKQEQTNSK
>ENST00000407683.5|SNV-8178-C-T|5
TSYDEISFCTFSLREVLENVPASPK
>FUSION-ENST00000661148.1:302820-ENST00000394601.8:6486|1712
VERLEELSLGNNK
>FUSION-ENST00000661148.1:302820-ENST00000394601.8:6486|662
TGSKSHITILTLNVNGLNAPIKR
>FUSION-ENST00000661148.1:302820-ENST00000394601.8:6486|2557
LKGTLLFYLVIKSNHK
>FUSION-ENST00000661148.1:302820-ENST00000394601.8:6486|2070
SKGFNKVGK
>ENST00000470367.1|SNV-97305-C-T|3
QAFQETRECIQARLHLQ
>FUSION-ENST00000635845.1:329159-ENST00000394601.8:6486|1076
MLFLNRI
>ENST00000642395.2|SNV-57803-C-A|3
SIGDKIILK
>ENST00000525899.6|INDEL-44694-T-TT|2
YNGWGPMVRLSYQPHC
>FUSION-ENST00000661148.1:302820-ENST00000394601.8:6486|2894
WCVDLPAAR
>ENST00000473483.1|SNV-27729-C-T|1
AVSMSSGSQLWLPQVPESLDLHR
>FUSION-ENST00000635845.1:329159-ENST00000394601.8:6486|1283
ASSYLDHVLTHSGYSTNVCWSLF
>ENST00000326047.9|INDEL-76619-C-CA|1
GSRTEEE
>ENST00000486777.7|SNV-68572-A-G|4
RSSLGEKGGPVLGASPHHSSSGEEK
>FUSION-ENST00000661148.1:302820-ENST00000394601.8:6486|181
MVIIEMSGNSR
>FUSION-ENST00000661148.1:302820-ENST00000394601.8:6486|715
NFQPRVSYPAK
>FUSION-ENST00000635845.1:329159-ENST00000394601.8:6486|1162
MPLHSSLGNR
>FUSION-ENST00000635845.1:329159-ENST00000394601.8:6486|116
MPPYRNYR
>FUSION-ENST00000661148.1:302820-ENST00000394601.8:6486|682
KLHQLMGIKTSQHHNDR
>FUSION-ENST00000661148.1:302820-ENST00000394601.8:6486|3217
MNIIIIIIIIFAVLK
>FUSION-ENST00000661148.1:302820-ENST00000394601.8:6486|1244
MVVDKSVRVK
>FUSION-ENST00000635845.1:329159-ENST00000394601.8:6486|1284
MASSYLDHVLTHSGYSTNVCWSLF
>FUSION-ENST00000661148.1:302820-ENST00000394601.8:6486|761
LFSILSR
>ENST00000453904.2|INDEL-17759-A-AA|3
QKNGFARCTAAEIQR
>FUSION-ENST00000635845.1:329159-ENST00000394601.8:6486|1058
MILLYNCYFIL
>FUSION-ENST00000635845.1:329159-ENST00000394601.8:6486|71
ANVYLFLCFQLK
>FUSION-ENST00000635845.1:329159-ENST00000394601.8:6486|710
MVVSACNPSYSGSGGRRIA
>FUSION-ENST00000635845.1:329159-ENST00000394601.8:6486|600
ALSTSCYYPKLCHFICSGFMR
>FUSION-ENST00000661148.1:302820-ENST00000394601.8:6486|82
DTGKGTSHTGACWGVGGLGEG
>FUSION-ENST00000661148.1:302820-ENST00000394601.8:6486|1158
LFSVCCALK
>FUSION-ENST00000602022.5:173-ENST00000669674.2:5272|91
AAPLIPLSQQRK
>FUSION-ENST00000635845.1:329159-ENST00000394601.8:6486|432
DKLISFHPYGNLPNSTILSIAIK
>FUSION-ENST00000661148.1:302820-ENST00000394601.8:6486|1154
ENFLKMF
>FUSION-ENST00000661148.1:302820-ENST00000394601.8:6486|2190
FQIMSPRLSLDFK
>FUSION-ENST00000661148.1:302820-ENST00000394601.8:6486|3257
MPVTPALWEAEAGGSRRQEFK
>FUSION-ENST00000661148.1:302820-ENST00000394601.8:6486|1679
STLITLFIIVSIVIIG
>ENST00000557401.5|SNV-45558-A-G|2
MTGGAQTPVTSANKIFYLNLLAQYR
>FUSION-ENST00000661148.1:302820-ENST00000394601.8:6486|1510
DILNVFEIYFYYFLLVDGIERVKK
>FUSION-ENST00000635845.1:329159-ENST00000394601.8:6486|846
RSQLNLLTAILQV
>FUSION-ENST00000635845.1:329159-ENST00000394601.8:6486|74
RDTYIVGLRANVYLFLCFQLK
>FUSION-ENST00000635845.1:329159-ENST00000394601.8:6486|1200
MISVLSYNNVVK
>FUSION-ENST00000661148.1:302820-ENST00000394601.8:6486|2188
FQIMSPRLSLDFKLLLCFSYK
>FUSION-ENST00000661148.1:302820-ENST00000394601.8:6486|3322
WLFDLLVTILNKVKR
>FUSION-ENST00000661148.1:302820-ENST00000394601.8:6486|2782
FDKITTASRAVDNIPVK
>FUSION-ENST00000661148.1:302820-ENST00000394601.8:6486|2438
LEAKARGSNHIIAMPS
>FUSION-ENST00000661148.1:302820-ENST00000394601.8:6486|1539
MGFSLVSLLIGHETCLSF
>FUSION-ENST00000661148.1:302820-ENST00000394601.8:6486|196
TTMRYHLMPVRMVIIEMSGNSR
>ENST00000428655.5|INDEL-17759-A-AA|8
DDAKKWLCTVYSCGNPK
>FUSION-ENST00000661148.1:302820-ENST00000394601.8:6486|2867
CTFQFKYFNK
>FUSION-ENST00000635845.1:329159-ENST00000394601.8:6486|1343
MSRPYIGR
>FUSION-ENST00000661148.1:302820-ENST00000394601.8:6486|3180
MKFLPFSER
>FUSION-ENST00000661148.1:302820-ENST00000394601.8:6486|1760
MCRSYWFSYMILK
>FUSION-ENST00000635845.1:329159-ENST00000394601.8:6486|813
KISQEDIDFFTK
>FUSION-ENST00000661148.1:302820-ENST00000394601.8:6486|2056
MGPFCSSR
>FUSION-ENST00000661148.1:302820-ENST00000394601.8:6486|2297
MFLAREHPQAESGR
>FUSION-ENST00000661148.1:302820-ENST00000394601.8:6486|2173
HQGDTVYFNTR
>FUSION-ENST00000661148.1:302820-ENST00000394601.8:6486|1555
MALIFILHSLLELWSGYR
>FUSION-ENST00000635845.1:329159-ENST00000394601.8:6486|1060
MKPVLCSATLHSMILLYNCYFIL
>FUSION-ENST00000661148.1:302820-ENST00000394601.8:6486|3077
IFGTKISK
>FUSION-ENST00000661148.1:302820-ENST00000394601.8:6486|237
PINDRLDK
>FUSION-ENST00000661148.1:302820-ENST00000394601.8:6486|149
KNYEHNGTVSLFCLRGVSSQSLE
>FUSION-ENST00000637731.1:219-ENST00000356711.7:69734|1
QRLLSAM
>FUSION-ENST00000661148.1:302820-ENST00000394601.8:6486|182
NHHSQQTNTGIENQTPHVLTRK
>FUSION-ENST00000635845.1:329159-ENST00000394601.8:6486|1154
MYKLCQR
>FUSION-ENST00000635845.1:329159-ENST00000394601.8:6486|1232
MLRWFLLYKGK
>FUSION-ENST00000635845.1:329159-ENST00000394601.8:6486|1023
LDLNCWVQMILLPQPPK
>FUSION-ENST00000661148.1:302820-ENST00000394601.8:6486|3252
TSLAKMAK
>FUSION-ENST00000661148.1:302820-ENST00000394601.8:6486|2690
IVLWFKSCFSST
>FUSION-ENST00000635845.1:329159-ENST00000394601.8:6486|1351
NLWGYERSTTVAYN
>FUSION-ENST00000635845.1:329159-ENST00000394601.8:6486|1033
QSLTMLPR
>FUSION-ENST00000661148.1:302820-ENST00000394601.8:6486|431
MQKRPLIK
>FUSION-ENST00000661148.1:302820-ENST00000394601.8:6486|164
AHVHLCNKPARSAHVSQNLK
>FUSION-ENST00000635845.1:329159-ENST00000394601.8:6486|309
MNLFKPDQPSKKQQK
>FUSION-ENST00000661148.1:302820-ENST00000394601.8:6486|929
SLMGPFYELILFGEISH
>FUSION-ENST00000661148.1:302820-ENST00000394601.8:6486|2943
SCYALIMLKLFTFL
>FUSION-ENST00000661148.1:302820-ENST00000394601.8:6486|2451
QAVAPGK
>FUSION-ENST00000635845.1:329159-ENST00000394601.8:6486|139
KSFVIKT
>FUSION-ENST00000661148.1:302820-ENST00000394601.8:6486|990
MITGRFIENIFSTNVTYFCHK
>FUSION-ENST00000661148.1:302820-ENST00000394601.8:6486|1838
VWTGDLLVHRHFCQIGKSSLIK
>ENST00000614616.4|INDEL-46899-A-AA|10
AKKEDGFR
>ENST00000320574.10|SNV-83-C-G|5
MSLRSGGGR
>FUSION-ENST00000661148.1:302820-ENST00000394601.8:6486|2458
MSTPEFIFLTMFFFSGNFN
>FUSION-ENST00000661148.1:302820-ENST00000394601.8:6486|2039
MSLRRGTMNFR
>ENST00000397795.6|MNV-93237-AA-A|1
IGSWNSPSS
>FUSION-ENST00000355700.9:166-ENST00000668426.1:1426|5
EGGCLQTRK
>FUSION-ENST00000635845.1:329159-ENST00000394601.8:6486|138
MRGTNMSVNTIDR
>FUSION-ENST00000635845.1:329159-ENST00000394601.8:6486|1191
LVSVFRLF
>FUSION-ENST00000596583.5:6938-ENST00000248244.5:13188|2
KETDNAAIINLLGQLLQNLEQ
>FUSION-ENST00000625598.1:688-ENST00000296674.13:55|31
KLIWAQP
>FUSION-ENST00000661148.1:302820-ENST00000394601.8:6486|2077
YWLPPERSSLDYPK
>FUSION-ENST00000661148.1:302820-ENST00000394601.8:6486|3070
MPPVSFPWLK
>ENST00000295050.12|SNV-16181-G-A|1
SQINEHLDWCLEGDSIKVKSEESL
>FUSION-ENST00000661148.1:302820-ENST00000394601.8:6486|2982
LPHQKDISLNPYVK
>FUSION-ENST00000635845.1:329159-ENST00000394601.8:6486|910
MIISFPYLKTKHIFK
>FUSION-ENST00000661148.1:302820-ENST00000394601.8:6486|1706
FVRGDKK
>FUSION-ENST00000661148.1:302820-ENST00000394601.8:6486|1312
MNFYPSGLLRELNEIIYVNNLLR
>FUSION-ENST00000661148.1:302820-ENST00000394601.8:6486|2143
DVKVNKADSP
>ENST00000287394.10|SNV-78605-G-A|1
QLEEQEEDTFRELRIFLR
>FUSION-ENST00000661148.1:302820-ENST00000394601.8:6486|2404
SLKTDGKEER
>FUSION-ENST00000635845.1:329159-ENST00000394601.8:6486|1047
MSQVFHK
>ENST00000327536.5|MNV-172-GTG-G|8
GTCRPAVRPECAAAARAPRR
>FUSION-ENST00000661148.1:302820-ENST00000394601.8:6486|3224
ARNWLCGRHTHIK
>FUSION-ENST00000661148.1:302820-ENST00000394601.8:6486|1390
QSLSALHK
>FUSION-ENST00000661148.1:302820-ENST00000394601.8:6486|1084
KGFDAVYVK
>FUSION-ENST00000661148.1:302820-ENST00000394601.8:6486|2002
MSILHSKRNSLSEEN
>FUSION-ENST00000635845.1:329159-ENST00000394601.8:6486|1317
AFIQPAIK
>FUSION-ENST00000635845.1:329159-ENST00000394601.8:6486|948
MKVYIWLVVK
>FUSION-ENST00000661148.1:302820-ENST00000394601.8:6486|3031
SASPLFNVFLLLKK
>FUSION-ENST00000661148.1:302820-ENST00000394601.8:6486|2596
NNYFPNCFYDLIQASFNNCK
>FUSION-ENST00000661148.1:302820-ENST00000394601.8:6486|1048
MWQPGGDSKYAVQYVGPK
>FUSION-ENST00000661148.1:302820-ENST00000394601.8:6486|2826
MNLVKNVLQCLIK
>ENST00000320574.10|SNV-83-C-G|3
MSLRSGGGRR
>FUSION-ENST00000661148.1:302820-ENST00000394601.8:6486|1837
MECYIPYFICISH
>FUSION-ENST00000661148.1:302820-ENST00000394601.8:6486|2258
GSGQISISISSC
>FUSION-ENST00000661148.1:302820-ENST00000394601.8:6486|2616
MKYRGLCGYFVR
>FUSION-ENST00000661148.1:302820-ENST00000394601.8:6486|2214
TSSMCKENISAKVI
>FUSION-ENST00000661148.1:302820-ENST00000394601.8:6486|2688
MKEQRCDR
>FUSION-ENST00000661148.1:302820-ENST00000394601.8:6486|1766
MVAHACNPSTLGGR
>FUSION-ENST00000635845.1:329159-ENST00000394601.8:6486|659
IHPPWPPKVLGLQA
>ENST00000327536.5|MNV-172-GTG-G|20
GKLGQRICR
>FUSION-ENST00000661148.1:302820-ENST00000394601.8:6486|2988
MCDKENAEINDTAK
>ENST00000476455.1|SNV-97305-C-T|2
GSTCSGR
>FUSION-ENST00000661148.1:302820-ENST00000394601.8:6486|987
FIENIFSTNVTYFCHKHLTPCCCLI
>FUSION-ENST00000661148.1:302820-ENST00000394601.8:6486|1558
DPPQLRQRR
>FUSION-ENST00000661148.1:302820-ENST00000394601.8:6486|1249
DYRRPPPRLANFFLYF
>ENST00000581932.2|SNV-12770-A-C|4
MACTPSTSELRPAEKGR
>FUSION-ENST00000635845.1:329159-ENST00000394601.8:6486|678
YVCMYVCMYVCMYFLR
>FUSION-ENST00000661148.1:302820-ENST00000394601.8:6486|2550
SFPLMKVHK
>FUSION-ENST00000635845.1:329159-ENST00000394601.8:6486|569
MGDKHFK
>FUSION-ENST00000661148.1:302820-ENST00000394601.8:6486|1227
WGRKIYFK
>FUSION-ENST00000661148.1:302820-ENST00000394601.8:6486|2844
AIFFRSLILVQLFLHPK
>FUSION-ENST00000661148.1:302820-ENST00000394601.8:6486|2554
GTLLFYLVIKSNHKAGSY
>FUSION-ENST00000661148.1:302820-ENST00000394601.8:6486|2588
MNLLSFKKLWSYHNCPK
>FUSION-ENST00000635845.1:329159-ENST00000394601.8:6486|1320
ELLIFCLNSPK
>FUSION-ENST00000661148.1:302820-ENST00000394601.8:6486|78
MNMSQRSHGINVL
>FUSION-ENST00000355700.9:166-ENST00000668426.1:1426|11
MFTSTGSSGLLRMRR
>FUSION-ENST00000661148.1:302820-ENST00000394601.8:6486|983
MHHVFQGYKLE
>FUSION-ENST00000661148.1:302820-ENST00000394601.8:6486|2602
MNVLSVIRQF
>FUSION-ENST00000661148.1:302820-ENST00000394601.8:6486|262
VLGKPASPMQKTETGPLPYTLYK
>FUSION-ENST00000635845.1:329159-ENST00000394601.8:6486|663
LTRLVSNS
>FUSION-ENST00000635845.1:329159-ENST00000394601.8:6486|853
TKLFSTISALFQK
>FUSION-ENST00000661148.1:302820-ENST00000394601.8:6486|3034
MSASPLFNVFLLLK
>FUSION-ENST00000661148.1:302820-ENST00000394601.8:6486|1563
MKDPPQLR
>FUSION-ENST00000635845.1:329159-ENST00000394601.8:6486|619
LKCPRNFEYI
>FUSION-ENST00000661148.1:302820-ENST00000394601.8:6486|2765
SICFFKPISDSLLYIGESRNS
>FUSION-ENST00000661148.1:302820-ENST00000394601.8:6486|3056
QHPGSMLYRFIKTK
>ENST00000584529.5|SNV-5423-G-A|4
TSGSSSAHRSR
>FUSION-ENST00000602185.5:7112-ENST00000248244.5:13188|7
LWDGGHGPGRGPNCGEQPGWKNR
>ENST00000509742.1|SNV-492545-G-A|2
MDPHQRLTAMQVLKHPWVVNR
>FUSION-ENST00000661148.1:302820-ENST00000394601.8:6486|2212
CKENISAK
>ENST00000494216.1|SNV-3641-G-A|3
MFSCSQVSLRDSSLEADHIIS
>ENST00000476455.1|SNV-97305-C-T|5
RPESASRRGSTCSGR
>FUSION-ENST00000661148.1:302820-ENST00000394601.8:6486|80
MYIGFTNHYGTCTPV
>ENST00000250448.5|MNV-3935-AC-A|7
SSRGPAAGAGAEAGAAAPR
>FUSION-ENST00000635845.1:329159-ENST00000394601.8:6486|154
MTQGKMPLRGLD
>FUSION-ENST00000661148.1:302820-ENST00000394601.8:6486|1404
QLLRLDNDM
>FUSION-ENST00000661148.1:302820-ENST00000394601.8:6486|429
MQKRPLIKFNTPSC
>FUSION-ENST00000635845.1:329159-ENST00000394601.8:6486|1310
LYLYSVLSLTK
>FUSION-ENST00000661148.1:302820-ENST00000394601.8:6486|3294
MCWDYRR
>FUSION-ENST00000635845.1:329159-ENST00000394601.8:6486|852
MTKLFSTISALFQKK
>FUSION-ENST00000661148.1:302820-ENST00000394601.8:6486|2718
MEIILELQQSAQLHNREAGTQIDR
>FUSION-ENST00000661148.1:302820-ENST00000394601.8:6486|1529
MGSSIYVLFKHFDLR
>FUSION-ENST00000635845.1:329159-ENST00000394601.8:6486|1487
MPCKPGNYLITLL
>FUSION-ENST00000661148.1:302820-ENST00000394601.8:6486|1030
LAILIIEK
>ENST00000327536.5|MNV-172-GTG-G|14
HKGCHVTNKTHPLIFSSSEGK
>FUSION-ENST00000635845.1:329159-ENST00000394601.8:6486|431
LISFHPYGNLPNSTILSIAIK
>FUSION-ENST00000661148.1:302820-ENST00000394601.8:6486|897
KNTCFLKVLSLHK
>ENST00000321990.5|SNV-28558-A-G|3
KPNECSK
>FUSION-ENST00000661148.1:302820-ENST00000394601.8:6486|2769
SLSTLQTI
>FUSION-ENST00000661148.1:302820-ENST00000394601.8:6486|163
MAHVHLCNKPARSAHVSQNLKYNK
>FUSION-ENST00000670045.1:329159-ENST00000394601.8:6486|1500
LQAFYPNGK
>FUSION-ENST00000670045.1:329159-ENST00000394601.8:6486|1497
IFRNFTGIIIQINCKHSIQMVSR
>ENST00000514252.1|SNV-118566-G-A|5
LLLNKSPAAICQQTARIYR
>FUSION-ENST00000661148.1:302820-ENST00000394601.8:6486|664
TGSKSHITILTLNVNGLNAPIK
>FUSION-ENST00000661148.1:302820-ENST00000394601.8:6486|1111
MQGMNGECTIRGVK
>FUSION-ENST00000661148.1:302820-ENST00000394601.8:6486|3018
TKAIDRDEHDFIDLFLK
>FUSION-ENST00000661148.1:302820-ENST00000394601.8:6486|1581
MIGAEIK
>FUSION-ENST00000661148.1:302820-ENST00000394601.8:6486|2979
MSYLLPPK
>FUSION-ENST00000635845.1:329159-ENST00000394601.8:6486|1395
MYLFDIFIFLIY
>FUSION-ENST00000661148.1:302820-ENST00000394601.8:6486|1573
MAPVSLICIIK
>ENST00000533623.1|SNV-2422-G-A|1
DEDSAVYSFETLVDGKKIVAELQDK
>FUSION-ENST00000635845.1:329159-ENST00000394601.8:6486|998
HHSFHKCDVIT
>FUSION-ENST00000635845.1:329159-ENST00000394601.8:6486|269
FSDLPRTK
>FUSION-ENST00000635845.1:329159-ENST00000394601.8:6486|58
MEILRKR
>FUSION-ENST00000635845.1:329159-ENST00000394601.8:6486|924
MYEEYMKMQQDFGWLNNEFLS
>FUSION-ENST00000661148.1:302820-ENST00000394601.8:6486|1998
KVGKCGF
>FUSION-ENST00000661148.1:302820-ENST00000394601.8:6486|229
HFSKEDIYAANK
>FUSION-ENST00000661148.1:302820-ENST00000394601.8:6486|1257
CVYIYITYIYLYIYIDIYR
>ENST00000514747.6|SNV-29580-C-G|1
ASFSVCELSMDRNGFSK
>FUSION-ENST00000661148.1:302820-ENST00000394601.8:6486|309
LKLDPFLTPCTKINSR
>FUSION-ENST00000661148.1:302820-ENST00000394601.8:6486|3215
MNIIIIIIIIFAVLKV
>FUSION-ENST00000661148.1:302820-ENST00000394601.8:6486|1018
FMFFFEELSYVGEGR
>FUSION-ENST00000635845.1:329159-ENST00000394601.8:6486|1187
MYPQLLK
>FUSION-ENST00000661148.1:302820-ENST00000394601.8:6486|3230
GERHFMARNWLCGR
>ENST00000280772.7|SNV-646761-A-G|1
FHKPITMTIPVPPPSGEGVSSGYK
>FUSION-ENST00000661148.1:302820-ENST00000394601.8:6486|2319
IYIPLGIYPVLGLLGQVVFLVLDL
>FUSION-ENST00000661148.1:302820-ENST00000394601.8:6486|1184
QDSSQIFKLYLEIVLIEFK
>FUSION-ENST00000661148.1:302820-ENST00000394601.8:6486|713
VSYPAKR
>FUSION-ENST00000661148.1:302820-ENST00000394601.8:6486|1627
MTGLKHPIYSSGVTSK
>FUSION-ENST00000661148.1:302820-ENST00000394601.8:6486|1564
QGKYLNV
>ENST00000377470.8|SNV-29040-G-A|4
RILSSIFPEHVR
>FUSION-ENST00000601731.1:7112-ENST00000248244.5:13188|56
EVTGREGGPTVVNSPAGR
>ENST00000250448.5|MNV-3935-AC-A|16
CTRTPATCSRTAATCAAR
>FUSION-ENST00000661148.1:302820-ENST00000394601.8:6486|2379
MTADCMSFHR
>FUSION-ENST00000661148.1:302820-ENST00000394601.8:6486|3216
MMNIIIIIIIIFAVLKV
>FUSION-ENST00000635845.1:329159-ENST00000394601.8:6486|320
MKNKSFFPHIFVLVALFK
>FUSION-ENST00000661148.1:302820-ENST00000394601.8:6486|1162
KWLMSVNS
>FUSION-ENST00000635845.1:329159-ENST00000394601.8:6486|298
FLIEKSSCISIF
>FUSION-ENST00000661148.1:302820-ENST00000394601.8:6486|1372
ICEVLITL
>FUSION-ENST00000661148.1:302820-ENST00000394601.8:6486|2893
WCVDLPAARDQDTSMQSDFALNSK
>FUSION-ENST00000661148.1:302820-ENST00000394601.8:6486|1207
DEFIYCYVCIYIYNIYISIYIYRYI
>FUSION-ENST00000661148.1:302820-ENST00000394601.8:6486|2364
AHGSGGWEFQENGIGGSKNVR
>FUSION-ENST00000661148.1:302820-ENST00000394601.8:6486|1114
DENEGKVVKQG
>FUSION-ENST00000635845.1:329159-ENST00000394601.8:6486|439
VLRQRDPDEL
>FUSION-ENST00000635845.1:329159-ENST00000394601.8:6486|1243
EDFKWRESELI
>ENST00000394243.5|MNV-48084-AAGG-A|3
HIMSRSPMVERMMGQR
>FUSION-ENST00000661148.1:302820-ENST00000394601.8:6486|2678
MCGIDDEGTTV
>FUSION-ENST00000661148.1:302820-ENST00000394601.8:6486|2613
YRGLCGYFVRHIHLNFLK
>FUSION-ENST00000661148.1:302820-ENST00000394601.8:6486|1146
LCVSCRYVIFSVLCFK
>FUSION-ENST00000661148.1:302820-ENST00000394601.8:6486|2331
MVLEAGNSKRMALVEAR
>FUSION-ENST00000661148.1:302820-ENST00000394601.8:6486|202
MQIKTTMRYHLMPVR
>FUSION-ENST00000635845.1:329159-ENST00000394601.8:6486|222
MSLIPLFTVR
>ENST00000487358.5|MNV-13585-ACTT-A|5
TPPLWQPSLRPRSSTSSR
>FUSION-ENST00000661148.1:302820-ENST00000394601.8:6486|1628
GQFIHKKQ
>FUSION-ENST00000635845.1:329159-ENST00000394601.8:6486|683
NQPSDLFK
>FUSION-ENST00000661148.1:302820-ENST00000394601.8:6486|1834
HFCQIGKSSLIK
>FUSION-ENST00000635845.1:329159-ENST00000394601.8:6486|887
KNQLLLRWFHSSNLGSVGE
>ENST00000344862.9|INDEL-3782-A-AA|5
SSKSVLR
>FUSION-ENST00000661148.1:302820-ENST00000394601.8:6486|1739
MGRIGRFTF
>FUSION-ENST00000635845.1:329159-ENST00000394601.8:6486|617
MRFCHVGQAGVELLTSGDLPPQPLK
>FUSION-ENST00000635845.1:329159-ENST00000394601.8:6486|523
NNHKTSQEKFSTIK
>FUSION-ENST00000661148.1:302820-ENST00000394601.8:6486|2050
LQTSLSSHMK
>FUSION-ENST00000661148.1:302820-ENST00000394601.8:6486|1939
VFFDISLFYVK
>FUSION-ENST00000602185.5:7112-ENST00000248244.5:13188|6
GPNCGEQPGWK
>FUSION-ENST00000661148.1:302820-ENST00000394601.8:6486|1705
GDKKAER
>FUSION-ENST00000661418.1:302820-ENST00000394601.8:6486|60
MLIFRNFTGIIIQINCKHSIQMR
>ENST00000227638.8|SNV-24758-G-A|2
NSLQSKSGNLPLWLHK
>FUSION-ENST00000661148.1:302820-ENST00000394601.8:6486|680
LHQLMGIKTSQHHNDR
>FUSION-ENST00000635845.1:329159-ENST00000394601.8:6486|920
MQQDFGWLNNEFLS
>FUSION-ENST00000635845.1:329159-ENST00000394601.8:6486|234
GETAPMMQLPSARLLP
>FUSION-ENST00000661148.1:302820-ENST00000394601.8:6486|1106
NGECTIRGVK
>FUSION-ENST00000635845.1:329159-ENST00000394601.8:6486|229
QLPSARLLP
>FUSION-ENST00000661148.1:302820-ENST00000394601.8:6486|276
EQDRGLRNNATHLQPSDL
>FUSION-ENST00000661148.1:302820-ENST00000394601.8:6486|1513
EEKDILNVFEIYFYYFLLVDGIER
>FUSION-ENST00000635845.1:329159-ENST00000394601.8:6486|143
MAIDGLGMKSFVIKT
>FUSION-ENST00000661148.1:302820-ENST00000394601.8:6486|74
SHGINVL
>FUSION-ENST00000661148.1:302820-ENST00000394601.8:6486|2645
VPSSFYFGANILK
>FUSION-ENST00000661148.1:302820-ENST00000394601.8:6486|933
HRTSSKGA
>ENST00000301459.5|SNV-3065-C-T|4
KEVQVSQYCHHPLRTR
>FUSION-ENST00000635845.1:329159-ENST00000394601.8:6486|1229
WFLLYKGKFLNI
>FUSION-ENST00000661148.1:302820-ENST00000394601.8:6486|454
STDAEKAFDK
>FUSION-ENST00000635845.1:329159-ENST00000394601.8:6486|291
SSMSSMLNSFFK
>FUSION-ENST00000635845.1:329159-ENST00000394601.8:6486|793
KPSTIDRVAYKQHK
>FUSION-ENST00000661148.1:302820-ENST00000394601.8:6486|675
GIKTSQHHNDRIK
>FUSION-ENST00000661148.1:302820-ENST00000394601.8:6486|3088
GARQYHPR
>ENST00000565488.6|SNV-64040-A-G|1
MQAQAMLEGSPQLSMVGLFRRIISK
>FUSION-ENST00000661148.1:302820-ENST00000394601.8:6486|2366
AHGSGGWEFQENGIGGSK
>FUSION-ENST00000661148.1:302820-ENST00000394601.8:6486|2159
MNTIHSLSTERLVCHTMLR
>FUSION-ENST00000661148.1:302820-ENST00000394601.8:6486|2358
MTAESPR
>FUSION-ENST00000635845.1:329159-ENST00000394601.8:6486|1443
MVSVYEHTTYCKNSR
>FUSION-ENST00000661148.1:302820-ENST00000394601.8:6486|684
KKLHQLMGIK
>FUSION-ENST00000661148.1:302820-ENST00000394601.8:6486|3272
MSSFYLALPK
>FUSION-ENST00000661148.1:302820-ENST00000394601.8:6486|1278
DLLCECII
>FUSION-ENST00000661148.1:302820-ENST00000394601.8:6486|216
EKTSSSLVIREMQIK
>FUSION-ENST00000635845.1:329159-ENST00000394601.8:6486|253
MNWTIFLQLTCLMLHRSLF
>FUSION-ENST00000635845.1:329159-ENST00000394601.8:6486|457
MTIKKFGTCIH
>FUSION-ENST00000661148.1:302820-ENST00000394601.8:6486|1000
MTSNLNACTTCFKDIN
>FUSION-ENST00000661148.1:302820-ENST00000394601.8:6486|2302
VDHFRVVSLEDK
>FUSION-ENST00000661148.1:302820-ENST00000394601.8:6486|41
MYYKMIYK
>FUSION-ENST00000661148.1:302820-ENST00000394601.8:6486|1836
ECYIPYFICISH
>FUSION-ENST00000661148.1:302820-ENST00000394601.8:6486|2369
WIKALLHYPPTPFT
>ENST00000490844.1|SNV-24181-G-A|4
MSNDDSDTYPVSVAAVPR
>FUSION-ENST00000661148.1:302820-ENST00000394601.8:6486|415
AQNNIGSSGQSNQARERNEGYSNR
>FUSION-ENST00000661148.1:302820-ENST00000394601.8:6486|1286
SISHFFLKLFFEYL
>FUSION-ENST00000661148.1:302820-ENST00000394601.8:6486|115
RTHGHREGDITHR
>FUSION-ENST00000661148.1:302820-ENST00000394601.8:6486|1886
TLCLIYF
>FUSION-ENST00000601731.1:7112-ENST00000248244.5:13188|78
GWRSRAGK
>FUSION-ENST00000661148.1:302820-ENST00000394601.8:6486|1046
MWQPGGDSKYAVQYVGPKVR
>FUSION-ENST00000661148.1:302820-ENST00000394601.8:6486|1458
YEYLLGLFSYR
>FUSION-ENST00000661148.1:302820-ENST00000394601.8:6486|3129
QSGCWLCFN
>FUSION-ENST00000635845.1:329159-ENST00000394601.8:6486|1233
LRWFLLYK
>FUSION-ENST00000661148.1:302820-ENST00000394601.8:6486|1737
MCLETLSIETGEK
>FUSION-ENST00000661148.1:302820-ENST00000394601.8:6486|288
TLEENLGNTIQDIGMGKDFMTK
>FUSION-ENST00000661148.1:302820-ENST00000394601.8:6486|1035
GQPINHLYSNVLNLHR
>FUSION-ENST00000635845.1:329159-ENST00000394601.8:6486|1181
LYTLNMCSLKK
>FUSION-ENST00000661148.1:302820-ENST00000394601.8:6486|1926
MLYSIFHLHKSLIYFKLNHDK
>FUSION-ENST00000635845.1:329159-ENST00000394601.8:6486|1089
TAYLFLLNISLYCKEGR
>FUSION-ENST00000635845.1:329159-ENST00000394601.8:6486|819
VVLSCFLTGTLKYYALLIFFSKI
>FUSION-ENST00000661148.1:302820-ENST00000394601.8:6486|2530
TCVDEIKR
>FUSION-ENST00000661148.1:302820-ENST00000394601.8:6486|2777
HAMIGWC
>FUSION-ENST00000661148.1:302820-ENST00000394601.8:6486|676
MGIKTSQHHNDRIK
>FUSION-ENST00000661148.1:302820-ENST00000394601.8:6486|2798
MFYVLCR
>FUSION-ENST00000635845.1:329159-ENST00000394601.8:6486|461
VSSREVQHIVMADLNYDYNYEILCL
>FUSION-ENST00000661148.1:302820-ENST00000394601.8:6486|2923
NSAVMNTQVPVSFWVEHR
>FUSION-ENST00000661148.1:302820-ENST00000394601.8:6486|2124
MKIWWIKCVNK
>ENST00000360647.8|INDEL-87189-A-AA|9
TNQRASR
>ENST00000395135.7|MNV-3444-TG-T|6
LLPCLHTLCSGCLRRR
>FUSION-ENST00000661148.1:302820-ENST00000394601.8:6486|2459
HHLVQCTSLCVYSLFLVCLSCF
>FUSION-ENST00000661148.1:302820-ENST00000394601.8:6486|2719
EIILELQQSAQLHNR
>FUSION-ENST00000635845.1:329159-ENST00000394601.8:6486|1170
LVLNSCPQAILLP
>FUSION-ENST00000661148.1:302820-ENST00000394601.8:6486|258
QKTETGPLPYTLYK
>FUSION-ENST00000635845.1:329159-ENST00000394601.8:6486|293
DIYSFLSLHPF
>FUSION-ENST00000661148.1:302820-ENST00000394601.8:6486|2414
MPTSYDCCKH
>FUSION-ENST00000661148.1:302820-ENST00000394601.8:6486|388
HRAKLCMNSHSQLLQK
>FUSION-ENST00000661148.1:302820-ENST00000394601.8:6486|3008
MIVTVNILIPDLLTILKNTRLTK
>ENST00000359874.7|SNV-100150-A-G|4
FYTNKCCMCR
>FUSION-ENST00000635845.1:329159-ENST00000394601.8:6486|75
RDTYIVGLR
>ENST00000321990.5|SNV-28558-A-G|4
KKPNECSKNLEK
>FUSION-ENST00000661148.1:302820-ENST00000394601.8:6486|257
MQKTETGPLPYTLYKN
>FUSION-ENST00000661148.1:302820-ENST00000394601.8:6486|2481
SSGITSLNVVFK
>FUSION-ENST00000661148.1:302820-ENST00000394601.8:6486|30
SSGILLG
>FUSION-ENST00000661148.1:302820-ENST00000394601.8:6486|3136
HQRLSSK
>FUSION-ENST00000661148.1:302820-ENST00000394601.8:6486|2096
YYKIESLVSLRNCK
>FUSION-ENST00000661148.1:302820-ENST00000394601.8:6486|1579
IGAEIKISER
>FUSION-ENST00000661148.1:302820-ENST00000394601.8:6486|1294
IIHSMDLSSYHILK
>FUSION-ENST00000661148.1:302820-ENST00000394601.8:6486|480
LASSLAYKAGSTYANQ
>ENST00000327536.5|MNV-172-GTG-G|12
GCHVTNKTHPLIFSSSEGK
>FUSION-ENST00000661148.1:302820-ENST00000394601.8:6486|3318
MFTAETGDVI
>FUSION-ENST00000661148.1:302820-ENST00000394601.8:6486|1742
HCTPAWATD
>FUSION-ENST00000635845.1:329159-ENST00000394601.8:6486|530
SRACIYSGKNNHK
>FUSION-ENST00000635845.1:329159-ENST00000394601.8:6486|1032
QSLTMLPRLDLNCWVQMILLPQPPK
>FUSION-ENST00000421119.1:96-ENST00000380959.7:91463|78
HFFHMSVQLPILGSTCRLENASTLK
>FUSION-ENST00000625598.1:688-ENST00000296674.13:55|47
GADRMGKCR
>FUSION-ENST00000635845.1:329159-ENST00000394601.8:6486|979
FVIQWKNIILFINVM
>FUSION-ENST00000661148.1:302820-ENST00000394601.8:6486|1574
LEKESSVQNK
>FUSION-ENST00000635845.1:329159-ENST00000394601.8:6486|1404
YVYTHTHTHIYIYLFIYYFF
>FUSION-ENST00000661148.1:302820-ENST00000394601.8:6486|2611
GLCGYFVRHIHLNFLK
>ENST00000250448.5|MNV-3935-AC-A|24
WHAPRTSR
>FUSION-ENST00000661148.1:302820-ENST00000394601.8:6486|2967
FICLLVISTS
>ENST00000519376.5|SNV-52062-A-G|10
MGHHHLRPGDPHVVCA
>FUSION-ENST00000635845.1:329159-ENST00000394601.8:6486|203
CWSWVNK
>FUSION-ENST00000661148.1:302820-ENST00000394601.8:6486|3336
TLYQFRLSVKSR
>FUSION-ENST00000661148.1:302820-ENST00000394601.8:6486|583
TKTQCTR
>FUSION-ENST00000661148.1:302820-ENST00000394601.8:6486|1594
STVKISSVIATSYHILQNK
>FUSION-ENST00000661148.1:302820-ENST00000394601.8:6486|2381
VIGVSNRLASCILSESNTIIFDI
>FUSION-ENST00000661148.1:302820-ENST00000394601.8:6486|806
TVHSPGK
>FUSION-ENST00000661148.1:302820-ENST00000394601.8:6486|220
HMEKTSSSLVIREMQIK
>FUSION-ENST00000635845.1:329159-ENST00000394601.8:6486|687
MFSHQGEHKNQPSDLFKR
>FUSION-ENST00000661148.1:302820-ENST00000394601.8:6486|895
NTCFLKVLSLHKMSIYMSK
>FUSION-ENST00000661148.1:302820-ENST00000394601.8:6486|533
INTLTSQLKELEKQEQTNSK
>FUSION-ENST00000635845.1:329159-ENST00000394601.8:6486|518
TSQEKFSTIKYK
>FUSION-ENST00000661148.1:302820-ENST00000394601.8:6486|1650
SDMTTGNYK
>FUSION-ENST00000661148.1:302820-ENST00000394601.8:6486|3270
MSSFYLALPKSLILPQ
>FUSION-ENST00000635845.1:329159-ENST00000394601.8:6486|1494
NLIYSSSLMF
>FUSION-ENST00000661148.1:302820-ENST00000394601.8:6486|2980
LPHQKDISLNPYVKCR
>FUSION-ENST00000432829.6:156713-ENST00000430387.1:16391|1
LNGVISFVISQWKYCFQNY
>FUSION-ENST00000661148.1:302820-ENST00000394601.8:6486|1117
MLRDENEGKVVK
>FUSION-ENST00000635845.1:329159-ENST00000394601.8:6486|758
STLNFRSR
>ENST00000360647.8|INDEL-87189-A-AA|6
ASRLTEKEEAETTFSR
>FUSION-ENST00000661148.1:302820-ENST00000394601.8:6486|368
MEKHSMLMDR
>FUSION-ENST00000635845.1:329159-ENST00000394601.8:6486|1467
SFFFFIIMWQELSP
>FUSION-ENST00000661148.1:302820-ENST00000394601.8:6486|128
SFAGTWMNLETIILSRLTQE
>FUSION-ENST00000635845.1:329159-ENST00000394601.8:6486|881
MNLFFVTDK
>FUSION-ENST00000661148.1:302820-ENST00000394601.8:6486|1689
MGTQVKKTLTI
>ENST00000607367.5|SNV-44766-A-G|1
YPIHQTQYSCPGVLPTVCWNGCHKK
>FUSION-ENST00000661148.1:302820-ENST00000394601.8:6486|1914
MTSDIKKLWPEL
>FUSION-ENST00000661148.1:302820-ENST00000394601.8:6486|218
EKTSSSLVIR
>FUSION-ENST00000661148.1:302820-ENST00000394601.8:6486|3158
MLAVTESNWMPGERDSTGSGQKQR
>FUSION-ENST00000661148.1:302820-ENST00000394601.8:6486|2431
TVVSIECEKMWKVVRPVLK
>ENST00000326047.9|INDEL-76619-C-CA|6
TLGAAAVCPGR
>FUSION-ENST00000635845.1:329159-ENST00000394601.8:6486|1238
MVALVFQTLMK
>FUSION-ENST00000661148.1:302820-ENST00000394601.8:6486|906
LFWALCFPDFN
>FUSION-ENST00000661148.1:302820-ENST00000394601.8:6486|477
NIDAKILNK
>FUSION-ENST00000661148.1:302820-ENST00000394601.8:6486|956
HSFQVQK
>FUSION-ENST00000635845.1:329159-ENST00000394601.8:6486|1018
MQFCYTK
>FUSION-ENST00000661148.1:302820-ENST00000394601.8:6486|264
VLGKPASPMQK
>FUSION-ENST00000635845.1:329159-ENST00000394601.8:6486|997
MTLLLSYQK
>FUSION-ENST00000661148.1:302820-ENST00000394601.8:6486|632
RVAILVSDKTDFKPTK
>FUSION-ENST00000661148.1:302820-ENST00000394601.8:6486|497
AQDQKDSQPNSTRGTK
>FUSION-ENST00000661148.1:302820-ENST00000394601.8:6486|3293
MSFRVLFLFLFWLSP
>FUSION-ENST00000661148.1:302820-ENST00000394601.8:6486|1066
PPCLANFCIFSR
>FUSION-ENST00000661148.1:302820-ENST00000394601.8:6486|2834
AVQVLVEQAINMTAVNQELLKIPS
>FUSION-ENST00000635845.1:329159-ENST00000394601.8:6486|525
GRGWSGIQITQN
>FUSION-ENST00000661148.1:302820-ENST00000394601.8:6486|1102
VMLFTNRNR
>FUSION-ENST00000661148.1:302820-ENST00000394601.8:6486|976
HAPRVSR
>FUSION-ENST00000661148.1:302820-ENST00000394601.8:6486|2321
GIWVDSMSLLL
>FUSION-ENST00000635845.1:329159-ENST00000394601.8:6486|800
MFSNTNSYSNHF
>FUSION-ENST00000661148.1:302820-ENST00000394601.8:6486|243
GENFCNLSI
>FUSION-ENST00000661148.1:302820-ENST00000394601.8:6486|2232
MNSRIPAHLK
>FUSION-ENST00000635845.1:329159-ENST00000394601.8:6486|367
FEGSESLSK
>FUSION-ENST00000661148.1:302820-ENST00000394601.8:6486|1829
SSLIKSLTLGKYNSQTHEGK
>FUSION-ENST00000661148.1:302820-ENST00000394601.8:6486|706
FFKDKQMLR
>FUSION-ENST00000661148.1:302820-ENST00000394601.8:6486|2868
IVERCTFQFKYFNK
>FUSION-ENST00000661148.1:302820-ENST00000394601.8:6486|1796
MGSQGQVWWLMPVIPALWEAEIGR
>FUSION-ENST00000635845.1:329159-ENST00000394601.8:6486|549
MKGFSVHWQSFLWQAWR
>FUSION-ENST00000661148.1:302820-ENST00000394601.8:6486|2589
NLLSFKK
>FUSION-ENST00000661148.1:302820-ENST00000394601.8:6486|3323
MWLFDLLVTILNKVKR
>FUSION-ENST00000661148.1:302820-ENST00000394601.8:6486|2484
FCWCLFISFSHGLEFWFSGLTGMRR
>FUSION-ENST00000661148.1:302820-ENST00000394601.8:6486|2913
FCDILDLKTCEIK
>ENST00000352684.2|SNV-52062-A-G|1
FSDGWDIITLGQVTPTLYVLSEDR
>FUSION-ENST00000661148.1:302820-ENST00000394601.8:6486|517
SINTRAGVLKR
>FUSION-ENST00000661148.1:302820-ENST00000394601.8:6486|710
RSFISEGEIKFFK
>FUSION-ENST00000661148.1:302820-ENST00000394601.8:6486|1434
VLELQAEPPHLAGRMYSLVLLQK
>FUSION-ENST00000635845.1:329159-ENST00000394601.8:6486|551
VWNLYSLRK
>FUSION-ENST00000661148.1:302820-ENST00000394601.8:6486|2817
MGFFSVTR
>ENST00000505667.6|SNV-14925-C-A|1
TPNQRKGGPQSQLCDK
>FUSION-ENST00000661148.1:302820-ENST00000394601.8:6486|2860
SQTLLYHKDEKLLFLVQ
>FUSION-ENST00000661148.1:302820-ENST00000394601.8:6486|192
RYHLMPVRMVIIEMSGNSR
>FUSION-ENST00000635845.1:329159-ENST00000394601.8:6486|386
YVGGLNVCVCIWK
>FUSION-ENST00000661148.1:302820-ENST00000394601.8:6486|374
NSHSQLLQK
>FUSION-ENST00000635845.1:329159-ENST00000394601.8:6486|894
SCGLGFPFCPKGIVLCELDIPI
>ENST00000399449.3|SNV-35699-G-A|7
MLWSLTLLPIQRQTQYSR
>FUSION-ENST00000635845.1:329159-ENST00000394601.8:6486|376
TAGKPAIFKTIRSHENSLIIR
>ENST00000377470.8|SNV-29040-G-A|3
RILSSIFPEHVRLYGFTVSNIPEK
>ENST00000344862.9|INDEL-3782-A-AA|9
ISEIQLEPNNFPKK
>ENST00000648086.1|SNV-29652-C-G|2
DPSHQVLILR
>ENST00000250448.5|MNV-3935-AC-A|30
WQNSIRHRCPSMTASSR
>FUSION-ENST00000661148.1:302820-ENST00000394601.8:6486|622
EGHYIMVK
>FUSION-ENST00000661148.1:302820-ENST00000394601.8:6486|2633
LIEMFFFGK
>FUSION-ENST00000661148.1:302820-ENST00000394601.8:6486|1468
MGSKTTSEAK
>FUSION-ENST00000661148.1:302820-ENST00000394601.8:6486|1632
MGQFIHK
>FUSION-ENST00000661148.1:302820-ENST00000394601.8:6486|878
TAELTAKYER
>FUSION-ENST00000635845.1:329159-ENST00000394601.8:6486|1413
LLLHSWK
>FUSION-ENST00000661148.1:302820-ENST00000394601.8:6486|1566
MMQGKYLNV
>FUSION-ENST00000661148.1:302820-ENST00000394601.8:6486|729
GQVTHKGKHVR
>FUSION-ENST00000635845.1:329159-ENST00000394601.8:6486|405
MAGEASGNLQSWWKGKGK
>FUSION-ENST00000661148.1:302820-ENST00000394601.8:6486|1216
LCLWLILVIR
>FUSION-ENST00000661148.1:302820-ENST00000394601.8:6486|2411
TKLDVTDYVINK
>FUSION-ENST00000661148.1:302820-ENST00000394601.8:6486|396
LSLFADDMIVYLE
>FUSION-ENST00000635845.1:329159-ENST00000394601.8:6486|158
GWIHPLVLSMMTQGKMPLRGLD
>FUSION-ENST00000661148.1:302820-ENST00000394601.8:6486|2396
TCLWLDE
>FUSION-ENST00000661148.1:302820-ENST00000394601.8:6486|283
MVLVPNRPMEQDR
>ENST00000513201.1|SNV-202845-G-A|4
RLWGREVK
>FUSION-ENST00000661148.1:302820-ENST00000394601.8:6486|1472
MSTCWVCFPIVFSL
>FUSION-ENST00000661148.1:302820-ENST00000394601.8:6486|1880
MYVRANNVR
>FUSION-ENST00000661148.1:302820-ENST00000394601.8:6486|2770
MSLSTLQTI
>ENST00000475313.5|SNV-86663-G-C|4
SLMEEHR
>ENST00000297405.10|SNV-204-T-C|2
KMGTKSGFTFWNLVFLLTVSCVK
>FUSION-ENST00000661148.1:302820-ENST00000394601.8:6486|2522
KKNASPMV
>FUSION-ENST00000635845.1:329159-ENST00000394601.8:6486|80
MHSCVYR
>FUSION-ENST00000661148.1:302820-ENST00000394601.8:6486|1402
ENWTYHSVNEFIFSMAGFGCL
>FUSION-ENST00000635845.1:329159-ENST00000394601.8:6486|352
MLQNIKAIETSNK
>FUSION-ENST00000661148.1:302820-ENST00000394601.8:6486|850
KYLFFESFIFAQNVYLHVK
>FUSION-ENST00000661148.1:302820-ENST00000394601.8:6486|1759
CRSYWFSYMILK
>FUSION-ENST00000635845.1:329159-ENST00000394601.8:6486|1281
EMEFINTT
>FUSION-ENST00000661148.1:302820-ENST00000394601.8:6486|2735
MRPWNLSYMSNTYMIL
>FUSION-ENST00000635845.1:329159-ENST00000394601.8:6486|890
MKNQLLLR
>FUSION-ENST00000635845.1:329159-ENST00000394601.8:6486|124
MSFLLQSY
>FUSION-ENST00000661148.1:302820-ENST00000394601.8:6486|2090
FKLYGAPSAGSGKGLR
>ENST00000367661.7|SNV-93309-G-C|1
AKVRRPR
>ENST00000248594.11|SNV-89551-C-G|1
KPVLHMVSSEQHSADLNRNYSK
>ENST00000281772.14|INDEL-17759-A-AA|2
ICIFCYR
>ENST00000320574.10|SNV-83-C-G|2
SLRSGGGRR
>FUSION-ENST00000519974.5:9871-ENST00000578280.5:9552|1
FSDSMKRY
>FUSION-ENST00000661148.1:302820-ENST00000394601.8:6486|2513
VAWTCAR
>FUSION-ENST00000661148.1:302820-ENST00000394601.8:6486|3049
LWEGICHWMR
>FUSION-ENST00000661148.1:302820-ENST00000394601.8:6486|1664
MAIPCSGESGQCHLSVSLMR
>FUSION-ENST00000661148.1:302820-ENST00000394601.8:6486|3262
LSFWPPEL
>FUSION-ENST00000635845.1:329159-ENST00000394601.8:6486|1287
IFVCLEEKTK
>ENST00000269143.8|SNV-26068-C-T|6
ASIFKVHLR
>FUSION-ENST00000661148.1:302820-ENST00000394601.8:6486|845
MSVGCGEDSQIGTPLVCSSQLDQHR
>FUSION-ENST00000661148.1:302820-ENST00000394601.8:6486|1391
MQSLSALHK
>FUSION-ENST00000661148.1:302820-ENST00000394601.8:6486|1395
LEKGHLA
>FUSION-ENST00000661148.1:302820-ENST00000394601.8:6486|3151
MIRAFVFHSR
>FUSION-ENST00000661148.1:302820-ENST00000394601.8:6486|2544
RCIFSYVK
>FUSION-ENST00000661148.1:302820-ENST00000394601.8:6486|435
LGSDGTYLKKIR
>FUSION-ENST00000661148.1:302820-ENST00000394601.8:6486|130
SFAGTWMNLETIILSR
>FUSION-ENST00000661148.1:302820-ENST00000394601.8:6486|1080
FCLECLCGSQVEIPSMQFNMWAQR
>FUSION-ENST00000635845.1:329159-ENST00000394601.8:6486|602
ALSTSCYYPK
>ENST00000367742.7|SNV-106289-A-G|1
TGPIKPQAIKTEETES
>FUSION-ENST00000635845.1:329159-ENST00000394601.8:6486|936
MDRKICK
>FUSION-ENST00000661148.1:302820-ENST00000394601.8:6486|2709
EQGQKIAHFYSTQLLLFHGECRFK
>FUSION-ENST00000661148.1:302820-ENST00000394601.8:6486|416
AQNNIGSSGQSNQARER
>ENST00000581932.2|SNV-12770-A-C|6
MACTPSTSELRPAEK
>FUSION-ENST00000661148.1:302820-ENST00000394601.8:6486|950
MIYTIKCSLCPK
>FUSION-ENST00000661148.1:302820-ENST00000394601.8:6486|1839
VWTGDLLVHRHFCQIGK
>FUSION-ENST00000635845.1:329159-ENST00000394601.8:6486|781
PIYCLCDK
>FUSION-ENST00000661148.1:302820-ENST00000394601.8:6486|537
SKINTLTSQLK
>FUSION-ENST00000661148.1:302820-ENST00000394601.8:6486|525
QEITKIR
>FUSION-ENST00000661148.1:302820-ENST00000394601.8:6486|1055
EPPPLARSSINK
>FUSION-ENST00000635845.1:329159-ENST00000394601.8:6486|358
YVYVYGKREMIHNR
>FUSION-ENST00000661148.1:302820-ENST00000394601.8:6486|1359
MGIQIPALKCSGWLSFLYFLSLR
>FUSION-ENST00000661148.1:302820-ENST00000394601.8:6486|1966
MTFSMILSFLVFIILYK
>FUSION-ENST00000635845.1:329159-ENST00000394601.8:6486|94
MSCLSGF
>FUSION-ENST00000661148.1:302820-ENST00000394601.8:6486|1073
MWAQRLEHR
>FUSION-ENST00000661148.1:302820-ENST00000394601.8:6486|2413
PTSYDCCKH
>FUSION-ENST00000635845.1:329159-ENST00000394601.8:6486|1439
NSRNECDDDVK
>ENST00000584529.5|SNV-5423-G-A|3
TSGSSSAHRSRWTSSPQCTMR
>ENST00000216129.7|SNV-14599-G-A|1
SPVLFLREDVGKVK
>FUSION-ENST00000661148.1:302820-ENST00000394601.8:6486|2443
FILFLTITFLLYHLF
>FUSION-ENST00000661148.1:302820-ENST00000394601.8:6486|1418
LPLSFNTKDVGEVQQALIC
>FUSION-ENST00000661148.1:302820-ENST00000394601.8:6486|1335
SDCYLITKNLSLNRAPK
>FUSION-ENST00000661148.1:302820-ENST00000394601.8:6486|529
QEQTNSKAR
>FUSION-ENST00000635845.1:329159-ENST00000394601.8:6486|322
TQNSLIILRGMKNK
>FUSION-ENST00000566836.1:9921-ENST00000585479.5:6283|4
NTNVCCR
>FUSION-ENST00000661148.1:302820-ENST00000394601.8:6486|848
VLWSYKST
>FUSION-ENST00000635845.1:329159-ENST00000394601.8:6486|82
MIHCLPIK
>FUSION-ENST00000635845.1:329159-ENST00000394601.8:6486|377
TAGKPAIFKTIR
>FUSION-ENST00000635845.1:329159-ENST00000394601.8:6486|1260
SASWKTSNGER
>FUSION-ENST00000661148.1:302820-ENST00000394601.8:6486|3104
MTWGQNENNSPIQFNR
>FUSION-ENST00000661148.1:302820-ENST00000394601.8:6486|1765
VAHACNPSTLGGR
>FUSION-ENST00000661148.1:302820-ENST00000394601.8:6486|2352
GRVPFLKNFFLF
>FUSION-ENST00000661148.1:302820-ENST00000394601.8:6486|2390
VVIFCKCFRQSCFVAL
>ENST00000554446.5|SNV-9480-G-A|7
MIPIQVLLRCLTLLQRLLQEHQLK
>FUSION-ENST00000661148.1:302820-ENST00000394601.8:6486|2842
MTIFQDIPNDWTNA
>FUSION-ENST00000661148.1:302820-ENST00000394601.8:6486|1388
QSLSALHKYSTEISLSFK
>FUSION-ENST00000661148.1:302820-ENST00000394601.8:6486|1598
MTSLKALNLKR
>FUSION-ENST00000661148.1:302820-ENST00000394601.8:6486|2563
MFTTYLFPPNECKDQK
>FUSION-ENST00000661148.1:302820-ENST00000394601.8:6486|3111
PSFVGIQAH
>FUSION-ENST00000661148.1:302820-ENST00000394601.8:6486|252
MLERMWRNR
>FUSION-ENST00000635845.1:329159-ENST00000394601.8:6486|349
LQNIKAIETSNKK
>FUSION-ENST00000661148.1:302820-ENST00000394601.8:6486|746
YSSKRATPR
>FUSION-ENST00000661148.1:302820-ENST00000394601.8:6486|2876
MVKILPLLILVFR
>FUSION-ENST00000661148.1:302820-ENST00000394601.8:6486|570
MKIKTNSLSVHNTIK
>FUSION-ENST00000661148.1:302820-ENST00000394601.8:6486|3099
TWGQNENNSPIQFNRKWDL
>FUSION-ENST00000635845.1:329159-ENST00000394601.8:6486|1460
VQSLLILFNIRELSKIQIVLHLSS
>FUSION-ENST00000635845.1:329159-ENST00000394601.8:6486|1104
MCLGGEENWSVCK
>FUSION-ENST00000661148.1:302820-ENST00000394601.8:6486|1747
LRQENNLNPGGGGCSEPR
>FUSION-ENST00000661148.1:302820-ENST00000394601.8:6486|1807
DGHASQGKVVPAK
>FUSION-ENST00000661148.1:302820-ENST00000394601.8:6486|1819
LLNLSSSK
>FUSION-ENST00000661148.1:302820-ENST00000394601.8:6486|310
LKLDPFLTPCTK
>FUSION-ENST00000661148.1:302820-ENST00000394601.8:6486|900
NVVTYILLVGSIKM
>FUSION-ENST00000661148.1:302820-ENST00000394601.8:6486|2439
MLEAKARGSNHIIAMPS
>FUSION-ENST00000661148.1:302820-ENST00000394601.8:6486|1202
AFLFSYF
>FUSION-ENST00000661148.1:302820-ENST00000394601.8:6486|1186
MQDSSQIFKLYLEIVLIEFK
>FUSION-ENST00000661148.1:302820-ENST00000394601.8:6486|2128
VERYVSESKQCSR
>FUSION-ENST00000661148.1:302820-ENST00000394601.8:6486|2955
FFCFVLFFVFFLR
>FUSION-ENST00000661148.1:302820-ENST00000394601.8:6486|849
KYLFFESFIFAQNVYLHVKDIQMFS
>FUSION-ENST00000661148.1:302820-ENST00000394601.8:6486|2241
IRPPRPPK
>FUSION-ENST00000661148.1:302820-ENST00000394601.8:6486|1511
DILNVFEIYFYYFLLVDGIERVK
>FUSION-ENST00000661148.1:302820-ENST00000394601.8:6486|350
ENYKPLFKEVREDTNK
>FUSION-ENST00000661148.1:302820-ENST00000394601.8:6486|1435
VLELQAEPPHLAGR
>FUSION-ENST00000661148.1:302820-ENST00000394601.8:6486|506
MDKFLDTYTLSRLNQEEVK
>FUSION-ENST00000598034.5:7112-ENST00000248244.5:13188|3
DRQMVVLEEEFQICLGSSCR
>FUSION-ENST00000635845.1:329159-ENST00000394601.8:6486|967
LSYCNICR
>ENST00000250448.5|MNV-3935-AC-A|28
HRCPSMTASSRWHAPR
>FUSION-ENST00000661148.1:302820-ENST00000394601.8:6486|1236
MIYTKHLTSGEENK
>FUSION-ENST00000661148.1:302820-ENST00000394601.8:6486|405
MGQSWKHSL
>FUSION-ENST00000635845.1:329159-ENST00000394601.8:6486|1041
RENLLLLLFICFLR
>FUSION-ENST00000661148.1:302820-ENST00000394601.8:6486|1465
GSKTTSEAKSAYIITG
>FUSION-ENST00000661148.1:302820-ENST00000394601.8:6486|867
MKSGSLSIMFITDSPVLS
>FUSION-ENST00000661148.1:302820-ENST00000394601.8:6486|1096
LFTNRNRK
>FUSION-ENST00000661148.1:302820-ENST00000394601.8:6486|445
IQHPFMLKTLNKLGSDGTYLK
>FUSION-ENST00000661148.1:302820-ENST00000394601.8:6486|282
VLVPNRPMEQDR
>FUSION-ENST00000661148.1:302820-ENST00000394601.8:6486|625
KDKEGHYIMVK
>FUSION-ENST00000635845.1:329159-ENST00000394601.8:6486|1085
MPSQFLYF
>FUSION-ENST00000635845.1:329159-ENST00000394601.8:6486|1417
CLFCILISHLALY
>FUSION-ENST00000661148.1:302820-ENST00000394601.8:6486|2934
MGTWSLAPTYK
>ENST00000490844.1|SNV-24181-G-A|3
SNDDSDTYPVSVAAVPR
>FUSION-ENST00000661148.1:302820-ENST00000394601.8:6486|2064
MYISFIKFSNISLIETLK
>FUSION-ENST00000661148.1:302820-ENST00000394601.8:6486|93
MKIMSLNVGVWNEYESK
>FUSION-ENST00000635845.1:329159-ENST00000394601.8:6486|649
MYVCMYVCMYVCIF
>FUSION-ENST00000661148.1:302820-ENST00000394601.8:6486|313
WCWENQLALCRK
>FUSION-ENST00000661148.1:302820-ENST00000394601.8:6486|658
RHRLANWIK
>ENST00000477772.1|SNV-28699-G-A|5
MAARHSKAGQCWR
>FUSION-ENST00000661148.1:302820-ENST00000394601.8:6486|301
RSLHSPANPK
>FUSION-ENST00000661148.1:302820-ENST00000394601.8:6486|552
DTMYQNLWDTAK
>FUSION-ENST00000635845.1:329159-ENST00000394601.8:6486|149
YFSLHLSGILLMAIDGLGMK
>FUSION-ENST00000661148.1:302820-ENST00000394601.8:6486|1349
LTLLLKFVPQVSRPQNRK
>ENST00000344862.9|INDEL-3782-A-AA|4
SSKSVLRR
>FUSION-ENST00000661148.1:302820-ENST00000394601.8:6486|604
MDGGIFTKQMESKK
>FUSION-ENST00000661148.1:302820-ENST00000394601.8:6486|344
NIPCSWIGRPNIMEMAIQPK
>FUSION-ENST00000635845.1:329159-ENST00000394601.8:6486|1143
HIIKTHLCGTFGAF
>FUSION-ENST00000601731.1:7112-ENST00000248244.5:13188|49
EGGPTVVNSPAGRTERQWLWV
>FUSION-ENST00000661148.1:302820-ENST00000394601.8:6486|2253
YHYKPISSLFLALK
>FUSION-ENST00000635845.1:329159-ENST00000394601.8:6486|338
MKYCVCEVQK
>ENST00000297591.10|INDEL-26848-T-TT|3
LNAFKALDSVISMTEGMEAFFKR
>ENST00000477770.5|SNV-13147-G-T|1
GQYVLLLQQTEGM
>FUSION-ENST00000432829.6:156713-ENST00000430387.1:16391|12
QSVIESSFK
>ENST00000525899.6|INDEL-44694-T-TT|4
LLCQPRYNGWGPMVRLSYQPHC
>FUSION-ENST00000661148.1:302820-ENST00000394601.8:6486|1731
RNALISTR
>FUSION-ENST00000661148.1:302820-ENST00000394601.8:6486|2114
MYCGDISRYVRNCASFYEG
>FUSION-ENST00000635845.1:329159-ENST00000394601.8:6486|503
MDVYITVIIACVQDR
>FUSION-ENST00000661148.1:302820-ENST00000394601.8:6486|2708
IAHFYSTQLLLFHGECR
>ENST00000250448.5|MNV-3935-AC-A|21
ARAPTGR
>ENST00000652347.1|SNV-56977-G-A|2
KIPKSER
>FUSION-ENST00000635845.1:329159-ENST00000394601.8:6486|1399
MCFSSFFTDICVRSFPVL
>FUSION-ENST00000661148.1:302820-ENST00000394601.8:6486|1826
YNSQTHEGK
>FUSION-ENST00000661148.1:302820-ENST00000394601.8:6486|1504
QEEKGLSYQKIWVLA
>FUSION-ENST00000635845.1:329159-ENST00000394601.8:6486|310
NLFKPDQPSKK
>FUSION-ENST00000661148.1:302820-ENST00000394601.8:6486|1662
MAIPCSGESGQCHLSVSLMRAR
>FUSION-ENST00000661148.1:302820-ENST00000394601.8:6486|1802
LSQTKTRR
>FUSION-ENST00000661148.1:302820-ENST00000394601.8:6486|3194
MARYLMCPEHRLR
>FUSION-ENST00000661148.1:302820-ENST00000394601.8:6486|1930
MLYSIFHLHK
>FUSION-ENST00000661148.1:302820-ENST00000394601.8:6486|2265
VEFICCEIYVVSILPLFQSLSKILK
>ENST00000503932.5|SNV-414-C-T|3
VPRVQRAAPAEAVEPR
>ENST00000647941.2|SNV-8064-A-T|3
RGIGGIFFDDLVSPSKEEVFR
>FUSION-ENST00000661148.1:302820-ENST00000394601.8:6486|3105
TIPPSNSTESGICKNSSS
>FUSION-ENST00000421119.1:96-ENST00000380959.7:91463|76
LENASTLK
>FUSION-ENST00000635845.1:329159-ENST00000394601.8:6486|1028
FDGLGTCR
>FUSION-ENST00000661148.1:302820-ENST00000394601.8:6486|2683
MLLFNLNQHCFR
>FUSION-ENST00000661148.1:302820-ENST00000394601.8:6486|1108
NGECTIR
>FUSION-ENST00000661148.1:302820-ENST00000394601.8:6486|639
NIYQTNGK
>FUSION-ENST00000661148.1:302820-ENST00000394601.8:6486|1772
FPNSKYIGLLLKMAR
>FUSION-ENST00000661148.1:302820-ENST00000394601.8:6486|261
MVLGKPASPMQKTETGPLPYTLYKN
>ENST00000584529.5|SNV-5423-G-A|7
LGTSTTGKTSGSSSAHR
>FUSION-ENST00000661148.1:302820-ENST00000394601.8:6486|1763
VAHACNPSTLGGRDR
>FUSION-ENST00000661148.1:302820-ENST00000394601.8:6486|1355
CSGWLSFLYFLSLRLSSSKMQL
>FUSION-ENST00000635845.1:329159-ENST00000394601.8:6486|361
MYVYVYGKR
>FUSION-ENST00000661148.1:302820-ENST00000394601.8:6486|1746
LRQENNLNPGGGGCSEPRSR
>FUSION-ENST00000635845.1:329159-ENST00000394601.8:6486|877
MCVIPAL
>FUSION-ENST00000635845.1:329159-ENST00000394601.8:6486|266
MNNHQLL
>FUSION-ENST00000661148.1:302820-ENST00000394601.8:6486|2958
YTIYQCCFR
>ENST00000485405.5|SNV-21664-G-A|7
HIKVTIQK
>FUSION-ENST00000635845.1:329159-ENST00000394601.8:6486|657
IATLLGPISSG
>ENST00000250448.5|MNV-3935-AC-A|15
TPATCSR
>FUSION-ENST00000635845.1:329159-ENST00000394601.8:6486|1378
GSCHVGQASLK
>ENST00000531978.5|SNV-2019-T-G|3
VWTLVSEQTR
>FUSION-ENST00000661148.1:302820-ENST00000394601.8:6486|305
MEPKRSLHSPANPK
>FUSION-ENST00000635845.1:329159-ENST00000394601.8:6486|1037
MVWEHVESIIFSSLK
>FUSION-ENST00000661148.1:302820-ENST00000394601.8:6486|1469
EVCSCCPGWSAMA
>FUSION-ENST00000661148.1:302820-ENST00000394601.8:6486|797
MPLDWETPPTR
>FUSION-ENST00000661148.1:302820-ENST00000394601.8:6486|1374
NDRMITWI
>ENST00000261978.9|SNV-101093-C-A|1
CVNSPGSYTCLDCEEGYR
>FUSION-ENST00000661148.1:302820-ENST00000394601.8:6486|363
DVKDLFKENYKPLFK
>ENST00000555501.1|SNV-16926-T-C|1
FLQHTVPGTEGVTQLK
>FUSION-ENST00000661148.1:302820-ENST00000394601.8:6486|2348
MWCLVLCSCLSLLR
>ENST00000395135.7|MNV-3444-TG-T|7
LLPCLHTLCSGCLRR
>FUSION-ENST00000635845.1:329159-ENST00000394601.8:6486|1161
PLHSSLGNR
>FUSION-ENST00000661148.1:302820-ENST00000394601.8:6486|899
WKKNTCFLK
>FUSION-ENST00000661148.1:302820-ENST00000394601.8:6486|1850
GTLILYTYTHTHTHMQR
>FUSION-ENST00000661148.1:302820-ENST00000394601.8:6486|827
QSGALSYQGSTKGRELPPLAK
>FUSION-ENST00000635845.1:329159-ENST00000394601.8:6486|428
MSSRQCYGYLQLFKFASVLIDYLK
>FUSION-ENST00000661148.1:302820-ENST00000394601.8:6486|1840
VWTGDLLVHR
>FUSION-ENST00000661148.1:302820-ENST00000394601.8:6486|2104
MFQAEERDMK
>FUSION-ENST00000635845.1:329159-ENST00000394601.8:6486|1267
MEVFMRMQFSGFFLKACNWIFDL
>FUSION-ENST00000661148.1:302820-ENST00000394601.8:6486|1348
FVPQVSRPQNR
>FUSION-ENST00000635845.1:329159-ENST00000394601.8:6486|570
ILNNSSHLWHLQNRSFAIVV
>FUSION-ENST00000661148.1:302820-ENST00000394601.8:6486|1571
MAPVSLICIIKNTVFTP
>FUSION-ENST00000661148.1:302820-ENST00000394601.8:6486|796
PLDWETPPTR
>ENST00000295542.6|SNV-16840-G-A|4
HPLADILHRGCPLLHRWLCR
>ENST00000481559.6|SNV-196703-C-T|2
ASERLVTGMK
>FUSION-ENST00000635845.1:329159-ENST00000394601.8:6486|1392
YVCIYTHTHTHIYIFIYLLFFLR
>FUSION-ENST00000661148.1:302820-ENST00000394601.8:6486|488
SLIKYCQTESSSTSK
>FUSION-ENST00000661148.1:302820-ENST00000394601.8:6486|1140
LVEITRQDQYSDIR
>FUSION-ENST00000661148.1:302820-ENST00000394601.8:6486|2357
MTAESPRGR
>FUSION-ENST00000661148.1:302820-ENST00000394601.8:6486|2112
YVRNCASFYEG
>FUSION-ENST00000661148.1:302820-ENST00000394601.8:6486|1262
KNISLRWWLTR
>FUSION-ENST00000661148.1:302820-ENST00000394601.8:6486|1589
ILKGNISESLK
>FUSION-ENST00000635845.1:329159-ENST00000394601.8:6486|357
REMIHNR
>FUSION-ENST00000661148.1:302820-ENST00000394601.8:6486|2053
LPFRLQTSLSSHMK
>FUSION-ENST00000661148.1:302820-ENST00000394601.8:6486|694
EALNMERK
>ENST00000400427.5|INDEL-60046-G-GCCAT|6
EPQQWHTRAPGGR
>FUSION-ENST00000661148.1:302820-ENST00000394601.8:6486|1666
QQCGRIVCAWRP
>FUSION-ENST00000661148.1:302820-ENST00000394601.8:6486|1983
CSRLYFS
>ENST00000468334.5|SNV-3467-T-C|6
EHQPDSWHVLRSPGIPDQR
>FUSION-ENST00000635845.1:329159-ENST00000394601.8:6486|366
MFEGSESLSKTNAIK
>FUSION-ENST00000661148.1:302820-ENST00000394601.8:6486|1457
YEYLLGLFSYRFFTLSSSMYFLFSF
>FUSION-ENST00000635845.1:329159-ENST00000394601.8:6486|1249
KSSQDRFSLLYFCIVESFESNFK
>FUSION-ENST00000661148.1:302820-ENST00000394601.8:6486|2183
DGVSPCWSGWS
>FUSION-ENST00000661148.1:302820-ENST00000394601.8:6486|540
FIALNAHRGKQER
>FUSION-ENST00000635845.1:329159-ENST00000394601.8:6486|1359
YLKTVCNPCHRLIWI
>FUSION-ENST00000661148.1:302820-ENST00000394601.8:6486|1946
PVIPATGEVEAGKSLEPR
>FUSION-ENST00000661148.1:302820-ENST00000394601.8:6486|735
MLRAAREK
>FUSION-ENST00000635845.1:329159-ENST00000394601.8:6486|344
YVTDTLVHCQVDRPDGGTLYHLYHR
>FUSION-ENST00000661148.1:302820-ENST00000394601.8:6486|444
MLKTLNK
>FUSION-ENST00000635845.1:329159-ENST00000394601.8:6486|360
YVYVYGKR
>FUSION-ENST00000635845.1:329159-ENST00000394601.8:6486|963
MYKCMRNT
>FUSION-ENST00000661148.1:302820-ENST00000394601.8:6486|1381
SLNQQKFR
>FUSION-ENST00000661148.1:302820-ENST00000394601.8:6486|1127
GSIKYLSCFIR
>FUSION-ENST00000661148.1:302820-ENST00000394601.8:6486|2218
VAGACSK
>ENST00000269143.8|SNV-26068-C-T|1
SLKLDSTLEKDK
>FUSION-ENST00000601387.5:7112-ENST00000248244.5:13188|2
VVLEEEFQICLGSSCR
>FUSION-ENST00000635845.1:329159-ENST00000394601.8:6486|750
YGRCSHTK
>FUSION-ENST00000661148.1:302820-ENST00000394601.8:6486|1754
SYWFSYMILKKVK
>FUSION-ENST00000661148.1:302820-ENST00000394601.8:6486|2307
MYHIFFIQSIIDGHLG
>FUSION-ENST00000635845.1:329159-ENST00000394601.8:6486|938
IIILSCKEHR
>ENST00000309863.11|SNV-1881-A-G|1
RQMMLIQKAK
>ENST00000644288.1|SNV-137637-A-T|3
MAKQQFWEFRSFSV
>FUSION-ENST00000661148.1:302820-ENST00000394601.8:6486|1799
VLWDLEPTI
>ENST00000360647.8|INDEL-87189-A-AA|2
EEAETTFSRK
>FUSION-ENST00000635845.1:329159-ENST00000394601.8:6486|1165
AKPHLYKKYNIISQPWWCAPVVPDT
>ENST00000592256.5|SNV-65185-C-T|3
KKSPIQASWTACPRPAVPSR
>ENST00000311172.11|SNV-126462-T-C|7
MQKLASQYPK
>FUSION-ENST00000635845.1:329159-ENST00000394601.8:6486|163
MGWIHPLVLSMMTQGK
>FUSION-ENST00000661148.1:302820-ENST00000394601.8:6486|2370
SFHRWIKALLHYPPTPFT
>FUSION-ENST00000432829.6:156713-ENST00000430387.1:16391|2
LNGVISFVISQWK
>FUSION-ENST00000635845.1:329159-ENST00000394601.8:6486|1393
MYVCIYTHTHTHIYIFIYLLFFLR
>FUSION-ENST00000661148.1:302820-ENST00000394601.8:6486|2425
VVRPVLK
>FUSION-ENST00000661148.1:302820-ENST00000394601.8:6486|808
RTVHSPGK
>FUSION-ENST00000635845.1:329159-ENST00000394601.8:6486|1122
MILAHCSLCLPGSSDSRASAS
>FUSION-ENST00000635845.1:329159-ENST00000394601.8:6486|398
QVTPYMVAGEREKK
>FUSION-ENST00000421119.1:96-ENST00000380959.7:91463|89
SARTWWMDEFHPFIEALLPHVR
>FUSION-ENST00000661148.1:302820-ENST00000394601.8:6486|2373
MSFHRWIK
>FUSION-ENST00000661148.1:302820-ENST00000394601.8:6486|392
NYKHSYTPIIDKHR
>FUSION-ENST00000661148.1:302820-ENST00000394601.8:6486|139
MEYYAAIK
>FUSION-ENST00000661148.1:302820-ENST00000394601.8:6486|1315
QCTHFHSGGILT
>FUSION-ENST00000635845.1:329159-ENST00000394601.8:6486|110
IQNRYNLLFVQR
>FUSION-ENST00000635845.1:329159-ENST00000394601.8:6486|1377
MGSCHVGQASLKLLTSCDLLR
>FUSION-ENST00000661148.1:302820-ENST00000394601.8:6486|198
KPHHHWSLEKCKLKPQ
>FUSION-ENST00000661148.1:302820-ENST00000394601.8:6486|1699
QVLLAVASNEGEKSNLEMRILR
>FUSION-ENST00000661148.1:302820-ENST00000394601.8:6486|1445
HYAELILYFF
>FUSION-ENST00000635845.1:329159-ENST00000394601.8:6486|574
RILNNSSHLWHLQNR
>FUSION-ENST00000635845.1:329159-ENST00000394601.8:6486|1133
ATIFLEISILYDIVVCKSLSFT
>FUSION-ENST00000635845.1:329159-ENST00000394601.8:6486|884
MAKPFFY
>FUSION-ENST00000635845.1:329159-ENST00000394601.8:6486|911
IISFPYLKTK
>FUSION-ENST00000661148.1:302820-ENST00000394601.8:6486|1256
MPFSCLSLPSSR
>FUSION-ENST00000635845.1:329159-ENST00000394601.8:6486|1043
MQSSAKRENLLLLLFICFLR
>FUSION-ENST00000661148.1:302820-ENST00000394601.8:6486|754
ENGTKLEKTLQYIIQENFPHLAR
>FUSION-ENST00000635845.1:329159-ENST00000394601.8:6486|1356
MIDFLNVLEIFENSM
>FUSION-ENST00000661148.1:302820-ENST00000394601.8:6486|1793
PVIPALWEAEIGR
>FUSION-ENST00000661148.1:302820-ENST00000394601.8:6486|385
MHELPFTIATKGIK
>ENST00000647941.2|SNV-8064-A-T|4
RGIGGIFFDDLVSPSK
>FUSION-ENST00000635845.1:329159-ENST00000394601.8:6486|429
SSRQCYGYLQLFK
>FUSION-ENST00000661148.1:302820-ENST00000394601.8:6486|2139
MWTGCMGFRWSLVER
>FUSION-ENST00000635845.1:329159-ENST00000394601.8:6486|133
GTNMSVNTIDRLS
>FUSION-ENST00000635845.1:329159-ENST00000394601.8:6486|77
MHSCVYRRDTYIVGLR
>FUSION-ENST00000661148.1:302820-ENST00000394601.8:6486|1639
DNTNVKDYTNYK
>FUSION-ENST00000635845.1:329159-ENST00000394601.8:6486|577
MSHHAQPLPCFYQFTFMTD
>FUSION-ENST00000661148.1:302820-ENST00000394601.8:6486|2127
YVSESKQCSR
>FUSION-ENST00000635845.1:329159-ENST00000394601.8:6486|696
VDVLTPR
>FUSION-ENST00000661148.1:302820-ENST00000394601.8:6486|2412
TKTKLDVTDYVINK
>ENST00000513201.1|SNV-202845-G-A|6
SPEHAMRLWGREVK
>FUSION-ENST00000635845.1:329159-ENST00000394601.8:6486|746
VNTRINR
>FUSION-ENST00000635845.1:329159-ENST00000394601.8:6486|1227
STLYKVPER
>FUSION-ENST00000504924.6:197381-ENST00000522758.1:89200|4
LHPDGTVLYGLRSVVPNSK
>FUSION-ENST00000661148.1:302820-ENST00000394601.8:6486|1225
MTCILKK
>ENST00000375856.5|SNV-4528-C-G|1
EGTIVKE
>FUSION-ENST00000661148.1:302820-ENST00000394601.8:6486|2434
MTVVSIECEKMWK
>FUSION-ENST00000661148.1:302820-ENST00000394601.8:6486|3163
FWQYFDY
>FUSION-ENST00000625598.1:688-ENST00000296674.13:55|49
TFLANAFALARGADRMGK
>FUSION-ENST00000661148.1:302820-ENST00000394601.8:6486|2541
CIFSYVKLVFHR
>ENST00000494398.5|SNV-132094-T-A|6
QKTVKYHFYHITALMMCK
>FUSION-ENST00000635845.1:329159-ENST00000394601.8:6486|205
MSTFSSVFNSKCWSWVNK
>FUSION-ENST00000661148.1:302820-ENST00000394601.8:6486|2509
TLFDLLLQFSWSLNFR
>FUSION-ENST00000661148.1:302820-ENST00000394601.8:6486|467
ILPNRIQQHIK
>FUSION-ENST00000661148.1:302820-ENST00000394601.8:6486|1144
MGLESHGEFFENVLMC
>FUSION-ENST00000661148.1:302820-ENST00000394601.8:6486|629
VAILVSDKTDFKPTKTK
>ENST00000475313.5|SNV-86663-G-C|2
ATLEELQER
>FUSION-ENST00000661148.1:302820-ENST00000394601.8:6486|410
NEGYSNRKR
>FUSION-ENST00000661148.1:302820-ENST00000394601.8:6486|2882
TNLSTMQTTCFS
>FUSION-ENST00000661148.1:302820-ENST00000394601.8:6486|1665
IVCAWRP
>FUSION-ENST00000661148.1:302820-ENST00000394601.8:6486|386
HELPFTIATK
>FUSION-ENST00000661148.1:302820-ENST00000394601.8:6486|2298
VVSLEDKEAGVCI
>FUSION-ENST00000635845.1:329159-ENST00000394601.8:6486|1128
MYIFCESEYYR
>FUSION-ENST00000661148.1:302820-ENST00000394601.8:6486|3113
HHLFIQYIFSK
>FUSION-ENST00000661148.1:302820-ENST00000394601.8:6486|2524
SLLTSVLNKTR
>FUSION-ENST00000635845.1:329159-ENST00000394601.8:6486|225
GEICLGTQSQIISTSLSFGL
>FUSION-ENST00000661148.1:302820-ENST00000394601.8:6486|3037
MRFHLHILIPC
>FUSION-ENST00000635845.1:329159-ENST00000394601.8:6486|1029
MFDGLGTCR
>ENST00000382909.5|SNV-38842-C-T|2
FLETYYTRILPNGEK
>FUSION-ENST00000661148.1:302820-ENST00000394601.8:6486|3258
PVTPALWEAEAGGSRR
>FUSION-ENST00000661148.1:302820-ENST00000394601.8:6486|2729
IYYLSFLYSQLEI
>FUSION-ENST00000661148.1:302820-ENST00000394601.8:6486|2720
MEIILELQQSAQLHNR
>FUSION-ENST00000635845.1:329159-ENST00000394601.8:6486|1214
ESGLIKLHTGRVK
>ENST00000301532.3|SNV-692-G-A|3
IHSFSGR
>ENST00000280979.9|SNV-492922-A-G|3
HDVFTFYGYSYLQGSK
>FUSION-ENST00000661148.1:302820-ENST00000394601.8:6486|2533
MHLVLKTCVDEIKR
>FUSION-ENST00000661148.1:302820-ENST00000394601.8:6486|2300
VDHFRVVSLEDKEAGVCI
>FUSION-ENST00000661148.1:302820-ENST00000394601.8:6486|3301
DRRLLSPSTFTFHFYL
>FUSION-ENST00000661148.1:302820-ENST00000394601.8:6486|2055
GPFCSSR
>FUSION-ENST00000661148.1:302820-ENST00000394601.8:6486|870
EEFIQYFNEPRLLELSFMK
>FUSION-ENST00000635845.1:329159-ENST00000394601.8:6486|384
YVGGLNVCVCIWKER
>FUSION-ENST00000661148.1:302820-ENST00000394601.8:6486|2449
QAVAPGKGR
>FUSION-ENST00000661148.1:302820-ENST00000394601.8:6486|1376
TWQVRNDR
>FUSION-ENST00000661148.1:302820-ENST00000394601.8:6486|514
IKEISSLTPQEYK
>FUSION-ENST00000661148.1:302820-ENST00000394601.8:6486|1725
MKERSQTWR
>FUSION-ENST00000661148.1:302820-ENST00000394601.8:6486|511
EISSLTPQEYK
>FUSION-ENST00000635845.1:329159-ENST00000394601.8:6486|1124
MILAHCSLCLPGSSDSR
>FUSION-ENST00000661148.1:302820-ENST00000394601.8:6486|2469
KAALCKPWLQEK
>FUSION-ENST00000661148.1:302820-ENST00000394601.8:6486|1902
ANYLSYNSYSHIAELQ
>FUSION-ENST00000661148.1:302820-ENST00000394601.8:6486|2391
VVIFCKCFR
>FUSION-ENST00000661148.1:302820-ENST00000394601.8:6486|2512
VAWTCARVMTLFDLLLQFSWSLNFR
>FUSION-ENST00000661148.1:302820-ENST00000394601.8:6486|596
NENQNKQSLSPQHNQIRTQD
>FUSION-ENST00000661148.1:302820-ENST00000394601.8:6486|3320
MCIYLKFR
>FUSION-ENST00000661148.1:302820-ENST00000394601.8:6486|1289
MSKSISHFFLKLFFEYL
>FUSION-ENST00000635845.1:329159-ENST00000394601.8:6486|308
NLFKPDQPSKKQQK
>FUSION-ENST00000661148.1:302820-ENST00000394601.8:6486|3043
MTVTICSR
>FUSION-ENST00000661148.1:302820-ENST00000394601.8:6486|1323
YLLIRKS
>FUSION-ENST00000661148.1:302820-ENST00000394601.8:6486|274
DFMTKTPNVIAIKA
>FUSION-ENST00000661148.1:302820-ENST00000394601.8:6486|2716
EAGTQIDR
>FUSION-ENST00000661148.1:302820-ENST00000394601.8:6486|893
VLSLHKMSIYMSKIFR
>FUSION-ENST00000661148.1:302820-ENST00000394601.8:6486|3146
KQIVAAGLSK
>ENST00000648381.1|SNV-83372-G-A|2
MNYFTWQSSLQGLFYI
>FUSION-ENST00000635845.1:329159-ENST00000394601.8:6486|1098
RVLERPTNVF
>FUSION-ENST00000635845.1:329159-ENST00000394601.8:6486|1192
MLVSVFRLF
>FUSION-ENST00000661148.1:302820-ENST00000394601.8:6486|2772
MHKTCWPC
>ENST00000533623.1|SNV-2422-G-A|3
MDEDSAVYSFETLVDGKK
>FUSION-ENST00000661148.1:302820-ENST00000394601.8:6486|2801
MAFYLIK
>FUSION-ENST00000635845.1:329159-ENST00000394601.8:6486|245
FPVGKKPHAFISIK
>FUSION-ENST00000661148.1:302820-ENST00000394601.8:6486|2255
NFRYHYKPISSLFLALK
>FUSION-ENST00000661148.1:302820-ENST00000394601.8:6486|117
MRTHGHR
>FUSION-ENST00000661148.1:302820-ENST00000394601.8:6486|2176
MQCTVEIFQDM
>FUSION-ENST00000661148.1:302820-ENST00000394601.8:6486|2318
MLLQMEMK
>FUSION-ENST00000661148.1:302820-ENST00000394601.8:6486|1254
MPFSCLSLPSSRDYR
>FUSION-ENST00000661148.1:302820-ENST00000394601.8:6486|2099
MKYYKIESLVSLR
>FUSION-ENST00000635845.1:329159-ENST00000394601.8:6486|474
KAIFYIIVLNIL
>FUSION-ENST00000637731.1:33960-ENST00000356711.7:69734|260
QNCCFQLCNVFR
>FUSION-ENST00000661148.1:302820-ENST00000394601.8:6486|476
MNIDAKILNKILPNR
>FUSION-ENST00000635845.1:329159-ENST00000394601.8:6486|1466
MWQELSP
>FUSION-ENST00000635845.1:329159-ENST00000394601.8:6486|754
SRDSEFYSVRYGR
>FUSION-ENST00000661148.1:302820-ENST00000394601.8:6486|1234
MIYTKHLTSGEENKIK
>FUSION-ENST00000661148.1:302820-ENST00000394601.8:6486|1658
MSSLCVPHESQITHVG
>FUSION-ENST00000661148.1:302820-ENST00000394601.8:6486|2365
MAHGSGGWEFQENGIGGSKNVR
>FUSION-ENST00000635845.1:329159-ENST00000394601.8:6486|512
MRYTDQYYLINILHNGLEH
>FUSION-ENST00000661148.1:302820-ENST00000394601.8:6486|2018
MKEEKDSK
>FUSION-ENST00000661148.1:302820-ENST00000394601.8:6486|2337
MVVCCTCRPIT
>FUSION-ENST00000661148.1:302820-ENST00000394601.8:6486|803
GAEAREPSCLAQQIPLHK
>FUSION-ENST00000661148.1:302820-ENST00000394601.8:6486|1572
APVSLICIIK
>FUSION-ENST00000661148.1:302820-ENST00000394601.8:6486|2991
NFLQKGPQSITENRAPS
>FUSION-ENST00000661148.1:302820-ENST00000394601.8:6486|369
YLGVQLTRDVKDLFK
>FUSION-ENST00000661148.1:302820-ENST00000394601.8:6486|2962
TLENTIFNQYLIYHKN
>ENST00000295050.12|SNV-16181-G-A|2
SQINEHLDWCLEGDSIKVK
>FUSION-ENST00000661148.1:302820-ENST00000394601.8:6486|3073
GIFRTKEG
>FUSION-ENST00000635845.1:329159-ENST00000394601.8:6486|1414
MLLLHSWK
>FUSION-ENST00000661148.1:302820-ENST00000394601.8:6486|2536
SFPPSYALSFEDMCR
>FUSION-ENST00000661148.1:302820-ENST00000394601.8:6486|2679
QIMCGIDDEGTTV
>FUSION-ENST00000661148.1:302820-ENST00000394601.8:6486|279
MEQDRGLR
>FUSION-ENST00000661148.1:302820-ENST00000394601.8:6486|2511
VMTLFDLLLQFSWSLNFR
>FUSION-ENST00000635845.1:329159-ENST00000394601.8:6486|466
MDIPHSGEIWAFNTTL
>FUSION-ENST00000661148.1:302820-ENST00000394601.8:6486|3267
RSPSIGIEEGQK
>FUSION-ENST00000661148.1:302820-ENST00000394601.8:6486|2970
CRICCLRSYLSYPALFLS
>FUSION-ENST00000661148.1:302820-ENST00000394601.8:6486|225
VNVAHIHHGILCSHKKG
>FUSION-ENST00000661148.1:302820-ENST00000394601.8:6486|1192
IISNSHALSMVNFGNK
>FUSION-ENST00000635845.1:329159-ENST00000394601.8:6486|1120
MLTFWNVYIL
>FUSION-ENST00000661148.1:302820-ENST00000394601.8:6486|807
RTVHSPGKGAEAR
>FUSION-ENST00000635845.1:329159-ENST00000394601.8:6486|880
NLFFVTDK
>FUSION-ENST00000635845.1:329159-ENST00000394601.8:6486|278
LNSFFKCHFFSNHTR
>ENST00000367661.7|SNV-93309-G-C|3
EHLNQVLLEGERCWLRAK
>ENST00000534552.1|SNV-139850-G-A|1
VYSSYRGLSPLDAPELDGLDQHQWK
>FUSION-ENST00000661148.1:302820-ENST00000394601.8:6486|328
FDAIPIKLPLTFFAELEKK
>FUSION-ENST00000661148.1:302820-ENST00000394601.8:6486|3097
LPLINSSGCSNSTGK
>FUSION-ENST00000661148.1:302820-ENST00000394601.8:6486|1409
QDKVLNYN
>FUSION-ENST00000661148.1:302820-ENST00000394601.8:6486|1056
EPPPLAR
>FUSION-ENST00000661148.1:302820-ENST00000394601.8:6486|1675
MLISSGK
>FUSION-ENST00000661148.1:302820-ENST00000394601.8:6486|952
YMVNYIYM
>FUSION-ENST00000661148.1:302820-ENST00000394601.8:6486|1674
MLISSGKLPFTIQLDR
>ENST00000284274.5|SNV-25512-A-G|4
FLMLNRAIELCNDKEK
>ENST00000485405.5|SNV-21664-G-A|5
NFIKSYWNWKSTLR
>ENST00000530582.5|SNV-139850-G-A|2
MEPSDGVSDSHRVYSSYR
>FUSION-ENST00000635845.1:329159-ENST00000394601.8:6486|573
MRILNNSSHLWHLQNRSFAIVV
>FUSION-ENST00000661148.1:302820-ENST00000394601.8:6486|2547
MNVKTKN
>FUSION-ENST00000661148.1:302820-ENST00000394601.8:6486|1780
MFDCSSF
>FUSION-ENST00000635845.1:329159-ENST00000394601.8:6486|1068
GEKVHSYYVPGR
>FUSION-ENST00000661148.1:302820-ENST00000394601.8:6486|2802
VETDQLFSIASW
>ENST00000641131.1|SNV-4428-C-A|1
TLAIVYSVLTPMVNTIIYSLRNK
>ENST00000497026.5|SNV-204-T-C|1
GTKSGFTFWNLVFLLTVSCVK
>FUSION-ENST00000661148.1:302820-ENST00000394601.8:6486|2066
WLYIFFI
>FUSION-ENST00000661148.1:302820-ENST00000394601.8:6486|1347
FVPQVSRPQNRK
>ENST00000533623.1|SNV-2422-G-A|4
DEDSAVYSFETLVDGK
>ENST00000531978.5|SNV-2019-T-G|2
VWTLVSEQTRVNAAK
>FUSION-ENST00000661148.1:302820-ENST00000394601.8:6486|1653
KSDMTTGNYK
>FUSION-ENST00000661148.1:302820-ENST00000394601.8:6486|3090
HMGARQYHPR
>FUSION-ENST00000661148.1:302820-ENST00000394601.8:6486|2248
SIHHPPGCTKQK
>ENST00000476455.1|SNV-97305-C-T|4
RGSTCSGR
>FUSION-ENST00000661148.1:302820-ENST00000394601.8:6486|998
MTIIIIIR
>FUSION-ENST00000635845.1:329159-ENST00000394601.8:6486|155
MMTQGKMPLRGLD
>FUSION-ENST00000661148.1:302820-ENST00000394601.8:6486|1023
MVYERTAY
>FUSION-ENST00000635845.1:329159-ENST00000394601.8:6486|120
MIFIMPPYRNYR
>FUSION-ENST00000635845.1:329159-ENST00000394601.8:6486|937
IIILSCKEHRIY
>ENST00000622501.4|SNV-7558-G-C|1
AWPEEWR
>FUSION-ENST00000661148.1:302820-ENST00000394601.8:6486|2375
MTADCMSFHRWIKALLHYPPTPFT
>FUSION-ENST00000635845.1:329159-ENST00000394601.8:6486|565
HFKHIFKK
>FUSION-ENST00000635845.1:329159-ENST00000394601.8:6486|872
MSCSPLGSQILSLKIR
>FUSION-ENST00000635845.1:329159-ENST00000394601.8:6486|90
EVCHVCQDSEMEK
>FUSION-ENST00000661148.1:302820-ENST00000394601.8:6486|2017
KEEKDSK
>FUSION-ENST00000661148.1:302820-ENST00000394601.8:6486|127
MNLETIILSR
>FUSION-ENST00000635845.1:329159-ENST00000394601.8:6486|724
KDPVSLCHQYIMAETISDK
>FUSION-ENST00000661148.1:302820-ENST00000394601.8:6486|3101
TWGQNENNSPIQFNRK
>FUSION-ENST00000661148.1:302820-ENST00000394601.8:6486|422
LEAFPLKTGTRQGCPR
>FUSION-ENST00000661148.1:302820-ENST00000394601.8:6486|2342
MHACVFAIE
>FUSION-ENST00000661148.1:302820-ENST00000394601.8:6486|1904
MEGALGSRANYLSYNSYSHIAELQ
>ENST00000525899.6|INDEL-44694-T-TT|7
KLLCQPR
>FUSION-ENST00000635845.1:329159-ENST00000394601.8:6486|435
MSIFGANLTSFKL
>FUSION-ENST00000635845.1:329159-ENST00000394601.8:6486|1067
GEKVHSYYVPGRR
>FUSION-ENST00000635845.1:329159-ENST00000394601.8:6486|1155
KKITIKP
>FUSION-ENST00000661148.1:302820-ENST00000394601.8:6486|1588
MILKGNISESLKAL
>FUSION-ENST00000661148.1:302820-ENST00000394601.8:6486|2757
MKTYSMKFTQICSFK
>FUSION-ENST00000661148.1:302820-ENST00000394601.8:6486|2315
LLQMEMKGR
>FUSION-ENST00000661148.1:302820-ENST00000394601.8:6486|1432
MYSLVLLQKEDFHLPALFVPQR
>FUSION-ENST00000661148.1:302820-ENST00000394601.8:6486|395
MCKNYKHSYTPIIDK
>ENST00000350110.2|SNV-135162-T-A|2
RKQNGTDIDFTMSYHYR
>FUSION-ENST00000635845.1:329159-ENST00000394601.8:6486|1066
VHSYYVPGR
>ENST00000374103.9|SNV-24181-G-A|1
FLQMSNDDSDTYPAFTK
>FUSION-ENST00000635845.1:329159-ENST00000394601.8:6486|809
ISQEDIDFFTKR
>FUSION-ENST00000635845.1:329159-ENST00000394601.8:6486|201
SFDYTVFISR
>FUSION-ENST00000661148.1:302820-ENST00000394601.8:6486|943
MTKNKTLHIIAMTLWK
>ENST00000652356.1|SNV-3845-C-T|2
MTSSLCASARPSARCSAATTGR
>FUSION-ENST00000661148.1:302820-ENST00000394601.8:6486|1723
LNIKNFNITNI
>FUSION-ENST00000661148.1:302820-ENST00000394601.8:6486|2781
ITTASRAVDNIPVK
>FUSION-ENST00000661148.1:302820-ENST00000394601.8:6486|3165
ACILGRKFWQYFDY
>ENST00000342922.8|SNV-46063-G-A|4
SHIGLVYSQQINEVLDQLANLNR
>ENST00000546953.1|SNV-29672-C-G|5
TVLSLWMELNFVYGTLRILLIRF
>FUSION-ENST00000661148.1:302820-ENST00000394601.8:6486|1736
CLETLSIETGEK
>FUSION-ENST00000661148.1:302820-ENST00000394601.8:6486|696
DFVITRPALEELLKEALNMERK
>ENST00000519376.5|SNV-52062-A-G|4
TDSCGRSFVSTILLK
>FUSION-ENST00000635845.1:329159-ENST00000394601.8:6486|208
IVSKSIK
>ENST00000513201.1|SNV-202845-G-A|5
MRLWGREVK
>FUSION-ENST00000635845.1:329159-ENST00000394601.8:6486|1375
NLSSLQPSPPR
>FUSION-ENST00000661148.1:302820-ENST00000394601.8:6486|2644
MVPSSFYFGANILKVAR
>ENST00000281772.14|INDEL-17759-A-AA|3
WLCTVYSCGNPKICIFCYRAVVSC
>FUSION-ENST00000661148.1:302820-ENST00000394601.8:6486|2514
DERVAWTCAR
>FUSION-ENST00000661148.1:302820-ENST00000394601.8:6486|3251
TSLAKMAKCCLY
>FUSION-ENST00000661148.1:302820-ENST00000394601.8:6486|3302
HVPQSLANVFGIFIRNR
>FUSION-ENST00000635845.1:329159-ENST00000394601.8:6486|1196
MSFIKLYVIGHS
>FUSION-ENST00000661148.1:302820-ENST00000394601.8:6486|2924
MNSAVMNTQVPVSFWVEHR
>FUSION-ENST00000661148.1:302820-ENST00000394601.8:6486|1049
WQPGGDSK
>FUSION-ENST00000635845.1:329159-ENST00000394601.8:6486|841
LYVYQETSCSFLLMLKQGGDDLR
>FUSION-ENST00000661148.1:302820-ENST00000394601.8:6486|125
MNLETIILSRLTQE
>FUSION-ENST00000661148.1:302820-ENST00000394601.8:6486|2656
MSQSVNFV
>ENST00000382909.5|SNV-38842-C-T|4
KFLETYYTRILPNGEK
>ENST00000355426.8|SNV-6321-T-G|2
AAAVAGPEMQTGRNNFVIR
>FUSION-ENST00000661148.1:302820-ENST00000394601.8:6486|1010
MFLSISTTAF
>FUSION-ENST00000661148.1:302820-ENST00000394601.8:6486|2135
MGFRWSLVER
>FUSION-ENST00000635845.1:329159-ENST00000394601.8:6486|242
MLVIESLMMLNC
>FUSION-ENST00000635845.1:329159-ENST00000394601.8:6486|1424
MLIQVRCIEQCLAHKC
>FUSION-ENST00000661148.1:302820-ENST00000394601.8:6486|2476
AACFGLPK
>FUSION-ENST00000661148.1:302820-ENST00000394601.8:6486|509
LPSENTINTFT
>FUSION-ENST00000635845.1:329159-ENST00000394601.8:6486|1074
SHGYFSFK
>FUSION-ENST00000661148.1:302820-ENST00000394601.8:6486|2555
GTLLFYLVIKSNHK
>FUSION-ENST00000661148.1:302820-ENST00000394601.8:6486|1339
SDCYLITK
>FUSION-ENST00000661148.1:302820-ENST00000394601.8:6486|2631
LIEMFFFGKNCR
>FUSION-ENST00000661148.1:302820-ENST00000394601.8:6486|690
KNWYQQLQK
>FUSION-ENST00000661148.1:302820-ENST00000394601.8:6486|2110
MEHRVLGVAK
>FUSION-ENST00000661148.1:302820-ENST00000394601.8:6486|1480
FYIHKQCIKSFPF
>FUSION-ENST00000635845.1:329159-ENST00000394601.8:6486|1106
YIPTMCLGGEENWSVCK
>FUSION-ENST00000661148.1:302820-ENST00000394601.8:6486|1608
PWTVFYSLIQRLK
>FUSION-ENST00000601731.1:7112-ENST00000248244.5:13188|57
MEVTGREGGPTVVNSPAGR
>FUSION-ENST00000635845.1:329159-ENST00000394601.8:6486|634
LISLTHDSKMGVGR
>FUSION-ENST00000635845.1:329159-ENST00000394601.8:6486|1319
ELLIFCLNSPKFSISN
>FUSION-ENST00000635845.1:329159-ENST00000394601.8:6486|342
MITIMKYCVCEVQK
>FUSION-ENST00000305202.8:9921-ENST00000585479.5:6283|1
DHVCRRGR
>FUSION-ENST00000661148.1:302820-ENST00000394601.8:6486|1443
LPILMIIS
>FUSION-ENST00000661148.1:302820-ENST00000394601.8:6486|1223
TCILKKIYYVNVSYNLNDIH
>ENST00000407683.5|SNV-8178-C-T|2
LPNLGDKPR
>FUSION-ENST00000635845.1:329159-ENST00000394601.8:6486|226
TIRGEICLGTQSQIISTSLSFGL
>FUSION-ENST00000635845.1:329159-ENST00000394601.8:6486|531
MSRACIYSGKNNHK
>FUSION-ENST00000635845.1:329159-ENST00000394601.8:6486|144
AIDGLGMKSFVIK
>FUSION-ENST00000635845.1:329159-ENST00000394601.8:6486|1108
KYIPTMCLGGEENWSVCK
>FUSION-ENST00000661148.1:302820-ENST00000394601.8:6486|1959
NMSLIFSPVLFSVALTCLI
>FUSION-ENST00000635845.1:329159-ENST00000394601.8:6486|814
MKISQEDIDFFTK
>FUSION-ENST00000661148.1:302820-ENST00000394601.8:6486|2968
MFICLLVISTS
>FUSION-ENST00000635845.1:329159-ENST00000394601.8:6486|339
ITIMKYCVCEVQKFTYHSQQ
>FUSION-ENST00000635845.1:329159-ENST00000394601.8:6486|490
MCMYMEREK
>ENST00000410087.8|SNV-132094-T-A|2
AEDCEISFLPYNSSDDVQER
>FUSION-ENST00000661148.1:302820-ENST00000394601.8:6486|1569
ESSVQNK
>FUSION-ENST00000661148.1:302820-ENST00000394601.8:6486|1960
MNMSLIFSPVLFSVALTCLI
>FUSION-ENST00000601731.1:7112-ENST00000248244.5:13188|20
LLFISGWR
>FUSION-ENST00000635845.1:329159-ENST00000394601.8:6486|1324
DRTFNLHTKELLIFCLNSPK
>ENST00000359874.7|SNV-100150-A-G|5
ENDPVHGADGKFYTNKCCMCR
>FUSION-ENST00000661148.1:302820-ENST00000394601.8:6486|3287
TLHYLYKMPFYSIFYNDK
>FUSION-ENST00000661148.1:302820-ENST00000394601.8:6486|2775
MDCELTKALSSADVCFMFYVGY
>FUSION-ENST00000635845.1:329159-ENST00000394601.8:6486|1131
EFKSQLSSY
>ENST00000370747.9|SNV-5335-A-G|1
SSFFSSVR
>FUSION-ENST00000661148.1:302820-ENST00000394601.8:6486|2227
KTERYLVNL
>FUSION-ENST00000635845.1:329159-ENST00000394601.8:6486|1153
MYKLCQRK
>FUSION-ENST00000661148.1:302820-ENST00000394601.8:6486|2180
LLLCFSYK
>FUSION-ENST00000661148.1:302820-ENST00000394601.8:6486|2730
MIYYLSFLYSQLEI
>FUSION-ENST00000661148.1:302820-ENST00000394601.8:6486|98
SSCPLQGHG
>FUSION-ENST00000661148.1:302820-ENST00000394601.8:6486|2326
MALVEARM
>FUSION-ENST00000635845.1:329159-ENST00000394601.8:6486|1297
FAGHYFEKAK
>ENST00000317402.11|SNV-7555-A-G|1
VSYLTQMDVKLVFVMEGEPPKLK
>FUSION-ENST00000661148.1:302820-ENST00000394601.8:6486|1268
QNRTLPLTK
>FUSION-ENST00000661148.1:302820-ENST00000394601.8:6486|2422
HSVRANSGGGEK
>FUSION-ENST00000635845.1:329159-ENST00000394601.8:6486|1105
YIPTMCLGGEENWSVCKR
>FUSION-ENST00000661148.1:302820-ENST00000394601.8:6486|2525
SLLTSVLNK
>FUSION-ENST00000635845.1:329159-ENST00000394601.8:6486|1241
MSRYIYLLLIM
>FUSION-ENST00000661148.1:302820-ENST00000394601.8:6486|461
IMSTDAEK
>FUSION-ENST00000661148.1:302820-ENST00000394601.8:6486|693
EALNMERKNWYQQLQK
>FUSION-ENST00000661148.1:302820-ENST00000394601.8:6486|1789
PVIPALWEAEIGRSLEVRAR
>FUSION-ENST00000661148.1:302820-ENST00000394601.8:6486|727
HVRLTAGLSAETLQAR
>FUSION-ENST00000661148.1:302820-ENST00000394601.8:6486|341
EMAIQPK
>FUSION-ENST00000635845.1:329159-ENST00000394601.8:6486|385
MYVGGLNVCVCIWKER
>FUSION-ENST00000635845.1:329159-ENST00000394601.8:6486|301
NKFLIEK
>FUSION-ENST00000661148.1:302820-ENST00000394601.8:6486|2810
SVVVLVNWPLKK
>FUSION-ENST00000661148.1:302820-ENST00000394601.8:6486|3063
MLPVLTYLH
>FUSION-ENST00000661148.1:302820-ENST00000394601.8:6486|2118
MYCGDISR
>FUSION-ENST00000635845.1:329159-ENST00000394601.8:6486|976
DKDKYLSGHR
>FUSION-ENST00000635845.1:329159-ENST00000394601.8:6486|1288
MIFVCLEEKTK
>FUSION-ENST00000661148.1:302820-ENST00000394601.8:6486|1522
CKNQVLLLNFVELE
>FUSION-ENST00000635845.1:329159-ENST00000394601.8:6486|1469
MKSFFFFIIMWQELSP
>FUSION-ENST00000661148.1:302820-ENST00000394601.8:6486|1365
FCQCKAFY
>FUSION-ENST00000661148.1:302820-ENST00000394601.8:6486|1987
PEFVKRLK
>ENST00000476455.1|SNV-97305-C-T|3
RGSTCSGRTSSR
>FUSION-ENST00000635845.1:329159-ENST00000394601.8:6486|1174
MISHLANFYFLYRQGLAIFPR
>FUSION-ENST00000661148.1:302820-ENST00000394601.8:6486|185
MPVRMVIIEMSGNSRCWK
>FUSION-ENST00000635845.1:329159-ENST00000394601.8:6486|1315
AFIQPAIKHF
>FUSION-ENST00000635845.1:329159-ENST00000394601.8:6486|1069
RGEKVHSYYVPGR
>FUSION-ENST00000661148.1:302820-ENST00000394601.8:6486|1025
IEIMVYER
>FUSION-ENST00000635845.1:329159-ENST00000394601.8:6486|1303
FSHIVGIQPMFAGHYFEKAK
>FUSION-ENST00000602185.5:7112-ENST00000248244.5:13188|3
ETVALGLGSGSGSLHLLECPPR
>FUSION-ENST00000661148.1:302820-ENST00000394601.8:6486|619
MVKGSMQQDK
>FUSION-ENST00000635845.1:329159-ENST00000394601.8:6486|721
DPVSLCHQYIMAETISDK
>FUSION-ENST00000661148.1:302820-ENST00000394601.8:6486|1275
MAQVFLLLGLSITR
>FUSION-ENST00000661148.1:302820-ENST00000394601.8:6486|2384
MVIGVSNR
>FUSION-ENST00000635845.1:329159-ENST00000394601.8:6486|1463
MVQSLLILFNIRELSK
>ENST00000282878.6|INDEL-268951-G-GT|2
VISTERGQHLGEQLGFEFF
>FUSION-ENST00000635845.1:329159-ENST00000394601.8:6486|327
MTQNSLIILR
>FUSION-ENST00000661148.1:302820-ENST00000394601.8:6486|3193
ARYLMCPEHRLR
>FUSION-ENST00000635845.1:329159-ENST00000394601.8:6486|1328
NFIPHFYF
>FUSION-ENST00000635845.1:329159-ENST00000394601.8:6486|1349
FLYSICWTEMR
>FUSION-ENST00000661148.1:302820-ENST00000394601.8:6486|1258
MCVYIYITYIYLYIYIDIYR
>FUSION-ENST00000661148.1:302820-ENST00000394601.8:6486|959
SRRHSFQVQK
>FUSION-ENST00000661148.1:302820-ENST00000394601.8:6486|1847
QRLIVTDTCT
>FUSION-ENST00000661148.1:302820-ENST00000394601.8:6486|315
DSLFNKWCWENQLALCRK
>FUSION-ENST00000635845.1:329159-ENST00000394601.8:6486|197
NRLSTGSNFRSNIYQLFNSVVG
>FUSION-ENST00000661148.1:302820-ENST00000394601.8:6486|644
EEYLPNKWK
>FUSION-ENST00000661148.1:302820-ENST00000394601.8:6486|3232
GERHFMAR
>ENST00000502978.1|SNV-107851-A-T|1
HLGHCTDTDDTSLLG
>FUSION-ENST00000661148.1:302820-ENST00000394601.8:6486|452
STDAEKAFDKIQHPFMLK
>ENST00000280979.9|SNV-492922-A-G|1
HDVFTFYGYSYLQGSKLKLPMIMK
>FUSION-ENST00000661148.1:302820-ENST00000394601.8:6486|3195
ARYLMCPEHR
>FUSION-ENST00000661148.1:302820-ENST00000394601.8:6486|1284
NILKLFISHV
>FUSION-ENST00000661148.1:302820-ENST00000394601.8:6486|2626
MFFFGKNCRFSFTIY
>FUSION-ENST00000661148.1:302820-ENST00000394601.8:6486|1543
MIQFQQFSKVK
>FUSION-ENST00000661148.1:302820-ENST00000394601.8:6486|960
ELVPRSRR
>FUSION-ENST00000661148.1:302820-ENST00000394601.8:6486|238
MPINDRLDK
>FUSION-ENST00000635845.1:329159-ENST00000394601.8:6486|1094
YRMTAYLFLLNISLYCK
>FUSION-ENST00000596583.5:7112-ENST00000248244.5:13188|3
FRKETDNAAIISE
>FUSION-ENST00000661148.1:302820-ENST00000394601.8:6486|717
ERNFQPR
>FUSION-ENST00000635845.1:329159-ENST00000394601.8:6486|1194
LYVIGHS
>FUSION-ENST00000635845.1:329159-ENST00000394601.8:6486|1271
MILPEVSIWKYL
>FUSION-ENST00000661148.1:302820-ENST00000394601.8:6486|1134
MAQSQLTTSSTSQVQAILLPQPPE
>FUSION-ENST00000661148.1:302820-ENST00000394601.8:6486|3286
TLHYLYKMPFYSIFYNDKLVK
>FUSION-ENST00000661148.1:302820-ENST00000394601.8:6486|2184
SPRLSLDFKLLLCFSYK
>FUSION-ENST00000661148.1:302820-ENST00000394601.8:6486|2598
KNNYFPNCFYDLIQASFNNCK
>FUSION-ENST00000661148.1:302820-ENST00000394601.8:6486|2653
QTSFVSFCLVCSYFIETLHTLK
>ENST00000614616.4|INDEL-46899-A-AA|7
EDGFRSSCNSKNGHNWEDSTTYR
>FUSION-ENST00000661148.1:302820-ENST00000394601.8:6486|331
VIYRFDAIPIKLPLTFFAELEK
>FUSION-ENST00000661148.1:302820-ENST00000394601.8:6486|2429
MWKVVRPVLK
>FUSION-ENST00000661148.1:302820-ENST00000394601.8:6486|43
MELMYYKMIYKIGLINLPQSFLFFR
>FUSION-ENST00000661148.1:302820-ENST00000394601.8:6486|2480
ILLVPFYIILSWLR
>FUSION-ENST00000421119.1:96-ENST00000380959.7:91463|75
LENASTLKSMR
>FUSION-ENST00000661148.1:302820-ENST00000394601.8:6486|2421
HSVRANSGGGEKAIK
>FUSION-ENST00000661148.1:302820-ENST00000394601.8:6486|2786
CSAMFDKITTASRAVDNIPVK
>FUSION-ENST00000635845.1:329159-ENST00000394601.8:6486|691
MFSHQGEHK
>FUSION-ENST00000661148.1:302820-ENST00000394601.8:6486|1800
LPISNPEFFTCLITLQPLWK
>FUSION-ENST00000661148.1:302820-ENST00000394601.8:6486|1300
CQSKFSLVSKER
>FUSION-ENST00000635845.1:329159-ENST00000394601.8:6486|1342
SRPYIGR
>ENST00000485982.5|SNV-3614-C-T|2
FLCMEAVR
>FUSION-ENST00000635845.1:329159-ENST00000394601.8:6486|1339
MKDQLQWRTTK
>ENST00000407683.5|SNV-8178-C-T|1
LPNLGDKPRGCCWPS
>FUSION-ENST00000635845.1:329159-ENST00000394601.8:6486|595
MSQTKSGF
>FUSION-ENST00000661148.1:302820-ENST00000394601.8:6486|3231
MGERHFMARNWLCGR
>FUSION-ENST00000661148.1:302820-ENST00000394601.8:6486|3256
PVTPALWEAEAGGSRRQEFK
>FUSION-ENST00000661148.1:302820-ENST00000394601.8:6486|2863
MSQTLLYHKDEK
>FUSION-ENST00000635845.1:329159-ENST00000394601.8:6486|228
GMTIRGEICLGTQSQIISTSLSFGL
>FUSION-ENST00000635845.1:329159-ENST00000394601.8:6486|1145
HTSLLRHIIK
>FUSION-ENST00000661148.1:302820-ENST00000394601.8:6486|2403
TDGKEER
>FUSION-ENST00000661148.1:302820-ENST00000394601.8:6486|2794
FFKLDELSEK
>FUSION-ENST00000635845.1:329159-ENST00000394601.8:6486|368
MFEGSESLSK
>FUSION-ENST00000661148.1:302820-ENST00000394601.8:6486|1072
WAQRLEHR
>FUSION-ENST00000661148.1:302820-ENST00000394601.8:6486|214
TSSSLVIREMQIK
>FUSION-ENST00000661148.1:302820-ENST00000394601.8:6486|399
DIQIGREEVK
>FUSION-ENST00000635845.1:329159-ENST00000394601.8:6486|772
YTIPLDSLTIFSVFTCIIYCK
[truncated: 10,567 more chars]
