# Supplementary material for: Identification of non-canonical peptides with moPepGen
Source: Nat Biotechnol. 2025 Jun 16;44(4):568–73. doi: 10.1038/s41587-025-02701-0 (PMC12680078; doi:10.1038/s41587-025-02701-0)
Supplement: Supplementary file 4 — Supplementary Data: Cancer cell line variant peptide database. Custom peptide database FASTA file for each of the 376 cell lines from the Cancer Cell Line Encyclopedia with proteomics characterization or used in the reference channel. Variant peptide FASTA files were produced by moPepGen as the result of cell-line-specific publicly available mutations and fusions. [file 41587_2025_2701_MOESM4_ESM.zip › ACH-000488.fasta]

>FUSION-ENST00000578200.1:63926-ENST00000578492.5:29751|278
MIFRGLIKR
>FUSION-ENST00000578200.1:63926-ENST00000578492.5:29751|863
MLILFLG
>FUSION-ENST00000570947.5:37357-ENST00000579407.5:26103|1162
SHSSQAPK
>FUSION-ENST00000578200.1:63926-ENST00000578492.5:29751|1773
LVMNFWPQAIHSPWPPK
>FUSION-ENST00000578200.1:63926-ENST00000578492.5:29751|511
MSFMPCRTR
>FUSION-ENST00000570947.5:37357-ENST00000579407.5:26103|596
FYSVAQAGVQWCDLGSLQPPPPRFK
>ENST00000538565.5|SNV-76669-C-T|10
MPMPMPMPSANTPFSYLLPK
>FUSION-ENST00000565522.5:50049-ENST00000324689.8:26258|323
MPWLQAILLPQSSKVLGLK
>FUSION-ENST00000578200.1:63926-ENST00000578492.5:29751|2596
VSVTQAAVQWHNQSSLRS
>FUSION-ENST00000578200.1:63926-ENST00000578492.5:29751|1755
ILASSYHLSLGRLR
>FUSION-ENST00000565522.5:50049-ENST00000324689.8:26258|949
ILLFYKRLFVVLAYAVDTR
>ENST00000519890.5|SNV-303484-C-T|2
MLLPVSKPSARVKDG
>FUSION-ENST00000570947.5:37357-ENST00000579407.5:26103|751
MVLFIVFG
>ENST00000570010.6|SNV-18322-G-T|3
MNKSQGSVSFTDVTVDFTQE
>FUSION-ENST00000570947.5:37357-ENST00000579407.5:26103|293
LNWDLSFSSNSSILGR
>FUSION-ENST00000570947.5:37357-ENST00000579407.5:26103|350
GSQQKTRGVLQSPSSQIPEPR
>ENST00000515160.5|SNV-170641-G-A|1
LVEQPRPPKSVIS
>FUSION-ENST00000565522.5:50049-ENST00000324689.8:26258|1314
KKQSLGTVNR
>FUSION-ENST00000578200.1:63926-ENST00000578492.5:29751|2138
MNYHIFARKGLLELLHK
>FUSION-ENST00000578200.1:63926-ENST00000578492.5:29751|2334
GLEFMLYPHSSNK
>ENST00000371817.8|SNV-86979-G-T|1
KPVEASK
>ENST00000435159.2|SNV-438084-C-A|5
QKGQHHERTGQDGHIYGSSPVER
>FUSION-ENST00000578200.1:63926-ENST00000578492.5:29751|1205
MYYGVLQYVKSKEI
>ENST00000643048.1|MNV-27114-GCCCAGGACAAAG-G|2
MGPGQRLSVPVK
>ENST00000520115.5|SNV-2623-A-G|6
MCNTPTYCDLGR
>FUSION-ENST00000565522.5:50049-ENST00000324689.8:26258|2034
MNLEHLAIPESKEVLKK
>FUSION-ENST00000578200.1:63926-ENST00000578492.5:29751|1363
MLPRLVLNSWAQAVLPPQPPK
>FUSION-ENST00000578200.1:63926-ENST00000578492.5:29751|45
TVVTAMLKNLK
>FUSION-ENST00000565522.5:50049-ENST00000324689.8:26258|910
PNQHACKLGANILLETFKVR
>FUSION-ENST00000570947.5:37357-ENST00000579407.5:26103|842
MDHLRSGV
>ENST00000607197.6|MNV-9441-GAGA-G|1
VFDEVYYTAGYNSPVKLLNR
>FUSION-ENST00000578200.1:63926-ENST00000578492.5:29751|2764
KDISLGLSLELLYFGKK
>ENST00000395011.5|SNV-81289-C-A|2
VIAPPLIKFDMLMSPEGARAPIP
>FUSION-ENST00000565522.5:50049-ENST00000324689.8:26258|937
GYIHIISTVGYNIKWYK
>FUSION-ENST00000570947.5:37357-ENST00000579407.5:26103|69
KVCSLLQDDVMMPQR
>FUSION-ENST00000565522.5:51146-ENST00000324689.8:22856|89
SFRTSVT
>FUSION-ENST00000578200.1:63926-ENST00000578492.5:29751|614
MAREGCG
>FUSION-ENST00000570947.5:37357-ENST00000579407.5:26103|1177
QHKFSRNHGSVR
>FUSION-ENST00000578200.1:63926-ENST00000578492.5:29751|646
MNSLPGKMWILSPENK
>FUSION-ENST00000578200.1:63926-ENST00000578492.5:29751|707
APGCENNLFLQINNITSSQVMF
>FUSION-ENST00000578200.1:63926-ENST00000578492.5:29751|179
WCVCVYM
>ENST00000249075.4|SNV-2903-A-G|2
ILNPSALSLHGK
>FUSION-ENST00000578200.1:63926-ENST00000578492.5:29751|2321
HVQLFSSLSSSPLFYFS
>FUSION-ENST00000565522.5:50049-ENST00000324689.8:26258|1156
MELYDMWSFVYVFFH
>FUSION-ENST00000565522.5:50049-ENST00000324689.8:26258|1564
MFNTEICDQYKHTVIETCK
>ENST00000531795.1|SNV-15668-G-A|1
QSFLCIGGSTGRQ
>FUSION-ENST00000565522.5:50049-ENST00000324689.8:26258|469
LSFFDQEHR
>ENST00000337685.6|SNV-37150-T-C|5
ESEYVLRNWK
>FUSION-ENST00000578200.1:63926-ENST00000578492.5:29751|1500
MWILGERSACSSVAIYFEK
>FUSION-ENST00000565522.5:50049-ENST00000324689.8:26258|2335
LEMKTETKSQK
>FUSION-ENST00000300027.12:50049-ENST00000324689.8:26258|5
TSDSLLSMKFVSSLLTALFRR
>FUSION-ENST00000578200.1:63926-ENST00000578492.5:29751|1828
DKQNMAYLYNGILFSHK
>ENST00000504981.5|SNV-15467-G-A|2
EERQQPVGASQQGPHPG
>ENST00000525278.1|SNV-54055-T-A|6
MQQDTEMRRVVSVFPFFFHLS
>FUSION-ENST00000570947.5:37357-ENST00000579407.5:26103|1009
MSVTVRCCQPLF
>FUSION-ENST00000565522.5:50049-ENST00000324689.8:26258|2442
MPQIEGVNTVKLK
>ENST00000435159.2|SNV-438084-C-A|1
TGQDGHIYGSSPVEREEGALRR
>FUSION-ENST00000578200.1:63926-ENST00000578492.5:29751|2518
KGKSYLF
>FUSION-ENST00000570947.5:37357-ENST00000579407.5:26103|463
LASMPFD
>FUSION-ENST00000570947.5:37357-ENST00000579407.5:26103|196
CRHTVCHDQAR
>FUSION-ENST00000578200.1:63926-ENST00000578492.5:29751|1486
MQWLTPVIPALWEAEVGGSLEVR
>FUSION-ENST00000578200.1:63926-ENST00000578492.5:29751|1096
MTGNVVQFTALRR
>FUSION-ENST00000578200.1:63926-ENST00000578492.5:29751|586
VFLVLDP
>FUSION-ENST00000570947.5:37357-ENST00000579407.5:26103|1147
HPPPHPANFLYFLVEMGFHR
>ENST00000290607.12|INDEL-118946-T-TC|5
QKKAIETLQER
>ENST00000479543.2|SNV-118507-G-T|7
MGKMGDQAKLMVDFFNIFNEIVMK
>FUSION-ENST00000570947.5:37357-ENST00000579407.5:26103|919
MTVLLLVAMQIK
>FUSION-ENST00000565522.5:50049-ENST00000324689.8:26258|1355
MGLSRESMK
>FUSION-ENST00000565522.5:50049-ENST00000324689.8:26258|2102
SFLTVIQSIDARKDK
>FUSION-ENST00000565522.5:50049-ENST00000324689.8:26258|2014
EFSCLQCRSWK
>FUSION-ENST00000565522.5:50049-ENST00000324689.8:26258|1270
TLGVEDLFFFFYFK
>ENST00000595531.5|SNV-21495-G-A|3
ELLMGNK
>FUSION-ENST00000565522.5:50049-ENST00000324689.8:26258|2407
MQAVHLIK
>FUSION-ENST00000578200.1:63926-ENST00000578492.5:29751|2327
MSVIPATHKAEAGGLLSLGV
>FUSION-ENST00000565522.5:51146-ENST00000324689.8:22856|25
IFASKELR
>ENST00000674064.1|SNV-48771-G-T|4
FGQSKQQQGAGCGPVVRGGQR
>FUSION-ENST00000565522.5:50049-ENST00000324689.8:26258|2211
DQVDSPNAT
>FUSION-ENST00000578200.1:63926-ENST00000578492.5:29751|1297
PTVHFFLDSGYTVEIK
>FUSION-ENST00000578200.1:63926-ENST00000578492.5:29751|1272
VGNLNEPRAFSISKK
>FUSION-ENST00000570947.5:37357-ENST00000579407.5:26103|1227
SIFSDISTATPALFDY
>FUSION-ENST00000565522.5:50049-ENST00000324689.8:26258|623
MKGSTPSNMAKSAISYI
>FUSION-ENST00000570947.5:37357-ENST00000579407.5:26103|608
GFPHVAK
>ENST00000539433.1|SNV-20221-G-A|1
QETDYMLNNGYRHIHLLSK
>FUSION-ENST00000578200.1:63926-ENST00000578492.5:29751|2544
MVCACNPCCLGG
>FUSION-ENST00000565522.5:50049-ENST00000324689.8:26258|2471
MFLREFLCVNVVVIEGR
>ENST00000613886.4|SNV-88676-G-A|1
RVRTLVLGLVNSTLTIEEFHSK
>FUSION-ENST00000578200.1:63926-ENST00000578492.5:29751|1961
LNLYLMPYIKINSKWIK
>FUSION-ENST00000570947.5:37357-ENST00000579407.5:26103|745
MDQCLTR
>FUSION-ENST00000578200.1:63926-ENST00000578492.5:29751|2736
RILAGCGDSRLLSQHFGRPR
>ENST00000353706.6|SNV-13649-T-G|6
LVLVNAIYFKGKWNEQVDR
>FUSION-ENST00000578200.1:63926-ENST00000578492.5:29751|36
YSIFIFPIR
>FUSION-ENST00000578200.1:63926-ENST00000578492.5:29751|1609
TFTFHLCTNPAFAHYSYEAALR
>FUSION-ENST00000565522.5:50049-ENST00000324689.8:26258|1337
QADCLSSGVQDQPG
>ENST00000640381.1|SNV-1867-A-T|1
VQTFKILYLVILQTGAPGMNIKET
>FUSION-ENST00000565522.5:51146-ENST00000324689.8:22856|92
MTDMVRPHLY
>FUSION-ENST00000393021.7:38677-ENST00000591877.1:101604|1
TSTESWIFWNFGLCFNSKSFI
>FUSION-ENST00000565522.5:50049-ENST00000324689.8:26258|2368
KTSVGGLTVDKTLLK
>FUSION-ENST00000565522.5:50049-ENST00000324689.8:26258|1323
MTIHIYFTKSCK
>FUSION-ENST00000565522.5:50049-ENST00000324689.8:26258|144
NLGDLLH
>ENST00000374660.6|INDEL-74020-G-GAATCA|3
RMCVYPRLHIK
>ENST00000405975.6|SNV-54868-G-A|2
LLTVEQVKEIGDYFK
>FUSION-ENST00000570947.5:37357-ENST00000579407.5:26103|906
MCPGRSHSRACLTWRPMR
>FUSION-ENST00000565522.5:50049-ENST00000324689.8:26258|616
PENLQLLGFCCS
>FUSION-ENST00000570947.5:37357-ENST00000579407.5:26103|567
GWVCLQAPCPALCVCR
>FUSION-ENST00000578200.1:63926-ENST00000578492.5:29751|756
MKPIPGAKKVGDCGLGK
>FUSION-ENST00000565522.5:50049-ENST00000324689.8:26258|2005
VAEAGELLEPRSFKL
>ENST00000463089.6|SNV-20406-G-A|5
ANGWQVPPYGVYGQPWNQQR
>ENST00000433402.2|SNV-369-C-G|4
SGRAWEPERPASSSTRGAAGLDGK
>FUSION-ENST00000565522.5:50049-ENST00000324689.8:26258|927
MDSYGPK
>ENST00000443006.5|SNV-18265-G-T|1
FSSFEEKMISDAIPELKASIK
>FUSION-ENST00000570947.5:37357-ENST00000579407.5:26103|885
YPVDSVFYPCSHYATYQRWNIVSL
>FUSION-ENST00000578200.1:63926-ENST00000578492.5:29751|844
MSHCASLE
>FUSION-ENST00000578200.1:63926-ENST00000578492.5:29751|42
MKLFHLR
>ENST00000366917.6|SNV-107248-G-A|1
KPPEFEDGESLSSGNLCQR
>ENST00000646065.1|SNV-200151-C-A|3
AAGEPLPTKR
>FUSION-ENST00000578200.1:63926-ENST00000578492.5:29751|389
FSLSLKSDVK
>FUSION-ENST00000570947.5:37357-ENST00000579407.5:26103|256
MRPWPLPNCAQNQ
>ENST00000417996.2|INDEL-4822-T-TG|MNV-4825-GT-G|3
LLTDYQELMNVK
>FUSION-ENST00000565522.5:50049-ENST00000324689.8:26258|555
MWLVHIVLCYTCKIHTR
>FUSION-ENST00000565522.5:50049-ENST00000324689.8:26258|684
RCLLMLELK
>FUSION-ENST00000578200.1:63926-ENST00000578492.5:29751|1537
KPEGFKQTCETAEQTHK
>FUSION-ENST00000565522.5:50049-ENST00000324689.8:26258|108
ARAQDVGEPKK
>FUSION-ENST00000578200.1:63926-ENST00000578492.5:29751|345
MENRMLFKK
>ENST00000469270.1|SNV-140529-G-A|5
GLSPQTGTSLPLR
>FUSION-ENST00000570947.5:37357-ENST00000579407.5:26103|225
MFAEHVWYLMQAHR
>FUSION-ENST00000565522.5:50049-ENST00000324689.8:26258|875
MVHLGIQNSVR
>FUSION-ENST00000565522.5:50049-ENST00000324689.8:26258|1537
NSNHIINKEITMLYNTVIACR
>FUSION-ENST00000565522.5:50049-ENST00000324689.8:26258|1139
MLPLTFKCKSLCGHTFYFFCAYIQE
>ENST00000503716.5|SNV-524744-C-T|2
MINLFSSLSFAKYSPGDLYGK
>FUSION-ENST00000565522.5:50049-ENST00000324689.8:26258|2411
HVPPCPTNFCIFSR
>FUSION-ENST00000578200.1:63926-ENST00000578492.5:29751|2688
SGIVASYR
>ENST00000531503.5|SNV-15668-G-A|2
QSFLCIGGSTGR
>FUSION-ENST00000570947.5:37357-ENST00000579407.5:26103|887
KYPVDSVFYPCSHYATYQRWNIVSL
>FUSION-ENST00000570947.5:37357-ENST00000579407.5:26103|189
DLSSLQPPPPGSSDSR
>FUSION-ENST00000565522.5:50049-ENST00000324689.8:26258|2309
EYYAAIKNDEFMSFVGTWMK
>FUSION-ENST00000578200.1:63926-ENST00000578492.5:29751|2843
MPSPLAILAHLLR
>FUSION-ENST00000578200.1:63926-ENST00000578492.5:29751|875
MTRYLLKSR
>FUSION-ENST00000565522.5:50049-ENST00000324689.8:26258|2461
QCCSLIFFSLKLSK
>FUSION-ENST00000570947.5:37357-ENST00000579407.5:26103|574
ITWRCEGSFVCR
>FUSION-ENST00000578200.1:63926-ENST00000578492.5:29751|2106
ESHSVAK
>ENST00000480367.1|SNV-998567-C-T|1
FLQDYGGYLSTYIFPAK
>FUSION-ENST00000578200.1:63926-ENST00000578492.5:29751|2960
MIHYKNL
>FUSION-ENST00000578200.1:63926-ENST00000578492.5:29751|1899
MQSRLTQPPPPGFK
>FUSION-ENST00000565522.5:50049-ENST00000324689.8:26258|691
FAKYVASFSIIGRR
>FUSION-ENST00000570947.5:37357-ENST00000579407.5:26103|916
CTHSGVVDAGSTFSSSQR
>FUSION-ENST00000565522.5:50049-ENST00000324689.8:26258|2118
LGLGTGAYPCNPSTLGG
>FUSION-ENST00000578200.1:63926-ENST00000578492.5:29751|2386
DEITTVSARVNGVCSKGEIK
>FUSION-ENST00000578200.1:63926-ENST00000578492.5:29751|1317
YIPLHWKFYWGILNKTSGLR
>FUSION-ENST00000578200.1:63926-ENST00000578492.5:29751|1409
IWGFNTFAFLLKCAFWHMTVLW
>ENST00000469270.1|SNV-140529-G-A|2
MGLSPQTGTSLPLRSMRR
>FUSION-ENST00000570947.5:37357-ENST00000579407.5:26103|1144
LCLPSSR
>FUSION-ENST00000570947.5:37357-ENST00000579407.5:26103|1123
LADDTFLVGGR
>FUSION-ENST00000578200.1:63926-ENST00000578492.5:29751|2532
MLKMTALKPGVK
>FUSION-ENST00000565522.5:50049-ENST00000324689.8:26258|2432
MLKTIYRPGMVTYTCSPSTLGGFL
>FUSION-ENST00000565522.5:50049-ENST00000324689.8:26258|997
MEISLNLRPWFLGHLDSK
>FUSION-ENST00000570947.5:37357-ENST00000579407.5:26103|30
MHNSCICYSHSLGSFHI
>FUSION-ENST00000570947.5:37357-ENST00000579407.5:26103|1280
SRDSFASPFTI
>ENST00000421802.1|SNV-29966-A-C|1
YWFHTPPSIPLPIEEV
>FUSION-ENST00000565522.5:50049-ENST00000324689.8:26258|944
MDKGYIHIISTVGYNIKWYK
>FUSION-ENST00000578200.1:63926-ENST00000578492.5:29751|1836
MMYAIVWMSSK
>FUSION-ENST00000578200.1:63926-ENST00000578492.5:29751|1433
MLFFNEVLNVESFGRVCG
>FUSION-ENST00000570947.5:37357-ENST00000579407.5:26103|259
SLNPVFPSSPGSGR
>FUSION-ENST00000565522.5:50049-ENST00000324689.8:26258|790
PIKEIHLCCLGLSVVKK
>FUSION-ENST00000578200.1:63926-ENST00000578492.5:29751|2478
SHCTRPQYFKYLK
>FUSION-ENST00000565522.5:50049-ENST00000324689.8:26258|259
DHCNCIHYVIFLKEK
>FUSION-ENST00000578200.1:63926-ENST00000578492.5:29751|1334
VISMELGKG
>ENST00000640423.1|SNV-5620-G-C|3
RPGALLERSMTSATTWAPTWR
>ENST00000674434.1|SNV-272779-G-A|3
MLANPSSESGAERT
>FUSION-ENST00000578200.1:63926-ENST00000578492.5:29751|1725
NTWCCGR
>FUSION-ENST00000578200.1:63926-ENST00000578492.5:29751|876
MTRYLLK
>FUSION-ENST00000578200.1:63926-ENST00000578492.5:29751|2977
MKTCSEFGI
>FUSION-ENST00000565522.5:50049-ENST00000324689.8:26258|1556
SAYTTLHHSF
>FUSION-ENST00000565522.5:50049-ENST00000324689.8:26258|776
MLGLNLLFLIHNS
>ENST00000481335.5|SNV-16623-G-A|14
RYEDGDLVAFSSDEELTMAMSYMK
>FUSION-ENST00000565522.5:50049-ENST00000324689.8:26258|1356
PVVPTTWEAEAGESLELRRR
>FUSION-ENST00000570947.5:37357-ENST00000579407.5:26103|1170
TLLDIGFIIDSVFL
>FUSION-ENST00000565522.5:50049-ENST00000324689.8:26258|1539
KNSNHIINKEITMLYNTVIACR
>FUSION-ENST00000578200.1:63926-ENST00000578492.5:29751|2599
SIYRFCLYYYFCDR
>FUSION-ENST00000570947.5:37357-ENST00000579407.5:26103|1168
FLIRNLTPV
>FUSION-ENST00000570947.5:37357-ENST00000579407.5:26103|1048
LLPGMKR
>FUSION-ENST00000578200.1:63926-ENST00000578492.5:29751|645
NSLPGKMWILSPENK
>ENST00000370598.6|SNV-321374-A-T|1
ECYNPECTANGHWNQWGHWSGCSK
>FUSION-ENST00000578200.1:63926-ENST00000578492.5:29751|609
NEVREVSRSQGLK
>ENST00000545388.2|SNV-76669-C-T|10
PMPSANTPFSYLLPKGPVSIYK
>FUSION-ENST00000565522.5:50049-ENST00000324689.8:26258|2136
MKLDVFLIFK
>FUSION-ENST00000578200.1:63926-ENST00000578492.5:29751|2571
APPCPCNFYIFSR
>FUSION-ENST00000570947.5:37357-ENST00000579407.5:26103|1361
SVPTPRFIFGTPRVIVLG
>ENST00000393956.9|SNV-213102-G-C|3
NLVTLESGGSGGVLWR
>FUSION-ENST00000578200.1:63926-ENST00000578492.5:29751|2806
SNFSFRLLLTR
>FUSION-ENST00000578200.1:63926-ENST00000578492.5:29751|840
PESQFPHL
>FUSION-ENST00000565522.5:50049-ENST00000324689.8:26258|722
SSSSFELLFKLSLYHLVGNK
>FUSION-ENST00000565522.5:50049-ENST00000324689.8:26258|820
MGLFNSNCCASR
>FUSION-ENST00000570947.5:37357-ENST00000579407.5:26103|1422
ELSVFNDASKVCR
>FUSION-ENST00000578200.1:63926-ENST00000578492.5:29751|678
MLPRSQTPGLK
>FUSION-ENST00000565522.5:50049-ENST00000324689.8:26258|908
LGANILLETFKVR
>FUSION-ENST00000565522.5:50049-ENST00000324689.8:26258|2301
SFVGTWMKLEAIILSKLSQGQK
>FUSION-ENST00000565522.5:50049-ENST00000324689.8:26258|1571
NMFNTEICDQYK
>FUSION-ENST00000565522.5:50049-ENST00000324689.8:26258|809
IKVMYTVRNMDIVR
>FUSION-ENST00000565522.5:50049-ENST00000324689.8:26258|2423
MSVIYAGSSFDKMSHR
>FUSION-ENST00000578200.1:63926-ENST00000578492.5:29751|1524
MVSRELAGDGL
>FUSION-ENST00000565522.5:50049-ENST00000324689.8:26258|1364
MVKTYLYKK
>FUSION-ENST00000570947.5:37357-ENST00000579407.5:26103|1400
MESEAGRFWCPR
>FUSION-ENST00000570947.5:37357-ENST00000579407.5:26103|112
AFPTQVVR
>FUSION-ENST00000578200.1:63926-ENST00000578492.5:29751|1804
MLCDFYYLFIYFET
>FUSION-ENST00000565522.5:50049-ENST00000324689.8:26258|1203
MCTFSCK
>FUSION-ENST00000570947.5:37357-ENST00000579407.5:26103|1242
TLAVGFYK
>FUSION-ENST00000578200.1:63926-ENST00000578492.5:29751|1972
MKLNLYLMPYIKINSK
>ENST00000434623.6|MNV-550411-TCCCCCGGAGTCTCCTGGA-T|1
LPPESPGPPEREAAAARR
>FUSION-ENST00000565522.5:50049-ENST00000324689.8:26258|2097
ANWEKIFVTYHRK
>FUSION-ENST00000578200.1:63926-ENST00000578492.5:29751|1550
MAQSYDLCGTSK
>FUSION-ENST00000578200.1:63926-ENST00000578492.5:29751|1735
MSVLTQPHKK
>FUSION-ENST00000578200.1:63926-ENST00000578492.5:29751|1808
MVVQHCDYAK
>FUSION-ENST00000565522.5:50049-ENST00000324689.8:26258|1272
MTLGVEDLFFFFYFK
>FUSION-ENST00000570947.5:37357-ENST00000579407.5:26103|1182
FQLYDGQR
>FUSION-ENST00000570947.5:37357-ENST00000579407.5:26103|1302
FIQVFWPF
>FUSION-ENST00000570947.5:37357-ENST00000579407.5:26103|508
MIHRARPLFIF
>ENST00000404816.7|MNV-239987-CT-C|6
SQSMVPACLNFISIPSSQAR
>FUSION-ENST00000565522.5:50049-ENST00000324689.8:26258|1915
SLVENCCSKGYVK
>FUSION-ENST00000578200.1:63926-ENST00000578492.5:29751|986
MFSVFQFV
>FUSION-ENST00000578200.1:63926-ENST00000578492.5:29751|1823
QNMAYLYNGILFSHKRE
>FUSION-ENST00000570947.5:37357-ENST00000579407.5:26103|666
FSSHGELSTVGVSVR
>FUSION-ENST00000565522.5:50049-ENST00000324689.8:26258|718
MFYTFMFLIGPYYACA
>ENST00000436790.6|SNV-36638-C-A|7
SECLLIRELSSSR
>FUSION-ENST00000578200.1:63926-ENST00000578492.5:29751|2243
LHHIWPSK
>ENST00000379672.10|SNV-159674-A-G|3
VAPSASR
>FUSION-ENST00000565522.5:50049-ENST00000324689.8:26258|1182
TIDFLHL
>FUSION-ENST00000578200.1:63926-ENST00000578492.5:29751|2673
LLRSIHAGYQYFVPFHS
>FUSION-ENST00000578200.1:63926-ENST00000578492.5:29751|1897
MQSRLTQPPPPGFKR
>FUSION-ENST00000570947.5:37357-ENST00000579407.5:26103|976
MLAAHSAHHR
>FUSION-ENST00000578200.1:63926-ENST00000578492.5:29751|1197
YWFINCDK
>FUSION-ENST00000565522.5:50049-ENST00000324689.8:26258|1625
MIYYILSSKTVHIVLFA
>FUSION-ENST00000565522.5:50049-ENST00000324689.8:26258|2215
TPGPDRLAGNFCQTFR
>FUSION-ENST00000565522.5:50049-ENST00000324689.8:26258|2043
RGQDGYK
>FUSION-ENST00000578200.1:63926-ENST00000578492.5:29751|1728
DLSCGESQTAYRPR
>FUSION-ENST00000570947.5:37357-ENST00000579407.5:26103|1085
DGGQRALRR
>FUSION-ENST00000570947.5:37357-ENST00000579407.5:26103|243
ASPQPCQRR
>FUSION-ENST00000578200.1:63926-ENST00000578492.5:29751|2082
MLARMVLVS
>FUSION-ENST00000578200.1:63926-ENST00000578492.5:29751|2826
VGGTIAGF
>ENST00000379439.3|SNV-20307-C-T|1
TSLTSMSVSTMPVASSEASTLSR
>FUSION-ENST00000578200.1:63926-ENST00000578492.5:29751|1546
MAQSYDLCGTSKLLKYK
>FUSION-ENST00000578200.1:63926-ENST00000578492.5:29751|2000
SQSGENSLR
>FUSION-ENST00000565522.5:50049-ENST00000324689.8:26258|14
MKFVSSLLTALFRR
>FUSION-ENST00000565522.5:50049-ENST00000324689.8:26258|1064
VTSSLSGI
>FUSION-ENST00000565522.5:50049-ENST00000324689.8:26258|676
TLSSNVGAK
>FUSION-ENST00000565522.5:50049-ENST00000324689.8:26258|2317
MIDWIKKMWHIYTMEYYAAIK
>FUSION-ENST00000565522.5:50049-ENST00000324689.8:26258|889
LFLYTEEIFLGHCR
>ENST00000449959.6|SNV-30748-G-T|2
MTIGWYYLLKKIPLVV
>FUSION-ENST00000570947.5:37357-ENST00000579407.5:26103|662
TLVIIQLCFLTSTMISFSSF
>FUSION-ENST00000570947.5:37357-ENST00000579407.5:26103|72
GILVHLSVQLKNR
>FUSION-ENST00000578200.1:63926-ENST00000578492.5:29751|974
RWLLVSFCPHVYR
>FUSION-ENST00000565522.5:50049-ENST00000324689.8:26258|837
MFLYLNYYFSKLKR
>FUSION-ENST00000578200.1:63926-ENST00000578492.5:29751|785
MSYFSLYLQK
>FUSION-ENST00000578200.1:63926-ENST00000578492.5:29751|2788
MNYLSFNIVHCLDM
>FUSION-ENST00000578200.1:63926-ENST00000578492.5:29751|1530
VSGITIRR
>ENST00000543623.5|SNV-20221-G-A|3
LNNGFNPR
>FUSION-ENST00000565522.5:50049-ENST00000324689.8:26258|404
MSSNILRR
>FUSION-ENST00000587622.1:38677-ENST00000591877.1:101604|4
MLNHQGLCLPGQTGSSK
>FUSION-ENST00000578200.1:63926-ENST00000578492.5:29751|1209
MYYGVLQYVK
>FUSION-ENST00000578200.1:63926-ENST00000578492.5:29751|2677
MQCSSHFFPKSFFPK
>ENST00000222390.11|SNV-63127-G-A|1
ESWVLTTRQCFPSRDLK
>FUSION-ENST00000565522.5:50049-ENST00000324689.8:26258|923
DSYGPKKVLDGK
>FUSION-ENST00000570947.5:37357-ENST00000579407.5:26103|506
ARPLFIF
>FUSION-ENST00000578200.1:63926-ENST00000578492.5:29751|2965
VYLLLLLSVVSDRGKNM
>FUSION-ENST00000565522.5:50049-ENST00000324689.8:26258|305
KIFLINSHLLLLTDELYNLFSR
>FUSION-ENST00000570947.5:37357-ENST00000579407.5:26103|165
FLGYKIEIILAILSPAIEECDK
>FUSION-ENST00000578200.1:63926-ENST00000578492.5:29751|76
MPFKAAAPNLRHR
>FUSION-ENST00000578200.1:63926-ENST00000578492.5:29751|1371
TEQDSISKK
>FUSION-ENST00000578200.1:63926-ENST00000578492.5:29751|1355
LWREPCLHIIKYV
>FUSION-ENST00000570947.5:37357-ENST00000579407.5:26103|232
DGRDMRGK
>FUSION-ENST00000565522.5:50049-ENST00000324689.8:26258|139
NWNRKDDPNLYNIQSK
>FUSION-ENST00000565522.5:50049-ENST00000324689.8:26258|2066
QSQKTNGKLGK
>FUSION-ENST00000565522.5:50049-ENST00000324689.8:26258|1704
FSFLLDIYLGVELPDHVETLMFN
>ENST00000357296.7|SNV-4784-G-C|3
AEAIRKIGFATNNK
>FUSION-ENST00000463959.1:10942-ENST00000650197.1:111010|1
LTMALNT
>FUSION-ENST00000570947.5:37357-ENST00000579407.5:26103|184
MIQPHHVR
>ENST00000646065.1|SNV-200151-C-A|1
RGAQEKMGTPAEQAQGER
>FUSION-ENST00000565522.5:50049-ENST00000324689.8:26258|342
WIIDLNLLEYCCSFIHQS
>FUSION-ENST00000578200.1:63926-ENST00000578492.5:29751|414
WALFWFHMK
>ENST00000524490.5|MNV-100886-AATT-A|2
QTASQVEQPITQGSSVTK
>FUSION-ENST00000578200.1:63926-ENST00000578492.5:29751|1017
EALPPGFRR
>FUSION-ENST00000578200.1:63926-ENST00000578492.5:29751|358
SHCAQPVSSNFKIDM
>ENST00000462488.1|SNV-11195-G-A|3
MHPWKSSTALTSLC
>FUSION-ENST00000262435.14:63926-ENST00000578492.5:29751|1
WNQHYDLLLRN
>FUSION-ENST00000578200.1:63926-ENST00000578492.5:29751|2140
MNYHIFARK
>ENST00000504403.1|SNV-651851-A-G|1
SVINSPLCTIQVVRKLPTMK
>FUSION-ENST00000565522.5:50049-ENST00000324689.8:26258|762
HVPPHPANFCIFSR
>FUSION-ENST00000570947.5:37357-ENST00000579407.5:26103|488
VSFFHVNIQSQHHLLK
>FUSION-ENST00000570947.5:37357-ENST00000579407.5:26103|641
DLPPDTR
>FUSION-ENST00000578200.1:63926-ENST00000578492.5:29751|8
TPFLGSEGW
>FUSION-ENST00000565522.5:50049-ENST00000324689.8:26258|2392
EVLWQERLK
>FUSION-ENST00000578200.1:63926-ENST00000578492.5:29751|494
PMRGSSAIK
>FUSION-ENST00000565522.5:50049-ENST00000324689.8:26258|1516
MSHCTWPEHLYISR
>FUSION-ENST00000565522.5:50049-ENST00000324689.8:26258|704
VTVLGRNDLR
>FUSION-ENST00000578200.1:63926-ENST00000578492.5:29751|344
ENRMLFKK
>FUSION-ENST00000565522.5:50049-ENST00000324689.8:26258|240
PLLCDSYEISFK
>FUSION-ENST00000565522.5:50049-ENST00000324689.8:26258|1055
GPGVVVHTCNPSTLRDQGGR
>FUSION-ENST00000565522.5:50049-ENST00000324689.8:26258|1412
GYSKHFKPHNPILPLLYGYGNR
>FUSION-ENST00000578200.1:63926-ENST00000578492.5:29751|689
MCVPPHLANFFFFLYF
>FUSION-ENST00000578200.1:63926-ENST00000578492.5:29751|311
QMCVMYIEGVHTTRVLEKV
>FUSION-ENST00000565522.5:50049-ENST00000324689.8:26258|778
MLARLVSNS
>ENST00000616670.4|SNV-159674-A-G|7
MLLECGMQEEGLFRVAPSASR
>FUSION-ENST00000570947.5:37357-ENST00000579407.5:26103|1198
MSHSTWLVFCICFK
>FUSION-ENST00000578200.1:63926-ENST00000578492.5:29751|1952
DQSGQHDETPSLLKIQKLAR
>FUSION-ENST00000565522.5:50049-ENST00000324689.8:26258|1633
ENLWSYYLSFSLPWLRK
>FUSION-ENST00000565522.5:50049-ENST00000324689.8:26258|2403
MQAVHLIKCPTEDELRVK
>FUSION-ENST00000578200.1:63926-ENST00000578492.5:29751|174
LCMFFFFLGPIENEAVFFGR
>FUSION-ENST00000578200.1:63926-ENST00000578492.5:29751|1253
MERAPNGQSWK
>FUSION-ENST00000570947.5:37357-ENST00000579407.5:26103|1029
MPPLIHPPLASK
>ENST00000263112.11|SNV-18393-G-A|1
SMARPEGRVNVYHHLVETLKFAK
>FUSION-ENST00000578200.1:63926-ENST00000578492.5:29751|1531
VSGITIR
>FUSION-ENST00000565522.5:50049-ENST00000324689.8:26258|530
MPGVRIRNSWSIIADFIM
>FUSION-ENST00000565522.5:50049-ENST00000324689.8:26258|1986
MNTWVER
>FUSION-ENST00000565522.5:51146-ENST00000324689.8:22856|77
NCFGRDSGLRL
>FUSION-ENST00000565522.5:50049-ENST00000324689.8:26258|1366
MVKTYLYK
>FUSION-ENST00000578200.1:63926-ENST00000578492.5:29751|551
DRLQIFSPIL
>FUSION-ENST00000565522.5:50049-ENST00000324689.8:26258|480
VMIILCVSPLGFGMWRK
>FUSION-ENST00000570947.5:37357-ENST00000579407.5:26103|529
QGCTHPDTTGTR
>FUSION-ENST00000578200.1:63926-ENST00000578492.5:29751|2132
MNSHILIEEVSK
>FUSION-ENST00000565522.5:50049-ENST00000324689.8:26258|2418
RSSHLSLLSSWEYK
>ENST00000473752.5|SNV-70283-C-A|6
MNLYLNMETEWRSCFRIVTL
>FUSION-ENST00000565522.5:50049-ENST00000324689.8:26258|239
MPLLCDSYEISFKIK
>FUSION-ENST00000578200.1:63926-ENST00000578492.5:29751|738
MKHSGLTNLDIISLF
>FUSION-ENST00000565522.5:50049-ENST00000324689.8:26258|88
SSLLIISEPLSFWIYW
>FUSION-ENST00000565522.5:50049-ENST00000324689.8:26258|1935
MDTHNRLSCLR
>FUSION-ENST00000570947.5:37357-ENST00000579407.5:26103|1275
RAWLLSFFIALVGASR
>ENST00000506216.5|SNV-36782-G-C|1
DLSIHHVVPEPGSSLLTSFEK
>FUSION-ENST00000565522.5:50049-ENST00000324689.8:26258|2502
VNVRHDDTFKGHVR
>ENST00000579014.5|SNV-119965-G-A|5
MTWMRLMMPFFL
>FUSION-ENST00000565522.5:50049-ENST00000324689.8:26258|939
SCFHCVLNIF
>FUSION-ENST00000570947.5:37357-ENST00000579407.5:26103|308
MCLCLLK
>ENST00000340827.4|SNV-69-G-A|1
GWFCGSISQDLR
>FUSION-ENST00000578200.1:63926-ENST00000578492.5:29751|2228
MVWEGLRESSKE
>FUSION-ENST00000570947.5:37357-ENST00000579407.5:26103|813
EGHGGEVSGR
>FUSION-ENST00000570947.5:37357-ENST00000579407.5:26103|193
SSSYFILFFEMESLSVAQAGVQWR
>FUSION-ENST00000565522.5:50049-ENST00000324689.8:26258|1666
WQTKTFIWG
>ENST00000368653.7|SNV-19184-G-A|3
RTPSTGK
>FUSION-ENST00000565522.5:50049-ENST00000324689.8:26258|1383
FSSLSLLSS
>FUSION-ENST00000578200.1:63926-ENST00000578492.5:29751|2217
IGSCTIFGPARAK
>FUSION-ENST00000565522.5:50049-ENST00000324689.8:26258|2444
MPQIEGVNTVK
>FUSION-ENST00000578200.1:63926-ENST00000578492.5:29751|1135
HYNKTSR
>FUSION-ENST00000565522.5:50049-ENST00000324689.8:26258|1246
KGENYSAGNSKSNSK
>FUSION-ENST00000578200.1:63926-ENST00000578492.5:29751|1931
ENIYKLYLIR
>ENST00000479364.1|SNV-538939-A-G|1
HHPLSSSLGLTSHTQPSAVTLRRR
>ENST00000263650.12|SNV-59346-G-A|5
SERENPKESDTETQDHSR
>FUSION-ENST00000565522.5:50049-ENST00000324689.8:26258|1438
MRNRVVTSE
>FUSION-ENST00000570947.5:37357-ENST00000579407.5:26103|1092
SPPPRPANFFVVLVEMGFHR
>FUSION-ENST00000578200.1:63926-ENST00000578492.5:29751|506
ESFPPLLVFVRFVK
>FUSION-ENST00000570947.5:37357-ENST00000579407.5:26103|298
MGLQHLIK
>ENST00000361794.7|SNV-90789-T-G|2
VSGEMPPASPSFPRNK
>FUSION-ENST00000578200.1:63926-ENST00000578492.5:29751|1485
QWLTPVIPALWEAEVGGSLEVR
>FUSION-ENST00000578200.1:63926-ENST00000578492.5:29751|1949
MGKCGTGVRIEI
>ENST00000328333.12|MNV-16946-AC-A|29
GLQASQGQWALLAR
>FUSION-ENST00000578200.1:63926-ENST00000578492.5:29751|608
EVSRSQGLK
>FUSION-ENST00000565522.5:50049-ENST00000324689.8:26258|2419
MRSSHLSLLSSWEYK
>FUSION-ENST00000578200.1:63926-ENST00000578492.5:29751|1900
MPNIMNH
>FUSION-ENST00000578200.1:63926-ENST00000578492.5:29751|340
KLIYIRK
>FUSION-ENST00000578200.1:63926-ENST00000578492.5:29751|2615
TPSLLKIKN
>FUSION-ENST00000565522.5:50049-ENST00000324689.8:26258|77
SELEDFELVIAKSSAVLNDGVL
>FUSION-ENST00000570947.5:37357-ENST00000579407.5:26103|929
LHTPCNRHPEEEQKIAAPR
>FUSION-ENST00000570947.5:37357-ENST00000579407.5:26103|600
ASHFVTQAGVWWPNLDSL
>FUSION-ENST00000565522.5:50049-ENST00000324689.8:26258|982
MSYIIFALFSYFFHSVR
>FUSION-ENST00000565522.5:50049-ENST00000324689.8:26258|1823
ILHNLVLSR
>FUSION-ENST00000565522.5:50049-ENST00000324689.8:26258|1882
WCHYPPASCLSQK
>FUSION-ENST00000565522.5:50049-ENST00000324689.8:26258|1782
KWGILRCLI
>FUSION-ENST00000578200.1:63926-ENST00000578492.5:29751|558
MMSFFSYVCWLHKCLLLRSVCS
>FUSION-ENST00000589528.1:66913-ENST00000355481.8:127422|1
SPETLPTQLSHCSWGGEGTP
>ENST00000394810.3|SNV-9561-G-A|2
RSQAGRAGLQER
>FUSION-ENST00000565522.5:50049-ENST00000324689.8:26258|1001
GNSLTMLPR
>FUSION-ENST00000570947.5:37357-ENST00000579407.5:26103|973
LAAHSAHHRDAR
>ENST00000404816.7|MNV-239987-CT-C|10
DKCQCPPNFTGKLVR
>FUSION-ENST00000578200.1:63926-ENST00000578492.5:29751|2458
WHHAGVIFKFFVEMESHYVAQAGLK
>FUSION-ENST00000578200.1:63926-ENST00000578492.5:29751|342
FGSHICLIFTNLL
>FUSION-ENST00000565522.5:50049-ENST00000324689.8:26258|1105
LLASSDPPTVEF
>ENST00000417564.3|SNV-70283-C-A|2
LTSKNEPLLKHGDR
>FUSION-ENST00000565522.5:50049-ENST00000324689.8:26258|362
SSPLFSSK
>FUSION-ENST00000578200.1:63926-ENST00000578492.5:29751|1566
EETKFPLHVYPQETRR
>FUSION-ENST00000578200.1:63926-ENST00000578492.5:29751|412
WALFWFHMKFK
>FUSION-ENST00000578200.1:63926-ENST00000578492.5:29751|1574
MINCESSVRSSSEESEH
>ENST00000462405.5|SNV-142317-C-T|3
SDISLSNSAMSKFSASSMTK
>FUSION-ENST00000565522.5:50049-ENST00000324689.8:26258|2060
NICNVSQKK
>FUSION-ENST00000427025.6:250589-ENST00000432797.6:129020|2
MRQQAQTVQADVVPINITGTLC
>FUSION-ENST00000565522.5:50049-ENST00000324689.8:26258|302
MSKIIYHR
>FUSION-ENST00000578200.1:63926-ENST00000578492.5:29751|1016
EALPPGFRRFSCLSLQSSWDYR
>FUSION-ENST00000565522.5:50049-ENST00000324689.8:26258|2091
NFSLSSVQ
>FUSION-ENST00000565522.5:50049-ENST00000324689.8:26258|2278
MGTSHTGACCGVR
>FUSION-ENST00000578200.1:63926-ENST00000578492.5:29751|716
AMGCGSSPQGTFPRK
>FUSION-ENST00000578200.1:63926-ENST00000578492.5:29751|1646
MIAKCSFADPMLLILSGV
>FUSION-ENST00000578200.1:63926-ENST00000578492.5:29751|2871
KPASLCEYGLRPFWHFI
>FUSION-ENST00000578200.1:63926-ENST00000578492.5:29751|2970
MYVGCNLNNILLSWQFSFP
>FUSION-ENST00000570947.5:37357-ENST00000579407.5:26103|1173
MFFNNMR
>FUSION-ENST00000565522.5:50049-ENST00000324689.8:26258|432
LVLYSWPQVIHLSR
>FUSION-ENST00000565522.5:50049-ENST00000324689.8:26258|960
HSPFYVIEFLALQSMNIVNSVK
>ENST00000505014.5|SNV-11511-G-T|1
AATVSFWASCILGQPSL
>FUSION-ENST00000578200.1:63926-ENST00000578492.5:29751|2791
MVDHLRSGV
>FUSION-ENST00000565522.5:50049-ENST00000324689.8:26258|1373
DMEIERQR
>FUSION-ENST00000578200.1:63926-ENST00000578492.5:29751|17
MDYSFIAKC
>FUSION-ENST00000413171.6:55948-ENST00000445716.6:20478|7
KNQDSLIK
>ENST00000612273.1|SNV-2685-G-C|4
KGLQQLLVGGSHLK
>FUSION-ENST00000578200.1:63926-ENST00000578492.5:29751|1356
LWREPCLHIIK
>ENST00000418210.2|SNV-146470-C-T|1
VVEGGSGLKVVVLAR
>FUSION-ENST00000565522.5:50049-ENST00000324689.8:26258|247
MILLHLNNNFWLLNLLIFFL
>FUSION-ENST00000565522.5:50049-ENST00000324689.8:26258|1747
THLPIHERTFK
>FUSION-ENST00000570947.5:37357-ENST00000579407.5:26103|280
FKFTISLENLFCY
>FUSION-ENST00000565522.5:50049-ENST00000324689.8:26258|1602
YPLTSNCISGNLH
>FUSION-ENST00000578200.1:63926-ENST00000578492.5:29751|2527
PCISFVHLSK
>FUSION-ENST00000578200.1:63926-ENST00000578492.5:29751|111
MYVYVVCVCVYVGVYIYIYTHI
>FUSION-ENST00000565522.5:50049-ENST00000324689.8:26258|2343
MGRSHKVELLQTILCDHNAIK
>ENST00000466387.5|SNV-1423036-G-T|1
IALYCHQLNICIKVK
>FUSION-ENST00000578200.1:63926-ENST00000578492.5:29751|2738
QLYVFCLIRRILAGCGDSR
>FUSION-ENST00000578200.1:63926-ENST00000578492.5:29751|2134
GLLELLHK
>FUSION-ENST00000565522.5:51146-ENST00000324689.8:22856|46
ICYFFFF
>FUSION-ENST00000578200.1:63926-ENST00000578492.5:29751|1370
MTEQDSISKKNFFL
>FUSION-ENST00000570947.5:37357-ENST00000579407.5:26103|413
MVHWSVTD
>FUSION-ENST00000565522.5:50049-ENST00000324689.8:26258|492
VAGTTGACYR
>FUSION-ENST00000565522.5:50049-ENST00000324689.8:26258|223
YIFMDIWKTDHQGSRDS
>FUSION-ENST00000565522.5:50049-ENST00000324689.8:26258|1489
MCIFKVDNYCQLVIHSLKR
>FUSION-ENST00000578200.1:63926-ENST00000578492.5:29751|84
MFIYLNSR
>FUSION-ENST00000578200.1:63926-ENST00000578492.5:29751|1686
CFIPVSKLCVTLSS
>FUSION-ENST00000570947.5:37357-ENST00000579407.5:26103|396
KVGFPLSLPALPCSCWR
>FUSION-ENST00000570947.5:37357-ENST00000579407.5:26103|786
TPVLVPGSLSSLFFLDQNTSDFSR
>FUSION-ENST00000565522.5:51146-ENST00000324689.8:22856|80
MLSYLKNCFGRDSGLR
>ENST00000513104.6|SNV-8922-T-C|1
LANTETEFKNDYRK
>ENST00000308624.10|SNV-287071-G-A|4
WNAFEVLALDR
>FUSION-ENST00000565522.5:50049-ENST00000324689.8:26258|1818
SVLFIFITCLRK
>FUSION-ENST00000578200.1:63926-ENST00000578492.5:29751|2102
MISAYCNLR
>FUSION-ENST00000565522.5:50049-ENST00000324689.8:26258|467
MFSQKVV
>FUSION-ENST00000366577.10:446-ENST00000650197.1:111010|2
VVNEKMK
>FUSION-ENST00000570947.5:37357-ENST00000579407.5:26103|757
MFSSLRQHPPRTAQPTTWK
>FUSION-ENST00000565522.5:50049-ENST00000324689.8:26258|6
EILIGGSIGL
>FUSION-ENST00000578200.1:63926-ENST00000578492.5:29751|1618
EEILGAGLVFKDDQSRCVPHL
>FUSION-ENST00000570947.5:37357-ENST00000579407.5:26103|1090
GFHRVSQDGLDLLTS
>FUSION-ENST00000578200.1:63926-ENST00000578492.5:29751|2028
MCTTRLG
>FUSION-ENST00000578200.1:63926-ENST00000578492.5:29751|2974
MAVFLSLGK
>FUSION-ENST00000565522.5:50049-ENST00000324689.8:26258|2242
IHGIMLKTSV
>FUSION-ENST00000578200.1:63926-ENST00000578492.5:29751|383
SFHFMNHRIVVCLK
>FUSION-ENST00000578200.1:63926-ENST00000578492.5:29751|681
DISEVELLR
>FUSION-ENST00000570947.5:37357-ENST00000579407.5:26103|324
ANIPVATIENVTTSEAPFMPLR
>FUSION-ENST00000578200.1:63926-ENST00000578492.5:29751|1596
AGTNFLCFGQLALCTLAE
>ENST00000462185.1|SNV-54868-G-A|4
QPVPESSDRLLTVEQVNFRK
>FUSION-ENST00000565522.5:50049-ENST00000324689.8:26258|840
FLYLNYYFSK
>FUSION-ENST00000565522.5:50049-ENST00000324689.8:26258|552
WLVHIVLCYTCKIHTRF
>FUSION-ENST00000578200.1:63926-ENST00000578492.5:29751|969
MFRLHCK
>ENST00000635886.1|SNV-38547-C-T|2
SPTETIGLR
>FUSION-ENST00000578200.1:63926-ENST00000578492.5:29751|2290
MYKMKNGIR
>FUSION-ENST00000570947.5:37357-ENST00000579407.5:26103|684
GQGCGCSRAPDPEQQCR
>FUSION-ENST00000578200.1:63926-ENST00000578492.5:29751|944
IYNKSFQMVSQNNSFRR
>ENST00000265018.4|SNV-145044-C-T|3
GASRPEDLQLIGCLQTR
>FUSION-ENST00000570947.5:37357-ENST00000579407.5:26103|7
SSSQPAVHGSSCSA
>FUSION-ENST00000578200.1:63926-ENST00000578492.5:29751|580
AFLFLHILSSICCFLTF
>FUSION-ENST00000578200.1:63926-ENST00000578492.5:29751|379
MNHRIVVCLKK
>ENST00000444228.2|SNV-940-G-T|7
DSTWMWSSLRSSR
>FUSION-ENST00000300027.12:49115-ENST00000324689.8:26258|1
TPGSPVFLLMPIA
>ENST00000511828.1|SNV-2786-C-T|2
SALETVKGIFLR
>FUSION-ENST00000570947.5:37357-ENST00000579407.5:26103|59
LLLFFMVYIRGPQPFWHQGQVLWK
>FUSION-ENST00000413171.6:55948-ENST00000445716.6:20478|33
GSRSRCSRPWILK
>FUSION-ENST00000565522.5:51146-ENST00000324689.8:22856|17
MFGDLQFAFF
>FUSION-ENST00000565522.5:50049-ENST00000324689.8:26258|594
MADLLYAKLCYPVW
>FUSION-ENST00000570947.5:37357-ENST00000579407.5:26103|1086
MDGGQRALRR
>FUSION-ENST00000578200.1:63926-ENST00000578492.5:29751|2107
MESHSVAK
>FUSION-ENST00000570947.5:37357-ENST00000579407.5:26103|584
YLGVELAHQR
>FUSION-ENST00000565522.5:50049-ENST00000324689.8:26258|1204
HQPTCLV
>ENST00000261556.11|SNV-144779-T-G|4
LVPLEIVFNPEEWIKR
>FUSION-ENST00000578200.1:63926-ENST00000578492.5:29751|316
MQMCVMYIEGVHTTR
>FUSION-ENST00000565522.5:50049-ENST00000324689.8:26258|2369
MKTSVGGLTVDKTLLK
>FUSION-ENST00000565522.5:50049-ENST00000324689.8:26258|2348
MSYTRAQRK
>FUSION-ENST00000578200.1:63926-ENST00000578492.5:29751|967
FRLHCKYILELYNK
>FUSION-ENST00000578200.1:63926-ENST00000578492.5:29751|753
KVGDCGLGKSLYPIAFVLASPT
>FUSION-ENST00000570947.5:37357-ENST00000579407.5:26103|528
QGCTHPDTTGTRCR
>FUSION-ENST00000570947.5:37357-ENST00000579407.5:26103|155
FAEHVWYLMQVHR
>FUSION-ENST00000565522.5:50049-ENST00000324689.8:26258|1371
DMEIERQRI
>FUSION-ENST00000570947.5:37357-ENST00000579407.5:26103|1286
MDSFLDSR
>ENST00000538791.3|SNV-5160-G-C|1
TDFTCVFGGGLGILSCSLPLPRQ
>ENST00000606261.1|SNV-33142-C-A|1
LCIYLFL
>FUSION-ENST00000578200.1:63926-ENST00000578492.5:29751|1603
MKTFKNQKPLINK
>FUSION-ENST00000578200.1:63926-ENST00000578492.5:29751|100
GLFDFFLLICLSTL
>ENST00000538565.5|SNV-76669-C-T|7
PMPMPSANTPFSYLLPK
>FUSION-ENST00000578200.1:63926-ENST00000578492.5:29751|1183
NSLLTQELFQKYIVV
>ENST00000392452.3|SNV-118746-T-G|1
GWPAVAQSGLMENHFWDGK
>FUSION-ENST00000565522.5:50049-ENST00000324689.8:26258|2381
MLSRLVLNS
>FUSION-ENST00000565522.5:50049-ENST00000324689.8:26258|905
MHVSSELISCWK
>FUSION-ENST00000578200.1:63926-ENST00000578492.5:29751|1969
MPVILATWEAEVGESLEPR
>FUSION-ENST00000570947.5:37357-ENST00000579407.5:26103|305
FLSGIFCSF
>FUSION-ENST00000565522.5:50049-ENST00000324689.8:26258|2046
MHTFPGSLQ
>FUSION-ENST00000565522.5:50049-ENST00000324689.8:26258|1603
MYPLTSNCISGNLH
>FUSION-ENST00000578200.1:63926-ENST00000578492.5:29751|204
ANFNTKYDYRVMK
>FUSION-ENST00000578200.1:63926-ENST00000578492.5:29751|2881
PGLFEPFLVR
>FUSION-ENST00000565522.5:50049-ENST00000324689.8:26258|2490
MREIDYLR
>ENST00000382123.1|SNV-2594-G-A|2
GLLDSEAPGKFAQGLLR
>FUSION-ENST00000578200.1:63926-ENST00000578492.5:29751|2705
TTFDIILKSVNR
>FUSION-ENST00000565522.5:50049-ENST00000324689.8:26258|1025
FTIFFLYVFQVVGNIYIDF
>FUSION-ENST00000565522.5:50049-ENST00000324689.8:26258|970
IYISCCNSLYYVMLSLCIKYILK
>ENST00000340829.10|INDEL-1262-G-GAGCGGC|3
SGSGSSSSSGGR
>FUSION-ENST00000570947.5:37357-ENST00000579407.5:26103|411
MQVLLAE
>FUSION-ENST00000578200.1:63926-ENST00000578492.5:29751|1754
MILASSYHLSLGRLRN
>FUSION-ENST00000578200.1:63926-ENST00000578492.5:29751|1869
MKTTMGYYFTTTR
>ENST00000463089.6|SNV-20406-G-A|6
MANGWQVPPYGVYGQPWNQQR
>ENST00000261206.7|SNV-317246-A-G|1
SALSAIVNGEPYK
>FUSION-ENST00000565522.5:50049-ENST00000324689.8:26258|1850
YHKLGSLNSSNVMFHSSGD
>FUSION-ENST00000578200.1:63926-ENST00000578492.5:29751|1054
QAYREKVGVCKPGR
>FUSION-ENST00000578200.1:63926-ENST00000578492.5:29751|1886
DYRCVPPRPANVYIFSR
>FUSION-ENST00000578200.1:63926-ENST00000578492.5:29751|268
ILPCHPGYSR
>FUSION-ENST00000578200.1:63926-ENST00000578492.5:29751|404
VVFFNSVK
>FUSION-ENST00000565522.5:50049-ENST00000324689.8:26258|2398
CPTEDELRVKNYK
>FUSION-ENST00000578200.1:63926-ENST00000578492.5:29751|128
LGFPFLSYFT
>FUSION-ENST00000578200.1:63926-ENST00000578492.5:29751|1299
FGVYSSY
>FUSION-ENST00000565522.5:50049-ENST00000324689.8:26258|1407
MIRSIIYR
>ENST00000462405.5|SNV-142317-C-T|5
SDISLSNSAMSK
>FUSION-ENST00000570947.5:37357-ENST00000579407.5:26103|775
VRSASEAWPGLTRCSAPELGLGR
>FUSION-ENST00000565522.5:50049-ENST00000324689.8:26258|1561
FNTEICDQYKHTVIETCKLCK
>FUSION-ENST00000565522.5:50049-ENST00000324689.8:26258|2489
REIDYLR
>ENST00000305476.10|SNV-10016-G-T|1
LQLGWEDRGGLGHPLPELADELRR
>FUSION-ENST00000565522.5:50049-ENST00000324689.8:26258|1872
PFSCLSLPSSWDYR
>FUSION-ENST00000565522.5:51146-ENST00000324689.8:22856|33
TPSIYGTGMGLGA
>FUSION-ENST00000570947.5:37357-ENST00000579407.5:26103|75
MGILVHLSVQLK
>FUSION-ENST00000578200.1:63926-ENST00000578492.5:29751|498
MVVDVWCYF
>FUSION-ENST00000578200.1:63926-ENST00000578492.5:29751|1097
TGNVVQFTALR
>FUSION-ENST00000570947.5:37357-ENST00000579407.5:26103|693
RGCGEGYRQAWPFSSSLPILEPR
>FUSION-ENST00000578200.1:63926-ENST00000578492.5:29751|1518
SPAYICIGRSR
>FUSION-ENST00000570947.5:37357-ENST00000579407.5:26103|1259
PFLTLRR
>FUSION-ENST00000578200.1:63926-ENST00000578492.5:29751|2511
MKDTVQGVKFFVNVLCHF
>ENST00000643088.1|SNV-31670-C-T|5
EAPAKLESQAGQQVSCGAR
>FUSION-ENST00000578200.1:63926-ENST00000578492.5:29751|1620
EEILGAGLVFK
>FUSION-ENST00000565522.5:50049-ENST00000324689.8:26258|1878
MESRSVTQAR
>FUSION-ENST00000565522.5:50049-ENST00000324689.8:26258|1792
MPKENNMLKK
>FUSION-ENST00000565522.5:50049-ENST00000324689.8:26258|787
EIHLCCLGLSVVKKAVAVSK
>FUSION-ENST00000570947.5:37357-ENST00000579407.5:26103|1076
LYLVFIIFR
>FUSION-ENST00000565522.5:50049-ENST00000324689.8:26258|1214
LHLVVYRGVV
>FUSION-ENST00000565522.5:50049-ENST00000324689.8:26258|474
IILCVSPLGFGMWRKLSFFDQEHR
>FUSION-ENST00000578200.1:63926-ENST00000578492.5:29751|2560
LLGSSDSPASPSQVAGITGTR
>ENST00000218099.7|SNV-30987-A-G|1
EYTNIFLRFGSGYVSGWGRVFHK
>FUSION-ENST00000578200.1:63926-ENST00000578492.5:29751|2307
SNYSLPCLPPHFSIFLNYFFR
>FUSION-ENST00000578200.1:63926-ENST00000578492.5:29751|1138
NNFNKQNEKAL
>FUSION-ENST00000565522.5:50049-ENST00000324689.8:26258|596
MADLLYAK
>ENST00000635886.1|SNV-38547-C-T|5
AMRLSWSPTSPRSPTETIGLR
>FUSION-ENST00000570947.5:37357-ENST00000579407.5:26103|444
GHEATCFVLGGFETK
>FUSION-ENST00000578200.1:63926-ENST00000578492.5:29751|644
MNSLPGKMWILSPENKHICNSLR
>FUSION-ENST00000578200.1:63926-ENST00000578492.5:29751|989
MISAHGRLCLPGSGDSPASASR
>FUSION-ENST00000565522.5:50049-ENST00000324689.8:26258|682
KTLSSNVGAK
>FUSION-ENST00000565522.5:51146-ENST00000324689.8:22856|67
LARQVSNS
>FUSION-ENST00000565522.5:50049-ENST00000324689.8:26258|876
VAQAYNPNTLGG
>FUSION-ENST00000578200.1:63926-ENST00000578492.5:29751|1240
EVCQRNTR
>FUSION-ENST00000578200.1:63926-ENST00000578492.5:29751|2801
MIFIFIDLFGLVLVMLEP
>FUSION-ENST00000578200.1:63926-ENST00000578492.5:29751|2055
MFTWFIASLCIVK
>FUSION-ENST00000565522.5:50049-ENST00000324689.8:26258|886
MLFLYTEEIFLGHCRASSLKNHA
>ENST00000397063.8|SNV-158467-A-G|3
QDIGLGVSR
>FUSION-ENST00000578200.1:63926-ENST00000578492.5:29751|2693
TFSLTSL
>FUSION-ENST00000578200.1:63926-ENST00000578492.5:29751|1262
SKEHTNQWKELPMAK
>FUSION-ENST00000565522.5:50049-ENST00000324689.8:26258|2382
MKDNFLK
>ENST00000533753.5|SNV-12690-C-A|2
MLNDQLMLLERNFLNPRAFPEER
>FUSION-ENST00000565522.5:50049-ENST00000324689.8:26258|160
LRSQMCEIIGSSHTVHQKLFIWP
>FUSION-ENST00000578200.1:63926-ENST00000578492.5:29751|2572
RAPPCPCNFYIFSRDR
>FUSION-ENST00000570947.5:37357-ENST00000579407.5:26103|1011
MMSVTVR
>FUSION-ENST00000578200.1:63926-ENST00000578492.5:29751|2021
MVHSLFVYSQGITSHPSMGMVSR
>FUSION-ENST00000565522.5:51146-ENST00000324689.8:22856|73
LVSNSWPQVIHPSRPPKVLGLQV
>FUSION-ENST00000578200.1:63926-ENST00000578492.5:29751|1762
MSHHTQPI
>FUSION-ENST00000427025.6:245571-ENST00000432797.6:129020|185
QQAQTVQADVVPINITAPDSYK
>FUSION-ENST00000578200.1:63926-ENST00000578492.5:29751|1634
SFLSPFPSTPAFLHFR
>FUSION-ENST00000565522.5:50049-ENST00000324689.8:26258|146
LCCSGLSYLGHHLPVCHNTII
>FUSION-ENST00000578200.1:63926-ENST00000578492.5:29751|2347
SSIPAWPMW
>ENST00000326756.4|SNV-11675-G-A|2
YCDYGAIRNDYIVK
>FUSION-ENST00000565522.5:50049-ENST00000324689.8:26258|1273
YCKMTLGVEDLFFFFYFKSGK
>FUSION-ENST00000578200.1:63926-ENST00000578492.5:29751|200
MFFFFFFPR
>FUSION-ENST00000578200.1:63926-ENST00000578492.5:29751|2578
QWHDLGSLQPPPPGFK
>FUSION-ENST00000565522.5:50049-ENST00000324689.8:26258|2216
ESLSRPVSIEEKRK
>FUSION-ENST00000578200.1:63926-ENST00000578492.5:29751|537
VLSLTFK
>FUSION-ENST00000578200.1:63926-ENST00000578492.5:29751|2490
SGYVKTCK
>FUSION-ENST00000570947.5:37357-ENST00000579407.5:26103|961
GGILSLSDFPFIPLK
>FUSION-ENST00000578200.1:63926-ENST00000578492.5:29751|2610
SVDRPGAVAHAYSLGGRGRR
>FUSION-ENST00000565522.5:50049-ENST00000324689.8:26258|689
YVASFSIIGR
>FUSION-ENST00000565522.5:50049-ENST00000324689.8:26258|76
SSAVLNDGVL
>FUSION-ENST00000565522.5:50049-ENST00000324689.8:26258|201
NHGTDTFIKTSNK
>FUSION-ENST00000565522.5:50049-ENST00000324689.8:26258|74
KFYSFIMLR
>FUSION-ENST00000565522.5:50049-ENST00000324689.8:26258|516
MFTAITILSPMK
>FUSION-ENST00000565522.5:50049-ENST00000324689.8:26258|1104
MIIEHLFMCSLTVLIPSLVK
>FUSION-ENST00000578200.1:63926-ENST00000578492.5:29751|2539
YKLCASKQITYFLCACAFSYK
>ENST00000278379.9|SNV-118507-G-T|2
MGDQAKLMVDFFNIFNEIVMK
>FUSION-ENST00000578200.1:63926-ENST00000578492.5:29751|1888
FSCLSLPRSRDYR
>ENST00000514093.5|SNV-16623-G-A|2
MAMSYMKDDIFRIYIK
>FUSION-ENST00000578200.1:63926-ENST00000578492.5:29751|1043
QIGTQLTAFTESLLGT
>ENST00000486752.5|SNV-11658-G-A|8
GLEPGSLDRKPVPEK
>FUSION-ENST00000578200.1:63926-ENST00000578492.5:29751|67
CWDETVPSQIIR
>FUSION-ENST00000565522.5:50049-ENST00000324689.8:26258|1318
KFFFFFLRR
>FUSION-ENST00000578200.1:63926-ENST00000578492.5:29751|1858
MGYYFTTTRRAIIMGK
>FUSION-ENST00000565522.5:50049-ENST00000324689.8:26258|300
MSKIIYHRSP
>FUSION-ENST00000565522.5:50049-ENST00000324689.8:26258|1365
VKTYLYK
>FUSION-ENST00000578200.1:63926-ENST00000578492.5:29751|24
VTRIHVTIHDPIPRVR
>FUSION-ENST00000565522.5:50049-ENST00000324689.8:26258|2399
CPTEDELRVK
>FUSION-ENST00000578200.1:63926-ENST00000578492.5:29751|18
DYSFIAK
>FUSION-ENST00000565522.5:50049-ENST00000324689.8:26258|1713
MKALNLLK
>ENST00000331563.7|SNV-6424-C-A|5
SLQAVPRLVKLFNNANQEVQR
>FUSION-ENST00000578200.1:63926-ENST00000578492.5:29751|2835
ITVIPRTFPDLS
>ENST00000496348.5|INDEL-40078-T-TT|16
MISTYEFGKAFFPETK
>FUSION-ENST00000578200.1:63926-ENST00000578492.5:29751|2417
NEDRCTK
>FUSION-ENST00000578200.1:63926-ENST00000578492.5:29751|1418
MCSYLHSNFLNTCHFC
>FUSION-ENST00000565522.5:50049-ENST00000324689.8:26258|2163
SILPKLIYQFNTSK
>FUSION-ENST00000565522.5:50049-ENST00000324689.8:26258|2137
APNESEI
>FUSION-ENST00000565522.5:50049-ENST00000324689.8:26258|2265
DSIRRYT
>ENST00000543251.5|SNV-12488-G-C|4
HRKSEANK
>FUSION-ENST00000578200.1:63926-ENST00000578492.5:29751|1742
YMVKGFMYLFLPS
>ENST00000519973.6|SNV-42427-A-G|2
SAVSCIRTVWR
>FUSION-ENST00000565522.5:50049-ENST00000324689.8:26258|2469
MFLREFLCVNVVVIEGRCILVCVI
>FUSION-ENST00000565522.5:50049-ENST00000324689.8:26258|389
MFTGIAL
>FUSION-ENST00000578200.1:63926-ENST00000578492.5:29751|144
MWLHRVSQDGLELVTS
>ENST00000374660.6|INDEL-74020-G-GAATCA|1
MCVYPRLHIKK
>FUSION-ENST00000565522.5:50049-ENST00000324689.8:26258|1929
MRNVLFFKN
>FUSION-ENST00000570947.5:37357-ENST00000579407.5:26103|149
QVHRVCGARVVPDTGAR
>FUSION-ENST00000565522.5:50049-ENST00000324689.8:26258|984
LPRLDLIFWAQLILLPQPLK
>FUSION-ENST00000565522.5:50049-ENST00000324689.8:26258|2447
SCNLNHSIDK
>FUSION-ENST00000565522.5:50049-ENST00000324689.8:26258|1758
MLTWFIFLPPSKLDLCCK
>FUSION-ENST00000578200.1:63926-ENST00000578492.5:29751|2074
MCLLQVPWVIHGIAGIR
>FUSION-ENST00000578200.1:63926-ENST00000578492.5:29751|1458
DGILPCWPSWS
>FUSION-ENST00000578200.1:63926-ENST00000578492.5:29751|2171
DLSVLLSGNV
>FUSION-ENST00000570947.5:37357-ENST00000579407.5:26103|449
SGVCSGEVEGTSAESTGEEALLNC
>ENST00000328333.12|MNV-16946-AC-A|37
TGGRERK
>FUSION-ENST00000578200.1:63926-ENST00000578492.5:29751|1792
EPPNSVNSR
>FUSION-ENST00000578200.1:63926-ENST00000578492.5:29751|1799
MFVAFASLLKFMIYFLILN
>ENST00000539159.5|SNV-39270-A-G|4
IVISSAELLQKVVTLYPDALAK
>FUSION-ENST00000578200.1:63926-ENST00000578492.5:29751|90
LPRLVSNSWAQVILSPQPPK
>FUSION-ENST00000565522.5:50049-ENST00000324689.8:26258|1267
YMMLPHSLFFNVLTLAVYHILK
>ENST00000392984.7|SNV-5091-C-T|3
GPRQSWR
>FUSION-ENST00000578200.1:63926-ENST00000578492.5:29751|2708
LLTSGDPLASASQSAGITGMSHR
>FUSION-ENST00000570947.5:37357-ENST00000579407.5:26103|636
VMRYSLCIGGCVLVAPYCLLILL
>FUSION-ENST00000565522.5:50049-ENST00000324689.8:26258|1167
HNLHSTKLFYSKHAIQ
>FUSION-ENST00000578200.1:63926-ENST00000578492.5:29751|1810
MDELKKLG
>FUSION-ENST00000570947.5:37357-ENST00000579407.5:26103|816
YKQLINFLR
>FUSION-ENST00000570947.5:37357-ENST00000579407.5:26103|959
ADPHFWWQCK
>FUSION-ENST00000578200.1:63926-ENST00000578492.5:29751|2526
MTALKPGVK
>FUSION-ENST00000565522.5:50049-ENST00000324689.8:26258|1676
QEDRLSQGGGGCSEPRLHR
>FUSION-ENST00000570947.5:37357-ENST00000579407.5:26103|845
CTCWLNN
>FUSION-ENST00000578200.1:63926-ENST00000578492.5:29751|1695
MEGLSGK
>FUSION-ENST00000570947.5:37357-ENST00000579407.5:26103|1093
FSPFSCLSLPSSWDYR
>FUSION-ENST00000578200.1:63926-ENST00000578492.5:29751|654
TRENIWK
>ENST00000607197.6|MNV-9441-GAGA-G|2
VFDEVYYTAGYNSPVK
>FUSION-ENST00000565522.5:50049-ENST00000324689.8:26258|159
SQMCEIIGSSHTVHQK
>FUSION-ENST00000565522.5:50049-ENST00000324689.8:26258|1197
QVLSQLLSFTVPARRQP
>FUSION-ENST00000565522.5:50049-ENST00000324689.8:26258|242
SFTFLSALFS
>FUSION-ENST00000570947.5:37357-ENST00000579407.5:26103|1108
MCSGMGGITPLSSGLGPEGVLQL
>FUSION-ENST00000578200.1:63926-ENST00000578492.5:29751|1581
MEIVGLSVPYYMGAQ
>FUSION-ENST00000565522.5:50049-ENST00000324689.8:26258|2111
MDEFLFK
>FUSION-ENST00000578200.1:63926-ENST00000578492.5:29751|1441
MSCSFFCIFSRDGVSVSNS
>FUSION-ENST00000565522.5:51146-ENST00000324689.8:22856|138
TCSPGYLGGRGRR
>ENST00000538791.3|SNV-5160-G-C|2
TDFTCVFGGGLGILSCSLPLPR
>ENST00000330553.6|INDEL-2870-G-GAG|19
GTCRTLWR
>FUSION-ENST00000565522.5:50049-ENST00000324689.8:26258|182
NKNLAALFFEQLGNVC
>FUSION-ENST00000578200.1:63926-ENST00000578492.5:29751|2612
SVDRPGAVAHAYSLGGR
>FUSION-ENST00000565522.5:50049-ENST00000324689.8:26258|639
MILPSPKNIRQ
>FUSION-ENST00000570947.5:37357-ENST00000579407.5:26103|1065
YNPHSSLQEEGMLISRR
>FUSION-ENST00000578200.1:63926-ENST00000578492.5:29751|2879
PGLFEPFLVRVLK
>FUSION-ENST00000578200.1:63926-ENST00000578492.5:29751|2900
FLYAASHVINFK
>FUSION-ENST00000578200.1:63926-ENST00000578492.5:29751|2090
MIFVLKKYYNSGLR
>ENST00000423902.7|SNV-121761-C-G|1
DSPCNTSQSEQQESVDAEGPVVEK
>FUSION-ENST00000565522.5:50049-ENST00000324689.8:26258|1938
DIMCFLM
>FUSION-ENST00000578200.1:63926-ENST00000578492.5:29751|1119
MNKGKGR
>FUSION-ENST00000578200.1:63926-ENST00000578492.5:29751|2638
RYILCKYFLPDCSSPTAPQK
>FUSION-ENST00000565522.5:50049-ENST00000324689.8:26258|573
MVLMMMMMMILANTH
>FUSION-ENST00000578200.1:63926-ENST00000578492.5:29751|2649
DLFIVHIIFGEYPNLLFMF
>FUSION-ENST00000578200.1:63926-ENST00000578492.5:29751|2361
VPLHSSLGDRARPCLNLKK
>FUSION-ENST00000578200.1:63926-ENST00000578492.5:29751|2679
MQCSSHFFPK
>ENST00000487017.5|MNV-16946-AC-A|12
KENLGTLEKTGGR
>FUSION-ENST00000366577.10:446-ENST00000650197.1:111010|3
NKVVNEKMK
>FUSION-ENST00000578200.1:63926-ENST00000578492.5:29751|1128
EEIKIRLK
>FUSION-ENST00000578200.1:63926-ENST00000578492.5:29751|1406
MLVSQER
>FUSION-ENST00000578200.1:63926-ENST00000578492.5:29751|1523
VSRELAGDGL
>ENST00000300146.10|SNV-15021-C-G|3
SQAPMFRPDTTHLHPQHRGLLHQR
>ENST00000261596.8|SNV-85548-C-G|3
KCGRWWFWR
>FUSION-ENST00000578200.1:63926-ENST00000578492.5:29751|1378
RSHHVAQAGLELLGSSSPPASAS
>FUSION-ENST00000565522.5:50049-ENST00000324689.8:26258|1815
KITCSKSICWMNVCSQLSAK
>FUSION-ENST00000578200.1:63926-ENST00000578492.5:29751|538
MVLSLTFK
>FUSION-ENST00000578200.1:63926-ENST00000578492.5:29751|348
FLWHLDGEQNVI
>FUSION-ENST00000565522.5:50049-ENST00000324689.8:26258|1292
PLHTSLSDR
>FUSION-ENST00000565522.5:50049-ENST00000324689.8:26258|860
YNRAMSIKVR
>FUSION-ENST00000565522.5:50049-ENST00000324689.8:26258|276
MLTRLVSTS
>FUSION-ENST00000565522.5:50049-ENST00000324689.8:26258|1113
VECNIMIMAHCTLK
>FUSION-ENST00000565522.5:50049-ENST00000324689.8:26258|1710
KALNLLKVHK
>ENST00000256646.7|SNV-181371-G-A|1
HLLDAGADANAQDNMGR
>FUSION-ENST00000565522.5:50049-ENST00000324689.8:26258|1099
CSLTVLIPSLVK
>FUSION-ENST00000570947.5:37357-ENST00000579407.5:26103|202
WYLIQAHGVHGARAVPDTGAPCSR
>FUSION-ENST00000570947.5:37357-ENST00000579407.5:26103|985
EAWLQRPWRHGPPSIPGQNR
>FUSION-ENST00000565522.5:50049-ENST00000324689.8:26258|265
VWPVSFL
>FUSION-ENST00000578200.1:63926-ENST00000578492.5:29751|2620
CVAGACHPSYSGG
>FUSION-ENST00000565522.5:50049-ENST00000324689.8:26258|1120
GMKQYLIEV
>FUSION-ENST00000570947.5:37357-ENST00000579407.5:26103|994
ISIQKSAHHSLTAG
>FUSION-ENST00000565522.5:50049-ENST00000324689.8:26258|232
FFFLCICF
>FUSION-ENST00000578200.1:63926-ENST00000578492.5:29751|1415
LMIWGFNTFAFLLK
>FUSION-ENST00000565522.5:50049-ENST00000324689.8:26258|1672
LHRCSPAWAAE
>FUSION-ENST00000565522.5:50049-ENST00000324689.8:26258|1922
FDSISYLYPLDSNSILPVVTTR
>FUSION-ENST00000578200.1:63926-ENST00000578492.5:29751|2980
MFAHTRL
>FUSION-ENST00000570947.5:37357-ENST00000579407.5:26103|1407
FVGTSCRVTQPQCKQR
>FUSION-ENST00000565522.5:50049-ENST00000324689.8:26258|59
MLCWSPK
>FUSION-ENST00000565522.5:50049-ENST00000324689.8:26258|1276
MTGNKYCKMTLGVEDLFFFFYFK
>FUSION-ENST00000578200.1:63926-ENST00000578492.5:29751|2759
KYLSLFSFLTQEHDMFFTFI
>FUSION-ENST00000570947.5:37357-ENST00000579407.5:26103|194
VTGPSITSNIYHLCWEHSR
>FUSION-ENST00000565522.5:50049-ENST00000324689.8:26258|607
MCIDEMHAVFFYSCYGCKNDPRTK
>FUSION-ENST00000578200.1:63926-ENST00000578492.5:29751|2030
MSVVLTHGAL
>FUSION-ENST00000578200.1:63926-ENST00000578492.5:29751|527
NVHCMDLVIRSPGLCSSSSEAMVR
>FUSION-ENST00000578200.1:63926-ENST00000578492.5:29751|809
DILSSWELYSH
>FUSION-ENST00000565522.5:50049-ENST00000324689.8:26258|1906
TEDHISGR
>FUSION-ENST00000578200.1:63926-ENST00000578492.5:29751|1606
KLLLGRILVL
>FUSION-ENST00000570947.5:37357-ENST00000579407.5:26103|742
MDQCLTRRFLLAHTAVFSSR
>ENST00000624720.1|SNV-11584-A-G|3
ITDQIVEQK
>FUSION-ENST00000578200.1:63926-ENST00000578492.5:29751|505
ESFPPLLVFVRFVKDQMVVDVWCYF
>FUSION-ENST00000565522.5:50049-ENST00000324689.8:26258|495
LCLPGSRHSPASASRVAGTTGACYR
>FUSION-ENST00000578200.1:63926-ENST00000578492.5:29751|1904
VAGTCNLTYLGG
>FUSION-ENST00000565522.5:50049-ENST00000324689.8:26258|1208
HCIWLFFLSSFRLIFLK
>ENST00000353706.6|SNV-13649-T-G|3
WNEQVDR
>FUSION-ENST00000578200.1:63926-ENST00000578492.5:29751|2587
MCIFFLFFSSLFFFF
>FUSION-ENST00000565522.5:50049-ENST00000324689.8:26258|2225
TKTPGPDRLAGNFCQTFR
>FUSION-ENST00000578200.1:63926-ENST00000578492.5:29751|2329
MSVIPATHK
>ENST00000487017.5|MNV-16946-AC-A|2
EEGRERR
>ENST00000674064.1|SNV-48771-G-T|2
QQQGAGCGPVVRGGQR
>FUSION-ENST00000578200.1:63926-ENST00000578492.5:29751|1868
MKTTMGYYFTTTRR
>FUSION-ENST00000565522.5:50049-ENST00000324689.8:26258|496
LCLPGSRHSPASASR
>FUSION-ENST00000565522.5:50049-ENST00000324689.8:26258|2098
MANWEKIFVTYHRK
>FUSION-ENST00000578200.1:63926-ENST00000578492.5:29751|808
MGCLSIFFFSQAVSFQSAV
>FUSION-ENST00000570947.5:37357-ENST00000579407.5:26103|371
MTILSLKEK
>FUSION-ENST00000570947.5:37357-ENST00000579407.5:26103|681
APDPEQQCR
>FUSION-ENST00000578200.1:63926-ENST00000578492.5:29751|409
MKFKVVFFNSVK
>FUSION-ENST00000578200.1:63926-ENST00000578492.5:29751|1174
MNHRAWPIIIF
>ENST00000169298.8|SNV-112720-G-T|1
EIIRTKAGPWGR
>FUSION-ENST00000578200.1:63926-ENST00000578492.5:29751|629
IIARFTK
>FUSION-ENST00000565522.5:50049-ENST00000324689.8:26258|1439
ANIAEHRCFHFT
>FUSION-ENST00000578200.1:63926-ENST00000578492.5:29751|1666
MWQVKISGD
>FUSION-ENST00000578200.1:63926-ENST00000578492.5:29751|2783
FNKKFHWGR
>FUSION-ENST00000565522.5:50049-ENST00000324689.8:26258|719
LCLELIDI
>FUSION-ENST00000565522.5:50049-ENST00000324689.8:26258|1627
MIYYILSSK
>FUSION-ENST00000565522.5:50049-ENST00000324689.8:26258|2378
DLENNER
>FUSION-ENST00000578200.1:63926-ENST00000578492.5:29751|1024
RVTQAGVQWYDLGSREALPPGFR
>FUSION-ENST00000578200.1:63926-ENST00000578492.5:29751|2285
IYVVPSFQQ
>FUSION-ENST00000578200.1:63926-ENST00000578492.5:29751|1965
MPVILATWEAEVGESLEPRRWR
>FUSION-ENST00000578200.1:63926-ENST00000578492.5:29751|1715
QADECSYPTSQK
>FUSION-ENST00000578200.1:63926-ENST00000578492.5:29751|1087
RAGSLGK
>FUSION-ENST00000413171.6:55948-ENST00000445716.6:20478|19
KAVKNEK
>FUSION-ENST00000578200.1:63926-ENST00000578492.5:29751|1672
FVIDVASQNFWR
>FUSION-ENST00000578200.1:63926-ENST00000578492.5:29751|1552
NNIKDSGVLTGFDSFT
>ENST00000194118.8|SNV-6201-C-G|2
QPTGEKEQDK
>FUSION-ENST00000578200.1:63926-ENST00000578492.5:29751|1324
NLGNVMYIPLHWK
>ENST00000354624.6|SNV-20420-G-A|1
TGTNACYMEDMSNIDLVEGDEGR
>ENST00000526799.5|SNV-12690-C-A|3
LNDQLMLLERNFLNPRAFPEER
>ENST00000438447.2|SNV-344524-C-T|2
TDFQSSDCLAWEEVGRIWK
>FUSION-ENST00000570947.5:37357-ENST00000579407.5:26103|660
GTRGCSGGR
>FUSION-ENST00000570947.5:37357-ENST00000579407.5:26103|1232
MRCAHLR
>ENST00000434623.6|MNV-550411-TCCCCCGGAGTCTCCTGGA-T|6
MRWPQPGAAARLPPESPGPPER
>FUSION-ENST00000578200.1:63926-ENST00000578492.5:29751|871
WEDLLSPENLTGVCSESCLR
>FUSION-ENST00000578200.1:63926-ENST00000578492.5:29751|2582
EPPRPALCVYFFSK
>FUSION-ENST00000578200.1:63926-ENST00000578492.5:29751|935
MYQIPRPSVLHLSHTECAAWL
>FUSION-ENST00000570947.5:37357-ENST00000579407.5:26103|695
RSGGCESAAYF
>FUSION-ENST00000565522.5:50049-ENST00000324689.8:26258|1529
LYNTVIACRFVK
>FUSION-ENST00000487476.5:443-ENST00000369849.9:9897|38
FDEQDSIGQLENDLRNTKSEMAR
>ENST00000552515.5|SNV-34469-G-C|5
EVLVVRTLGFIQTVYSK
>FUSION-ENST00000565522.5:50049-ENST00000324689.8:26258|1445
MTIQLIHTLGLYSR
>FUSION-ENST00000565522.5:50049-ENST00000324689.8:26258|2306
MSFVGTWMK
>ENST00000520115.5|SNV-2623-A-G|1
CNTPTYCDLGRAAKDVFNK
>FUSION-ENST00000578200.1:63926-ENST00000578492.5:29751|2289
YKMKNGIR
>ENST00000330553.6|INDEL-2870-G-GAG|5
TSLWCSRRMWMQHTWAGWICMAK
>FUSION-ENST00000578200.1:63926-ENST00000578492.5:29751|2873
LRHTRFLF
>ENST00000261180.9|SNV-565864-G-A|4
NPHGRDLAWKFFK
>FUSION-ENST00000565522.5:50049-ENST00000324689.8:26258|459
RPWSQLLRR
>FUSION-ENST00000565522.5:50049-ENST00000324689.8:26258|1592
MYNFLRNTSGGKK
>FUSION-ENST00000565522.5:50049-ENST00000324689.8:26258|672
RIPSPAEQFHQIR
>FUSION-ENST00000565522.5:51146-ENST00000324689.8:22856|93
RSFRTSVT
>FUSION-ENST00000578200.1:63926-ENST00000578492.5:29751|765
VSCIIILLYITM
>ENST00000531028.2|SNV-51247-G-A|2
CHVINTSHLSIHK
>FUSION-ENST00000570947.5:37357-ENST00000579407.5:26103|1160
SHSSQAPKHF
>FUSION-ENST00000570947.5:37357-ENST00000579407.5:26103|1300
RLMILMKTK
>FUSION-ENST00000570947.5:37357-ENST00000579407.5:26103|810
QLINFLRI
>FUSION-ENST00000578200.1:63926-ENST00000578492.5:29751|86
LVSNSWAQVILSPQPPKVLK
>FUSION-ENST00000565522.5:50049-ENST00000324689.8:26258|2361
WNTELRITK
>FUSION-ENST00000565522.5:50049-ENST00000324689.8:26258|2022
SQLEGFPFGQIWDYLSIK
>FUSION-ENST00000578200.1:63926-ENST00000578492.5:29751|1576
MINCESSVR
>FUSION-ENST00000565522.5:50049-ENST00000324689.8:26258|2476
MGFFSFFCQLMSIMFLR
>FUSION-ENST00000565522.5:50049-ENST00000324689.8:26258|843
MFIWEADLNVNLVF
>FUSION-ENST00000578200.1:63926-ENST00000578492.5:29751|2834
MSLFTILL
>FUSION-ENST00000570947.5:37357-ENST00000579407.5:26103|530
EHSPAAHGLPSRQGCTHPDTTGTR
>FUSION-ENST00000578200.1:63926-ENST00000578492.5:29751|1743
VILTILYCKYMVKGFMYLFLPS
>ENST00000533298.5|SNV-15668-G-A|4
ASLPVHRWIYR
>FUSION-ENST00000565522.5:50049-ENST00000324689.8:26258|1038
MQWRNLSSLQPSPPRFK
>FUSION-ENST00000578200.1:63926-ENST00000578492.5:29751|1766
MNFWPQAIHSPWPPKVLRLQV
>FUSION-ENST00000565522.5:50049-ENST00000324689.8:26258|2421
MSVIYAGSSFDKMSHRR
>FUSION-ENST00000578200.1:63926-ENST00000578492.5:29751|1448
LPSSSDPHASATR
>ENST00000361246.7|SNV-81839-A-G|4
KLNEEVERLK
>FUSION-ENST00000570947.5:37357-ENST00000579407.5:26103|49
GPRTYTAWR
>FUSION-ENST00000565522.5:50049-ENST00000324689.8:26258|2002
LRTLFQLSPVIISLMFSLCSR
>FUSION-ENST00000565522.5:50049-ENST00000324689.8:26258|322
PWLQAILLPQSSKVLGLK
>ENST00000318023.11|SNV-48771-G-T|1
ANSNKELGVDQ
>ENST00000301981.8|SNV-101043-G-A|3
SRELQYVYMDNNIHLKGLPSYLYNK
>FUSION-ENST00000570947.5:37357-ENST00000579407.5:26103|10
RSPPQWWQVLTADGPLNSGGR
>FUSION-ENST00000578200.1:63926-ENST00000578492.5:29751|2483
MLARLFLK
>ENST00000261180.9|SNV-565864-G-A|3
DLAWKFFK
>ENST00000612273.1|SNV-2685-G-C|3
KGLQQLLVGGSHLKENK
>ENST00000397063.8|SNV-158467-A-G|1
QDIGLGVSREVFDFSQRR
>FUSION-ENST00000578200.1:63926-ENST00000578492.5:29751|868
ANMIVEVNYYIC
>ENST00000464248.1|SNV-1506-C-A|2
SSYNPFICIRK
>FUSION-ENST00000565522.5:50049-ENST00000324689.8:26258|2327
FIAALFTIAK
>ENST00000660444.1|SNV-49787-G-A|1
ENQSTCEGWPQNARAWNWYWGSEAK
>FUSION-ENST00000578200.1:63926-ENST00000578492.5:29751|2954
IFNLGLILFKKK
>ENST00000395011.5|SNV-81289-C-A|1
FDMLMSPEGARAPIP
>ENST00000408912.7|SNV-6501-G-A|2
TPGRSPAAAIEEP
>ENST00000460695.1|INDEL-43902-A-AA|1
NVSIEDYY
>ENST00000362061.4|SNV-72082-C-T|5
AMPRGQAPPAPCQCLR
>FUSION-ENST00000565522.5:50049-ENST00000324689.8:26258|1357
MPVVPTTWEAEAGESLELRRR
>FUSION-ENST00000578200.1:63926-ENST00000578492.5:29751|2322
MHVQLFSSLSSSPLFYFS
>FUSION-ENST00000565522.5:50049-ENST00000324689.8:26258|1295
MIMPLHTSLSDRARPCLR
>FUSION-ENST00000578200.1:63926-ENST00000578492.5:29751|2314
MAPLHSSLGNRAGLHLK
>FUSION-ENST00000578200.1:63926-ENST00000578492.5:29751|2208
SGGLNRKQNI
>FUSION-ENST00000565522.5:50049-ENST00000324689.8:26258|2424
SVIYAGSSFDK
>FUSION-ENST00000578200.1:63926-ENST00000578492.5:29751|2680
IAIMQCSSHFFPKSFFPK
>FUSION-ENST00000578200.1:63926-ENST00000578492.5:29751|1800
MMFVAFASLLKFMIYFLILN
>FUSION-ENST00000578200.1:63926-ENST00000578492.5:29751|2187
MAPLYSSPGDR
>ENST00000612277.4|SNV-53421-G-C|1
DPSTDNCLLLVIATRESIPEDLYQK
>FUSION-ENST00000578200.1:63926-ENST00000578492.5:29751|2739
MQLYVFCLIRRILAGCGDSR
>FUSION-ENST00000565522.5:50049-ENST00000324689.8:26258|2204
WDLIAGIQGWFSI
>FUSION-ENST00000578200.1:63926-ENST00000578492.5:29751|1477
MLAKLVLNS
>FUSION-ENST00000578200.1:63926-ENST00000578492.5:29751|384
SFHFMNHR
>FUSION-ENST00000570947.5:37357-ENST00000579407.5:26103|646
MLPAPVPTAATALTWSPR
>FUSION-ENST00000578200.1:63926-ENST00000578492.5:29751|2947
CVQELVWSWCPTSQSILRSQIK
>FUSION-ENST00000570947.5:37357-ENST00000579407.5:26103|1406
VTQPQCK
>FUSION-ENST00000565522.5:50049-ENST00000324689.8:26258|2338
VELLQTILCDHNAIKLEMK
>FUSION-ENST00000565522.5:50049-ENST00000324689.8:26258|1841
MKFGVVGR
>FUSION-ENST00000570947.5:37357-ENST00000579407.5:26103|228
QCPVENHGVG
>FUSION-ENST00000565522.5:50049-ENST00000324689.8:26258|458
PWSQLLR
>FUSION-ENST00000565522.5:50049-ENST00000324689.8:26258|161
LRSQMCEIIGSSHTVHQK
>FUSION-ENST00000570947.5:37357-ENST00000579407.5:26103|827
MFIKTFQ
>FUSION-ENST00000578200.1:63926-ENST00000578492.5:29751|1864
TTMGYYFTTTRR
>FUSION-ENST00000570947.5:37357-ENST00000579407.5:26103|696
LCIHSAGSTALSSHRRGCGEGYR
>FUSION-ENST00000570947.5:37357-ENST00000579407.5:26103|409
LNSEAGPAR
>FUSION-ENST00000578200.1:63926-ENST00000578492.5:29751|39
LFHLRSSDFR
>FUSION-ENST00000578200.1:63926-ENST00000578492.5:29751|938
VSQNNSFRR
>FUSION-ENST00000565522.5:50049-ENST00000324689.8:26258|998
LPRLECNGYSQALL
>ENST00000449959.6|SNV-30748-G-T|5
TIGWYYLLK
>FUSION-ENST00000578200.1:63926-ENST00000578492.5:29751|1222
GEKEELYSGK
>FUSION-ENST00000578200.1:63926-ENST00000578492.5:29751|53
DMGSRGCVGMKLFHLR
>FUSION-ENST00000578200.1:63926-ENST00000578492.5:29751|2675
SFFPKHFLLPLCSQLSSSIPR
>FUSION-ENST00000565522.5:50049-ENST00000324689.8:26258|215
FNPYTMIINNILIFK
>FUSION-ENST00000565522.5:50049-ENST00000324689.8:26258|1696
MNYTNENIKWRSPYPNESTQLIK
>FUSION-ENST00000570947.5:37357-ENST00000579407.5:26103|168
MWYSMQAHRVS
>FUSION-ENST00000565522.5:50049-ENST00000324689.8:26258|856
AMSIKVR
>ENST00000462488.1|SNV-11195-G-A|5
NCNFQKHAPLEEFYSFDESM
>ENST00000460812.1|SNV-12464-C-A|12
DGMPIATTHTQRSVVASLQIQR
>FUSION-ENST00000565522.5:50049-ENST00000324689.8:26258|1065
MVTSSLSGI
>FUSION-ENST00000565522.5:50049-ENST00000324689.8:26258|1255
KFYLKKPSK
>FUSION-ENST00000570947.5:37357-ENST00000579407.5:26103|1088
MDGGQRALR
>FUSION-ENST00000565522.5:50049-ENST00000324689.8:26258|1919
HCLVSPGGQK
>FUSION-ENST00000578200.1:63926-ENST00000578492.5:29751|2401
IDVPKVHCDKI
>FUSION-ENST00000578200.1:63926-ENST00000578492.5:29751|1250
ERAPNGQSWKNLSNK
>FUSION-ENST00000565522.5:50049-ENST00000324689.8:26258|1507
AYISNSK
>ENST00000428780.3|SNV-136-G-C|2
QDNAEGSLQQPCK
>FUSION-ENST00000565522.5:50049-ENST00000324689.8:26258|832
LHLISHGCR
>FUSION-ENST00000565522.5:50049-ENST00000324689.8:26258|2122
MCFSYSR
>FUSION-ENST00000565522.5:50049-ENST00000324689.8:26258|773
VLQVLEAGITFYFLK
>FUSION-ENST00000570947.5:37357-ENST00000579407.5:26103|1327
MVPLYFSLGDRVR
>FUSION-ENST00000565522.5:50049-ENST00000324689.8:26258|1186
GCTKTGSGLDLANR
>FUSION-ENST00000570947.5:37357-ENST00000579407.5:26103|380
NTYREEHK
>FUSION-ENST00000570947.5:37357-ENST00000579407.5:26103|1337
LCLFSCACWPFIYLPWARHGDSR
>FUSION-ENST00000578200.1:63926-ENST00000578492.5:29751|2149
MLTLGRMYLAFCELQ
>FUSION-ENST00000565522.5:50049-ENST00000324689.8:26258|187
WVSQRNK
>FUSION-ENST00000570947.5:37357-ENST00000579407.5:26103|630
ITIWYLYKSEKK
>FUSION-ENST00000578200.1:63926-ENST00000578492.5:29751|400
MYNSCEDPR
>FUSION-ENST00000565522.5:50049-ENST00000324689.8:26258|697
KAMFAKYVASFSIIGR
>FUSION-ENST00000578200.1:63926-ENST00000578492.5:29751|793
ISIKFKTVS
>FUSION-ENST00000570947.5:37357-ENST00000579407.5:26103|656
HSQSANSFCFPGSPQPDFSSLIR
>ENST00000333461.6|SNV-12829-C-T|2
IGDWVGFFPANFVQR
>ENST00000674434.1|SNV-272779-G-A|8
MSYTRMLANPSSESGAER
>FUSION-ENST00000578200.1:63926-ENST00000578492.5:29751|712
MGCGSSPQGTFPRK
>FUSION-ENST00000578200.1:63926-ENST00000578492.5:29751|491
MRGSSAIK
>ENST00000394518.7|SNV-364064-C-A|1
SQPGDGHASEVSAEGEEIFC
>FUSION-ENST00000565522.5:50049-ENST00000324689.8:26258|795
VVTRASSPISHFLGIQL
>FUSION-ENST00000570947.5:37357-ENST00000579407.5:26103|1324
VPLYFSLGDRVRLHLK
>FUSION-ENST00000393021.7:38677-ENST00000591877.1:101604|2
TSTESWIFWNFGLCFNSK
>FUSION-ENST00000578200.1:63926-ENST00000578492.5:29751|802
VNDVGVFLSP
>FUSION-ENST00000570947.5:37357-ENST00000579407.5:26103|1282
FYSVGLYVCPYASTSLF
>FUSION-ENST00000565522.5:50049-ENST00000324689.8:26258|2188
VSILVGNHRDISSKAGNK
>FUSION-ENST00000578200.1:63926-ENST00000578492.5:29751|2469
MCNEKSYFSVSFLM
>FUSION-ENST00000565522.5:50049-ENST00000324689.8:26258|2254
MKINKFPTQKPR
>FUSION-ENST00000578200.1:63926-ENST00000578492.5:29751|1187
ISECGYVGTLY
>FUSION-ENST00000570947.5:37357-ENST00000579407.5:26103|685
GQGCGCSR
>FUSION-ENST00000565522.5:50049-ENST00000324689.8:26258|1690
MVKPHLYQK
>FUSION-ENST00000565522.5:50049-ENST00000324689.8:26258|25
NSPFYLHIFTVAVF
>FUSION-ENST00000565522.5:50049-ENST00000324689.8:26258|1441
TIQLIHTLGLYSRANIAEHRCFHFT
>FUSION-ENST00000578200.1:63926-ENST00000578492.5:29751|2306
MSNYSLPCLPPHFSIFLNYFFRDK
>FUSION-ENST00000565522.5:50049-ENST00000324689.8:26258|1032
MCSRLWVIFILTFSLFSPFFLK
>FUSION-ENST00000565522.5:50049-ENST00000324689.8:26258|1791
PKENNMLKK
>FUSION-ENST00000565522.5:50049-ENST00000324689.8:26258|852
NLISTKNTK
>FUSION-ENST00000565522.5:50049-ENST00000324689.8:26258|2425
MSVIYAGSSFDK
>FUSION-ENST00000570947.5:37357-ENST00000579407.5:26103|679
GRGVSPR
>FUSION-ENST00000578200.1:63926-ENST00000578492.5:29751|2811
NSVTEFKCVDIFK
>FUSION-ENST00000565522.5:50049-ENST00000324689.8:26258|2326
MFIAALFTIAKTWNQPK
>FUSION-ENST00000578200.1:63926-ENST00000578492.5:29751|1321
YIPLHWK
>ENST00000299687.9|SNV-465364-G-A|1
GQGATFVETDSPFTAATLAEEPLVK
>FUSION-ENST00000578200.1:63926-ENST00000578492.5:29751|619
LQSEIREPRAKP
>FUSION-ENST00000565522.5:50049-ENST00000324689.8:26258|374
MLWLAWSFTRPLK
>FUSION-ENST00000578200.1:63926-ENST00000578492.5:29751|353
MYFLFFFFTVLCAKNLVKK
>FUSION-ENST00000578200.1:63926-ENST00000578492.5:29751|1349
EGTMSSHYQICIDKTTYV
>FUSION-ENST00000565522.5:50049-ENST00000324689.8:26258|2233
GEILLIQRKSQK
>FUSION-ENST00000570947.5:37357-ENST00000579407.5:26103|983
HGPPSIPGQNR
>FUSION-ENST00000565522.5:50049-ENST00000324689.8:26258|83
MVKPHLY
>FUSION-ENST00000578200.1:63926-ENST00000578492.5:29751|1573
INCESSVRSSSEESEH
>FUSION-ENST00000578200.1:63926-ENST00000578492.5:29751|623
MDTVILRLQSEIREPR
>FUSION-ENST00000578200.1:63926-ENST00000578492.5:29751|1438
MGFRSRTPDLK
>FUSION-ENST00000578200.1:63926-ENST00000578492.5:29751|1389
RSSCLSLLSGWDYR
>FUSION-ENST00000570947.5:37357-ENST00000579407.5:26103|136
MVGGRGFGMK
>FUSION-ENST00000565522.5:50049-ENST00000324689.8:26258|476
IILCVSPLGFGMWRK
>ENST00000462448.1|SNV-13255-T-C|3
KRPRLSDGNNP
>ENST00000538565.5|SNV-76669-C-T|2
CQCPCPCPCLCHLQIRLSHIYCQR
>FUSION-ENST00000565522.5:50049-ENST00000324689.8:26258|1226
IRTHYHNTIITSKK
>FUSION-ENST00000565522.5:50049-ENST00000324689.8:26258|364
KSSPLFSSK
>FUSION-ENST00000578200.1:63926-ENST00000578492.5:29751|561
MSFFSYVCWLHK
>FUSION-ENST00000578200.1:63926-ENST00000578492.5:29751|1578
YMNLDYNE
>FUSION-ENST00000565522.5:50049-ENST00000324689.8:26258|1574
AGKVTLLLHLFFFSFFFFF
>FUSION-ENST00000578200.1:63926-ENST00000578492.5:29751|1072
MNRISAPITGDMGEIMGAMQAYREK
>FUSION-ENST00000565522.5:51146-ENST00000324689.8:22856|41
AHCNLNPPASASPVAR
>FUSION-ENST00000578200.1:63926-ENST00000578492.5:29751|2657
YRNWSGVACACSISYLR
>FUSION-ENST00000565522.5:50049-ENST00000324689.8:26258|2001
TLFQLSPVIISLMFSLCSR
>FUSION-ENST00000578200.1:63926-ENST00000578492.5:29751|1170
ERIWKAK
>FUSION-ENST00000565522.5:50049-ENST00000324689.8:26258|1346
LSSEAFHHFKVK
>FUSION-ENST00000578200.1:63926-ENST00000578492.5:29751|2057
KFINIISV
>FUSION-ENST00000578200.1:63926-ENST00000578492.5:29751|949
HPYEESK
>FUSION-ENST00000565522.5:50049-ENST00000324689.8:26258|995
MEISLNLRPWFLGHLDSKHTK
>FUSION-ENST00000578200.1:63926-ENST00000578492.5:29751|1331
IWHYAFHLNST
>FUSION-ENST00000578200.1:63926-ENST00000578492.5:29751|1037
HLGGNEVMRVEPS
>FUSION-ENST00000578200.1:63926-ENST00000578492.5:29751|1118
GRKVLGLFEGR
>ENST00000642395.2|SNV-40416-G-C|5
EKTQILSDDLTDK
>FUSION-ENST00000578200.1:63926-ENST00000578492.5:29751|2366
MVPLHSSLGDR
>FUSION-ENST00000565522.5:50049-ENST00000324689.8:26258|398
IFFFLSSR
>FUSION-ENST00000565522.5:50049-ENST00000324689.8:26258|858
SLRPAWATWRNLISTK
>FUSION-ENST00000570947.5:37357-ENST00000579407.5:26103|460
MPANTHALAGSPALR
>ENST00000457545.7|SNV-28626-T-C|INDEL-28669-C-CGTG|1
LSDEETATILSFNRNWRAFDVFK
>FUSION-ENST00000578200.1:63926-ENST00000578492.5:29751|736
HSGLTNLDIISLF
>FUSION-ENST00000565522.5:50049-ENST00000324689.8:26258|1628
RKIWLMEK
>ENST00000642395.2|SNV-40416-G-C|2
TQILSDDLTDKAEDHEFSK
>FUSION-ENST00000570947.5:37357-ENST00000579407.5:26103|93
RSPSTVVTGPHR
>ENST00000361762.3|SNV-2305-G-A|1
DGVANVTEDVLVDTPIALVQVSDR
>FUSION-ENST00000570947.5:37357-ENST00000579407.5:26103|1326
VPLYFSLGDRVR
>ENST00000249075.4|SNV-2903-A-G|3
DQKILNPSALSLHGKLNATADILR
>FUSION-ENST00000570947.5:37357-ENST00000579407.5:26103|115
SVCVSRAFPTQVVR
>FUSION-ENST00000565522.5:50049-ENST00000324689.8:26258|690
LVLFLPTDSFSAPSQSQHVNER
>ENST00000333796.3|SNV-541-C-A|2
KLPLSSRR
>ENST00000328333.12|MNV-16946-AC-A|36
ERKEIQAPLGEK
>ENST00000513021.1|SNV-524744-C-T|2
MINLFSSLS
>FUSION-ENST00000565522.5:50049-ENST00000324689.8:26258|912
PNQHACK
>FUSION-ENST00000570947.5:37357-ENST00000579407.5:26103|358
MISLSVFPKLNAVGSR
>FUSION-ENST00000578200.1:63926-ENST00000578492.5:29751|2828
MFIFFKVGGTIAGF
>FUSION-ENST00000578200.1:63926-ENST00000578492.5:29751|958
YILELYNK
>FUSION-ENST00000578200.1:63926-ENST00000578492.5:29751|2232
QVFTMVWEGLRESSKE
>ENST00000511406.5|SNV-42297-A-C|5
FVFLKHLKVAHQVPLLLQK
>ENST00000660444.1|SNV-49787-G-A|3
MENQSTCEGWPQNAR
>FUSION-ENST00000578200.1:63926-ENST00000578492.5:29751|2255
LRLYKNCK
>FUSION-ENST00000578200.1:63926-ENST00000578492.5:29751|2962
EKIGFLIFCR
>FUSION-ENST00000570947.5:37357-ENST00000579407.5:26103|765
MVHPMFSSLR
>FUSION-ENST00000578200.1:63926-ENST00000578492.5:29751|676
AVWSLPPPQL
>FUSION-ENST00000565522.5:50049-ENST00000324689.8:26258|104
ETPTPSDL
>ENST00000528848.3|SNV-395-G-C|5
REIKILENFR
>FUSION-ENST00000578200.1:63926-ENST00000578492.5:29751|2857
MNALAPSNTCPSFK
>FUSION-ENST00000578200.1:63926-ENST00000578492.5:29751|1280
MSLEHFPSVR
>FUSION-ENST00000565522.5:50049-ENST00000324689.8:26258|293
MVIYIRAFRTVK
>FUSION-ENST00000565522.5:50049-ENST00000324689.8:26258|1129
MICGLLCMSSFIK
>FUSION-ENST00000565522.5:50049-ENST00000324689.8:26258|613
MSDFPKVKQ
>FUSION-ENST00000578200.1:63926-ENST00000578492.5:29751|2191
MGGSLEPRK
>FUSION-ENST00000570947.5:37357-ENST00000579407.5:26103|436
THFVPPCPTASECYR
>FUSION-ENST00000570947.5:37357-ENST00000579407.5:26103|1362
MSVPTPRFIFGTPRVIVLG
>FUSION-ENST00000570947.5:37357-ENST00000579407.5:26103|1233
YHFLFQHFELSFLLSQSSWVCQFC
>FUSION-ENST00000570947.5:37357-ENST00000579407.5:26103|1183
MFQLYDGQR
>FUSION-ENST00000565522.5:51146-ENST00000324689.8:22856|24
IFASKELRA
>FUSION-ENST00000565522.5:50049-ENST00000324689.8:26258|1016
MENFYRFLVYSSVSCCVVS
>FUSION-ENST00000578200.1:63926-ENST00000578492.5:29751|2221
KTKISWVW
>FUSION-ENST00000565522.5:50049-ENST00000324689.8:26258|1247
KGENYSAGNSK
>FUSION-ENST00000578200.1:63926-ENST00000578492.5:29751|1521
MSPAYICIGR
>ENST00000380842.5|SNV-5440-C-T|4
KGFSCVKNELLPSYPLELSEK
>FUSION-ENST00000570947.5:37357-ENST00000579407.5:26103|1073
MKTNLKYFGDCCDTPCLK
>FUSION-ENST00000578200.1:63926-ENST00000578492.5:29751|1206
YYGVLQYVKSK
>FUSION-ENST00000565522.5:50049-ENST00000324689.8:26258|1597
KILTYEHVQHRNL
>FUSION-ENST00000570947.5:37357-ENST00000579407.5:26103|145
VVPDTGARCSR
>FUSION-ENST00000565522.5:50049-ENST00000324689.8:26258|270
MVFRPFK
>ENST00000333461.6|SNV-12829-C-T|1
IGDWVGFFPANFVQRVRPGENVWR
>FUSION-ENST00000578200.1:63926-ENST00000578492.5:29751|246
LVTVEGPNGHR
>FUSION-ENST00000578200.1:63926-ENST00000578492.5:29751|1117
KVLGLFEGR
>ENST00000475485.6|SNV-14881-G-C|5
PLFSPSTLWSAACR
>FUSION-ENST00000578200.1:63926-ENST00000578492.5:29751|2186
APLYSSPGDR
>FUSION-ENST00000565522.5:50049-ENST00000324689.8:26258|733
WSLTLSPRLEGSGVISAHCNLR
>FUSION-ENST00000565522.5:50049-ENST00000324689.8:26258|397
IFFFLSSRSQQWA
>FUSION-ENST00000565522.5:50049-ENST00000324689.8:26258|2251
INKFPTQKPRK
>FUSION-ENST00000578200.1:63926-ENST00000578492.5:29751|1425
SFLLIFK
>FUSION-ENST00000578200.1:63926-ENST00000578492.5:29751|116
PTSVIFK
>FUSION-ENST00000578200.1:63926-ENST00000578492.5:29751|921
MLVKISFTLKLPLITISK
>FUSION-ENST00000565522.5:50049-ENST00000324689.8:26258|1755
LTWFIFLPPSKLDLCCKGTK
>FUSION-ENST00000570947.5:37357-ENST00000579407.5:26103|247
LIWSQCGLWR
>FUSION-ENST00000578200.1:63926-ENST00000578492.5:29751|88
LPRLVSNSWAQVILSPQPPKVLK
>ENST00000496348.5|INDEL-40078-T-TT|15
ISTYEFGKAFFPETK
>FUSION-ENST00000565522.5:50049-ENST00000324689.8:26258|964
LNLHELCSRANLK
>FUSION-ENST00000565522.5:50049-ENST00000324689.8:26258|1499
SFLILNR
>FUSION-ENST00000565522.5:50049-ENST00000324689.8:26258|2375
MDLENNERQLLEMKTSVGGLTVDK
>FUSION-ENST00000565522.5:50049-ENST00000324689.8:26258|2377
MDLENNERQLLEMK
>FUSION-ENST00000565522.5:50049-ENST00000324689.8:26258|2422
SVIYAGSSFDKMSHR
>FUSION-ENST00000578200.1:63926-ENST00000578492.5:29751|1565
FPLHVYPQETR
>FUSION-ENST00000578200.1:63926-ENST00000578492.5:29751|1593
MDSTSPQDSSFLYQS
>FUSION-ENST00000565522.5:50049-ENST00000324689.8:26258|98
SFSCHILPSFLCLL
>FUSION-ENST00000565522.5:50049-ENST00000324689.8:26258|535
MNYITVMPGVRIR
>ENST00000513200.7|SNV-464505-G-A|4
KDETLEKEEK
>FUSION-ENST00000578200.1:63926-ENST00000578492.5:29751|1675
YKFVIDVASQNFWR
>FUSION-ENST00000578200.1:63926-ENST00000578492.5:29751|1702
MIPVWVWRV
>FUSION-ENST00000565522.5:50049-ENST00000324689.8:26258|1388
SLKVLGLQT
>ENST00000642395.2|SNV-40416-G-C|6
KEKTQILSDDLTDK
>ENST00000224784.10|SNV-43993-G-A|2
DSYVSDEAQSKR
>FUSION-ENST00000565522.5:50049-ENST00000324689.8:26258|1361
MPVVPTTWEAEAGESLELR
>FUSION-ENST00000565522.5:50049-ENST00000324689.8:26258|86
NNFISYPSTLK
>FUSION-ENST00000570947.5:37357-ENST00000579407.5:26103|826
MENRNVNMGR
>FUSION-ENST00000565522.5:50049-ENST00000324689.8:26258|1734
WKLLCLTEKPPNCFPMWLD
>ENST00000261596.8|SNV-85548-C-G|2
CGRWWFWR
>FUSION-ENST00000565522.5:50049-ENST00000324689.8:26258|2438
LKTVFQMFSDSR
>FUSION-ENST00000565522.5:50049-ENST00000324689.8:26258|383
MKTLSYLRYSLAQK
>ENST00000393501.5|SNV-350671-A-G|6
MLSASLVNASSLSEAEQLQR
>FUSION-ENST00000578200.1:63926-ENST00000578492.5:29751|891
NCLKFLH
>ENST00000332947.6|SNV-1192-A-G|2
GAPRLSSIR
>FUSION-ENST00000570947.5:37357-ENST00000579407.5:26103|1383
MGGQGRRIL
>FUSION-ENST00000578200.1:63926-ENST00000578492.5:29751|2854
NALAPSNTCPSFKAQLK
>FUSION-ENST00000570947.5:37357-ENST00000579407.5:26103|869
MRFGWGHSPTLSVINSR
>FUSION-ENST00000565522.5:50049-ENST00000324689.8:26258|1122
IHLCCSVCQYFISFYCFVCFRR
>FUSION-ENST00000565522.5:50049-ENST00000324689.8:26258|324
PWLQAILLPQSSK
>FUSION-ENST00000578200.1:63926-ENST00000578492.5:29751|641
MWILSPENKHICNSLR
>FUSION-ENST00000570947.5:37357-ENST00000579407.5:26103|1276
TGVSRRAWLLSFFIALVGASR
>FUSION-ENST00000477179.5:280-ENST00000591877.1:101604|15
GTLPPGPNWQFK
>FUSION-ENST00000578200.1:63926-ENST00000578492.5:29751|800
KMVVFTAICTSANGFL
>ENST00000340829.10|INDEL-1262-G-GAGCGGC|4
AEVAKSGSGSSSSSGGRR
>FUSION-ENST00000578200.1:63926-ENST00000578492.5:29751|2685
MSGIVASYRKYAF
>FUSION-ENST00000578200.1:63926-ENST00000578492.5:29751|2715
MALATFFK
>FUSION-ENST00000565522.5:50049-ENST00000324689.8:26258|983
IYSMSYIIFALFSYFFHSVR
>FUSION-ENST00000578200.1:63926-ENST00000578492.5:29751|1147
YPLPFSLHILITRQWFSEDFI
>FUSION-ENST00000565522.5:50049-ENST00000324689.8:26258|663
MCFFHLVFR
>FUSION-ENST00000565522.5:50049-ENST00000324689.8:26258|238
PLLCDSYEISFKIK
>FUSION-ENST00000565522.5:50049-ENST00000324689.8:26258|644
MSFICSLASPS
>FUSION-ENST00000578200.1:63926-ENST00000578492.5:29751|2236
MKQVFTMVWEGLRESSK
>FUSION-ENST00000570947.5:37357-ENST00000579407.5:26103|659
GTRGCSGGRR
>FUSION-ENST00000578200.1:63926-ENST00000578492.5:29751|2019
MGMVSRNTLCLLC
>FUSION-ENST00000565522.5:51146-ENST00000324689.8:22856|117
RSSCLNLPKLLDYR
>FUSION-ENST00000578200.1:63926-ENST00000578492.5:29751|1540
STHKKPEGFKQTCETAEQTHK
>ENST00000333461.6|SNV-12829-C-T|3
GKIGDWVGFFPANFVQR
>ENST00000574826.1|SNV-2833-G-A|1
QSAQVPTACLLGGTDGECGTSRK
>FUSION-ENST00000578200.1:63926-ENST00000578492.5:29751|2053
AGIVCVFHLPNVMPNSNGYLGSIS
>FUSION-ENST00000565522.5:50049-ENST00000324689.8:26258|2433
FSDSRIE
>FUSION-ENST00000578200.1:63926-ENST00000578492.5:29751|472
LSGLIHVPAK
>FUSION-ENST00000565522.5:50049-ENST00000324689.8:26258|328
DRVFLCYPGWSALVQSNSLQPPAPR
>ENST00000328333.12|MNV-16946-AC-A|31
VVMAPRVSVELLVSLDPR
>FUSION-ENST00000565522.5:50049-ENST00000324689.8:26258|2299
KLEAIILSK
>ENST00000404816.7|MNV-239987-CT-C|8
LVRSQSMVPACLNFISIPSSQAR
>FUSION-ENST00000565522.5:50049-ENST00000324689.8:26258|62
CPQPRSKMLCWSPK
>ENST00000457734.7|SNV-87880-T-A|3
NEALIALLKEGEELEELMK
>ENST00000326756.4|SNV-11675-G-A|1
YCDYGAIRNDYIVKHTK
>FUSION-ENST00000570947.5:37357-ENST00000579407.5:26103|95
SSPQTVPSTVVAGLHCR
>FUSION-ENST00000570947.5:37357-ENST00000579407.5:26103|974
MLAAHSAHHRDAR
>FUSION-ENST00000570947.5:37357-ENST00000579407.5:26103|1374
IQKLAGRSGTR
>FUSION-ENST00000578200.1:63926-ENST00000578492.5:29751|1359
VVGLQALATVPDLRQYNL
>FUSION-ENST00000578200.1:63926-ENST00000578492.5:29751|1619
EEILGAGLVFKDDQSR
>ENST00000265382.8|SNV-214257-C-T|2
SGDGIITENPDTMGGIPVKSHR
>FUSION-ENST00000565522.5:50049-ENST00000324689.8:26258|1232
PEYFSMLRIR
>FUSION-ENST00000565522.5:50049-ENST00000324689.8:26258|1447
MENCFSLVLVV
>FUSION-ENST00000578200.1:63926-ENST00000578492.5:29751|1612
LVLHSWTQVILLR
>FUSION-ENST00000578200.1:63926-ENST00000578492.5:29751|2245
MAKLRLYQK
>FUSION-ENST00000565522.5:50049-ENST00000324689.8:26258|2274
MGTSHTGACCGVRGGGRDSIR
>FUSION-ENST00000578200.1:63926-ENST00000578492.5:29751|852
FIFFTKNIFY
>FUSION-ENST00000578200.1:63926-ENST00000578492.5:29751|2554
AFLGTVTK
>ENST00000545028.2|SNV-226200-C-T|1
LPLFPPQILADLENHALFK
>FUSION-ENST00000570947.5:37357-ENST00000579407.5:26103|1315
VWWVMPVIPALWEAKAGGSPEVR
>FUSION-ENST00000578200.1:63926-ENST00000578492.5:29751|934
YQIPRPSVLHLSHTECAAWL
>FUSION-ENST00000578200.1:63926-ENST00000578492.5:29751|1080
LMNSILKK
>ENST00000437154.6|SNV-41511-G-A|2
DHCLMGTCPTLQEQCTELWGPGR
>FUSION-ENST00000570947.5:37357-ENST00000579407.5:26103|848
CEQNEDK
>FUSION-ENST00000570947.5:37357-ENST00000579407.5:26103|1297
MILMKTK
>ENST00000330553.6|INDEL-2870-G-GAG|6
TSLWCSRR
>FUSION-ENST00000578200.1:63926-ENST00000578492.5:29751|336
ALSLFVILFSIK
>FUSION-ENST00000578200.1:63926-ENST00000578492.5:29751|2463
KKTLIGW
>FUSION-ENST00000570947.5:37357-ENST00000579407.5:26103|518
RNPCSESR
>FUSION-ENST00000570947.5:37357-ENST00000579407.5:26103|835
FGWGHSPTLSNSY
>FUSION-ENST00000578200.1:63926-ENST00000578492.5:29751|1029
ANVLPNYILLLFFFFFFFLR
>ENST00000498224.5|SNV-6822-G-A|1
VCELCQFSMPAQLK
>ENST00000511535.1|SNV-36782-G-C|2
MIIHHVVPEPGSSLLTSFEK
>FUSION-ENST00000565522.5:50049-ENST00000324689.8:26258|695
AMFAKYVASFSIIGRR
>FUSION-ENST00000565522.5:50049-ENST00000324689.8:26258|440
TVFLSTFLEFVE
>FUSION-ENST00000578200.1:63926-ENST00000578492.5:29751|2193
SVPLHCNWGDRGRPCLKK
>FUSION-ENST00000578200.1:63926-ENST00000578492.5:29751|2291
IIDLGNFFWHLTQRI
>ENST00000302787.3|SNV-255-C-T|1
FPPPPRYTVPR
>FUSION-ENST00000578200.1:63926-ENST00000578492.5:29751|2096
FFFGMIFVLK
>FUSION-ENST00000578200.1:63926-ENST00000578492.5:29751|229
MIFVLKL
>FUSION-ENST00000565522.5:50049-ENST00000324689.8:26258|2496
MSGMMTHSK
>ENST00000460856.5|SNV-350671-A-G|1
NGESMLSASLVNASSLSEAEQLQR
>FUSION-ENST00000578200.1:63926-ENST00000578492.5:29751|1944
LARNGGRHL
>ENST00000268919.6|SNV-2067-G-A|3
SLSILEQKIDALTKIQK
>FUSION-ENST00000565522.5:50049-ENST00000324689.8:26258|620
GSTPSNMAKSAISYI
>FUSION-ENST00000565522.5:50049-ENST00000324689.8:26258|1887
LHLAYFIVIYLALPLGYLR
>ENST00000467087.5|INDEL-150831-G-GA|1
QNAEMQLAIAKDEAEKN
>FUSION-ENST00000578200.1:63926-ENST00000578492.5:29751|942
SFQMVSQNNSFRR
>FUSION-ENST00000578200.1:63926-ENST00000578492.5:29751|2169
MNESFKKGWLINII
>FUSION-ENST00000570947.5:37357-ENST00000579407.5:26103|937
CTSQSYCWMKVHK
>ENST00000264382.8|SNV-13209-T-G|2
HDLSWKTWPMFTR
>FUSION-ENST00000578200.1:63926-ENST00000578492.5:29751|1962
LNLYLMPYIKINSK
>FUSION-ENST00000570947.5:37357-ENST00000579407.5:26103|1140
TYFKGKR
>ENST00000587569.5|SNV-18803-C-A|4
RHGACGSALTGQRR
>FUSION-ENST00000570947.5:37357-ENST00000579407.5:26103|437
MTHFVPPCPTASECYR
>FUSION-ENST00000565522.5:50049-ENST00000324689.8:26258|1629
ILTFEALHNYNYVPDRAE
>FUSION-ENST00000565522.5:50049-ENST00000324689.8:26258|1271
MTLGVEDLFFFFYFKSGK
>FUSION-ENST00000578200.1:63926-ENST00000578492.5:29751|1925
MVAHDCSLSYWGGRGGRIA
>FUSION-ENST00000565522.5:50049-ENST00000324689.8:26258|891
EYLLTYSSM
>FUSION-ENST00000578200.1:63926-ENST00000578492.5:29751|508
EEARLQWIRALVGGK
>FUSION-ENST00000570947.5:37357-ENST00000579407.5:26103|1241
MTLAVGFYKCHFLR
>FUSION-ENST00000565522.5:50049-ENST00000324689.8:26258|46
EFFSSLLIFILCLLG
>FUSION-ENST00000413171.6:55948-ENST00000445716.6:20478|1
VQCLRKFQL
>FUSION-ENST00000565522.5:50049-ENST00000324689.8:26258|1423
SHCAWPRIFVFSFFLFF
>FUSION-ENST00000565522.5:50049-ENST00000324689.8:26258|444
MSISKQK
>FUSION-ENST00000578200.1:63926-ENST00000578492.5:29751|101
MGLFDFFLLICLSTL
>FUSION-ENST00000578200.1:63926-ENST00000578492.5:29751|2825
SQNLSNFCFVFPILYLEELILQEV
>FUSION-ENST00000578200.1:63926-ENST00000578492.5:29751|1679
QPLPSVITINTVYPYLQSFKKLFT
>FUSION-ENST00000565522.5:50049-ENST00000324689.8:26258|1786
KYLLDECMFPT
>FUSION-ENST00000578200.1:63926-ENST00000578492.5:29751|1444
MTLHEYV
>FUSION-ENST00000578200.1:63926-ENST00000578492.5:29751|232
MFLNCFQAYWLLKISHFPFPPEF
>FUSION-ENST00000565522.5:50049-ENST00000324689.8:26258|806
YTVRNMDIVR
>FUSION-ENST00000570947.5:37357-ENST00000579407.5:26103|1343
DVVPLFVCLLAIYISSLGQAW
>FUSION-ENST00000578200.1:63926-ENST00000578492.5:29751|2267
MCHHTWLIFFFFFYF
>FUSION-ENST00000570947.5:37357-ENST00000579407.5:26103|126
KQFHLRPSALVRCS
>FUSION-ENST00000565522.5:50049-ENST00000324689.8:26258|2363
LVKWNTELR
>FUSION-ENST00000578200.1:63926-ENST00000578492.5:29751|2124
MVAGTGIAGGWLGISLTSGHVR
>FUSION-ENST00000570947.5:37357-ENST00000579407.5:26103|1254
MKGCRILSNAFLTPI
>FUSION-ENST00000570947.5:37357-ENST00000579407.5:26103|1068
KYNPHSSLQEEGMLISRR
>FUSION-ENST00000578200.1:63926-ENST00000578492.5:29751|1478
NPISTKNNKN
>FUSION-ENST00000578200.1:63926-ENST00000578492.5:29751|1057
GAMQAYREKVGVCKPGR
>FUSION-ENST00000565522.5:50049-ENST00000324689.8:26258|692
MFAKYVASFSIIGRR
>FUSION-ENST00000578200.1:63926-ENST00000578492.5:29751|747
SLYPIAFVLASPT
>FUSION-ENST00000565522.5:50049-ENST00000324689.8:26258|1909
KTEDHISGRR
>FUSION-ENST00000570947.5:37357-ENST00000579407.5:26103|337
VSFQPWEWQECHAAVASPQLR
>ENST00000503613.5|SNV-10953-A-G|2
CFAIFLGVRR
>FUSION-ENST00000565522.5:50049-ENST00000324689.8:26258|1979
SFLCNCNGKD
>FUSION-ENST00000578200.1:63926-ENST00000578492.5:29751|1563
FPLHVYPQETRRLQTNLR
>FUSION-ENST00000578200.1:63926-ENST00000578492.5:29751|2051
PNSNGYLGSIS
>ENST00000418210.2|SNV-146469-G-A|2
LSAVIRVVEGGSGLKVVTLAR
>ENST00000290567.14|SNV-94592-C-T|2
LSKELLTLSQK
>FUSION-ENST00000565522.5:50049-ENST00000324689.8:26258|367
PLPPQKK
>FUSION-ENST00000565522.5:50049-ENST00000324689.8:26258|1854
TSTNLTYKK
>ENST00000559137.5|SNV-69-G-A|2
GWFCGSISQDLRQFWGR
>FUSION-ENST00000565522.5:50049-ENST00000324689.8:26258|1978
MVKIEPDK
>FUSION-ENST00000570947.5:37357-ENST00000579407.5:26103|503
SNLFTVF
>FUSION-ENST00000565522.5:50049-ENST00000324689.8:26258|1088
FLSVLFVFLIK
>FUSION-ENST00000565522.5:50049-ENST00000324689.8:26258|729
VFHHVGQDGLNLLTS
>FUSION-ENST00000565522.5:50049-ENST00000324689.8:26258|42
MFVLSGLFFVFYSKNR
>FUSION-ENST00000578200.1:63926-ENST00000578492.5:29751|1685
LCVTLSS
>FUSION-ENST00000565522.5:50049-ENST00000324689.8:26258|1837
FGVVGRTQFNS
>FUSION-ENST00000565522.5:50049-ENST00000324689.8:26258|989
AAHRNSYK
>FUSION-ENST00000578200.1:63926-ENST00000578492.5:29751|486
GSSAIKNEKCPLYGLGN
>FUSION-ENST00000570947.5:37357-ENST00000579407.5:26103|1023
MNFCLLLLVQKPSLATPAGRGK
>FUSION-ENST00000565522.5:50049-ENST00000324689.8:26258|156
CEIIGSSHTVHQK
>FUSION-ENST00000578200.1:63926-ENST00000578492.5:29751|21
IHVTIHDPIPRVRGLVTTY
>ENST00000268919.6|SNV-2067-G-A|4
SLSILEQKIDALTK
>FUSION-ENST00000570947.5:37357-ENST00000579407.5:26103|214
MSCGKPWCWMRRSIQF
>FUSION-ENST00000565522.5:50049-ENST00000324689.8:26258|1826
ACKILHNLVLSR
>FUSION-ENST00000565522.5:50049-ENST00000324689.8:26258|321
MPWLQAILLPQSSKVLGLKA
>FUSION-ENST00000570947.5:37357-ENST00000579407.5:26103|1107
CSGMGGITPLSSGLGPEGVLQL
>ENST00000640381.1|SNV-1867-A-T|4
MVQTFKILYLVILQTGAPGMNIK
>FUSION-ENST00000565522.5:50049-ENST00000324689.8:26258|1923
MFDSISYLYPLDSNSILPVVTTR
>FUSION-ENST00000565522.5:50049-ENST00000324689.8:26258|1572
MNMFNTEICDQYK
>ENST00000518881.5|SNV-42427-A-G|6
YNSQHRSAVSCIR
>FUSION-ENST00000565522.5:50049-ENST00000324689.8:26258|1727
LTLMICSRIGTK
>FUSION-ENST00000578200.1:63926-ENST00000578492.5:29751|190
SHCALPSLSVLCVFFI
>FUSION-ENST00000570947.5:37357-ENST00000579407.5:26103|1214
FKVHFMAGRVTCPGECAVHT
>FUSION-ENST00000578200.1:63926-ENST00000578492.5:29751|2326
SVIPATHKAEAGGLLSLGV
>FUSION-ENST00000565522.5:50049-ENST00000324689.8:26258|1740
MEIPLSK
>FUSION-ENST00000578200.1:63926-ENST00000578492.5:29751|2133
GLLELLHKK
>FUSION-ENST00000565522.5:50049-ENST00000324689.8:26258|1557
MSAYTTLHHSF
>FUSION-ENST00000570947.5:37357-ENST00000579407.5:26103|1287
FSSELYL
>FUSION-ENST00000565522.5:50049-ENST00000324689.8:26258|2108
MDEFLFKLSAVKSFLTVIQSIDAR
>FUSION-ENST00000570947.5:37357-ENST00000579407.5:26103|135
VGGRGFGMK
>ENST00000558911.1|SNV-101043-G-A|2
MDNNIHLKGLPSYLYNKVIGCSGWR
>FUSION-ENST00000565522.5:51146-ENST00000324689.8:22856|111
EPRCPAK
>ENST00000393501.5|SNV-350671-A-G|2
MESQCSAPAWSMPALCRK
>ENST00000374660.6|INDEL-74020-G-GAATCA|12
LKKILGILR
>FUSION-ENST00000570947.5:37357-ENST00000579407.5:26103|143
CSRSTCGT
>FUSION-ENST00000570947.5:37357-ENST00000579407.5:26103|934
KVHKLHTPCNR
>FUSION-ENST00000565522.5:50049-ENST00000324689.8:26258|448
MITPLPSNPGNSETLSLKK
>FUSION-ENST00000578200.1:63926-ENST00000578492.5:29751|672
MSGGNTVKVAMEISDLGSGVER
>ENST00000646859.1|SNV-256885-G-A|1
EVCGCNTTLCETSIPTCTNSQK
>FUSION-ENST00000565522.5:50049-ENST00000324689.8:26258|828
IFPSSSR
>ENST00000465127.1|SNV-1324973-C-T|2
SRAVDYVQR
>FUSION-ENST00000565522.5:50049-ENST00000324689.8:26258|1547
MYTSKMK
>FUSION-ENST00000565522.5:50049-ENST00000324689.8:26258|1071
TYFYFLLLLKNVFYVSR
>FUSION-ENST00000570947.5:37357-ENST00000579407.5:26103|395
VGFPLSLPALPCSCWR
>FUSION-ENST00000565522.5:50049-ENST00000324689.8:26258|917
MGQRRFLMEK
>FUSION-ENST00000565522.5:50049-ENST00000324689.8:26258|16
MKFVSSLLTALFR
>FUSION-ENST00000570947.5:37357-ENST00000579407.5:26103|846
MCTCWLNN
>FUSION-ENST00000570947.5:37357-ENST00000579407.5:26103|546
VCRGWVCLQAPRPALCVCR
>ENST00000333796.3|SNV-541-C-A|1
LPLSSRR
>ENST00000299300.11|INDEL-6647-T-TA|3
KNWSKSTK
>FUSION-ENST00000578200.1:63926-ENST00000578492.5:29751|2126
NLQPFKK
>ENST00000505484.5|SNV-69435-G-A|1
KTWLPFKK
>FUSION-ENST00000565522.5:50049-ENST00000324689.8:26258|143
MDVFYIPFCTFQLTNF
>FUSION-ENST00000565522.5:50049-ENST00000324689.8:26258|1308
QSLGTVNRACDPNVLGG
>FUSION-ENST00000570947.5:37357-ENST00000579407.5:26103|759
MFSSLRQHPPR
>FUSION-ENST00000578200.1:63926-ENST00000578492.5:29751|1189
MLDVHDRISECGYVGTLY
>ENST00000378075.4|SNV-582-A-T|3
LYLGGNRLLALPADFALLQSLR
>ENST00000355690.8|SNV-30748-G-T|2
SYDYWLVLSPEEDSTR
>FUSION-ENST00000578200.1:63926-ENST00000578492.5:29751|2641
YSGYKPFMRYILCK
>FUSION-ENST00000565522.5:50049-ENST00000324689.8:26258|1655
MHIIKFIAQYILHF
>FUSION-ENST00000565522.5:50049-ENST00000324689.8:26258|2259
FSLIGGN
>ENST00000424785.7|SNV-1506-C-A|5
RKVVITPSFAYGK
>FUSION-ENST00000565522.5:50049-ENST00000324689.8:26258|893
SSLMEYLLTYSSM
>ENST00000302787.3|SNV-255-C-T|2
APARFPPPPRYTVPR
>FUSION-ENST00000565522.5:50049-ENST00000324689.8:26258|228
QTLLSQVKYIFMDIWK
>FUSION-ENST00000565522.5:50049-ENST00000324689.8:26258|1653
FIAQYILHF
>FUSION-ENST00000578200.1:63926-ENST00000578492.5:29751|1070
ISAPITGDMGEIMGAMQAYR
>FUSION-ENST00000578200.1:63926-ENST00000578492.5:29751|2542
MYKLCASK
>FUSION-ENST00000578200.1:63926-ENST00000578492.5:29751|2416
NEDRCTKSSL
>FUSION-ENST00000578200.1:63926-ENST00000578492.5:29751|1148
MYPLPFSLHILITRQWFSEDFI
>FUSION-ENST00000565522.5:50049-ENST00000324689.8:26258|1127
MICGLLCMSSFIKCNVFR
>ENST00000433402.2|SNV-369-C-G|1
AWEPERPASSSTRGAAGLDGKGR
>ENST00000527805.5|SNV-46118-C-G|1
SLHVHMYLMLLK
>FUSION-ENST00000578200.1:63926-ENST00000578492.5:29751|769
PDDLSLSFFTPRWDCLVAGK
>FUSION-ENST00000570947.5:37357-ENST00000579407.5:26103|890
VIRLIMC
>FUSION-ENST00000570947.5:37357-ENST00000579407.5:26103|784
FLTQNLQPSLLTLPWAHVFMLR
>FUSION-ENST00000570947.5:37357-ENST00000579407.5:26103|338
IWDCKSSSFVLTALK
>FUSION-ENST00000565522.5:50049-ENST00000324689.8:26258|378
MNQPLLASAFLWQLPHLFQAL
>FUSION-ENST00000578200.1:63926-ENST00000578492.5:29751|1424
MSFLLIFKIR
>FUSION-ENST00000570947.5:37357-ENST00000579407.5:26103|1239
MISLCGFGIR
>ENST00000496811.6|INDEL-43902-A-AA|3
SLHKNRWPGCCSS
>FUSION-ENST00000570947.5:37357-ENST00000579407.5:26103|1396
FWCPRDHWGAR
>FUSION-ENST00000570947.5:37357-ENST00000579407.5:26103|169
WYSMQAHR
>ENST00000486752.5|SNV-11658-G-A|5
KKPSCPLMTSWGMR
>FUSION-ENST00000484551.1:265-ENST00000468713.5:13535|4
RAEGDIKPYSSSDREWGLPQVW
>FUSION-ENST00000578200.1:63926-ENST00000578492.5:29751|2573
RAPPCPCNFYIFSR
>FUSION-ENST00000570947.5:37357-ENST00000579407.5:26103|137
QARRVCGAR
>ENST00000218099.7|SNV-30987-A-G|2
EYTNIFLRFGSGYVSGWGR
>FUSION-ENST00000578200.1:63926-ENST00000578492.5:29751|411
MWALFWFHMKFKVVFFNSVK
>FUSION-ENST00000578200.1:63926-ENST00000578492.5:29751|85
LVSNSWAQVILSPQPPKVLKLQV
>FUSION-ENST00000570947.5:37357-ENST00000579407.5:26103|1138
LRVYGPSGMSPCESLGS
>FUSION-ENST00000578200.1:63926-ENST00000578492.5:29751|2580
EPPRPALCVYFFSKAKER
>FUSION-ENST00000578200.1:63926-ENST00000578492.5:29751|474
MLSGLIHVPAK
>FUSION-ENST00000565522.5:50049-ENST00000324689.8:26258|2132
LDVFLIFK
>FUSION-ENST00000565522.5:50049-ENST00000324689.8:26258|1051
MVSFEVQK
>FUSION-ENST00000570947.5:37357-ENST00000579407.5:26103|725
FLLAHTAVFSSRLSVFLETLVE
>ENST00000467201.5|SNV-7677-G-A|1
VSVPGKS
>FUSION-ENST00000570947.5:37357-ENST00000579407.5:26103|880
MSDVAADERGSLCRETPPLK
>FUSION-ENST00000300027.12:49115-ENST00000324689.8:26258|2
RTPGSPVFLLMPIA
>ENST00000435118.5|INDEL-14135-A-AA|1
LQFCQEVLPAPVFRLGC
>ENST00000370141.7|SNV-7098-T-G|2
EGLNSTLK
>ENST00000434623.6|MNV-550411-TCCCCCGGAGTCTCCTGGA-T|4
WPQPGAAARLPPESPGPPER
>FUSION-ENST00000578200.1:63926-ENST00000578492.5:29751|1957
PYIKINSKWIK
>FUSION-ENST00000565522.5:50049-ENST00000324689.8:26258|1078
RNLCLYF
>FUSION-ENST00000578200.1:63926-ENST00000578492.5:29751|1989
ENFSKPSITTG
>ENST00000328333.12|MNV-16946-AC-A|26
VFLVSQEARAPR
>FUSION-ENST00000578200.1:63926-ENST00000578492.5:29751|2797
MVAHGCNPWTLGRLR
>FUSION-ENST00000570947.5:37357-ENST00000579407.5:26103|366
IMSPVNKEPFTPLQCLFQSYLFR
>FUSION-ENST00000565522.5:50049-ENST00000324689.8:26258|453
LRQEDPSSEAAVSYDHTTALQPRQQ
>FUSION-ENST00000578200.1:63926-ENST00000578492.5:29751|2750
LWPILFRIAL
>FUSION-ENST00000565522.5:50049-ENST00000324689.8:26258|781
MSALSRHLYKLLLSH
>FUSION-ENST00000578200.1:63926-ENST00000578492.5:29751|700
ETCSKRHPSLLRPGDE
>FUSION-ENST00000570947.5:37357-ENST00000579407.5:26103|732
VNILEGRWGFAQLTSVNVT
>FUSION-ENST00000570947.5:37357-ENST00000579407.5:26103|261
LGVFSSPRPHR
>FUSION-ENST00000578200.1:63926-ENST00000578492.5:29751|449
NMECFSIYLCPLLFR
>FUSION-ENST00000570947.5:37357-ENST00000579407.5:26103|1163
MSHSSQAPK
>FUSION-ENST00000578200.1:63926-ENST00000578492.5:29751|2548
MSHCAWSFYER
>FUSION-ENST00000570947.5:37357-ENST00000579407.5:26103|132
RVCGARVVPDTGTPCLWSTCGT
>FUSION-ENST00000565522.5:50049-ENST00000324689.8:26258|1542
MKNSNHIINK
>ENST00000487143.5|SNV-172480-A-G|10
MDEKSEEGKAAFSR
>FUSION-ENST00000565522.5:50049-ENST00000324689.8:26258|777
LARLVSNS
>FUSION-ENST00000565522.5:51146-ENST00000324689.8:22856|37
MLPSLCNNSLKH
>FUSION-ENST00000565522.5:50049-ENST00000324689.8:26258|1944
MSVLFLVILTLITW
>ENST00000543623.5|SNV-20221-G-A|4
MLNNGFNPR
>ENST00000389082.10|SNV-138922-G-A|2
TIARLQALAK
>FUSION-ENST00000578200.1:63926-ENST00000578492.5:29751|1395
MQPQPPVFKR
>FUSION-ENST00000565522.5:50049-ENST00000324689.8:26258|1708
ALNLLKVHKYLYR
>FUSION-ENST00000578200.1:63926-ENST00000578492.5:29751|685
MKDISEVELLRIVIVR
>FUSION-ENST00000565522.5:50049-ENST00000324689.8:26258|457
PWSQLLRR
>ENST00000464827.1|SNV-112720-G-T|1
GGLSAQGDH
>FUSION-ENST00000570947.5:37357-ENST00000579407.5:26103|150
MQVHRVCGARVVPDTGAR
>FUSION-ENST00000570947.5:37357-ENST00000579407.5:26103|1384
MGGQGRR
>FUSION-ENST00000570947.5:37357-ENST00000579407.5:26103|107
QGLREVHLQLCWKMPDGPLHSGGR
>FUSION-ENST00000578200.1:63926-ENST00000578492.5:29751|1225
MQNNSKQFM
>FUSION-ENST00000578200.1:63926-ENST00000578492.5:29751|1832
YAIVWMSSK
>FUSION-ENST00000578200.1:63926-ENST00000578492.5:29751|473
MLSGLIHVPAKDMNSSFFMAA
>FUSION-ENST00000578200.1:63926-ENST00000578492.5:29751|992
MCLQPRRLIL
>FUSION-ENST00000565522.5:50049-ENST00000324689.8:26258|1843
LGSLNSSNVMFHSSGD
>ENST00000404816.7|MNV-239987-CT-C|2
WGRMSSIQHIPCL
>ENST00000330553.6|INDEL-2870-G-GAG|4
RMWMQHTWAGWICMAK
>FUSION-ENST00000578200.1:63926-ENST00000578492.5:29751|1570
EHTQNRPTLFVSLK
>FUSION-ENST00000565522.5:50049-ENST00000324689.8:26258|756
VFRNIFISMS
>FUSION-ENST00000570947.5:37357-ENST00000579407.5:26103|556
VAGTTGARHLAR
>FUSION-ENST00000565522.5:50049-ENST00000324689.8:26258|630
ASNITLSYDEREHMK
>FUSION-ENST00000578200.1:63926-ENST00000578492.5:29751|2073
CLLQVPWVIHGIAGIR
>FUSION-ENST00000565522.5:50049-ENST00000324689.8:26258|434
MLARLVLYSWPQVIHLSRHPK
>FUSION-ENST00000578200.1:63926-ENST00000578492.5:29751|2756
ICFLHLFK
>ENST00000308624.10|SNV-287071-G-A|5
LRWNAFEVLALDRVSSGILR
>FUSION-ENST00000570947.5:37357-ENST00000579407.5:26103|1019
GKLSLLSPTCSSHKAAQCLLSQT
>FUSION-ENST00000565522.5:50049-ENST00000324689.8:26258|678
MLELKLSLPSPSTTCSQ
>FUSION-ENST00000565522.5:50049-ENST00000324689.8:26258|1168
HNLHSTKLFYSK
>FUSION-ENST00000565522.5:50049-ENST00000324689.8:26258|1048
VSFEVQKF
>FUSION-ENST00000578200.1:63926-ENST00000578492.5:29751|1115
VLGLFEGR
>ENST00000333478.10|SNV-32222-A-G|3
LTTGEYMSCFEARGFKWNLYEVVR
>FUSION-ENST00000570947.5:37357-ENST00000579407.5:26103|922
LPSCSGPGPPPSSCSLLCLAAWER
>FUSION-ENST00000565522.5:50049-ENST00000324689.8:26258|1303
AQSWLTATSTFRAEAILPPQPPK
>FUSION-ENST00000578200.1:63926-ENST00000578492.5:29751|66
MCWDETVPSQIIRL
>FUSION-ENST00000578200.1:63926-ENST00000578492.5:29751|1447
VAGITGAHHHVLLIFLYF
>ENST00000487143.5|SNV-172480-A-G|4
KGKQLFLGK
>ENST00000667535.1|SNV-38547-C-T|6
MRLSWSPTSPRSPTETIGLR
>FUSION-ENST00000578200.1:63926-ENST00000578492.5:29751|272
IYIYIYIYIYILFR
>FUSION-ENST00000565522.5:50049-ENST00000324689.8:26258|1560
HTVIETCK
>FUSION-ENST00000578200.1:63926-ENST00000578492.5:29751|2353
FQWLMPIIPALWEAEAGRSLEVR
>ENST00000383695.1|SNV-143-T-A|2
LKTVLFVVFFAIYLITMVGNIGLVA
>FUSION-ENST00000578200.1:63926-ENST00000578492.5:29751|1995
FCSFNERDLLRIFPGLTIVLK
>FUSION-ENST00000565522.5:50049-ENST00000324689.8:26258|1343
VKHFGRPRQADCLSSGVQDQPG
>FUSION-ENST00000578200.1:63926-ENST00000578492.5:29751|1453
MCKITYK
>FUSION-ENST00000578200.1:63926-ENST00000578492.5:29751|323
LRFRAIWHHIFFLEGFVLFR
>FUSION-ENST00000578200.1:63926-ENST00000578492.5:29751|12
IYTLDSGPAIYYSVTLG
>FUSION-ENST00000578200.1:63926-ENST00000578492.5:29751|1946
CGTGVRIEI
>ENST00000443006.5|SNV-18265-G-T|6
GIEKNLGIGKFSSFEEK
>FUSION-ENST00000565522.5:50049-ENST00000324689.8:26258|580
MVVRMILELK
>FUSION-ENST00000565522.5:50049-ENST00000324689.8:26258|2408
DLEQSEKNL
>FUSION-ENST00000565522.5:50049-ENST00000324689.8:26258|327
VFLCYPGWSALVQSNSLQPPAPR
>FUSION-ENST00000565522.5:50049-ENST00000324689.8:26258|121
GRGMMSPTNR
>FUSION-ENST00000578200.1:63926-ENST00000578492.5:29751|2869
LESYKYFR
>ENST00000335658.6|SNV-7011-G-A|3
ISARAKTPEAVESPQEASGVR
>ENST00000285021.12|SNV-11431-G-T|4
FNKVVHEDTHK
>FUSION-ENST00000565522.5:50049-ENST00000324689.8:26258|988
MAAHRNSYKVK
>FUSION-ENST00000578200.1:63926-ENST00000578492.5:29751|1151
MLQKQGK
>FUSION-ENST00000570947.5:37357-ENST00000579407.5:26103|1158
RLILLRVSCK
>FUSION-ENST00000565522.5:51146-ENST00000324689.8:22856|29
MNKIFASK
>FUSION-ENST00000578200.1:63926-ENST00000578492.5:29751|2827
FIFFKVGGTIAGF
>FUSION-ENST00000578200.1:63926-ENST00000578492.5:29751|2643
YSGYKPFMR
>FUSION-ENST00000578200.1:63926-ENST00000578492.5:29751|214
AWKEKQEW
>FUSION-ENST00000570947.5:37357-ENST00000579407.5:26103|1341
HFTFLPAMYER
>FUSION-ENST00000578200.1:63926-ENST00000578492.5:29751|1921
MQKNEVEPLPHAIYKN
>FUSION-ENST00000578200.1:63926-ENST00000578492.5:29751|1465
RFPCLSLLSIWDYRCLPPR
>ENST00000222390.11|SNV-63127-G-A|6
NKHICGGSLIKESWVLTTR
>ENST00000509657.5|SNV-20924-A-G|5
YLNRFSSELEQIELHNSVR
>ENST00000380842.5|SNV-5440-C-T|3
GFSCVKNELLPSYPLELSEK
>FUSION-ENST00000565522.5:50049-ENST00000324689.8:26258|569
MMMMILANTH
>ENST00000326756.4|SNV-11675-G-A|7
HLVKHTGIFPYQCKYCDYGAIR
>FUSION-ENST00000565522.5:50049-ENST00000324689.8:26258|1202
MQVLSQLLSFTVPAR
>FUSION-ENST00000578200.1:63926-ENST00000578492.5:29751|2303
FSLCCPG
>FUSION-ENST00000570947.5:37357-ENST00000579407.5:26103|1012
TFLGAMMSVTVRCCQPLF
>FUSION-ENST00000570947.5:37357-ENST00000579407.5:26103|886
YPVDSVFYPCSHYATYQR
>FUSION-ENST00000570947.5:37357-ENST00000579407.5:26103|978
MGCAPTLVL
>FUSION-ENST00000578200.1:63926-ENST00000578492.5:29751|1198
MYWFINCDK
>FUSION-ENST00000578200.1:63926-ENST00000578492.5:29751|529
KNVHCMDLVIRSPGLCSSSSEAMVR
>ENST00000504376.6|SNV-1069901-G-A|1
SDGDSYFTIDENEGTIATNELLDR
>FUSION-ENST00000578200.1:63926-ENST00000578492.5:29751|625
MDTVILR
>FUSION-ENST00000578200.1:63926-ENST00000578492.5:29751|2659
MHFNFLKICWADCLSPGV
>FUSION-ENST00000578200.1:63926-ENST00000578492.5:29751|895
NEMNCLK
>FUSION-ENST00000578200.1:63926-ENST00000578492.5:29751|779
MGCTAGDEPVK
>ENST00000487143.5|SNV-172480-A-G|1
QLFLGKSHEE
>FUSION-ENST00000565522.5:50049-ENST00000324689.8:26258|381
TLSYLRYSLAQK
>ENST00000463089.6|SNV-20406-G-A|4
ATMESTK
>ENST00000496348.5|INDEL-40078-T-TT|4
MNLERLFFQKQNVR
>ENST00000339582.7|SNV-719249-G-A|2
EHTHPTSVCSLPCKPGERK
>FUSION-ENST00000570947.5:37357-ENST00000579407.5:26103|1003
SPHKGTGLPK
>ENST00000472100.5|SNV-17064-C-T|4
TEAPQASPLAK
>FUSION-ENST00000578200.1:63926-ENST00000578492.5:29751|1580
EIVGLSVPYYMGAQ
>ENST00000520448.5|SNV-16126-T-C|1
NLLAPGYTETHYNSTGK
>FUSION-ENST00000565522.5:50049-ENST00000324689.8:26258|2287
TKKPNPTCSHS
>FUSION-ENST00000570947.5:37357-ENST00000579407.5:26103|129
MKQFHLRPSALVR
>FUSION-ENST00000570947.5:37357-ENST00000579407.5:26103|63
PQRVRLQHEAAVQHPSSVASPSSPR
>FUSION-ENST00000570947.5:37357-ENST00000579407.5:26103|285
MSIPILLIPR
>ENST00000505555.5|SNV-22178-A-G|1
NLDRLRFADGSIR
>FUSION-ENST00000565522.5:50049-ENST00000324689.8:26258|833
RLHLISHGCRLYQGIFINCY
>FUSION-ENST00000578200.1:63926-ENST00000578492.5:29751|2888
NFPLDMLAS
>FUSION-ENST00000570947.5:37357-ENST00000579407.5:26103|572
GWVCLQAPRPALR
>FUSION-ENST00000570947.5:37357-ENST00000579407.5:26103|81
HQSMQTNK
>FUSION-ENST00000578200.1:63926-ENST00000578492.5:29751|2253
MGRVTGIQQGIVQHLGTSNDR
>FUSION-ENST00000565522.5:50049-ENST00000324689.8:26258|2126
LQMNQKFK
>ENST00000434623.6|MNV-550411-TCCCCCGGAGTCTCCTGGA-T|3
LPPESPGPPER
>ENST00000602986.5|SNV-38081-A-G|2
SDTGKCVDASPLVVVPTFDK
>ENST00000534359.1|SNV-4038-G-A|1
SPSTYLPTQARRCR
>FUSION-ENST00000570947.5:37357-ENST00000579407.5:26103|219
QAHRVCGARVVSDTGTPCLWSTCGT
>ENST00000308624.10|SNV-287071-G-A|2
VSSGILR
>FUSION-ENST00000578200.1:63926-ENST00000578492.5:29751|126
VYVCICGVCVCICR
>FUSION-ENST00000565522.5:50049-ENST00000324689.8:26258|299
SKIIYHRSP
>FUSION-ENST00000578200.1:63926-ENST00000578492.5:29751|1428
WAHNLHYVNLLVS
>ENST00000467156.1|SNV-19150-A-G|2
WGKPSKR
>FUSION-ENST00000565522.5:50049-ENST00000324689.8:26258|1455
ISERVDYRPHKFLQ
>FUSION-ENST00000578200.1:63926-ENST00000578492.5:29751|2474
IYFYKPFLS
>ENST00000330553.6|INDEL-2870-G-GAG|17
TLWRTSR
>FUSION-ENST00000578200.1:63926-ENST00000578492.5:29751|1821
AYLYNGILFSHK
>FUSION-ENST00000578200.1:63926-ENST00000578492.5:29751|638
WILSPENKHICNSLR
>FUSION-ENST00000588618.5:66913-ENST00000355481.8:127422|95
LASDAMDSQK
>FUSION-ENST00000578200.1:63926-ENST00000578492.5:29751|1682
MQPLPSVITINTVYPYLQSFKK
>FUSION-ENST00000570947.5:37357-ENST00000579407.5:26103|857
MVSKIYKNVK
>ENST00000515160.5|SNV-170641-G-A|6
KQQASAAVNPPEPMLVEQPRPPK
>FUSION-ENST00000578200.1:63926-ENST00000578492.5:29751|1529
MFSGVGGLLASSDGSVI
>FUSION-ENST00000578200.1:63926-ENST00000578492.5:29751|1604
MKQTFLT
>FUSION-ENST00000570947.5:37357-ENST00000579407.5:26103|1304
YIFLEEMFIQVFWPF
>FUSION-ENST00000578200.1:63926-ENST00000578492.5:29751|1642
CSFADPMLLILSGV
>ENST00000263317.9|SNV-162292-G-A|2
LFIERPRWK
>FUSION-ENST00000570947.5:37357-ENST00000579407.5:26103|1028
PPLIHPPLASK
>FUSION-ENST00000578200.1:63926-ENST00000578492.5:29751|2269
MAYCSLDHPGSSIPPASAS
>FUSION-ENST00000565522.5:50049-ENST00000324689.8:26258|488
AWLIFCIFSR
>FUSION-ENST00000570947.5:37357-ENST00000579407.5:26103|1312
MPVIPALWEAKAGGSPEVR
>ENST00000488893.5|SNV-112933-C-T|4
MQTYNGNDERSRAVDYVQR
>FUSION-ENST00000565522.5:51146-ENST00000324689.8:22856|137
MRYAVNVALQK
>ENST00000435118.5|INDEL-14135-A-AA|5
IDDINVTQKKLQFCQEVLPAPVFR
>ENST00000333407.11|SNV-175-A-T|2
VTEAQAAFYYCVRR
>FUSION-ENST00000578200.1:63926-ENST00000578492.5:29751|1332
LIRIWHYAFHLNST
>FUSION-ENST00000565522.5:50049-ENST00000324689.8:26258|2458
LSKIAFIAIF
>FUSION-ENST00000570947.5:37357-ENST00000579407.5:26103|531
EHSPAAHGLPSR
>ENST00000668336.1|SNV-264-C-T|2
SWSLSWSPALPAWLRLR
>FUSION-ENST00000578200.1:63926-ENST00000578492.5:29751|2275
LNYSFLFSSSEFSFSSNLFIIENR
>FUSION-ENST00000570947.5:37357-ENST00000579407.5:26103|590
CIPPHLANFLYFSRDGVSPCCQGWS
>ENST00000328333.12|MNV-16946-AC-A|19
LDPKGSRASLESVACEESLEVCR
>ENST00000579014.5|SNV-119965-G-A|3
MRLMMPFFL
>FUSION-ENST00000578200.1:63926-ENST00000578492.5:29751|140
VSQDGLELVTS
>ENST00000284548.16|SNV-4427-C-T|4
EAMRAEGASASPPSTGTR
>ENST00000277225.10|SNV-61483-G-A|7
SRGNFCCK
>FUSION-ENST00000578200.1:63926-ENST00000578492.5:29751|1061
GAMQAYR
>ENST00000301981.8|SNV-101043-G-A|2
ELQYVYMDNNIHLK
>FUSION-ENST00000565522.5:50049-ENST00000324689.8:26258|1414
QTFVGCSFCAR
>ENST00000607197.6|MNV-9441-GAGA-G|3
EDGKVFDEVYYTAGYNSPVKLLNR
>ENST00000393956.9|SNV-213102-G-C|5
TGEFIRNLVTLESGGSGGVLWR
>FUSION-ENST00000578200.1:63926-ENST00000578492.5:29751|2018
GMVSRNTLCLLC
>ENST00000503613.5|SNV-10953-A-G|7
MKCFAIFLGVR
>FUSION-ENST00000565522.5:50049-ENST00000324689.8:26258|1046
IASLHSSLGNR
>FUSION-ENST00000570947.5:37357-ENST00000579407.5:26103|1329
MVPLYFSLGDR
>FUSION-ENST00000413171.6:55948-ENST00000445716.6:20478|48
FQALDIKGLSKK
>FUSION-ENST00000578200.1:63926-ENST00000578492.5:29751|1285
MTNSEAR
>FUSION-ENST00000565522.5:50049-ENST00000324689.8:26258|680
CLLMLELK
>FUSION-ENST00000413171.6:55948-ENST00000445716.6:20478|29
CSRPWILKDSAK
>FUSION-ENST00000565522.5:50049-ENST00000324689.8:26258|51
DLICNANESFSLAL
>FUSION-ENST00000565522.5:50049-ENST00000324689.8:26258|824
RNFFRSL
>FUSION-ENST00000578200.1:63926-ENST00000578492.5:29751|439
MLVIFAHLFSLKKFHYER
>FUSION-ENST00000578200.1:63926-ENST00000578492.5:29751|758
MKPIPGAKK
>FUSION-ENST00000565522.5:50049-ENST00000324689.8:26258|1257
LPHSLFFNVLTLAVYHILKQARK
>ENST00000462592.5|SNV-9182-G-T|1
AFINLDAAGVGGK
>FUSION-ENST00000565522.5:50049-ENST00000324689.8:26258|587
PSLYATSWIFLTQKHIPVK
>FUSION-ENST00000570947.5:37357-ENST00000579407.5:26103|264
MQLVLVGPSRKLGVFSSPRPHR
>FUSION-ENST00000570947.5:37357-ENST00000579407.5:26103|1221
ILHIIAIFKQMFK
>FUSION-ENST00000578200.1:63926-ENST00000578492.5:29751|858
MLSNMFIFFTK
>FUSION-ENST00000578200.1:63926-ENST00000578492.5:29751|2281
MYIFSRDR
>FUSION-ENST00000578200.1:63926-ENST00000578492.5:29751|1872
MKRCPIS
>FUSION-ENST00000565522.5:50049-ENST00000324689.8:26258|548
MCWVTENIK
>FUSION-ENST00000366577.10:446-ENST00000650197.1:111010|8
SPALQDLSQPDLSHQMKR
>ENST00000454679.7|SNV-278851-T-C|6
LWAQTGQQGAQWKRAEVFSGIR
>ENST00000341119.10|INDEL-40078-T-TT|4
CSKAAILVMLFQLETTTIAK
>FUSION-ENST00000578200.1:63926-ENST00000578492.5:29751|1429
MWAHNLHYVNLLVS
>ENST00000539433.1|SNV-20221-G-A|2
QETDYMLNNGYR
>FUSION-ENST00000578200.1:63926-ENST00000578492.5:29751|1351
EGTMSSHYQICIDK
>FUSION-ENST00000578200.1:63926-ENST00000578492.5:29751|2444
MKITNIHWNKICCWIII
>ENST00000504403.1|SNV-651851-A-G|3
SVINSPLCTIQVVRK
>FUSION-ENST00000578200.1:63926-ENST00000578492.5:29751|1123
ILRASGWDNNI
>FUSION-ENST00000565522.5:50049-ENST00000324689.8:26258|913
MPNQHACKLGANILLETFKVR
>FUSION-ENST00000565522.5:50049-ENST00000324689.8:26258|1736
WIYNIFPFMS
>FUSION-ENST00000578200.1:63926-ENST00000578492.5:29751|230
ISHFPFPPEF
>FUSION-ENST00000570947.5:37357-ENST00000579407.5:26103|1063
MLISRRR
>FUSION-ENST00000570947.5:37357-ENST00000579407.5:26103|837
MRFGWGHSPTLSNSY
>FUSION-ENST00000578200.1:63926-ENST00000578492.5:29751|1782
HPGYVLASDKNHSRTVSSF
>FUSION-ENST00000570947.5:37357-ENST00000579407.5:26103|1154
MESRSVTQPGVQWHDLGSLQALPPK
>FUSION-ENST00000578200.1:63926-ENST00000578492.5:29751|2912
MLLLMLLISKPLAIRRLTLSIM
>ENST00000435118.5|INDEL-14135-A-AA|4
KLQFCQEVLPAPVFR
>FUSION-ENST00000565522.5:50049-ENST00000324689.8:26258|326
VFLCYPGWSALVQSNSLQPPAPRLK
>FUSION-ENST00000565522.5:50049-ENST00000324689.8:26258|694
MFAKYVASFSIIGR
>FUSION-ENST00000565522.5:50049-ENST00000324689.8:26258|911
PNQHACKLGANILLETFK
>ENST00000417996.2|INDEL-4822-T-TG|2
LQELQAALQQAKDDLARLLT
>FUSION-ENST00000565522.5:51146-ENST00000324689.8:22856|107
MSLCAMQ
>FUSION-ENST00000578200.1:63926-ENST00000578492.5:29751|2100
MISAYCNLRLPGSDDSPASAF
>FUSION-ENST00000578200.1:63926-ENST00000578492.5:29751|1781
LPAPLYYLAPR
>FUSION-ENST00000578200.1:63926-ENST00000578492.5:29751|1459
LANFCIFSRDGILPCWPSWS
>FUSION-ENST00000578200.1:63926-ENST00000578492.5:29751|1471
MESCSVEQAGVQWHNLGSLQPLPLR
>FUSION-ENST00000578200.1:63926-ENST00000578492.5:29751|142
MGVTWLSS
>FUSION-ENST00000413171.6:55948-ENST00000445716.6:20478|4
NQDSLIKK
>FUSION-ENST00000565522.5:51146-ENST00000324689.8:22856|30
LVWNSSWPQVSLLPQPPN
>FUSION-ENST00000565522.5:50049-ENST00000324689.8:26258|568
MMMILANTH
>ENST00000462185.1|SNV-54868-G-A|1
LLTVEQVNFRKQQDSK
>FUSION-ENST00000565522.5:50049-ENST00000324689.8:26258|1352
GLSRESMKK
>FUSION-ENST00000578200.1:63926-ENST00000578492.5:29751|2047
CPMASGTQSVWLVEEKQGLMSK
>FUSION-ENST00000565522.5:50049-ENST00000324689.8:26258|1278
MTGNKYCK
>FUSION-ENST00000578200.1:63926-ENST00000578492.5:29751|1751
TYLMVILTILYCK
>FUSION-ENST00000565522.5:50049-ENST00000324689.8:26258|1814
MLIFFFLSK
>FUSION-ENST00000578200.1:63926-ENST00000578492.5:29751|1844
MEYYSAIKGNK
>FUSION-ENST00000578200.1:63926-ENST00000578492.5:29751|2198
MSVPLHCNWGDR
>ENST00000444228.2|SNV-940-G-T|6
MDSTWMWSSLRSSRR
>FUSION-ENST00000570947.5:37357-ENST00000579407.5:26103|291
VQWLTPIIPALWEAKAGGSPK
>FUSION-ENST00000578200.1:63926-ENST00000578492.5:29751|83
FIYLNSR
>ENST00000520115.5|SNV-2623-A-G|4
MCNTPTYCDLGRAAK
>FUSION-ENST00000565522.5:50049-ENST00000324689.8:26258|129
QDSKILQTPKVK
>FUSION-ENST00000565522.5:50049-ENST00000324689.8:26258|841
MFLYLNYYFSK
>FUSION-ENST00000565522.5:50049-ENST00000324689.8:26258|2082
ISLSTYKLK
>FUSION-ENST00000578200.1:63926-ENST00000578492.5:29751|2533
CMLKMTALKPGVKIPK
>ENST00000654834.1|SNV-79017-C-T|1
SFLSCWGNQGHSCTNSRR
>FUSION-ENST00000565522.5:50049-ENST00000324689.8:26258|686
LLDTCPSESYVCQVCSIFFYHR
>FUSION-ENST00000565522.5:50049-ENST00000324689.8:26258|609
MCIDEMHAVFFYSCYGCKNDPR
>FUSION-ENST00000565522.5:50049-ENST00000324689.8:26258|2235
GEILLIQR
>FUSION-ENST00000565522.5:50049-ENST00000324689.8:26258|2283
WELNSENTWTR
>ENST00000504981.5|SNV-15467-G-A|8
MECPYPGWGSPSARLHCR
>FUSION-ENST00000487476.5:443-ENST00000369849.9:9897|39
FDEQDSIGQLENDLRNTK
>FUSION-ENST00000565522.5:50049-ENST00000324689.8:26258|2171
SKTHAKK
>FUSION-ENST00000578200.1:63926-ENST00000578492.5:29751|1978
MCWTNWISTCKR
>FUSION-ENST00000578200.1:63926-ENST00000578492.5:29751|2429
MSTFYLTK
>FUSION-ENST00000565522.5:50049-ENST00000324689.8:26258|1059
YVMGPGVVVHTCNPSTLRDQGGRIT
>FUSION-ENST00000570947.5:37357-ENST00000579407.5:26103|1110
MVVNFVHVRIISEF
>FUSION-ENST00000565522.5:50049-ENST00000324689.8:26258|544
MACICGSYYISFFFFF
>FUSION-ENST00000570947.5:37357-ENST00000579407.5:26103|208
TCSCLISFSFLNTTCIDFK
>FUSION-ENST00000578200.1:63926-ENST00000578492.5:29751|838
MPVIPATREAEA
>FUSION-ENST00000565522.5:50049-ENST00000324689.8:26258|1772
MGYLKVPYIEILHAR
>FUSION-ENST00000578200.1:63926-ENST00000578492.5:29751|2340
MARAQQAEVAVSRDGATALQPGR
>FUSION-ENST00000570947.5:37357-ENST00000579407.5:26103|1267
SGESGHPRFGSPKQL
>FUSION-ENST00000570947.5:37357-ENST00000579407.5:26103|1314
MPVIPALWEAK
>ENST00000243347.5|SNV-12464-C-A|5
ECGGVFTDPKK
>FUSION-ENST00000565522.5:50049-ENST00000324689.8:26258|2143
MILEQLDGHLEKIDEIRCVSHIQEK
>FUSION-ENST00000578200.1:63926-ENST00000578492.5:29751|1651
PVIPALWEVEVGRSFEVR
>FUSION-ENST00000565522.5:50049-ENST00000324689.8:26258|1153
WSFVYVFFH
>FUSION-ENST00000565522.5:50049-ENST00000324689.8:26258|2470
FLREFLCVNVVVIEGR
>ENST00000362061.4|SNV-72082-C-T|3
GQAPPAPCQCLR
>FUSION-ENST00000565522.5:50049-ENST00000324689.8:26258|603
MHAVFFYSCYGCKNDPR
>FUSION-ENST00000578200.1:63926-ENST00000578492.5:29751|2026
LVRPVWNS
>FUSION-ENST00000578200.1:63926-ENST00000578492.5:29751|1768
MNFWPQAIHSPWPPKVLR
>FUSION-ENST00000565522.5:51146-ENST00000324689.8:22856|22
PGFMLQN
>FUSION-ENST00000578200.1:63926-ENST00000578492.5:29751|2330
STWVWWHMSVIPATHK
>FUSION-ENST00000570947.5:37357-ENST00000579407.5:26103|498
CVWTLRGVRVWTPR
>FUSION-ENST00000570947.5:37357-ENST00000579407.5:26103|1292
MYGVKQR
>FUSION-ENST00000565522.5:50049-ENST00000324689.8:26258|1933
MDTHNRLSCLRFYS
>FUSION-ENST00000578200.1:63926-ENST00000578492.5:29751|1177
GFHHVGQAGLELLTL
>FUSION-ENST00000578200.1:63926-ENST00000578492.5:29751|1040
MHLGGNEVMR
>FUSION-ENST00000578200.1:63926-ENST00000578492.5:29751|2716
GFLHVGQAGLK
>FUSION-ENST00000578200.1:63926-ENST00000578492.5:29751|1967
MPVILATWEAEVGESLEPRR
>FUSION-ENST00000578200.1:63926-ENST00000578492.5:29751|1475
MIRLPQPPK
>FUSION-ENST00000578200.1:63926-ENST00000578492.5:29751|665
VAMEISDLGSGVERKAIY
>FUSION-ENST00000565522.5:50049-ENST00000324689.8:26258|2439
PQIEGVNTVKLKTVFQMFSDSR
>FUSION-ENST00000565522.5:50049-ENST00000324689.8:26258|926
MDSYGPKK
>FUSION-ENST00000565522.5:50049-ENST00000324689.8:26258|1621
TVHIVLFA
>FUSION-ENST00000578200.1:63926-ENST00000578492.5:29751|290
LLPLRFQSR
>FUSION-ENST00000565522.5:50049-ENST00000324689.8:26258|435
LARLVLYSWPQVIHLSR
>ENST00000404816.7|MNV-239987-CT-C|9
CQCPPNFTGKLVR
>FUSION-ENST00000578200.1:63926-ENST00000578492.5:29751|2390
DEITTVSAR
>FUSION-ENST00000565522.5:50049-ENST00000324689.8:26258|851
NLISTKNTKISQVWWHAPAVPAT
>ENST00000648725.1|SNV-18271-G-A|5
RTIEGLEEPNGSSLK
>FUSION-ENST00000578200.1:63926-ENST00000578492.5:29751|2968
MENLDWR
>FUSION-ENST00000565522.5:50049-ENST00000324689.8:26258|750
LSGIVSCQK
>FUSION-ENST00000578200.1:63926-ENST00000578492.5:29751|263
MVILRASEGS
>FUSION-ENST00000565522.5:50049-ENST00000324689.8:26258|743
MSKFTSLHHK
>FUSION-ENST00000570947.5:37357-ENST00000579407.5:26103|152
MQVHRVCGAR
>FUSION-ENST00000578200.1:63926-ENST00000578492.5:29751|1968
PVILATWEAEVGESLEPR
>FUSION-ENST00000578200.1:63926-ENST00000578492.5:29751|364
MKIDVFLSLVSSLS
>FUSION-ENST00000565522.5:50049-ENST00000324689.8:26258|2472
SIMFLREFLCVNVVVIEGR
>FUSION-ENST00000565522.5:50049-ENST00000324689.8:26258|2347
SYTRAQRK
>FUSION-ENST00000578200.1:63926-ENST00000578492.5:29751|1462
CLPPRLANFCIFSR
>ENST00000374423.9|SNV-35517-A-G|1
VTWADLQGR
>FUSION-ENST00000578200.1:63926-ENST00000578492.5:29751|2624
MRSGVLDQPGQHGK
>ENST00000379672.10|SNV-159674-A-G|2
VAPSASRLK
>FUSION-ENST00000570947.5:37357-ENST00000579407.5:26103|1294
MFWTLELYYI
>FUSION-ENST00000565522.5:50049-ENST00000324689.8:26258|971
IYISCCNSLYYVMLSLCIK
>ENST00000559137.5|SNV-69-G-A|4
FQGQRGWFCGSISQDLRQFWGR
>FUSION-ENST00000578200.1:63926-ENST00000578492.5:29751|2160
CDNSWFK
>FUSION-ENST00000565522.5:50049-ENST00000324689.8:26258|2420
SVIYAGSSFDKMSHRR
>FUSION-ENST00000578200.1:63926-ENST00000578492.5:29751|1610
MTFTFHLCTNPAFAHYSYEAALR
>FUSION-ENST00000578200.1:63926-ENST00000578492.5:29751|879
AWWCAPVVPGTQRLR
>FUSION-ENST00000578200.1:63926-ENST00000578492.5:29751|539
VFMVLSLTFKSLMYLELIFV
>FUSION-ENST00000570947.5:37357-ENST00000579407.5:26103|764
VHPMFSSLR
>ENST00000261556.11|SNV-144779-T-G|3
LVPLEIVFNPEEWIKRTK
>ENST00000617470.4|SNV-22178-A-G|2
VPPIKPNAGEESVMNLDR
>FUSION-ENST00000565522.5:50049-ENST00000324689.8:26258|348
MCYHAGFAFPFIK
>FUSION-ENST00000578200.1:63926-ENST00000578492.5:29751|398
MYNSCEDPREHGGLDMR
>FUSION-ENST00000565522.5:50049-ENST00000324689.8:26258|1667
LEVRWQTKTFIWG
>FUSION-ENST00000578200.1:63926-ENST00000578492.5:29751|947
MHSDPNYLTLL
>FUSION-ENST00000565522.5:50049-ENST00000324689.8:26258|2166
NYETLLKDK
>FUSION-ENST00000565522.5:50049-ENST00000324689.8:26258|312
MPDCHLLFF
>ENST00000487017.5|MNV-16946-AC-A|3
REEGRER
>ENST00000602986.5|SNV-38081-A-G|1
CVDASPLVVVPTFDK
>FUSION-ENST00000578200.1:63926-ENST00000578492.5:29751|1926
VAHDCSLSYWGGRGGR
>FUSION-ENST00000578200.1:63926-ENST00000578492.5:29751|6
NGYKNSCNHS
>FUSION-ENST00000565522.5:50049-ENST00000324689.8:26258|409
SAATLTPNKTVSLSFEARH
>ENST00000635886.1|SNV-38547-C-T|4
LSWSPTSPRSPTETIGLR
>FUSION-ENST00000565522.5:50049-ENST00000324689.8:26258|723
MSSSSFELLFKLSLYHLVGNK
>FUSION-ENST00000578200.1:63926-ENST00000578492.5:29751|1732
SVLTQPHKKVK
>FUSION-ENST00000570947.5:37357-ENST00000579407.5:26103|987
MEAWLQRPWRHGPPSIPGQNRR
>FUSION-ENST00000578200.1:63926-ENST00000578492.5:29751|1339
YRQDNLRLT
>ENST00000361246.7|SNV-81839-A-G|3
LNEEVER
>FUSION-ENST00000578200.1:63926-ENST00000578492.5:29751|1635
CLSSLKSFLSPFPSTPAFLHFR
>FUSION-ENST00000565522.5:50049-ENST00000324689.8:26258|1428
FKTYLLGVSSLPGTV
>FUSION-ENST00000570947.5:37357-ENST00000579407.5:26103|159
KVYVCVL
>FUSION-ENST00000570947.5:37357-ENST00000579407.5:26103|1203
IVLVVTVRITVNILNL
>FUSION-ENST00000578200.1:63926-ENST00000578492.5:29751|514
MASQFSQHHLLHRESFPPLLVFVR
>ENST00000417996.2|INDEL-4822-T-TG|1
DDLARLLT
>FUSION-ENST00000565522.5:50049-ENST00000324689.8:26258|1069
NVFYVSR
>FUSION-ENST00000565522.5:50049-ENST00000324689.8:26258|1669
LEVRWQTK
>FUSION-ENST00000565522.5:50049-ENST00000324689.8:26258|1111
IMAHCTLK
>FUSION-ENST00000578200.1:63926-ENST00000578492.5:29751|630
EFTTSAIISNIPNLNENSKM
>FUSION-ENST00000578200.1:63926-ENST00000578492.5:29751|653
TRENIWKSGSSDFIF
>FUSION-ENST00000565522.5:50049-ENST00000324689.8:26258|829
MIFPSSSR
>FUSION-ENST00000570947.5:37357-ENST00000579407.5:26103|269
TLALLRDLL
>FUSION-ENST00000570947.5:37357-ENST00000579407.5:26103|360
MISLSVFPK
>ENST00000538565.5|SNV-76669-C-T|9
PMPMPMPSANTPFSYLLPK
>FUSION-ENST00000578200.1:63926-ENST00000578492.5:29751|1010
MPPCLANFLYF
>FUSION-ENST00000570947.5:37357-ENST00000579407.5:26103|79
HQSMQTNKR
>FUSION-ENST00000570947.5:37357-ENST00000579407.5:26103|728
TSAERLHPGGLVVVRALLTSEPTR
>FUSION-ENST00000570947.5:37357-ENST00000579407.5:26103|1010
MMSVTVRCCQPLF
>FUSION-ENST00000578200.1:63926-ENST00000578492.5:29751|2551
MARSQLTATSASWVQVILLLHPPK
>FUSION-ENST00000570947.5:37357-ENST00000579407.5:26103|907
CPGRSHSR
>FUSION-ENST00000570947.5:37357-ENST00000579407.5:26103|188
DLSSLQPPPPGSSDSRTSAS
>FUSION-ENST00000578200.1:63926-ENST00000578492.5:29751|1597
MAGTNFLCFGQLALCTLAE
>FUSION-ENST00000565522.5:50049-ENST00000324689.8:26258|172
ISLQEPLVR
>FUSION-ENST00000565522.5:50049-ENST00000324689.8:26258|1504
MAYISNSKLGRSVIMCIFK
>FUSION-ENST00000606221.1:749-ENST00000656150.1:58480|2
HRPGSWKGVVK
>FUSION-ENST00000570947.5:37357-ENST00000579407.5:26103|265
QLVLVGPSRK
>FUSION-ENST00000570947.5:37357-ENST00000579407.5:26103|370
TILSLKEK
>FUSION-ENST00000570947.5:37357-ENST00000579407.5:26103|104
MPDGPLHSGGR
>FUSION-ENST00000565522.5:50049-ENST00000324689.8:26258|897
TEIRIILKHYR
>FUSION-ENST00000578200.1:63926-ENST00000578492.5:29751|210
NVCLLISAVINSKI
>FUSION-ENST00000578200.1:63926-ENST00000578492.5:29751|366
MFFFLLYQV
>FUSION-ENST00000578200.1:63926-ENST00000578492.5:29751|2971
AVFLSLGKIAGNH
>FUSION-ENST00000578200.1:63926-ENST00000578492.5:29751|1457
MLISNLNEIACAS
>ENST00000370742.4|SNV-276941-C-G|2
RLPLLVVFSTLLNCSYTENCTK
>ENST00000496348.5|INDEL-40078-T-TT|13
ISTYEFGKAFFPETKCSK
>FUSION-ENST00000565522.5:50049-ENST00000324689.8:26258|2464
MQCCSLIFFSLK
>FUSION-ENST00000565522.5:50049-ENST00000324689.8:26258|1266
YMMLPHSLFFNVLTLAVYHILKQAR
>FUSION-ENST00000570947.5:37357-ENST00000579407.5:26103|1295
ILMKTKI
>FUSION-ENST00000578200.1:63926-ENST00000578492.5:29751|1238
NTRTNGK
>FUSION-ENST00000565522.5:50049-ENST00000324689.8:26258|1900
YLWKREFIVLLVLASVTPLSR
>FUSION-ENST00000578200.1:63926-ENST00000578492.5:29751|185
FVLLQHFK
>FUSION-ENST00000565522.5:50049-ENST00000324689.8:26258|377
NQPLLASAFLWQLPHLFQAL
>ENST00000480297.5|SNV-43993-G-A|5
MGQKDSYVSDEAQSKR
>ENST00000249075.4|SNV-2903-A-G|1
ILNPSALSLHGKLNATADILR
>FUSION-ENST00000565522.5:50049-ENST00000324689.8:26258|214
MFNPYTMIINNILIFKMR
>FUSION-ENST00000343505.9:250589-ENST00000432797.6:129020|186
ELAPDSYKVQDK
>ENST00000545388.2|SNV-76669-C-T|5
MPSANTPFSYLLPKGPVSIYKCGCK
>FUSION-ENST00000578200.1:63926-ENST00000578492.5:29751|2535
QITYFLCACAFSYKCMLK
>ENST00000660444.1|SNV-49787-G-A|2
ENQSTCEGWPQNAR
>FUSION-ENST00000578200.1:63926-ENST00000578492.5:29751|2790
VDHLRSGV
>FUSION-ENST00000578200.1:63926-ENST00000578492.5:29751|136
YFFIKVLNWCFCLLCYLTEREHK
>FUSION-ENST00000565522.5:50049-ENST00000324689.8:26258|1879
INLCCGGLSSALQNV
>ENST00000615910.4|SNV-11511-G-T|1
TYQGSYGFLLSCKYSPALNK
>FUSION-ENST00000578200.1:63926-ENST00000578492.5:29751|1814
EGGWSRLIS
>FUSION-ENST00000570947.5:37357-ENST00000579407.5:26103|387
SSIFIFYIETSGSFQVHF
>FUSION-ENST00000570947.5:37357-ENST00000579407.5:26103|778
MFSCSDGPSNVFLTKTASTK
>FUSION-ENST00000565522.5:50049-ENST00000324689.8:26258|2374
DLENNERQLLEMKTSVGGLTVDK
>FUSION-ENST00000578200.1:63926-ENST00000578492.5:29751|1719
MPHPRQADECSYPTSQK
>FUSION-ENST00000578200.1:63926-ENST00000578492.5:29751|267
ILPCHPGYSRVAQS
>FUSION-ENST00000565522.5:50049-ENST00000324689.8:26258|513
FTAITILSPMKLFALR
>FUSION-ENST00000366577.10:446-ENST00000650197.1:111010|4
NKVVNEK
>FUSION-ENST00000578200.1:63926-ENST00000578492.5:29751|202
MCCLLKSNLYVR
>FUSION-ENST00000565522.5:50049-ENST00000324689.8:26258|1049
MVSFEVQKF
>FUSION-ENST00000565522.5:50049-ENST00000324689.8:26258|1663
MSVVTATWEAEAGR
>ENST00000464493.5|SNV-16623-G-A|13
DEDGDLVAFSSDEELTMAMSYMK
>ENST00000528848.3|SNV-395-G-C|4
EIKILENFR
>FUSION-ENST00000578200.1:63926-ENST00000578492.5:29751|2862
ANALGMSGK
>ENST00000511406.5|SNV-42297-A-C|4
HLKVAHQVPLLLQK
>FUSION-ENST00000578200.1:63926-ENST00000578492.5:29751|1602
KTFKNQKPLINK
>ENST00000370742.4|SNV-276941-C-G|4
MKRLPLLVVFSTLLNCSYTENCTK
>FUSION-ENST00000578200.1:63926-ENST00000578492.5:29751|2059
MNQYWYTFIN
>FUSION-ENST00000565522.5:50049-ENST00000324689.8:26258|2244
LKIHGIMLKTSV
>FUSION-ENST00000565522.5:51146-ENST00000324689.8:22856|55
NLTILDTSCEWNHTVLVCER
>FUSION-ENST00000565522.5:50049-ENST00000324689.8:26258|2282
WELNSENTWTREWEHHTPGPVVE
>FUSION-ENST00000570947.5:37357-ENST00000579407.5:26103|147
VCGARVVPDTGARCSR
>ENST00000328333.12|MNV-16946-AC-A|4
GTQANRAPQARR
>FUSION-ENST00000578200.1:63926-ENST00000578492.5:29751|2632
MPILWEAEAGGSHEVR
>ENST00000326756.4|SNV-11675-G-A|5
HTGIFPYQCKYCDYGAIR
>FUSION-ENST00000565522.5:50049-ENST00000324689.8:26258|20
ANKTSDSLLSMKFVSSLLTALFR
>ENST00000326756.4|SNV-11675-G-A|6
HTGIFPYQCK
>FUSION-ENST00000570947.5:37357-ENST00000579407.5:26103|1005
MATRSPHKGTGLPK
>FUSION-ENST00000570947.5:37357-ENST00000579407.5:26103|577
PLLKITWR
>ENST00000366503.3|SNV-41236-C-G|5
ECGKSFTCSSALR
>FUSION-ENST00000570947.5:37357-ENST00000579407.5:26103|182
GACVVPDAGAPCLWSTCGI
>FUSION-ENST00000565522.5:50049-ENST00000324689.8:26258|2494
MSGMMTHSKDM
>FUSION-ENST00000578200.1:63926-ENST00000578492.5:29751|2362
MVPLHSSLGDRARPCLNLKK
>FUSION-ENST00000565522.5:50049-ENST00000324689.8:26258|647
IIFRVMF
>FUSION-ENST00000570947.5:37357-ENST00000579407.5:26103|130
GFGMKQFHLRPSALVRCS
>FUSION-ENST00000565522.5:50049-ENST00000324689.8:26258|2503
VNVRHDDTFK
>FUSION-ENST00000578200.1:63926-ENST00000578492.5:29751|370
MHINLENVDLGYLVLIY
>FUSION-ENST00000578200.1:63926-ENST00000578492.5:29751|441
MLVIFAHLFSLKK
>FUSION-ENST00000565522.5:50049-ENST00000324689.8:26258|1941
MRDRWTSCAS
>FUSION-ENST00000578200.1:63926-ENST00000578492.5:29751|1178
MGFHHVGQAGLELLTL
>FUSION-ENST00000570947.5:37357-ENST00000579407.5:26103|564
LTAGSAPWGSR
>FUSION-ENST00000570947.5:37357-ENST00000579407.5:26103|1143
VGQDVLDLLTL
>FUSION-ENST00000578200.1:63926-ENST00000578492.5:29751|417
IVLAMWALFWFHMKFK
>FUSION-ENST00000578200.1:63926-ENST00000578492.5:29751|1092
MNGMCPPIFLC
>ENST00000539159.5|SNV-39270-A-G|2
VVTLYPDALAKNSPGLCLK
>FUSION-ENST00000570947.5:37357-ENST00000579407.5:26103|622
MAGDGEHLFFFFLFFFFLR
>FUSION-ENST00000578200.1:63926-ENST00000578492.5:29751|1327
HYRKNLGNVMYIPLHWK
>FUSION-ENST00000578200.1:63926-ENST00000578492.5:29751|1468
FKRFPCLSLLSIWDYR
>ENST00000465063.5|INDEL-14135-A-AA|6
ASILPRSSPCPCISSRLLMVPML
>FUSION-ENST00000565522.5:50049-ENST00000324689.8:26258|290
TVKYGLNR
>FUSION-ENST00000570947.5:37357-ENST00000579407.5:26103|862
MKENAAGN
>FUSION-ENST00000565522.5:50049-ENST00000324689.8:26258|2460
MQCCSLIFFSLKLSKIAFIAIF
>FUSION-ENST00000578200.1:63926-ENST00000578492.5:29751|814
MQLQSGGGRGIFGK
>ENST00000438447.2|SNV-344524-C-T|6
FSKGGKTDFQSSDCLAWEEVGR
>FUSION-ENST00000578200.1:63926-ENST00000578492.5:29751|2621
RSGVLDQPGQHGKTPSLLK
>ENST00000465127.1|SNV-1324973-C-T|1
AVDYVQR
>FUSION-ENST00000565522.5:50049-ENST00000324689.8:26258|1385
HHAQLTFCIFSSDGVSPCWPGWS
>FUSION-ENST00000565522.5:50049-ENST00000324689.8:26258|318
IIYMRSFSPK
>FUSION-ENST00000565522.5:50049-ENST00000324689.8:26258|646
MHFCINIYV
>FUSION-ENST00000578200.1:63926-ENST00000578492.5:29751|2365
VPLHSSLGDR
>FUSION-ENST00000565522.5:50049-ENST00000324689.8:26258|2511
LQEFLQTLREGDVSIR
>FUSION-ENST00000565522.5:50049-ENST00000324689.8:26258|2154
SQNRPNYK
>FUSION-ENST00000565522.5:50049-ENST00000324689.8:26258|1473
FNGILTTVKP
>ENST00000340827.4|SNV-69-G-A|3
MFQGQRGWFCGSISQDLR
>FUSION-ENST00000565522.5:50049-ENST00000324689.8:26258|105
METPTPSDL
>ENST00000370742.4|SNV-276941-C-G|1
LPLLVVFSTLLNCSYTENCTK
>ENST00000460695.1|INDEL-43902-A-AA|3
KKNVSIEDYY
>FUSION-ENST00000565522.5:50049-ENST00000324689.8:26258|1283
KVFELKPLLCQLMTGNK
>FUSION-ENST00000565522.5:50049-ENST00000324689.8:26258|316
LTICSDIIASLMCTMYLCMPF
>ENST00000304032.13|SNV-313249-C-T|1
VDSIGSGRAIPIKQGMLLK
>FUSION-ENST00000578200.1:63926-ENST00000578492.5:29751|436
KFHYEREEVDDGWLK
>FUSION-ENST00000570947.5:37357-ENST00000579407.5:26103|833
KSENMVLK
>FUSION-ENST00000578200.1:63926-ENST00000578492.5:29751|43
GCVGMKLFHLRSSDFR
>FUSION-ENST00000578200.1:63926-ENST00000578492.5:29751|1709
MESIKLFTTFFWGVGG
>FUSION-ENST00000578200.1:63926-ENST00000578492.5:29751|1384
SSCLSLLSGWDYRHLPPHLANFKK
>ENST00000531064.5|SNV-109399-C-T|2
MGGLPSSMPL
>FUSION-ENST00000565522.5:50049-ENST00000324689.8:26258|1599
TATYKKILTYEHVQHR
>FUSION-ENST00000570947.5:37357-ENST00000579407.5:26103|1273
AWLLSFFIALVGASR
>FUSION-ENST00000565522.5:50049-ENST00000324689.8:26258|2491
MTHSKDM
>FUSION-ENST00000578200.1:63926-ENST00000578492.5:29751|1894
LTQPPPPGFKR
>FUSION-ENST00000565522.5:50049-ENST00000324689.8:26258|2168
KNYETLLKDK
>ENST00000611665.4|SNV-5160-G-C|3
EHHGKSALTK
>FUSION-ENST00000578200.1:63926-ENST00000578492.5:29751|2817
HLGVGNFDFFFK
>FUSION-ENST00000578200.1:63926-ENST00000578492.5:29751|1084
VFEGDAFGR
>FUSION-ENST00000578200.1:63926-ENST00000578492.5:29751|1796
FMIYFLILN
>FUSION-ENST00000570947.5:37357-ENST00000579407.5:26103|653
SSHVSQVTTMLIPCLLPPG
>FUSION-ENST00000565522.5:50049-ENST00000324689.8:26258|1973
DVKSRGTLK
>FUSION-ENST00000565522.5:50049-ENST00000324689.8:26258|1868
MSHHAWPDFFSFITTPYFPSKLR
>FUSION-ENST00000578200.1:63926-ENST00000578492.5:29751|864
SGLERSF
>FUSION-ENST00000565522.5:50049-ENST00000324689.8:26258|1885
VVVLSLTADPNHK
>ENST00000613886.4|SNV-88676-G-A|3
FLTTLQQFGNDISPEIGKR
>FUSION-ENST00000570947.5:37357-ENST00000579407.5:26103|1335
LCLFSCACWPFIYLPWARHGDSRL
>FUSION-ENST00000570947.5:37357-ENST00000579407.5:26103|1105
GGITPLSSGLGPEGVLQL
>FUSION-ENST00000565522.5:50049-ENST00000324689.8:26258|2017
KEFSCLQCR
>FUSION-ENST00000565522.5:50049-ENST00000324689.8:26258|779
HLYKLLLSH
>FUSION-ENST00000565522.5:51146-ENST00000324689.8:22856|101
PVIPALWEVEVGRSVESRSSR
>ENST00000521384.5|SNV-1069901-G-A|2
MKMKEPSPLMNY
>FUSION-ENST00000565522.5:50049-ENST00000324689.8:26258|227
MQTLLSQVKYIFMDIWKTDHQGSR
>FUSION-ENST00000578200.1:63926-ENST00000578492.5:29751|1228
MCGFCIVTSFQRVQYRK
>ENST00000463089.6|SNV-20406-G-A|1
ESTKIWSR
>ENST00000504592.5|SNV-651851-A-G|4
QLRDCIIGKRPEEENVCNK
>FUSION-ENST00000578200.1:63926-ENST00000578492.5:29751|480
YHGGLLHPSTHHLH
>FUSION-ENST00000578200.1:63926-ENST00000578492.5:29751|884
ILDISKAWWCAPVVPGTQR
>FUSION-ENST00000578200.1:63926-ENST00000578492.5:29751|521
SPGLCSSSSEAMVREEAR
>FUSION-ENST00000578200.1:63926-ENST00000578492.5:29751|734
MIPNLSSTFHSFYYK
>FUSION-ENST00000578200.1:63926-ENST00000578492.5:29751|143
WLHRVSQDGLELVTS
>FUSION-ENST00000578200.1:63926-ENST00000578492.5:29751|1067
GEIMGAMQAYR
>FUSION-ENST00000578200.1:63926-ENST00000578492.5:29751|1532
QTCETAEQTHKVSGITIRR
>FUSION-ENST00000578200.1:63926-ENST00000578492.5:29751|2437
LPRLVSNSWLQTVLQS
>ENST00000534359.1|SNV-4038-G-A|3
SPSTYLPTQAR
>FUSION-ENST00000565522.5:50049-ENST00000324689.8:26258|561
MEHLIEMWLVHIVLCYTCKIHTR
>FUSION-ENST00000565522.5:50049-ENST00000324689.8:26258|818
MGLFNSNCCASRN
>FUSION-ENST00000565522.5:50049-ENST00000324689.8:26258|1994
MTVPLQSSQGDKEDSVSK
>FUSION-ENST00000578200.1:63926-ENST00000578492.5:29751|2419
TRPLFQFFRNEDR
>FUSION-ENST00000565522.5:50049-ENST00000324689.8:26258|392
FSFSLAASSSLSGFIELK
>ENST00000368468.4|SNV-169381-G-A|2
WAWEAVEALENHCRVNGGYSGLK
>FUSION-ENST00000578200.1:63926-ENST00000578492.5:29751|2778
MCHRARLILYF
>FUSION-ENST00000570947.5:37357-ENST00000579407.5:26103|113
SVCVSRAFPTQVVRR
>FUSION-ENST00000570947.5:37357-ENST00000579407.5:26103|34
ARHQPASPGIGTLVHTVCAFLK
>FUSION-ENST00000578200.1:63926-ENST00000578492.5:29751|1153
MGTQSTYE
>FUSION-ENST00000578200.1:63926-ENST00000578492.5:29751|1461
CLPPRLANFCIFSRDGILPCWPSWS
>FUSION-ENST00000565522.5:50049-ENST00000324689.8:26258|1398
QSVALWPR
>FUSION-ENST00000570947.5:37357-ENST00000579407.5:26103|11
RRSPPQWWQVLTADGPLNSGGR
>ENST00000395310.7|SNV-36638-C-A|5
LVTFENVRMPSHQGAEQQQK
>FUSION-ENST00000578200.1:63926-ENST00000578492.5:29751|2868
LESYKYFRIVLHVFFMANALGMSGK
>FUSION-ENST00000578200.1:63926-ENST00000578492.5:29751|1805
VVQHCDYAKNY
>FUSION-ENST00000565522.5:50049-ENST00000324689.8:26258|529
PGVRIRNSWSIIADFIM
>FUSION-ENST00000565522.5:50049-ENST00000324689.8:26258|890
MLFLYTEEIFLGHCR
>FUSION-ENST00000565522.5:50049-ENST00000324689.8:26258|2006
VAEAGELLEPRSFK
>FUSION-ENST00000565522.5:50049-ENST00000324689.8:26258|2182
MPTVSITI
>FUSION-ENST00000570947.5:37357-ENST00000579407.5:26103|222
FAEHVWYLMQAHRVCGAR
>FUSION-ENST00000578200.1:63926-ENST00000578492.5:29751|2069
NLNFLFFLSQSLALSPR
>FUSION-ENST00000570947.5:37357-ENST00000579407.5:26103|108
QGLREVHLQLCWK
>ENST00000341119.10|INDEL-40078-T-TT|7
IAPACAIMISTYEFGKAFFPETK
>ENST00000454679.7|SNV-278851-T-C|2
AEVFSGIRSHTQIVFR
>FUSION-ENST00000570947.5:37357-ENST00000579407.5:26103|110
AFPTQVVRRQGLR
>FUSION-ENST00000570947.5:37357-ENST00000579407.5:26103|872
RFGRGHSPTLSNSY
>FUSION-ENST00000578200.1:63926-ENST00000578492.5:29751|1811
WGVTANR
>FUSION-ENST00000578200.1:63926-ENST00000578492.5:29751|900
MARPHLCKK
>FUSION-ENST00000578200.1:63926-ENST00000578492.5:29751|2064
IHKYYKCVV
>FUSION-ENST00000565522.5:50049-ENST00000324689.8:26258|980
LDLIFWAQLILLPQPLK
>FUSION-ENST00000565522.5:50049-ENST00000324689.8:26258|730
MVFHHVGQDGLNLLTS
>FUSION-ENST00000565522.5:50049-ENST00000324689.8:26258|363
KSSPLFSSKVK
>ENST00000615910.4|SNV-11511-G-T|2
TYQGSYGFLLSCK
>FUSION-ENST00000570947.5:37357-ENST00000579407.5:26103|1373
LAGRSGTR
>ENST00000504403.1|SNV-651851-A-G|4
MSVINSPLCTIQVVRK
>ENST00000427704.6|INDEL-223642-C-CA|2
ITCASERGHCWGQPQR
>ENST00000528848.3|SNV-395-G-C|1
ILENFRGGPNIITLADIVKDPVSR
>FUSION-ENST00000578200.1:63926-ENST00000578492.5:29751|1850
LAKMWRNWNPHTLLVGM
>FUSION-ENST00000578200.1:63926-ENST00000578492.5:29751|215
MAWKEKQEW
>FUSION-ENST00000570947.5:37357-ENST00000579407.5:26103|682
FLRGRGVSPR
>FUSION-ENST00000565522.5:50049-ENST00000324689.8:26258|2353
INHMSYTR
>ENST00000328333.12|MNV-16946-AC-A|28
GLQASQGQWALLARVFLVSQEAR
>FUSION-ENST00000565522.5:50049-ENST00000324689.8:26258|1
QVIVFCP
>FUSION-ENST00000578200.1:63926-ENST00000578492.5:29751|737
KHSGLTNLDIISLF
>FUSION-ENST00000570947.5:37357-ENST00000579407.5:26103|154
MFAEHVWYLMQVHRVCGAR
>FUSION-ENST00000565522.5:50049-ENST00000324689.8:26258|2038
MKQRCHSCSVR
>FUSION-ENST00000570947.5:37357-ENST00000579407.5:26103|1075
LYLVFIIFRWFEIENSL
>FUSION-ENST00000565522.5:50049-ENST00000324689.8:26258|606
CIDEMHAVFFYSCYGCKNDPRTK
>FUSION-ENST00000565522.5:50049-ENST00000324689.8:26258|579
VVRMILELK
>FUSION-ENST00000578200.1:63926-ENST00000578492.5:29751|2234
QVFTMVWEGLR
>FUSION-ENST00000578200.1:63926-ENST00000578492.5:29751|1442
SCSFFCIFSR
>FUSION-ENST00000578200.1:63926-ENST00000578492.5:29751|186
FSFRFVLLQHFKK
>FUSION-ENST00000565522.5:50049-ENST00000324689.8:26258|2029
EVLKKDSGGVSQR
>FUSION-ENST00000565522.5:51146-ENST00000324689.8:22856|144
MVVRTCSPGYLGGR
>FUSION-ENST00000578200.1:63926-ENST00000578492.5:29751|247
QKLVTVEGPNGHR
>FUSION-ENST00000570947.5:37357-ENST00000579407.5:26103|1211
MAGRVTCPGECAVHT
>FUSION-ENST00000565522.5:50049-ENST00000324689.8:26258|1187
MGCTKTGSGLDLANR
>FUSION-ENST00000578200.1:63926-ENST00000578492.5:29751|2293
FFKIIDLGNFFWHLTQRI
>FUSION-ENST00000578200.1:63926-ENST00000578492.5:29751|2172
HNLKDLSVLLSGNV
>ENST00000481260.1|SNV-112052-G-A|4
MVESRPTSPPAAA
>FUSION-ENST00000570947.5:37357-ENST00000579407.5:26103|1204
MIVLVVTVRITVNILNL
>FUSION-ENST00000578200.1:63926-ENST00000578492.5:29751|1689
MCFIPVSK
>FUSION-ENST00000578200.1:63926-ENST00000578492.5:29751|692
MSHSTWPKIRFLK
>FUSION-ENST00000578200.1:63926-ENST00000578492.5:29751|1561
RLQTNLRDSR
>FUSION-ENST00000578200.1:63926-ENST00000578492.5:29751|2181
MAHSFLFQERPGINLGHNK
>FUSION-ENST00000565522.5:50049-ENST00000324689.8:26258|977
AIHRLYYSTVKPQTPGLK
>ENST00000426126.6|SNV-64837-C-G|1
SFFDHSMHSALALGIYLATK
>FUSION-ENST00000565522.5:50049-ENST00000324689.8:26258|924
MDSYGPKKVLDGK
>FUSION-ENST00000578200.1:63926-ENST00000578492.5:29751|410
WALFWFHMKFKVVFFNSVK
>FUSION-ENST00000570947.5:37357-ENST00000579407.5:26103|1212
VHFMAGRVTCPGECAVHT
>FUSION-ENST00000578200.1:63926-ENST00000578492.5:29751|1713
QADECSYPTSQKSQRFILWR
>ENST00000511080.5|SNV-10953-A-G|5
MKCFAIFLDHSRWTR
>FUSION-ENST00000570947.5:37357-ENST00000579407.5:26103|811
QLINFLR
>ENST00000487017.5|MNV-16946-AC-A|13
KENLGTLEK
>FUSION-ENST00000565522.5:50049-ENST00000324689.8:26258|1116
RHGLTLSPRVECNIMIMAHCTLK
>ENST00000481260.1|SNV-112052-G-A|3
VESRPTSPPAAA
>FUSION-ENST00000578200.1:63926-ENST00000578492.5:29751|2758
YLSLFSFLTQEHDMFFTFI
>FUSION-ENST00000413171.6:55948-ENST00000445716.6:20478|20
INLYHLSPCQNQSILRRCEQK
>FUSION-ENST00000578200.1:63926-ENST00000578492.5:29751|437
RFFYVNP
>FUSION-ENST00000578200.1:63926-ENST00000578492.5:29751|1757
ILASSYHLSLGR
>ENST00000570010.6|SNV-18322-G-T|2
NKSQGSVSFTDVTVDFTQE
>FUSION-ENST00000570947.5:37357-ENST00000579407.5:26103|767
YSRTDSVPDL
>FUSION-ENST00000565522.5:50049-ENST00000324689.8:26258|1848
YVPNLVLSYK
>FUSION-ENST00000578200.1:63926-ENST00000578492.5:29751|2368
MVYAVRVK
>FUSION-ENST00000565522.5:50049-ENST00000324689.8:26258|485
SDTYYCMVMIILCVSPLGFGMWR
>FUSION-ENST00000570947.5:37357-ENST00000579407.5:26103|612
GPEPGACR
>FUSION-ENST00000565522.5:50049-ENST00000324689.8:26258|1329
GVNPCLKK
>FUSION-ENST00000578200.1:63926-ENST00000578492.5:29751|2331
MSTWVWWHMSVIPATHK
>FUSION-ENST00000565522.5:50049-ENST00000324689.8:26258|1296
IMPLHTSLSDR
>FUSION-ENST00000578200.1:63926-ENST00000578492.5:29751|1361
LVLNSWAQAVLPPQPPK
>FUSION-ENST00000570947.5:37357-ENST00000579407.5:26103|583
YLGVELAHQRER
>FUSION-ENST00000578200.1:63926-ENST00000578492.5:29751|2767
LCLQKKK
>ENST00000538565.5|SNV-76669-C-T|12
MPMPMPMPMPSANTPFSYLLPK
>FUSION-ENST00000565522.5:50049-ENST00000324689.8:26258|1430
MISSALSFSPFQENNCPISCKFK
>ENST00000668336.1|SNV-264-C-T|4
LVQETPLIAKSWSLSWSPALPAWLR
>FUSION-ENST00000565522.5:50049-ENST00000324689.8:26258|664
CFMCFFHLVFRATL
>FUSION-ENST00000565522.5:50049-ENST00000324689.8:26258|1942
MRSKIFA
>ENST00000371809.3|SNV-5595-G-A|3
AQTYLDK
>FUSION-ENST00000570947.5:37357-ENST00000579407.5:26103|58
MVYIRGPQPFWHQGQVLWK
>FUSION-ENST00000570947.5:37357-ENST00000579407.5:26103|538
NFLFSLSHWLRPPASCMSPR
>FUSION-ENST00000578200.1:63926-ENST00000578492.5:29751|1774
LARLVMNFWPQAIHSPWPPKVLR
>FUSION-ENST00000565522.5:50049-ENST00000324689.8:26258|1562
MFNTEICDQYKHTVIETCKLCK
>FUSION-ENST00000565522.5:50049-ENST00000324689.8:26258|1284
MKVFELKPLLCQLMTGNK
>FUSION-ENST00000570947.5:37357-ENST00000579407.5:26103|116
MSVCVSRAFPTQVVR
>FUSION-ENST00000565522.5:50049-ENST00000324689.8:26258|1382
MMSGHCK
>FUSION-ENST00000565522.5:50049-ENST00000324689.8:26258|2072
MALNIRKYAQLHS
>FUSION-ENST00000578200.1:63926-ENST00000578492.5:29751|462
TSDDELFFICLLAA
>FUSION-ENST00000570947.5:37357-ENST00000579407.5:26103|1246
MLLKIFAYIYL
>FUSION-ENST00000570947.5:37357-ENST00000579407.5:26103|605
PISHLLPFIPGCHGTR
>FUSION-ENST00000565522.5:50049-ENST00000324689.8:26258|847
GNVHFFDIITK
>FUSION-ENST00000578200.1:63926-ENST00000578492.5:29751|2104
ESHSVAKLECCGMISAYCNLR
>FUSION-ENST00000570947.5:37357-ENST00000579407.5:26103|471
SHDLGGRLAPETR
>ENST00000595531.5|SNV-21495-G-A|2
ELLMGNKER
>FUSION-ENST00000578200.1:63926-ENST00000578492.5:29751|1124
ESQKRLHR
>FUSION-ENST00000578200.1:63926-ENST00000578492.5:29751|1430
GPHIDLLN
>FUSION-ENST00000570947.5:37357-ENST00000579407.5:26103|1213
VHFMAGR
>FUSION-ENST00000578200.1:63926-ENST00000578492.5:29751|554
SFFSYVCWLHKCLLLRSVCS
>FUSION-ENST00000565522.5:50049-ENST00000324689.8:26258|745
SRQCNRFLPFF
>FUSION-ENST00000413171.6:55948-ENST00000445716.6:20478|24
CILKINLYHLSPCQNQSILR
>FUSION-ENST00000565522.5:50049-ENST00000324689.8:26258|217
TDHQGSRDS
>FUSION-ENST00000570947.5:37357-ENST00000579407.5:26103|180
MGGNTSVCLSVSGYFT
>FUSION-ENST00000565522.5:50049-ENST00000324689.8:26258|272
QLMVFRPFK
>FUSION-ENST00000578200.1:63926-ENST00000578492.5:29751|1380
KFFVEMR
>FUSION-ENST00000578200.1:63926-ENST00000578492.5:29751|1785
MHPGYVLASDKNHSR
>ENST00000554411.5|SNV-5713-T-A|3
LLGISSTLR
>FUSION-ENST00000570947.5:37357-ENST00000579407.5:26103|569
MESRCRPGWSAVAQSR
>FUSION-ENST00000578200.1:63926-ENST00000578492.5:29751|597
GIWVGSK
>FUSION-ENST00000578200.1:63926-ENST00000578492.5:29751|113
FFDYGHSCR
>FUSION-ENST00000565522.5:50049-ENST00000324689.8:26258|1125
MSSFIKCNVFR
>FUSION-ENST00000578200.1:63926-ENST00000578492.5:29751|2948
MCVQELVWSWCPTSQSILRSQIK
>FUSION-ENST00000565522.5:50049-ENST00000324689.8:26258|1886
LNYFKKSQQLLSLGSAHVLAR
>FUSION-ENST00000570947.5:37357-ENST00000579407.5:26103|397
MKVGFPLSLPALPCSCWR
>FUSION-ENST00000578200.1:63926-ENST00000578492.5:29751|978
MICPPRPPKVLVLQA
>ENST00000368653.7|SNV-19184-G-A|2
RTPSTGKAMHTPKPAVSGEK
>FUSION-ENST00000570947.5:37357-ENST00000579407.5:26103|1134
MMLGQAVFR
>FUSION-ENST00000565522.5:50049-ENST00000324689.8:26258|365
PLPPQKKSSPLFSSK
>FUSION-ENST00000578200.1:63926-ENST00000578492.5:29751|458
MSFFCVQKLFS
>FUSION-ENST00000565522.5:50049-ENST00000324689.8:26258|636
DSLHGIK
>FUSION-ENST00000578200.1:63926-ENST00000578492.5:29751|2805
MSNFSFRLLLTRVGPI
>FUSION-ENST00000565522.5:50049-ENST00000324689.8:26258|2270
GGGRDSIRR
>FUSION-ENST00000565522.5:50049-ENST00000324689.8:26258|1804
MNVCSQLSAK
>FUSION-ENST00000565522.5:50049-ENST00000324689.8:26258|746
MSRQCNRFLPFF
>FUSION-ENST00000578200.1:63926-ENST00000578492.5:29751|2975
TCSEFGI
>FUSION-ENST00000565522.5:50049-ENST00000324689.8:26258|1510
MYMAYISNSKLGRSVIMCIFK
>ENST00000513021.1|SNV-524744-C-T|1
INLFSSLS
>FUSION-ENST00000578200.1:63926-ENST00000578492.5:29751|693
SHSTWPKIR
>FUSION-ENST00000578200.1:63926-ENST00000578492.5:29751|1594
ITFLVPELFMDSTSPQDSSFLYQS
>FUSION-ENST00000578200.1:63926-ENST00000578492.5:29751|2154
MTDSGHQQELSKEQSESYISFSDLA
>FUSION-ENST00000565522.5:50049-ENST00000324689.8:26258|1147
AHHSTFFAPS
>FUSION-ENST00000578200.1:63926-ENST00000578492.5:29751|2225
PVISALWEASAGGWLELR
>FUSION-ENST00000570947.5:37357-ENST00000579407.5:26103|701
ALQTGTAQRLCIHSAGSTALSSHR
>FUSION-ENST00000565522.5:50049-ENST00000324689.8:26258|163
IGLNFAKR
>FUSION-ENST00000578200.1:63926-ENST00000578492.5:29751|280
MIFRGLIK
>FUSION-ENST00000578200.1:63926-ENST00000578492.5:29751|1659
KRWWLMPVIPALWEVEVGR
>FUSION-ENST00000578200.1:63926-ENST00000578492.5:29751|1867
KTTMGYYFTTTR
>ENST00000224784.10|SNV-43993-G-A|4
HQGVMVGMGQKDSYVSDEAQSKR
>FUSION-ENST00000578200.1:63926-ENST00000578492.5:29751|2383
MKAHRYF
>FUSION-ENST00000565522.5:50049-ENST00000324689.8:26258|44
MFVLSGLFFVFYSK
>ENST00000404816.7|MNV-239987-CT-C|1
MSSIQHIPCL
>FUSION-ENST00000578200.1:63926-ENST00000578492.5:29751|627
FTKMDTVILR
>FUSION-ENST00000578200.1:63926-ENST00000578492.5:29751|93
MGGGLTMLPR
>FUSION-ENST00000565522.5:50049-ENST00000324689.8:26258|1717
KISNGDPLIQMKALNLLK
>FUSION-ENST00000570947.5:37357-ENST00000579407.5:26103|412
VHWSVTD
>FUSION-ENST00000570947.5:37357-ENST00000579407.5:26103|1062
YFGDCCDTPCLK
>FUSION-ENST00000570947.5:37357-ENST00000579407.5:26103|1257
PFLTLRRFPFNSSLLNF
>FUSION-ENST00000578200.1:63926-ENST00000578492.5:29751|1508
VCQSLVVIWI
>FUSION-ENST00000570947.5:37357-ENST00000579407.5:26103|1219
QMFKVHFMAGR
>FUSION-ENST00000570947.5:37357-ENST00000579407.5:26103|544
MLPRLVLNS
>ENST00000331563.7|SNV-6424-C-A|3
LVKLFNNANQEVQRHATGAMR
>FUSION-ENST00000570947.5:37357-ENST00000579407.5:26103|140
MPPPRLPPKK
>FUSION-ENST00000570947.5:37357-ENST00000579407.5:26103|133
VGGRGFGMKQFHLRPSALVR
>FUSION-ENST00000578200.1:63926-ENST00000578492.5:29751|1919
NEVEPLPHAIYK
>ENST00000421802.1|SNV-29966-A-C|2
GLIKYWFHTPPSIPLPIEEV
>ENST00000467156.1|SNV-19150-A-G|12
MQNIATLTVPISMRINMRWGKPSK
>FUSION-ENST00000565522.5:51146-ENST00000324689.8:22856|100
SVESRSSR
>ENST00000513104.6|SNV-8922-T-C|2
LANTETEFKNDYR
>FUSION-ENST00000570947.5:37357-ENST00000579407.5:26103|1366
TLGGDFGR
>FUSION-ENST00000565522.5:50049-ENST00000324689.8:26258|753
FGINRYLILLCDLPL
>FUSION-ENST00000565522.5:50049-ENST00000324689.8:26258|738
FTSLHHKF
>FUSION-ENST00000570947.5:37357-ENST00000579407.5:26103|1388
KYPGGNWIYHLLR
>FUSION-ENST00000565522.5:50049-ENST00000324689.8:26258|805
MLNLICSNSLM
>ENST00000435118.5|INDEL-14135-A-AA|6
IDDINVTQKK
>FUSION-ENST00000565522.5:50049-ENST00000324689.8:26258|4
VKPKLKWPTR
>FUSION-ENST00000578200.1:63926-ENST00000578492.5:29751|2272
YISISKLFIIWP
>FUSION-ENST00000565522.5:50049-ENST00000324689.8:26258|798
IRQEILEQVLNRVVTR
>ENST00000644093.1|SNV-540922-A-C|1
TCRHEEVIKK
>FUSION-ENST00000578200.1:63926-ENST00000578492.5:29751|810
GIFGKDILSSWELYSH
>FUSION-ENST00000565522.5:50049-ENST00000324689.8:26258|2417
MGKFIFK
>FUSION-ENST00000578200.1:63926-ENST00000578492.5:29751|2103
LECCGMISAYCNLR
>ENST00000531224.6|SNV-11393-C-T|2
LSSSRSSSPYSK
>ENST00000611665.4|SNV-5160-G-C|4
QPDELLDSMSDWCKEHHGKSALTK
>FUSION-ENST00000570947.5:37357-ENST00000579407.5:26103|1403
QRLTVRR
>FUSION-ENST00000578200.1:63926-ENST00000578492.5:29751|281
PDLVILLPWPPTVLGL
>FUSION-ENST00000578200.1:63926-ENST00000578492.5:29751|32
MLTLPPLTSCFVVRL
>FUSION-ENST00000565522.5:50049-ENST00000324689.8:26258|2250
FPTQKPR
>FUSION-ENST00000578200.1:63926-ENST00000578492.5:29751|1404
ITYCKCGHR
>FUSION-ENST00000578200.1:63926-ENST00000578492.5:29751|2669
TCQPLICFR
>FUSION-ENST00000565522.5:50049-ENST00000324689.8:26258|1999
MFSLCSRIPLSILHCS
>FUSION-ENST00000570947.5:37357-ENST00000579407.5:26103|1364
MSVPTPRFIFGTPR
>FUSION-ENST00000578200.1:63926-ENST00000578492.5:29751|1062
MGAMQAYR
>FUSION-ENST00000578200.1:63926-ENST00000578492.5:29751|1201
MSHINVR
>FUSION-ENST00000578200.1:63926-ENST00000578492.5:29751|2583
REPPRPALCVYFFSKAK
>FUSION-ENST00000578200.1:63926-ENST00000578492.5:29751|2647
LMKPVYQCFSFVVHVF
>FUSION-ENST00000570947.5:37357-ENST00000579407.5:26103|41
MLMAGTLKGLSHPCPHLDFPPK
>ENST00000558911.1|SNV-101043-G-A|1
DNNIHLKGLPSYLYNKVIGCSGWR
>ENST00000552515.5|SNV-34469-G-C|2
TLGFIQTVYSKWEIK
>FUSION-ENST00000570947.5:37357-ENST00000579407.5:26103|197
STCGTRCRHTVCHDQAR
>FUSION-ENST00000565522.5:50049-ENST00000324689.8:26258|178
MSFFSYYTQLKQFYEPKPDLLPPLK
>FUSION-ENST00000578200.1:63926-ENST00000578492.5:29751|1025
RVTQAGVQWYDLGSR
>FUSION-ENST00000578200.1:63926-ENST00000578492.5:29751|2194
MSVPLHCNWGDRGRPCLKK
>FUSION-ENST00000565522.5:50049-ENST00000324689.8:26258|197
LFWVVLSRSPLTCLP
>ENST00000624720.1|SNV-11584-A-G|1
ITDQIVEQKMLLAPLLLRK
>ENST00000457545.7|INDEL-28669-C-CGTG|4
LSDEEMATILSFNRNWRAFDVFK
>ENST00000231188.9|SNV-1347-G-A|1
TAGSVRLAGGLTLGGLFPVHAR
>FUSION-ENST00000570947.5:37357-ENST00000579407.5:26103|1350
NVPISTYPHQHLLFSVF
>FUSION-ENST00000413171.6:55948-ENST00000445716.6:20478|6
KNQDSLIKK
>ENST00000328333.12|MNV-16946-AC-A|21
VTVGRLDPKGSR
>FUSION-ENST00000565522.5:50049-ENST00000324689.8:26258|2240
HKMRNDK
>ENST00000416188.3|SNV-32864-G-A|1
STDSSPER
>FUSION-ENST00000570947.5:37357-ENST00000579407.5:26103|663
DPWVLGQPSLSLHPSPLENVTLVLR
>FUSION-ENST00000578200.1:63926-ENST00000578492.5:29751|172
FFFFLGPIENEAVFFGR
>FUSION-ENST00000578200.1:63926-ENST00000578492.5:29751|2170
MNESFKK
>FUSION-ENST00000578200.1:63926-ENST00000578492.5:29751|2937
YNVYIIILISDTGFSFNGLDRK
>FUSION-ENST00000570947.5:37357-ENST00000579407.5:26103|1303
MFIQVFWPF
>FUSION-ENST00000570947.5:37357-ENST00000579407.5:26103|1369
ERTLVDLKFFIVW
>FUSION-ENST00000570947.5:37357-ENST00000579407.5:26103|960
GGILSLSDFPFIPLKADPHFWWQCK
>FUSION-ENST00000570947.5:37357-ENST00000579407.5:26103|52
LQHEAAVQHPSSVASPSSPRGPR
>FUSION-ENST00000565522.5:51146-ENST00000324689.8:22856|40
TIGPHHHAQLFK
>FUSION-ENST00000578200.1:63926-ENST00000578492.5:29751|382
SFHFMNHRIVVCLKK
>ENST00000308624.10|SNV-287071-G-A|3
WNAFEVLALDRVSSGILR
>ENST00000400324.9|SNV-193981-A-T|1
LENTFCCQHKERR
>ENST00000360461.9|SNV-7339-T-C|4
MRALATGLGSEAIRQECR
>FUSION-ENST00000565522.5:50049-ENST00000324689.8:26258|2257
MAHVRICNKPACCAHVP
>FUSION-ENST00000578200.1:63926-ENST00000578492.5:29751|2399
LIFTYSFSK
>FUSION-ENST00000565522.5:50049-ENST00000324689.8:26258|1433
VFYTFLV
>ENST00000543251.5|SNV-12488-G-C|3
KSEANKESLPR
>FUSION-ENST00000570947.5:37357-ENST00000579407.5:26103|1002
SPHKGTGLPKQEPHANI
>FUSION-ENST00000565522.5:50049-ENST00000324689.8:26258|1546
MYTSKMKNSNHIINK
>FUSION-ENST00000578200.1:63926-ENST00000578492.5:29751|2645
KPVYQCFSFVVHVF
>FUSION-ENST00000578200.1:63926-ENST00000578492.5:29751|1454
MTLHGHV
>FUSION-ENST00000578200.1:63926-ENST00000578492.5:29751|69
QFFQGHGEQGMCWDETVPSQIIRL
>FUSION-ENST00000570947.5:37357-ENST00000579407.5:26103|895
MREAACAGKLLP
>FUSION-ENST00000565522.5:50049-ENST00000324689.8:26258|1305
AQSWLTATSTFR
>FUSION-ENST00000578200.1:63926-ENST00000578492.5:29751|1585
MLFKLVSNSWAKGILPP
>FUSION-ENST00000565522.5:50049-ENST00000324689.8:26258|1378
LARLVLN
>FUSION-ENST00000570947.5:37357-ENST00000579407.5:26103|432
MFIPQQLRPHTQPTSLGDWR
>FUSION-ENST00000570947.5:37357-ENST00000579407.5:26103|806
MLLVHVEVWER
>FUSION-ENST00000570947.5:37357-ENST00000579407.5:26103|297
GLQHLIK
>FUSION-ENST00000578200.1:63926-ENST00000578492.5:29751|1414
MLMIWGFNTFAFLLKCAFWHMTVLW
>FUSION-ENST00000570947.5:37357-ENST00000579407.5:26103|962
PPTKGGILSLSDFPFIPLK
>FUSION-ENST00000570947.5:37357-ENST00000579407.5:26103|381
KNTYREEHK
>FUSION-ENST00000578200.1:63926-ENST00000578492.5:29751|1745
VILTILYCKYMVK
>ENST00000286349.4|SNV-5094-C-A|4
AASLFSAIAKFKEVR
>FUSION-ENST00000578200.1:63926-ENST00000578492.5:29751|595
GIWVGSKSLLLWIVPQ
>FUSION-ENST00000578200.1:63926-ENST00000578492.5:29751|2143
SCQSLHVVCLHGLVYGSFTAATLLT
>FUSION-ENST00000578200.1:63926-ENST00000578492.5:29751|1219
EELYSGKT
>FUSION-ENST00000565522.5:50049-ENST00000324689.8:26258|261
NHLYKDHCNCIHYVIFLKEK
>FUSION-ENST00000565522.5:50049-ENST00000324689.8:26258|975
MPLHLTHGLFLK
>ENST00000613886.4|SNV-88676-G-A|4
FLTTLQQFGNDISPEIGK
>FUSION-ENST00000578200.1:63926-ENST00000578492.5:29751|1426
MSFLLIFK
>ENST00000545388.2|SNV-76669-C-T|6
PSANTPFSYLLPKGPVSIYK
>FUSION-ENST00000570947.5:37357-ENST00000579407.5:26103|1038
AAPVGWEPCLPLLVVETGECHGCGR
>FUSION-ENST00000578200.1:63926-ENST00000578492.5:29751|455
VSHCGFDLHFSNDQ
>FUSION-ENST00000578200.1:63926-ENST00000578492.5:29751|2785
LVRLVSNS
>ENST00000359440.6|SNV-41350-G-C|1
DSIKRSLPPR
>FUSION-ENST00000570947.5:37357-ENST00000579407.5:26103|61
LLLFFMVYIR
>FUSION-ENST00000578200.1:63926-ENST00000578492.5:29751|2808
MSNFSFR
>ENST00000261556.11|SNV-144779-T-G|2
RTKSIYNWTEEYGR
>FUSION-ENST00000570947.5:37357-ENST00000579407.5:26103|844
MILHFSAVLENHFSNGY
>FUSION-ENST00000565522.5:50049-ENST00000324689.8:26258|1165
MICPRLTIVLSLPHPDASHVSK
>FUSION-ENST00000565522.5:50049-ENST00000324689.8:26258|2457
MLGCFFSLMFFLS
>FUSION-ENST00000578200.1:63926-ENST00000578492.5:29751|394
EHGGLDMR
>FUSION-ENST00000578200.1:63926-ENST00000578492.5:29751|1141
MNNFNKQNEK
>FUSION-ENST00000578200.1:63926-ENST00000578492.5:29751|2838
PSPLAILAHLLRLNSKITVIPR
>FUSION-ENST00000343505.9:250589-ENST00000432797.6:129020|185
ELAPDSYKVQDKK
>FUSION-ENST00000565522.5:50049-ENST00000324689.8:26258|1839
MKFGVVGRTQFNS
>FUSION-ENST00000565522.5:50049-ENST00000324689.8:26258|267
MSHRVWPVSFL
>FUSION-ENST00000578200.1:63926-ENST00000578492.5:29751|2387
MDEITTVSARVNGVCSKGEIK
>ENST00000559362.5|SNV-200946-C-A|2
AVTDPQGVGTTEMIPLDWEK
>FUSION-ENST00000565522.5:50049-ENST00000324689.8:26258|640
ILPSPKNIR
>FUSION-ENST00000578200.1:63926-ENST00000578492.5:29751|359
MSHCAQPVSSNFKIDM
>FUSION-ENST00000565522.5:50049-ENST00000324689.8:26258|2089
MRIITKR
>FUSION-ENST00000578200.1:63926-ENST00000578492.5:29751|482
CPLYGLGN
>FUSION-ENST00000578200.1:63926-ENST00000578492.5:29751|518
MVREEARLQWIR
>FUSION-ENST00000578200.1:63926-ENST00000578492.5:29751|497
VVDVWCYF
>FUSION-ENST00000565522.5:50049-ENST00000324689.8:26258|1642
MDIYLFEELAYLKTSGNRYR
>FUSION-ENST00000578200.1:63926-ENST00000578492.5:29751|2852
NALAPSNTCPSFKAQLKDYCYP
>FUSION-ENST00000565522.5:50049-ENST00000324689.8:26258|882
ASSLKNHA
>FUSION-ENST00000565522.5:50049-ENST00000324689.8:26258|2455
IAFIAIF
>ENST00000417564.3|SNV-70283-C-A|4
LAYTLLNKLTSKNEPLLK
>ENST00000545450.7|SNV-4227-C-T|4
FFSRIMK
>ENST00000334194.4|SNV-27397-G-C|5
DKLKQDTTHK
>FUSION-ENST00000565522.5:50049-ENST00000324689.8:26258|702
VTVLGRNDLRLISK
>FUSION-ENST00000578200.1:63926-ENST00000578492.5:29751|2608
MILPFKFICFNTMLS
>FUSION-ENST00000578200.1:63926-ENST00000578492.5:29751|365
FFFLLYQV
>ENST00000393501.5|SNV-350671-A-G|5
LSASLVNASSLSEAEQLQR
>FUSION-ENST00000570947.5:37357-ENST00000579407.5:26103|5
YLLFSLTGFFPHLNELP
>FUSION-ENST00000578200.1:63926-ENST00000578492.5:29751|1018
EALPPGFR
>FUSION-ENST00000565522.5:50049-ENST00000324689.8:26258|466
MMYYKIYK
>FUSION-ENST00000570947.5:37357-ENST00000579407.5:26103|790
TAYLSAQLGK
>ENST00000374423.9|SNV-35517-A-G|3
KKVTWADLQGR
>FUSION-ENST00000578200.1:63926-ENST00000578492.5:29751|1131
IQVLEVHGK
>FUSION-ENST00000570947.5:37357-ENST00000579407.5:26103|787
MTPVLVPGSLSSLFFLDQNTSDFSR
>FUSION-ENST00000578200.1:63926-ENST00000578492.5:29751|1876
KLVITNIIIIIIR
>FUSION-ENST00000565522.5:50049-ENST00000324689.8:26258|1645
DIYLFEELAYLK
>FUSION-ENST00000565522.5:50049-ENST00000324689.8:26258|1683
ARGACQWSQLLGR
>ENST00000534359.1|SNV-4038-G-A|2
SPSTYLPTQARR
>FUSION-ENST00000565522.5:50049-ENST00000324689.8:26258|1010
LECSATILAHCTLDLLGSSNPPT
>FUSION-ENST00000578200.1:63926-ENST00000578492.5:29751|1112
REKTGIIDTA
>FUSION-ENST00000565522.5:50049-ENST00000324689.8:26258|1159
YLLFITVIICFEHK
>FUSION-ENST00000578200.1:63926-ENST00000578492.5:29751|724
MKRAMGCGSSPQGTFPR
>FUSION-ENST00000578200.1:63926-ENST00000578492.5:29751|2495
MFQYFNQIFSIFYF
>ENST00000328333.12|MNV-16946-AC-A|1
APSAFLENAG
>FUSION-ENST00000578200.1:63926-ENST00000578492.5:29751|1971
KLNLYLMPYIK
>FUSION-ENST00000578200.1:63926-ENST00000578492.5:29751|2317
CEHNTLQP
>FUSION-ENST00000570947.5:37357-ENST00000579407.5:26103|1069
MKYNPHSSLQEEGMLISRR
>FUSION-ENST00000565522.5:50049-ENST00000324689.8:26258|842
FIWEADLNVNLVF
>FUSION-ENST00000570947.5:37357-ENST00000579407.5:26103|1226
MISSLTYWLLK
>FUSION-ENST00000578200.1:63926-ENST00000578492.5:29751|980
MICPPRPPK
>ENST00000544123.5|SNV-207181-C-A|2
LLTLGSKFR
>FUSION-ENST00000565522.5:50049-ENST00000324689.8:26258|1108
MAHCTLK
>FUSION-ENST00000565522.5:50049-ENST00000324689.8:26258|1036
NLSSLQPSPPR
>ENST00000375254.8|SNV-56362-T-C|1
SSNGGSKTSPALR
>FUSION-ENST00000570947.5:37357-ENST00000579407.5:26103|621
AGDGEHLFFFFLFFFFLR
>FUSION-ENST00000565522.5:50049-ENST00000324689.8:26258|699
DCLILVLRKAMFAK
>FUSION-ENST00000578200.1:63926-ENST00000578492.5:29751|251
MYHVPSRQK
>FUSION-ENST00000565522.5:50049-ENST00000324689.8:26258|1417
AWPDFLFFK
>FUSION-ENST00000565522.5:50049-ENST00000324689.8:26258|257
MNCITSFPGSR
>FUSION-ENST00000570947.5:37357-ENST00000579407.5:26103|91
SPSTVVTGPHR
>FUSION-ENST00000578200.1:63926-ENST00000578492.5:29751|662
MEISDLGSGVERK
>FUSION-ENST00000570947.5:37357-ENST00000579407.5:26103|83
IVPLHSSLGNKAGLY
>FUSION-ENST00000570947.5:37357-ENST00000579407.5:26103|955
MEKPPNTKFAR
>FUSION-ENST00000565522.5:50049-ENST00000324689.8:26258|2437
LKTVFQMFSDSRIE
>FUSION-ENST00000570947.5:37357-ENST00000579407.5:26103|496
VWTPRCPCVCGLHSFYVCVDSPR
>FUSION-ENST00000578200.1:63926-ENST00000578492.5:29751|2393
MHLTLRCRL
>FUSION-ENST00000570947.5:37357-ENST00000579407.5:26103|669
ALSKRGASPAR
>FUSION-ENST00000570947.5:37357-ENST00000579407.5:26103|1349
MYRAPFLFLGG
>FUSION-ENST00000578200.1:63926-ENST00000578492.5:29751|1937
ITGISHCTQPRLYQN
>FUSION-ENST00000578200.1:63926-ENST00000578492.5:29751|2521
TALKPGVKIPKK
>FUSION-ENST00000565522.5:50049-ENST00000324689.8:26258|2384
CHHVRLIFVFLAEMGFR
>FUSION-ENST00000565522.5:50049-ENST00000324689.8:26258|1452
MFSKMNLQEIPPLVYQLLVLSSK
>FUSION-ENST00000578200.1:63926-ENST00000578492.5:29751|242
LVRLVSNA
>FUSION-ENST00000565522.5:50049-ENST00000324689.8:26258|1604
FIKHWISA
>FUSION-ENST00000565522.5:50049-ENST00000324689.8:26258|2477
TLSIMGFFSFFCQLMSIMFLR
>ENST00000403987.3|SNV-2903-A-G|1
QAQRHRR
>FUSION-ENST00000565522.5:50049-ENST00000324689.8:26258|1315
FFFFFLRRGQ
>FUSION-ENST00000578200.1:63926-ENST00000578492.5:29751|2576
QFFCLGLWSSWDYR
>ENST00000370141.7|SNV-7098-T-G|1
EGLNSTLKDHIMSHPALHDALNDPK
>FUSION-ENST00000578200.1:63926-ENST00000578492.5:29751|377
IVVCLKK
>FUSION-ENST00000578200.1:63926-ENST00000578492.5:29751|368
MSFYTLNFQ
>ENST00000502489.5|SNV-344524-C-T|4
MGGSWPNMEDGAAQR
>FUSION-ENST00000565522.5:50049-ENST00000324689.8:26258|693
FAKYVASFSIIGR
>FUSION-ENST00000565522.5:50049-ENST00000324689.8:26258|1410
HFKPHNPILPLLYGYGNR
>FUSION-ENST00000570947.5:37357-ENST00000579407.5:26103|754
QHPPRTAQPTTWKMVLFIVFG
>FUSION-ENST00000578200.1:63926-ENST00000578492.5:29751|1543
MSTHKKPEGFK
>FUSION-ENST00000565522.5:50049-ENST00000324689.8:26258|331
SSITFFFFLR
>FUSION-ENST00000565522.5:50049-ENST00000324689.8:26258|605
MHAVFFYSCYGCK
>FUSION-ENST00000570947.5:37357-ENST00000579407.5:26103|892
EAACAGKLLP
>FUSION-ENST00000565522.5:50049-ENST00000324689.8:26258|1245
GENYSAGNSK
>FUSION-ENST00000578200.1:63926-ENST00000578492.5:29751|1099
YVITGYNLATALGM
>FUSION-ENST00000570947.5:37357-ENST00000579407.5:26103|1418
MFEVCFATGL
>FUSION-ENST00000578200.1:63926-ENST00000578492.5:29751|1464
FPCLSLLSIWDYR
>FUSION-ENST00000565522.5:50049-ENST00000324689.8:26258|1374
MDMEIERQR
>FUSION-ENST00000570947.5:37357-ENST00000579407.5:26103|390
RSGASPACV
>FUSION-ENST00000565522.5:50049-ENST00000324689.8:26258|943
DKGYIHIISTVGYNIKWYK
>ENST00000509657.5|SNV-20924-A-G|2
FSSELEQIELHNSVRDR
>FUSION-ENST00000578200.1:63926-ENST00000578492.5:29751|2424
TVLPHCKFCCLTK
>ENST00000552515.5|SNV-34469-G-C|4
EVLVVRTLGFIQTVYSKWEIK
>FUSION-ENST00000578200.1:63926-ENST00000578492.5:29751|1182
MAHYSAFYYYYYYYLFIYLFIYFER
>FUSION-ENST00000578200.1:63926-ENST00000578492.5:29751|2147
MVSVGQGFGK
>FUSION-ENST00000578200.1:63926-ENST00000578492.5:29751|402
VVFFNSVKRVNGSLMGIALNL
>FUSION-ENST00000578200.1:63926-ENST00000578492.5:29751|1167
YLCTLFS
>ENST00000443006.5|SNV-18265-G-T|3
FSSFEEK
>FUSION-ENST00000578200.1:63926-ENST00000578492.5:29751|1330
MAIRHYR
>FUSION-ENST00000565522.5:50049-ENST00000324689.8:26258|1693
WRSPYPNESTQLIKSSQVFV
>FUSION-ENST00000565522.5:50049-ENST00000324689.8:26258|1152
LFEAQFT
>FUSION-ENST00000565522.5:50049-ENST00000324689.8:26258|1333
EENFSRKK
>FUSION-ENST00000578200.1:63926-ENST00000578492.5:29751|824
AFMLLLSCRDSIIK
>ENST00000502489.5|SNV-344524-C-T|1
GGSWPNMEDGAAQRIGWAGNSG
>FUSION-ENST00000578200.1:63926-ENST00000578492.5:29751|2952
MTGLCLMCVQELVWSWCPTSQSILR
>FUSION-ENST00000570947.5:37357-ENST00000579407.5:26103|1191
NCLSFCLS
>FUSION-ENST00000578200.1:63926-ENST00000578492.5:29751|1493
WSNGENCQLDWVLICFSTHLKVF
>FUSION-ENST00000565522.5:51146-ENST00000324689.8:22856|58
MGFHHIGQAGLELLTL
>FUSION-ENST00000565522.5:50049-ENST00000324689.8:26258|520
MWMFTAITILSPMKLFALR
>FUSION-ENST00000565522.5:50049-ENST00000324689.8:26258|1377
MVSLCCPGWS
>FUSION-ENST00000578200.1:63926-ENST00000578492.5:29751|660
MEISDLGSGVERKAIY
>FUSION-ENST00000565522.5:50049-ENST00000324689.8:26258|2139
CVSHIQEK
>ENST00000308624.10|SNV-287071-G-A|7
AGTEKLRWNAFEVLALDR
>FUSION-ENST00000565522.5:50049-ENST00000324689.8:26258|2249
FPTQKPRK
>FUSION-ENST00000565522.5:50049-ENST00000324689.8:26258|551
MGVQRNN
>FUSION-ENST00000570947.5:37357-ENST00000579407.5:26103|990
MMEAWLQRPWRHGPPSIPGQNR
>FUSION-ENST00000578200.1:63926-ENST00000578492.5:29751|1963
LNLYLMPYIK
>FUSION-ENST00000565522.5:50049-ENST00000324689.8:26258|1486
DGNLALLARLVS
>FUSION-ENST00000578200.1:63926-ENST00000578492.5:29751|2203
MPVVPATREAEVGGSLEPGRSK
>FUSION-ENST00000565522.5:50049-ENST00000324689.8:26258|2159
LIYQFNTSKNPIELYI
>FUSION-ENST00000578200.1:63926-ENST00000578492.5:29751|1534
QTCETAEQTHK
>FUSION-ENST00000578200.1:63926-ENST00000578492.5:29751|2266
CHHTWLIFFFFFYF
>FUSION-ENST00000565522.5:50049-ENST00000324689.8:26258|2008
AYQHTLVFLANWRVAEAGELLEPR
>FUSION-ENST00000565522.5:50049-ENST00000324689.8:26258|1702
ANKNFYLGVGF
>FUSION-ENST00000565522.5:50049-ENST00000324689.8:26258|1380
FILCQGLF
>FUSION-ENST00000578200.1:63926-ENST00000578492.5:29751|2781
FHWGRAWWLTVVILGLWGG
>FUSION-ENST00000565522.5:50049-ENST00000324689.8:26258|1880
WCHYPPASCLSQKFRNPP
>FUSION-ENST00000565522.5:50049-ENST00000324689.8:26258|308
CWDYRHEPPCLACFFSLNKK
>FUSION-ENST00000565522.5:50049-ENST00000324689.8:26258|1907
DQVLCWKV
>FUSION-ENST00000565522.5:50049-ENST00000324689.8:26258|1697
NYTNENIKWR
>FUSION-ENST00000578200.1:63926-ENST00000578492.5:29751|2223
SSRPAWTTWQNSDSTKK
>ENST00000526799.5|SNV-12690-C-A|5
LNDQLMLLERNFLNPR
>FUSION-ENST00000578200.1:63926-ENST00000578492.5:29751|1388
RSSCLSLLSGWDYRHLPPHLANFK
>FUSION-ENST00000570947.5:37357-ENST00000579407.5:26103|368
IMSPVNK
>FUSION-ENST00000578200.1:63926-ENST00000578492.5:29751|2114
MGWFMAALRQLHC
>FUSION-ENST00000578200.1:63926-ENST00000578492.5:29751|151
QKKIFFFP
>FUSION-ENST00000578200.1:63926-ENST00000578492.5:29751|1469
LPQPPKVLGLQV
>FUSION-ENST00000570947.5:37357-ENST00000579407.5:26103|258
SLNPVFPSSPGSGRSAMR
>FUSION-ENST00000570947.5:37357-ENST00000579407.5:26103|500
CVWTLRGVR
>FUSION-ENST00000578200.1:63926-ENST00000578492.5:29751|2466
MLHVVGVDSR
>FUSION-ENST00000578200.1:63926-ENST00000578492.5:29751|2486
TCKTETQSLNECAWNKWC
>FUSION-ENST00000570947.5:37357-ENST00000579407.5:26103|803
LLVHVEVWERR
>FUSION-ENST00000578200.1:63926-ENST00000578492.5:29751|1513
LGVQIRVCQSLVVIWI
>FUSION-ENST00000578200.1:63926-ENST00000578492.5:29751|147
LSIFHYAYWPILLIYLFLR
>ENST00000307493.8|SNV-7839-C-T|2
WNDYEVLEEFNFASYVLDYWAQK
>FUSION-ENST00000565522.5:50049-ENST00000324689.8:26258|438
MPRCTINEQ
>FUSION-ENST00000565522.5:50049-ENST00000324689.8:26258|1188
SLKSPGSLL
>FUSION-ENST00000565522.5:50049-ENST00000324689.8:26258|1403
SIIYRSENILR
>FUSION-ENST00000570947.5:37357-ENST00000579407.5:26103|257
SAMRPWPLPNCAQNQ
>FUSION-ENST00000578200.1:63926-ENST00000578492.5:29751|403
VVFFNSVKR
>FUSION-ENST00000565522.5:50049-ENST00000324689.8:26258|765
IPPYDYRIINMFFSK
>FUSION-ENST00000570947.5:37357-ENST00000579407.5:26103|1210
AGRVTCPGECAVHT
>FUSION-ENST00000565522.5:50049-ENST00000324689.8:26258|503
WLLENIK
>FUSION-ENST00000565522.5:50049-ENST00000324689.8:26258|667
HFAKCFMCFFHLVFR
>ENST00000486752.5|SNV-11658-G-A|9
MGLEPGSLDRKPVPEK
>FUSION-ENST00000565522.5:50049-ENST00000324689.8:26258|2088
MQEKISLSTYK
>FUSION-ENST00000578200.1:63926-ENST00000578492.5:29751|1791
MEPPNSVNSRLHEI
>FUSION-ENST00000570947.5:37357-ENST00000579407.5:26103|1067
TNLKYFGDCCDTPCLK
>FUSION-ENST00000565522.5:50049-ENST00000324689.8:26258|158
SQMCEIIGSSHTVHQKLFIWP
>FUSION-ENST00000565522.5:50049-ENST00000324689.8:26258|1022
MPFCFFL
>FUSION-ENST00000578200.1:63926-ENST00000578492.5:29751|983
MSYLKQR
>FUSION-ENST00000570947.5:37357-ENST00000579407.5:26103|672
AVHVHRKPHGLPGTAPRPLNWGLR
>FUSION-ENST00000565522.5:50049-ENST00000324689.8:26258|1146
MVSLCHLGWSAIS
>FUSION-ENST00000565522.5:50049-ENST00000324689.8:26258|1759
LTWFIFLPPSK
>ENST00000612273.1|SNV-2685-G-C|5
GTYTDCAIKKGLQQLLVGGSHLK
>FUSION-ENST00000578200.1:63926-ENST00000578492.5:29751|1660
YDSKVQFC
>ENST00000537113.5|SNV-19984-T-C|3
MPPICPPHSRCWSSTATR
>FUSION-ENST00000565522.5:50049-ENST00000324689.8:26258|274
IERQLMVFRPFK
>FUSION-ENST00000578200.1:63926-ENST00000578492.5:29751|1815
MEGGWSRLIS
>FUSION-ENST00000565522.5:50049-ENST00000324689.8:26258|1370
MEIERQR
>FUSION-ENST00000570947.5:37357-ENST00000579407.5:26103|1393
MLSLLNYNSWFLINLR
>FUSION-ENST00000578200.1:63926-ENST00000578492.5:29751|199
FFFFFFPR
>FUSION-ENST00000578200.1:63926-ENST00000578492.5:29751|587
MVFLVLDP
>FUSION-ENST00000570947.5:37357-ENST00000579407.5:26103|250
SQRLIWSQCGLWR
>ENST00000435118.5|INDEL-14135-A-AA|7
EFRPEIPCIVVANKIDDINVTQKK
>FUSION-ENST00000578200.1:63926-ENST00000578492.5:29751|262
VILRASEGS
>FUSION-ENST00000565522.5:50049-ENST00000324689.8:26258|1050
VSFEVQK
>FUSION-ENST00000426841.6:245571-ENST00000432797.6:129020|186
RQQAQTVQADVVPINITAPDSYK
>FUSION-ENST00000578200.1:63926-ENST00000578492.5:29751|1650
SFEVRSLRPAWST
>FUSION-ENST00000578200.1:63926-ENST00000578492.5:29751|1860
MGYYFTTTRR
>FUSION-ENST00000578200.1:63926-ENST00000578492.5:29751|2598
FCLYYYFCDR
>ENST00000511080.5|SNV-10953-A-G|1
CFAIFLDHSRWTRLVDINLVR
>ENST00000481335.5|SNV-16623-G-A|6
SYMKDDIFR
>ENST00000457545.7|INDEL-28669-C-CGTG|3
NWRAFDVFK
>FUSION-ENST00000570947.5:37357-ENST00000579407.5:26103|1175
MSYVFFIPQSCITTFFSV
>FUSION-ENST00000565522.5:50049-ENST00000324689.8:26258|64
RCPQPRSK
>FUSION-ENST00000578200.1:63926-ENST00000578492.5:29751|1874
LVITNIIIIIIR
>ENST00000375147.8|SNV-33135-G-C|4
LFVWEILHSTIRNMNK
>FUSION-ENST00000578200.1:63926-ENST00000578492.5:29751|640
MWILSPENKHICNSLRIIAR
>FUSION-ENST00000565522.5:50049-ENST00000324689.8:26258|1107
MAHCTLKLLASSDPPTVEF
>FUSION-ENST00000552629.5:607-ENST00000322723.9:28136|25
SLNSFCPSAFPFPFERK
>FUSION-ENST00000578200.1:63926-ENST00000578492.5:29751|1495
SACSSVAIYFEK
>FUSION-ENST00000578200.1:63926-ENST00000578492.5:29751|1932
RENIYKLYLIR
>FUSION-ENST00000565522.5:50049-ENST00000324689.8:26258|63
CPQPRSK
>FUSION-ENST00000570947.5:37357-ENST00000579407.5:26103|555
VAGTTGARHLARLIFCIFSR
>FUSION-ENST00000578200.1:63926-ENST00000578492.5:29751|2796
VAHGCNPWTLGRLR
>FUSION-ENST00000565522.5:50049-ENST00000324689.8:26258|115
MILICTISK
>ENST00000508234.5|SNV-58382-C-T|3
MFYLFGLKSTWEVQHIWLIVSCLTL
>FUSION-ENST00000565522.5:50049-ENST00000324689.8:26258|1514
MYMAYISNSK
>FUSION-ENST00000578200.1:63926-ENST00000578492.5:29751|877
SSSLLKKNF
>FUSION-ENST00000578200.1:63926-ENST00000578492.5:29751|1449
ISAHHNLRLPSSSDPHASATR
>FUSION-ENST00000578200.1:63926-ENST00000578492.5:29751|2795
MVAHGCNPWTLGRLRMVDHLR
>FUSION-ENST00000578200.1:63926-ENST00000578492.5:29751|2204
PVVPATREAEVGGSLEPGR
>FUSION-ENST00000578200.1:63926-ENST00000578492.5:29751|926
PVILTVWETEVGGLLEPGQHGK
>FUSION-ENST00000570947.5:37357-ENST00000579407.5:26103|346
IILAAAVIKLQCSFIVSLK
>FUSION-ENST00000565522.5:50049-ENST00000324689.8:26258|135
DDPNLYNIQSKSTGCG
>FUSION-ENST00000578200.1:63926-ENST00000578492.5:29751|1669
LRGRYDSK
>ENST00000533298.5|SNV-15668-G-A|5
RASLPVHRWIYR
>FUSION-ENST00000552629.5:607-ENST00000322723.9:28136|27
RSLNSFCPSAFPFPFERK
>FUSION-ENST00000570947.5:37357-ENST00000579407.5:26103|878
GSLCRETPPLK
>FUSION-ENST00000578200.1:63926-ENST00000578492.5:29751|322
FRAIWHHIFFLEGFVLFR
>FUSION-ENST00000565522.5:50049-ENST00000324689.8:26258|489
LKNSLIPNQNK
>FUSION-ENST00000570947.5:37357-ENST00000579407.5:26103|1081
CWQLSVIIIAVIIIVLCIWKMFFPK
>FUSION-ENST00000578200.1:63926-ENST00000578492.5:29751|373
MALVFMID
>FUSION-ENST00000578200.1:63926-ENST00000578492.5:29751|995
ARPCSFLMCLQPRR
>ENST00000370765.10|SNV-335162-G-C|1
QLERLQICQRK
>FUSION-ENST00000578200.1:63926-ENST00000578492.5:29751|850
IRPPQPPK
>FUSION-ENST00000570947.5:37357-ENST00000579407.5:26103|980
MFPAFPFCTWVVPSFEL
>FUSION-ENST00000565522.5:50049-ENST00000324689.8:26258|732
LEGSGVISAHCNLR
>FUSION-ENST00000578200.1:63926-ENST00000578492.5:29751|248
YHVPSRQKLVTVEGPNGHR
>FUSION-ENST00000578200.1:63926-ENST00000578492.5:29751|1870
KMKTTMGYYFTTTR
>FUSION-ENST00000565522.5:50049-ENST00000324689.8:26258|273
IERQLMVFRPFKI
>FUSION-ENST00000570947.5:37357-ENST00000579407.5:26103|1098
ESHSVAQAGVRWR
>FUSION-ENST00000570947.5:37357-ENST00000579407.5:26103|1234
MYHFLFQHFELSFLLSQSSWVCQFC
>FUSION-ENST00000565522.5:50049-ENST00000324689.8:26258|2059
NICNVSQKKD
>FUSION-ENST00000565522.5:50049-ENST00000324689.8:26258|2360
MFIKINHMSYTR
>FUSION-ENST00000565522.5:50049-ENST00000324689.8:26258|1102
MIIEHLFMCSLTVLIPSLVKCLFK
>FUSION-ENST00000565522.5:50049-ENST00000324689.8:26258|244
DTWMSFTFLSALFS
>FUSION-ENST00000570947.5:37357-ENST00000579407.5:26103|1323
MVKPRLY
>ENST00000405975.6|SNV-54868-G-A|3
LLTVEQVK
>FUSION-ENST00000578200.1:63926-ENST00000578492.5:29751|1065
GEIMGAMQAYREK
>FUSION-ENST00000578200.1:63926-ENST00000578492.5:29751|1146
QWFSEDFI
>FUSION-ENST00000570947.5:37357-ENST00000579407.5:26103|281
MFKFTISLENLFCY
>FUSION-ENST00000578200.1:63926-ENST00000578492.5:29751|2058
NQYWYTFIN
>FUSION-ENST00000578200.1:63926-ENST00000578492.5:29751|1362
LPRLVLNSWAQAVLPPQPPK
>FUSION-ENST00000578200.1:63926-ENST00000578492.5:29751|2818
FFITNNCCKHLGVGNFDFFFK
>FUSION-ENST00000578200.1:63926-ENST00000578492.5:29751|2768
VKLCLQKK
>FUSION-ENST00000565522.5:50049-ENST00000324689.8:26258|1238
MASAFSFMN
>FUSION-ENST00000578200.1:63926-ENST00000578492.5:29751|601
VVCCTHQPIIYIR
>FUSION-ENST00000565522.5:50049-ENST00000324689.8:26258|84
NNFISYPSTLKSI
>FUSION-ENST00000578200.1:63926-ENST00000578492.5:29751|697
MIKIRFF
>ENST00000545450.7|SNV-4227-C-T|1
IMKANVDLLPRGAPER
>FUSION-ENST00000565522.5:50049-ENST00000324689.8:26258|1075
MFSSKNITIFALTFGFLIHSR
>FUSION-ENST00000578200.1:63926-ENST00000578492.5:29751|477
WCLVFCSCVSLLRMMLSGLIHVPAK
>FUSION-ENST00000570947.5:37357-ENST00000579407.5:26103|15
RSPSTVVAGPHRR
>ENST00000285879.5|SNV-4596-C-A|1
GTYASEEVIWDVLSGIGVSAGR
>FUSION-ENST00000565522.5:50049-ENST00000324689.8:26258|658
YAPLVLQSCSSK
>FUSION-ENST00000413171.6:55948-ENST00000445716.6:20478|25
ERCILKINLYHLSPCQNQSILR
>FUSION-ENST00000578200.1:63926-ENST00000578492.5:29751|2414
LARLVSSS
>FUSION-ENST00000570947.5:37357-ENST00000579407.5:26103|859
INWDEIGKYGT
>FUSION-ENST00000413171.6:55948-ENST00000445716.6:20478|21
INLYHLSPCQNQSILRR
>ENST00000486752.5|SNV-11658-G-A|11
TPREWINMGLEPGSLDRKPVPEK
>FUSION-ENST00000578200.1:63926-ENST00000578492.5:29751|767
WDCLVAGKQAQGSH
>FUSION-ENST00000570947.5:37357-ENST00000579407.5:26103|1401
MESEAGR
>FUSION-ENST00000565522.5:50049-ENST00000324689.8:26258|1519
VCSNLLFG
>FUSION-ENST00000565522.5:50049-ENST00000324689.8:26258|784
AVAVSKESNN
>FUSION-ENST00000578200.1:63926-ENST00000578492.5:29751|2302
MPFPRKFFK
>FUSION-ENST00000565522.5:50049-ENST00000324689.8:26258|1136
MFIFLRNCLFSK
>FUSION-ENST00000578200.1:63926-ENST00000578492.5:29751|225
MCIFYMK
>FUSION-ENST00000570947.5:37357-ENST00000579407.5:26103|68
KVCSLLQDDVMMPQRVR
>FUSION-ENST00000606221.1:749-ENST00000656150.1:58480|3
GGGGSLCLFNWRHRPGSWKGVVK
>FUSION-ENST00000570947.5:37357-ENST00000579407.5:26103|1392
LSLLNYNSWFLINLR
>ENST00000447510.6|SNV-100030-G-C|3
KYGRTIIGYFEHYLQWIEFSISQK
>FUSION-ENST00000565522.5:50049-ENST00000324689.8:26258|2390
LKQKWENSYSR
>FUSION-ENST00000565522.5:50049-ENST00000324689.8:26258|1724
ICSRIGTK
>ENST00000424785.7|SNV-1506-C-A|4
KVVITPSFAYGK
>FUSION-ENST00000578200.1:63926-ENST00000578492.5:29751|2934
IFFTVKTLG
>FUSION-ENST00000578200.1:63926-ENST00000578492.5:29751|299
YIEGVHTTRVLEKV
>ENST00000290219.10|SNV-29966-A-C|1
YWFHTPPSIPLPIEEYLK
>FUSION-ENST00000565522.5:50049-ENST00000324689.8:26258|1033
SPLFSGD
>FUSION-ENST00000578200.1:63926-ENST00000578492.5:29751|2434
VLNSGFQAVLSPQPPW
>FUSION-ENST00000578200.1:63926-ENST00000578492.5:29751|2737
RILAGCGDSR
>FUSION-ENST00000570947.5:37357-ENST00000579407.5:26103|438
MPMLRAS
>FUSION-ENST00000565522.5:50049-ENST00000324689.8:26258|2051
PGPMYIFMCINMHTFPGSLQ
>FUSION-ENST00000570947.5:37357-ENST00000579407.5:26103|1120
VPTDFRSHSFSK
>FUSION-ENST00000578200.1:63926-ENST00000578492.5:29751|352
YFLFFFFTVLCAKNLVKK
>FUSION-ENST00000570947.5:37357-ENST00000579407.5:26103|211
VCGARVVSDTGTPCLWSTCGT
>FUSION-ENST00000578200.1:63926-ENST00000578492.5:29751|1456
LISNLNEIACAS
>FUSION-ENST00000578200.1:63926-ENST00000578492.5:29751|1628
CILCSERGDFR
>FUSION-ENST00000578200.1:63926-ENST00000578492.5:29751|312
MQMCVMYIEGVHTTRVLEKV
>FUSION-ENST00000570947.5:37357-ENST00000579407.5:26103|97
WSPSTVVAGPHRR
>FUSION-ENST00000578200.1:63926-ENST00000578492.5:29751|1694
MEGLSGKGVFFLCFYTLLSL
>ENST00000508326.5|SNV-10953-A-G|1
CFAIFLGTSLCRISCVWNVFPGS
>ENST00000374660.6|INDEL-74020-G-GAATCA|2
MCVYPRLHIK
>ENST00000674434.1|SNV-272779-G-A|2
LANPSSESGAER
>FUSION-ENST00000578200.1:63926-ENST00000578492.5:29751|1913
MAGCGGSHL
>FUSION-ENST00000570947.5:37357-ENST00000579407.5:26103|167
WYSMQAHRVS
>FUSION-ENST00000578200.1:63926-ENST00000578492.5:29751|1028
ANVLPNYILLLFFFFFFFLRQESR
>FUSION-ENST00000565522.5:50049-ENST00000324689.8:26258|1128
ICGLLCMSSFIK
>FUSION-ENST00000578200.1:63926-ENST00000578492.5:29751|1631
MSNFCFLFVSWCFVFWEGVFK
>FUSION-ENST00000578200.1:63926-ENST00000578492.5:29751|2188
GGSLEPRKLR
>FUSION-ENST00000578200.1:63926-ENST00000578492.5:29751|1140
NNFNKQNEK
>FUSION-ENST00000570947.5:37357-ENST00000579407.5:26103|177
VLDEAFYPILTLTCNCYETLGIK
>FUSION-ENST00000578200.1:63926-ENST00000578492.5:29751|2949
CVQELVWSWCPTSQSILR
>ENST00000371809.3|SNV-5595-G-A|4
LAKAQTYLDKVENTCK
>FUSION-ENST00000565522.5:50049-ENST00000324689.8:26258|2129
RKLQMNQK
>ENST00000268231.13|SNV-10264-G-C|1
WGIIEVQNMAHCEFPLLRDLLIR
>FUSION-ENST00000578200.1:63926-ENST00000578492.5:29751|2755
MICFLHLFKLWPILFR
>ENST00000265018.4|SNV-145044-C-T|2
GASRPEDLQLIGCLQTRLK
>FUSION-ENST00000565522.5:50049-ENST00000324689.8:26258|511
FTAITILSPMKLFALRSWIV
>ENST00000619929.5|SNV-20221-G-A|2
QETDYMLNNGFNPR
>FUSION-ENST00000570947.5:37357-ENST00000579407.5:26103|1289
QRSSFILL
>FUSION-ENST00000565522.5:50049-ENST00000324689.8:26258|71
FYSFIMLR
>FUSION-ENST00000565522.5:50049-ENST00000324689.8:26258|1757
LTWFIFLPPSKLDLCCK
>FUSION-ENST00000578200.1:63926-ENST00000578492.5:29751|1089
CPPIFLC
>FUSION-ENST00000570947.5:37357-ENST00000579407.5:26103|22
VPLHSGGRSSPQTVPSTVVAGPHR
>ENST00000300146.10|SNV-15021-C-G|1
GLLHQRQQQNRSQHR
>FUSION-ENST00000578200.1:63926-ENST00000578492.5:29751|2456
FFVEMESHYVAQAGLK
>FUSION-ENST00000565522.5:51146-ENST00000324689.8:22856|88
MPLHSSLGNK
>FUSION-ENST00000578200.1:63926-ENST00000578492.5:29751|2956
IFNLGLILFK
>ENST00000187397.8|SNV-70047-G-A|1
MHPFKDDRR
>FUSION-ENST00000570947.5:37357-ENST00000579407.5:26103|634
RYSLCIGGCVLVAPYCLLILL
>FUSION-ENST00000565522.5:50049-ENST00000324689.8:26258|2047
CINMHTFPGSLQ
>FUSION-ENST00000570947.5:37357-ENST00000579407.5:26103|928
HPEEEQK
>ENST00000395591.5|INDEL-14135-A-AA|6
HTATVDGRTILVADINVTQKK
>FUSION-ENST00000565522.5:50049-ENST00000324689.8:26258|1916
SLVENCCSK
>FUSION-ENST00000578200.1:63926-ENST00000578492.5:29751|1809
DELKKLG
>ENST00000374423.9|SNV-35517-A-G|2
KVTWADLQGR
>FUSION-ENST00000578200.1:63926-ENST00000578492.5:29751|1927
MVAHDCSLSYWGGRGGR
>FUSION-ENST00000578200.1:63926-ENST00000578492.5:29751|38
LFHLRSSDFRFS
>FUSION-ENST00000565522.5:50049-ENST00000324689.8:26258|1932
DTHNRLSCLRFYS
>FUSION-ENST00000578200.1:63926-ENST00000578492.5:29751|722
TENEKSNGLWF
>FUSION-ENST00000570947.5:37357-ENST00000579407.5:26103|114
MSVCVSRAFPTQVVRR
>ENST00000341119.10|INDEL-40078-T-TT|2
AAILVMLFQLETTTIAK
>ENST00000645770.1|MNV-274286-TGATGATGGAAGCCTGACATCT-T|3
MFSRASRAQTK
>FUSION-ENST00000578200.1:63926-ENST00000578492.5:29751|2921
SISLYLYLIQAFLSMVWIEK
>FUSION-ENST00000578200.1:63926-ENST00000578492.5:29751|1236
TNGKSSQWPK
>FUSION-ENST00000565522.5:50049-ENST00000324689.8:26258|412
TVQLREIQLLTCD
>FUSION-ENST00000565522.5:50049-ENST00000324689.8:26258|1421
MQVIQMDDLPLTV
>FUSION-ENST00000565522.5:50049-ENST00000324689.8:26258|880
TSLLENLCLWR
>FUSION-ENST00000565522.5:50049-ENST00000324689.8:26258|330
MSSITFFFFLRDR
>FUSION-ENST00000570947.5:37357-ENST00000579407.5:26103|249
MSQRLIWSQCGLWRASPQPCQR
>FUSION-ENST00000565522.5:51146-ENST00000324689.8:22856|50
MSSKLTYVVAYIRICYFFFF
>FUSION-ENST00000570947.5:37357-ENST00000579407.5:26103|1122
LADDTFLVGGRVPTDFR
>FUSION-ENST00000565522.5:50049-ENST00000324689.8:26258|2219
MESLSRPVSIEEKR
>FUSION-ENST00000578200.1:63926-ENST00000578492.5:29751|1345
SSHYQICIDKTTYV
>FUSION-ENST00000578200.1:63926-ENST00000578492.5:29751|1158
FTFVYNVTETRQIKF
>FUSION-ENST00000565522.5:50049-ENST00000324689.8:26258|57
LCWSPKDSLNINLYL
>FUSION-ENST00000570947.5:37357-ENST00000579407.5:26103|950
LLPQLPNR
>FUSION-ENST00000565522.5:50049-ENST00000324689.8:26258|2113
MLEENMDEFLFKLSAVK
>FUSION-ENST00000578200.1:63926-ENST00000578492.5:29751|1282
MTNSEARVGNLNEPRAFSISK
>FUSION-ENST00000570947.5:37357-ENST00000579407.5:26103|888
KYPVDSVFYPCSHYATYQR
>FUSION-ENST00000578200.1:63926-ENST00000578492.5:29751|2325
AEAGGLLSLGV
>FUSION-ENST00000570947.5:37357-ENST00000579407.5:26103|1125
SRLADDTFLVGGR
>FUSION-ENST00000570947.5:37357-ENST00000579407.5:26103|304
MGRWAGGLVSWAPRPHR
>FUSION-ENST00000578200.1:63926-ENST00000578492.5:29751|98
IMAHCSLGLPGSSNPPILAS
>FUSION-ENST00000565522.5:50049-ENST00000324689.8:26258|2087
QEKISLSTYK
>ENST00000538565.5|SNV-76669-C-T|8
MPMPMPSANTPFSYLLPK
>FUSION-ENST00000578200.1:63926-ENST00000578492.5:29751|2860
ANALGMSGKR
>FUSION-ENST00000578200.1:63926-ENST00000578492.5:29751|1827
MDKQNMAYLYNGILFSHKR
>FUSION-ENST00000570947.5:37357-ENST00000579407.5:26103|179
GGNTSVCLSVSGYFT
>FUSION-ENST00000565522.5:50049-ENST00000324689.8:26258|1467
LSFHVSKHSR
>ENST00000464248.1|SNV-1506-C-A|6
KAKSSYNPFICIR
>FUSION-ENST00000578200.1:63926-ENST00000578492.5:29751|123
MVFDYMNK
>FUSION-ENST00000578200.1:63926-ENST00000578492.5:29751|1176
MISAHSNLCPLDSSDSPASAS
>FUSION-ENST00000578200.1:63926-ENST00000578492.5:29751|2727
GGSLEPRSSRPAWAT
>FUSION-ENST00000578200.1:63926-ENST00000578492.5:29751|1779
MLAASYSLFVFVFCFETVSLSPR
>ENST00000361246.7|SNV-81839-A-G|5
KLNEEVER
>FUSION-ENST00000578200.1:63926-ENST00000578492.5:29751|951
YWFKIYNK
>FUSION-ENST00000565522.5:50049-ENST00000324689.8:26258|1457
GIKISERVDYRPHK
>FUSION-ENST00000570947.5:37357-ENST00000579407.5:26103|756
FSSLRQHPPRTAQPTTWK
>FUSION-ENST00000578200.1:63926-ENST00000578492.5:29751|2249
VTGIQQGIVQHLGTSNDR
>FUSION-ENST00000565522.5:50049-ENST00000324689.8:26258|1362
TYLYKKYK
>ENST00000504403.1|SNV-651851-A-G|2
MSVINSPLCTIQVVRKLPTMK
>ENST00000265382.8|SNV-214257-C-T|3
SGDGIITENPDTMGGIPVK
>ENST00000467156.1|SNV-19150-A-G|3
RWGKPSKR
>FUSION-ENST00000570947.5:37357-ENST00000579407.5:26103|517
RNPCSESRCI
>FUSION-ENST00000578200.1:63926-ENST00000578492.5:29751|2925
VTLSTSTTVSITLITK
>FUSION-ENST00000578200.1:63926-ENST00000578492.5:29751|2628
SSRPAWPTWQNPVSTKNK
>FUSION-ENST00000578200.1:63926-ENST00000578492.5:29751|585
MVELIYMPTNSVK
>FUSION-ENST00000578200.1:63926-ENST00000578492.5:29751|315
QMCVMYIEGVHTTR
>FUSION-ENST00000578200.1:63926-ENST00000578492.5:29751|2375
NSRPAWATW
>FUSION-ENST00000570947.5:37357-ENST00000579407.5:26103|382
MKKNTYR
>FUSION-ENST00000565522.5:50049-ENST00000324689.8:26258|2063
LGKNICNVSQK
>FUSION-ENST00000578200.1:63926-ENST00000578492.5:29751|109
SEVASHYSSDLHFPDT
>FUSION-ENST00000578200.1:63926-ENST00000578492.5:29751|1759
FISALSPSPIHSE
>FUSION-ENST00000570947.5:37357-ENST00000579407.5:26103|299
WAGGLVSWAPRPHRVPR
>FUSION-ENST00000578200.1:63926-ENST00000578492.5:29751|1234
SSQWPKLEK
>FUSION-ENST00000565522.5:50049-ENST00000324689.8:26258|1117
RHGLTLSPR
>FUSION-ENST00000565522.5:50049-ENST00000324689.8:26258|2451
TCCMSCNLNHSIDK
>FUSION-ENST00000578200.1:63926-ENST00000578492.5:29751|1716
PHPRQADECSYPTSQKSQR
>FUSION-ENST00000570947.5:37357-ENST00000579407.5:26103|467
LLPSVPADVSGRSWSALHP
>FUSION-ENST00000578200.1:63926-ENST00000578492.5:29751|1460
LANFCIFSR
>FUSION-ENST00000570947.5:37357-ENST00000579407.5:26103|391
SGDVGVEGRRSGASPACV
>FUSION-ENST00000570947.5:37357-ENST00000579407.5:26103|794
GVPVCRRGK
>FUSION-ENST00000565522.5:50049-ENST00000324689.8:26258|584
MKCTLFSFIPVMVVRMILELK
>FUSION-ENST00000578200.1:63926-ENST00000578492.5:29751|812
MQLQSGGGRGIFGKDILSSWELYSH
>FUSION-ENST00000565522.5:50049-ENST00000324689.8:26258|1418
DDLPLTV
>FUSION-ENST00000570947.5:37357-ENST00000579407.5:26103|477
MFTLSVIWPARDLSDWLPCPLTR
>FUSION-ENST00000570947.5:37357-ENST00000579407.5:26103|1084
ALRRCWQLSVIIIAVIIIVLCIWK
>FUSION-ENST00000578200.1:63926-ENST00000578492.5:29751|1467
LFLSVFLLNLDIDFVYFIVIISSIF
>FUSION-ENST00000578200.1:63926-ENST00000578492.5:29751|2288
MKNGIRIYVVPSFQQ
>FUSION-ENST00000565522.5:50049-ENST00000324689.8:26258|509
MKLFALRSWIV
>FUSION-ENST00000578200.1:63926-ENST00000578492.5:29751|169
MLFYYYLQLFKCICVVR
>ENST00000428780.3|SNV-136-G-C|1
QDNAEGSLQQPCKGFSSALGR
>FUSION-ENST00000578200.1:63926-ENST00000578492.5:29751|709
GCGSSPQGTFPRKK
>FUSION-ENST00000578200.1:63926-ENST00000578492.5:29751|1333
MLIRIWHYAFHLNST
>FUSION-ENST00000565522.5:50049-ENST00000324689.8:26258|1904
TEDHISGRRK
>FUSION-ENST00000578200.1:63926-ENST00000578492.5:29751|1
LNFFKRME
>FUSION-ENST00000570947.5:37357-ENST00000579407.5:26103|25
MVPLHSGGR
>FUSION-ENST00000565522.5:50049-ENST00000324689.8:26258|2478
QVKTLSIMGFFSFFCQLMSIMFLR
>FUSION-ENST00000565522.5:50049-ENST00000324689.8:26258|336
CSIILKGPRIFGIVNEH
>FUSION-ENST00000565522.5:50049-ENST00000324689.8:26258|643
SFICSLASPS
>FUSION-ENST00000570947.5:37357-ENST00000579407.5:26103|1106
MGGITPLSSGLGPEGVLQL
>ENST00000646065.1|SNV-200151-C-A|2
AAGEPLPTKRGAQEK
>FUSION-ENST00000578200.1:63926-ENST00000578492.5:29751|1434
LFFNEVLNVESFGR
>ENST00000511828.1|SNV-2786-C-T|3
SALETVK
>FUSION-ENST00000578200.1:63926-ENST00000578492.5:29751|1861
GYYFTTTR
>ENST00000533753.5|SNV-12690-C-A|3
MLNDQLMLLERNFLNPR
>FUSION-ENST00000565522.5:50049-ENST00000324689.8:26258|859
SLRPAWATWR
>ENST00000579014.5|SNV-119965-G-A|4
TWMRLMMPFFL
>ENST00000469270.1|SNV-140529-G-A|12
MLRTMGLSPQTGTSLPLRSMR
>FUSION-ENST00000570947.5:37357-ENST00000579407.5:26103|1371
KERTLVDLK
>FUSION-ENST00000565522.5:50049-ENST00000324689.8:26258|972
ENISNCPGFYFNFR
>FUSION-ENST00000565522.5:50049-ENST00000324689.8:26258|2313
WHIYTMEYYAAIK
>FUSION-ENST00000578200.1:63926-ENST00000578492.5:29751|1104
MYYLNVNTGNGDK
>FUSION-ENST00000578200.1:63926-ENST00000578492.5:29751|1411
IWGFNTFAFLLK
>ENST00000436790.6|SNV-36638-C-A|3
ELSSSRSSTMCSLVRL
>FUSION-ENST00000570947.5:37357-ENST00000579407.5:26103|310
MENIVLK
>ENST00000360461.9|SNV-7339-T-C|5
MRALATGLGSEAIR
>ENST00000344280.8|SNV-47594-G-C|1
TAQASKSKANIILPK
>ENST00000505014.5|SNV-11511-G-T|2
KPTRAATVSFWASCILGQPSL
>ENST00000361794.7|SNV-90789-T-G|6
DRIFPDRVSGEMPPASPSFPR
>FUSION-ENST00000578200.1:63926-ENST00000578492.5:29751|2746
LTLKIFLFSRISLQHISS
>FUSION-ENST00000578200.1:63926-ENST00000578492.5:29751|207
KANFNTK
>FUSION-ENST00000565522.5:50049-ENST00000324689.8:26258|2340
SHKVELLQTILCDHNAIKLEMK
>FUSION-ENST00000565522.5:50049-ENST00000324689.8:26258|122
MGRGMMSPTNR
>ENST00000404039.5|SNV-998567-C-T|1
DYGGYLSTYIFPAK
>ENST00000366574.7|SNV-572092-C-T|1
AGYYDLLIDIHLSSYAIAR
>ENST00000330553.6|INDEL-2870-G-GAG|3
RMWMQHTWAGWICMAKWAP
>FUSION-ENST00000578200.1:63926-ENST00000578492.5:29751|742
ICHCLSSLPDGTV
>FUSION-ENST00000578200.1:63926-ENST00000578492.5:29751|1336
VISMELGK
>FUSION-ENST00000578200.1:63926-ENST00000578492.5:29751|235
GALLQLLLHSPRHLLWF
>FUSION-ENST00000565522.5:50049-ENST00000324689.8:26258|1555
MTFIPIK
>FUSION-ENST00000578200.1:63926-ENST00000578492.5:29751|954
NSQKYWFKIYNK
>FUSION-ENST00000578200.1:63926-ENST00000578492.5:29751|1387
LVLNSWAQAVLQPQPLE
>FUSION-ENST00000578200.1:63926-ENST00000578492.5:29751|760
MKPIPGAK
>FUSION-ENST00000578200.1:63926-ENST00000578492.5:29751|562
MMSFFSYVCWLHK
>FUSION-ENST00000565522.5:50049-ENST00000324689.8:26258|1677
QEDRLSQGGGGCSEPR
>FUSION-ENST00000565522.5:50049-ENST00000324689.8:26258|559
MEHLIEMWLVHIVLCYTCKIHTRF
>FUSION-ENST00000578200.1:63926-ENST00000578492.5:29751|1394
QPQPPVFKR
>FUSION-ENST00000578200.1:63926-ENST00000578492.5:29751|1587
MLFKLVSNSWAK
>FUSION-ENST00000565522.5:50049-ENST00000324689.8:26258|1608
RLYFLER
>FUSION-ENST00000565522.5:50049-ENST00000324689.8:26258|541
LYIYYLI
>FUSION-ENST00000565522.5:50049-ENST00000324689.8:26258|126
IITHIFFGCLICQILFEVLYMYCHV
>ENST00000392984.7|SNV-5091-C-T|2
GPRQSWRK
>FUSION-ENST00000578200.1:63926-ENST00000578492.5:29751|1538
YKDCWRPKIVY
>FUSION-ENST00000565522.5:50049-ENST00000324689.8:26258|862
YNRAMSIK
>ENST00000469270.1|SNV-140529-G-A|8
TMGLSPQTGTSLPLRSMR
>FUSION-ENST00000578200.1:63926-ENST00000578492.5:29751|451
CIDPEYSVQFIL
>FUSION-ENST00000578200.1:63926-ENST00000578492.5:29751|1780
NHSRTVSSF
>FUSION-ENST00000565522.5:50049-ENST00000324689.8:26258|2164
MSILPKLIYQFNTSK
>FUSION-ENST00000570947.5:37357-ENST00000579407.5:26103|452
WGHRTSYQASPPHTVPSGISGVR
>FUSION-ENST00000570947.5:37357-ENST00000579407.5:26103|1165
MVLSGYQAVAMSHSSQAPKHF
>FUSION-ENST00000578200.1:63926-ENST00000578492.5:29751|166
LFYYYLQLFKCICVVRR
>FUSION-ENST00000565522.5:50049-ENST00000324689.8:26258|2016
KEFSCLQCRSWK
>FUSION-ENST00000578200.1:63926-ENST00000578492.5:29751|1386
SSCLSLLSGWDYR
>FUSION-ENST00000565522.5:50049-ENST00000324689.8:26258|668
IPSPAEQFHQIRHFAK
>FUSION-ENST00000570947.5:37357-ENST00000579407.5:26103|568
ESRCRPGWSAVAQSR
>FUSION-ENST00000578200.1:63926-ENST00000578492.5:29751|1582
LVSNSWAKGILPP
>FUSION-ENST00000578200.1:63926-ENST00000578492.5:29751|1417
CSYLHSNFLNTCHFC
>FUSION-ENST00000570947.5:37357-ENST00000579407.5:26103|825
ENRNVNMGR
>FUSION-ENST00000578200.1:63926-ENST00000578492.5:29751|2777
CHRARLILYF
>FUSION-ENST00000565522.5:51146-ENST00000324689.8:22856|70
LVSHSWAQAILLPQPPK
>ENST00000467156.1|SNV-19150-A-G|4
MRWGKPSKR
>FUSION-ENST00000565522.5:50049-ENST00000324689.8:26258|2221
MESLSRPVSIEEK
>FUSION-ENST00000565522.5:50049-ENST00000324689.8:26258|2277
GTSHTGACCGVR
>FUSION-ENST00000578200.1:63926-ENST00000578492.5:29751|1884
CVPPRPANVYIFSRDGVLPCWPGWS
>FUSION-ENST00000578200.1:63926-ENST00000578492.5:29751|1712
SQRFILWR
>FUSION-ENST00000570947.5:37357-ENST00000579407.5:26103|1215
MFKVHFMAGRVTCPGECAVHT
>FUSION-ENST00000578200.1:63926-ENST00000578492.5:29751|860
MADFLYF
>FUSION-ENST00000578200.1:63926-ENST00000578492.5:29751|2902
PIHHNDFIYLFFELEFHS
>FUSION-ENST00000565522.5:50049-ENST00000324689.8:26258|92
KAFQQGFTYSEFPRP
>FUSION-ENST00000565522.5:50049-ENST00000324689.8:26258|2386
WENSYSRI
>FUSION-ENST00000570947.5:37357-ENST00000579407.5:26103|1054
VGLVIAERDVFSCNDIFS
>FUSION-ENST00000578200.1:63926-ENST00000578492.5:29751|2946
CVQELVWSWCPTSQSILRSQIKYLT
>FUSION-ENST00000565522.5:50049-ENST00000324689.8:26258|2189
VSILVGNHRDISSK
>FUSION-ENST00000578200.1:63926-ENST00000578492.5:29751|283
YITIFILL
>FUSION-ENST00000570947.5:37357-ENST00000579407.5:26103|405
LNSEAGPARLEDPGRR
>FUSION-ENST00000570947.5:37357-ENST00000579407.5:26103|1197
SHSTWLVFCICFK
>FUSION-ENST00000565522.5:50049-ENST00000324689.8:26258|2237
NDKGEILLIQR
>FUSION-ENST00000578200.1:63926-ENST00000578492.5:29751|490
RGSSAIK
>FUSION-ENST00000484551.1:265-ENST00000468713.5:13535|1
EWGLPQVW
>ENST00000227756.5|SNV-281172-G-C|2
SHVYMACNIPQEDSGIDIGDITAR
>ENST00000539190.6|SNV-28854-C-T|2
ETYWRLPHETEL
>FUSION-ENST00000565522.5:50049-ENST00000324689.8:26258|1145
VSLCHLGWSAIS
>FUSION-ENST00000578200.1:63926-ENST00000578492.5:29751|9
MTPFLGSEGW
>FUSION-ENST00000570947.5:37357-ENST00000579407.5:26103|1419
VCRNFLSGDSAPV
>FUSION-ENST00000570947.5:37357-ENST00000579407.5:26103|47
TYTAWRR
>ENST00000534387.5|SNV-15668-G-A|3
ETLPVHRWIYRETAPYR
>FUSION-ENST00000565522.5:50049-ENST00000324689.8:26258|1707
VHKYLYR
>FUSION-ENST00000578200.1:63926-ENST00000578492.5:29751|1484
SSRPAWPIR
>FUSION-ENST00000578200.1:63926-ENST00000578492.5:29751|1985
KIIIIIMCWTNWISTCK
>FUSION-ENST00000570947.5:37357-ENST00000579407.5:26103|272
ANTRVEHNV
>ENST00000486752.5|SNV-11658-G-A|4
KKPSCPLMTSWGMRTPR
>ENST00000295571.9|SNV-35324-G-A|1
QQNKVFPQDKGHHPTLGEHPK
>FUSION-ENST00000570947.5:37357-ENST00000579407.5:26103|451
TSYQASPPHTVPSGISGVR
>FUSION-ENST00000565522.5:50049-ENST00000324689.8:26258|955
MNIVNSVKVL
>FUSION-ENST00000570947.5:37357-ENST00000579407.5:26103|702
ALQTGTAQR
>FUSION-ENST00000570947.5:37357-ENST00000579407.5:26103|458
IPGGSLLLAEQEQR
>FUSION-ENST00000565522.5:50049-ENST00000324689.8:26258|338
QSRCSIILKGPR
>FUSION-ENST00000565522.5:51146-ENST00000324689.8:22856|85
PLHSSLGNKNK
>FUSION-ENST00000565522.5:50049-ENST00000324689.8:26258|325
MPWLQAILLPQSSK
>FUSION-ENST00000578200.1:63926-ENST00000578492.5:29751|2197
SVPLHCNWGDR
>ENST00000548787.1|INDEL-6647-T-TA|3
ASCWIKKIGVNQPK
>FUSION-ENST00000578200.1:63926-ENST00000578492.5:29751|2820
FISKFFITNNCCKHLGVGNFDFFFK
>FUSION-ENST00000578200.1:63926-ENST00000578492.5:29751|1075
KYNLKCW
>FUSION-ENST00000570947.5:37357-ENST00000579407.5:26103|643
LPAPVPTAATALTWSPRASVASS
>FUSION-ENST00000570947.5:37357-ENST00000579407.5:26103|70
NRYPSNDIILISAIEYICTFYSCT
>FUSION-ENST00000570947.5:37357-ENST00000579407.5:26103|1316
VWWVMPVIPALWEAK
>FUSION-ENST00000565522.5:50049-ENST00000324689.8:26258|679
CLLMLELKLSLPSPSTTCSQ
>FUSION-ENST00000565522.5:50049-ENST00000324689.8:26258|2452
MTCCMSCNLNHSIDK
>FUSION-ENST00000578200.1:63926-ENST00000578492.5:29751|433
MCGVISEASVLLHWSIYLFWYQYR
>FUSION-ENST00000578200.1:63926-ENST00000578492.5:29751|371
MFLKTKL
>ENST00000473752.5|SNV-70283-C-A|4
METEWRSCFR
>ENST00000640423.1|SNV-5620-G-C|2
SMTSATTWAPTWR
>FUSION-ENST00000570947.5:37357-ENST00000579407.5:26103|121
MTSMSYK
>FUSION-ENST00000565522.5:50049-ENST00000324689.8:26258|1471
TSYDHSTYSYPWFI
>FUSION-ENST00000570947.5:37357-ENST00000579407.5:26103|1114
IMVVNFVHVR
>FUSION-ENST00000565522.5:51146-ENST00000324689.8:22856|1
GLSSVNFFVT
>FUSION-ENST00000578200.1:63926-ENST00000578492.5:29751|2967
VYLLLLLSVVSDR
>FUSION-ENST00000578200.1:63926-ENST00000578492.5:29751|2787
NYLSFNIVHCLDM
>FUSION-ENST00000578200.1:63926-ENST00000578492.5:29751|1776
LARLVMNFWPQAIHSPWPPK
>FUSION-ENST00000565522.5:50049-ENST00000324689.8:26258|981
SYIIFALFSYFFHSVR
>FUSION-ENST00000565522.5:50049-ENST00000324689.8:26258|315
MCTMYLCMPF
>ENST00000645032.1|SNV-40416-G-C|2
TQILSDDLTDKAEVSEGK
>FUSION-ENST00000570947.5:37357-ENST00000579407.5:26103|763
MVHPMFSSLRQHPPR
>ENST00000481335.5|SNV-16623-G-A|3
MKDDIFR
>FUSION-ENST00000570947.5:37357-ENST00000579407.5:26103|65
VCSLLQDDVMMPQRVR
>FUSION-ENST00000565522.5:50049-ENST00000324689.8:26258|1244
GENYSAGNSKSNSK
>FUSION-ENST00000413171.6:55948-ENST00000445716.6:20478|23
CILKINLYHLSPCQNQSILRR
>FUSION-ENST00000578200.1:63926-ENST00000578492.5:29751|2810
NSVTEFKCVDIFKVS
>ENST00000417564.3|SNV-70283-C-A|3
LTSKNEPLLK
>FUSION-ENST00000565522.5:50049-ENST00000324689.8:26258|1939
MDIMCFLM
>ENST00000404816.7|MNV-239987-CT-C|4
SQSMVPACLNFISIPSSQARRWGR
>ENST00000187397.8|SNV-70047-G-A|2
MHPFKDDR
>FUSION-ENST00000570947.5:37357-ENST00000579407.5:26103|598
KFYSVAQAGVQWCDLGSLQPPPPR
>FUSION-ENST00000578200.1:63926-ENST00000578492.5:29751|1203
MYNNVLVH
>FUSION-ENST00000578200.1:63926-ENST00000578492.5:29751|184
FVLLQHFKK
>FUSION-ENST00000578200.1:63926-ENST00000578492.5:29751|2859
MSSSFQIDHT
>FUSION-ENST00000565522.5:51146-ENST00000324689.8:22856|79
LSYLKNCFGRDSGLR
>FUSION-ENST00000578200.1:63926-ENST00000578492.5:29751|599
VVCCTHQPIIYIRYFS
>FUSION-ENST00000578200.1:63926-ENST00000578492.5:29751|545
VLPRFSSR
>ENST00000543623.5|SNV-20221-G-A|1
LNNGFNPRWGQTLQFQLR
>ENST00000469270.1|SNV-140529-G-A|10
LRTMGLSPQTGTSLPLRSMR
>ENST00000489540.1|SNV-13667-C-T|2
WNQQVDLGSPWSSSLRPLKAAR
>FUSION-ENST00000570947.5:37357-ENST00000579407.5:26103|510
MEITGMIHRARPLFIF
>ENST00000457545.7|SNV-28626-T-C|1
LSDEETATILSFNRNWRAFDFK
>FUSION-ENST00000565522.5:50049-ENST00000324689.8:26258|2372
QLLEMKTSVGGLTVDKTLLK
>FUSION-ENST00000565522.5:50049-ENST00000324689.8:26258|2027
KDSGGVSQR
>FUSION-ENST00000565522.5:50049-ENST00000324689.8:26258|1017
YVPSVLWGLMENFYR
>FUSION-ENST00000565522.5:50049-ENST00000324689.8:26258|1511
YMAYISNSKLGR
>FUSION-ENST00000565522.5:50049-ENST00000324689.8:26258|1665
MVTHTCNPSTLGG
>FUSION-ENST00000578200.1:63926-ENST00000578492.5:29751|559
MSFFSYVCWLHKCLLLR
>ENST00000531224.6|SNV-11393-C-T|1
LSSSRSSSPYSKSPVSK
>FUSION-ENST00000578200.1:63926-ENST00000578492.5:29751|2883
GVSDLNVPNLFYFLGF
>FUSION-ENST00000570947.5:37357-ENST00000579407.5:26103|875
SISSPETHPLSLEQK
>ENST00000370765.10|SNV-335162-G-C|2
QLERLQICQR
>FUSION-ENST00000578200.1:63926-ENST00000578492.5:29751|1556
CWWLVGFIGWLSHMICVGLPNC
>ENST00000550106.5|SNV-82911-G-A|4
MQEQTFGGEEEEQIIEENKNK
>FUSION-ENST00000578200.1:63926-ENST00000578492.5:29751|2210
ENRSGGLNRK
>ENST00000341119.10|INDEL-40078-T-TT|6
AFFPETK
>FUSION-ENST00000565522.5:50049-ENST00000324689.8:26258|150
MFFEGTLSWLIQSCKLCSHR
>FUSION-ENST00000578200.1:63926-ENST00000578492.5:29751|903
KFNWSLQ
>FUSION-ENST00000570947.5:37357-ENST00000579407.5:26103|1034
NAHLATVPPTDNFLQLVLIWIPER
>FUSION-ENST00000578200.1:63926-ENST00000578492.5:29751|2730
MGGSLEPR
>ENST00000496811.6|INDEL-43902-A-AA|4
NGKSLHKNR
>FUSION-ENST00000570947.5:37357-ENST00000579407.5:26103|774
SASEAWPGLTR
>FUSION-ENST00000578200.1:63926-ENST00000578492.5:29751|2734
ILAGCGDSRLLSQHFGRPR
>FUSION-ENST00000565522.5:50049-ENST00000324689.8:26258|1488
CIFKVDNYCQLVIHSLKR
>FUSION-ENST00000570947.5:37357-ENST00000579407.5:26103|632
ITIWYLYK
>FUSION-ENST00000578200.1:63926-ENST00000578492.5:29751|749
MFCFNTKIGEN
>FUSION-ENST00000578200.1:63926-ENST00000578492.5:29751|2770
PLHSSLGDRVKLCLQK
>ENST00000335658.6|SNV-7011-G-A|1
AKTPEAVESPQEASGVRWCVVHGK
>ENST00000286349.4|SNV-5094-C-A|3
FKEVRYEIDNDLMEFNILK
>FUSION-ENST00000578200.1:63926-ENST00000578492.5:29751|203
YDYRVMK
>FUSION-ENST00000565522.5:50049-ENST00000324689.8:26258|1745
MLSKGQVTSGV
>FUSION-ENST00000565522.5:50049-ENST00000324689.8:26258|1166
LFYSKHAIQ
>FUSION-ENST00000570947.5:37357-ENST00000579407.5:26103|462
MVLLWPVHTPLAVHVGSS
>FUSION-ENST00000570947.5:37357-ENST00000579407.5:26103|602
AGSVQVVLR
>FUSION-ENST00000565522.5:50049-ENST00000324689.8:26258|80
MIKSELEDFELVIAKSSAVLNDGVL
>FUSION-ENST00000578200.1:63926-ENST00000578492.5:29751|1764
MTGMSHHTQPI
>FUSION-ENST00000578200.1:63926-ENST00000578492.5:29751|161
FLSFSYFTCLR
>FUSION-ENST00000578200.1:63926-ENST00000578492.5:29751|1382
HLPPHLANFKK
>FUSION-ENST00000565522.5:50049-ENST00000324689.8:26258|507
LFALRSWIV
>FUSION-ENST00000570947.5:37357-ENST00000579407.5:26103|1082
CWQLSVIIIAVIIIVLCIWK
>ENST00000330553.6|INDEL-2870-G-GAG|22
GRLDSELRGTCR
>ENST00000261596.8|SNV-85548-C-G|1
CGRWWFWRK
>FUSION-ENST00000565522.5:50049-ENST00000324689.8:26258|741
MSKFTSLHHKF
>FUSION-ENST00000578200.1:63926-ENST00000578492.5:29751|552
MDRLQIFSPIL
>ENST00000310803.10|SNV-39270-A-G|3
IVISSAELLQKVVTLYKDALAK
>FUSION-ENST00000570947.5:37357-ENST00000579407.5:26103|123
QFHLRPSALVRCS
>FUSION-ENST00000578200.1:63926-ENST00000578492.5:29751|976
MQVFFYI
>FUSION-ENST00000565522.5:50049-ENST00000324689.8:26258|399
RIFFFLSSRSQQWA
>FUSION-ENST00000578200.1:63926-ENST00000578492.5:29751|1179
VPVQAILLPQPPE
>ENST00000513021.1|SNV-524744-C-T|4
AVHRDMINLFSSLS
>FUSION-ENST00000578200.1:63926-ENST00000578492.5:29751|2754
ICFLHLFKLWPILFR
>FUSION-ENST00000570947.5:37357-ENST00000579407.5:26103|262
KLGVFSSPRPHR
>FUSION-ENST00000578200.1:63926-ENST00000578492.5:29751|307
CVMYIEGVHTTRVLEK
>FUSION-ENST00000570947.5:37357-ENST00000579407.5:26103|722
LSVFLETLVE
>FUSION-ENST00000565522.5:50049-ENST00000324689.8:26258|1806
SICWMNVCSQLSAK
>FUSION-ENST00000570947.5:37357-ENST00000579407.5:26103|327
MYDSIKYHK
>FUSION-ENST00000565522.5:50049-ENST00000324689.8:26258|899
TEIRIILK
>FUSION-ENST00000578200.1:63926-ENST00000578492.5:29751|1003
FTDELSEAKRS
>FUSION-ENST00000565522.5:50049-ENST00000324689.8:26258|2117
MIVPLHFNG
>FUSION-ENST00000578200.1:63926-ENST00000578492.5:29751|1980
MCWTNWISTCK
>FUSION-ENST00000565522.5:50049-ENST00000324689.8:26258|1830
IFEKSIIPFPSFLFSNFRCT
>FUSION-ENST00000570947.5:37357-ENST00000579407.5:26103|1291
MYGVKQRSSFILL
>ENST00000514093.5|SNV-16623-G-A|3
AMSYMKDDIFR
>FUSION-ENST00000565522.5:50049-ENST00000324689.8:26258|2167
NYETLLK
>ENST00000285021.12|SNV-11431-G-T|1
VVHEDTHKVHLLCLLANGFYR
>ENST00000432999.6|SNV-5503-A-T|2
DICSAIVLHLRGLR
>FUSION-ENST00000570947.5:37357-ENST00000579407.5:26103|954
EKPPNTKFAR
>FUSION-ENST00000570947.5:37357-ENST00000579407.5:26103|1370
ERTLVDLK
>FUSION-ENST00000578200.1:63926-ENST00000578492.5:29751|1055
MQAYREKVGVCKPGR
>ENST00000436790.6|SNV-36638-C-A|5
SECLLIRELSSSRSSTMCSLVR
>FUSION-ENST00000578200.1:63926-ENST00000578492.5:29751|178
MGWLNVVYVFFFSWPN
>FUSION-ENST00000570947.5:37357-ENST00000579407.5:26103|1264
SQPPEQLGLQACATTTS
>ENST00000539190.6|SNV-28854-C-T|1
LPHETEL
>FUSION-ENST00000565522.5:50049-ENST00000324689.8:26258|528
IRNSWSIIADFIM
>FUSION-ENST00000578200.1:63926-ENST00000578492.5:29751|2003
TRFDVKSQSGENSLR
>ENST00000454679.7|SNV-278851-T-C|5
RAEVFSGIR
>FUSION-ENST00000578200.1:63926-ENST00000578492.5:29751|1341
YRQDNLR
>FUSION-ENST00000565522.5:50049-ENST00000324689.8:26258|1198
MQVLSQLLSFTVPARRQP
>ENST00000467156.1|SNV-19150-A-G|9
RINMRWGKPSK
>ENST00000187397.8|SNV-70047-G-A|3
EDNQQNRMHPFKDDR
>FUSION-ENST00000578200.1:63926-ENST00000578492.5:29751|1481
RNPISTK
>FUSION-ENST00000578200.1:63926-ENST00000578492.5:29751|1269
AFSISKK
>FUSION-ENST00000578200.1:63926-ENST00000578492.5:29751|419
SNELLYTKLPITVIHLNC
>ENST00000328333.12|MNV-16946-AC-A|18
GSRASLESVACEESLEVCR
>FUSION-ENST00000565522.5:49115-ENST00000324689.8:26258|44
MGVCEVLIEYNFSISSFRR
>ENST00000328333.12|MNV-16946-AC-A|25
VFLVSQEARAPRVTVGR
>FUSION-ENST00000565522.5:50049-ENST00000324689.8:26258|725
MSSSSFELLFK
>FUSION-ENST00000578200.1:63926-ENST00000578492.5:29751|2377
YAHIYIFIQ
>FUSION-ENST00000565522.5:50049-ENST00000324689.8:26258|2366
TSVGGLTVDKTLLK
>FUSION-ENST00000565522.5:50049-ENST00000324689.8:26258|2208
MLSLSGITLNLIKIA
>FUSION-ENST00000570947.5:37357-ENST00000579407.5:26103|817
MYKQLINFLR
>FUSION-ENST00000578200.1:63926-ENST00000578492.5:29751|616
MFQAERMAREGCG
>FUSION-ENST00000570947.5:37357-ENST00000579407.5:26103|514
MWVPLSFVPGSGIASSQGTEE
>FUSION-ENST00000565522.5:50049-ENST00000324689.8:26258|153
MMFFEGTLSWLIQSCK
>ENST00000486752.5|SNV-11658-G-A|2
KPSCPLMTSWGMRTPR
>FUSION-ENST00000565522.5:50049-ENST00000324689.8:26258|2044
MRGQDGYK
>ENST00000544123.5|SNV-207181-C-A|5
KLLTLGSK
>FUSION-ENST00000578200.1:63926-ENST00000578492.5:29751|171
MLFYYYLQLFK
>ENST00000465063.5|INDEL-14135-A-AA|9
KASILPR
>FUSION-ENST00000565522.5:50049-ENST00000324689.8:26258|394
MASFLKPHEPTSAR
>FUSION-ENST00000578200.1:63926-ENST00000578492.5:29751|979
ICPPRPPK
>ENST00000328333.12|MNV-16946-AC-A|24
APRVTVGR
>ENST00000330553.6|INDEL-2870-G-GAG|2
MWMQHTWAGWICMAK
>FUSION-ENST00000578200.1:63926-ENST00000578492.5:29751|1450
MISAHHNLRLPSSSDPHASATR
>FUSION-ENST00000565522.5:50049-ENST00000324689.8:26258|1890
MPHCFLLKLNYFKK
>ENST00000341119.10|INDEL-40078-T-TT|1
AAILVMLFQLETTTIAKEDGDS
>FUSION-ENST00000570947.5:37357-ENST00000579407.5:26103|920
YVSSFSILHLGSSQF
>FUSION-ENST00000570947.5:37357-ENST00000579407.5:26103|738
MSMKTSAERLHPGGLVVVR
>ENST00000558771.1|SNV-101043-G-A|4
MDNNIHLKGLPSYLYNK
>FUSION-ENST00000578200.1:63926-ENST00000578492.5:29751|2394
HLTLRCR
>FUSION-ENST00000565522.5:50049-ENST00000324689.8:26258|2065
TNGKLGK
>ENST00000263112.11|SNV-18393-G-A|3
SMARPEGR
>ENST00000466387.5|SNV-1423036-G-T|3
QDLLAYLQRIALYCHQLNICIKVK
>ENST00000469270.1|SNV-140529-G-A|11
LRTMGLSPQTGTSLPLR
>ENST00000370139.1|SNV-7098-T-G|3
EALHDALNDPK
>FUSION-ENST00000578200.1:63926-ENST00000578492.5:29751|882
TLPKSSSLLK
>FUSION-ENST00000578200.1:63926-ENST00000578492.5:29751|2484
TETQSLNECAWNKWC
>FUSION-ENST00000578200.1:63926-ENST00000578492.5:29751|1036
FFVFLVETGFHHVSQAGLDLLIS
>FUSION-ENST00000578200.1:63926-ENST00000578492.5:29751|2125
LSQVVAVAAGAATFCFFWGVGLFIL
>ENST00000268231.13|SNV-10264-G-C|4
TKWGIIEVQNMAHCEFPLLR
>FUSION-ENST00000565522.5:50049-ENST00000324689.8:26258|196
SPLTCLP
>ENST00000529274.5|SNV-12690-C-A|4
MLLERNFLNPRAFPEER
>FUSION-ENST00000578200.1:63926-ENST00000578492.5:29751|103
MSLTHFLMGLFDFFLLICLSTL
>FUSION-ENST00000565522.5:50049-ENST00000324689.8:26258|2162
MSILPKLIYQFNTSKNPIELYI
>ENST00000525278.1|SNV-54055-T-A|5
QQDTEMRRVVSVFPFFFHLS
>FUSION-ENST00000570947.5:37357-ENST00000579407.5:26103|1186
MNTDGPQPVIVQLTMFQLYDGQR
>ENST00000545908.6|SNV-38153-T-C|2
HRPDGKYVAVTGITPTPLGEGK
>ENST00000674434.1|SNV-272779-G-A|6
MSYTRMLANPSSESGAERT
>ENST00000470328.1|INDEL-40078-T-TT|8
AFFPETKCSKAAIL
>ENST00000481335.5|SNV-16623-G-A|2
MKDDIFRIYIK
>FUSION-ENST00000570947.5:37357-ENST00000579407.5:26103|975
LAAHSAHHR
>FUSION-ENST00000570947.5:37357-ENST00000579407.5:26103|1021
NFCLLLLVQKPSLATPAGRGK
>ENST00000284548.16|SNV-4427-C-T|3
AEGASASPPSTGTR
>FUSION-ENST00000565522.5:50049-ENST00000324689.8:26258|800
IRQEILEQVLNR
>FUSION-ENST00000578200.1:63926-ENST00000578492.5:29751|1955
INSKWIKD
>ENST00000505402.1|SNV-170641-G-A|1
LVEQPRPPKQPEIRHIWNYFMHQEK
>FUSION-ENST00000565522.5:50049-ENST00000324689.8:26258|1485
VDNYCQLVIHSLK
>FUSION-ENST00000565522.5:50049-ENST00000324689.8:26258|969
MLSLCIK
>FUSION-ENST00000570947.5:37357-ENST00000579407.5:26103|1207
CHFDSLLVSFSVYF
>FUSION-ENST00000578200.1:63926-ENST00000578492.5:29751|2301
PFPRKFFK
>FUSION-ENST00000578200.1:63926-ENST00000578492.5:29751|2747
MLTLKIFLFSRISLQHISS
>FUSION-ENST00000578200.1:63926-ENST00000578492.5:29751|2473
MAQDFGVGL
>FUSION-ENST00000565522.5:50049-ENST00000324689.8:26258|1294
IMPLHTSLSDRARPCLR
>ENST00000331563.7|SNV-6424-C-A|4
LVKLFNNANQEVQR
>FUSION-ENST00000570947.5:37357-ENST00000579407.5:26103|736
MKTSAER
>FUSION-ENST00000578200.1:63926-ENST00000578492.5:29751|1770
MNFWPQAIHSPWPPK
>FUSION-ENST00000570947.5:37357-ENST00000579407.5:26103|353
LNAVGSRGSQQK
>FUSION-ENST00000565522.5:50049-ENST00000324689.8:26258|426
MDSLRRCLSQQADVR
>FUSION-ENST00000565522.5:50049-ENST00000324689.8:26258|1834
ICSVSLT
>FUSION-ENST00000578200.1:63926-ENST00000578492.5:29751|1951
MGKCGTGVR
>FUSION-ENST00000578200.1:63926-ENST00000578492.5:29751|2050
MCPMASGTQSVWLVEEK
>FUSION-ENST00000578200.1:63926-ENST00000578492.5:29751|2584
REPPRPALCVYFFSK
>ENST00000488893.5|SNV-112933-C-T|3
QTYNGNDERSRAVDYVQR
>FUSION-ENST00000578200.1:63926-ENST00000578492.5:29751|1376
MVACACNPSYLGG
>FUSION-ENST00000565522.5:50049-ENST00000324689.8:26258|1894
MPHCFLLK
>ENST00000519890.5|SNV-303484-C-T|1
LLPVSKPSARVKDG
>FUSION-ENST00000578200.1:63926-ENST00000578492.5:29751|2931
QNKITPPEHLFQTFLYI
>FUSION-ENST00000578200.1:63926-ENST00000578492.5:29751|430
EEVDDGWLKGGLGK
>FUSION-ENST00000578200.1:63926-ENST00000578492.5:29751|1907
MLARLVLNS
>FUSION-ENST00000565522.5:50049-ENST00000324689.8:26258|1598
KILTYEHVQHR
>FUSION-ENST00000565522.5:50049-ENST00000324689.8:26258|1454
VDYRPHK
>FUSION-ENST00000578200.1:63926-ENST00000578492.5:29751|853
MFIFFTKNIFY
>ENST00000467156.1|SNV-19150-A-G|6
MRWGKPSK
>FUSION-ENST00000578200.1:63926-ENST00000578492.5:29751|63
HSTQLQEQYSQIDLIP
>FUSION-ENST00000578200.1:63926-ENST00000578492.5:29751|2499
MLALSKVACSVTSCQ
>FUSION-ENST00000578200.1:63926-ENST00000578492.5:29751|2929
IIEMGCMVTLSTSTTVSITLITK
>FUSION-ENST00000578200.1:63926-ENST00000578492.5:29751|176
MTSFPLG
>FUSION-ENST00000570947.5:37357-ENST00000579407.5:26103|883
SDVAADER
>FUSION-ENST00000578200.1:63926-ENST00000578492.5:29751|1492
MEKTVSLTGF
>FUSION-ENST00000570947.5:37357-ENST00000579407.5:26103|1229
MLNLRLLR
>FUSION-ENST00000565522.5:50049-ENST00000324689.8:26258|1565
FNTEICDQYK
>FUSION-ENST00000565522.5:50049-ENST00000324689.8:26258|2128
KLQMNQK
>FUSION-ENST00000565522.5:51146-ENST00000324689.8:22856|72
MLPRLVSHSWAQAILLPQPPK
>FUSION-ENST00000565522.5:51146-ENST00000324689.8:22856|2
MGLSSVNFFVT
>ENST00000486752.5|SNV-11658-G-A|6
KPVPEKALLPTDDFLGHEDPKSQK
>FUSION-ENST00000565522.5:51146-ENST00000324689.8:22856|116
SSCLNLPK
>FUSION-ENST00000570947.5:37357-ENST00000579407.5:26103|868
RFGWGHSPTLSVINSR
>FUSION-ENST00000565522.5:51146-ENST00000324689.8:22856|15
MGLAWGLVLR
>FUSION-ENST00000565522.5:50049-ENST00000324689.8:26258|2379
MDLENNER
>FUSION-ENST00000565522.5:50049-ENST00000324689.8:26258|1582
SFFFVVFNITL
>FUSION-ENST00000578200.1:63926-ENST00000578492.5:29751|2592
IHPPQPPK
>FUSION-ENST00000578200.1:63926-ENST00000578492.5:29751|1852
MLAKMWR
>FUSION-ENST00000570947.5:37357-ENST00000579407.5:26103|56
VRLQHEAAVQHPSSVASPSSPR
>FUSION-ENST00000578200.1:63926-ENST00000578492.5:29751|1098
MTGNVVQFTALR
>FUSION-ENST00000565522.5:50049-ENST00000324689.8:26258|571
MMMMMMILANTH
>FUSION-ENST00000565522.5:50049-ENST00000324689.8:26258|1367
MESLSPR
>ENST00000643088.1|SNV-31670-C-T|1
LESQAGQQVSCGARDRVR
>FUSION-ENST00000565522.5:50049-ENST00000324689.8:26258|2176
SVAFIHNSQLAHACNPSTLGGQGR
>FUSION-ENST00000578200.1:63926-ENST00000578492.5:29751|588
ELLGQMVFLVLDP
>ENST00000362061.4|SNV-72082-C-T|2
GQAPPAPCQCLRVESSMPEDR
>FUSION-ENST00000565522.5:50049-ENST00000324689.8:26258|483
MVMIILCVSPLGFGMWR
>ENST00000509657.5|SNV-20924-A-G|4
YLNRFSSELEQIELHNSVRDR
>FUSION-ENST00000565522.5:50049-ENST00000324689.8:26258|1518
MGILLYWPGWSLELLASR
>FUSION-ENST00000565522.5:50049-ENST00000324689.8:26258|782
SALSRHLYK
>ENST00000431639.6|SNV-14680-C-T|1
IYNLPPELYHEGEQVEYAEMVPVFR
>FUSION-ENST00000578200.1:63926-ENST00000578492.5:29751|1204
YYGVLQYVKSKEI
>FUSION-ENST00000565522.5:50049-ENST00000324689.8:26258|2312
MEYYAAIK
>FUSION-ENST00000565522.5:50049-ENST00000324689.8:26258|1213
MFPSPRLTNY
>FUSION-ENST00000578200.1:63926-ENST00000578492.5:29751|842
MGKPCLY
>FUSION-ENST00000565522.5:50049-ENST00000324689.8:26258|2187
DISSKAGNK
>FUSION-ENST00000565522.5:50049-ENST00000324689.8:26258|2121
MCFSYSRESSK
>FUSION-ENST00000565522.5:50049-ENST00000324689.8:26258|1350
KNLRLSSEAFHHFK
>ENST00000486752.5|SNV-11658-G-A|7
KPVPEKALLPTDDFLGHEDPK
>ENST00000361283.4|SNV-11129-C-A|5
SALFSESQKAVELGDELQIDAIDDK
>FUSION-ENST00000578200.1:63926-ENST00000578492.5:29751|2637
YILCKYFLPDCSSPTAPQK
>FUSION-ENST00000565522.5:50049-ENST00000324689.8:26258|1458
GIKISER
>FUSION-ENST00000578200.1:63926-ENST00000578492.5:29751|1308
KEAFCLL
>FUSION-ENST00000578200.1:63926-ENST00000578492.5:29751|2712
ALATFFKTTFDIILK
>FUSION-ENST00000570947.5:37357-ENST00000579407.5:26103|689
QAWPFSSSLPILEPR
>FUSION-ENST00000578200.1:63926-ENST00000578492.5:29751|563
NVDSLPRK
>FUSION-ENST00000578200.1:63926-ENST00000578492.5:29751|328
MLPRLVSNSWSQVILLPQPPK
>ENST00000435159.2|SNV-438084-C-A|2
TGQDGHIYGSSPVEREEGALR
>FUSION-ENST00000565522.5:50049-ENST00000324689.8:26258|2161
SILPKLIYQFNTSKNPIELYI
>FUSION-ENST00000578200.1:63926-ENST00000578492.5:29751|2101
ISAYCNLR
>FUSION-ENST00000570947.5:37357-ENST00000579407.5:26103|119
TSMSYKYF
>FUSION-ENST00000578200.1:63926-ENST00000578492.5:29751|656
MVKTRENIWK
>FUSION-ENST00000578200.1:63926-ENST00000578492.5:29751|454
MFVGCINVFF
>FUSION-ENST00000578200.1:63926-ENST00000578492.5:29751|2969
YVGCNLNNILLSWQFSFP
>FUSION-ENST00000578200.1:63926-ENST00000578492.5:29751|2396
HLLGVLHAPNTEM
>FUSION-ENST00000578200.1:63926-ENST00000578492.5:29751|14
ARHGFRIYTLDSGPAIYYSVTLG
>FUSION-ENST00000565522.5:50049-ENST00000324689.8:26258|1914
SLVENCCSKGYVKDQVLCWK
>FUSION-ENST00000565522.5:50049-ENST00000324689.8:26258|1019
ILEVVKNR
>FUSION-ENST00000565522.5:50049-ENST00000324689.8:26258|1487
DGNLALLAR
>ENST00000511828.1|SNV-2786-C-T|4
KSALETVKGIFLR
>FUSION-ENST00000565522.5:50049-ENST00000324689.8:26258|2218
ESLSRPVSIEEKR
>FUSION-ENST00000565522.5:50049-ENST00000324689.8:26258|2292
DEAGSHHSQQTIAR
>ENST00000642196.1|SNV-118507-G-T|1
VDFFNIFNEIVMKLVIMIM
>FUSION-ENST00000565522.5:51146-ENST00000324689.8:22856|60
MGHHAWFHVAELKLYTH
>FUSION-ENST00000578200.1:63926-ENST00000578492.5:29751|872
YLLKSRANMIVEVNYYIC
>FUSION-ENST00000565522.5:50049-ENST00000324689.8:26258|941
LFVVLAYAVDTRSLIHL
>ENST00000405975.6|SNV-54868-G-A|1
LLTVEQVKEIGDYFKQHLLQSR
>FUSION-ENST00000565522.5:50049-ENST00000324689.8:26258|1081
YIISKYFFSVCDLSFYFLNGIF
>FUSION-ENST00000565522.5:50049-ENST00000324689.8:26258|2329
AKTLLLGN
>FUSION-ENST00000565522.5:50049-ENST00000324689.8:26258|1968
GTLKTLIRYN
>FUSION-ENST00000565522.5:50049-ENST00000324689.8:26258|1756
MLTWFIFLPPSKLDLCCKGTK
>FUSION-ENST00000570947.5:37357-ENST00000579407.5:26103|760
VHPMFSSLRQHPPRTAQPTTWK
>ENST00000393892.8|SNV-7032-G-A|2
LYSLGNGHWMLTLAK
>FUSION-ENST00000578200.1:63926-ENST00000578492.5:29751|2324
MVVCAYNPSYSGG
>FUSION-ENST00000570947.5:37357-ENST00000579407.5:26103|284
SIPILLIPR
>FUSION-ENST00000565522.5:50049-ENST00000324689.8:26258|1773
KELSRLVESTCMETC
>FUSION-ENST00000578200.1:63926-ENST00000578492.5:29751|2893
EVNLVYNVR
>ENST00000533440.1|SNV-10002-A-T|3
DSLRAFTRTFIAVPASNSG
>FUSION-ENST00000565522.5:50049-ENST00000324689.8:26258|855
AMSIKVRISH
>FUSION-ENST00000565522.5:50049-ENST00000324689.8:26258|1330
MGVNPCLKK
>FUSION-ENST00000578200.1:63926-ENST00000578492.5:29751|1473
MIRLPQPPKVLGLQV
>FUSION-ENST00000565522.5:50049-ENST00000324689.8:26258|1522
MYLSINLFLITQEFIQYIL
>FUSION-ENST00000570947.5:37357-ENST00000579407.5:26103|606
MPISHLLPFIPGCHGTR
>FUSION-ENST00000578200.1:63926-ENST00000578492.5:29751|2254
LYKNCKN
>ENST00000503613.5|SNV-10953-A-G|1
CFAIFLGVRRGTR
>FUSION-ENST00000565522.5:50049-ENST00000324689.8:26258|872
VHLGIQNSVRR
>FUSION-ENST00000565522.5:50049-ENST00000324689.8:26258|125
MYFRMGR
>ENST00000511828.1|SNV-2786-C-T|1
SALETVKGIFLRSQNSAFR
>FUSION-ENST00000565522.5:50049-ENST00000324689.8:26258|593
ADLLYAKLCYPVW
>ENST00000328333.12|MNV-16946-AC-A|14
MWIGCWKLLASR
>FUSION-ENST00000570947.5:37357-ENST00000579407.5:26103|82
MHQSMQTNK
>ENST00000504981.5|SNV-15467-G-A|6
MECPYPGWGSPSARLHCRTK
>FUSION-ENST00000570947.5:37357-ENST00000579407.5:26103|388
MSSIFIFYIETSGSFQVHF
>FUSION-ENST00000570947.5:37357-ENST00000579407.5:26103|1372
LAGRSGTRL
>ENST00000612273.1|SNV-2685-G-C|1
GLQQLLVGGSHLKENK
>FUSION-ENST00000578200.1:63926-ENST00000578492.5:29751|332
MNASVQSHLASHFFFRR
>FUSION-ENST00000570947.5:37357-ENST00000579407.5:26103|1131
MLGQAVFRFLHSPSVFMLND
>FUSION-ENST00000565522.5:50049-ENST00000324689.8:26258|1332
MGVNPCLK
>FUSION-ENST00000565522.5:50049-ENST00000324689.8:26258|1193
FNVLIIHYCHYLF
>FUSION-ENST00000578200.1:63926-ENST00000578492.5:29751|1302
GSVFIVVIECLLCTFF
>FUSION-ENST00000570947.5:37357-ENST00000579407.5:26103|963
MPPTKGGILSLSDFPFIPLK
>FUSION-ENST00000565522.5:50049-ENST00000324689.8:26258|2195
DQRKPLTKFNTHS
>FUSION-ENST00000565522.5:50049-ENST00000324689.8:26258|2380
LSRLVLNS
>FUSION-ENST00000565522.5:50049-ENST00000324689.8:26258|1846
YVPNLVLSYKHK
>FUSION-ENST00000578200.1:63926-ENST00000578492.5:29751|2564
CIFFLQGKRK
>FUSION-ENST00000565522.5:50049-ENST00000324689.8:26258|427
QALLFHL
>FUSION-ENST00000565522.5:50049-ENST00000324689.8:26258|2120
CFSYSRESSK
>FUSION-ENST00000578200.1:63926-ENST00000578492.5:29751|1489
MFSKVSQNLMA
>FUSION-ENST00000578200.1:63926-ENST00000578492.5:29751|1661
FSFASSHPPLFKKR
>FUSION-ENST00000578200.1:63926-ENST00000578492.5:29751|2520
SLIFSVLVPLVINACLK
>FUSION-ENST00000565522.5:50049-ENST00000324689.8:26258|1813
LIFFFLSK
>FUSION-ENST00000565522.5:50049-ENST00000324689.8:26258|1372
MDMEIERQRI
>ENST00000511406.5|SNV-42297-A-C|7
EMFVFLKHLKVAHQVPLLLQK
>ENST00000328333.12|MNV-16946-AC-A|13
MWIGCWKLLASRHLPCGR
>FUSION-ENST00000565522.5:50049-ENST00000324689.8:26258|1616
MEKVIFFRL
>FUSION-ENST00000565522.5:50049-ENST00000324689.8:26258|1588
KTTLFQEFMSGGFK
>FUSION-ENST00000578200.1:63926-ENST00000578492.5:29751|15
SRARHGFR
>FUSION-ENST00000578200.1:63926-ENST00000578492.5:29751|1547
AQSYDLCGTSKLLK
>FUSION-ENST00000565522.5:50049-ENST00000324689.8:26258|1478
TFYKHVHGIYFK
>FUSION-ENST00000578200.1:63926-ENST00000578492.5:29751|388
MFSLSLKSDVKSFHFMNHR
>FUSION-ENST00000578200.1:63926-ENST00000578492.5:29751|1082
AGSLGKLMNSILKK
>FUSION-ENST00000578200.1:63926-ENST00000578492.5:29751|771
PDDLSLSFFTPR
>FUSION-ENST00000570947.5:37357-ENST00000579407.5:26103|1402
LTVRREVS
>ENST00000502292.5|SNV-41357-G-C|2
MATLRVHELQSLSEMLKVEAHDSE
>FUSION-ENST00000578200.1:63926-ENST00000578492.5:29751|1760
MFISALSPSPIHSE
>FUSION-ENST00000578200.1:63926-ENST00000578492.5:29751|1013
FSCLSLQSSWDYR
>FUSION-ENST00000578200.1:63926-ENST00000578492.5:29751|1933
MRENIYKLYLIR
>ENST00000376406.8|SNV-13667-C-T|6
VEPAGRSRFTLELQPK
>FUSION-ENST00000570947.5:37357-ENST00000579407.5:26103|166
MQAHRVS
>FUSION-ENST00000570947.5:37357-ENST00000579407.5:26103|162
IEIILAILSPAIEECDKYK
>ENST00000533440.1|SNV-10002-A-T|1
TFIAVPASNSG
>FUSION-ENST00000578200.1:63926-ENST00000578492.5:29751|2839
MPSPLAILAHLLRLNSKITVIPR
>FUSION-ENST00000570947.5:37357-ENST00000579407.5:26103|1164
VLSGYQAVAMSHSSQAPKHF
>FUSION-ENST00000578200.1:63926-ENST00000578492.5:29751|698
HPSLLRPGDE
>FUSION-ENST00000578200.1:63926-ENST00000578492.5:29751|1678
MLGVCRGMVSY
>FUSION-ENST00000565522.5:50049-ENST00000324689.8:26258|2155
NGKSQNRPNYK
>ENST00000362061.4|SNV-72082-C-T|1
GQAPPAPCQCLRVESSMPEDRK
>ENST00000485071.2|SNV-248-G-A|7
MGRPWGTWPLLGPRVSVPALQR
>FUSION-ENST00000565522.5:50049-ENST00000324689.8:26258|1508
MAYISNSK
>ENST00000392452.3|SNV-118833-A-C|2
ITEEEVISGFYLVPACSYQGK
>FUSION-ENST00000578200.1:63926-ENST00000578492.5:29751|2800
IFIFIDLFGLVLVMLEP
>FUSION-ENST00000570947.5:37357-ENST00000579407.5:26103|325
YHKANIPVATIENVTTSEAPFMPLR
>FUSION-ENST00000565522.5:50049-ENST00000324689.8:26258|388
MLAISSG
>FUSION-ENST00000578200.1:63926-ENST00000578492.5:29751|2887
MSHGTRPIMTLYTR
>FUSION-ENST00000565522.5:50049-ENST00000324689.8:26258|519
WMFTAITILSPMKLFALR
>FUSION-ENST00000570947.5:37357-ENST00000579407.5:26103|131
GFGMKQFHLRPSALVR
>ENST00000394597.7|SNV-62836-G-A|1
WATCCNWFCLDGQPEEVPPPQGTR
>ENST00000545908.6|SNV-38153-T-C|1
YVAVTGITPTPLGEGK
>FUSION-ENST00000565522.5:50049-ENST00000324689.8:26258|2333
KTETKSQK
>FUSION-ENST00000565522.5:50049-ENST00000324689.8:26258|1620
IWLMEKVIFFR
>FUSION-ENST00000578200.1:63926-ENST00000578492.5:29751|110
YVYVVCVCVYVGVYIYIYTHI
>FUSION-ENST00000565522.5:50049-ENST00000324689.8:26258|1722
ICSRIGTKK
>FUSION-ENST00000565522.5:50049-ENST00000324689.8:26258|366
MPLPPQKKSSPLFSSK
>FUSION-ENST00000565522.5:51146-ENST00000324689.8:22856|10
IRRQASHVP
>FUSION-ENST00000578200.1:63926-ENST00000578492.5:29751|901
ARPHLCK
>FUSION-ENST00000570947.5:37357-ENST00000579407.5:26103|731
RFLLAHTAVFSSR
>ENST00000531778.1|SNV-28265-C-T|3
LLHVPNLHWLVVEDAPRR
>ENST00000457734.7|SNV-87880-T-A|2
EGEELEELMK
>FUSION-ENST00000565522.5:50049-ENST00000324689.8:26258|1835
RICSVSLT
>FUSION-ENST00000578200.1:63926-ENST00000578492.5:29751|1346
MSSHYQICIDKTTYV
>FUSION-ENST00000578200.1:63926-ENST00000578492.5:29751|702
MSFCENTSGESLRETCSKR
>FUSION-ENST00000570947.5:37357-ENST00000579407.5:26103|988
MMEAWLQRPWRHGPPSIPGQNRR
>ENST00000613886.4|SNV-88676-G-A|5
RFLTTLQQFGNDISPEIGKR
>FUSION-ENST00000565522.5:50049-ENST00000324689.8:26258|393
ASFLKPHEPTSAR
>FUSION-ENST00000578200.1:63926-ENST00000578492.5:29751|544
MVLPRFSSRVFMVLSLTFK
>FUSION-ENST00000565522.5:50049-ENST00000324689.8:26258|21
ANKTSDSLLSMK
>FUSION-ENST00000570947.5:37357-ENST00000579407.5:26103|986
EAWLQRPWR
>ENST00000538565.5|SNV-76669-C-T|4
MPSANTPFSYLLPK
>FUSION-ENST00000570947.5:37357-ENST00000579407.5:26103|383
SVDLFDLFLCSVLFH
>FUSION-ENST00000578200.1:63926-ENST00000578492.5:29751|557
MSFFSYVCWLHKCLLLRSVCS
>FUSION-ENST00000578200.1:63926-ENST00000578492.5:29751|2352
MPIIPALWEAEAGR
>FUSION-ENST00000570947.5:37357-ENST00000579407.5:26103|1270
TVPNRSGESGHPRFGSPK
>FUSION-ENST00000578200.1:63926-ENST00000578492.5:29751|30
MVQRLETPALKPR
>FUSION-ENST00000570947.5:37357-ENST00000579407.5:26103|1161
MSHSSQAPKHF
>FUSION-ENST00000570947.5:37357-ENST00000579407.5:26103|1299
LMILMKTK
>FUSION-ENST00000578200.1:63926-ENST00000578492.5:29751|2036
MSKASLGKIL
>FUSION-ENST00000565522.5:50049-ENST00000324689.8:26258|1484
VDNYCQLVIHSLKR
>ENST00000330553.6|INDEL-2870-G-GAG|11
MKSTSTLLQRTSLWCSR
>ENST00000534359.1|SNV-4038-G-A|4
RSPSTYLPTQARR
>FUSION-ENST00000343505.9:250589-ENST00000432797.6:129020|189
TITGVPDNIQKELAPDSYK
>FUSION-ENST00000578200.1:63926-ENST00000578492.5:29751|154
CHHTRLIFCIFSR
>FUSION-ENST00000565522.5:50049-ENST00000324689.8:26258|2196
MDQRKPLTKFNTHS
>FUSION-ENST00000565522.5:50049-ENST00000324689.8:26258|928
RFICRVR
>ENST00000375156.4|SNV-923-G-A|3
VLALGFPFGSGPPK
>ENST00000372189.7|SNV-112052-G-A|1
LSGGSHSYGGESPHLSPCSSIGK
>FUSION-ENST00000570947.5:37357-ENST00000579407.5:26103|92
RSPSTVVTGPHRSQQCMGALVLPN
>FUSION-ENST00000565522.5:50049-ENST00000324689.8:26258|287
MQWCGLGSQLTTTSPSPV
>FUSION-ENST00000578200.1:63926-ENST00000578492.5:29751|2145
MYLAFCELQ
>ENST00000464248.1|SNV-1506-C-A|5
AKSSYNPFICIR
>ENST00000350051.8|SNV-2480-G-A|3
ELEGWEPDDDPIKEHK
>FUSION-ENST00000565522.5:50049-ENST00000324689.8:26258|1682
ARGACQWSQLLGRLR
>ENST00000479364.1|SNV-538939-A-G|3
HHPLSSSLGLTSHTQPSAVTLR
>FUSION-ENST00000565522.5:50049-ENST00000324689.8:26258|298
IIYHRSP
>FUSION-ENST00000565522.5:50049-ENST00000324689.8:26258|744
QCNRFLPFF
>FUSION-ENST00000578200.1:63926-ENST00000578492.5:29751|2471
MSVLGINGVEELETENLTPMCNEK
>ENST00000642196.1|SNV-118507-G-T|2
MVDFFNIFNEIVMKLVIMIM
>FUSION-ENST00000578200.1:63926-ENST00000578492.5:29751|2118
MWSVYMGWFMAALRQLHC
>ENST00000404816.7|MNV-239987-CT-C|3
RWGRMSSIQHIPCL
>ENST00000525278.1|SNV-54055-T-A|1
VVSVFPFFFHLS
>FUSION-ENST00000565522.5:50049-ENST00000324689.8:26258|1681
GACQWSQLLGR
>ENST00000478791.1|SNV-7011-G-A|1
AKTPEAVESPQEASGKR
>ENST00000376718.8|SNV-196359-G-A|2
TPSVRDPNEWAMAKSR
>FUSION-ENST00000578200.1:63926-ENST00000578492.5:29751|2589
MIHPPQPPKVWDYRR
>ENST00000337685.6|SNV-37150-T-C|7
ESEYVLR
>FUSION-ENST00000565522.5:50049-ENST00000324689.8:26258|43
FVLSGLFFVFYSK
>FUSION-ENST00000578200.1:63926-ENST00000578492.5:29751|132
MEKIVFLLLFYFFISISFGGTDGV
>FUSION-ENST00000565522.5:50049-ENST00000324689.8:26258|523
VATVLSVAIEWNI
>FUSION-ENST00000570947.5:37357-ENST00000579407.5:26103|461
VLLWPVHTPLAVHVGSS
>FUSION-ENST00000570947.5:37357-ENST00000579407.5:26103|1174
SYVFFIPQSCITTFFSV
>FUSION-ENST00000565522.5:51146-ENST00000324689.8:22856|183
NSGPINEKIGMNSSR
>FUSION-ENST00000565522.5:50049-ENST00000324689.8:26258|2193
CIYLNSRVSILVGNHR
>ENST00000404039.5|SNV-998567-C-T|3
TRVAVFGKDYGGYLSTYIFPAK
>FUSION-ENST00000565522.5:51146-ENST00000324689.8:22856|4
MEVHIPGLQAHCLCLIQS
>FUSION-ENST00000565522.5:50049-ENST00000324689.8:26258|1400
EDFGFFLFHFVLFLR
>FUSION-ENST00000578200.1:63926-ENST00000578492.5:29751|745
KLLPHCHPSLVP
>FUSION-ENST00000570947.5:37357-ENST00000579407.5:26103|489
GVRVCVDFTVSMCVWTLRGVR
>FUSION-ENST00000565522.5:50049-ENST00000324689.8:26258|406
TVSLSFEARH
>FUSION-ENST00000578200.1:63926-ENST00000578492.5:29751|74
AAAPNLR
>ENST00000460812.1|SNV-12464-C-A|10
MPIATTHTQRSVVASLQIQR
>FUSION-ENST00000578200.1:63926-ENST00000578492.5:29751|1001
LARLVSIS
>ENST00000392984.7|SNV-5091-C-T|1
QSWRKLAFPGTK
>FUSION-ENST00000570947.5:37357-ENST00000579407.5:26103|98
WSPSTVVAGPHR
>FUSION-ENST00000578200.1:63926-ENST00000578492.5:29751|2156
MTDSGHQQELSK
>ENST00000277225.10|SNV-61483-G-A|1
WCSYQTPRRER
>FUSION-ENST00000565522.5:50049-ENST00000324689.8:26258|361
SSPLFSSKVK
>FUSION-ENST00000565522.5:50049-ENST00000324689.8:26258|255
MNCITSFPGSRMK
>FUSION-ENST00000578200.1:63926-ENST00000578492.5:29751|1150
MYPLPFSLHILITR
>ENST00000444228.2|SNV-940-G-T|5
DSTWMWSSLRSSRR
>FUSION-ENST00000570947.5:37357-ENST00000579407.5:26103|1252
GCRILSNAFLTPI
>FUSION-ENST00000578200.1:63926-ENST00000578492.5:29751|1790
EPPNSVNSRLHEI
>FUSION-ENST00000578200.1:63926-ENST00000578492.5:29751|1292
MFKFGNS
>FUSION-ENST00000565522.5:50049-ENST00000324689.8:26258|1720
MKISNGDPLIQMK
>FUSION-ENST00000565522.5:50049-ENST00000324689.8:26258|1624
IYYILSSKTVHIVLFA
>FUSION-ENST00000565522.5:50049-ENST00000324689.8:26258|1525
MVPYIRSLT
>FUSION-ENST00000570947.5:37357-ENST00000579407.5:26103|1421
MELSVFNDASKVCRNFLSGDSAPV
>FUSION-ENST00000578200.1:63926-ENST00000578492.5:29751|945
IYNKSFQMVSQNNSFR
>FUSION-ENST00000565522.5:50049-ENST00000324689.8:26258|1115
HGLTLSPR
>ENST00000513874.5|SNV-6428-T-A|3
KDLEKVCMEYGFTDFR
>FUSION-ENST00000565522.5:50049-ENST00000324689.8:26258|1920
NVSRHCLVSPGGQKSLVENCCSK
>FUSION-ENST00000578200.1:63926-ENST00000578492.5:29751|2812
NSVTEFK
>FUSION-ENST00000413171.6:55948-ENST00000445716.6:20478|15
SIRNTVR
>ENST00000408912.7|SNV-6501-G-A|1
SPAAAIEEP
>FUSION-ENST00000565522.5:50049-ENST00000324689.8:26258|1249
VLTQKSGKK
>ENST00000355690.8|SNV-30748-G-T|1
SYDYWLVLSPEEDSTRGMR
>ENST00000366503.3|SNV-41236-C-G|2
SFTCSSALRSHER
>FUSION-ENST00000570947.5:37357-ENST00000579407.5:26103|952
EKPPNTKFARR
>ENST00000503613.5|SNV-10953-A-G|5
MKCFAIFLGVRR
>FUSION-ENST00000565522.5:50049-ENST00000324689.8:26258|1067
MLARLILNS
>FUSION-ENST00000565522.5:50049-ENST00000324689.8:26258|803
MYIFLTLLPNYH
>FUSION-ENST00000578200.1:63926-ENST00000578492.5:29751|2070
MNLNFLFFLSQSLALSPR
>FUSION-ENST00000578200.1:63926-ENST00000578492.5:29751|1644
MVFCFLGGGV
>FUSION-ENST00000570947.5:37357-ENST00000579407.5:26103|970
DARQEDHPPR
>ENST00000296921.6|SNV-2213-A-G|2
QQASRLMLQLQHGAFQK
>FUSION-ENST00000578200.1:63926-ENST00000578492.5:29751|1655
WWLMPVIPALWEVEVGRSFEVR
>ENST00000268231.13|SNV-10264-G-C|3
TKWGIIEVQNMAHCEFPLLRDLLIR
>FUSION-ENST00000565522.5:50049-ENST00000324689.8:26258|2223
LSQFEMESLSRPVSIEEKR
>FUSION-ENST00000578200.1:63926-ENST00000578492.5:29751|1287
MELNDLVKVDLRS
>FUSION-ENST00000570947.5:37357-ENST00000579407.5:26103|457
GPLCAWICTSWSR
>FUSION-ENST00000565522.5:50049-ENST00000324689.8:26258|763
QFSCLSLESSWDCR
>ENST00000330553.6|INDEL-2870-G-GAG|12
MKSTSTLLQR
>FUSION-ENST00000565522.5:50049-ENST00000324689.8:26258|510
MKLFALR
>FUSION-ENST00000570947.5:37357-ENST00000579407.5:26103|393
SGDVGVEGR
>FUSION-ENST00000565522.5:50049-ENST00000324689.8:26258|1600
MTATYKKILTYEHVQHR
>FUSION-ENST00000578200.1:63926-ENST00000578492.5:29751|1121
ASGWDNNI
>FUSION-ENST00000565522.5:50049-ENST00000324689.8:26258|75
MKFYSFIMLR
>ENST00000367928.5|SNV-83-C-A|1
TTQLPAYVAILLFYVSRAS
>ENST00000511080.5|SNV-10953-A-G|7
MKCFAIFLDHSR
>ENST00000635886.1|SNV-38547-C-T|3
LSWSPTSPRSPTETIGLRR
>FUSION-ENST00000578200.1:63926-ENST00000578492.5:29751|1786
HPGYVLASDK
>FUSION-ENST00000565522.5:50049-ENST00000324689.8:26258|1150
PKAHHSTFFAPS
>ENST00000418210.2|SNV-146469-G-A|1
VVEGGSGLKVVTLAR
>FUSION-ENST00000565522.5:50049-ENST00000324689.8:26258|200
MLFWVVLSR
>FUSION-ENST00000565522.5:50049-ENST00000324689.8:26258|1008
QCDIILAACEGK
>FUSION-ENST00000565522.5:50049-ENST00000324689.8:26258|1762
VVYPLPQLILK
>FUSION-ENST00000565522.5:50049-ENST00000324689.8:26258|1867
SHHAWPDFFSFITTPYFPSKLR
>FUSION-ENST00000570947.5:37357-ENST00000579407.5:26103|1284
MDSFLDSRFYSVGLYVCPYASTSLF
>FUSION-ENST00000578200.1:63926-ENST00000578492.5:29751|568
SSVNLLSYELSPRK
>FUSION-ENST00000578200.1:63926-ENST00000578492.5:29751|1261
KELFLSPQ
>FUSION-ENST00000565522.5:50049-ENST00000324689.8:26258|2083
ISLSTYK
>FUSION-ENST00000570947.5:37357-ENST00000579407.5:26103|469
TAVLQLPAALILASSSR
>FUSION-ENST00000588618.5:66913-ENST00000355481.8:127422|97
MEDYEKLASDAMDSQK
>FUSION-ENST00000570947.5:37357-ENST00000579407.5:26103|40
LMAGTLKGLSHPCPHLDFPPK
>FUSION-ENST00000570947.5:37357-ENST00000579407.5:26103|35
MARHQPASPGIGTLVHTVCAFLK
>FUSION-ENST00000578200.1:63926-ENST00000578492.5:29751|233
FLNCFQAYWLLK
>ENST00000394518.7|SNV-364064-C-A|3
NKTSRSQPGDGHASEVSAEGEEIFC
>ENST00000389176.3|SNV-1011-C-T|1
QLQQEVRPAAQAPEK
>FUSION-ENST00000565522.5:50049-ENST00000324689.8:26258|117
LIACTSLGIEGIGIGK
>FUSION-ENST00000565522.5:50049-ENST00000324689.8:26258|1703
MANKNFYLGVGF
>FUSION-ENST00000578200.1:63926-ENST00000578492.5:29751|427
MPPALFFLLR
>FUSION-ENST00000565522.5:50049-ENST00000324689.8:26258|1779
PAETYLFSCLEQGLV
>FUSION-ENST00000570947.5:37357-ENST00000579407.5:26103|3
FLGLSMVAQACNPNSLGG
>FUSION-ENST00000570947.5:37357-ENST00000579407.5:26103|385
MNWSSLLIFIGITLNL
>ENST00000554411.5|SNV-5713-T-A|2
LLGISSTLRHAVEGAEQWQQK
>FUSION-ENST00000578200.1:63926-ENST00000578492.5:29751|1291
MELNDLVK
>FUSION-ENST00000570947.5:37357-ENST00000579407.5:26103|891
MVIRLIMC
>ENST00000642395.2|SNV-40416-G-C|1
TQILSDDLTDKAEDHEFSKTEELK
>ENST00000462405.5|SNV-142317-C-T|4
MSDISLSNSAMSKFSASSMTK
>FUSION-ENST00000578200.1:63926-ENST00000578492.5:29751|258
EVTSQVHTGQGRR
>FUSION-ENST00000578200.1:63926-ENST00000578492.5:29751|566
KNVDSLPR
>FUSION-ENST00000578200.1:63926-ENST00000578492.5:29751|319
RMSVYAGV
>FUSION-ENST00000570947.5:37357-ENST00000579407.5:26103|164
FLGYKIEIILAILSPAIEECDKYK
>FUSION-ENST00000565522.5:50049-ENST00000324689.8:26258|180
MSFFSYYTQLK
>FUSION-ENST00000570947.5:37357-ENST00000579407.5:26103|48
GPRTYTAWRR
>FUSION-ENST00000578200.1:63926-ENST00000578492.5:29751|859
MAYCRLR
>FUSION-ENST00000570947.5:37357-ENST00000579407.5:26103|1095
WRDLGSLQAPPPR
>FUSION-ENST00000570947.5:37357-ENST00000579407.5:26103|398
LVQVGRGQC
>FUSION-ENST00000565522.5:50049-ENST00000324689.8:26258|1054
MGPGVVVHTCNPSTLRDQGGRIT
>FUSION-ENST00000578200.1:63926-ENST00000578492.5:29751|1877
GKKLVITNIIIIIIR
>FUSION-ENST00000578200.1:63926-ENST00000578492.5:29751|1636
MCLSSLKSFLSPFPSTPAFLHFR
>FUSION-ENST00000565522.5:50049-ENST00000324689.8:26258|1817
MSVLFIFITCLRKITCSK
>ENST00000509657.5|SNV-20924-A-G|1
FSSELEQIELHNSVRDRQGR
>ENST00000489540.1|SNV-13667-C-T|6
SKRWNQQVDLGSPWSSSLRPLK
>FUSION-ENST00000570947.5:37357-ENST00000579407.5:26103|1091
MGFHRVSQDGLDLLTS
>FUSION-ENST00000578200.1:63926-ENST00000578492.5:29751|1820
MAYLYNGILFSHKR
>FUSION-ENST00000570947.5:37357-ENST00000579407.5:26103|416
RFLNHAIFPLFRMVHWSVTD
>ENST00000333407.11|SNV-175-A-T|1
VTEAQAAFYYCVRRR
>FUSION-ENST00000565522.5:50049-ENST00000324689.8:26258|1000
GNSLTMLPRLECNGYSQALL
>FUSION-ENST00000565522.5:50049-ENST00000324689.8:26258|1738
YQYFIFTAE
>FUSION-ENST00000565522.5:50049-ENST00000324689.8:26258|2358
MFIKINHMSYTRAQR
>FUSION-ENST00000578200.1:63926-ENST00000578492.5:29751|1569
MEHTQNRPTLFVSLKEETK
>ENST00000519973.6|SNV-42427-A-G|1
SAVSCIRTVWRTEGLGAFYR
>ENST00000353706.6|SNV-13649-T-G|5
GKWNEQVDR
>FUSION-ENST00000578200.1:63926-ENST00000578492.5:29751|2577
KKLNFIK
>FUSION-ENST00000565522.5:50049-ENST00000324689.8:26258|1285
PPWPPKVLALQA
>ENST00000486752.5|SNV-11658-G-A|3
KPSCPLMTSWGMR
>ENST00000487017.5|MNV-16946-AC-A|5
TWGPWRR
>FUSION-ENST00000578200.1:63926-ENST00000578492.5:29751|91
MLPRLVSNSWAQVILSPQPPK
>FUSION-ENST00000565522.5:50049-ENST00000324689.8:26258|2175
SVAFIHNSQLAHACNPSTLGGQGRR
>ENST00000531778.1|SNV-28265-C-T|7
ANMLLHVPNLHWLVVEDAPRR
>FUSION-ENST00000578200.1:63926-ENST00000578492.5:29751|2413
MIVAHLQPGTPR
>ENST00000503716.5|SNV-524744-C-T|7
AVHRDMINLFSSLSFAK
>FUSION-ENST00000578200.1:63926-ENST00000578492.5:29751|2402
IDVPKVHCDK
>FUSION-ENST00000578200.1:63926-ENST00000578492.5:29751|2491
MSGYVKTCK
>FUSION-ENST00000578200.1:63926-ENST00000578492.5:29751|1512
MRMWILGER
>FUSION-ENST00000565522.5:50049-ENST00000324689.8:26258|306
HEPPCLACFFSLNKK
>FUSION-ENST00000565522.5:50049-ENST00000324689.8:26258|350
AQSVEPVR
>ENST00000328333.12|MNV-16946-AC-A|9
SWRPGMR
>FUSION-ENST00000578200.1:63926-ENST00000578492.5:29751|773
SVHFDHLC
>FUSION-ENST00000570947.5:37357-ENST00000579407.5:26103|1379
MVKPHLYQKIQK
>ENST00000233092.10|SNV-1506-C-A|1
VVITPSFAYGKEGYGST
>FUSION-ENST00000570947.5:37357-ENST00000579407.5:26103|201
AVPDTGAPCSR
>FUSION-ENST00000578200.1:63926-ENST00000578492.5:29751|96
AHCSLGLPGSSNPPILAS
>FUSION-ENST00000578200.1:63926-ENST00000578492.5:29751|655
VKTRENIWK
>FUSION-ENST00000565522.5:50049-ENST00000324689.8:26258|1456
ISERVDYRPHK
>FUSION-ENST00000578200.1:63926-ENST00000578492.5:29751|2135
KGLLELLHKK
>FUSION-ENST00000565522.5:50049-ENST00000324689.8:26258|5
RVKPKLK
>FUSION-ENST00000565522.5:50049-ENST00000324689.8:26258|2499
KKNYAASSSTPHSL
>FUSION-ENST00000578200.1:63926-ENST00000578492.5:29751|1802
MMFVAFASLLK
>FUSION-ENST00000565522.5:50049-ENST00000324689.8:26258|2506
KHVLLKVNVR
>FUSION-ENST00000578200.1:63926-ENST00000578492.5:29751|1966
PVILATWEAEVGESLEPRR
>FUSION-ENST00000578200.1:63926-ENST00000578492.5:29751|1640
LLILSGV
>ENST00000328333.12|MNV-16946-AC-A|6
ALVASCLCPNGVEAPRGTQANR
>FUSION-ENST00000578200.1:63926-ENST00000578492.5:29751|1818
MAYLYNGILFSHKRE
>ENST00000514093.5|SNV-16623-G-A|5
MAMSYMK
>FUSION-ENST00000578200.1:63926-ENST00000578492.5:29751|2127
NSHILIEEVSKNLQPFKK
>FUSION-ENST00000578200.1:63926-ENST00000578492.5:29751|1778
LAASYSLFVFVFCFETVSLSPR
>FUSION-ENST00000578200.1:63926-ENST00000578492.5:29751|922
LVKISFTLK
>FUSION-ENST00000565522.5:50049-ENST00000324689.8:26258|2169
KNYETLLK
>FUSION-ENST00000578200.1:63926-ENST00000578492.5:29751|438
LVIFAHLFSLKKFHYER
>FUSION-ENST00000565522.5:50049-ENST00000324689.8:26258|2344
IYYLLKHIECS
>FUSION-ENST00000565522.5:50049-ENST00000324689.8:26258|1984
NTWVERSSLAYSAGVGK
>FUSION-ENST00000578200.1:63926-ENST00000578492.5:29751|2816
HLGVGNFDFFFKDSFFLGCFHK
>ENST00000361283.4|SNV-11129-C-A|1
KCDILVQEELLASPKK
>FUSION-ENST00000578200.1:63926-ENST00000578492.5:29751|1042
MECVPQYSYVEA
>FUSION-ENST00000578200.1:63926-ENST00000578492.5:29751|555
SFFSYVCWLHKCLLLR
>FUSION-ENST00000565522.5:50049-ENST00000324689.8:26258|2487
REIDYLRAFVTK
>FUSION-ENST00000393021.7:37129-ENST00000591877.1:101604|1
EGIFMEDTAWTLPPGPNWQFKN
>FUSION-ENST00000578200.1:63926-ENST00000578492.5:29751|2751
LWPILFR
>FUSION-ENST00000565522.5:50049-ENST00000324689.8:26258|1293
MPLHTSLSDR
>FUSION-ENST00000565522.5:50049-ENST00000324689.8:26258|583
KCTLFSFIPVMVVRMILELK
>FUSION-ENST00000570947.5:37357-ENST00000579407.5:26103|71
RKVCSLLQDDVMMPQR
>ENST00000361283.4|SNV-11129-C-A|3
AVELGDELQIDAIDDKK
>FUSION-ENST00000565522.5:50049-ENST00000324689.8:26258|1306
MAQSWLTATSTFR
>ENST00000325875.7|SNV-21544-C-T|5
EKNLEIDNK
>FUSION-ENST00000570947.5:37357-ENST00000579407.5:26103|448
MRLTERGHEATCFVLGGFETK
>ENST00000539159.5|SNV-39270-A-G|3
VVTLYPDALAK
>FUSION-ENST00000565522.5:50049-ENST00000324689.8:26258|1429
ISSALSFSPFQENNCPISCKFK
>FUSION-ENST00000565522.5:50049-ENST00000324689.8:26258|1254
FYLKKPSK
>ENST00000485819.1|SNV-480-A-C|2
MPSTMGGHTATSHAMGLSLDPGG
>FUSION-ENST00000578200.1:63926-ENST00000578492.5:29751|1284
MTNSEARVGNLNEPR
>FUSION-ENST00000578200.1:63926-ENST00000578492.5:29751|2179
ARTYLKVK
>FUSION-ENST00000570947.5:37357-ENST00000579407.5:26103|1100
ESHSVAQAGVR
>FUSION-ENST00000565522.5:51146-ENST00000324689.8:22856|8
MVMNLTPTHVTQFM
>FUSION-ENST00000565522.5:50049-ENST00000324689.8:26258|164
IGLNFAK
>ENST00000282469.10|SNV-31563-G-T|1
YLQAKESASK
>ENST00000379672.10|SNV-159674-A-G|1
VAPSASRLKK
>FUSION-ENST00000565522.5:50049-ENST00000324689.8:26258|132
MQDSKILQTPK
>FUSION-ENST00000565522.5:50049-ENST00000324689.8:26258|1497
SFLILNRDGNLALLAR
>FUSION-ENST00000565522.5:50049-ENST00000324689.8:26258|864
SLELRSLRPAWATWRNLISTK
>FUSION-ENST00000565522.5:50049-ENST00000324689.8:26258|1444
TIQLIHTLGLYSR
>FUSION-ENST00000578200.1:63926-ENST00000578492.5:29751|659
EISDLGSGVERKAIY
>FUSION-ENST00000565522.5:50049-ENST00000324689.8:26258|2276
MGTSHTGACCGVRGGGR
>FUSION-ENST00000565522.5:50049-ENST00000324689.8:26258|631
MASNITLSYDEREHMK
>FUSION-ENST00000570947.5:37357-ENST00000579407.5:26103|866
MKINWDEIGK
>ENST00000525278.1|SNV-54055-T-A|3
RRVVSVFPFFFHLS
>FUSION-ENST00000578200.1:63926-ENST00000578492.5:29751|2602
MFLEKGGI
>FUSION-ENST00000578200.1:63926-ENST00000578492.5:29751|1049
MSSELGKRVR
>FUSION-ENST00000578200.1:63926-ENST00000578492.5:29751|2063
MWSHIFEEFANVSYLNHSQLK
>FUSION-ENST00000570947.5:37357-ENST00000579407.5:26103|624
MVSTFSFFFFFFFF
>FUSION-ENST00000578200.1:63926-ENST00000578492.5:29751|1164
MWKFTFVYNVTETR
>FUSION-ENST00000565522.5:50049-ENST00000324689.8:26258|45
MTFKEAL
>FUSION-ENST00000565522.5:50049-ENST00000324689.8:26258|1831
MIFEKSIIPFPSFLFSNFRCT
>ENST00000582214.1|SNV-465364-G-A|3
QPLHRGDLGR
>FUSION-ENST00000570947.5:37357-ENST00000579407.5:26103|579
CFYLKGTC
>FUSION-ENST00000565522.5:50049-ENST00000324689.8:26258|2508
EGDVSIRK
>FUSION-ENST00000578200.1:63926-ENST00000578492.5:29751|1749
TYLMVILTILYCKYMVK
>FUSION-ENST00000570947.5:37357-ENST00000579407.5:26103|417
RFLNHAIFPLFR
>FUSION-ENST00000570947.5:37357-ENST00000579407.5:26103|913
CTPRGSPTTRPAQ
>FUSION-ENST00000578200.1:63926-ENST00000578492.5:29751|2119
WSVYMGWFMAALR
>FUSION-ENST00000565522.5:50049-ENST00000324689.8:26258|1347
LSSEAFHHFK
>ENST00000464248.1|SNV-1506-C-A|8
VVITPSFAYGKEGYDKPLLAK
>FUSION-ENST00000565522.5:50049-ENST00000324689.8:26258|2258
MKSIQMK
>FUSION-ENST00000565522.5:50049-ENST00000324689.8:26258|2402
QAVHLIKCPTEDELRVK
>FUSION-ENST00000578200.1:63926-ENST00000578492.5:29751|357
MYFLFFFFTVLCAK
>FUSION-ENST00000578200.1:63926-ENST00000578492.5:29751|217
KLFSLEGSTLLS
>FUSION-ENST00000570947.5:37357-ENST00000579407.5:26103|221
MQAHRVCGAR
>FUSION-ENST00000570947.5:37357-ENST00000579407.5:26103|17
YILVSCFFH
>FUSION-ENST00000565522.5:50049-ENST00000324689.8:26258|358
KINMKWIIDLNLLEYCCSFIHQS
>FUSION-ENST00000565522.5:50049-ENST00000324689.8:26258|1221
CLLQLCFFFPLLQALIR
>ENST00000332947.6|SNV-1192-A-G|1
EEDEEEEEDDAEEQEGGVPQR
>FUSION-ENST00000565522.5:50049-ENST00000324689.8:26258|2296
LEAIILSK
>ENST00000394597.7|SNV-62836-G-A|2
MWATCCNWFCLDGQPEEVPPPQGTR
>FUSION-ENST00000565522.5:50049-ENST00000324689.8:26258|1679
GACQWSQLLGRLRQEDR
>FUSION-ENST00000578200.1:63926-ENST00000578492.5:29751|2423
MSHCVYQGVFVGNLNQ
>FUSION-ENST00000578200.1:63926-ENST00000578492.5:29751|395
MGIALNL
>ENST00000588870.1|SNV-4153-A-G|2
MSGVVVQPYNSLLTLKR
>FUSION-ENST00000578200.1:63926-ENST00000578492.5:29751|2176
ADKHNLK
>FUSION-ENST00000578200.1:63926-ENST00000578492.5:29751|2128
MNSHILIEEVSKNLQPFKK
>FUSION-ENST00000570947.5:37357-ENST00000579407.5:26103|908
MCPGRSHSR
>FUSION-ENST00000565522.5:50049-ENST00000324689.8:26258|1495
SFLILNRDGNLALLARLVS
>FUSION-ENST00000578200.1:63926-ENST00000578492.5:29751|2078
MISSCYYLFETNEP
>ENST00000295571.9|SNV-35324-G-A|3
GVHYITWRQQNKVFPQDK
>FUSION-ENST00000565522.5:50049-ENST00000324689.8:26258|625
MKGSTPSNMAK
>FUSION-ENST00000565522.5:50049-ENST00000324689.8:26258|353
MAQSVEPVR
>FUSION-ENST00000578200.1:63926-ENST00000578492.5:29751|1120
LHRSLMNG
>FUSION-ENST00000578200.1:63926-ENST00000578492.5:29751|936
VPAMYQIPRPSVLHLSHTECAAWL
>FUSION-ENST00000565522.5:50049-ENST00000324689.8:26258|2323
TWNQPKCPTMIDWIK
>FUSION-ENST00000570947.5:37357-ENST00000579407.5:26103|548
GWVCLQASCPPLR
>FUSION-ENST00000565522.5:50049-ENST00000324689.8:26258|1925
MFYFLKTK
>FUSION-ENST00000570947.5:37357-ENST00000579407.5:26103|1238
ISLCGFGIR
>FUSION-ENST00000570947.5:37357-ENST00000579407.5:26103|1355
MQLYISTMFCVSVCQAVDI
>FUSION-ENST00000565522.5:50049-ENST00000324689.8:26258|282
IVQITSISVKVLISSL
>FUSION-ENST00000570947.5:37357-ENST00000579407.5:26103|1375
IQKLAGR
>FUSION-ENST00000578200.1:63926-ENST00000578492.5:29751|2481
MSHCTRPQYFK
>ENST00000475485.6|SNV-14881-G-C|4
MPLFSPSTLWSAACRR
>FUSION-ENST00000578200.1:63926-ENST00000578492.5:29751|1402
CGHRSLILYGSYSL
>FUSION-ENST00000570947.5:37357-ENST00000579407.5:26103|753
TAQPTTWK
>FUSION-ENST00000570947.5:37357-ENST00000579407.5:26103|705
HNVYENICR
>FUSION-ENST00000565522.5:50049-ENST00000324689.8:26258|1775
SLLSVSCIHW
>FUSION-ENST00000578200.1:63926-ENST00000578492.5:29751|1647
HINYCVNISYIQ
>FUSION-ENST00000565522.5:50049-ENST00000324689.8:26258|2144
ILEQLDGHLEKIDEIR
>FUSION-ENST00000565522.5:50049-ENST00000324689.8:26258|1424
MSHCAWPRIFVFSFFLFF
>FUSION-ENST00000578200.1:63926-ENST00000578492.5:29751|2662
FFLPLGK
>ENST00000514093.5|SNV-16623-G-A|1
AMSYMKDDIFRIYIK
>FUSION-ENST00000578200.1:63926-ENST00000578492.5:29751|817
DSIIKSFCGVK
>FUSION-ENST00000565522.5:50049-ENST00000324689.8:26258|1379
MLARLVLN
>FUSION-ENST00000570947.5:37357-ENST00000579407.5:26103|21
VPLHSGGRSSPQTVPSTVVAGPHRR
>ENST00000503289.1|SNV-142996-C-T|1
MIFWVLA
>FUSION-ENST00000578200.1:63926-ENST00000578492.5:29751|2769
VKLCLQK
>FUSION-ENST00000570947.5:37357-ENST00000579407.5:26103|240
GAVTGPPK
>ENST00000538791.3|SNV-5160-G-C|6
CFWWGAGDSLLQSALTK
>FUSION-ENST00000570947.5:37357-ENST00000579407.5:26103|484
VCVDFTVSMCVWTLRGVRVWTPR
>FUSION-ENST00000565522.5:50049-ENST00000324689.8:26258|671
MRIPSPAEQFHQIRHFAK
>FUSION-ENST00000578200.1:63926-ENST00000578492.5:29751|2242
LHHIWPSKGK
>FUSION-ENST00000578200.1:63926-ENST00000578492.5:29751|469
MNSSFFMAA
>FUSION-ENST00000578200.1:63926-ENST00000578492.5:29751|2723
HLGSLQPLPPGFK
>FUSION-ENST00000578200.1:63926-ENST00000578492.5:29751|2044
MASGTQSVWLVEEKQGLMSK
>FUSION-ENST00000565522.5:50049-ENST00000324689.8:26258|152
MFFEGTLSWLIQSCK
>FUSION-ENST00000570947.5:37357-ENST00000579407.5:26103|1348
YRAPFLFLGG
>FUSION-ENST00000565522.5:50049-ENST00000324689.8:26258|1063
MYVMGPGVVVHTCNPSTLR
>FUSION-ENST00000578200.1:63926-ENST00000578492.5:29751|2405
MRIDVPK
>FUSION-ENST00000565522.5:51146-ENST00000324689.8:22856|7
VMNLTPTHVTQFM
>ENST00000337685.6|SNV-37150-T-C|8
MESEYVLR
>FUSION-ENST00000578200.1:63926-ENST00000578492.5:29751|1038
MHLGGNEVMRVEPS
>ENST00000263650.12|SNV-59346-G-A|4
ENPKESDTETQDHSR
>FUSION-ENST00000570947.5:37357-ENST00000579407.5:26103|804
MLLVHVEVWERR
>FUSION-ENST00000578200.1:63926-ENST00000578492.5:29751|2919
SISLYLYLIQAFLSMVWIEKYSLQ
>FUSION-ENST00000565522.5:50049-ENST00000324689.8:26258|291
AFRTVKYGLNR
>FUSION-ENST00000570947.5:37357-ENST00000579407.5:26103|650
MDNVCFDSSHACVTHTPVK
>FUSION-ENST00000578200.1:63926-ENST00000578492.5:29751|1833
MYAIVWMSSKN
>FUSION-ENST00000578200.1:63926-ENST00000578492.5:29751|988
ISAHGRLCLPGSGDSPASASR
>FUSION-ENST00000565522.5:50049-ENST00000324689.8:26258|819
GLFNSNCCASR
>ENST00000424785.7|SNV-1506-C-A|1
VVITPSFAYGKEGYAEGK
>FUSION-ENST00000578200.1:63926-ENST00000578492.5:29751|1271
KSSSFPLNDGSMSK
>ENST00000417996.2|INDEL-4822-T-TG|MNV-4825-GT-G|1
LLTDYQELMNVKLALDVEIATYRK
>ENST00000529274.5|SNV-12690-C-A|3
LLERNFLNPRAFPEER
>FUSION-ENST00000565522.5:50049-ENST00000324689.8:26258|2092
MNFSLSSVQ
>FUSION-ENST00000565522.5:50049-ENST00000324689.8:26258|1943
SVLFLVILTLITW
>FUSION-ENST00000578200.1:63926-ENST00000578492.5:29751|777
MQRLYPIWLMSVHFDHLC
>ENST00000375147.8|SNV-33135-G-C|2
NMNKHVLK
>FUSION-ENST00000578200.1:63926-ENST00000578492.5:29751|2265
MSHQAWCSSFK
>FUSION-ENST00000457861.1:55948-ENST00000445716.6:20478|2
RWPELLLFSMDSVSVHGS
>FUSION-ENST00000570947.5:37357-ENST00000579407.5:26103|220
QAHRVCGAR
>FUSION-ENST00000578200.1:63926-ENST00000578492.5:29751|2110
MMLVLPYR
>ENST00000505484.5|SNV-69435-G-A|3
SRKTWLPFK
>FUSION-ENST00000565522.5:50049-ENST00000324689.8:26258|1241
MWKAPLFYTLCLPSNWTMN
>FUSION-ENST00000578200.1:63926-ENST00000578492.5:29751|2918
MVWIEKYSLQ
>ENST00000371809.3|SNV-5595-G-A|2
AQTYLDKVENTCK
>FUSION-ENST00000578200.1:63926-ENST00000578492.5:29751|1107
MEPEFTMPKLFS
>FUSION-ENST00000570947.5:37357-ENST00000579407.5:26103|246
LIWSQCGLWRASPQPCQR
>ENST00000595531.5|SNV-21495-G-A|7
MMSIKAFTLVSAVERELLMGNK
>ENST00000305476.10|SNV-10016-G-T|4
NSNANGYVRLQLGWEDR
>FUSION-ENST00000565522.5:50049-ENST00000324689.8:26258|651
MSSTLLYYIRIIFR
>ENST00000496811.6|INDEL-43902-A-AA|5
NGKSLHK
>FUSION-ENST00000578200.1:63926-ENST00000578492.5:29751|523
DLVIRSPGLCSSSSEAMVREEAR
>FUSION-ENST00000565522.5:50049-ENST00000324689.8:26258|2150
ESLKIDPTTSKI
>FUSION-ENST00000565522.5:50049-ENST00000324689.8:26258|2351
INHMSYTRAQRK
>FUSION-ENST00000565522.5:50049-ENST00000324689.8:26258|2025
DSGGVSQR
>FUSION-ENST00000578200.1:63926-ENST00000578492.5:29751|1831
YAIVWMSSKN
>FUSION-ENST00000578200.1:63926-ENST00000578492.5:29751|1482
SSRPAWPIRRNPISTK
>FUSION-ENST00000570947.5:37357-ENST00000579407.5:26103|384
NWSSLLIFIGITLNL
>FUSION-ENST00000565522.5:50049-ENST00000324689.8:26258|1829
SIIPFPSFLFSNFR
>ENST00000444228.2|SNV-940-G-T|3
WSSLRSSR
>FUSION-ENST00000565522.5:50049-ENST00000324689.8:26258|1095
CSLTVLIPSLVKCLFKSFAR
>FUSION-ENST00000578200.1:63926-ENST00000578492.5:29751|2865
IVLHVFFMANALGMSGK
>FUSION-ENST00000578200.1:63926-ENST00000578492.5:29751|1953
DQSGQHDETPSLLKIQK
>FUSION-ENST00000578200.1:63926-ENST00000578492.5:29751|600
MVVCCTHQPIIYIRYFS
>FUSION-ENST00000570947.5:37357-ENST00000579407.5:26103|1199
FSPLLKVEC
>FUSION-ENST00000565522.5:51146-ENST00000324689.8:22856|108
CPAKHFLKTY
>ENST00000462405.5|SNV-142317-C-T|2
MSKFSASSMTK
>FUSION-ENST00000565522.5:50049-ENST00000324689.8:26258|2449
TCCMSCNLNHSIDKI
>FUSION-ENST00000578200.1:63926-ENST00000578492.5:29751|1479
NPISTKNNK
>FUSION-ENST00000578200.1:63926-ENST00000578492.5:29751|2822
MFISKFFITNNCCK
>FUSION-ENST00000565522.5:50049-ENST00000324689.8:26258|41
FVLSGLFFVFYSKNR
>FUSION-ENST00000578200.1:63926-ENST00000578492.5:29751|1765
NFWPQAIHSPWPPKVLRLQV
>FUSION-ENST00000565522.5:50049-ENST00000324689.8:26258|212
MIINNILIFK
>FUSION-ENST00000578200.1:63926-ENST00000578492.5:29751|102
SLTHFLMGLFDFFLLICLSTL
>FUSION-ENST00000565522.5:50049-ENST00000324689.8:26258|1739
MYQYFIFTAE
>ENST00000404537.6|SNV-3658-C-T|1
EDQWLLPCRKYEQIEEGTVR
>FUSION-ENST00000578200.1:63926-ENST00000578492.5:29751|1137
MRKHYNK
>FUSION-ENST00000565522.5:50049-ENST00000324689.8:26258|617
MPENLQLLGFCCS
>ENST00000612277.4|SNV-53421-G-C|2
DPSTDNCLLLVIATR
>FUSION-ENST00000565522.5:50049-ENST00000324689.8:26258|415
SIDFNLKSAATLTPNK
>FUSION-ENST00000578200.1:63926-ENST00000578492.5:29751|862
MPGYFFFFFCIFL
>FUSION-ENST00000578200.1:63926-ENST00000578492.5:29751|2748
LTLKIFLFSR
>FUSION-ENST00000570947.5:37357-ENST00000579407.5:26103|674
MAVHVHR
>FUSION-ENST00000578200.1:63926-ENST00000578492.5:29751|2363
VPLHSSLGDRARPCLNLK
>FUSION-ENST00000565522.5:50049-ENST00000324689.8:26258|1857
MTSTNLTYK
>FUSION-ENST00000578200.1:63926-ENST00000578492.5:29751|763
VLWWCNATFVVSTNK
>FUSION-ENST00000565522.5:50049-ENST00000324689.8:26258|2273
GTSHTGACCGVRGGGRDSIR
>FUSION-ENST00000578200.1:63926-ENST00000578492.5:29751|2001
FDVKSQSGENSLRFCSFNER
>FUSION-ENST00000578200.1:63926-ENST00000578492.5:29751|1056
MQAYREK
>ENST00000511828.1|SNV-2786-C-T|5
KSALETVK
>FUSION-ENST00000578200.1:63926-ENST00000578492.5:29751|2068
LECSGAISIYCNLR
>FUSION-ENST00000565522.5:50049-ENST00000324689.8:26258|1615
EKVIFFRL
>FUSION-ENST00000578200.1:63926-ENST00000578492.5:29751|1943
MRSHSVAQTGLELLGSR
>FUSION-ENST00000570947.5:37357-ENST00000579407.5:26103|466
SWSALHP
>FUSION-ENST00000570947.5:37357-ENST00000579407.5:26103|124
QFHLRPSALVR
>ENST00000330553.6|MNV-2873-ACG-A|3
LDSELRNAGPCGGLQEQVRG
>FUSION-ENST00000565522.5:50049-ENST00000324689.8:26258|65
MRCPQPRSK
>FUSION-ENST00000565522.5:50049-ENST00000324689.8:26258|1490
CIFKVDNYCQLVIHSLK
>ENST00000337685.6|SNV-37150-T-C|3
ESEYVLRNWKDQLWPAK
>ENST00000610772.4|SNV-47244-A-G|1
SMQLLFKRVR
>FUSION-ENST00000578200.1:63926-ENST00000578492.5:29751|720
RAMGCGSSPQGTFPRK
>FUSION-ENST00000578200.1:63926-ENST00000578492.5:29751|2153
TDSGHQQELSKEQSESYISFSDLA
>FUSION-ENST00000570947.5:37357-ENST00000579407.5:26103|699
AASPRRSGGCESAAYF
>FUSION-ENST00000578200.1:63926-ENST00000578492.5:29751|2635
YFLPDCSSPTAPQK
>ENST00000297265.5|SNV-20652-G-A|2
FKKQLTQIDGTLSTIEFQR
>ENST00000457545.7|INDEL-28669-C-CGTG|1
AFDVFKEFSHLEDFPFDAEY
>ENST00000481335.5|SNV-16623-G-A|7
MSYMKDDIFR
>FUSION-ENST00000565522.5:50049-ENST00000324689.8:26258|246
ILLHLNNNFWLLNLLIFFL
>FUSION-ENST00000565522.5:50049-ENST00000324689.8:26258|1821
MSVLFIFITCLR
>FUSION-ENST00000565522.5:50049-ENST00000324689.8:26258|2510
LQEFLQTLREGDVSIRK
>FUSION-ENST00000578200.1:63926-ENST00000578492.5:29751|1088
RRAGSLGK
>ENST00000393501.5|SNV-350671-A-G|3
ESQCSAPAWSMPALCR
>FUSION-ENST00000578200.1:63926-ENST00000578492.5:29751|2446
MKITNIHWNK
>FUSION-ENST00000565522.5:50049-ENST00000324689.8:26258|1389
LVSNSWPEVIHPPRSLKVLGLQT
>FUSION-ENST00000578200.1:63926-ENST00000578492.5:29751|107
MAILAGVR
>FUSION-ENST00000565522.5:50049-ENST00000324689.8:26258|2465
CILVCVI
>FUSION-ENST00000578200.1:63926-ENST00000578492.5:29751|1945
LARNGGR
>ENST00000487017.5|MNV-16946-AC-A|9
ENLGTLEKTGGRER
>ENST00000361246.7|SNV-81839-A-G|6
EIKKLNEEVER
>FUSION-ENST00000578200.1:63926-ENST00000578492.5:29751|1353
EPCLHIIKYV
>ENST00000545388.2|SNV-76669-C-T|15
MPMPMPSANTPFSYLLPKGPVSIYK
>FUSION-ENST00000578200.1:63926-ENST00000578492.5:29751|470
DMNSSFFMAA
>FUSION-ENST00000565522.5:50049-ENST00000324689.8:26258|222
MDIWKTDHQGSR
>FUSION-ENST00000565522.5:50049-ENST00000324689.8:26258|804
LNLICSNSLM
>FUSION-ENST00000578200.1:63926-ENST00000578492.5:29751|1397
MQPQPPVFK
>FUSION-ENST00000578200.1:63926-ENST00000578492.5:29751|2701
MFFPFLPK
>FUSION-ENST00000565522.5:50049-ENST00000324689.8:26258|566
MILANTH
>FUSION-ENST00000578200.1:63926-ENST00000578492.5:29751|2299
GSTYPPASTSR
>FUSION-ENST00000578200.1:63926-ENST00000578492.5:29751|642
MWILSPENK
>FUSION-ENST00000565522.5:50049-ENST00000324689.8:26258|1996
MTVPLQSSQGDK
>FUSION-ENST00000565522.5:50049-ENST00000324689.8:26258|1066
LARLILNS
>FUSION-ENST00000578200.1:63926-ENST00000578492.5:29751|2485
TETQSLNECAWNK
>FUSION-ENST00000570947.5:37357-ENST00000579407.5:26103|1382
GGQGRRIL
>FUSION-ENST00000578200.1:63926-ENST00000578492.5:29751|1483
SSRPAWPIRR
>FUSION-ENST00000565522.5:50049-ENST00000324689.8:26258|1891
PHCFLLKLNYFK
>FUSION-ENST00000578200.1:63926-ENST00000578492.5:29751|525
DLVIRSPGLCSSSSEAMVR
>FUSION-ENST00000578200.1:63926-ENST00000578492.5:29751|2257
MVKLRLYK
>FUSION-ENST00000570947.5:37357-ENST00000579407.5:26103|106
EVHLQLCWK
>FUSION-ENST00000570947.5:37357-ENST00000579407.5:26103|905
CPGRSHSRACLTWRPMR
>ENST00000507487.5|SNV-170641-G-A|1
LVEQPRPPKCQLPLVQPASLPV
>FUSION-ENST00000578200.1:63926-ENST00000578492.5:29751|2646
MKPVYQCFSFVVHVF
>FUSION-ENST00000570947.5:37357-ENST00000579407.5:26103|829
SENMVLKR
>ENST00000569008.2|SNV-58670-G-A|1
GLNNARK
>FUSION-ENST00000578200.1:63926-ENST00000578492.5:29751|40
KLFHLRSSDFR
>FUSION-ENST00000570947.5:37357-ENST00000579407.5:26103|392
SGDVGVEGRR
>FUSION-ENST00000570947.5:37357-ENST00000579407.5:26103|172
MFTEHMWYSMQAHRVS
>FUSION-ENST00000570947.5:37357-ENST00000579407.5:26103|374
SFDEQKF
>FUSION-ENST00000578200.1:63926-ENST00000578492.5:29751|2773
MPLHSSLGDRVK
>FUSION-ENST00000360168.7:23293-ENST00000638785.1:6517|1
HSSWEASSLQI
>FUSION-ENST00000565522.5:50049-ENST00000324689.8:26258|1089
SFARFLSVLFVFLIKILCIFY
>FUSION-ENST00000565522.5:50049-ENST00000324689.8:26258|1981
SSLAYSAGVGKSFLCNCNGKD
>FUSION-ENST00000578200.1:63926-ENST00000578492.5:29751|1674
MYKFVIDVASQNFWRLK
>FUSION-ENST00000578200.1:63926-ENST00000578492.5:29751|2935
KIFFTVKTLG
>ENST00000243347.5|SNV-12464-C-A|3
KIFKSPGFPNEYEDNQICYWHIR
>FUSION-ENST00000570947.5:37357-ENST00000579407.5:26103|692
SGGCESAAYF
>FUSION-ENST00000570947.5:37357-ENST00000579407.5:26103|253
APSCPQGRPAHLSGLLR
>FUSION-ENST00000565522.5:50049-ENST00000324689.8:26258|1948
MSCIPGIRTTEMVPCPF
>FUSION-ENST00000565522.5:50049-ENST00000324689.8:26258|1705
MFSFLLDIYLGVELPDHVETLMFN
>FUSION-ENST00000578200.1:63926-ENST00000578492.5:29751|701
SFCENTSGESLRETCSKR
>FUSION-ENST00000570947.5:37357-ENST00000579407.5:26103|142
MPPPRLPPK
>FUSION-ENST00000565522.5:50049-ENST00000324689.8:26258|1338
PWKLREENFSR
>FUSION-ENST00000578200.1:63926-ENST00000578492.5:29751|1703
IPVWVWR
>FUSION-ENST00000565522.5:50049-ENST00000324689.8:26258|992
EISLNLRPWFLGHLDSKHTKLN
>FUSION-ENST00000578200.1:63926-ENST00000578492.5:29751|2359
ARPCLNLKK
>FUSION-ENST00000570947.5:37357-ENST00000579407.5:26103|1290
YGVKQRSSFILL
>FUSION-ENST00000565522.5:50049-ENST00000324689.8:26258|1351
ESMKKNLR
>FUSION-ENST00000578200.1:63926-ENST00000578492.5:29751|2579
MQWHDLGSLQPPPPGFK
>FUSION-ENST00000565522.5:50049-ENST00000324689.8:26258|2512
TADKLQEFLQTLREGDVSIR
>FUSION-ENST00000565522.5:50049-ENST00000324689.8:26258|1335
LREENFSRK
>FUSION-ENST00000578200.1:63926-ENST00000578492.5:29751|961
ENGTFVYFHPHIGIKNSQK
>FUSION-ENST00000578200.1:63926-ENST00000578492.5:29751|981
SYLKQREVK
>FUSION-ENST00000565522.5:50049-ENST00000324689.8:26258|1151
MPKAHHSTFFAPS
>FUSION-ENST00000578200.1:63926-ENST00000578492.5:29751|124
CVYIYIHTHIIIYKYIHI
>FUSION-ENST00000578200.1:63926-ENST00000578492.5:29751|2891
EVNLVYNVRKFNFK
>ENST00000259569.6|SNV-275-A-T|3
RLLSSGFEEVFPNLPADVQRDVK
>FUSION-ENST00000570947.5:37357-ENST00000579407.5:26103|1132
MMLGQAVFRFLHSPSVFMLND
>FUSION-ENST00000565522.5:50049-ENST00000324689.8:26258|2039
GQDGYKMNLEHLAIPESKEVLK
>FUSION-ENST00000565522.5:50049-ENST00000324689.8:26258|2389
QKWENSYSR
>ENST00000480297.5|SNV-43993-G-A|4
GQKDSYVSDEAQSKR
>ENST00000375147.8|SNV-33135-G-C|3
LFVWEILHSTIRNMNKHVLK
>FUSION-ENST00000565522.5:50049-ENST00000324689.8:26258|1092
CLFKSFAR
>ENST00000606261.1|SNV-33142-C-A|2
NSVLKLCIYLFL
>FUSION-ENST00000570947.5:37357-ENST00000579407.5:26103|74
GILVHLSVQLK
>FUSION-ENST00000570947.5:37357-ENST00000579407.5:26103|945
DFLKLLLK
>FUSION-ENST00000578200.1:63926-ENST00000578492.5:29751|1684
MQPLPSVITINTVYPYLQSFK
>FUSION-ENST00000578200.1:63926-ENST00000578492.5:29751|206
KANFNTKYDYR
>FUSION-ENST00000578200.1:63926-ENST00000578492.5:29751|2901
MFLYAASHVINFK
>ENST00000393892.8|SNV-7032-G-A|1
LYSLGNGHWMLTLAKNMEVR
>FUSION-ENST00000578200.1:63926-ENST00000578492.5:29751|743
MICHCLSSLPDGTV
>FUSION-ENST00000578200.1:63926-ENST00000578492.5:29751|1303
TQSGATFWSLR
>FUSION-ENST00000578200.1:63926-ENST00000578492.5:29751|1041
ECVPQYSYVEA
>FUSION-ENST00000578200.1:63926-ENST00000578492.5:29751|483
CRTCSFVT
>ENST00000284548.16|SNV-4427-C-T|5
REAMRAEGASASPPSTGTR
>FUSION-ENST00000578200.1:63926-ENST00000578492.5:29751|1026
QESRRVTQAGVQWYDLGSR
>FUSION-ENST00000578200.1:63926-ENST00000578492.5:29751|1405
GSDWLILDVVAAYYPISSGQWVR
>FUSION-ENST00000565522.5:51146-ENST00000324689.8:22856|139
TCSPGYLGGRGR
>FUSION-ENST00000578200.1:63926-ENST00000578492.5:29751|632
EFTTSAIISNIPNLNENSK
>FUSION-ENST00000565522.5:50049-ENST00000324689.8:26258|1231
MPEYFSMLRIRTHYHNTIITSK
>FUSION-ENST00000578200.1:63926-ENST00000578492.5:29751|2025
MLGGIGMAVGTFGVWLWGN
>FUSION-ENST00000570947.5:37357-ENST00000579407.5:26103|401
LPLSWPGAVAGTT
>FUSION-ENST00000578200.1:63926-ENST00000578492.5:29751|2224
SSRPAWTTWQNSDSTK
>ENST00000395310.7|SNV-36638-C-A|3
MPSHQGAEQQQKQHHVFISQVVTEK
>FUSION-ENST00000578200.1:63926-ENST00000578492.5:29751|274
NKIYIYIYIYIYILFR
>FUSION-ENST00000578200.1:63926-ENST00000578492.5:29751|134
VLNWCFCLLCYLTEREHK
>FUSION-ENST00000578200.1:63926-ENST00000578492.5:29751|2978
PVCHIPVHWLNLLDENLQ
>FUSION-ENST00000578200.1:63926-ENST00000578492.5:29751|1180
ESYSVTQAECSGVVLLTATSASR
>FUSION-ENST00000565522.5:50049-ENST00000324689.8:26258|585
KCTLFSFIPVMVVR
>FUSION-ENST00000578200.1:63926-ENST00000578492.5:29751|201
CCLLKSNLYVR
>FUSION-ENST00000565522.5:50049-ENST00000324689.8:26258|822
MDVGFIKASL
>FUSION-ENST00000578200.1:63926-ENST00000578492.5:29751|2493
QFSHLSLPSSWDYR
>FUSION-ENST00000578200.1:63926-ENST00000578492.5:29751|2305
SNYSLPCLPPHFSIFLNYFFRDK
>FUSION-ENST00000413171.6:55948-ENST00000445716.6:20478|18
AVKNEKK
>FUSION-ENST00000565522.5:50049-ENST00000324689.8:26258|1034
MSPLFSGD
>FUSION-ENST00000570947.5:37357-ENST00000579407.5:26103|1306
HKRLMILMK
>FUSION-ENST00000565522.5:50049-ENST00000324689.8:26258|1212
FPSPRLTNY
>ENST00000282469.10|SNV-31563-G-T|3
FEALIKKYLQAK
>ENST00000378460.6|SNV-69410-G-C|1
VHKATRDLLYR
>FUSION-ENST00000565522.5:50049-ENST00000324689.8:26258|198
MLFWVVLSRSPLTCLP
>FUSION-ENST00000570947.5:37357-ENST00000579407.5:26103|654
HPWTCHLTQEPAR
>FUSION-ENST00000578200.1:63926-ENST00000578492.5:29751|2052
MPNSNGYLGSIS
>FUSION-ENST00000565522.5:50049-ENST00000324689.8:26258|1651
SLLVLSEK
>FUSION-ENST00000578200.1:63926-ENST00000578492.5:29751|2557
AQPADFFFFNHR
>ENST00000334194.4|SNV-27397-G-C|4
LKQDTTHK
>ENST00000505484.5|SNV-69435-G-A|4
HHLRSRK
>FUSION-ENST00000578200.1:63926-ENST00000578492.5:29751|2606
FICFNTMLS
>FUSION-ENST00000578200.1:63926-ENST00000578492.5:29751|592
CICLYSR
>FUSION-ENST00000565522.5:50049-ENST00000324689.8:26258|767
NHLSTEQGES
>FUSION-ENST00000570947.5:37357-ENST00000579407.5:26103|450
TSYQASPPHTVPSGISGVRDTR
>FUSION-ENST00000565522.5:50049-ENST00000324689.8:26258|127
ILQTPKVKR
>FUSION-ENST00000565522.5:50049-ENST00000324689.8:26258|2480
TILFDDNIQTIVTD
>FUSION-ENST00000578200.1:63926-ENST00000578492.5:29751|542
FSSRVFMVLSLTFK
>ENST00000460982.1|SNV-276748-G-A|2
MEPLVVSSLLHAQASR
>FUSION-ENST00000565522.5:50049-ENST00000324689.8:26258|118
MLIACTSLGIEGIGIGK
>FUSION-ENST00000565522.5:50049-ENST00000324689.8:26258|2295
LEAIILSKLSQGQK
>ENST00000554057.5|SNV-38153-T-C|1
HRPDGKYVAVT
>FUSION-ENST00000565522.5:50049-ENST00000324689.8:26258|2414
SSHLSLLSSWEYK
>FUSION-ENST00000565522.5:50049-ENST00000324689.8:26258|2110
MDEFLFKLSAVK
>FUSION-ENST00000578200.1:63926-ENST00000578492.5:29751|1068
MGEIMGAMQAYR
>FUSION-ENST00000565522.5:50049-ENST00000324689.8:26258|1500
MSFLILNR
>FUSION-ENST00000570947.5:37357-ENST00000579407.5:26103|999
MQFPQSCPVPAFPNIGCPR
>FUSION-ENST00000578200.1:63926-ENST00000578492.5:29751|885
FVRTLPKSSSLLK
>FUSION-ENST00000578200.1:63926-ENST00000578492.5:29751|2836
LNSKITVIPRTFPDLS
>FUSION-ENST00000565522.5:50049-ENST00000324689.8:26258|637
MDSLHGIK
>ENST00000558771.1|SNV-101043-G-A|3
DNNIHLKGLPSYLYNK
>ENST00000595531.5|SNV-21495-G-A|1
ELLMGNKERVNIECVECCGR
>FUSION-ENST00000565522.5:50049-ENST00000324689.8:26258|2331
TETKSQKAK
>FUSION-ENST00000565522.5:50049-ENST00000324689.8:26258|243
MSFTFLSALFS
>FUSION-ENST00000578200.1:63926-ENST00000578492.5:29751|708
KKNSAVK
>FUSION-ENST00000578200.1:63926-ENST00000578492.5:29751|1369
TEQDSISKKNFFL
>FUSION-ENST00000565522.5:50049-ENST00000324689.8:26258|662
CFFHLVFR
>FUSION-ENST00000570947.5:37357-ENST00000579407.5:26103|1311
PVIPALWEAKAGGSPEVR
>FUSION-ENST00000578200.1:63926-ENST00000578492.5:29751|2452
MMKLKTGFR
>FUSION-ENST00000570947.5:37357-ENST00000579407.5:26103|109
RQGLREVHLQLCWK
>ENST00000263317.9|SNV-162292-G-A|3
LFIERPR
>FUSION-ENST00000565522.5:50049-ENST00000324689.8:26258|1316
FFFFFLRR
>ENST00000222390.11|SNV-63127-G-A|4
HICGGSLIKESWVLTTRQCFPSR
>FUSION-ENST00000578200.1:63926-ENST00000578492.5:29751|2942
MHTLTHTHSHTHTHSL
>ENST00000296921.6|SNV-2213-A-G|1
LMLQLQHGAFQK
>ENST00000378372.8|SNV-29557-G-C|1
QHTLQAPGSISSVCLELYQSDGK
>ENST00000311772.10|SNV-10237-C-A|1
VFLIDLNSTQGTFLGHIR
>ENST00000417996.2|MNV-4825-GT-G|2
DDLARLLRTTR
>FUSION-ENST00000578200.1:63926-ENST00000578492.5:29751|772
MPDDLSLSFFTPR
>FUSION-ENST00000578200.1:63926-ENST00000578492.5:29751|50
MGSRGCVGMKLFHLR
>FUSION-ENST00000570947.5:37357-ENST00000579407.5:26103|1410
PVRFVGTSCRVTQPQCK
>ENST00000538565.5|SNV-76669-C-T|5
PMPSANTPFSYLLPK
>FUSION-ENST00000570947.5:37357-ENST00000579407.5:26103|1274
RAWLLSFFIALVGASRTVPNR
>FUSION-ENST00000570947.5:37357-ENST00000579407.5:26103|439
LFSLYLEWYTGQ
>FUSION-ENST00000578200.1:63926-ENST00000578492.5:29751|488
RGSSAIKNEK
>ENST00000455511.7|SNV-15179-G-T|1
DVLRQCPLALDAILGLLSLSVK
>FUSION-ENST00000570947.5:37357-ENST00000579407.5:26103|687
MARFLRGR
>FUSION-ENST00000578200.1:63926-ENST00000578492.5:29751|2531
LKMTALKPGVK
>FUSION-ENST00000578200.1:63926-ENST00000578492.5:29751|177
GWLNVVYVFFFSWPN
>FUSION-ENST00000565522.5:50049-ENST00000324689.8:26258|1609
GPVLDLGQFIYFSKRLYFLER
>FUSION-ENST00000565522.5:50049-ENST00000324689.8:26258|1274
YCKMTLGVEDLFFFFYFK
>ENST00000558771.1|SNV-101043-G-A|7
ELQYVYMDNNIHLKGLPSYLYNKV
>FUSION-ENST00000570947.5:37357-ENST00000579407.5:26103|1078
FFPKLYLVFIIFR
>FUSION-ENST00000578200.1:63926-ENST00000578492.5:29751|463
MTSDDELFFICLLAA
>FUSION-ENST00000578200.1:63926-ENST00000578492.5:29751|429
EEVDDGWLKGGLGKT
>ENST00000526313.5|SNV-17162-G-C|2
INGYSISSCTHEEVINLIPTK
>ENST00000651943.2|SNV-524744-C-T|1
ILAYTEGLHGKWLFTEI
>ENST00000524490.5|MNV-100886-AATT-A|1
QTASQVEQPITQGSSVTKITFEGR
>FUSION-ENST00000570947.5:37357-ENST00000579407.5:26103|1052
MLEIKLLPGMK
>FUSION-ENST00000565522.5:50049-ENST00000324689.8:26258|141
MYKFRNR
>ENST00000310803.10|SNV-39270-A-G|2
VVTLYKDALAK
>FUSION-ENST00000578200.1:63926-ENST00000578492.5:29751|1347
SSHYQICIDK
>FUSION-ENST00000565522.5:50049-ENST00000324689.8:26258|2130
LDVFLIFKRK
>ENST00000517432.5|SNV-291663-C-A|4
MYGATQSQSDMAAATPLLQR
>FUSION-ENST00000413171.6:55948-ENST00000445716.6:20478|13
RRLLVQVLTHHNIK
>ENST00000366503.3|SNV-41236-C-G|3
SFTCSSALR
>FUSION-ENST00000578200.1:63926-ENST00000578492.5:29751|1445
AIYDPAWTCMTLHEYV
>FUSION-ENST00000578200.1:63926-ENST00000578492.5:29751|964
MENGTFVYFHPHIGIK
>FUSION-ENST00000565522.5:50049-ENST00000324689.8:26258|669
IPSPAEQFHQIR
>FUSION-ENST00000578200.1:63926-ENST00000578492.5:29751|2192
GRPCLKK
>FUSION-ENST00000565522.5:51146-ENST00000324689.8:22856|71
LPRLVSHSWAQAILLPQPPK
>FUSION-ENST00000578200.1:63926-ENST00000578492.5:29751|1316
FYWGILNK
>FUSION-ENST00000578200.1:63926-ENST00000578492.5:29751|1817
AYLYNGILFSHKRE
>FUSION-ENST00000565522.5:50049-ENST00000324689.8:26258|379
YSLAQKSFR
>FUSION-ENST00000578200.1:63926-ENST00000578492.5:29751|2219
IGSCTIFGPAR
>ENST00000344280.8|SNV-47594-G-C|4
HWQIQQALKTAQASK
>FUSION-ENST00000578200.1:63926-ENST00000578492.5:29751|2034
ASLGKIL
>FUSION-ENST00000565522.5:50049-ENST00000324689.8:26258|1171
MCSFDVTPFSL
>FUSION-ENST00000570947.5:37357-ENST00000579407.5:26103|519
RRNPCSESR
>FUSION-ENST00000565522.5:50049-ENST00000324689.8:26258|1649
SLLVLSEKAA
>FUSION-ENST00000578200.1:63926-ENST00000578492.5:29751|925
TPSLQKNFR
>FUSION-ENST00000578200.1:63926-ENST00000578492.5:29751|168
LFYYYLQLFKCICVVR
>ENST00000395310.7|SNV-36638-C-A|4
MPSHQGAEQQQK
>FUSION-ENST00000578200.1:63926-ENST00000578492.5:29751|2898
FLYAASHVINFKALGNK
>ENST00000624720.1|SNV-11584-A-G|4
SSASGARITDQIVEQKMLLAPLLLR
>FUSION-ENST00000578200.1:63926-ENST00000578492.5:29751|1244
MMEVCQRNTR
>FUSION-ENST00000578200.1:63926-ENST00000578492.5:29751|1788
VKLPAPLYYLAPR
>FUSION-ENST00000565522.5:50049-ENST00000324689.8:26258|1586
TTLFQEFMSGGFK
>FUSION-ENST00000570947.5:37357-ENST00000579407.5:26103|1245
LLKIFAYIYL
>ENST00000370589.7|SNV-7420-C-T|2
EENTIAFKHLFLKGYMD
>FUSION-ENST00000578200.1:63926-ENST00000578492.5:29751|618
MFQAERMAR
>FUSION-ENST00000565522.5:50049-ENST00000324689.8:26258|1945
PFLVYQITELLMSVLFLVILTLITW
>FUSION-ENST00000565522.5:50049-ENST00000324689.8:26258|1521
YLSINLFLITQEFIQYIL
>FUSION-ENST00000578200.1:63926-ENST00000578492.5:29751|52
MGSRGCVGMK
>FUSION-ENST00000565522.5:50049-ENST00000324689.8:26258|1260
MLPHSLFFNVLTLAVYHILKQARK
>FUSION-ENST00000565522.5:51146-ENST00000324689.8:22856|104
MPVIPALWEVEVGRSVESR
>FUSION-ENST00000578200.1:63926-ENST00000578492.5:29751|2670
SIHAGYQYFVPFHS
>FUSION-ENST00000570947.5:37357-ENST00000579407.5:26103|591
CIPPHLANFLYFSR
>ENST00000259569.6|SNV-275-A-T|2
LLSSGFEEVFPNLPADVQR
>FUSION-ENST00000578200.1:63926-ENST00000578492.5:29751|2633
EEVLNADETCLSVFFFCGSCFLSPK
>FUSION-ENST00000570947.5:37357-ENST00000579407.5:26103|512
MEITGMIHR
>FUSION-ENST00000565522.5:51146-ENST00000324689.8:22856|48
LTYVVAYIR
>FUSION-ENST00000578200.1:63926-ENST00000578492.5:29751|277
IFRGLIKR
>FUSION-ENST00000578200.1:63926-ENST00000578492.5:29751|288
RGDWEVPSMYITIFILL
>FUSION-ENST00000565522.5:50049-ENST00000324689.8:26258|1173
MYSLNFLRHNLHSTKLFYSK
>FUSION-ENST00000578200.1:63926-ENST00000578492.5:29751|1729
VKDLSCGESQTAYRPRNTWCCGR
>FUSION-ENST00000565522.5:50049-ENST00000324689.8:26258|2325
FIAALFTIAKTWNQPK
>FUSION-ENST00000565522.5:50049-ENST00000324689.8:26258|1729
KLTLMICSRIGTK
>FUSION-ENST00000578200.1:63926-ENST00000578492.5:29751|2642
MYSGYKPFMRYILCK
>FUSION-ENST00000565522.5:50049-ENST00000324689.8:26258|1009
MQCDIILAACEGK
>FUSION-ENST00000578200.1:63926-ENST00000578492.5:29751|1213
VPLPLWSSSQQLINPV
>ENST00000529274.5|SNV-12690-C-A|6
MLLERNFLNPR
>FUSION-ENST00000570947.5:37357-ENST00000579407.5:26103|173
FTEHMWYSMQAHR
>ENST00000460856.5|SNV-382564-G-T|1
DHIIFGNIQEIYDFHNNIFLKELEK
>ENST00000477657.5|SNV-19381-G-A|1
DFPAVPYSGWNFNDGKCK
>FUSION-ENST00000565522.5:50049-ENST00000324689.8:26258|72
KFYSFIMLRLK
>FUSION-ENST00000565522.5:50049-ENST00000324689.8:26258|2076
YIKMALNIRK
>FUSION-ENST00000565522.5:50049-ENST00000324689.8:26258|1341
MMPWKLR
>FUSION-ENST00000570947.5:37357-ENST00000579407.5:26103|1231
MCVLLLSSGVFCIFLLSLVGL
>FUSION-ENST00000565522.5:50049-ENST00000324689.8:26258|52
MDLICNANESFSLAL
>FUSION-ENST00000570947.5:37357-ENST00000579407.5:26103|2
MVAQACNPNSLGG
>ENST00000400324.9|SNV-193981-A-T|4
YENVDLLCKLENTFCCQHKER
>FUSION-ENST00000578200.1:63926-ENST00000578492.5:29751|1846
MEYYSAIK
>FUSION-ENST00000565522.5:51146-ENST00000324689.8:22856|136
RYAVNVALQK
>FUSION-ENST00000570947.5:37357-ENST00000579407.5:26103|181
MSYCAWP
>ENST00000341119.10|INDEL-40078-T-TT|3
CSKAAILVMLFQLETTTIAKEDGDS
>FUSION-ENST00000565522.5:50049-ENST00000324689.8:26258|1803
NVCSQLSAK
>FUSION-ENST00000570947.5:37357-ENST00000579407.5:26103|507
IHRARPLFIF
>FUSION-ENST00000578200.1:63926-ENST00000578492.5:29751|1360
VVGLQALATVPDLR
>FUSION-ENST00000578200.1:63926-ENST00000578492.5:29751|1577
MNLDYNE
>FUSION-ENST00000578200.1:63926-ENST00000578492.5:29751|1916
ILAHCNLHLLGSSDSSASAS
>FUSION-ENST00000570947.5:37357-ENST00000579407.5:26103|289
AGGSPKVR
>ENST00000517432.5|SNV-291663-C-A|1
AAATPLLQR
>ENST00000367588.9|SNV-22475-C-G|2
QRQVLSTVLQAADQGPVR
>FUSION-ENST00000578200.1:63926-ENST00000578492.5:29751|2043
ASGTQSVWLVEEKQGLMSK
>FUSION-ENST00000565522.5:50049-ENST00000324689.8:26258|373
LWLAWSFTRPLK
>FUSION-ENST00000565522.5:50049-ENST00000324689.8:26258|2156
HKNGKSQNRPNYK
>FUSION-ENST00000570947.5:37357-ENST00000579407.5:26103|295
GLQHLIKYIS
>FUSION-ENST00000578200.1:63926-ENST00000578492.5:29751|674
SQTPGLK
>FUSION-ENST00000565522.5:50049-ENST00000324689.8:26258|865
SLELRSLRPAWATWR
>FUSION-ENST00000578200.1:63926-ENST00000578492.5:29751|584
VELIYMPTNSVK
>FUSION-ENST00000565522.5:50049-ENST00000324689.8:26258|375
VLRDLLDVGLPQTFNL
>FUSION-ENST00000578200.1:63926-ENST00000578492.5:29751|2226
MPVISALWEASAGGWLELR
>ENST00000268919.6|SNV-2067-G-A|1
IDALTKIQKK
>FUSION-ENST00000570947.5:37357-ENST00000579407.5:26103|785
AEPPGRHQLL
>FUSION-ENST00000570947.5:37357-ENST00000579407.5:26103|1190
MDHNFQDPFCQILPFNWR
>ENST00000313400.8|SNV-200446-C-G|1
SASTEATDEIHYIPSVLLGPQAR
>FUSION-ENST00000570947.5:37357-ENST00000579407.5:26103|1127
MGLKKSR
>FUSION-ENST00000565522.5:50049-ENST00000324689.8:26258|1824
PLLLWSRPLSSLS
>FUSION-ENST00000570947.5:37357-ENST00000579407.5:26103|526
CRARLSQWCR
>FUSION-ENST00000565522.5:50049-ENST00000324689.8:26258|1093
SIQIFCPFFECVVCLLN
>FUSION-ENST00000578200.1:63926-ENST00000578492.5:29751|2032
MGKLTWRDI
>FUSION-ENST00000565522.5:50049-ENST00000324689.8:26258|251
MKVLPRIFFFFK
>FUSION-ENST00000570947.5:37357-ENST00000579407.5:26103|676
LEPSQAGRCSEHSLQRPRPVPCQR
>FUSION-ENST00000578200.1:63926-ENST00000578492.5:29751|2040
QGLMSKASLGK
>FUSION-ENST00000578200.1:63926-ENST00000578492.5:29751|2298
MGSTYPPASTSREAGTTAVHHCT
>FUSION-ENST00000565522.5:50049-ENST00000324689.8:26258|70
FYSFIMLRLK
>FUSION-ENST00000565522.5:50049-ENST00000324689.8:26258|2149
IDPTTSK
>FUSION-ENST00000578200.1:63926-ENST00000578492.5:29751|946
HSDPNYLTLL
>FUSION-ENST00000565522.5:50049-ENST00000324689.8:26258|436
MLARLVLYSWPQVIHLSR
>FUSION-ENST00000565522.5:50049-ENST00000324689.8:26258|2061
NICNVSQK
>FUSION-ENST00000565522.5:51146-ENST00000324689.8:22856|9
RQASHVP
>FUSION-ENST00000578200.1:63926-ENST00000578492.5:29751|1977
CWTNWISTCKR
>ENST00000350051.8|SNV-2480-G-A|2
ELEGWEPDDDPIKEHKK
>ENST00000638694.1|SNV-87060-G-A|3
ISTWDQPSK
>FUSION-ENST00000565522.5:50049-ENST00000324689.8:26258|735
TTESSICSLVNCQLFLFVCFLR
>ENST00000224784.10|SNV-43993-G-A|1
DSYVSDEAQSKRGILTLK
>ENST00000513874.5|SNV-6428-T-A|1
DLEKVCMEYGFTDFRGLLR
>FUSION-ENST00000570947.5:37357-ENST00000579407.5:26103|207
NILCVII
>FUSION-ENST00000570947.5:37357-ENST00000579407.5:26103|542
MWVFFSVK
>FUSION-ENST00000565522.5:50049-ENST00000324689.8:26258|2248
FPTQKPRKK
>ENST00000519973.6|SNV-42427-A-G|5
LQMYNSQHRSAVSCIR
>ENST00000404537.6|SNV-3658-C-T|4
IPTAWFREDQWLLPCRK
>FUSION-ENST00000565522.5:50049-ENST00000324689.8:26258|1858
TDSWCFSSLYSFLDGLICFH
>ENST00000340829.10|INDEL-1262-G-GAGCGGC|1
SGSGSSSSSGGRRK
>FUSION-ENST00000578200.1:63926-ENST00000578492.5:29751|1798
FVAFASLLK
>FUSION-ENST00000578200.1:63926-ENST00000578492.5:29751|2159
MCDNSWFKR
>FUSION-ENST00000578200.1:63926-ENST00000578492.5:29751|138
YFFIKVLNWCFCLLCYLTER
>ENST00000340829.10|INDEL-1262-G-GAGCGGC|2
SGSGSSSSSGGRR
>ENST00000389737.5|SNV-4718-C-G|2
GALLPQGFWAAVEVWLERPQVANK
>FUSION-ENST00000565522.5:50049-ENST00000324689.8:26258|1538
NSNHIINK
>FUSION-ENST00000565522.5:50049-ENST00000324689.8:26258|58
MLCWSPKDSLNINLYL
>FUSION-ENST00000570947.5:37357-ENST00000579407.5:26103|1334
MVTHASNPGTSGGR
>FUSION-ENST00000565522.5:50049-ENST00000324689.8:26258|703
MVTVLGRNDLRLISK
>FUSION-ENST00000565522.5:50049-ENST00000324689.8:26258|2153
MESLKIDPTTSK
>FUSION-ENST00000565522.5:50049-ENST00000324689.8:26258|1035
NLSSLQPSPPRFK
>FUSION-ENST00000578200.1:63926-ENST00000578492.5:29751|349
KFLWHLDGEQNVI
>FUSION-ENST00000565522.5:50049-ENST00000324689.8:26258|1601
MTATYKK
>FUSION-ENST00000565522.5:50049-ENST00000324689.8:26258|1694
WRSPYPNESTQLIK
>ENST00000562988.5|SNV-11271-G-A|2
QGLISAAQYYKSYRDLLGENFQK
>FUSION-ENST00000570947.5:37357-ENST00000579407.5:26103|176
NYIPFPNLR
>FUSION-ENST00000578200.1:63926-ENST00000578492.5:29751|2671
HFLLPLCSQLSSSIPRTCQPLICFR
>FUSION-ENST00000565522.5:50049-ENST00000324689.8:26258|2133
KLDVFLIFKR
>FUSION-ENST00000565522.5:50049-ENST00000324689.8:26258|1106
AHCTLKLLASSDPPTVEF
>FUSION-ENST00000570947.5:37357-ENST00000579407.5:26103|839
PAPVIQWPPTGALPR
>FUSION-ENST00000565522.5:50049-ENST00000324689.8:26258|2003
KLRTLFQLSPVIISLMFSLCSR
>FUSION-ENST00000565522.5:50049-ENST00000324689.8:26258|1149
MSVFHFFLLFCLF
>ENST00000299300.11|INDEL-6647-T-TA|1
NWSKSTKTN
>FUSION-ENST00000565522.5:50049-ENST00000324689.8:26258|685
LLDTCPSESYVCQVCSIFFYHRK
>FUSION-ENST00000578200.1:63926-ENST00000578492.5:29751|804
MLNERVNDVGVFLSP
>FUSION-ENST00000565522.5:50049-ENST00000324689.8:26258|2336
LEMKTETK
>FUSION-ENST00000578200.1:63926-ENST00000578492.5:29751|854
MFIFFTK
>FUSION-ENST00000565522.5:50049-ENST00000324689.8:26258|1612
MGPVLDLGQFIYFSKR
>FUSION-ENST00000578200.1:63926-ENST00000578492.5:29751|856
MLSNMFIFFTKNIFY
>ENST00000465063.5|INDEL-14135-A-AA|1
SYLLSTADINVTQKK
>FUSION-ENST00000565522.5:50049-ENST00000324689.8:26258|400
RIFFFLSSR
>FUSION-ENST00000578200.1:63926-ENST00000578492.5:29751|27
MVTRIHVTIHDPIPR
>FUSION-ENST00000565522.5:50049-ENST00000324689.8:26258|2079
LKSLCGQK
>FUSION-ENST00000578200.1:63926-ENST00000578492.5:29751|2092
FFFGMIFVLKKYYNSGLR
>ENST00000643408.1|SNV-540922-A-C|1
TCRHEEVLIKLK
>FUSION-ENST00000578200.1:63926-ENST00000578492.5:29751|612
MKNEVREVSR
>FUSION-ENST00000565522.5:50049-ENST00000324689.8:26258|370
DLLDVGLPQTFNL
>FUSION-ENST00000578200.1:63926-ENST00000578492.5:29751|2205
MPVVPATREAEVGGSLEPGR
>FUSION-ENST00000570947.5:37357-ENST00000579407.5:26103|592
QSCLSLLSSWDYR
>FUSION-ENST00000578200.1:63926-ENST00000578492.5:29751|1849
MWRNWNPHTLLVGM
>FUSION-ENST00000578200.1:63926-ENST00000578492.5:29751|1999
SQSGENSLRFCSFNER
>FUSION-ENST00000565522.5:50049-ENST00000324689.8:26258|770
MVFILLMNHLSTEQGES
>FUSION-ENST00000570947.5:37357-ENST00000579407.5:26103|1363
SVPTPRFIFGTPR
>FUSION-ENST00000570947.5:37357-ENST00000579407.5:26103|163
IEIILAILSPAIEECDK
>FUSION-ENST00000578200.1:63926-ENST00000578492.5:29751|593
MCICLYSR
>FUSION-ENST00000578200.1:63926-ENST00000578492.5:29751|354
YFLFFFFTVLCAKNLVK
>FUSION-ENST00000578200.1:63926-ENST00000578492.5:29751|1789
MVKLPAPLYYLAPR
>FUSION-ENST00000578200.1:63926-ENST00000578492.5:29751|1545
AQSYDLCGTSKLLKYK
>ENST00000519973.6|SNV-42427-A-G|4
LQMYNSQHRSAVSCIRTVWR
>FUSION-ENST00000570947.5:37357-ENST00000579407.5:26103|536
MSPRVRVCTSCK
>FUSION-ENST00000578200.1:63926-ENST00000578492.5:29751|218
MKLFSLEGSTLLS
>FUSION-ENST00000565522.5:50049-ENST00000324689.8:26258|2160
LIYQFNTSK
>FUSION-ENST00000565522.5:51146-ENST00000324689.8:22856|119
DEVLPCCPGWSPTLGLKR
>FUSION-ENST00000565522.5:50049-ENST00000324689.8:26258|433
LARLVLYSWPQVIHLSRHPK
>FUSION-ENST00000565522.5:50049-ENST00000324689.8:26258|2055
LNFTHNKR
>FUSION-ENST00000578200.1:63926-ENST00000578492.5:29751|479
MWCLVFCSCVSLLR
>FUSION-ENST00000578200.1:63926-ENST00000578492.5:29751|1705
LAMLVSSS
>FUSION-ENST00000565522.5:50049-ENST00000324689.8:26258|277
ENRPSRIERQLMVFRPFK
>ENST00000328333.12|MNV-16946-AC-A|34
KEIQAPLGEKVVMAPR
>ENST00000579014.5|SNV-119965-G-A|1
LMMPFFL
>FUSION-ENST00000578200.1:63926-ENST00000578492.5:29751|2248
VTGIQQGIVQHLGTSNDRK
>ENST00000559362.5|SNV-200946-C-A|1
AVTDPQGVGTTEMIPLDWEKGK
>FUSION-ENST00000565522.5:50049-ENST00000324689.8:26258|2207
LSLSGITLNLIKIA
>FUSION-ENST00000578200.1:63926-ENST00000578492.5:29751|2666
ESYCLQSFG
>ENST00000487017.5|MNV-16946-AC-A|6
RTWGPWRR
>FUSION-ENST00000578200.1:63926-ENST00000578492.5:29751|776
QRLYPIWLMSVHFDHLC
>FUSION-ENST00000565522.5:50049-ENST00000324689.8:26258|2416
MGKFIFKDLEQSEK
>FUSION-ENST00000565522.5:50049-ENST00000324689.8:26258|2191
KPLTKFNTHS
>FUSION-ENST00000578200.1:63926-ENST00000578492.5:29751|97
MAHCSLGLPGSSNPPILAS
>FUSION-ENST00000578200.1:63926-ENST00000578492.5:29751|108
MLIGLSC
>FUSION-ENST00000570947.5:37357-ENST00000579407.5:26103|271
MTLALLR
>FUSION-ENST00000578200.1:63926-ENST00000578492.5:29751|26
VTRIHVTIHDPIPR
>ENST00000297875.7|SNV-47693-G-A|3
NELLEAKHR
>FUSION-ENST00000578200.1:63926-ENST00000578492.5:29751|1319
YIPLHWKFYWGILNK
>FUSION-ENST00000570947.5:37357-ENST00000579407.5:26103|1194
MSSCLVPFHFSPTMNCLSFCLS
>ENST00000460812.1|SNV-12464-C-A|7
PIATTHTQRSVVASLQIQRK
>FUSION-ENST00000565522.5:50049-ENST00000324689.8:26258|857
SLRPAWATWRNLISTKNTK
>FUSION-ENST00000565522.5:50049-ENST00000324689.8:26258|1195
MNLFKFNVLIIHYCHYLF
>ENST00000465127.1|SNV-1324973-C-T|3
TYTDAMQTYNGNDERSRAVDYVQR
>FUSION-ENST00000565522.5:50049-ENST00000324689.8:26258|2436
TVFQMFSDSR
>FUSION-ENST00000366577.10:446-ENST00000650197.1:111010|7
MSPALQDLSQPDLSHQMKRR
>FUSION-ENST00000578200.1:63926-ENST00000578492.5:29751|2273
FIKYISISKLFIIWP
>FUSION-ENST00000578200.1:63926-ENST00000578492.5:29751|1432
LFFNEVLNVESFGRVCG
>ENST00000389737.5|SNV-4718-C-G|4
MAEVGRTGISYR
>FUSION-ENST00000565522.5:50049-ENST00000324689.8:26258|985
MLPRLDLIFWAQLILLPQPLK
>FUSION-ENST00000578200.1:63926-ENST00000578492.5:29751|289
MRGDWEVPSMYITIFILL
>FUSION-ENST00000578200.1:63926-ENST00000578492.5:29751|2421
LLTSGPPASASQSAGITGVNHR
>FUSION-ENST00000565522.5:50049-ENST00000324689.8:26258|497
LCLPGSR
>ENST00000469270.1|SNV-140529-G-A|6
MGLSPQTGTSLPLR
>FUSION-ENST00000578200.1:63926-ENST00000578492.5:29751|2851
AQLKDYCYP
>FUSION-ENST00000570947.5:37357-ENST00000579407.5:26103|1056
VGLVIAER
>FUSION-ENST00000570947.5:37357-ENST00000579407.5:26103|160
KKVYVCVL
>ENST00000648725.1|SNV-18271-G-A|2
TIEGLEEPNGSSLKNIEK
>FUSION-ENST00000578200.1:63926-ENST00000578492.5:29751|1021
VTQAGVQWYDLGSREALPPGFRR
>FUSION-ENST00000578200.1:63926-ENST00000578492.5:29751|2311
APLHSSLGNRAGLHLKK
>ENST00000435118.5|INDEL-14135-A-AA|3
KLQFCQEVLPAPVFRLGC
>ENST00000382123.1|SNV-2594-G-A|1
GLLDSEAPGKFAQGLLRLR
>FUSION-ENST00000565522.5:50049-ENST00000324689.8:26258|1395
MLARLVSNSWPEVIHPPR
>FUSION-ENST00000570947.5:37357-ENST00000579407.5:26103|690
GCGEGYRQAWPFSSSLPILEPR
>FUSION-ENST00000578200.1:63926-ENST00000578492.5:29751|1192
CPILMLDVHDR
>ENST00000654578.1|SNV-3291-C-G|2
SWPVLLLTQAMQHQHSHRR
>FUSION-ENST00000578200.1:63926-ENST00000578492.5:29751|2215
AKGESSCGSPERPWLLLLIY
>FUSION-ENST00000578200.1:63926-ENST00000578492.5:29751|1278
MSLEHFPSVRK
>FUSION-ENST00000578200.1:63926-ENST00000578492.5:29751|851
MIRPPQPPK
>FUSION-ENST00000565522.5:50049-ENST00000324689.8:26258|1160
MYLLFITVIICFEHK
>FUSION-ENST00000578200.1:63926-ENST00000578492.5:29751|369
HINLENVDLGYLVLIY
>ENST00000434623.6|MNV-550411-TCCCCCGGAGTCTCCTGGA-T|5
RWPQPGAAARLPPESPGPPER
>FUSION-ENST00000565522.5:50049-ENST00000324689.8:26258|1223
KINNNSIILFNLYSLFTFSQLSLK
>FUSION-ENST00000578200.1:63926-ENST00000578492.5:29751|1079
LMNSILKKYNLK
>FUSION-ENST00000578200.1:63926-ENST00000578492.5:29751|1856
MKSECTQDMY
>FUSION-ENST00000578200.1:63926-ENST00000578492.5:29751|1771
LVMNFWPQAIHSPWPPKVLRLQV
>FUSION-ENST00000578200.1:63926-ENST00000578492.5:29751|639
WILSPENK
>FUSION-ENST00000578200.1:63926-ENST00000578492.5:29751|75
PFKAAAPNLRHR
>FUSION-ENST00000578200.1:63926-ENST00000578492.5:29751|1692
GVFFLCFYTLLSL
>FUSION-ENST00000578200.1:63926-ENST00000578492.5:29751|2559
RAQPADFFFFNHR
>FUSION-ENST00000578200.1:63926-ENST00000578492.5:29751|2915
LLLMLLISKPLAIR
>FUSION-ENST00000565522.5:50049-ENST00000324689.8:26258|1784
MKWGILR
>ENST00000544123.5|SNV-207181-C-A|1
LLTLGSKFRYSGR
>ENST00000502292.5|SNV-41357-G-C|3
ATLRVHELQSLSEMLK
>FUSION-ENST00000578200.1:63926-ENST00000578492.5:29751|460
MSFFCVQK
>FUSION-ENST00000570947.5:37357-ENST00000579407.5:26103|321
MVGMAITSPGADFVSR
>FUSION-ENST00000570947.5:37357-ENST00000579407.5:26103|433
SIGPSNP
>FUSION-ENST00000565522.5:50049-ENST00000324689.8:26258|463
LLLDVVSTSS
>FUSION-ENST00000565522.5:51146-ENST00000324689.8:22856|56
MNLTILDTSCEWNHTVLVCER
>FUSION-ENST00000565522.5:50049-ENST00000324689.8:26258|506
MFDSCFMR
>FUSION-ENST00000578200.1:63926-ENST00000578492.5:29751|761
VLWWCNATFVVSTNKN
>FUSION-ENST00000578200.1:63926-ENST00000578492.5:29751|2005
CVVSRGKTR
>ENST00000554411.5|SNV-5713-T-A|7
ELLRWTSTLLQGLGHK
>FUSION-ENST00000570947.5:37357-ENST00000579407.5:26103|1412
MPVRFVGTSCRVTQPQCK
>FUSION-ENST00000565522.5:50049-ENST00000324689.8:26258|130
MQDSKILQTPKVK
>FUSION-ENST00000578200.1:63926-ENST00000578492.5:29751|1306
MSYVMTQSGATFWSLR
>FUSION-ENST00000565522.5:50049-ENST00000324689.8:26258|758
MNKVFRNIFISMS
>FUSION-ENST00000578200.1:63926-ENST00000578492.5:29751|1920
QKNEVEPLPHAIYKN
>FUSION-ENST00000565522.5:50049-ENST00000324689.8:26258|1464
MHYLLYCHIFFAEVK
>FUSION-ENST00000565522.5:50049-ENST00000324689.8:26258|675
TLSSNVGAKVISAIS
>FUSION-ENST00000578200.1:63926-ENST00000578492.5:29751|706
MSFCENTSGESLR
>FUSION-ENST00000565522.5:50049-ENST00000324689.8:26258|359
VKKINMK
>FUSION-ENST00000565522.5:50049-ENST00000324689.8:26258|1349
NLRLSSEAFHHFK
>FUSION-ENST00000578200.1:63926-ENST00000578492.5:29751|442
LVIFAHLFSLK
>FUSION-ENST00000578200.1:63926-ENST00000578492.5:29751|2403
RIDVPKVHCDK
>ENST00000646065.1|SNV-200151-C-A|6
VLKPVRPLLLPRAAGEPLPTK
>FUSION-ENST00000565522.5:50049-ENST00000324689.8:26258|2109
DEFLFKLSAVK
>FUSION-ENST00000578200.1:63926-ENST00000578492.5:29751|2597
VSVTQAAVQWHNQSSLR
>ENST00000402918.7|SNV-52633-C-T|1
EFAGYPLLVPWPYHSLNAITVLQAK
>FUSION-ENST00000565522.5:50049-ENST00000324689.8:26258|2203
MGGCFLYIIK
>FUSION-ENST00000578200.1:63926-ENST00000578492.5:29751|1232
MCGFCIVTSFQR
>FUSION-ENST00000578200.1:63926-ENST00000578492.5:29751|675
IVIVRMSGGNTVK
>ENST00000379980.8|SNV-122098-T-C|2
LTEDRIAECSSQLAEEEEK
>ENST00000485071.2|SNV-248-G-A|9
MGRPWGTWPLLGPR
>FUSION-ENST00000578200.1:63926-ENST00000578492.5:29751|2372
MVKLHLYKNYK
>FUSION-ENST00000570947.5:37357-ENST00000579407.5:26103|1189
DHNFQDPFCQILPFNWR
>FUSION-ENST00000565522.5:50049-ENST00000324689.8:26258|1239
APLFYTLCLPSNWTMN
>FUSION-ENST00000565522.5:50049-ENST00000324689.8:26258|1687
VKPHLYQKYK
>FUSION-ENST00000570947.5:37357-ENST00000579407.5:26103|585
YLGKYLGVELAHQRER
>FUSION-ENST00000578200.1:63926-ENST00000578492.5:29751|789
VFSNRCLK
>FUSION-ENST00000578200.1:63926-ENST00000578492.5:29751|748
FCFNTKIGEN
>FUSION-ENST00000565522.5:50049-ENST00000324689.8:26258|2479
MLLCIFP
>FUSION-ENST00000578200.1:63926-ENST00000578492.5:29751|2743
MQLYVFCLIR
>FUSION-ENST00000578200.1:63926-ENST00000578492.5:29751|968
MFRLHCKYILELYNK
>FUSION-ENST00000570947.5:37357-ENST00000579407.5:26103|1148
ILAHCKLCLPSSR
>FUSION-ENST00000570947.5:37357-ENST00000579407.5:26103|909
YKCVHVG
>ENST00000308528.8|SNV-13482-G-A|3
KSPGDKILVNIGDR
>FUSION-ENST00000578200.1:63926-ENST00000578492.5:29751|1509
RMWILGERSACSSVAIYFEK
>FUSION-ENST00000565522.5:50049-ENST00000324689.8:26258|352
MMAQSVEPVRTYTAFIN
>FUSION-ENST00000578200.1:63926-ENST00000578492.5:29751|1584
LFKLVSNSWAKGILPP
>ENST00000464248.1|SNV-1506-C-A|4
AKSSYNPFICIRK
>FUSION-ENST00000570947.5:37357-ENST00000579407.5:26103|947
SSFSLFQLSCDVFEDRDFLK
>ENST00000290607.12|INDEL-118946-T-TC|2
AIETLQER
>ENST00000393792.3|INDEL-71819-T-TT|2
LHAAEGVEPGSQRWFFFWQTSH
>FUSION-ENST00000578200.1:63926-ENST00000578492.5:29751|2246
KLHHIWPSKGK
>FUSION-ENST00000565522.5:50049-ENST00000324689.8:26258|1969
GTLKTLIR
>FUSION-ENST00000565522.5:50049-ENST00000324689.8:26258|1678
LRQEDRLSQGGGGCSEPR
>FUSION-ENST00000578200.1:63926-ENST00000578492.5:29751|2745
IFLFSRISLQHISS
>FUSION-ENST00000578200.1:63926-ENST00000578492.5:29751|2749
MLTLKIFLFSR
>FUSION-ENST00000565522.5:50049-ENST00000324689.8:26258|1007
MQCDIILAACEGKLMT
>FUSION-ENST00000565522.5:50049-ENST00000324689.8:26258|1619
IWLMEKVIFFRL
>FUSION-ENST00000578200.1:63926-ENST00000578492.5:29751|2130
MNSHILIEEVSKNLQPFK
>FUSION-ENST00000570947.5:37357-ENST00000579407.5:26103|178
MVLDEAFYPILTLTCNCYETLGIK
>FUSION-ENST00000565522.5:50049-ENST00000324689.8:26258|1972
IEPDKKYQWMLNPGGL
>FUSION-ENST00000578200.1:63926-ENST00000578492.5:29751|1168
AKYLCTLFS
>ENST00000261556.11|SNV-144779-T-G|1
TKSIYNWTEEYGR
>ENST00000277225.10|SNV-61483-G-A|3
WCSYQTPR
>ENST00000361283.4|SNV-11129-C-A|2
KCDILVQEELLASPK
>FUSION-ENST00000565522.5:50049-ENST00000324689.8:26258|1699
NYTNENIK
>FUSION-ENST00000565522.5:50049-ENST00000324689.8:26258|69
FYSFIMLRLKYDI
>FUSION-ENST00000565522.5:50049-ENST00000324689.8:26258|1908
DQVLCWK
>ENST00000268231.13|SNV-10264-G-C|5
KTKWGIIEVQNMAHCEFPLLR
>FUSION-ENST00000578200.1:63926-ENST00000578492.5:29751|375
MTKVWGGVL
>FUSION-ENST00000565522.5:50049-ENST00000324689.8:26258|1733
LLCLTEKPPNCFPMWLD
>FUSION-ENST00000565522.5:50049-ENST00000324689.8:26258|1074
FSSKNITIFALTFGFLIHSR
>FUSION-ENST00000570947.5:37357-ENST00000579407.5:26103|474
DLSDWLPCPLTRSHDLGGR
>ENST00000370742.4|SNV-276941-C-G|3
KRLPLLVVFSTLLNCSYTENCTK
>FUSION-ENST00000565522.5:50049-ENST00000324689.8:26258|1928
RNVLFFKN
>FUSION-ENST00000565522.5:50049-ENST00000324689.8:26258|1289
MRPPWPPK
>FUSION-ENST00000578200.1:63926-ENST00000578492.5:29751|1290
ELNDLVK
>FUSION-ENST00000578200.1:63926-ENST00000578492.5:29751|2475
YLKIYFYKPFLS
>FUSION-ENST00000578200.1:63926-ENST00000578492.5:29751|2830
MEDGLEWEP
>FUSION-ENST00000578200.1:63926-ENST00000578492.5:29751|2678
QCSSHFFPK
>FUSION-ENST00000565522.5:50049-ENST00000324689.8:26258|811
GFYILIFRIKVMYTVR
>FUSION-ENST00000565522.5:50049-ENST00000324689.8:26258|3
LKWPTRQVIVFCP
>FUSION-ENST00000565522.5:50049-ENST00000324689.8:26258|1783
MKWGILRCLI
>FUSION-ENST00000570947.5:37357-ENST00000579407.5:26103|1059
TFIYFENILLFIK
>FUSION-ENST00000578200.1:63926-ENST00000578492.5:29751|1564
FPLHVYPQETRR
>FUSION-ENST00000578200.1:63926-ENST00000578492.5:29751|2207
MPVVPATR
>FUSION-ENST00000565522.5:50049-ENST00000324689.8:26258|245
MDTWMSFTFLSALFS
>FUSION-ENST00000565522.5:50049-ENST00000324689.8:26258|954
NIVNSVKVL
>ENST00000378460.6|SNV-69410-G-C|4
ILDKLEDYQQKVHK
>ENST00000481335.5|SNV-16623-G-A|1
KDDIFRIYIK
>ENST00000359440.6|SNV-41350-G-C|2
QPPSPQLSEEEEETPSRDSIKR
>FUSION-ENST00000578200.1:63926-ENST00000578492.5:29751|1787
MHPGYVLASDK
>FUSION-ENST00000565522.5:50049-ENST00000324689.8:26258|262
NHLYKDHCNCIHYVIFLK
>ENST00000635886.1|SNV-38547-C-T|1
SPTETIGLRR
>FUSION-ENST00000565522.5:50049-ENST00000324689.8:26258|1866
MSRTKYSVGR
>ENST00000449959.6|SNV-30748-G-T|3
TIGWYYLLKK
>FUSION-ENST00000578200.1:63926-ENST00000578492.5:29751|603
GIEANISLGQKTFGMF
>ENST00000277517.2|SNV-3095-C-G|3
NCHLNENIEKGLLQRAFSVVLFNTK
>FUSION-ENST00000578200.1:63926-ENST00000578492.5:29751|89
MLPRLVSNSWAQVILSPQPPKVLK
>FUSION-ENST00000578200.1:63926-ENST00000578492.5:29751|2398
MLIFTYSFSKHLLGVLHAPNTEM
>ENST00000243347.5|SNV-12464-C-A|2
IFKSPGFPNEYEDNQICYWHIR
>FUSION-ENST00000413171.6:55948-ENST00000445716.6:20478|53
MFQALDIK
>FUSION-ENST00000578200.1:63926-ENST00000578492.5:29751|234
MFLNCFQAYWLLK
>FUSION-ENST00000570947.5:37357-ENST00000579407.5:26103|525
MVGLSAGSLPCSVYL
>ENST00000457734.7|SNV-87880-T-A|5
VGLFADIEISRNEALIALLK
>FUSION-ENST00000578200.1:63926-ENST00000578492.5:29751|1571
MEHTQNRPTLFVSLK
>FUSION-ENST00000578200.1:63926-ENST00000578492.5:29751|2054
FTWFIASLCIVK
>FUSION-ENST00000565522.5:50049-ENST00000324689.8:26258|168
LLFFLQPLFLVLR
>FUSION-ENST00000570947.5:37357-ENST00000579407.5:26103|120
MTSMSYKYF
>ENST00000400324.9|SNV-193981-A-T|2
LENTFCCQHKER
>FUSION-ENST00000578200.1:63926-ENST00000578492.5:29751|153
MCHHTRLIFCIFSRDVVAPC
>FUSION-ENST00000565522.5:50049-ENST00000324689.8:26258|301
SKIIYHR
>ENST00000489540.1|SNV-13667-C-T|5
RWNQQVDLGSPWSSSLRPLK
>ENST00000462185.1|SNV-54868-G-A|7
MQPVPESSDRLLTVEQVNFR
>FUSION-ENST00000578200.1:63926-ENST00000578492.5:29751|661
EISDLGSGVERK
>FUSION-ENST00000565522.5:50049-ENST00000324689.8:26258|490
MLKNSLIPNQNK
>FUSION-ENST00000565522.5:50049-ENST00000324689.8:26258|2186
DISSKAGNKAMMPTVSITI
>FUSION-ENST00000578200.1:63926-ENST00000578492.5:29751|966
LHCKYILELYNK
>FUSION-ENST00000578200.1:63926-ENST00000578492.5:29751|798
VVFTAICTSANGFL
>FUSION-ENST00000578200.1:63926-ENST00000578492.5:29751|282
MPDLVILLPWPPTVLGL
>FUSION-ENST00000565522.5:50049-ENST00000324689.8:26258|1951
IGPMSCIPGIRTTEMVPCPF
>FUSION-ENST00000565522.5:50049-ENST00000324689.8:26258|1227
IRTHYHNTIITSK
>FUSION-ENST00000578200.1:63926-ENST00000578492.5:29751|1185
NSLLTQELFQK
>FUSION-ENST00000578200.1:63926-ENST00000578492.5:29751|1480
RNPISTKNNK
>FUSION-ENST00000565522.5:50049-ENST00000324689.8:26258|1769
VPYIEILHAR
>FUSION-ENST00000565522.5:50049-ENST00000324689.8:26258|2350
MSYTRAQR
>FUSION-ENST00000578200.1:63926-ENST00000578492.5:29751|2085
YYNSGLRIK
>FUSION-ENST00000565522.5:50049-ENST00000324689.8:26258|410
SAATLTPNKTVSLSFEAR
>FUSION-ENST00000565522.5:50049-ENST00000324689.8:26258|376
MVLRDLLDVGLPQTFNL
>FUSION-ENST00000565522.5:51146-ENST00000324689.8:22856|19
DCFSSELNFETGLFTGSSLALMT
>FUSION-ENST00000565522.5:50049-ENST00000324689.8:26258|866
AWWLKPIIPTLWEAEVGRSLELR
>ENST00000326756.4|SNV-11675-G-A|4
HTGIFPYQCKYCDYGAIRNDYIVK
>ENST00000569008.2|SNV-58670-G-A|3
NIVHLPVFLNSRGLNNAR
>ENST00000616670.4|SNV-159674-A-G|6
LLECGMQEEGLFRVAPSASR
>FUSION-ENST00000578200.1:63926-ENST00000578492.5:29751|2658
HFNFLKICWADCLSPGV
>FUSION-ENST00000565522.5:51146-ENST00000324689.8:22856|36
LPSLCNNSLKH
>FUSION-ENST00000578200.1:63926-ENST00000578492.5:29751|1639
MTSQGVFLTCEG
>ENST00000392452.3|SNV-118833-A-C|1
ITEEEVISGFYLVPACSYQGKK
>FUSION-ENST00000578200.1:63926-ENST00000578492.5:29751|119
MNKYFSGDF
>FUSION-ENST00000578200.1:63926-ENST00000578492.5:29751|1841
EYYSAIKGNKVLMMYAIVWMSSK
>FUSION-ENST00000578200.1:63926-ENST00000578492.5:29751|2509
DTVQGVK
>FUSION-ENST00000578200.1:63926-ENST00000578492.5:29751|898
MARPHLCKKILDISK
>FUSION-ENST00000565522.5:50049-ENST00000324689.8:26258|1852
TSTNLTYKKSPISK
>ENST00000513200.7|SNV-464505-G-A|3
DETLEKEEK
>ENST00000645770.1|MNV-274286-TGATGATGGAAGCCTGACATCT-T|2
FSRASRAQTK
>ENST00000602986.5|SNV-38081-A-G|3
WRSDTGKCVDASPLVVVPTFDK
>FUSION-ENST00000578200.1:63926-ENST00000578492.5:29751|2503
INIYLFK
>FUSION-ENST00000570947.5:37357-ENST00000579407.5:26103|1001
GTGLPKQEPHANI
>FUSION-ENST00000606221.1:749-ENST00000656150.1:58480|4
EPLPFQLETSTGILEGCG
>FUSION-ENST00000578200.1:63926-ENST00000578492.5:29751|2569
MCIFFLQGK
>FUSION-ENST00000570947.5:37357-ENST00000579407.5:26103|326
YDSIKYHK
>ENST00000330553.6|INDEL-2870-G-GAG|14
TSRTSTRMK
>FUSION-ENST00000565522.5:50049-ENST00000324689.8:26258|887
LFLYTEEIFLGHCRASSLK
>FUSION-ENST00000578200.1:63926-ENST00000578492.5:29751|2958
EKIVLTDWINDR
>FUSION-ENST00000565522.5:50049-ENST00000324689.8:26258|1785
YLLDECMFPT
>FUSION-ENST00000578200.1:63926-ENST00000578492.5:29751|1560
LQTNLRDSR
>FUSION-ENST00000578200.1:63926-ENST00000578492.5:29751|2189
MGGSLEPRKLR
>ENST00000286349.4|SNV-5094-C-A|2
EVRYEIDNDLMEFNILK
>FUSION-ENST00000578200.1:63926-ENST00000578492.5:29751|1784
HPGYVLASDKNHSR
>FUSION-ENST00000360168.7:23293-ENST00000638785.1:6517|2
KHSSWEASSLQI
>FUSION-ENST00000578200.1:63926-ENST00000578492.5:29751|2793
LRMVDHLR
>ENST00000503716.5|SNV-524744-C-T|1
INLFSSLSFAKYSPGDLYGK
>FUSION-ENST00000570947.5:37357-ENST00000579407.5:26103|86
MIVPLHSSLGNK
>FUSION-ENST00000565522.5:50049-ENST00000324689.8:26258|1191
MLAMSLKSPGSLL
>FUSION-ENST00000343505.9:250589-ENST00000432797.6:129020|190
KTITGVPDNIQKELAPDSYK
>FUSION-ENST00000578200.1:63926-ENST00000578492.5:29751|2451
MKLKTGFR
>FUSION-ENST00000565522.5:50049-ENST00000324689.8:26258|768
MNHLSTEQGES
>FUSION-ENST00000578200.1:63926-ENST00000578492.5:29751|1750
MTYLMVILTILYCKYMVK
>FUSION-ENST00000578200.1:63926-ENST00000578492.5:29751|2020
VHSLFVYSQGITSHPSMGMVSR
>FUSION-ENST00000565522.5:50049-ENST00000324689.8:26258|1647
CIYYISGTMDIYLFEELAYLK
>FUSION-ENST00000570947.5:37357-ENST00000579407.5:26103|212
MRRSIQF
>FUSION-ENST00000578200.1:63926-ENST00000578492.5:29751|424
PPALFFLLRIVLAMWALFWFHMK
>FUSION-ENST00000570947.5:37357-ENST00000579407.5:26103|715
MIWVPVLLEMFK
>FUSION-ENST00000565522.5:50049-ENST00000324689.8:26258|2401
DGVSPCFPGWS
>FUSION-ENST00000578200.1:63926-ENST00000578492.5:29751|489
MRGSSAIKNEK
>FUSION-ENST00000565522.5:50049-ENST00000324689.8:26258|2505
HVLLKVNVR
>FUSION-ENST00000565522.5:50049-ENST00000324689.8:26258|1545
YTSKMKNSNHIINK
>FUSION-ENST00000565522.5:51146-ENST00000324689.8:22856|145
VPHSCNPSTLVD
>FUSION-ENST00000565522.5:50049-ENST00000324689.8:26258|1401
SEKEDFGFFLFHFVLFLR
>FUSION-ENST00000570947.5:37357-ENST00000579407.5:26103|861
KENAAGN
>FUSION-ENST00000565522.5:50049-ENST00000324689.8:26258|344
MCYHAGFAFPFIKHRQSR
>FUSION-ENST00000565522.5:50049-ENST00000324689.8:26258|1862
YSVGRYR
>ENST00000397786.7|SNV-92453-C-G|1
MLLSLQPVLEDAIQKKR
>FUSION-ENST00000578200.1:63926-ENST00000578492.5:29751|2561
LECNGAISAHCNLR
>ENST00000393203.3|SNV-32065-C-A|2
TANDAVELQIK
>FUSION-ENST00000565522.5:50049-ENST00000324689.8:26258|1045
MIASLHSSLGNRETQSFFF
>ENST00000263650.12|SNV-59346-G-A|2
ESDTETQDHSR
>FUSION-ENST00000578200.1:63926-ENST00000578492.5:29751|1091
NGMCPPIFLC
>FUSION-ENST00000578200.1:63926-ENST00000578492.5:29751|1917
MILAHCNLHLLGSSDSSASAS
>FUSION-ENST00000570947.5:37357-ENST00000579407.5:26103|340
LQCSFIVSLKIWDCKSSSFVLTALK
>FUSION-ENST00000578200.1:63926-ENST00000578492.5:29751|1830
MTQQFHS
>FUSION-ENST00000570947.5:37357-ENST00000579407.5:26103|426
MSEGSAGHVR
>FUSION-ENST00000578200.1:63926-ENST00000578492.5:29751|790
MVFSNRCLK
>ENST00000455511.7|SNV-15179-G-T|2
AGQERPSVTSYKDVLR
>FUSION-ENST00000570947.5:37357-ENST00000579407.5:26103|1235
MLFFTLS
>FUSION-ENST00000578200.1:63926-ENST00000578492.5:29751|2498
LALSKVACSVTSCQ
>FUSION-ENST00000578200.1:63926-ENST00000578492.5:29751|2844
TGFRITG
>FUSION-ENST00000565522.5:51146-ENST00000324689.8:22856|63
ESHSVSQAGVSGAISADCKLR
>FUSION-ENST00000578200.1:63926-ENST00000578492.5:29751|310
MCVMYIEGVHTTR
>FUSION-ENST00000565522.5:50049-ENST00000324689.8:26258|622
KGSTPSNMAKSAISYI
>FUSION-ENST00000570947.5:37357-ENST00000579407.5:26103|897
MREAACAGK
>FUSION-ENST00000565522.5:50049-ENST00000324689.8:26258|2305
SFVGTWMK
>FUSION-ENST00000570947.5:37357-ENST00000579407.5:26103|1036
MNSANNKNNPL
>FUSION-ENST00000606221.1:749-ENST00000656150.1:58480|6
GRREPLPFQLETSTGILEGCG
>FUSION-ENST00000570947.5:37357-ENST00000579407.5:26103|1408
FVGTSCRVTQPQCK
>ENST00000467201.5|SNV-7677-G-A|5
MGRPWGTWPLLGPRVSVPGK
>FUSION-ENST00000570947.5:37357-ENST00000579407.5:26103|1319
MGRVWWVMPVIPALWEAK
>FUSION-ENST00000570947.5:37357-ENST00000579407.5:26103|879
SDVAADERGSLCRETPPLK
>FUSION-ENST00000565522.5:50049-ENST00000324689.8:26258|1230
PEYFSMLRIRTHYHNTIITSK
>FUSION-ENST00000565522.5:50049-ENST00000324689.8:26258|1774
MKELSRLVESTCMETC
>ENST00000404039.5|SNV-998567-C-T|2
VAVFGKDYGGYLSTYIFPAK
>FUSION-ENST00000578200.1:63926-ENST00000578492.5:29751|1048
SSELGKRVR
>FUSION-ENST00000578200.1:63926-ENST00000578492.5:29751|2904
RLTLSIM
>FUSION-ENST00000570947.5:37357-ENST00000579407.5:26103|1169
MFLIRNLTPV
>FUSION-ENST00000565522.5:50049-ENST00000324689.8:26258|537
MNYITVMPGVR
>FUSION-ENST00000578200.1:63926-ENST00000578492.5:29751|2476
SHCTRPQYFKYLKIYFYKPFLS
>FUSION-ENST00000570947.5:37357-ENST00000579407.5:26103|1230
CVLLLSSGVFCIFLLSLVGL
>FUSION-ENST00000578200.1:63926-ENST00000578492.5:29751|1166
MQKMWKFTFVYNVTETR
>FUSION-ENST00000565522.5:50049-ENST00000324689.8:26258|1460
MHYLLYCHIFFAEVKGIKISER
>FUSION-ENST00000565522.5:50049-ENST00000324689.8:26258|1280
VFELKPLLCQLMTGNK
>FUSION-ENST00000570947.5:37357-ENST00000579407.5:26103|386
MNRSFKF
>FUSION-ENST00000570947.5:37357-ENST00000579407.5:26103|749
MRTRVNILEGR
>FUSION-ENST00000565522.5:50049-ENST00000324689.8:26258|2071
ALNIRKYAQLHS
>FUSION-ENST00000565522.5:51146-ENST00000324689.8:22856|18
MMFGDLQFAFF
>FUSION-ENST00000565522.5:50049-ENST00000324689.8:26258|464
MLLLDVVSTSS
>FUSION-ENST00000570947.5:37357-ENST00000579407.5:26103|708
MFKHNVYENICRAASPR
>ENST00000353706.6|SNV-13649-T-G|2
WNEQVDRK
>ENST00000503716.5|SNV-524744-C-T|6
DMINLFSSLSFAK
>ENST00000503716.5|SNV-524744-C-T|4
MINLFSSLSFAK
>ENST00000504981.5|SNV-15467-G-A|7
ECPYPGWGSPSARLHCR
>FUSION-ENST00000578200.1:63926-ENST00000578492.5:29751|2410
IVAHLQPGTPRLK
>ENST00000277225.10|SNV-61483-G-A|4
GNFCCKWCSYQTPRR
>FUSION-ENST00000578200.1:63926-ENST00000578492.5:29751|1591
YLLGFLLTT
>FUSION-ENST00000565522.5:50049-ENST00000324689.8:26258|1664
VTHTCNPSTLGG
>FUSION-ENST00000565522.5:50049-ENST00000324689.8:26258|2481
VLRTILFDDNIQTIVTD
>FUSION-ENST00000565522.5:50049-ENST00000324689.8:26258|2028
CHSCSVR
>FUSION-ENST00000570947.5:37357-ENST00000579407.5:26103|347
MIILAAAVIKLQCSFIVSLK
>FUSION-ENST00000578200.1:63926-ENST00000578492.5:29751|731
IPNLSSTFHSFYYKR
>FUSION-ENST00000565522.5:51146-ENST00000324689.8:22856|76
MLARLVSNSWPQVIHPSRPPK
>FUSION-ENST00000578200.1:63926-ENST00000578492.5:29751|1357
DKLWREPCLHIIK
>FUSION-ENST00000578200.1:63926-ENST00000578492.5:29751|2562
SPRLECNGAISAHCNLR
>FUSION-ENST00000578200.1:63926-ENST00000578492.5:29751|1611
LVLHSWTQVILLRWPPR
>FUSION-ENST00000578200.1:63926-ENST00000578492.5:29751|2256
VKLRLYK
>FUSION-ENST00000578200.1:63926-ENST00000578492.5:29751|1011
HMPPCLANFLYF
>FUSION-ENST00000565522.5:50049-ENST00000324689.8:26258|1094
MSIQIFCPFFECVVCLLN
>FUSION-ENST00000565522.5:50049-ENST00000324689.8:26258|739
FTSLHHK
>FUSION-ENST00000565522.5:50049-ENST00000324689.8:26258|2170
THAKKNYETLLK
>FUSION-ENST00000578200.1:63926-ENST00000578492.5:29751|2866
YFRIVLHVFFMANALGMSGKR
>FUSION-ENST00000578200.1:63926-ENST00000578492.5:29751|2549
SQLTATSASWVQVILLLHPPK
>FUSION-ENST00000565522.5:50049-ENST00000324689.8:26258|1795
NSESNYYVCFVHLYNMPKENNMLKK
>FUSION-ENST00000578200.1:63926-ENST00000578492.5:29751|1160
FTFVYNVTETR
>FUSION-ENST00000565522.5:50049-ENST00000324689.8:26258|2395
THKEVLWQER
>FUSION-ENST00000578200.1:63926-ENST00000578492.5:29751|574
WLFGFYFLRER
>FUSION-ENST00000565522.5:50049-ENST00000324689.8:26258|1711
MKALNLLKVHK
>FUSION-ENST00000578200.1:63926-ENST00000578492.5:29751|937
RVPAMYQIPRPSVLHLSHTECAAWL
>ENST00000360461.9|SNV-7339-T-C|7
HPDLPPAHFRKMR
>FUSION-ENST00000565522.5:50049-ENST00000324689.8:26258|1860
MVPLSTS
>FUSION-ENST00000565522.5:50049-ENST00000324689.8:26258|967
LSLCIKYILK
>FUSION-ENST00000565522.5:50049-ENST00000324689.8:26258|1216
LHLVVYR
>ENST00000436790.6|SNV-36638-C-A|1
SSTMCSLVRL
>ENST00000518864.5|SNV-540922-A-C|2
AELSGLLFIGDAILQINGINVRTCR
>FUSION-ENST00000565522.5:50049-ENST00000324689.8:26258|1079
MRNLCLYF
>FUSION-ENST00000565522.5:50049-ENST00000324689.8:26258|2406
QAVHLIK
>ENST00000393892.8|SNV-7032-G-A|3
GKLYSLGNGHWMLTLAKNMEVR
>ENST00000290607.12|INDEL-118946-T-TC|4
KAIETLQER
>FUSION-ENST00000578200.1:63926-ENST00000578492.5:29751|2142
MNYHIFAR
>FUSION-ENST00000578200.1:63926-ENST00000578492.5:29751|59
MQDSFSK
>FUSION-ENST00000570947.5:37357-ENST00000579407.5:26103|1243
MTLAVGFYK
>FUSION-ENST00000570947.5:37357-ENST00000579407.5:26103|435
MTHFVPPCPTASECYRSIGPSNP
>FUSION-ENST00000578200.1:63926-ENST00000578492.5:29751|1542
STHKKPEGFK
>FUSION-ENST00000565522.5:50049-ENST00000324689.8:26258|1397
MISAHCIFHLPGSSDSPASAS
>FUSION-ENST00000578200.1:63926-ENST00000578492.5:29751|1717
MPHPRQADECSYPTSQKSQR
>FUSION-ENST00000570947.5:37357-ENST00000579407.5:26103|768
GRYSRTDSVPDL
>FUSION-ENST00000578200.1:63926-ENST00000578492.5:29751|1173
NHRAWPIIIF
>FUSION-ENST00000565522.5:50049-ENST00000324689.8:26258|1434
KVFYTFLV
>ENST00000301633.8|SNV-2480-G-A|3
GGRITRK
>FUSION-ENST00000578200.1:63926-ENST00000578492.5:29751|2392
HLTLRCRL
>ENST00000370765.10|SNV-335162-G-C|3
DEKQLERLQICQR
>FUSION-ENST00000578200.1:63926-ENST00000578492.5:29751|1548
MAQSYDLCGTSKLLK
>FUSION-ENST00000565522.5:50049-ENST00000324689.8:26258|1096
MCSLTVLIPSLVKCLFKSFAR
>FUSION-ENST00000565522.5:50049-ENST00000324689.8:26258|2365
TSVGGLTVDKTLLKR
>FUSION-ENST00000578200.1:63926-ENST00000578492.5:29751|1372
MTEQDSISKK
>ENST00000462405.5|SNV-142317-C-T|1
SKFSASSMTK
>FUSION-ENST00000565522.5:50049-ENST00000324689.8:26258|2387
WENSYSR
>ENST00000525278.1|SNV-54055-T-A|4
MRRVVSVFPFFFHLS
>FUSION-ENST00000565522.5:50049-ENST00000324689.8:26258|391
FSFSLAASSSLSGFIELKSLVLALD
>FUSION-ENST00000570947.5:37357-ENST00000579407.5:26103|655
TPHLYFLFSSCDK
>ENST00000436693.6|SNV-29531-T-A|1
NLILILLEPIPQNSIPNKYHKLK
>ENST00000533298.5|SNV-15668-G-A|1
WIYRETAPYRWR
>FUSION-ENST00000578200.1:63926-ENST00000578492.5:29751|1649
SLRPAWST
>ENST00000508234.5|SNV-58382-C-T|2
FYLFGLKSTWEVQHIWLIVSCLTL
>FUSION-ENST00000565522.5:50049-ENST00000324689.8:26258|696
AMFAKYVASFSIIGR
>ENST00000625094.1|SNV-360-G-A|4
APGMGSRSK
>FUSION-ENST00000570947.5:37357-ENST00000579407.5:26103|769
CRGRYSR
>FUSION-ENST00000565522.5:50049-ENST00000324689.8:26258|2431
LKTIYRPGMVTYTCSPSTLGGFL
>FUSION-ENST00000578200.1:63926-ENST00000578492.5:29751|670
SGGNTVK
>FUSION-ENST00000578200.1:63926-ENST00000578492.5:29751|972
KESSREGGG
>FUSION-ENST00000578200.1:63926-ENST00000578492.5:29751|1245
MMEVCQR
>FUSION-ENST00000578200.1:63926-ENST00000578492.5:29751|845
GFCPVAQTGLELLGSNHQPA
>FUSION-ENST00000570947.5:37357-ENST00000579407.5:26103|964
HTWPLSLQQTTFCSLS
>ENST00000263317.9|SNV-162292-G-A|1
LFIERPRWKLLFDEIAK
>ENST00000496704.1|SNV-5091-C-T|1
SLLEGSQRPQAVLEEASFPR
>FUSION-ENST00000565522.5:50049-ENST00000324689.8:26258|2021
SQLEGFPFGQIWDYLSIKISSIMNH
>FUSION-ENST00000565522.5:50049-ENST00000324689.8:26258|1771
GYLKVPYIEILHAR
>ENST00000462592.5|SNV-9183-G-T|1
AFINLESAGVGGK
>FUSION-ENST00000565522.5:50049-ENST00000324689.8:26258|873
MVHLGIQNSVRR
>ENST00000480297.5|SNV-43993-G-A|11
MVGMGQKDSYVSDEAQSK
>FUSION-ENST00000578200.1:63926-ENST00000578492.5:29751|2500
MSCISIS
>FUSION-ENST00000578200.1:63926-ENST00000578492.5:29751|33
LTLPPLTSCFVVR
>FUSION-ENST00000578200.1:63926-ENST00000578492.5:29751|302
MYIEGVHTTRVLEK
>FUSION-ENST00000565522.5:50049-ENST00000324689.8:26258|303
FQNESSPQDFFFF
>FUSION-ENST00000565522.5:50049-ENST00000324689.8:26258|107
AQDVGEPK
>FUSION-ENST00000578200.1:63926-ENST00000578492.5:29751|2250
GRVTGIQQGIVQHLGTSNDRK
>ENST00000481335.5|SNV-16623-G-A|13
YEDGDLVAFSSDEELTMAMSYMK
>FUSION-ENST00000570947.5:37357-ENST00000579407.5:26103|481
MCVWTPWFLFYLSYH
>FUSION-ENST00000565522.5:51146-ENST00000324689.8:22856|42
MAHCNLNPPASASPVAR
>ENST00000277517.2|SNV-3095-C-G|5
RNCHLNENIEKGLLQR
>FUSION-ENST00000565522.5:50049-ENST00000324689.8:26258|2214
TPGPDRLAGNFCQTFRDQVDSPNAT
>FUSION-ENST00000578200.1:63926-ENST00000578492.5:29751|2379
MKYAHIYIFIQ
>ENST00000462185.1|SNV-54868-G-A|3
LLTVEQVNFR
>ENST00000520115.5|SNV-2623-A-G|2
MCNTPTYCDLGRAAKDVFNK
>FUSION-ENST00000578200.1:63926-ENST00000578492.5:29751|1318
MYIPLHWKFYWGILNKTSGLR
>FUSION-ENST00000578200.1:63926-ENST00000578492.5:29751|1155
MSARLVSNS
>FUSION-ENST00000565522.5:50049-ENST00000324689.8:26258|2010
AYQHTLVFLANWR
>FUSION-ENST00000578200.1:63926-ENST00000578492.5:29751|1914
LLDGWLGVVAHTCNPGTLGGR
>FUSION-ENST00000565522.5:50049-ENST00000324689.8:26258|2099
ANWEKIFVTYHR
>FUSION-ENST00000578200.1:63926-ENST00000578492.5:29751|549
MKSLCVPVS
>FUSION-ENST00000578200.1:63926-ENST00000578492.5:29751|1873
LVITNIIIIIIRL
>FUSION-ENST00000570947.5:37357-ENST00000579407.5:26103|1079
MFFPKLYLVFIIFRWFEIENSL
>FUSION-ENST00000565522.5:50049-ENST00000324689.8:26258|1220
LHALHLVVLSF
>ENST00000645032.1|SNV-40416-G-C|4
EKTQILSDDLTDKAEVSEGK
>ENST00000674434.1|SNV-272779-G-A|1
LANPSSESGAERT
>ENST00000306052.12|SNV-79017-C-T|2
ELFVLLGEPR
>FUSION-ENST00000570947.5:37357-ENST00000579407.5:26103|930
LHTPCNRHPEEEQK
>FUSION-ENST00000578200.1:63926-ENST00000578492.5:29751|1273
VGNLNEPRAFSISK
>FUSION-ENST00000578200.1:63926-ENST00000578492.5:29751|2048
MCPMASGTQSVWLVEEKQGLMSK
>FUSION-ENST00000578200.1:63926-ENST00000578492.5:29751|2300
MGSTYPPASTSR
>ENST00000374660.6|INDEL-74020-G-GAATCA|15
ADQMFPSESNQNK
>FUSION-ENST00000578200.1:63926-ENST00000578492.5:29751|2282
QSCSCYPG
>FUSION-ENST00000565522.5:50049-ENST00000324689.8:26258|2093
KRINIPNS
>FUSION-ENST00000578200.1:63926-ENST00000578492.5:29751|222
MCIFYMKRNVFI
>FUSION-ENST00000578200.1:63926-ENST00000578492.5:29751|55
QDSFSKDMGSRGCVGMK
>FUSION-ENST00000578200.1:63926-ENST00000578492.5:29751|2540
MYKLCASKQITYFLCACAFSYK
>ENST00000294172.7|SNV-10002-A-T|1
MLKDPTLRFR
>ENST00000361794.7|SNV-90789-T-G|3
VSGEMPPASPSFPR
>ENST00000379439.3|SNV-20307-C-T|2
RTSLTSMSVSTMPVASSEASTLSR
>FUSION-ENST00000578200.1:63926-ENST00000578492.5:29751|2864
IVLHVFFMANALGMSGKR
>FUSION-ENST00000578200.1:63926-ENST00000578492.5:29751|146
MLSIFHYAYWPILLIYLFLRIVY
>FUSION-ENST00000578200.1:63926-ENST00000578492.5:29751|617
FQAERMAR
>ENST00000504592.5|SNV-651851-A-G|1
RPEEENVCNKLTIVHHPGGK
>FUSION-ENST00000570947.5:37357-ENST00000579407.5:26103|762
VHPMFSSLRQHPPR
>FUSION-ENST00000570947.5:37357-ENST00000579407.5:26103|1031
MSRPAACLKCG
>FUSION-ENST00000565522.5:50049-ENST00000324689.8:26258|136
DDPNLYNIQSK
>ENST00000545388.2|SNV-76669-C-T|14
PMPMPSANTPFSYLLPKGPVSIYK
>FUSION-ENST00000565522.5:50049-ENST00000324689.8:26258|413
MTVQLREIQLLTCD
>FUSION-ENST00000565522.5:50049-ENST00000324689.8:26258|714
MSMRDCLILVLR
>FUSION-ENST00000578200.1:63926-ENST00000578492.5:29751|495
MPMRGSSAIK
>FUSION-ENST00000578200.1:63926-ENST00000578492.5:29751|1214
MVPLPLWSSSQQLINPV
>FUSION-ENST00000578200.1:63926-ENST00000578492.5:29751|2829
EDGLEWEP
>FUSION-ENST00000570947.5:37357-ENST00000579407.5:26103|870
GHSPTLSNSY
>FUSION-ENST00000565522.5:50049-ENST00000324689.8:26258|1853
MTSTNLTYKKSPISK
>FUSION-ENST00000565522.5:50049-ENST00000324689.8:26258|470
KLSFFDQEHRLI
>FUSION-ENST00000565522.5:50049-ENST00000324689.8:26258|385
MKTLSYLR
>FUSION-ENST00000565522.5:50049-ENST00000324689.8:26258|973
MENISNCPGFYFNFR
>ENST00000284548.16|SNV-4427-C-T|1
AEGASASPPSTGTRTCTVTEGKHAR
>ENST00000457545.7|SNV-28626-T-C|2
LSDEETATILSFNRNWR
>ENST00000487475.5|SNV-2759-G-T|1
SHNAEHEACDLLMEIEQVDMLEK
>FUSION-ENST00000565522.5:50049-ENST00000324689.8:26258|2032
NLEHLAIPESKEVLK
>FUSION-ENST00000578200.1:63926-ENST00000578492.5:29751|435
FHYEREEVDDGWLK
>FUSION-ENST00000565522.5:50049-ENST00000324689.8:26258|903
MHVSSELISCWKLLR
>FUSION-ENST00000578200.1:63926-ENST00000578492.5:29751|87
LVSNSWAQVILSPQPPK
>FUSION-ENST00000565522.5:50049-ENST00000324689.8:26258|124
MYFRMGRGMMSPTNR
>FUSION-ENST00000578200.1:63926-ENST00000578492.5:29751|1191
CPILMLDVHDRISECGYVGTLY
>ENST00000674434.1|SNV-272779-G-A|4
MLANPSSESGAER
>ENST00000534359.1|SNV-4038-G-A|5
RSPSTYLPTQAR
>FUSION-ENST00000578200.1:63926-ENST00000578492.5:29751|1329
MAIRHYRK
>FUSION-ENST00000565522.5:51146-ENST00000324689.8:22856|146
MVPHSCNPSTLVD
>FUSION-ENST00000578200.1:63926-ENST00000578492.5:29751|1090
MCPPIFLC
>FUSION-ENST00000570947.5:37357-ENST00000579407.5:26103|1260
MPFLTLRR
>FUSION-ENST00000565522.5:51146-ENST00000324689.8:22856|98
SSRAAWVT
>FUSION-ENST00000570947.5:37357-ENST00000579407.5:26103|470
LAPETRTAVLQLPAALILASSSR
>FUSION-ENST00000578200.1:63926-ENST00000578492.5:29751|2292
IIDLGNFFWHLTQR
>FUSION-ENST00000578200.1:63926-ENST00000578492.5:29751|2010
MNVSYGIWHPKCVVSR
>FUSION-ENST00000578200.1:63926-ENST00000578492.5:29751|2856
NALAPSNTCPSFK
>FUSION-ENST00000570947.5:37357-ENST00000579407.5:26103|575
PLLKITWRCEGSFVCR
>FUSION-ENST00000578200.1:63926-ENST00000578492.5:29751|1819
AYLYNGILFSHKR
>FUSION-ENST00000565522.5:50049-ENST00000324689.8:26258|101
MGVCEVLIEYNFSISSFR
>FUSION-ENST00000578200.1:63926-ENST00000578492.5:29751|1377
SHHVAQAGLELLGSSSPPASAS
>ENST00000438447.2|SNV-344524-C-T|1
TDFQSSDCLAWEEVGRIWKMELLK
>FUSION-ENST00000565522.5:50049-ENST00000324689.8:26258|1390
LVSNSWPEVIHPPRSLK
>FUSION-ENST00000578200.1:63926-ENST00000578492.5:29751|1110
TGIIDTA
>FUSION-ENST00000565522.5:51146-ENST00000324689.8:22856|185
RNSGPINEKIGMNSSR
>FUSION-ENST00000578200.1:63926-ENST00000578492.5:29751|2404
MRIDVPKVHCDK
>FUSION-ENST00000565522.5:50049-ENST00000324689.8:26258|1741
EEQFYGF
>FUSION-ENST00000578200.1:63926-ENST00000578492.5:29751|1608
MKLLLGR
>FUSION-ENST00000578200.1:63926-ENST00000578492.5:29751|1758
MILASSYHLSLGR
>FUSION-ENST00000578200.1:63926-ENST00000578492.5:29751|869
SRANMIVEVNYYIC
>FUSION-ENST00000565522.5:50049-ENST00000324689.8:26258|1015
ENFYRFLVYSSVSCCVVS
>ENST00000433402.2|SNV-369-C-G|7
HGTRSGR
>FUSION-ENST00000565522.5:50049-ENST00000324689.8:26258|2045
HTFPGSLQ
>FUSION-ENST00000570947.5:37357-ENST00000579407.5:26103|1395
FWCPRDHWGARFSLS
>FUSION-ENST00000570947.5:37357-ENST00000579407.5:26103|105
EVHLQLCWKMPDGPLHSGGR
>ENST00000374660.6|INDEL-74020-G-GAATCA|10
KILGILRVSVR
>ENST00000263650.12|SNV-59346-G-A|3
ENPKESDTETQDHSRK
>FUSION-ENST00000570947.5:37357-ENST00000579407.5:26103|1184
NTDGPQPVIVQLTMFQLYDGQRQHK
>FUSION-ENST00000565522.5:50049-ENST00000324689.8:26258|1524
VPYIRSLT
>FUSION-ENST00000578200.1:63926-ENST00000578492.5:29751|2663
MFFLPLGK
>FUSION-ENST00000565522.5:50049-ENST00000324689.8:26258|2180
MVKPLLY
>FUSION-ENST00000565522.5:50049-ENST00000324689.8:26258|728
MSKKFYSTLV
>ENST00000418210.2|SNV-146470-C-T|2
LSAVIRVVEGGSGLKVVVLAR
>FUSION-ENST00000578200.1:63926-ENST00000578492.5:29751|114
PTSVIFKFFDYGHSCR
>FUSION-ENST00000565522.5:50049-ENST00000324689.8:26258|994
EISLNLRPWFLGHLDSKHTK
>FUSION-ENST00000565522.5:49115-ENST00000324689.8:26258|43
GVCEVLIEYNFSISSFRR
>FUSION-ENST00000570947.5:37357-ENST00000579407.5:26103|1285
DSFLDSR
>FUSION-ENST00000570947.5:37357-ENST00000579407.5:26103|32
MAFENNMHNSCICYSHSLGSFHI
>FUSION-ENST00000565522.5:50049-ENST00000324689.8:26258|1501
LGRSVIMCIFKVDNYCQLVIHSLK
>FUSION-ENST00000578200.1:63926-ENST00000578492.5:29751|2091
MIFVLKK
>FUSION-ENST00000565522.5:50049-ENST00000324689.8:26258|1838
KFGVVGRTQFNS
>FUSION-ENST00000565522.5:50049-ENST00000324689.8:26258|140
NRRNWNR
>FUSION-ENST00000565522.5:50049-ENST00000324689.8:26258|1924
FYFLKTK
>ENST00000300146.10|SNV-15021-C-G|2
GLLHQRQQQNR
>FUSION-ENST00000565522.5:51146-ENST00000324689.8:22856|141
VVRTCSPGYLGGRGR
>ENST00000310803.10|SNV-39270-A-G|4
IVISSAELLQKVVTLYK
>FUSION-ENST00000565522.5:50049-ENST00000324689.8:26258|1462
MHYLLYCHIFFAEVKGIK
>FUSION-ENST00000570947.5:37357-ENST00000579407.5:26103|615
CPYLTSYLLSPAAMGPEPGACR
>FUSION-ENST00000565522.5:50049-ENST00000324689.8:26258|188
MWVSQRNK
>FUSION-ENST00000570947.5:37357-ENST00000579407.5:26103|1358
MRVGPHQ
>FUSION-ENST00000570947.5:37357-ENST00000579407.5:26103|854
NVKLHSR
>FUSION-ENST00000578200.1:63926-ENST00000578492.5:29751|857
LSNMFIFFTK
>FUSION-ENST00000578200.1:63926-ENST00000578492.5:29751|1398
MAHTLYK
>ENST00000558771.1|SNV-101043-G-A|1
DNNIHLKGLPSYLYNKV
>FUSION-ENST00000565522.5:51146-ENST00000324689.8:22856|78
NCFGRDSGLR
>FUSION-ENST00000565522.5:50049-ENST00000324689.8:26258|116
LIACTSLGIEGIGIGKMILICTISK
>FUSION-ENST00000578200.1:63926-ENST00000578492.5:29751|1613
LPRLVLHSWTQVILLRWPPR
>ENST00000496811.6|INDEL-43902-A-AA|6
KNGKSLHK
>FUSION-ENST00000578200.1:63926-ENST00000578492.5:29751|1154
SARLVSNS
>FUSION-ENST00000570947.5:37357-ENST00000579407.5:26103|277
MYVQLHK
>ENST00000492076.1|SNV-6822-G-A|5
MFYRQIQFLMVCELCQFSMPAQLK
>FUSION-ENST00000413171.6:55948-ENST00000445716.6:20478|50
FQALDIKGLSK
>FUSION-ENST00000565522.5:50049-ENST00000324689.8:26258|2198
MDQRKPLTK
>FUSION-ENST00000578200.1:63926-ENST00000578492.5:29751|1215
RMVPLPLWSSSQQLINPV
>FUSION-ENST00000570947.5:37357-ENST00000579407.5:26103|309
QLIRPFLEVDSAPGFSGTCLAWAL
>FUSION-ENST00000565522.5:50049-ENST00000324689.8:26258|2058
MLNFTHNK
>ENST00000537113.5|SNV-19984-T-C|1
CWSSTATR
>FUSION-ENST00000565522.5:50049-ENST00000324689.8:26258|1194
NLFKFNVLIIHYCHYLF
>FUSION-ENST00000565522.5:50049-ENST00000324689.8:26258|888
MLFLYTEEIFLGHCRASSLK
>ENST00000436790.6|SNV-36638-C-A|12
PSHQGAEQQQK
>FUSION-ENST00000565522.5:50049-ENST00000324689.8:26258|965
LNLHELCSR
>ENST00000297875.7|SNV-47693-G-A|2
NELLEAKHRSGK
>FUSION-ENST00000570947.5:37357-ENST00000579407.5:26103|927
HPEEEQKIAAPR
>ENST00000340827.4|SNV-69-G-A|2
FQGQRGWFCGSISQDLR
>FUSION-ENST00000565522.5:50049-ENST00000324689.8:26258|1164
ICPRLTIVLSLPHPDASHVSK
>FUSION-ENST00000578200.1:63926-ENST00000578492.5:29751|2784
LVKFNKK
>FUSION-ENST00000578200.1:63926-ENST00000578492.5:29751|2450
KLKTGFR
>FUSION-ENST00000578200.1:63926-ENST00000578492.5:29751|1879
QMGKKLVITNIIIIIIR
>ENST00000328333.12|MNV-16946-AC-A|17
ASLESVACEESLEVCR
>ENST00000259569.6|SNV-275-A-T|4
RLLSSGFEEVFPNLPADVQR
>FUSION-ENST00000565522.5:50049-ENST00000324689.8:26258|1856
TSTNLTYK
>FUSION-ENST00000578200.1:63926-ENST00000578492.5:29751|1522
ELAGDGL
>FUSION-ENST00000578200.1:63926-ENST00000578492.5:29751|1276
MSLEHFPSVRKSSSFPLNDGSMSK
>FUSION-ENST00000578200.1:63926-ENST00000578492.5:29751|512
MSFMPCR
>FUSION-ENST00000578200.1:63926-ENST00000578492.5:29751|2821
FISKFFITNNCCK
>FUSION-ENST00000578200.1:63926-ENST00000578492.5:29751|226
FYKPLRADC
>FUSION-ENST00000565522.5:50049-ENST00000324689.8:26258|1132
SLCGHTFYFFCAYIQE
>ENST00000619929.5|SNV-20221-G-A|1
QETDYMLNNGFNPRWGQTLQFQLR
>FUSION-ENST00000565522.5:50049-ENST00000324689.8:26258|1265
MMLPHSLFFNVLTLAVYHILK
>FUSION-ENST00000565522.5:50049-ENST00000324689.8:26258|1568
MNMFNTEICDQYKHTVIETCKLCK
>FUSION-ENST00000578200.1:63926-ENST00000578492.5:29751|62
MGLESTL
>FUSION-ENST00000565522.5:50049-ENST00000324689.8:26258|264
DILKNHLYK
>FUSION-ENST00000565522.5:50049-ENST00000324689.8:26258|1954
MIGPMSCIPGIR
>FUSION-ENST00000578200.1:63926-ENST00000578492.5:29751|2220
MIGSCTIFGPAR
>FUSION-ENST00000578200.1:63926-ENST00000578492.5:29751|2360
ARPCLNLK
>ENST00000531778.1|SNV-28265-C-T|1
LLHVPNLHWLVVEDAPRRTPLTAR
>FUSION-ENST00000578200.1:63926-ENST00000578492.5:29751|2037
SKASLGK
>FUSION-ENST00000578200.1:63926-ENST00000578492.5:29751|576
EKWLFGFYFLRER
>FUSION-ENST00000565522.5:50049-ENST00000324689.8:26258|1526
NKKGIPK
>FUSION-ENST00000565522.5:50049-ENST00000324689.8:26258|666
HFAKCFMCFFHLVFRATL
>FUSION-ENST00000578200.1:63926-ENST00000578492.5:29751|1698
MCFELREVFVCLFPAHLSFPQLP
>FUSION-ENST00000565522.5:50049-ENST00000324689.8:26258|1626
IYYILSSK
>FUSION-ENST00000570947.5:37357-ENST00000579407.5:26103|1347
MLVGVKWCLTVVSI
>FUSION-ENST00000565522.5:50049-ENST00000324689.8:26258|576
MMMMVLMMMMMMILANTH
>FUSION-ENST00000578200.1:63926-ENST00000578492.5:29751|2381
YQKFIVIK
>ENST00000498224.5|SNV-6822-G-A|2
MVCELCQFSMPAQLK
>FUSION-ENST00000565522.5:50049-ENST00000324689.8:26258|570
MMMMMILANTH
>ENST00000395310.7|SNV-36638-C-A|2
QHHVFISQVVTEK
>FUSION-ENST00000578200.1:63926-ENST00000578492.5:29751|2168
NESFKKGWLINII
>FUSION-ENST00000565522.5:50049-ENST00000324689.8:26258|54
LHFEVSAT
>FUSION-ENST00000570947.5:37357-ENST00000579407.5:26103|1288
MFSSELYL
>FUSION-ENST00000578200.1:63926-ENST00000578492.5:29751|507
ESFPPLLVFVR
>FUSION-ENST00000570947.5:37357-ENST00000579407.5:26103|1281
MSRDSFASPFTI
>FUSION-ENST00000565522.5:51146-ENST00000324689.8:22856|62
MGHHAWFHVAELK
>FUSION-ENST00000565522.5:50049-ENST00000324689.8:26258|199
LFWVVLSR
>FUSION-ENST00000570947.5:37357-ENST00000579407.5:26103|628
KNLTSVLFNFIK
>FUSION-ENST00000578200.1:63926-ENST00000578492.5:29751|1452
MISAHHNLR
>FUSION-ENST00000565522.5:50049-ENST00000324689.8:26258|1506
MAYISNSKLGR
>ENST00000435118.5|INDEL-14135-A-AA|2
LQFCQEVLPAPVFR
>ENST00000531224.6|SNV-11393-C-T|4
SPRLSSSR
>FUSION-ENST00000565522.5:50049-ENST00000324689.8:26258|275
LTRLVSTS
>FUSION-ENST00000565522.5:50049-ENST00000324689.8:26258|1250
VLTQKSGK
>FUSION-ENST00000570947.5:37357-ENST00000579407.5:26103|1097
MESHSVAQAGVRWRDLGSLQAPPPR
>FUSION-ENST00000570947.5:37357-ENST00000579407.5:26103|1017
LSLLSPTCSSHKAAQCLLSQT
>FUSION-ENST00000565522.5:50049-ENST00000324689.8:26258|2262
MYAYVTNLHVVHMYPRT
>ENST00000508234.5|SNV-58382-C-T|1
STWEVQHIWLIVSCLTL
>FUSION-ENST00000578200.1:63926-ENST00000578492.5:29751|2923
CIMSISLYLYLIQAFLSMVWIEK
>FUSION-ENST00000578200.1:63926-ENST00000578492.5:29751|564
NVDSLPR
>ENST00000504764.5|SNV-69181-C-T|1
IVDCNDNQPGAICYYSGNETEK
>ENST00000507487.5|SNV-170641-G-A|2
MLVEQPRPPKCQLPLVQPASLPV
>ENST00000328333.12|MNV-16946-AC-A|32
EIQAPLGEKVVMAPR
>FUSION-ENST00000578200.1:63926-ENST00000578492.5:29751|2711
MALATFFKTTFDIILKSVNR
>FUSION-ENST00000578200.1:63926-ENST00000578492.5:29751|594
SLLLWIVPQ
>ENST00000403987.3|SNV-2903-A-G|2
VPWHLPGQHHPGPEDPQPQCPQPPR
>FUSION-ENST00000565522.5:50049-ENST00000324689.8:26258|2141
IDEIRCVSHIQEK
>ENST00000434643.6|SNV-1506-C-A|1
VVITPSFAYGKEGYEGK
>FUSION-ENST00000565522.5:50049-ENST00000324689.8:26258|588
MPSLYATSWIFLTQKHIPVK
>FUSION-ENST00000570947.5:37357-ENST00000579407.5:26103|349
MIILAAAVIK
>FUSION-ENST00000578200.1:63926-ENST00000578492.5:29751|197
FFFFFFPRR
>FUSION-ENST00000565522.5:50049-ENST00000324689.8:26258|2318
MIDWIKK
>ENST00000389082.10|SNV-138922-G-A|5
NGNVCTNNISMYELLKGNKTIAR
>FUSION-ENST00000578200.1:63926-ENST00000578492.5:29751|658
MNLGIIITIE
>FUSION-ENST00000565522.5:50049-ENST00000324689.8:26258|256
NCITSFPGSR
>FUSION-ENST00000578200.1:63926-ENST00000578492.5:29751|275
RNKIYIYIYIYIYILFR
>FUSION-ENST00000565522.5:50049-ENST00000324689.8:26258|1133
FIFLRNCLFSKTVSFYIPTITM
>FUSION-ENST00000578200.1:63926-ENST00000578492.5:29751|1982
IIIIIMCWTNWISTCKR
>FUSION-ENST00000578200.1:63926-ENST00000578492.5:29751|240
NHRARLR
>FUSION-ENST00000578200.1:63926-ENST00000578492.5:29751|2442
ITNIHWNK
>FUSION-ENST00000578200.1:63926-ENST00000578492.5:29751|256
EVTSQVHTGQGRRSILW
>FUSION-ENST00000570947.5:37357-ENST00000579407.5:26103|633
YSLCIGGCVLVAPYCLLILL
>FUSION-ENST00000565522.5:51146-ENST00000324689.8:22856|32
MLPRLVWNSSWPQVSLLPQPPN
>FUSION-ENST00000578200.1:63926-ENST00000578492.5:29751|2694
FLPKTFSLTSL
>FUSION-ENST00000578200.1:63926-ENST00000578492.5:29751|547
SLCVPVS
>FUSION-ENST00000578200.1:63926-ENST00000578492.5:29751|1019
QTRKTALTR
>ENST00000345136.7|SNV-46248-C-A|3
GHLSGLDK
>ENST00000638291.1|SNV-193150-C-T|2
SSDGRTTPQLGSANPSIPQPASP
>FUSION-ENST00000570947.5:37357-ENST00000579407.5:26103|607
AGLELLSSGGLLASTSQSAR
>FUSION-ENST00000578200.1:63926-ENST00000578492.5:29751|2013
GHCDINVHS
>FUSION-ENST00000565522.5:50049-ENST00000324689.8:26258|417
SIDFNLK
>FUSION-ENST00000565522.5:50049-ENST00000324689.8:26258|185
WVSQRNKNLAALFFEQLGNVC
>ENST00000277517.2|SNV-3095-C-G|4
NCHLNENIEKGLLQR
>FUSION-ENST00000565522.5:50049-ENST00000324689.8:26258|747
MSRQCNR
>FUSION-ENST00000578200.1:63926-ENST00000578492.5:29751|54
DMGSRGCVGMK
>FUSION-ENST00000570947.5:37357-ENST00000579407.5:26103|710
MFKHNVYENICR
>FUSION-ENST00000578200.1:63926-ENST00000578492.5:29751|1385
SSCLSLLSGWDYRHLPPHLANFK
>FUSION-ENST00000565522.5:50049-ENST00000324689.8:26258|1760
MLTWFIFLPPSK
>ENST00000338965.9|SNV-5093-C-G|3
LKSGEASLRLPGIQLEEAGEYR
>FUSION-ENST00000578200.1:63926-ENST00000578492.5:29751|2966
VYLLLLLSVVSDRGK
>FUSION-ENST00000565522.5:50049-ENST00000324689.8:26258|930
SFAVGQI
>ENST00000377705.6|SNV-25513-G-C|1
GYTNGPILLAQTPICDCFGFGICR
>ENST00000604215.1|SNV-188-C-T|3
RIGSSDGIFTCIFSSGILDSKHGR
>FUSION-ENST00000578200.1:63926-ENST00000578492.5:29751|362
IDVFLSLVSSLS
>FUSION-ENST00000565522.5:50049-ENST00000324689.8:26258|85
MNNFISYPSTLKSI
>FUSION-ENST00000565522.5:50049-ENST00000324689.8:26258|2
WPTRQVIVFCP
>FUSION-ENST00000578200.1:63926-ENST00000578492.5:29751|1217
LIVCTLDMML
>FUSION-ENST00000565522.5:50049-ENST00000324689.8:26258|1483
VDNYCQLVIHSLKRYVNR
>FUSION-ENST00000570947.5:37357-ENST00000579407.5:26103|860
INWDEIGK
>FUSION-ENST00000565522.5:50049-ENST00000324689.8:26258|2135
KLDVFLIFK
>FUSION-ENST00000578200.1:63926-ENST00000578492.5:29751|2609
MAKPRLY
>FUSION-ENST00000565522.5:50049-ENST00000324689.8:26258|953
MILLFYK
>FUSION-ENST00000578200.1:63926-ENST00000578492.5:29751|833
MCHWSGMVYIS
>ENST00000393956.9|SNV-213102-G-C|4
TGEFIRNLVTLESGGSGGVLWRIR
>FUSION-ENST00000565522.5:50049-ENST00000324689.8:26258|314
CTMYLCMPF
>ENST00000613886.4|SNV-88676-G-A|6
RFLTTLQQFGNDISPEIGK
>FUSION-ENST00000578200.1:63926-ENST00000578492.5:29751|1116
KVLGLFEGRG
>FUSION-ENST00000578200.1:63926-ENST00000578492.5:29751|1664
GRYDSKVQFC
>ENST00000544123.5|SNV-207181-C-A|6
LLLPEAPPKKLLTLGSK
>FUSION-ENST00000565522.5:50049-ENST00000324689.8:26258|334
IFGIVNEH
>FUSION-ENST00000565522.5:50049-ENST00000324689.8:26258|751
MLSGIVSCQK
>FUSION-ENST00000570947.5:37357-ENST00000579407.5:26103|1331
VTHASNPGTSGGRDGWTT
>FUSION-ENST00000570947.5:37357-ENST00000579407.5:26103|1333
VTHASNPGTSGGR
>FUSION-ENST00000652435.1:446-ENST00000650197.1:111010|13
TCRNPICPIR
>FUSION-ENST00000565522.5:50049-ENST00000324689.8:26258|2342
GRSHKVELLQTILCDHNAIK
>FUSION-ENST00000570947.5:37357-ENST00000579407.5:26103|128
KQFHLRPSALVR
>ENST00000543095.7|SNV-70642-G-C|1
FALTLVMAALESPNPLLR
>ENST00000469270.1|SNV-140529-G-A|9
TMGLSPQTGTSLPLR
>FUSION-ENST00000565522.5:50049-ENST00000324689.8:26258|1583
SGGFKSFFFVVFNITL
>FUSION-ENST00000578200.1:63926-ENST00000578492.5:29751|1769
NFWPQAIHSPWPPK
>ENST00000528848.3|SNV-395-G-C|2
ILENFRGGPNIITLADIVK
>FUSION-ENST00000565522.5:50049-ENST00000324689.8:26258|403
SSNILRR
>FUSION-ENST00000578200.1:63926-ENST00000578492.5:29751|1162
WKFTFVYNVTETR
>FUSION-ENST00000578200.1:63926-ENST00000578492.5:29751|904
GGSLEPRKFNWSLQ
>FUSION-ENST00000565522.5:50049-ENST00000324689.8:26258|439
ATSFSFCTGFSTVY
>FUSION-ENST00000565522.5:50049-ENST00000324689.8:26258|1578
LQSKHYWSLKVVK
>FUSION-ENST00000565522.5:50049-ENST00000324689.8:26258|951
ILLFYKR
>FUSION-ENST00000578200.1:63926-ENST00000578492.5:29751|728
MDSLSIYQSSVIRTENEK
>FUSION-ENST00000565522.5:50049-ENST00000324689.8:26258|1290
PLHTSLSDRARPCLR
>FUSION-ENST00000565522.5:50049-ENST00000324689.8:26258|769
VFILLMNHLSTEQGES
>FUSION-ENST00000578200.1:63926-ENST00000578492.5:29751|236
GALLQLLLHSPR
>FUSION-ENST00000578200.1:63926-ENST00000578492.5:29751|2877
PGLFEPFLVRVLKT
>FUSION-ENST00000578200.1:63926-ENST00000578492.5:29751|679
DISEVELLRIVIVRMSGGNTVK
>FUSION-ENST00000578200.1:63926-ENST00000578492.5:29751|396
VNGSLMGIALNL
>ENST00000263112.11|SNV-18393-G-A|2
SMARPEGRVNVYHHLVETLK
>FUSION-ENST00000565522.5:50049-ENST00000324689.8:26258|236
PLLCDSYEISFKIKVSDV
>FUSION-ENST00000565522.5:50049-ENST00000324689.8:26258|1041
FFMSLES
>FUSION-ENST00000578200.1:63926-ENST00000578492.5:29751|220
MKRNVFI
>FUSION-ENST00000570947.5:37357-ENST00000579407.5:26103|851
LHSRERCEQNEDK
>FUSION-ENST00000578200.1:63926-ENST00000578492.5:29751|1289
MELNDLVKVDLR
>FUSION-ENST00000570947.5:37357-ENST00000579407.5:26103|483
SFLFSMELC
>ENST00000485071.2|SNV-248-G-A|2
IYFRDIGTMVGWTQASTALIVAAR
>FUSION-ENST00000565522.5:50049-ENST00000324689.8:26258|473
MWRKLSFFDQEHR
>FUSION-ENST00000578200.1:63926-ENST00000578492.5:29751|2936
KIFFTVK
>FUSION-ENST00000565522.5:50049-ENST00000324689.8:26258|1964
ILKCLPINCLLVAK
>FUSION-ENST00000565522.5:50049-ENST00000324689.8:26258|128
ILQTPKVK
>FUSION-ENST00000578200.1:63926-ENST00000578492.5:29751|434
FHYEREEVDDGWLKGGLGK
>FUSION-ENST00000578200.1:63926-ENST00000578492.5:29751|719
MGFCHVAQVSNSWPQVICPPWPPK
>FUSION-ENST00000578200.1:63926-ENST00000578492.5:29751|1974
RMKLNLYLMPYIK
>FUSION-ENST00000578200.1:63926-ENST00000578492.5:29751|49
GSRGCVGMKLFHLR
>FUSION-ENST00000570947.5:37357-ENST00000579407.5:26103|815
MYKQLINFLRI
>FUSION-ENST00000570947.5:37357-ENST00000579407.5:26103|1354
QLYISTMFCVSVCQAVDI
>FUSION-ENST00000578200.1:63926-ENST00000578492.5:29751|231
FLNCFQAYWLLKISHFPFPPEF
>FUSION-ENST00000565522.5:50049-ENST00000324689.8:26258|1610
MGPVLDLGQFIYFSKRLYFLER
>FUSION-ENST00000570947.5:37357-ENST00000579407.5:26103|828
MAKPCLY
>FUSION-ENST00000565522.5:50049-ENST00000324689.8:26258|2080
RYIKMALNIR
>FUSION-ENST00000565522.5:50049-ENST00000324689.8:26258|183
VLLCWPGWSRALGLK
>FUSION-ENST00000565522.5:50049-ENST00000324689.8:26258|1297
MIMPLHTSLSDR
>FUSION-ENST00000570947.5:37357-ENST00000579407.5:26103|362
EPFTPLQCLFQSYLFRVLGSVHYTD
>FUSION-ENST00000570947.5:37357-ENST00000579407.5:26103|1328
VPLYFSLGDR
>FUSION-ENST00000578200.1:63926-ENST00000578492.5:29751|1507
MPVIPATR
>ENST00000521160.5|SNV-10953-A-G|1
CFAIFLGYHVYGMSFPEAK
>FUSION-ENST00000578200.1:63926-ENST00000578492.5:29751|1506
PVIPATR
>ENST00000474420.1|SNV-10016-G-T|4
MGGPGRAR
>FUSION-ENST00000570947.5:37357-ENST00000579407.5:26103|515
NPCSESRCI
>FUSION-ENST00000565522.5:50049-ENST00000324689.8:26258|2260
MFSLIGGN
>FUSION-ENST00000570947.5:37357-ENST00000579407.5:26103|1342
MHFTFLPAMYER
>FUSION-ENST00000565522.5:50049-ENST00000324689.8:26258|1098
MCSLTVLIPSLVKCLFK
>ENST00000263650.12|SNV-59346-G-A|6
SERENPK
>FUSION-ENST00000565522.5:50049-ENST00000324689.8:26258|557
MWLVHIVLCYTCK
>FUSION-ENST00000565522.5:50049-ENST00000324689.8:26258|1577
HYWSLKVVK
>FUSION-ENST00000578200.1:63926-ENST00000578492.5:29751|2436
LVSNSWLQTVLQS
>FUSION-ENST00000578200.1:63926-ENST00000578492.5:29751|899
ARPHLCKK
>FUSION-ENST00000565522.5:51146-ENST00000324689.8:22856|87
PLHSSLGNK
>FUSION-ENST00000578200.1:63926-ENST00000578492.5:29751|2876
MTQYNYECPRP
>FUSION-ENST00000565522.5:50049-ENST00000324689.8:26258|1593
YNFLRNTSGGK
>ENST00000595531.5|SNV-21495-G-A|5
AFTLVSAVERELLMGNK
>FUSION-ENST00000578200.1:63926-ENST00000578492.5:29751|1105
MEISRGM
>FUSION-ENST00000565522.5:50049-ENST00000324689.8:26258|1301
MPVVPATQEAEVGGSFEPGR
>FUSION-ENST00000578200.1:63926-ENST00000578492.5:29751|1599
NQKPLINK
>FUSION-ENST00000565522.5:50049-ENST00000324689.8:26258|1386
RHHAQLTFCIFSSDGVSPCWPGWS
>FUSION-ENST00000578200.1:63926-ENST00000578492.5:29751|133
VLNWCFCLLCYLTEREHKR
>ENST00000311772.10|SNV-10237-C-A|3
HLKRVFLIDLNSTQGTFLGHIR
>FUSION-ENST00000565522.5:50049-ENST00000324689.8:26258|423
RCLSQQADVRLMLYEVSP
>ENST00000460812.1|SNV-12464-C-A|8
MPIATTHTQRSVVASLQIQRK
>FUSION-ENST00000565522.5:50049-ENST00000324689.8:26258|1768
LVESTCMETC
>FUSION-ENST00000565522.5:50049-ENST00000324689.8:26258|674
LSLPSPSTTCSQ
>FUSION-ENST00000565522.5:50049-ENST00000324689.8:26258|2050
MYIFMCINMHTFPGSLQ
>FUSION-ENST00000570947.5:37357-ENST00000579407.5:26103|522
ARLSQWCRR
>FUSION-ENST00000578200.1:63926-ENST00000578492.5:29751|1326
KNLGNVMYIPLHWK
>FUSION-ENST00000578200.1:63926-ENST00000578492.5:29751|2346
MPVIPALWEAEGMDR
>FUSION-ENST00000578200.1:63926-ENST00000578492.5:29751|1451
ISAHHNLR
>FUSION-ENST00000578200.1:63926-ENST00000578492.5:29751|717
AMGCGSSPQGTFPR
>FUSION-ENST00000570947.5:37357-ENST00000579407.5:26103|1390
TETVSCCSNTDKK
>FUSION-ENST00000565522.5:51146-ENST00000324689.8:22856|120
DEVLPCCPGWSPTLGLK
>ENST00000521160.5|SNV-10953-A-G|2
KCFAIFLGYHVYGMSFPEAK
>ENST00000489540.1|SNV-13667-C-T|4
RWNQQVDLGSPWSSSLRPLKAAR
>FUSION-ENST00000578200.1:63926-ENST00000578492.5:29751|1239
EVCQRNTRTNGK
>ENST00000258526.9|SNV-981-C-A|2
CNTAASDHDTAIALK
>FUSION-ENST00000570947.5:37357-ENST00000579407.5:26103|821
MGREGHGGEVSGR
>FUSION-ENST00000578200.1:63926-ENST00000578492.5:29751|1005
FTDELSEAKR
>FUSION-ENST00000578200.1:63926-ENST00000578492.5:29751|2004
GKTRFDVK
>FUSION-ENST00000565522.5:50049-ENST00000324689.8:26258|2459
QCCSLIFFSLKLSKIAFIAIF
>FUSION-ENST00000570947.5:37357-ENST00000579407.5:26103|969
QEDHPPR
>FUSION-ENST00000570947.5:37357-ENST00000579407.5:26103|852
MNNLTDF
>FUSION-ENST00000570947.5:37357-ENST00000579407.5:26103|1045
KRGTAPGWR
>FUSION-ENST00000565522.5:50049-ENST00000324689.8:26258|2356
MQRTLIR
>FUSION-ENST00000565522.5:50049-ENST00000324689.8:26258|1797
MNSESNYYVCFVHLYNMPKENNMLK
>FUSION-ENST00000578200.1:63926-ENST00000578492.5:29751|1629
CILCSER
>FUSION-ENST00000578200.1:63926-ENST00000578492.5:29751|2547
SHCAWSFYER
>FUSION-ENST00000565522.5:50049-ENST00000324689.8:26258|724
SSSSFELLFK
>FUSION-ENST00000565522.5:50049-ENST00000324689.8:26258|345
CYHAGFAFPFIKHR
>FUSION-ENST00000570947.5:37357-ENST00000579407.5:26103|209
MTCSCLISFSFLNTTCIDFK
>ENST00000315994.6|SNV-253119-G-A|2
RSRDASK
>FUSION-ENST00000578200.1:63926-ENST00000578492.5:29751|2889
FNFKNFPLDMLAS
>FUSION-ENST00000570947.5:37357-ENST00000579407.5:26103|1188
MDHNFQDPFCQILPFNWRI
>ENST00000345136.7|SNV-46248-C-A|4
EQLNEYKGHLSGLDKR
>FUSION-ENST00000570947.5:37357-ENST00000579407.5:26103|1103
CVNKLVFETTINIF
>ENST00000562988.5|SNV-11271-G-A|4
SHSGEFRQGLISAAQYYKSYR
>FUSION-ENST00000565522.5:50049-ENST00000324689.8:26258|1570
MNMFNTEICDQYKHTVIETCK
>FUSION-ENST00000565522.5:50049-ENST00000324689.8:26258|1047
MIASLHSSLGNR
>FUSION-ENST00000578200.1:63926-ENST00000578492.5:29751|2136
KGLLELLHK
>FUSION-ENST00000570947.5:37357-ENST00000579407.5:26103|1420
ELSVFNDASKVCRNFLSGDSAPV
>FUSION-ENST00000565522.5:50049-ENST00000324689.8:26258|170
MKFHLKLR
>FUSION-ENST00000565522.5:50049-ENST00000324689.8:26258|1369
MEIERQRI
>FUSION-ENST00000578200.1:63926-ENST00000578492.5:29751|2235
KQVFTMVWEGLRESSK
>FUSION-ENST00000578200.1:63926-ENST00000578492.5:29751|2238
MKQVFTMVWEGLR
>FUSION-ENST00000565522.5:50049-ENST00000324689.8:26258|900
MTEIRIILK
>FUSION-ENST00000578200.1:63926-ENST00000578492.5:29751|2094
FFFGMIFVLKK
>FUSION-ENST00000565522.5:50049-ENST00000324689.8:26258|839
MFLYLNYYFSKLK
>FUSION-ENST00000578200.1:63926-ENST00000578492.5:29751|2957
IVLTDWINDR
>FUSION-ENST00000565522.5:50049-ENST00000324689.8:26258|780
SALSRHLYKLLLSH
>FUSION-ENST00000565522.5:50049-ENST00000324689.8:26258|2486
EIDYLRAFVTK
>FUSION-ENST00000565522.5:50049-ENST00000324689.8:26258|1060
YVMGPGVVVHTCNPSTLRDQGGR
>ENST00000375156.4|SNV-923-G-A|1
GWTELTMGVGPWREETWGELIEK
>FUSION-ENST00000565522.5:50049-ENST00000324689.8:26258|1442
TIQLIHTLGLYSRANIAEHR
>FUSION-ENST00000578200.1:63926-ENST00000578492.5:29751|1035
MLKPNPQCDGI
>FUSION-ENST00000565522.5:50049-ENST00000324689.8:26258|963
LNLHELCSRANLKLEFIV
>FUSION-ENST00000578200.1:63926-ENST00000578492.5:29751|570
KSSVNLLSYELSPRK
>ENST00000235347.4|SNV-5312-G-A|2
IFFGPVPCPNCDSWPSEK
>ENST00000520115.5|SNV-2623-A-G|3
CNTPTYCDLGRAAK
>FUSION-ENST00000570947.5:37357-ENST00000579407.5:26103|946
SSFSLFQLSCDVFEDRDFLKLLLK
>FUSION-ENST00000565522.5:51146-ENST00000324689.8:22856|39
MLPSLCNNSLK
>FUSION-ENST00000578200.1:63926-ENST00000578492.5:29751|298
MQVCKCR
>FUSION-ENST00000565522.5:50049-ENST00000324689.8:26258|577
SLMMMMVLMMMMMMILANTH
>FUSION-ENST00000578200.1:63926-ENST00000578492.5:29751|2724
SSRPAWAT
>FUSION-ENST00000565522.5:50049-ENST00000324689.8:26258|974
PLHLTHGLFLK
>FUSION-ENST00000570947.5:37357-ENST00000579407.5:26103|12
SPSTVVAGPHRRR
>FUSION-ENST00000578200.1:63926-ENST00000578492.5:29751|1633
SFLSPFPSTPAFLHFRSDLYK
>FUSION-ENST00000578200.1:63926-ENST00000578492.5:29751|2858
SSSFQIDHT
>FUSION-ENST00000578200.1:63926-ENST00000578492.5:29751|2400
MLIFTYSFSK
>FUSION-ENST00000570947.5:37357-ENST00000579407.5:26103|931
LHTPCNR
>FUSION-ENST00000570947.5:37357-ENST00000579407.5:26103|1240
TLAVGFYKCHFLR
>FUSION-ENST00000565522.5:50049-ENST00000324689.8:26258|572
VLMMMMMMILANTH
>FUSION-ENST00000578200.1:63926-ENST00000578492.5:29751|2081
LARMVLVS
>FUSION-ENST00000578200.1:63926-ENST00000578492.5:29751|1990
VDITLFIDDVPVLKENFSKPSITTG
>FUSION-ENST00000565522.5:50049-ENST00000324689.8:26258|1468
MLSFHVSKHSR
>FUSION-ENST00000578200.1:63926-ENST00000578492.5:29751|2650
MDLFIVHIIFGEYPNLLFMF
>ENST00000355360.8|SNV-11195-G-A|1
HAPLEEFYSFDESMCEYFGHRGSK
>FUSION-ENST00000578200.1:63926-ENST00000578492.5:29751|2164
TLGPGVMAHACNPSTSGG
>FUSION-ENST00000578200.1:63926-ENST00000578492.5:29751|2206
PVVPATR
>FUSION-ENST00000578200.1:63926-ENST00000578492.5:29751|1747
VILTILYCK
>FUSION-ENST00000565522.5:50049-ENST00000324689.8:26258|705
MVTVLGRNDLR
>FUSION-ENST00000570947.5:37357-ENST00000579407.5:26103|1022
NFCLLLLVQKPSLATPAGR
>ENST00000315994.6|SNV-253119-G-A|1
SRDASKH
>ENST00000651242.1|SNV-32222-A-G|1
GFKWNLYEVVRVPLK
>FUSION-ENST00000578200.1:63926-ENST00000578492.5:29751|2510
KDTVQGVKFFVNVLCHF
>ENST00000473752.5|SNV-70283-C-A|9
NLYLNMETEWR
>FUSION-ENST00000570947.5:37357-ENST00000579407.5:26103|1322
VRLHLKINNK
>ENST00000347528.8|SNV-173565-C-G|4
TKDELTPLHCGAR
>FUSION-ENST00000578200.1:63926-ENST00000578492.5:29751|1220
EELYSGK
>FUSION-ENST00000578200.1:63926-ENST00000578492.5:29751|2075
TCKSKDK
>FUSION-ENST00000578200.1:63926-ENST00000578492.5:29751|2109
MLVLPYR
>FUSION-ENST00000578200.1:63926-ENST00000578492.5:29751|1559
LQTNLRDSRTNS
>ENST00000357296.7|SNV-4784-G-C|1
IGFATNNK
>FUSION-ENST00000565522.5:50049-ENST00000324689.8:26258|1463
HYLLYCHIFFAEVK
>FUSION-ENST00000578200.1:63926-ENST00000578492.5:29751|2175
MADKHNLKDLSVLLSGNV
>FUSION-ENST00000565522.5:50049-ENST00000324689.8:26258|2463
QCCSLIFFSLK
>FUSION-ENST00000578200.1:63926-ENST00000578492.5:29751|1501
MWILGER
>FUSION-ENST00000570947.5:37357-ENST00000579407.5:26103|9
SPPQWWQVLTADGPLNSGGR
>ENST00000382123.1|SNV-2594-G-A|3
GLLDSEAPGK
>ENST00000504968.6|SNV-105892-G-T|1
TEAAFSYYEFLLHVQQHICK
>FUSION-ENST00000578200.1:63926-ENST00000578492.5:29751|407
LPITVIHLNC
>FUSION-ENST00000578200.1:63926-ENST00000578492.5:29751|152
CHHTRLIFCIFSRDVVAPC
>FUSION-ENST00000565522.5:50049-ENST00000324689.8:26258|1883
SQQLLSLGSAHVLAR
>ENST00000465063.5|INDEL-14135-A-AA|7
ASILPRSSPCPCISSR
>FUSION-ENST00000578200.1:63926-ENST00000578492.5:29751|2190
GGSLEPRK
>FUSION-ENST00000578200.1:63926-ENST00000578492.5:29751|1367
AGTWEAEAAVSR
>FUSION-ENST00000565522.5:50049-ENST00000324689.8:26258|288
YGLNRKK
>FUSION-ENST00000565522.5:50049-ENST00000324689.8:26258|1077
MLLVLYVSNLYLIQGLEIFLYVFL
>FUSION-ENST00000578200.1:63926-ENST00000578492.5:29751|2699
MFFPFLPKK
>ENST00000227756.5|SNV-281172-G-C|1
SHVYMACNIPQEDSGIDIGDITARK
>ENST00000282469.10|SNV-31563-G-T|2
KYLQAKESASK
>FUSION-ENST00000570947.5:37357-ENST00000579407.5:26103|73
MGILVHLSVQLKNR
>FUSION-ENST00000565522.5:50049-ENST00000324689.8:26258|1749
GTKTHLPIHERTFK
>FUSION-ENST00000570947.5:37357-ENST00000579407.5:26103|1256
RFPFNSSLLNF
>FUSION-ENST00000565522.5:50049-ENST00000324689.8:26258|1960
FQDPTQHPTLLLVVISP
>FUSION-ENST00000565522.5:50049-ENST00000324689.8:26258|1855
MTSTNLTYKK
>ENST00000263112.11|SNV-18393-G-A|4
GFNFSTKSMARPEGR
>FUSION-ENST00000565522.5:50049-ENST00000324689.8:26258|1980
SFLCNCNGK
>FUSION-ENST00000578200.1:63926-ENST00000578492.5:29751|1690
WCGLHDTLASLAPDI
>FUSION-ENST00000578200.1:63926-ENST00000578492.5:29751|1812
GEGRWGVTANR
>FUSION-ENST00000578200.1:63926-ENST00000578492.5:29751|799
MVVFTAICTSANGFL
>FUSION-ENST00000578200.1:63926-ENST00000578492.5:29751|1145
MFKILYNK
>ENST00000400324.9|SNV-193981-A-T|6
VNENKYENVDLLCKLENTFCCQHK
>ENST00000436790.6|SNV-36638-C-A|6
MSECLLIRELSSSRSSTMCSLVR
>FUSION-ENST00000570947.5:37357-ENST00000579407.5:26103|1006
ATRSPHK
>FUSION-ENST00000570947.5:37357-ENST00000579407.5:26103|1042
GTAPGWR
>ENST00000264382.8|SNV-13209-T-G|3
FRHDLSWKTWPMFTR
>FUSION-ENST00000565522.5:50049-ENST00000324689.8:26258|1579
MLQSKHYWSLKVVK
>FUSION-ENST00000570947.5:37357-ENST00000579407.5:26103|527
QGCTHPDTTGTRCRAR
>FUSION-ENST00000565522.5:50049-ENST00000324689.8:26258|371
LWLAWSFTRPLKLSSHQQ
>FUSION-ENST00000565522.5:50049-ENST00000324689.8:26258|2310
MEYYAAIKNDEFMSFVGTWMK
>FUSION-ENST00000570947.5:37357-ENST00000579407.5:26103|948
SSFSLFQLSCDVFEDR
>FUSION-ENST00000565522.5:50049-ENST00000324689.8:26258|600
HAVFFYSCYGCKNDPRTK
>FUSION-ENST00000578200.1:63926-ENST00000578492.5:29751|2035
SKASLGKIL
>FUSION-ENST00000570947.5:37357-ENST00000579407.5:26103|369
MIMSPVNK
>ENST00000465063.5|INDEL-14135-A-AA|3
LLMVPML
>FUSION-ENST00000578200.1:63926-ENST00000578492.5:29751|1898
QSRLTQPPPPGFK
>FUSION-ENST00000565522.5:50049-ENST00000324689.8:26258|611
MCIDEMHAVFFYSCYGCK
>FUSION-ENST00000578200.1:63926-ENST00000578492.5:29751|861
PGYFFFFFCIFL
>FUSION-ENST00000565522.5:50049-ENST00000324689.8:26258|597
ESDDDDGADDDDDDDIG
>FUSION-ENST00000552629.5:607-ENST00000322723.9:28136|29
RRSLNSFCPSAFPFPFER
>FUSION-ENST00000578200.1:63926-ENST00000578492.5:29751|2627
SSRPAWPTWQNPVSTKNKK
>FUSION-ENST00000565522.5:50049-ENST00000324689.8:26258|1215
MLHLVVYRGVV
>FUSION-ENST00000578200.1:63926-ENST00000578492.5:29751|2231
MVWEGLR
>FUSION-ENST00000578200.1:63926-ENST00000578492.5:29751|1440
SCSFFCIFSRDGVSVSNS
>FUSION-ENST00000570947.5:37357-ENST00000579407.5:26103|345
MIILAAAVIKLQCSFIVSLKIWDCK
>FUSION-ENST00000565522.5:50049-ENST00000324689.8:26258|1320
TIHIYFTKSCKK
>ENST00000278379.9|SNV-118507-G-T|1
LMVDFFNIFNEIVMK
>FUSION-ENST00000578200.1:63926-ENST00000578492.5:29751|1504
PVIPATREAEAGESLEPGR
>FUSION-ENST00000565522.5:50049-ENST00000324689.8:26258|2081
ISLSTYKLKSLCGQK
>FUSION-ENST00000565522.5:50049-ENST00000324689.8:26258|1993
TVPLQSSQGDKEDSVSK
>FUSION-ENST00000565522.5:50049-ENST00000324689.8:26258|863
MYNRAMSIK
>FUSION-ENST00000570947.5:37357-ENST00000579407.5:26103|1139
RLRVYGPSGMSPCESLGS
>FUSION-ENST00000565522.5:50049-ENST00000324689.8:26258|1532
MLYNTVIACR
>FUSION-ENST00000565522.5:50049-ENST00000324689.8:26258|1650
MSLLVLSEKAA
>FUSION-ENST00000570947.5:37357-ENST00000579407.5:26103|101
SSPQTVPSTVVAGPHRR
>FUSION-ENST00000570947.5:37357-ENST00000579407.5:26103|64
MMPQRVR
>FUSION-ENST00000565522.5:51146-ENST00000324689.8:22856|188
MRNSGPINEK
>FUSION-ENST00000570947.5:37357-ENST00000579407.5:26103|88
MGALVLPN
>FUSION-ENST00000565522.5:50049-ENST00000324689.8:26258|1816
SVLFIFITCLRKITCSK
>FUSION-ENST00000578200.1:63926-ENST00000578492.5:29751|363
KIDVFLSLVSSLS
>FUSION-ENST00000570947.5:37357-ENST00000579407.5:26103|611
MGPEPGACRSF
>ENST00000433402.2|SNV-369-C-G|6
HGTRSGRAWEPERPASSSTR
>ENST00000370139.1|SNV-7098-T-G|2
EALHDALNDPKNGDSATK
>FUSION-ENST00000578200.1:63926-ENST00000578492.5:29751|664
MEISDLGSGVER
>ENST00000503716.5|SNV-524744-C-T|5
DMINLFSSLSFAKYSPGDLYGK
>ENST00000511828.1|SNV-2786-C-T|6
NFTDGHTEVCEIKKSALETVK
>FUSION-ENST00000565522.5:50049-ENST00000324689.8:26258|149
FFEGTLSWLIQSCK
>ENST00000334194.4|SNV-15202-A-G|2
IFITVMSESVR
>FUSION-ENST00000565522.5:50049-ENST00000324689.8:26258|952
MILLFYKR
>FUSION-ENST00000565522.5:50049-ENST00000324689.8:26258|205
MRNHGTDTFIKTSNK
>FUSION-ENST00000413171.6:55948-ENST00000445716.6:20478|27
DSAKRER
>FUSION-ENST00000578200.1:63926-ENST00000578492.5:29751|1677
LGVCRGMVSY
>FUSION-ENST00000578200.1:63926-ENST00000578492.5:29751|2259
CCQGWSQTPELN
>ENST00000372189.7|SNV-112052-G-A|2
RLSGGSHSYGGESPHLSPCSSIGK
>FUSION-ENST00000578200.1:63926-ENST00000578492.5:29751|35
SSDFRFS
>FUSION-ENST00000578200.1:63926-ENST00000578492.5:29751|874
TRYLLKSR
>FUSION-ENST00000578200.1:63926-ENST00000578492.5:29751|2892
EVNLVYNVRK
>FUSION-ENST00000570947.5:37357-ENST00000579407.5:26103|1155
EFVELPGCVDECFSII
>FUSION-ENST00000578200.1:63926-ENST00000578492.5:29751|649
MCAWCRKR
>FUSION-ENST00000570947.5:37357-ENST00000579407.5:26103|468
LLPSVPADVSGR
>FUSION-ENST00000570947.5:37357-ENST00000579407.5:26103|1346
LVGVKWCLTVVSI
>FUSION-ENST00000578200.1:63926-ENST00000578492.5:29751|1006
MFTDELSEAKR
>ENST00000256646.7|SNV-181371-G-A|2
ADAAKHLLDAGADANAQDNMGR
>FUSION-ENST00000565522.5:51146-ENST00000324689.8:22856|180
IGMNSSRVF
>FUSION-ENST00000578200.1:63926-ENST00000578492.5:29751|1127
LKKESQK
>FUSION-ENST00000578200.1:63926-ENST00000578492.5:29751|1071
NRISAPITGDMGEIMGAMQAYREK
>FUSION-ENST00000570947.5:37357-ENST00000579407.5:26103|62
MLLLFFMVYIR
>FUSION-ENST00000570947.5:37357-ENST00000579407.5:26103|204
WYLIQAHGVHGAR
>ENST00000469270.1|SNV-140529-G-A|1
GLSPQTGTSLPLRSMRR
>ENST00000529274.5|SNV-12690-C-A|5
LLERNFLNPR
>FUSION-ENST00000578200.1:63926-ENST00000578492.5:29751|912
MVVCACSPRYSEVEMGGSLEPR
>FUSION-ENST00000578200.1:63926-ENST00000578492.5:29751|923
MLVKISFTLK
>FUSION-ENST00000578200.1:63926-ENST00000578492.5:29751|2538
LCASKQITYFLCACAFSYK
>ENST00000531064.5|SNV-109399-C-T|1
GGLPSSMPL
>FUSION-ENST00000570947.5:37357-ENST00000579407.5:26103|1111
VVNFVHVR
>FUSION-ENST00000570947.5:37357-ENST00000579407.5:26103|867
FGWGHSPTLSVINSR
>FUSION-ENST00000565522.5:50049-ENST00000324689.8:26258|1982
SSLAYSAGVGKSFLCNCNGK
>FUSION-ENST00000578200.1:63926-ENST00000578492.5:29751|1340
MYRQDNLRLT
>ENST00000433402.2|SNV-369-C-G|2
AWEPERPASSSTRGAAGLDGK
>FUSION-ENST00000570947.5:37357-ENST00000579407.5:26103|981
HGPPSIPGQNRRSPPR
>FUSION-ENST00000565522.5:50049-ENST00000324689.8:26258|2015
EFSCLQCR
>FUSION-ENST00000565522.5:50049-ENST00000324689.8:26258|783
MSALSRHLYK
>ENST00000308528.8|SNV-13482-G-A|2
SPGDKILVNIGDR
>FUSION-ENST00000570947.5:37357-ENST00000579407.5:26103|206
MCVFYKW
>FUSION-ENST00000565522.5:50049-ENST00000324689.8:26258|219
DIWKTDHQGSRDS
>FUSION-ENST00000565522.5:50049-ENST00000324689.8:26258|99
KSFSCHILPSFLCLL
>FUSION-ENST00000570947.5:37357-ENST00000579407.5:26103|1357
MESGSTCSFVTGFI
>FUSION-ENST00000578200.1:63926-ENST00000578492.5:29751|2482
LARLFLK
>FUSION-ENST00000570947.5:37357-ENST00000579407.5:26103|376
MSFDEQK
>ENST00000235347.4|SNV-5312-G-A|4
QPKRIFFGPVPCPNCDSWPSEK
>ENST00000554411.5|SNV-5713-T-A|5
WTSTLLQGLGHK
>FUSION-ENST00000565522.5:51146-ENST00000324689.8:22856|16
FGDLQFAFF
>FUSION-ENST00000578200.1:63926-ENST00000578492.5:29751|127
MVYVCICGVCVCICR
>FUSION-ENST00000578200.1:63926-ENST00000578492.5:29751|2665
MAKLRLYK
>FUSION-ENST00000570947.5:37357-ENST00000579407.5:26103|847
CEQNEDKLG
>ENST00000554411.5|SNV-5713-T-A|6
ELLRWTSTLLQGLGHKLLGISSTLR
>FUSION-ENST00000578200.1:63926-ENST00000578492.5:29751|1526
MVYSIHVV
>FUSION-ENST00000570947.5:37357-ENST00000579407.5:26103|1377
MVKPHLYQKIQKLAGR
>FUSION-ENST00000565522.5:50049-ENST00000324689.8:26258|539
MYIVTTGF
>FUSION-ENST00000578200.1:63926-ENST00000578492.5:29751|330
MNASVQSHLASHFFFRRFCAF
>FUSION-ENST00000570947.5:37357-ENST00000579407.5:26103|1172
MNVDLDL
>FUSION-ENST00000578200.1:63926-ENST00000578492.5:29751|782
SYFSLYLQKLS
>ENST00000243347.5|SNV-12464-C-A|1
IFKSPGFPNEYEDNQICYWHIRLK
>FUSION-ENST00000578200.1:63926-ENST00000578492.5:29751|2922
MSISLYLYLIQAFLSMVWIEK
>FUSION-ENST00000578200.1:63926-ENST00000578492.5:29751|666
VAMEISDLGSGVERK
>FUSION-ENST00000578200.1:63926-ENST00000578492.5:29751|2177
MADKHNLK
>FUSION-ENST00000565522.5:50049-ENST00000324689.8:26258|632
ASNITLSYDER
>FUSION-ENST00000578200.1:63926-ENST00000578492.5:29751|2726
WRHLGSLQPLPPGFK
>FUSION-ENST00000578200.1:63926-ENST00000578492.5:29751|2031
GKLTWRDI
>FUSION-ENST00000565522.5:50049-ENST00000324689.8:26258|814
MGFYILIFRIK
>FUSION-ENST00000565522.5:50049-ENST00000324689.8:26258|1466
MLSFHVSKHSRT
>FUSION-ENST00000565522.5:50049-ENST00000324689.8:26258|2493
SGMMTHSKDM
>FUSION-ENST00000565522.5:50049-ENST00000324689.8:26258|2415
GKFIFKDLEQSEK
>ENST00000554411.5|SNV-5713-T-A|4
WTSTLLQGLGHKLLGISSTLR
>FUSION-ENST00000578200.1:63926-ENST00000578492.5:29751|1878
MGKKLVITNIIIIIIR
>FUSION-ENST00000578200.1:63926-ENST00000578492.5:29751|2814
DSFFLGCFHKNSVTEFK
>FUSION-ENST00000578200.1:63926-ENST00000578492.5:29751|2824
MDWNGNHEDWF
>FUSION-ENST00000578200.1:63926-ENST00000578492.5:29751|795
MKCFEGI
>FUSION-ENST00000578200.1:63926-ENST00000578492.5:29751|1738
MYLFLPS
>FUSION-ENST00000578200.1:63926-ENST00000578492.5:29751|2453
LLASNSPPVLTSQNAGVTCVSHL
>FUSION-ENST00000565522.5:50049-ENST00000324689.8:26258|202
NHGTDTFIK
>FUSION-ENST00000565522.5:50049-ENST00000324689.8:26258|475
MIILCVSPLGFGMWRKLSFFDQEHR
>FUSION-ENST00000570947.5:37357-ENST00000579407.5:26103|894
REAACAGKLLP
>FUSION-ENST00000565522.5:50049-ENST00000324689.8:26258|1282
MKVFELKPLLCQLMTGNKYCK
>FUSION-ENST00000565522.5:50049-ENST00000324689.8:26258|145
MNLGDLLH
>FUSION-ENST00000565522.5:51146-ENST00000324689.8:22856|44
FTLSYNQSPDHFLFCNFILFYFFF
>ENST00000389082.10|SNV-138922-G-A|6
NGNVCTNNISMYELLKGNK
>FUSION-ENST00000570947.5:37357-ENST00000579407.5:26103|877
ETPPLKSISSPETHPLSLEQK
>FUSION-ENST00000565522.5:50049-ENST00000324689.8:26258|560
EHLIEMWLVHIVLCYTCKIHTR
>FUSION-ENST00000565522.5:50049-ENST00000324689.8:26258|821
DVGFIKASL
>ENST00000472100.5|SNV-17064-C-T|1
LLQSSSPRVLGLPSR
>ENST00000558771.1|SNV-101043-G-A|5
DNNIHLK
>FUSION-ENST00000565522.5:50049-ENST00000324689.8:26258|216
MFNPYTMIINNILIFK
>ENST00000443006.5|SNV-18265-G-T|5
NLGIGKFSSFEEK
>FUSION-ENST00000578200.1:63926-ENST00000578492.5:29751|2105
MESHSVAKLECCGMISAYCNLR
>FUSION-ENST00000578200.1:63926-ENST00000578492.5:29751|2696
FFPFLPKKFLPK
>ENST00000313599.7|SNV-76085-A-G|2
LADGSNSCSGR
>FUSION-ENST00000565522.5:50049-ENST00000324689.8:26258|2291
MDEAGSHHSQQTIARTK
>FUSION-ENST00000570947.5:37357-ENST00000579407.5:26103|373
TQMSIKYH
>FUSION-ENST00000570947.5:37357-ENST00000579407.5:26103|588
MYLGKYLGVELAHQR
>FUSION-ENST00000565522.5:50049-ENST00000324689.8:26258|189
DRVLLCWPGWSRALGLK
>FUSION-ENST00000578200.1:63926-ENST00000578492.5:29751|893
NEMNCLKFLH
>FUSION-ENST00000565522.5:51146-ENST00000324689.8:22856|182
NSGPINEKIGMNSSRVF
>FUSION-ENST00000578200.1:63926-ENST00000578492.5:29751|2488
SGYVKTCKTETQSLNECAWNK
>FUSION-ENST00000578200.1:63926-ENST00000578492.5:29751|2122
ASMWSVYMGWFMAALR
>ENST00000450966.5|SNV-43534-G-A|1
ENMRKTFR
>FUSION-ENST00000570947.5:37357-ENST00000579407.5:26103|1061
YFGDCCDTPCLKTFIYFENILLFIK
>FUSION-ENST00000565522.5:50049-ENST00000324689.8:26258|1420
QVIQMDDLPLTV
>FUSION-ENST00000565522.5:50049-ENST00000324689.8:26258|2146
ILEQLDGHLEK
>ENST00000444228.2|SNV-940-G-T|11
TFGTVLLLSVLASYHGFNLDVE
>FUSION-ENST00000578200.1:63926-ENST00000578492.5:29751|2131
NSHILIEEVSK
>FUSION-ENST00000413171.6:55948-ENST00000445716.6:20478|49
MFQALDIKGLSKK
>FUSION-ENST00000578200.1:63926-ENST00000578492.5:29751|997
SHRARPCSFLMCLQPRR
>FUSION-ENST00000578200.1:63926-ENST00000578492.5:29751|56
MQDSFSKDMGSRGCVGMK
>FUSION-ENST00000578200.1:63926-ENST00000578492.5:29751|2661
KYRNWSGVACACSISYLR
>ENST00000243347.5|SNV-12464-C-A|6
WDAYCYNPHAKECGGVFTDPKK
>FUSION-ENST00000578200.1:63926-ENST00000578492.5:29751|1767
NFWPQAIHSPWPPKVLR
>FUSION-ENST00000578200.1:63926-ENST00000578492.5:29751|1605
LLLGRILVL
>ENST00000260983.8|SNV-268558-G-C|1
AVGLNKGMFFNPDPYLKMSIQPGK
>ENST00000374660.6|INDEL-74020-G-GAATCA|9
ILGILRVSVR
>FUSION-ENST00000565522.5:50049-ENST00000324689.8:26258|650
SSTLLYYIRIIFR
>FUSION-ENST00000565522.5:50049-ENST00000324689.8:26258|2205
IKWDLIAGIQGWFSI
>FUSION-ENST00000578200.1:63926-ENST00000578492.5:29751|292
GNFTHSRFIGR
>ENST00000462185.1|SNV-54868-G-A|13
KEVALLLGMLCQLLPMQPVPESSDR
>FUSION-ENST00000578200.1:63926-ENST00000578492.5:29751|631
MEFTTSAIISNIPNLNENSKM
>FUSION-ENST00000565522.5:50049-ENST00000324689.8:26258|1505
AYISNSKLGR
>FUSION-ENST00000565522.5:50049-ENST00000324689.8:26258|547
CWVTENIK
>FUSION-ENST00000565522.5:50049-ENST00000324689.8:26258|1029
LWVIFILTFSLFSPFFLKEGLSSAP
>FUSION-ENST00000565522.5:50049-ENST00000324689.8:26258|1544
MNVFFNFK
>ENST00000332947.6|SNV-1192-A-G|3
SRGAPRLSSIR
>FUSION-ENST00000578200.1:63926-ENST00000578492.5:29751|149
LIFCIFSRDVVAPC
>FUSION-ENST00000565522.5:50049-ENST00000324689.8:26258|1668
MLEVRWQTKTFIWG
>ENST00000569008.2|SNV-58670-G-A|2
NIVHLPVFLNSRGLNNARK
>ENST00000393501.5|SNV-350671-A-G|1
ESQCSAPAWSMPALCRK
>FUSION-ENST00000565522.5:50049-ENST00000324689.8:26258|66
MRCPQPR
>FUSION-ENST00000565522.5:50049-ENST00000324689.8:26258|2468
FLREFLCVNVVVIEGRCILVCVI
>FUSION-ENST00000578200.1:63926-ENST00000578492.5:29751|2720
FSCLSLLNSWDYR
>FUSION-ENST00000578200.1:63926-ENST00000578492.5:29751|1922
QKNEVEPLPHAIYK
>FUSION-ENST00000570947.5:37357-ENST00000579407.5:26103|726
FLLAHTAVFSSR
>FUSION-ENST00000565522.5:50049-ENST00000324689.8:26258|1630
ILTFEALHNYNYVPDR
>ENST00000376718.8|SNV-196359-G-A|1
DPNEWAMAKSR
>FUSION-ENST00000578200.1:63926-ENST00000578492.5:29751|2296
KFFKIIDLGNFFWHLTQR
>FUSION-ENST00000578200.1:63926-ENST00000578492.5:29751|2076
MYRKTCK
>FUSION-ENST00000578200.1:63926-ENST00000578492.5:29751|2882
MPGLFEPFLVR
>ENST00000345136.7|SNV-46248-C-A|5
EQLNEYKGHLSGLDK
>FUSION-ENST00000578200.1:63926-ENST00000578492.5:29751|1383
HLPPHLANFK
>FUSION-ENST00000570947.5:37357-ENST00000579407.5:26103|563
LTAGSAPWGSRHSPASASR
>ENST00000506216.5|SNV-36782-G-C|2
MDLSIHHVVPEPGSSLLTSFEK
>FUSION-ENST00000565522.5:50049-ENST00000324689.8:26258|1876
MESRSVTQARVQGR
>FUSION-ENST00000570947.5:37357-ENST00000579407.5:26103|406
MLNSEAGPARLEDPGRR
>FUSION-ENST00000565522.5:50049-ENST00000324689.8:26258|2064
TNGKLGKNICNVSQK
>FUSION-ENST00000578200.1:63926-ENST00000578492.5:29751|2433
MDRTVLPHCK
>FUSION-ENST00000578200.1:63926-ENST00000578492.5:29751|1722
RGFATSLNGETPSPLVLLSSK
>FUSION-ENST00000565522.5:50049-ENST00000324689.8:26258|1842
MFHSSGD
>FUSION-ENST00000565522.5:50049-ENST00000324689.8:26258|1595
ILTYEHVQHRNL
>FUSION-ENST00000565522.5:50049-ENST00000324689.8:26258|2243
IHGIMLK
>FUSION-ENST00000570947.5:37357-ENST00000579407.5:26103|357
ISLSVFPKLNAVGSR
>FUSION-ENST00000570947.5:37357-ENST00000579407.5:26103|344
IILAAAVIKLQCSFIVSLKIWDCK
>FUSION-ENST00000578200.1:63926-ENST00000578492.5:29751|1165
QKMWKFTFVYNVTETR
>FUSION-ENST00000578200.1:63926-ENST00000578492.5:29751|2196
MSVPLHCNWGDRGRPCLK
>ENST00000285021.12|SNV-11431-G-T|2
VVHEDTHK
>FUSION-ENST00000578200.1:63926-ENST00000578492.5:29751|1254
MAKAGKI
>FUSION-ENST00000570947.5:37357-ENST00000579407.5:26103|1414
MPVRFVGTSCR
>FUSION-ENST00000565522.5:50049-ENST00000324689.8:26258|1256
QARKFYLK
>FUSION-ENST00000565522.5:50049-ENST00000324689.8:26258|2194
CIYLNSR
>FUSION-ENST00000565522.5:50049-ENST00000324689.8:26258|2467
EFLCVNVVVIEGR
>FUSION-ENST00000578200.1:63926-ENST00000578492.5:29751|620
LQSEIREPR
>FUSION-ENST00000570947.5:37357-ENST00000579407.5:26103|501
MCVWTLRGVR
>FUSION-ENST00000565522.5:50049-ENST00000324689.8:26258|2440
MPQIEGVNTVKLKTVFQMFSDSR
>FUSION-ENST00000565522.5:50049-ENST00000324689.8:26258|1163
LTIVLSLPHPDASHVSK
>FUSION-ENST00000565522.5:50049-ENST00000324689.8:26258|1086
MNGDKFFIR
>FUSION-ENST00000565522.5:50049-ENST00000324689.8:26258|1161
KPWVPSVGKDI
>ENST00000235347.4|SNV-5312-G-A|3
RIFFGPVPCPNCDSWPSEK
>FUSION-ENST00000565522.5:50049-ENST00000324689.8:26258|319
MIIYMRSFSPK
>FUSION-ENST00000578200.1:63926-ENST00000578492.5:29751|259
MEVTSQVHTGQGRR
>FUSION-ENST00000578200.1:63926-ENST00000578492.5:29751|444
TSVFKRFFYVNP
>FUSION-ENST00000570947.5:37357-ENST00000579407.5:26103|288
AGGSPKVRSLRPAWPTW
>FUSION-ENST00000565522.5:50049-ENST00000324689.8:26258|1605
LYFLERFIKHWISA
>ENST00000462185.1|SNV-54868-G-A|6
QPVPESSDRLLTVEQVNFR
>FUSION-ENST00000570947.5:37357-ENST00000579407.5:26103|1180
FQLYDGQRQHK
>ENST00000531028.2|SNV-51247-G-A|3
YFTDIIKCHVINTSHLSIHK
>FUSION-ENST00000578200.1:63926-ENST00000578492.5:29751|578
EKWLFGFYFLR
>ENST00000187397.8|SNV-70047-G-A|4
EDNQQNRMHPFK
>ENST00000460812.1|SNV-12464-C-A|5
SVVASLQIQRK
>FUSION-ENST00000413171.6:55948-ENST00000445716.6:20478|32
SRCSRPWILK
>FUSION-ENST00000578200.1:63926-ENST00000578492.5:29751|1567
EETKFPLHVYPQETR
>FUSION-ENST00000565522.5:50049-ENST00000324689.8:26258|1660
SVVTATWEAEAGRSPEPGR
>FUSION-ENST00000565522.5:50049-ENST00000324689.8:26258|1076
LLVLYVSNLYLIQGLEIFLYVFL
>FUSION-ENST00000578200.1:63926-ENST00000578492.5:29751|296
QVCKCRCV
>ENST00000454679.7|SNV-278851-T-C|4
RAEVFSGIRSHTQIVFR
>FUSION-ENST00000565522.5:50049-ENST00000324689.8:26258|661
MCFFHLVFRATL
>FUSION-ENST00000578200.1:63926-ENST00000578492.5:29751|1708
ESIKLFTTFFWGVGG
>FUSION-ENST00000565522.5:50049-ENST00000324689.8:26258|148
FFEGTLSWLIQSCKLCSHR
>FUSION-ENST00000565522.5:50049-ENST00000324689.8:26258|1155
ELYDMWSFVYVFFH
>FUSION-ENST00000565522.5:50049-ENST00000324689.8:26258|1927
LSCLRFYS
>FUSION-ENST00000578200.1:63926-ENST00000578492.5:29751|3
MLNFFKR
>FUSION-ENST00000578200.1:63926-ENST00000578492.5:29751|781
MITPASV
>FUSION-ENST00000565522.5:50049-ENST00000324689.8:26258|1384
RFSSLSLLSS
>FUSION-ENST00000578200.1:63926-ENST00000578492.5:29751|117
MPTSVIFK
>FUSION-ENST00000578200.1:63926-ENST00000578492.5:29751|1400
MWPQITYPLWLILSINDILLR
>ENST00000479543.2|SNV-118507-G-T|2
MVDFFNIFNEIVMK
>FUSION-ENST00000565522.5:50049-ENST00000324689.8:26258|500
LTATHCK
>FUSION-ENST00000565522.5:50049-ENST00000324689.8:26258|1991
TVPLQSSQGDKEDSVSKVSK
>FUSION-ENST00000578200.1:63926-ENST00000578492.5:29751|1314
FYWGILNKTSGLRWNK
>FUSION-ENST00000578200.1:63926-ENST00000578492.5:29751|905
MGGSLEPRKFNWSLQ
>FUSION-ENST00000578200.1:63926-ENST00000578492.5:29751|2667
MESYCLQSFG
>FUSION-ENST00000565522.5:50049-ENST00000324689.8:26258|961
MHSPFYVIEFLALQSMNIVNSVK
>FUSION-ENST00000578200.1:63926-ENST00000578492.5:29751|406
FKVVFFNSVK
>FUSION-ENST00000578200.1:63926-ENST00000578492.5:29751|1260
EHTNQWK
>FUSION-ENST00000565522.5:50049-ENST00000324689.8:26258|320
PWLQAILLPQSSKVLGLKA
>FUSION-ENST00000578200.1:63926-ENST00000578492.5:29751|637
WILSPENKHICNSLRIIAR
>FUSION-ENST00000570947.5:37357-ENST00000579407.5:26103|348
IILAAAVIK
>FUSION-ENST00000578200.1:63926-ENST00000578492.5:29751|2664
AKLRLYK
>FUSION-ENST00000565522.5:50049-ENST00000324689.8:26258|2304
MSFVGTWMKLEAIILSK
>FUSION-ENST00000570947.5:37357-ENST00000579407.5:26103|429
FIPQQLRPHTQPTSLGDWRR
>ENST00000330553.6|INDEL-2870-G-GAG|21
LDSELRGTCR
>FUSION-ENST00000578200.1:63926-ENST00000578492.5:29751|2530
MLKMTALKPGVKIPK
>FUSION-ENST00000570947.5:37357-ENST00000579407.5:26103|29
HNSCICYSHSLGSFHI
>FUSION-ENST00000565522.5:50049-ENST00000324689.8:26258|665
CFMCFFHLVFR
>FUSION-ENST00000578200.1:63926-ENST00000578492.5:29751|2304
DKFSLCCPG
>FUSION-ENST00000570947.5:37357-ENST00000579407.5:26103|545
GWVCLQASCPPLCIGR
>FUSION-ENST00000578200.1:63926-ENST00000578492.5:29751|2439
YSHLLSHLITIEILFFFFFFFFFFF
>FUSION-ENST00000570947.5:37357-ENST00000579407.5:26103|924
SPLRPLWSPPSPR
>FUSION-ENST00000578200.1:63926-ENST00000578492.5:29751|680
DISEVELLRIVIVR
>ENST00000422871.5|SNV-14881-G-C|1
SLQEDMFDGLILHHLFQRLAALK
>ENST00000504981.5|SNV-15467-G-A|10
MECPYPGWGSPSAR
>FUSION-ENST00000606221.1:749-ENST00000656150.1:58480|1
HRPGSWKGVVKR
>ENST00000457734.7|SNV-87880-T-A|4
NEALIALLK
>FUSION-ENST00000578200.1:63926-ENST00000578492.5:29751|2837
LNSKITVIPR
>FUSION-ENST00000578200.1:63926-ENST00000578492.5:29751|669
SGGNTVKVAMEISDLGSGVER
>FUSION-ENST00000570947.5:37357-ENST00000579407.5:26103|20
SSPQTVPSTVVAGPHRRR
>ENST00000375147.8|SNV-33135-G-C|1
NMNKHVLKIQK
>FUSION-ENST00000570947.5:37357-ENST00000579407.5:26103|609
MGFPHVAK
>FUSION-ENST00000570947.5:37357-ENST00000579407.5:26103|175
NYIPFPNLRFLGYK
>ENST00000371191.5|SNV-538939-A-G|1
CHPQETLK
>FUSION-ENST00000570947.5:37357-ENST00000579407.5:26103|789
TAYLSAQLGKAEPPGR
>FUSION-ENST00000570947.5:37357-ENST00000579407.5:26103|1301
RLMILMK
>FUSION-ENST00000578200.1:63926-ENST00000578492.5:29751|2728
MGGSLEPRSSRPAWAT
>FUSION-ENST00000570947.5:37357-ENST00000579407.5:26103|1116
MPAYIAWG
>ENST00000356956.5|SNV-109178-G-A|4
LLRTSECDFVFEWETPVVCPDK
>FUSION-ENST00000578200.1:63926-ENST00000578492.5:29751|2766
KKDISLGLSLELLYFGK
>FUSION-ENST00000578200.1:63926-ENST00000578492.5:29751|2604
KEDCNNHDLT
>FUSION-ENST00000578200.1:63926-ENST00000578492.5:29751|825
AFMLLLSCR
>FUSION-ENST00000652435.1:446-ENST00000650197.1:111010|14
SKTCRNPICPIR
>FUSION-ENST00000570947.5:37357-ENST00000579407.5:26103|1223
NFSVLLLLLISSFISLWSEK
>FUSION-ENST00000578200.1:63926-ENST00000578492.5:29751|1637
MCLSSLK
>FUSION-ENST00000565522.5:50049-ENST00000324689.8:26258|1840
KFGVVGR
>FUSION-ENST00000366577.10:446-ENST00000650197.1:111010|9
MSPALQDLSQPDLSHQMKR
>FUSION-ENST00000578200.1:63926-ENST00000578492.5:29751|1683
QPLPSVITINTVYPYLQSFK
>FUSION-ENST00000565522.5:50049-ENST00000324689.8:26258|192
CHHTWLIFVFFSRDR
>FUSION-ENST00000578200.1:63926-ENST00000578492.5:29751|2
MLNFFKRME
>FUSION-ENST00000565522.5:50049-ENST00000324689.8:26258|1479
MTFYKHVHGIYFK
>FUSION-ENST00000578200.1:63926-ENST00000578492.5:29751|2593
MIHPPQPPK
>ENST00000256646.7|SNV-181371-G-A|3
YSRADAAKHLLDAGADANAQDNMGR
>FUSION-ENST00000565522.5:50049-ENST00000324689.8:26258|380
TLSYLRYSLAQKSFR
>FUSION-ENST00000570947.5:37357-ENST00000579407.5:26103|54
GPQPFWHQGQVLWK
>ENST00000397063.8|SNV-158467-A-G|5
DLIDILWRQDIGLGVSR
>FUSION-ENST00000578200.1:63926-ENST00000578492.5:29751|1184
MNSLLTQELFQKYIVV
>FUSION-ENST00000570947.5:37357-ENST00000579407.5:26103|998
QFPQSCPVPAFPNIGCPR
>FUSION-ENST00000578200.1:63926-ENST00000578492.5:29751|2477
MSHCTRPQYFKYLKIYFYKPFLS
>FUSION-ENST00000578200.1:63926-ENST00000578492.5:29751|81
FIYLNSRVK
>FUSION-ENST00000565522.5:50049-ENST00000324689.8:26258|2018
GRKEFSCLQCR
>ENST00000467156.1|SNV-19150-A-G|7
INMRWGKPSKR
>FUSION-ENST00000578200.1:63926-ENST00000578492.5:29751|906
YSEVEMGGSLEPRKFNWSLQ
>FUSION-ENST00000578200.1:63926-ENST00000578492.5:29751|713
GCGSSPQGTFPR
>FUSION-ENST00000578200.1:63926-ENST00000578492.5:29751|2872
MKPASLCEYGLRPFWHFI
>ENST00000371817.8|SNV-86979-G-T|2
EPTPSKKPVEASK
>FUSION-ENST00000565522.5:50049-ENST00000324689.8:26258|2448
MSCNLNHSIDK
>ENST00000340134.5|SNV-2594-G-A|1
VPLDGAFWIPRPPASSPK
>ENST00000435159.2|SNV-438084-C-A|4
GQHHERTGQDGHIYGSSPVER
>FUSION-ENST00000578200.1:63926-ENST00000578492.5:29751|2264
SHQAWCSSFK
>FUSION-ENST00000570947.5:37357-ENST00000579407.5:26103|403
LEDPGRRLPLSWPGAVAGTT
>FUSION-ENST00000578200.1:63926-ENST00000578492.5:29751|1249
APNGQSWK
>FUSION-ENST00000578200.1:63926-ENST00000578492.5:29751|297
MQVCKCRCV
>ENST00000263054.10|SNV-489382-G-T|2
HLWFSFDEGR
>FUSION-ENST00000578200.1:63926-ENST00000578492.5:29751|2798
VAHGCNPWTLGR
>FUSION-ENST00000578200.1:63926-ENST00000578492.5:29751|2441
ITNIHWNKICCWIII
>FUSION-ENST00000570947.5:37357-ENST00000579407.5:26103|283
MSIPILLIPRSWFSSLY
>FUSION-ENST00000565522.5:50049-ENST00000324689.8:26258|1685
VKPHLYQKYKR
>FUSION-ENST00000565522.5:50049-ENST00000324689.8:26258|1143
QSSDFFS
>FUSION-ENST00000570947.5:37357-ENST00000579407.5:26103|1224
MNFSVLLLLLISSFISLWSEK
>FUSION-ENST00000343505.9:250589-ENST00000432797.6:129020|188
TITGVPDNIQKELAPDSYKVQDK
>FUSION-ENST00000565522.5:50049-ENST00000324689.8:26258|574
MMVLMMMMMMILANTH
>FUSION-ENST00000578200.1:63926-ENST00000578492.5:29751|1711
SQRFILWRKPDCL
>FUSION-ENST00000570947.5:37357-ENST00000579407.5:26103|619
NLGSLQAPPPGVHAILLPQPPE
>FUSION-ENST00000578200.1:63926-ENST00000578492.5:29751|504
LQWIRALVGGK
>FUSION-ENST00000578200.1:63926-ENST00000578492.5:29751|1172
AWPIIIF
>FUSION-ENST00000565522.5:50049-ENST00000324689.8:26258|1310
LIKMGLYCF
>FUSION-ENST00000565522.5:50049-ENST00000324689.8:26258|2134
MKLDVFLIFKR
>FUSION-ENST00000578200.1:63926-ENST00000578492.5:29751|1230
MCGFCIVTSFQRVQYR
>FUSION-ENST00000565522.5:50049-ENST00000324689.8:26258|1431
ISSALSFSPFQENNCPISCK
>ENST00000481335.5|SNV-16623-G-A|15
MRYEDGDLVAFSSDEELTMAMSYMK
>FUSION-ENST00000570947.5:37357-ENST00000579407.5:26103|336
SSSFVLTALK
>FUSION-ENST00000570947.5:37357-ENST00000579407.5:26103|1398
MESEAGRFWCPRDHWGAR
>FUSION-ENST00000578200.1:63926-ENST00000578492.5:29751|1229
CGFCIVTSFQRVQYR
>FUSION-ENST00000565522.5:50049-ENST00000324689.8:26258|885
LFLYTEEIFLGHCRASSLKNHA
>FUSION-ENST00000570947.5:37357-ENST00000579407.5:26103|1032
SRPAACLK
>FUSION-ENST00000578200.1:63926-ENST00000578492.5:29751|940
VSQNNSFR
>FUSION-ENST00000565522.5:50049-ENST00000324689.8:26258|1142
MLPLTFK
>ENST00000330553.6|INDEL-2870-G-GAG|8
STSTLLQRTSLWCSRR
>FUSION-ENST00000565522.5:50049-ENST00000324689.8:26258|2485
EIDYLRAFVTKFKPEIV
>FUSION-ENST00000578200.1:63926-ENST00000578492.5:29751|2038
MSKASLGK
>FUSION-ENST00000565522.5:50049-ENST00000324689.8:26258|1921
NVSRHCLVSPGGQK
>FUSION-ENST00000565522.5:50049-ENST00000324689.8:26258|2173
MSKTHAK
>FUSION-ENST00000578200.1:63926-ENST00000578492.5:29751|516
MASQFSQHHLLHR
>FUSION-ENST00000565522.5:50049-ENST00000324689.8:26258|720
LSLYHLVGNKLCLELIDI
>ENST00000334194.4|SNV-27397-G-C|2
QDTTHKR
>FUSION-ENST00000570947.5:37357-ENST00000579407.5:26103|77
HQSMQTNKRK
>FUSION-ENST00000578200.1:63926-ENST00000578492.5:29751|613
MSIVWTW
>FUSION-ENST00000570947.5:37357-ENST00000579407.5:26103|476
FTLSVIWPARDLSDWLPCPLTR
>FUSION-ENST00000565522.5:50049-ENST00000324689.8:26258|932
IICSFSLCC
>FUSION-ENST00000565522.5:50049-ENST00000324689.8:26258|1451
FSKMNLQEIPPLVYQLLVLSSK
>FUSION-ENST00000570947.5:37357-ENST00000579407.5:26103|1129
LGQAVFRFLHSPSVFMLND
>FUSION-ENST00000565522.5:50049-ENST00000324689.8:26258|2370
KTSVGGLTVDK
>FUSION-ENST00000578200.1:63926-ENST00000578492.5:29751|1077
MNSILKKYNLK
>FUSION-ENST00000578200.1:63926-ENST00000578492.5:29751|318
LSPFLLFTSPTYL
>FUSION-ENST00000570947.5:37357-ENST00000579407.5:26103|554
GWVCLQAPRPALCVCR
>FUSION-ENST00000565522.5:50049-ENST00000324689.8:26258|408
EIQLLTCD
>FUSION-ENST00000578200.1:63926-ENST00000578492.5:29751|611
KNEVREVSR
>FUSION-ENST00000570947.5:37357-ENST00000579407.5:26103|139
PPPRLPPKK
>FUSION-ENST00000570947.5:37357-ENST00000579407.5:26103|39
MAGTLKGLSHPCPHLDFPPK
>FUSION-ENST00000578200.1:63926-ENST00000578492.5:29751|2332
LYPHSSNK
>ENST00000469968.5|SNV-54733-A-T|2
GPELLNMFVGESERAVR
>FUSION-ENST00000565522.5:50049-ENST00000324689.8:26258|1934
DTHNRLSCLR
>FUSION-ENST00000565522.5:50049-ENST00000324689.8:26258|218
TDHQGSR
>FUSION-ENST00000565522.5:50049-ENST00000324689.8:26258|1027
MKFTIFFLYVFQVVGNIYIDF
>FUSION-ENST00000570947.5:37357-ENST00000579407.5:26103|551
GWVCLQAPRPPLCVCR
>ENST00000327671.10|SNV-83531-G-C|1
HSHLPLTTQYLQSIEVLKSLR
>FUSION-ENST00000570947.5:37357-ENST00000579407.5:26103|910
MYKCVHVG
>FUSION-ENST00000578200.1:63926-ENST00000578492.5:29751|2318
CTSVHRCEHNTLQP
>ENST00000259569.6|SNV-275-A-T|1
LLSSGFEEVFPNLPADVQRDVK
>FUSION-ENST00000565522.5:51146-ENST00000324689.8:22856|115
SSCLNLPKLLDYR
>ENST00000668336.1|SNV-264-C-T|3
SWSLSWSPALPAWLR
>FUSION-ENST00000578200.1:63926-ENST00000578492.5:29751|2382
MYQKFIVIK
>FUSION-ENST00000578200.1:63926-ENST00000578492.5:29751|327
LPRLVSNSWSQVILLPQPPK
>FUSION-ENST00000570947.5:37357-ENST00000579407.5:26103|1360
FIFGTPR
>ENST00000624720.1|SNV-11584-A-G|6
GFRSSASGARITDQIVEQK
>ENST00000505555.5|SNV-22178-A-G|3
MNLDRLR
>FUSION-ENST00000578200.1:63926-ENST00000578492.5:29751|960
MENGTFVYFHPHIGIKNSQKYWFK
>FUSION-ENST00000578200.1:63926-ENST00000578492.5:29751|2855
MNALAPSNTCPSFKAQLK
>FUSION-ENST00000570947.5:37357-ENST00000579407.5:26103|898
ACLTWRPMREAACAGKLLP
>FUSION-ENST00000578200.1:63926-ENST00000578492.5:29751|194
RSLALSPG
>ENST00000339582.7|SNV-719249-G-A|1
EHTHPTSVCSLPCKPGERKK
>FUSION-ENST00000578200.1:63926-ENST00000578492.5:29751|1905
MVAGTCNLTYLGG
>ENST00000531778.1|SNV-28265-C-T|4
MLLHVPNLHWLVVEDAPRR
>FUSION-ENST00000578200.1:63926-ENST00000578492.5:29751|1848
WRNWNPHTLLVGM
>FUSION-ENST00000565522.5:50049-ENST00000324689.8:26258|2157
MHKNGKSQNRPNYK
>ENST00000433402.2|SNV-369-C-G|5
SGRAWEPERPASSSTR
>ENST00000374660.6|INDEL-74020-G-GAATCA|16
NEQTLRADQMFPSESNQNKR
>FUSION-ENST00000565522.5:50049-ENST00000324689.8:26258|709
RDCLILVLR
>FUSION-ENST00000578200.1:63926-ENST00000578492.5:29751|569
SSVNLLSYELSPR
>FUSION-ENST00000565522.5:51146-ENST00000324689.8:22856|3
EVHIPGLQAHCLCLIQS
>FUSION-ENST00000578200.1:63926-ENST00000578492.5:29751|2588
IHPPQPPKVWDYRR
>FUSION-ENST00000578200.1:63926-ENST00000578492.5:29751|1676
MYKFVIDVASQNFWR
>FUSION-ENST00000570947.5:37357-ENST00000579407.5:26103|805
LLVHVEVWER
>FUSION-ENST00000578200.1:63926-ENST00000578492.5:29751|195
FFFFFFPRRSLALSPG
>FUSION-ENST00000565522.5:50049-ENST00000324689.8:26258|1037
QWRNLSSLQPSPPRFK
>ENST00000518864.5|SNV-540922-A-C|1
TCRHEEVVQVLR
>FUSION-ENST00000578200.1:63926-ENST00000578492.5:29751|1614
MLPRLVLHSWTQVILLRWPPR
>ENST00000304032.13|SNV-313249-C-T|5
GLESRVDSIGSGR
>FUSION-ENST00000565522.5:50049-ENST00000324689.8:26258|419
MLYEVSP
>ENST00000531778.1|SNV-28265-C-T|6
MLLHVPNLHWLVVEDAPR
>FUSION-ENST00000578200.1:63926-ENST00000578492.5:29751|752
VGDCGLGK
>FUSION-ENST00000565522.5:50049-ENST00000324689.8:26258|102
RKSFSCHILPSFLCLL
>FUSION-ENST00000570947.5:37357-ENST00000579407.5:26103|402
RLPLSWPGAVAGTT
>FUSION-ENST00000578200.1:63926-ENST00000578492.5:29751|2704
TQLMAGFLGVSVWYLLQLNVNT
>FUSION-ENST00000565522.5:50049-ENST00000324689.8:26258|2252
INKFPTQKPR
>FUSION-ENST00000578200.1:63926-ENST00000578492.5:29751|908
YSEVEMGGSLEPR
>ENST00000419286.2|SNV-46118-C-G|1
SLHVHMQCVFFVSS
>FUSION-ENST00000570947.5:37357-ENST00000579407.5:26103|1051
LEIKLLPGMK
>FUSION-ENST00000578200.1:63926-ENST00000578492.5:29751|1283
TNSEARVGNLNEPR
>ENST00000651943.2|SNV-524744-C-T|2
IDPKILAYTEGLHGKWLFTEI
>FUSION-ENST00000578200.1:63926-ENST00000578492.5:29751|1066
MGEIMGAMQAYREK
>ENST00000638694.1|SNV-87060-G-A|2
ISTWDQPSKCPHGR
>FUSION-ENST00000565522.5:50049-ENST00000324689.8:26258|1042
MFFMSLES
>ENST00000574826.1|SNV-2833-G-A|2
QSAQVPTACLLGGTDGECGTSR
>FUSION-ENST00000565522.5:50049-ENST00000324689.8:26258|1833
MIFEKSIIPFPSFLFSNFR
>FUSION-ENST00000578200.1:63926-ENST00000578492.5:29751|1909
SSGPVWPT
>FUSION-ENST00000565522.5:50049-ENST00000324689.8:26258|2009
MAYQHTLVFLANWRVAEAGELLEPR
>ENST00000306100.10|SNV-621441-C-A|1
NGIDIKPKLSK
>FUSION-ENST00000578200.1:63926-ENST00000578492.5:29751|303
YIEGVHTTR
>ENST00000328333.12|MNV-16946-AC-A|2
RAPSAFLENAG
>FUSION-ENST00000578200.1:63926-ENST00000578492.5:29751|1188
LDVHDRISECGYVGTLY
>FUSION-ENST00000578200.1:63926-ENST00000578492.5:29751|1934
MRENIYK
>FUSION-ENST00000578200.1:63926-ENST00000578492.5:29751|2380
MMKYAHIYIFIQ
>FUSION-ENST00000570947.5:37357-ENST00000579407.5:26103|454
VSVVFCSWPCGFSFL
>FUSION-ENST00000570947.5:37357-ENST00000579407.5:26103|455
MVSVVFCSWPCGFSFL
>FUSION-ENST00000578200.1:63926-ENST00000578492.5:29751|2709
LTATSASWVQAILLPQPPE
>ENST00000520448.5|SNV-16126-T-C|3
KNKNLLAPGYTETHYNSTGK
>FUSION-ENST00000570947.5:37357-ENST00000579407.5:26103|1133
MLGQAVFR
>ENST00000462405.5|SNV-142317-C-T|6
MSDISLSNSAMSK
>FUSION-ENST00000565522.5:50049-ENST00000324689.8:26258|1975
VKIEPDKK
>FUSION-ENST00000570947.5:37357-ENST00000579407.5:26103|651
LIPCLLPPG
>ENST00000370141.7|SNV-7098-T-G|3
AREGLNSTLK
>FUSION-ENST00000565522.5:50049-ENST00000324689.8:26258|788
EIHLCCLGLSVVKK
>FUSION-ENST00000565522.5:50049-ENST00000324689.8:26258|688
YVASFSIIGRR
>FUSION-ENST00000578200.1:63926-ENST00000578492.5:29751|2512
KDTVQGVK
>FUSION-ENST00000578200.1:63926-ENST00000578492.5:29751|1998
SQSGENSLRFCSFNERDLLR
>FUSION-ENST00000578200.1:63926-ENST00000578492.5:29751|622
DTVILRLQSEIR
>FUSION-ENST00000578200.1:63926-ENST00000578492.5:29751|2229
VWEGLRESSK
>FUSION-ENST00000565522.5:50049-ENST00000324689.8:26258|589
PSLYATSWIFLTQK
>FUSION-ENST00000578200.1:63926-ENST00000578492.5:29751|2041
ASGTQSVWLVEEKQGLMSKASLGK
>FUSION-ENST00000570947.5:37357-ENST00000579407.5:26103|773
SASEAWPGLTRCSAPELGLGR
>ENST00000378372.8|SNV-29557-G-C|2
RQHTLQAPGSISSVCLELYQSDGK
>ENST00000545388.2|SNV-76669-C-T|7
MPSANTPFSYLLPKGPVSIYK
>FUSION-ENST00000578200.1:63926-ENST00000578492.5:29751|2072
MCLLQVPWVIHGIAGIRHHIL
>FUSION-ENST00000578200.1:63926-ENST00000578492.5:29751|2951
TGLCLMCVQELVWSWCPTSQSILR
>FUSION-ENST00000570947.5:37357-ENST00000579407.5:26103|473
DLSDWLPCPLTRSHDLGGRLAPETR
>FUSION-ENST00000578200.1:63926-ENST00000578492.5:29751|520
SPGLCSSSSEAMVREEARLQWIR
>FUSION-ENST00000565522.5:50049-ENST00000324689.8:26258|472
WRKLSFFDQEHR
>FUSION-ENST00000652435.1:446-ENST00000650197.1:111010|12
NPICPIR
>FUSION-ENST00000578200.1:63926-ENST00000578492.5:29751|329
NASVQSHLASHFFFRRFCAF
>ENST00000494648.1|SNV-382564-G-T|1
DHIIFGNIQEIYDFHNK
>ENST00000489540.1|SNV-13667-C-T|3
WNQQVDLGSPWSSSLRPLK
>FUSION-ENST00000565522.5:50049-ENST00000324689.8:26258|1781
WGILRCLI
>FUSION-ENST00000578200.1:63926-ENST00000578492.5:29751|1144
FKILYNK
>FUSION-ENST00000578200.1:63926-ENST00000578492.5:29751|266
MFMVIFLLI
>FUSION-ENST00000570947.5:37357-ENST00000579407.5:26103|252
APSCPQGRPAHLSGLLRSRPR
>ENST00000249075.4|SNV-2903-A-G|4
DQKILNPSALSLHGK
>ENST00000579014.5|SNV-119965-G-A|2
RLMMPFFL
>FUSION-ENST00000578200.1:63926-ENST00000578492.5:29751|1986
LKKIIIIIMCWTNWISTCK
>ENST00000263112.11|SNV-18393-G-A|5
GFNFSTK
>FUSION-ENST00000578200.1:63926-ENST00000578492.5:29751|2448
TGFRDLR
>FUSION-ENST00000565522.5:50049-ENST00000324689.8:26258|2435
TVFQMFSDSRIE
>ENST00000648725.1|SNV-18271-G-A|1
TIEGLEEPNGSSLKNIEKYLR
>FUSION-ENST00000565522.5:50049-ENST00000324689.8:26258|1498
MSFLILNRDGNLALLAR
>FUSION-ENST00000578200.1:63926-ENST00000578492.5:29751|13
HGFRIYTLDSGPAIYYSVTLG
>FUSION-ENST00000578200.1:63926-ENST00000578492.5:29751|2786
MLVRLVSNS
>FUSION-ENST00000565522.5:50049-ENST00000324689.8:26258|2268
LCTCTLELK
>ENST00000534387.5|SNV-15668-G-A|5
ETLPVHRWIYR
>FUSION-ENST00000578200.1:63926-ENST00000578492.5:29751|1354
EPCLHIIK
>FUSION-ENST00000570947.5:37357-ENST00000579407.5:26103|1157
LILLRVSCK
>FUSION-ENST00000570947.5:37357-ENST00000579407.5:26103|562
GWVCLQAPCPPLCVCR
>FUSION-ENST00000300027.12:50049-ENST00000324689.8:26258|4
FVSSLLTALFRR
>ENST00000564806.1|SNV-27243-T-A|1
NLIQVSEHGRVQEPNGEVTGR
>FUSION-ENST00000565522.5:50049-ENST00000324689.8:26258|2321
CPTMIDWIK
>FUSION-ENST00000565522.5:50049-ENST00000324689.8:26258|1788
MLKKYLLDECMFPT
>ENST00000469270.1|SNV-140529-G-A|3
GLSPQTGTSLPLRSMR
>FUSION-ENST00000570947.5:37357-ENST00000579407.5:26103|558
GWVCLQASCPALCVCR
>FUSION-ENST00000565522.5:50049-ENST00000324689.8:26258|2100
MANWEKIFVTYHR
>FUSION-ENST00000565522.5:50049-ENST00000324689.8:26258|2483
MLLQLYL
>FUSION-ENST00000570947.5:37357-ENST00000579407.5:26103|686
ARFLRGR
>FUSION-ENST00000565522.5:50049-ENST00000324689.8:26258|2179
MIVYLENPGESVIKPSINEFIK
>FUSION-ENST00000565522.5:50049-ENST00000324689.8:26258|225
YIFMDIWK
>FUSION-ENST00000578200.1:63926-ENST00000578492.5:29751|2717
MGFLHVGQAGLK
>FUSION-ENST00000565522.5:50049-ENST00000324689.8:26258|976
LYYSTVKPQTPGLK
>FUSION-ENST00000570947.5:37357-ENST00000579407.5:26103|539
DTAKNFLFSLSHWLRPPASCMSPR
>ENST00000534568.1|SNV-12690-C-A|1
NFLNPRAFPEERYYR
>FUSION-ENST00000565522.5:50049-ENST00000324689.8:26258|521
WMFTAITILSPMK
>FUSION-ENST00000565522.5:50049-ENST00000324689.8:26258|940
MSCFHCVLNIF
>FUSION-ENST00000565522.5:50049-ENST00000324689.8:26258|1461
HYLLYCHIFFAEVKGIK
>FUSION-ENST00000578200.1:63926-ENST00000578492.5:29751|425
MPPALFFLLRIVLAMWALFWFHMK
>FUSION-ENST00000565522.5:51146-ENST00000324689.8:22856|114
SSCLNLPKLLDYRR
>ENST00000464248.1|SNV-1506-C-A|7
VVITPSFAYGKEGYDKPLLAKGI
>FUSION-ENST00000570947.5:37357-ENST00000579407.5:26103|882
MSDVAADERGSLCR
>ENST00000350051.8|SNV-2480-G-A|4
ELEGWEPDDDPIK
>FUSION-ENST00000565522.5:50049-ENST00000324689.8:26258|1469
LSFHVSK
>FUSION-ENST00000570947.5:37357-ENST00000579407.5:26103|949
DPLGLPIPVFSPVPLAFNHR
>FUSION-ENST00000578200.1:63926-ENST00000578492.5:29751|308
MCVMYIEGVHTTRVLEK
>ENST00000328333.12|MNV-16946-AC-A|33
EIQAPLGEK
>FUSION-ENST00000578200.1:63926-ENST00000578492.5:29751|1027
ANVLPNYILLLFFFFFFFLRQESRR
>FUSION-ENST00000578200.1:63926-ENST00000578492.5:29751|994
ARPCSFLMCLQPRRLIL
>FUSION-ENST00000570947.5:37357-ENST00000579407.5:26103|642
MDLPPDTR
>FUSION-ENST00000565522.5:50049-ENST00000324689.8:26258|581
CTLFSFIPVMVVRMILELK
>FUSION-ENST00000570947.5:37357-ENST00000579407.5:26103|226
SAPRFLAP
>ENST00000503873.6|MNV-4328-AGTTTGACCCTATGATCCCCGATGCAGAGTGTTTGAAGATCAT-A|1
DFDIAGQCEILSGLQLGDFLIK
>FUSION-ENST00000565522.5:50049-ENST00000324689.8:26258|1851
MYHKLGSLNSSNVMFHSSGD
>ENST00000587569.5|SNV-18803-C-A|5
RHGACGSALTGQR
>FUSION-ENST00000565522.5:50049-ENST00000324689.8:26258|846
MGNVHFFDIITKLSLTSQS
>FUSION-ENST00000578200.1:63926-ENST00000578492.5:29751|2152
MAACTCNSSYSGG
>FUSION-ENST00000570947.5:37357-ENST00000579407.5:26103|27
SCREHVCVCE
>FUSION-ENST00000578200.1:63926-ENST00000578492.5:29751|2660
MHFNFLK
>FUSION-ENST00000578200.1:63926-ENST00000578492.5:29751|1842
MEYYSAIKGNKVLMMYAIVWMSSK
>ENST00000530326.5|SNV-69410-G-C|3
DYQQKVHK
>FUSION-ENST00000565522.5:50049-ENST00000324689.8:26258|1340
MMPWKLREENFSR
>FUSION-ENST00000565522.5:50049-ENST00000324689.8:26258|1358
PVVPTTWEAEAGESLELRR
>FUSION-ENST00000578200.1:63926-ENST00000578492.5:29751|530
KNVHCMDLVIR
>ENST00000504592.5|SNV-651851-A-G|2
RPEEENVCNK
>FUSION-ENST00000565522.5:50049-ENST00000324689.8:26258|281
MENRPSR
>FUSION-ENST00000606221.1:749-ENST00000656150.1:58480|5
REPLPFQLETSTGILEGCG
>FUSION-ENST00000570947.5:37357-ENST00000579407.5:26103|224
FAEHVWYLMQAHR
>FUSION-ENST00000565522.5:50049-ENST00000324689.8:26258|1888
MLHLAYFIVIYLALPLGYLR
>FUSION-ENST00000570947.5:37357-ENST00000579407.5:26103|1074
WFEIENSL
>ENST00000361794.7|SNV-90789-T-G|5
IFPDRVSGEMPPASPSFPR
>ENST00000277225.10|SNV-61483-G-A|5
GNFCCKWCSYQTPR
>FUSION-ENST00000570947.5:37357-ENST00000579407.5:26103|339
GVLQSPSSQIPEPR
>FUSION-ENST00000578200.1:63926-ENST00000578492.5:29751|1895
LTQPPPPGFK
>FUSION-ENST00000570947.5:37357-ENST00000579407.5:26103|404
LEDPGRR
>FUSION-ENST00000578200.1:63926-ENST00000578492.5:29751|29
VQRLETPALKPR
>FUSION-ENST00000565522.5:50049-ENST00000324689.8:26258|1391
LVSNSWPEVIHPPR
>FUSION-ENST00000570947.5:37357-ENST00000579407.5:26103|652
MLIPCLLPPG
>FUSION-ENST00000578200.1:63926-ENST00000578492.5:29751|1938
ITGISHCTQPR
>FUSION-ENST00000578200.1:63926-ENST00000578492.5:29751|815
QLQSGGGR
>ENST00000361246.7|SNV-81839-A-G|2
LNEEVERLK
>FUSION-ENST00000565522.5:51146-ENST00000324689.8:22856|68
MLARQVSNS
>FUSION-ENST00000578200.1:63926-ENST00000578492.5:29751|2385
VNGVCSK
>ENST00000460856.5|SNV-382564-G-T|2
DHIIFGNIQEIYDFHNNIFLK
>FUSION-ENST00000570947.5:37357-ENST00000579407.5:26103|317
MAITSPGADFVSR
>ENST00000306052.12|SNV-79017-C-T|1
ELFVLLGEPRSQLHQLPK
>FUSION-ENST00000570947.5:37357-ENST00000579407.5:26103|965
MHTWPLSLQQTTFCSLS
>FUSION-ENST00000570947.5:37357-ENST00000579407.5:26103|523
ARLSQWCR
>FUSION-ENST00000565522.5:51146-ENST00000324689.8:22856|112
REPRCPAK
>FUSION-ENST00000570947.5:37357-ENST00000579407.5:26103|1080
MFFPKLYLVFIIFR
>FUSION-ENST00000578200.1:63926-ENST00000578492.5:29751|2789
MMNYLSFNIVHCLDM
>FUSION-ENST00000565522.5:50049-ENST00000324689.8:26258|810
IKVMYTVR
>ENST00000539190.6|SNV-28854-C-T|3
METYWRLPHETEL
>FUSION-ENST00000578200.1:63926-ENST00000578492.5:29751|2913
LLLMLLISKPLAIRR
>FUSION-ENST00000578200.1:63926-ENST00000578492.5:29751|2007
NVSYGIWHPKCVVSRGK
>FUSION-ENST00000578200.1:63926-ENST00000578492.5:29751|1343
SNLVSVDFCQ
>ENST00000370139.1|SNV-7098-T-G|4
AREALHDALNDPKNGDSATK
>FUSION-ENST00000565522.5:50049-ENST00000324689.8:26258|1217
MLHLVVYR
>ENST00000515160.5|SNV-170641-G-A|4
MLVEQPRPPK
>FUSION-ENST00000565522.5:50049-ENST00000324689.8:26258|1961
MFQDPTQHPTLLLVVISP
>ENST00000502489.5|SNV-344524-C-T|3
GGSWPNMEDGAAQR
>FUSION-ENST00000578200.1:63926-ENST00000578492.5:29751|596
MGIWVGSKSLLLWIVPQ
>FUSION-ENST00000570947.5:37357-ENST00000579407.5:26103|1053
DVFSCNDIFS
>ENST00000367588.9|SNV-22475-C-G|3
LQQRQRQVLSTVLQAADQGPVR
>FUSION-ENST00000578200.1:63926-ENST00000578492.5:29751|993
MCLQPRR
>FUSION-ENST00000578200.1:63926-ENST00000578492.5:29751|735
MLFSLIS
>FUSION-ENST00000578200.1:63926-ENST00000578492.5:29751|392
FFHLFVSSLISLSSGL
>FUSION-ENST00000565522.5:50049-ENST00000324689.8:26258|1003
SWPFLFLFK
>FUSION-ENST00000570947.5:37357-ENST00000579407.5:26103|1309
AGGSPEVRSSRPSCPTW
>FUSION-ENST00000578200.1:63926-ENST00000578492.5:29751|2631
PILWEAEAGGSHEVR
>ENST00000304032.13|SNV-313249-C-T|6
KGLESRVDSIGSGR
>ENST00000533298.5|SNV-15668-G-A|3
ASLPVHRWIYRETAPYR
>FUSION-ENST00000565522.5:50049-ENST00000324689.8:26258|1275
TGNKYCKMTLGVEDLFFFFYFK
>FUSION-ENST00000578200.1:63926-ENST00000578492.5:29751|1510
MRMWILGERSACSSVAIYFEK
>FUSION-ENST00000565522.5:50049-ENST00000324689.8:26258|455
RLRQEDPSSEAAVSYDHTTALQPR
>FUSION-ENST00000578200.1:63926-ENST00000578492.5:29751|928
GGVSLYCPGWSLTLGLK
>FUSION-ENST00000578200.1:63926-ENST00000578492.5:29751|855
LSNMFIFFTKNIFY
>FUSION-ENST00000578200.1:63926-ENST00000578492.5:29751|2422
SHCVYQGVFVGNLNQ
>FUSION-ENST00000565522.5:50049-ENST00000324689.8:26258|498
LTATHCKLCLPGSRHSPASASR
>FUSION-ENST00000565522.5:50049-ENST00000324689.8:26258|296
HLFLTFSYLIHPEFV
>FUSION-ENST00000565522.5:50049-ENST00000324689.8:26258|1801
NVCSQLSAKL
>FUSION-ENST00000578200.1:63926-ENST00000578492.5:29751|711
GCGSSPQGTFPRK
>FUSION-ENST00000578200.1:63926-ENST00000578492.5:29751|2261
MVKPHLH
>FUSION-ENST00000578200.1:63926-ENST00000578492.5:29751|1847
NWNPHTLLVGM
>FUSION-ENST00000570947.5:37357-ENST00000579407.5:26103|90
SPSTVVTGPHRSQQCMGALVLPN
>FUSION-ENST00000570947.5:37357-ENST00000579407.5:26103|148
VCGARVVPDTGAR
>FUSION-ENST00000565522.5:50049-ENST00000324689.8:26258|2030
QRCHSCSVR
>FUSION-ENST00000565522.5:50049-ENST00000324689.8:26258|1123
IHLCCSVCQYFISFYCFVCFR
>FUSION-ENST00000578200.1:63926-ENST00000578492.5:29751|333
NASVQSHLASHFFFR
>FUSION-ENST00000570947.5:37357-ENST00000579407.5:26103|1072
KTNLKYFGDCCDTPCLK
>FUSION-ENST00000570947.5:37357-ENST00000579407.5:26103|1368
TLVDLKFFIVW
>FUSION-ENST00000578200.1:63926-ENST00000578492.5:29751|390
MFSLSLKSDVK
>FUSION-ENST00000578200.1:63926-ENST00000578492.5:29751|791
GCLRHCPWWILQHGTVVV
>FUSION-ENST00000578200.1:63926-ENST00000578492.5:29751|1337
MVISMELGK
>FUSION-ENST00000578200.1:63926-ENST00000578492.5:29751|1579
MYMNLDYNE
>ENST00000646065.1|SNV-200151-C-A|5
VLKPVRPLLLPRAAGEPLPTKR
>FUSION-ENST00000578200.1:63926-ENST00000578492.5:29751|2908
MLLISKPLAIRR
>FUSION-ENST00000578200.1:63926-ENST00000578492.5:29751|335
ALSLFVILFSIKLFHP
>ENST00000393501.5|SNV-350671-A-G|4
MESQCSAPAWSMPALCR
>FUSION-ENST00000565522.5:51146-ENST00000324689.8:22856|105
PVIPALWEVEVGR
>FUSION-ENST00000565522.5:50049-ENST00000324689.8:26258|1179
MYPFVLERNL
>FUSION-ENST00000565522.5:50049-ENST00000324689.8:26258|2105
LSAVKSFLTVIQSIDARK
>FUSION-ENST00000565522.5:50049-ENST00000324689.8:26258|2330
SQKAKTLLLGN
>FUSION-ENST00000578200.1:63926-ENST00000578492.5:29751|1942
RSHSVAQTGLELLGSR
>FUSION-ENST00000578200.1:63926-ENST00000578492.5:29751|2278
YIFSRDRVSP
>ENST00000625094.1|SNV-360-G-A|2
MGSRSKK
>FUSION-ENST00000565522.5:50049-ENST00000324689.8:26258|802
YIFLTLLPNYH
>FUSION-ENST00000565522.5:50049-ENST00000324689.8:26258|775
LGLNLLFLIHNS
>FUSION-ENST00000578200.1:63926-ENST00000578492.5:29751|156
NDGGELRQKK
>FUSION-ENST00000565522.5:50049-ENST00000324689.8:26258|979
CLIFYLFIFSFIFINYTQGA
>FUSION-ENST00000570947.5:37357-ENST00000579407.5:26103|421
SEGSAGHVRACLVRGLANSV
>FUSION-ENST00000565522.5:50049-ENST00000324689.8:26258|1761
VVYPLPQLILKQFPYP
>ENST00000513104.6|SNV-8922-T-C|3
LANTETEFK
>FUSION-ENST00000578200.1:63926-ENST00000578492.5:29751|955
NSQKYWFK
>FUSION-ENST00000578200.1:63926-ENST00000578492.5:29751|705
SFCENTSGESLR
>FUSION-ENST00000578200.1:63926-ENST00000578492.5:29751|245
TSHLSLLPPITVICLR
>FUSION-ENST00000578200.1:63926-ENST00000578492.5:29751|2158
CDNSWFKR
>FUSION-ENST00000578200.1:63926-ENST00000578492.5:29751|2507
FFVNVLCHF
>FUSION-ENST00000565522.5:50049-ENST00000324689.8:26258|133
SQNLICCLL
>FUSION-ENST00000570947.5:37357-ENST00000579407.5:26103|504
LTSVKSNLFTVF
>FUSION-ENST00000565522.5:50049-ENST00000324689.8:26258|2272
MMSSCPL
>FUSION-ENST00000578200.1:63926-ENST00000578492.5:29751|1463
FPCLSLLSIWDYRCLPPR
>FUSION-ENST00000565522.5:50049-ENST00000324689.8:26258|1903
KGSRGQSQ
>FUSION-ENST00000578200.1:63926-ENST00000578492.5:29751|131
EKIVFLLLFYFFISISFGGTDGV
>FUSION-ENST00000565522.5:50049-ENST00000324689.8:26258|653
MSSTLLYYIR
>ENST00000427704.6|INDEL-223642-C-CA|4
KITCASERGHCWGQPQR
>FUSION-ENST00000565522.5:50049-ENST00000324689.8:26258|260
DHCNCIHYVIFLK
>FUSION-ENST00000570947.5:37357-ENST00000579407.5:26103|638
ASSVFSR
>ENST00000466387.5|SNV-1423036-G-T|2
IALYCHQLNICIK
>FUSION-ENST00000578200.1:63926-ENST00000578492.5:29751|293
MGNFTHSRFIGR
>FUSION-ENST00000565522.5:51146-ENST00000324689.8:22856|26
NKIFASKELR
>FUSION-ENST00000565522.5:50049-ENST00000324689.8:26258|229
MQTLLSQVKYIFMDIWK
>FUSION-ENST00000578200.1:63926-ENST00000578492.5:29751|2428
STFYLTK
>FUSION-ENST00000565522.5:50049-ENST00000324689.8:26258|2507
EGDVSIRKHVLLK
>FUSION-ENST00000578200.1:63926-ENST00000578492.5:29751|1030
MVFVLAK
>ENST00000503716.5|SNV-524744-C-T|3
INLFSSLSFAK
>FUSION-ENST00000578200.1:63926-ENST00000578492.5:29751|139
MYFFIKVLNWCFCLLCYLTER
>FUSION-ENST00000578200.1:63926-ENST00000578492.5:29751|347
MENRMLFK
>FUSION-ENST00000570947.5:37357-ENST00000579407.5:26103|1066
YNPHSSLQEEGMLISR
>ENST00000353706.6|SNV-13649-T-G|4
GKWNEQVDRK
>FUSION-ENST00000565522.5:50049-ENST00000324689.8:26258|1658
SVVTATWEAEAGRSPEPGRR
>ENST00000328333.12|MNV-16946-AC-A|10
HLPCGRSWRPGMR
>FUSION-ENST00000578200.1:63926-ENST00000578492.5:29751|2640
MRYILCK
>FUSION-ENST00000578200.1:63926-ENST00000578492.5:29751|2618
SGVLDQPGQHGKTPSLLK
>FUSION-ENST00000570947.5:37357-ENST00000579407.5:26103|800
RARVQTG
>FUSION-ENST00000578200.1:63926-ENST00000578492.5:29751|775
LYPIWLMSVHFDHLC
>FUSION-ENST00000565522.5:50049-ENST00000324689.8:26258|687
YVASFSIIGRRCLLMLELK
>ENST00000389737.5|SNV-4718-C-G|1
GALLPQGFWAAVEVWLERPQVANKR
>FUSION-ENST00000570947.5:37357-ENST00000579407.5:26103|657
GRHSQSANSFCFPGSPQPDFSSLIR
>FUSION-ENST00000565522.5:50049-ENST00000324689.8:26258|2294
LEAIILSKLSQGQKNQTPHVLTHR
>FUSION-ENST00000578200.1:63926-ENST00000578492.5:29751|163
RFLSFSYFTCLR
>FUSION-ENST00000570947.5:37357-ENST00000579407.5:26103|251
MSQRLIWSQCGLWR
>FUSION-ENST00000578200.1:63926-ENST00000578492.5:29751|286
PYIYQSVVIFFSGFI
>FUSION-ENST00000565522.5:50049-ENST00000324689.8:26258|356
MKWIIDLNLLEYCCSFIHQS
>FUSION-ENST00000570947.5:37357-ENST00000579407.5:26103|1004
ATRSPHKGTGLPK
>FUSION-ENST00000565522.5:50049-ENST00000324689.8:26258|405
MSSNILR
>FUSION-ENST00000578200.1:63926-ENST00000578492.5:29751|2729
GGSLEPR
>FUSION-ENST00000578200.1:63926-ENST00000578492.5:29751|238
LRGALLQLLLHSPR
>FUSION-ENST00000570947.5:37357-ENST00000579407.5:26103|1128
FLHSPSVFMLND
>ENST00000268919.6|SNV-2067-G-A|2
IDALTKIQK
>FUSION-ENST00000578200.1:63926-ENST00000578492.5:29751|252
MYHVPSR
>ENST00000379980.8|SNV-122098-T-C|4
EKKLTEDR
>ENST00000393203.3|SNV-32065-C-A|4
RTANDAVELQIK
>ENST00000462488.1|SNV-11195-G-A|4
HAPLEEFYSFDESM
>ENST00000543095.7|SNV-70642-G-C|2
RFALTLVMAALESPNPLLR
>FUSION-ENST00000578200.1:63926-ENST00000578492.5:29751|1218
MLIVCTLDMML
>ENST00000654578.1|SNV-3291-C-G|1
SWPVLLLTQAMQHQHSHRRTPLK
>FUSION-ENST00000578200.1:63926-ENST00000578492.5:29751|2672
HFLLPLCSQLSSSIPR
>ENST00000330553.6|INDEL-2870-G-GAG|18
GTCRTLWRTSR
>FUSION-ENST00000565522.5:50049-ENST00000324689.8:26258|1695
NYTNENIKWRSPYPNESTQLIK
>FUSION-ENST00000565522.5:50049-ENST00000324689.8:26258|578
ILELKSLMMMMVLMMMMMMILANTH
>FUSION-ENST00000570947.5:37357-ENST00000579407.5:26103|1115
PAYIAWG
>FUSION-ENST00000565522.5:50049-ENST00000324689.8:26258|357
INMKWIIDLNLLEYCCSFIHQS
>FUSION-ENST00000570947.5:37357-ENST00000579407.5:26103|932
VHKLHTPCNRHPEEEQK
>FUSION-ENST00000565522.5:50049-ENST00000324689.8:26258|2409
DLEQSEK
>ENST00000492076.1|SNV-6822-G-A|6
MMFYRQIQFLMVCELCQFSMPAQLK
>FUSION-ENST00000578200.1:63926-ENST00000578492.5:29751|1246
NLSNKIK
>FUSION-ENST00000578200.1:63926-ENST00000578492.5:29751|2315
APLHSSLGNR
>FUSION-ENST00000578200.1:63926-ENST00000578492.5:29751|2525
MTALKPGVKIPK
>FUSION-ENST00000578200.1:63926-ENST00000578492.5:29751|493
MPMRGSSAIKNEK
>FUSION-ENST00000565522.5:51146-ENST00000324689.8:22856|28
NKIFASK
>FUSION-ENST00000565522.5:50049-ENST00000324689.8:26258|1971
SRGTLKTLIR
>ENST00000467156.1|SNV-19150-A-G|11
QNIATLTVPISMRINMRWGKPSK
>FUSION-ENST00000570947.5:37357-ENST00000579407.5:26103|1096
ESHSVAQAGVRWRDLGSLQAPPPR
>FUSION-ENST00000565522.5:50049-ENST00000324689.8:26258|938
GYIHIISTVGYNIK
>FUSION-ENST00000578200.1:63926-ENST00000578492.5:29751|2462
MAHYSLDHLGSSNPPASAS
>FUSION-ENST00000578200.1:63926-ENST00000578492.5:29751|1511
RMWILGER
>FUSION-ENST00000565522.5:50049-ENST00000324689.8:26258|1632
MENLWSYYLSFSLPWLRKR
>ENST00000330553.6|INDEL-2870-G-GAG|20
LDSELRGTCRTLWR
>FUSION-ENST00000565522.5:50049-ENST00000324689.8:26258|1376
VSLCCPGWS
>FUSION-ENST00000570947.5:37357-ENST00000579407.5:26103|688
QAWPFSSSLPILEPRGQGCGCSR
>ENST00000277225.10|SNV-61483-G-A|2
WCSYQTPRR
>FUSION-ENST00000565522.5:50049-ENST00000324689.8:26258|660
CFFHLVFRATL
>ENST00000371809.3|SNV-5595-G-A|1
AQTYLDKVENTCKK
>FUSION-ENST00000570947.5:37357-ENST00000579407.5:26103|198
STCGTRCR
>FUSION-ENST00000565522.5:50049-ENST00000324689.8:26258|2339
VELLQTILCDHNAIK
>FUSION-ENST00000565522.5:50049-ENST00000324689.8:26258|2434
MFSDSRIE
>FUSION-ENST00000570947.5:37357-ENST00000579407.5:26103|244
ASPQPCQR
>ENST00000504981.5|SNV-15467-G-A|3
TKEERQQPVGASQQGPHPG
>FUSION-ENST00000565522.5:50049-ENST00000324689.8:26258|2209
LSLSGITLNLIK
>FUSION-ENST00000578200.1:63926-ENST00000578492.5:29751|1959
PYIKINSK
>FUSION-ENST00000565522.5:50049-ENST00000324689.8:26258|884
MLLIPDHSSIYSINIY
>ENST00000587569.5|SNV-18803-C-A|3
HGACGSALTGQR
>FUSION-ENST00000578200.1:63926-ENST00000578492.5:29751|2819
FFITNNCCK
>FUSION-ENST00000565522.5:50049-ENST00000324689.8:26258|1673
LSQGGGGCSEPRLHRCSPAWAAE
>FUSION-ENST00000578200.1:63926-ENST00000578492.5:29751|158
NDGGELR
>FUSION-ENST00000578200.1:63926-ENST00000578492.5:29751|2155
TDSGHQQELSK
>FUSION-ENST00000570947.5:37357-ENST00000579407.5:26103|771
CSAPELGLGRRPGLV
>FUSION-ENST00000565522.5:50049-ENST00000324689.8:26258|2427
MVTYTCSPSTLGGFL
>FUSION-ENST00000578200.1:63926-ENST00000578492.5:29751|1947
IQKLARNGGR
>FUSION-ENST00000565522.5:50049-ENST00000324689.8:26258|355
KWIIDLNLLEYCCSFIHQS
>FUSION-ENST00000565522.5:50049-ENST00000324689.8:26258|2267
MLCTCTLELKV
>FUSION-ENST00000570947.5:37357-ENST00000579407.5:26103|205
MWYLIQAHGVHGAR
>FUSION-ENST00000565522.5:50049-ENST00000324689.8:26258|1509
YMAYISNSKLGRSVIMCIFK
>FUSION-ENST00000565522.5:50049-ENST00000324689.8:26258|2334
MKTETKSQK
>FUSION-ENST00000578200.1:63926-ENST00000578492.5:29751|476
MMLSGLIHVPAK
>ENST00000465063.5|INDEL-14135-A-AA|8
KASILPRSSPCPCISSR
>FUSION-ENST00000578200.1:63926-ENST00000578492.5:29751|2636
YILCKYFLPDCSSPTAPQKMSQR
>FUSION-ENST00000570947.5:37357-ENST00000579407.5:26103|307
MCLCLLKFLSGIFCSF
>FUSION-ENST00000565522.5:50049-ENST00000324689.8:26258|774
MVLQVLEAGITFYFLK
>FUSION-ENST00000578200.1:63926-ENST00000578492.5:29751|1221
GEKEELYSGKT
>FUSION-ENST00000565522.5:50049-ENST00000324689.8:26258|79
IKSELEDFELVIAKSSAVLNDGVL
>FUSION-ENST00000565522.5:50049-ENST00000324689.8:26258|1613
GPVLDLGQFIYFSK
>FUSION-ENST00000578200.1:63926-ENST00000578492.5:29751|2237
KQVFTMVWEGLR
>FUSION-ENST00000565522.5:50049-ENST00000324689.8:26258|2501
HDDTFKGHVR
>FUSION-ENST00000578200.1:63926-ENST00000578492.5:29751|1505
MPVIPATREAEAGESLEPGR
>FUSION-ENST00000570947.5:37357-ENST00000579407.5:26103|427
RMSEGSAGHVRACLVR
>ENST00000487017.5|MNV-16946-AC-A|4
TWGPWRRR
>FUSION-ENST00000565522.5:50049-ENST00000324689.8:26258|504
MWLLENIK
>FUSION-ENST00000565522.5:50049-ENST00000324689.8:26258|2355
MQRTLIRIYYLLK
>ENST00000449959.6|SNV-30748-G-T|1
TIGWYYLLKKIPLVV
>FUSION-ENST00000578200.1:63926-ENST00000578492.5:29751|910
MVVCACSPRYSEVEMGGSLEPRK
>ENST00000354869.7|INDEL-14135-A-AA|6
IDADINVTQKK
>FUSION-ENST00000578200.1:63926-ENST00000578492.5:29751|1015
KTALTRH
>FUSION-ENST00000552629.5:607-ENST00000322723.9:28136|22
DSGVFTVT
>FUSION-ENST00000578200.1:63926-ENST00000578492.5:29751|2157
MVKPCFY
>ENST00000513021.1|SNV-524744-C-T|5
MAVHRDMINLFSSLS
>FUSION-ENST00000565522.5:50049-ENST00000324689.8:26258|208
MIINNILIFKMRNHGTDTFIK
>FUSION-ENST00000578200.1:63926-ENST00000578492.5:29751|634
HICNSLRIIARFTK
>FUSION-ENST00000578200.1:63926-ENST00000578492.5:29751|1775
MLARLVMNFWPQAIHSPWPPKVLR
>FUSION-ENST00000578200.1:63926-ENST00000578492.5:29751|1373
TEQDSISK
>FUSION-ENST00000565522.5:50049-ENST00000324689.8:26258|1184
KMTIDFLHL
>FUSION-ENST00000570947.5:37357-ENST00000579407.5:26103|1064
YNPHSSLQEEGMLISRRR
>ENST00000337685.6|SNV-37150-T-C|4
MESEYVLRNWKDQLWPAK
>FUSION-ENST00000578200.1:63926-ENST00000578492.5:29751|337
KALSLFVILFSIKLFHP
>FUSION-ENST00000578200.1:63926-ENST00000578492.5:29751|1908
MMKPRLY
>FUSION-ENST00000570947.5:37357-ENST00000579407.5:26103|566
CRPGWSAVAQSR
>FUSION-ENST00000578200.1:63926-ENST00000578492.5:29751|726
MDSLSIYQSSVIRTENEKSNGLWF
>ENST00000347528.8|SNV-173565-C-G|3
TKDELTPLHCGARNGHVR
>FUSION-ENST00000570947.5:37357-ENST00000579407.5:26103|1411
PVRFVGTSCR
>FUSION-ENST00000578200.1:63926-ENST00000578492.5:29751|606
SQGLKGIEANISLGQK
>FUSION-ENST00000578200.1:63926-ENST00000578492.5:29751|2412
IVAHLQPGTPR
>FUSION-ENST00000578200.1:63926-ENST00000578492.5:29751|2496
SVTQAGVQWCNLSSLQLLPPWLK
>ENST00000464827.1|SNV-112720-G-T|6
MVEVTDFPFNTSEWEGYLPKEIIR
>FUSION-ENST00000565522.5:50049-ENST00000324689.8:26258|1005
MLHHAQVIFAFFVETEFR
>FUSION-ENST00000570947.5:37357-ENST00000579407.5:26103|547
GWVCLQASCPPLRVCR
>FUSION-ENST00000578200.1:63926-ENST00000578492.5:29751|1064
MGEIMGAMQAYREKVGVCKPGR
>ENST00000371809.3|SNV-5595-G-A|5
LAKAQTYLDK
>FUSION-ENST00000578200.1:63926-ENST00000578492.5:29751|626
FTKMDTVILRLQSEIR
>FUSION-ENST00000578200.1:63926-ENST00000578492.5:29751|2407
LKQSSCFSLLSS
>FUSION-ENST00000565522.5:50049-ENST00000324689.8:26258|360
SSPLFSSKVKK
>FUSION-ENST00000570947.5:37357-ENST00000579407.5:26103|394
VGFPLSLPALPCSCWRSGDVGVEGR
>FUSION-ENST00000565522.5:50049-ENST00000324689.8:26258|1746
THLPIHERTFKIG
>FUSION-ENST00000570947.5:37357-ENST00000579407.5:26103|1007
MATRSPHK
>FUSION-ENST00000570947.5:37357-ENST00000579407.5:26103|704
HNVYENICRAASPR
>FUSION-ENST00000578200.1:63926-ENST00000578492.5:29751|788
HCPWWILQHGTVVV
>FUSION-ENST00000565522.5:50049-ENST00000324689.8:26258|2261
YAYVTNLHVVHMYPRT
>FUSION-ENST00000565522.5:50049-ENST00000324689.8:26258|234
VSNALASSDPPASVFQSAGIK
>FUSION-ENST00000570947.5:37357-ENST00000579407.5:26103|1250
MLNCPHIIGINPTCSWCK
>FUSION-ENST00000578200.1:63926-ENST00000578492.5:29751|1122
RLHRSLMNG
>FUSION-ENST00000565522.5:50049-ENST00000324689.8:26258|1735
MWKLLCLTEKPPNCFPMWLD
>FUSION-ENST00000570947.5:37357-ENST00000579407.5:26103|796
FGRGVPVCRR
>ENST00000342905.10|SNV-13290-C-G|1
EWNYPVFQDLNGQSGLTDSLGNLK
>FUSION-ENST00000578200.1:63926-ENST00000578492.5:29751|2309
AGLHLKKK
>FUSION-ENST00000570947.5:37357-ENST00000579407.5:26103|319
MVGMAITSPGADFVSRWAGGLVAW
>FUSION-ENST00000578200.1:63926-ENST00000578492.5:29751|2594
GPHCVTQAGLELLASSDPLPWLSK
>FUSION-ENST00000578200.1:63926-ENST00000578492.5:29751|2137
NYHIFARKGLLELLHK
>ENST00000462448.1|SNV-13255-T-C|1
LSDGNNP
>FUSION-ENST00000578200.1:63926-ENST00000578492.5:29751|1625
SWAGFQR
>FUSION-ENST00000578200.1:63926-ENST00000578492.5:29751|2848
MGTMKTGFRITG
>FUSION-ENST00000578200.1:63926-ENST00000578492.5:29751|894
MNEMNCLKFLH
>FUSION-ENST00000578200.1:63926-ENST00000578492.5:29751|526
MDLVIRSPGLCSSSSEAMVR
>FUSION-ENST00000565522.5:50049-ENST00000324689.8:26258|731
LPGSSNSPASALR
>FUSION-ENST00000565522.5:50049-ENST00000324689.8:26258|681
KTLSSNVGAKVISAIS
>FUSION-ENST00000578200.1:63926-ENST00000578492.5:29751|1352
MEGTMSSHYQICIDK
>FUSION-ENST00000578200.1:63926-ENST00000578492.5:29751|2008
MNVSYGIWHPKCVVSRGK
>FUSION-ENST00000578200.1:63926-ENST00000578492.5:29751|847
VLGLQAEPPCPANSSS
>FUSION-ENST00000578200.1:63926-ENST00000578492.5:29751|1979
CWTNWISTCK
>FUSION-ENST00000570947.5:37357-ENST00000579407.5:26103|718
MAFPEPPRGL
>FUSION-ENST00000578200.1:63926-ENST00000578492.5:29751|2841
MPSPLAILAHLLRLNSK
>FUSION-ENST00000565522.5:50049-ENST00000324689.8:26258|1258
LPHSLFFNVLTLAVYHILKQAR
>FUSION-ENST00000578200.1:63926-ENST00000578492.5:29751|2895
ALGNKEVNLVYNVR
>FUSION-ENST00000565522.5:50049-ENST00000324689.8:26258|2316
IDWIKKMWHIYTMEYYAAIK
>FUSION-ENST00000578200.1:63926-ENST00000578492.5:29751|367
SFYTLNFQ
>FUSION-ENST00000570947.5:37357-ENST00000579407.5:26103|694
RGCGEGYR
>FUSION-ENST00000565522.5:50049-ENST00000324689.8:26258|1798
NSESNYYVCFVHLYNMPK
>FUSION-ENST00000570947.5:37357-ENST00000579407.5:26103|233
AIPPLSDPWLRDGRDMR
>ENST00000604215.1|SNV-188-C-T|1
IGSSDGIFTCIFSSGILDSKHGR
>FUSION-ENST00000578200.1:63926-ENST00000578492.5:29751|1421
SFLLIFKIRTNI
>FUSION-ENST00000578200.1:63926-ENST00000578492.5:29751|1223
KGEKEELYSGK
>ENST00000674084.1|SNV-5078-C-T|2
VSVIQFLEAPIGDEDAEEAAVEK
>FUSION-ENST00000578200.1:63926-ENST00000578492.5:29751|984
VAGTTGTCHHAWQIFCIFSR
>FUSION-ENST00000578200.1:63926-ENST00000578492.5:29751|2460
MWHHAGVIFK
>ENST00000510167.1|SNV-36638-C-A|6
FGGKLVTFENVRMPSHQGAEQQQK
>ENST00000366503.3|SNV-41236-C-G|1
SFTCSSALRSHERTHTGEKPYECK
>ENST00000355690.8|SNV-30748-G-T|4
SQSRSYDYWLVLSPEEDSTR
>FUSION-ENST00000565522.5:50049-ENST00000324689.8:26258|1901
MYLWKREFIVLLVLASVTPLSR
>FUSION-ENST00000565522.5:50049-ENST00000324689.8:26258|501
SRLTATHCKLCLPGSR
>FUSION-ENST00000366577.10:446-ENST00000650197.1:111010|11
MSPALQDLSQPDLSHQMK
>FUSION-ENST00000578200.1:63926-ENST00000578492.5:29751|2706
TTFDIILK
>FUSION-ENST00000570947.5:37357-ENST00000579407.5:26103|938
CTSQSYCWMK
>FUSION-ENST00000578200.1:63926-ENST00000578492.5:29751|1645
IAKCSFADPMLLILSGV
>FUSION-ENST00000578200.1:63926-ENST00000578492.5:29751|535
VLSLTFKSLMYLELIFV
>FUSION-ENST00000565522.5:50049-ENST00000324689.8:26258|2509
EGDVSIR
>ENST00000290567.14|SNV-94592-C-T|3
TKLSKELLTLSQK
>FUSION-ENST00000578200.1:63926-ENST00000578492.5:29751|1109
MEPEFTMPK
>ENST00000277225.10|SNV-61483-G-A|6
SRGNFCCKWCSYQTPR
>FUSION-ENST00000570947.5:37357-ENST00000579407.5:26103|1135
SPCESLGS
>FUSION-ENST00000565522.5:50049-ENST00000324689.8:26258|708
MRDCLILVLRK
>FUSION-ENST00000570947.5:37357-ENST00000579407.5:26103|1296
MILMKTKI
>ENST00000436790.6|SNV-36638-C-A|4
ELSSSRSSTMCSLVR
>FUSION-ENST00000578200.1:63926-ENST00000578492.5:29751|1693
EGLSGKGVFFLCFYTLLSL
>FUSION-ENST00000570947.5:37357-ENST00000579407.5:26103|361
VLGSVHYTD
>FUSION-ENST00000565522.5:50049-ENST00000324689.8:26258|1643
DIYLFEELAYLKTSGNR
>FUSION-ENST00000570947.5:37357-ENST00000579407.5:26103|389
SGASPACV
>FUSION-ENST00000570947.5:37357-ENST00000579407.5:26103|445
LTERGHEATCFVLGGFETKAFHHR
>FUSION-ENST00000565522.5:50049-ENST00000324689.8:26258|710
MRDCLILVLR
>FUSION-ENST00000578200.1:63926-ENST00000578492.5:29751|1060
MGAMQAYREK
>FUSION-ENST00000565522.5:51146-ENST00000324689.8:22856|31
LPRLVWNSSWPQVSLLPQPPN
>FUSION-ENST00000565522.5:50049-ENST00000324689.8:26258|1764
MAFSIFRVVYPLPQLILKQFPYP
>FUSION-ENST00000578200.1:63926-ENST00000578492.5:29751|1615
LPRLVLHSWTQVILLR
>FUSION-ENST00000565522.5:50049-ENST00000324689.8:26258|49
IYWSPLLIE
>FUSION-ENST00000578200.1:63926-ENST00000578492.5:29751|684
KDISEVELLRIVIVR
>FUSION-ENST00000565522.5:50049-ENST00000324689.8:26258|1585
TTLFQEFMSGGFKSFFFVVFNITL
>FUSION-ENST00000565522.5:50049-ENST00000324689.8:26258|162
IGLNFAKRYLSL
>FUSION-ENST00000578200.1:63926-ENST00000578492.5:29751|2161
MCDNSWFK
>FUSION-ENST00000565522.5:50049-ENST00000324689.8:26258|479
MIILCVSPLGFGMWR
>FUSION-ENST00000578200.1:63926-ENST00000578492.5:29751|2214
GESSCGSPERPWLLLLIY
>FUSION-ENST00000578200.1:63926-ENST00000578492.5:29751|2319
MCTSVHRCEHNTLQP
>FUSION-ENST00000570947.5:37357-ENST00000579407.5:26103|352
LNAVGSRGSQQKTR
>FUSION-ENST00000565522.5:50049-ENST00000324689.8:26258|1196
MILGLNQ
>FUSION-ENST00000578200.1:63926-ENST00000578492.5:29751|2735
ILAGCGDSR
>FUSION-ENST00000570947.5:37357-ENST00000579407.5:26103|16
RSPSTVVAGPHR
>FUSION-ENST00000565522.5:50049-ENST00000324689.8:26258|2281
EWEHHTPGPVVE
>FUSION-ENST00000578200.1:63926-ENST00000578492.5:29751|2016
VSRNTLCLLC
>FUSION-ENST00000570947.5:37357-ENST00000579407.5:26103|617
KCPYLTSYLLSPAAMGPEPGACR
>FUSION-ENST00000570947.5:37357-ENST00000579407.5:26103|492
MWHEVNIKVSFFHVNIQSQHHLLK
>FUSION-ENST00000570947.5:37357-ENST00000579407.5:26103|50
FSQTDGGGAWFWDETVPPQAVSIS
>FUSION-ENST00000565522.5:50049-ENST00000324689.8:26258|942
LFVVLAYAVDTR
>FUSION-ENST00000565522.5:50049-ENST00000324689.8:26258|67
LRLKYDI
>ENST00000651671.1|SNV-26567-G-C|1
NGGACVDGLNTYNCR
>FUSION-ENST00000578200.1:63926-ENST00000578492.5:29751|1437
GFRSRTPDLK
>FUSION-ENST00000565522.5:50049-ENST00000324689.8:26258|2345
TLIRIYYLLKHIECS
>FUSION-ENST00000578200.1:63926-ENST00000578492.5:29751|244
LLLTSYLIPVATN
>FUSION-ENST00000565522.5:50049-ENST00000324689.8:26258|1680
GACQWSQLLGRLR
>FUSION-ENST00000578200.1:63926-ENST00000578492.5:29751|2840
PSPLAILAHLLRLNSK
>FUSION-ENST00000570947.5:37357-ENST00000579407.5:26103|1087
DGGQRALR
>FUSION-ENST00000578200.1:63926-ENST00000578492.5:29751|1553
MNNIKDSGVLTGFDSFT
>FUSION-ENST00000565522.5:50049-ENST00000324689.8:26258|252
NCITSFPGSRMKVLPR
>FUSION-ENST00000578200.1:63926-ENST00000578492.5:29751|915
LPLITISKKNYNCD
>FUSION-ENST00000578200.1:63926-ENST00000578492.5:29751|828
QRNLCSKAFMLLLSCR
>FUSION-ENST00000565522.5:50049-ENST00000324689.8:26258|109
ARAQDVGEPK
>FUSION-ENST00000578200.1:63926-ENST00000578492.5:29751|77
PFKAAAPNLR
>FUSION-ENST00000565522.5:50049-ENST00000324689.8:26258|649
MSSTLLYYIRIIFRVMF
>FUSION-ENST00000578200.1:63926-ENST00000578492.5:29751|2926
MVTLSTSTTVSITLITK
>FUSION-ENST00000570947.5:37357-ENST00000579407.5:26103|1136
MSPCESLGS
>FUSION-ENST00000413171.6:55948-ENST00000445716.6:20478|17
NEKKQQK
>FUSION-ENST00000565522.5:51146-ENST00000324689.8:22856|57
GFHHIGQAGLELLTL
>FUSION-ENST00000570947.5:37357-ENST00000579407.5:26103|549
LIFCIFSRDGVSPC
>FUSION-ENST00000570947.5:37357-ENST00000579407.5:26103|791
GKTAYLSAQLGKAEPPGR
>FUSION-ENST00000578200.1:63926-ENST00000578492.5:29751|2406
QSSCFSLLSS
>FUSION-ENST00000578200.1:63926-ENST00000578492.5:29751|2626
KLARCVAGACHPSYSGG
>FUSION-ENST00000565522.5:50049-ENST00000324689.8:26258|1494
SVIMCIFK
>FUSION-ENST00000570947.5:37357-ENST00000579407.5:26103|323
MPLRNDLSLCLPQIK
>FUSION-ENST00000565522.5:51146-ENST00000324689.8:22856|49
SSKLTYVVAYIRICYFFFF
>ENST00000643088.1|SNV-31670-C-T|2
LESQAGQQVSCGARDR
>ENST00000504981.5|SNV-15467-G-A|4
LHCRTKEER
>FUSION-ENST00000578200.1:63926-ENST00000578492.5:29751|2409
MIVAHLQPGTPRLKQSSCFSLLSS
>FUSION-ENST00000578200.1:63926-ENST00000578492.5:29751|2944
MVMHTLTHTHSHTHTHSL
>FUSION-ENST00000570947.5:37357-ENST00000579407.5:26103|46
TYTAWRRSTGAPVTPS
>FUSION-ENST00000578200.1:63926-ENST00000578492.5:29751|2591
MIHPPQPPKVWDYR
>ENST00000263650.12|SNV-59346-G-A|1
ESDTETQDHSRK
>FUSION-ENST00000570947.5:37357-ENST00000579407.5:26103|157
YLNLCCSST
>FUSION-ENST00000565522.5:50049-ENST00000324689.8:26258|1715
ISNGDPLIQMKALNLLK
>ENST00000487143.5|SNV-172480-A-G|2
GKQLFLGKSHEE
>FUSION-ENST00000578200.1:63926-ENST00000578492.5:29751|2550
ARSQLTATSASWVQVILLLHPPK
>FUSION-ENST00000570947.5:37357-ENST00000579407.5:26103|45
RSTGAPVTPS
>FUSION-ENST00000570947.5:37357-ENST00000579407.5:26103|1425
MELSVFNDASK
>FUSION-ENST00000565522.5:50049-ENST00000324689.8:26258|1648
MGYNPLR
>FUSION-ENST00000565522.5:50049-ENST00000324689.8:26258|895
IILKHYRSSLMEYLLTYSSM
>FUSION-ENST00000565522.5:50049-ENST00000324689.8:26258|1640
TSGNRYR
>FUSION-ENST00000578200.1:63926-ENST00000578492.5:29751|2668
TCQPLICFRSL
>FUSION-ENST00000570947.5:37357-ENST00000579407.5:26103|703
HNVYENICRAASPRR
>FUSION-ENST00000570947.5:37357-ENST00000579407.5:26103|893
EAACAGK
>FUSION-ENST00000578200.1:63926-ENST00000578492.5:29751|2427
MSTFYLTKFVP
>FUSION-ENST00000578200.1:63926-ENST00000578492.5:29751|1740
VKGFMYLFLPS
>FUSION-ENST00000578200.1:63926-ENST00000578492.5:29751|115
MPTSVIFKFFDYGHSCR
>FUSION-ENST00000570947.5:37357-ENST00000579407.5:26103|996
SLKTEIF
>FUSION-ENST00000565522.5:50049-ENST00000324689.8:26258|785
KAVAVSKESNN
>FUSION-ENST00000565522.5:50049-ENST00000324689.8:26258|612
SDFPKVKQ
>FUSION-ENST00000565522.5:50049-ENST00000324689.8:26258|1820
SVLFIFITCLR
>ENST00000359863.8|SNV-34247-C-T|1
LVFGSVFLFAAENEQMLKPHLHK
>ENST00000496811.6|INDEL-43902-A-AA|1
WPGCCSS
>FUSION-ENST00000565522.5:50049-ENST00000324689.8:26258|2285
NQTPHVLTHRWELNSENTWTR
>FUSION-ENST00000578200.1:63926-ENST00000578492.5:29751|1033
MFFFNVFATS
>FUSION-ENST00000565522.5:50049-ENST00000324689.8:26258|1334
EENFSRK
>FUSION-ENST00000578200.1:63926-ENST00000578492.5:29751|1696
EVFVCLFPAHLSFPQLP
>FUSION-ENST00000565522.5:50049-ENST00000324689.8:26258|1767
MAFSIFR
>FUSION-ENST00000578200.1:63926-ENST00000578492.5:29751|1503
MPVIPATREAEAGESLEPGRWR
>ENST00000542639.5|SNV-89515-G-A|1
NLPSISGLLK
>FUSION-ENST00000565522.5:50049-ENST00000324689.8:26258|2192
CIYLNSRVSILVGNHRDISSK
>ENST00000325875.7|SNV-21544-C-T|1
NLEIDNKIKQTSSSDSHSLNNK
>ENST00000341119.10|INDEL-40078-T-TT|5
AFFPETKCSK
>FUSION-ENST00000578200.1:63926-ENST00000578492.5:29751|532
YLELIFV
>FUSION-ENST00000578200.1:63926-ENST00000578492.5:29751|1443
MSCSFFCIFSR
>ENST00000462488.1|SNV-11195-G-A|6
MNCNFQKHAPLEEFYSFDESM
>ENST00000362061.4|SNV-72082-C-T|4
AMPRGQAPPAPCQCLRVESSMPEDR
>FUSION-ENST00000578200.1:63926-ENST00000578492.5:29751|2782
KFHWGRAWWLTVVILGLWGG
>FUSION-ENST00000570947.5:37357-ENST00000579407.5:26103|573
CEGSFVCR
>FUSION-ENST00000565522.5:50049-ENST00000324689.8:26258|734
WSLTLSPR
>FUSION-ENST00000565522.5:50049-ENST00000324689.8:26258|1300
PVVPATQEAEVGGSFEPGR
>FUSION-ENST00000565522.5:50049-ENST00000324689.8:26258|1957
GQGGGSNYK
>FUSION-ENST00000565522.5:50049-ENST00000324689.8:26258|452
QEDPSSEAAVSYDHTTALQPR
>FUSION-ENST00000570947.5:37357-ENST00000579407.5:26103|776
VRSASEAWPGLTR
>FUSION-ENST00000565522.5:50049-ENST00000324689.8:26258|986
VKIYSMSYIIFALFSYFFHSVR
>FUSION-ENST00000570947.5:37357-ENST00000579407.5:26103|1209
VTCPGECAVHT
>FUSION-ENST00000570947.5:37357-ENST00000579407.5:26103|331
VVLVFFVFSFR
>ENST00000462185.1|SNV-54868-G-A|5
MQPVPESSDRLLTVEQVNFRK
>FUSION-ENST00000565522.5:50049-ENST00000324689.8:26258|1476
MFSVTDSQIPSSLLPPFWLYLLI
>FUSION-ENST00000565522.5:50049-ENST00000324689.8:26258|1317
FFFFFLR
>FUSION-ENST00000570947.5:37357-ENST00000579407.5:26103|1035
NSANNKNNPL
>FUSION-ENST00000570947.5:37357-ENST00000579407.5:26103|795
GVPVCRR
>FUSION-ENST00000565522.5:50049-ENST00000324689.8:26258|2308
NDEFMSFVGTWMK
>FUSION-ENST00000565522.5:50049-ENST00000324689.8:26258|2239
MRNDKGEILLIQR
>FUSION-ENST00000578200.1:63926-ENST00000578492.5:29751|141
GVTWLSS
>FUSION-ENST00000578200.1:63926-ENST00000578492.5:29751|2280
YIFSRDR
>FUSION-ENST00000578200.1:63926-ENST00000578492.5:29751|1259
EHTNQWKELPMAK
>FUSION-ENST00000565522.5:50049-ENST00000324689.8:26258|1072
TYFYFLLLLK
>FUSION-ENST00000565522.5:50049-ENST00000324689.8:26258|536
NYITVMPGVR
>FUSION-ENST00000578200.1:63926-ENST00000578492.5:29751|1047
VGVCKPGR
>FUSION-ENST00000578200.1:63926-ENST00000578492.5:29751|1242
MMEVCQRNTRTNGK
>FUSION-ENST00000565522.5:50049-ENST00000324689.8:26258|134
MSQNLICCLL
>FUSION-ENST00000578200.1:63926-ENST00000578492.5:29751|16
DYSFIAKC
>ENST00000417564.3|SNV-70283-C-A|1
NEPLLKHGDR
>FUSION-ENST00000565522.5:50049-ENST00000324689.8:26258|304
IFLINSHLLLLTDELYNLFSR
>FUSION-ENST00000565522.5:50049-ENST00000324689.8:26258|235
MVSNALASSDPPASVFQSAGIK
>FUSION-ENST00000565522.5:50049-ENST00000324689.8:26258|2103
SFLTVIQSIDARK
>FUSION-ENST00000565522.5:50049-ENST00000324689.8:26258|123
YFRMGRGMMSPTNR
>FUSION-ENST00000570947.5:37357-ENST00000579407.5:26103|1352
FCVSVCQAVDI
>FUSION-ENST00000578200.1:63926-ENST00000578492.5:29751|284
MYITIFILL
>FUSION-ENST00000565522.5:50049-ENST00000324689.8:26258|755
NIFISMS
>FUSION-ENST00000578200.1:63926-ENST00000578492.5:29751|1410
MIWGFNTFAFLLKCAFWHMTVLW
>FUSION-ENST00000565522.5:50049-ENST00000324689.8:26258|445
ITPLPSNPGNSETLSLKKIFLR
>FUSION-ENST00000578200.1:63926-ENST00000578492.5:29751|2528
MPCISFVHLSK
>FUSION-ENST00000578200.1:63926-ENST00000578492.5:29751|2354
FQWLMPIIPALWEAEAGR
>FUSION-ENST00000565522.5:51146-ENST00000324689.8:22856|99
SVESRSSRAAWVT
>FUSION-ENST00000552629.5:607-ENST00000322723.9:28136|26
SLNSFCPSAFPFPFER
>FUSION-ENST00000565522.5:50049-ENST00000324689.8:26258|253
MNCITSFPGSRMKVLPR
>ENST00000487143.5|SNV-172480-A-G|3
GKQLFLGK
>ENST00000643048.1|MNV-27114-GCCCAGGACAAAG-G|1
GPGQRLSVPVK
>FUSION-ENST00000565522.5:50049-ENST00000324689.8:26258|2138
CVSHIQEKAPNESEI
>ENST00000417996.2|INDEL-4822-T-TG|MNV-4825-GT-G|2
LLTDYQELMNVKLALDVEIATYR
>FUSION-ENST00000578200.1:63926-ENST00000578492.5:29751|1883
DGVLPCWPGWS
>FUSION-ENST00000578200.1:63926-ENST00000578492.5:29751|2710
ALATFFKTTFDIILKSVNR
>FUSION-ENST00000570947.5:37357-ENST00000579407.5:26103|36
WWGGVVLG
>FUSION-ENST00000565522.5:50049-ENST00000324689.8:26258|81
IKSELEDFELVIAK
>FUSION-ENST00000570947.5:37357-ENST00000579407.5:26103|853
NVKLHSRER
>FUSION-ENST00000565522.5:50049-ENST00000324689.8:26258|1531
LYNTVIACR
>FUSION-ENST00000578200.1:63926-ENST00000578492.5:29751|155
MCHHTRLIFCIFSR
>FUSION-ENST00000578200.1:63926-ENST00000578492.5:29751|1970
KLNLYLMPYIKINSK
>FUSION-ENST00000570947.5:37357-ENST00000579407.5:26103|236
GAVTGPPKAIPPLSDPWLRDGR
>ENST00000513874.5|SNV-6428-T-A|2
DLEKVCMEYGFTDFR
>FUSION-ENST00000570947.5:37357-ENST00000579407.5:26103|372
MTILSLK
>FUSION-ENST00000578200.1:63926-ENST00000578492.5:29751|1557
ETRAYYVLR
>ENST00000306100.10|SNV-621441-C-A|3
CHAEGIPKPQLGWLKNGIDIKPK
>FUSION-ENST00000565522.5:50049-ENST00000324689.8:26258|1926
NVLFFKN
>ENST00000433402.2|SNV-369-C-G|3
AWEPERPASSSTR
>ENST00000607197.6|MNV-9441-GAGA-G|4
EDGKVFDEVYYTAGYNSPVK
>FUSION-ENST00000565522.5:50049-ENST00000324689.8:26258|2078
LKSLCGQKYHK
>FUSION-ENST00000578200.1:63926-ENST00000578492.5:29751|2718
APSRLTATSASWVQAILLPQPPE
>FUSION-ENST00000570947.5:37357-ENST00000579407.5:26103|329
VVLVFFVFSFRSFEFCKILE
>FUSION-ENST00000578200.1:63926-ENST00000578492.5:29751|605
SQGLKGIEANISLGQKTFGMF
>FUSION-ENST00000565522.5:50049-ENST00000324689.8:26258|283
MIVQITSISVKVLISSL
>ENST00000470328.1|INDEL-40078-T-TT|7
CSKAAIL
>FUSION-ENST00000578200.1:63926-ENST00000578492.5:29751|1265
MSKEHTNQWK
>FUSION-ENST00000565522.5:50049-ENST00000324689.8:26258|654
AVQVSLQIPK
>FUSION-ENST00000565522.5:50049-ENST00000324689.8:26258|2357
FIKINHMSYTRAQR
>FUSION-ENST00000565522.5:50049-ENST00000324689.8:26258|354
MMAQSVEPVR
>FUSION-ENST00000565522.5:50049-ENST00000324689.8:26258|835
LKRLHLISHGCR
>FUSION-ENST00000565522.5:50049-ENST00000324689.8:26258|1453
VDYRPHKFLQ
>FUSION-ENST00000565522.5:50049-ENST00000324689.8:26258|1737
MWIYNIFPFMS
>FUSION-ENST00000570947.5:37357-ENST00000579407.5:26103|629
SEKKNLTSVLFNFIK
>FUSION-ENST00000578200.1:63926-ENST00000578492.5:29751|170
LFYYYLQLFK
>FUSION-ENST00000570947.5:37357-ENST00000579407.5:26103|44
STGAPVTPS
>FUSION-ENST00000578200.1:63926-ENST00000578492.5:29751|819
MLLLSCRDSIIKSFCGVK
>FUSION-ENST00000570947.5:37357-ENST00000579407.5:26103|320
VGMAITSPGADFVSR
>FUSION-ENST00000570947.5:37357-ENST00000579407.5:26103|667
RGASPAR
>ENST00000360461.9|SNV-7339-T-C|3
ALATGLGSEAIR
>FUSION-ENST00000565522.5:50049-ENST00000324689.8:26258|1554
MTFIPIKSEMYTSK
>FUSION-ENST00000565522.5:50049-ENST00000324689.8:26258|1870
MSHHAWPDFFSFITTPYFPSK
>ENST00000375156.4|SNV-923-G-A|4
LGSCCRVLALGFPFGSGPPK
>FUSION-ENST00000578200.1:63926-ENST00000578492.5:29751|440
LVIFAHLFSLKK
>FUSION-ENST00000565522.5:50049-ENST00000324689.8:26258|531
MPGVRIR
>FUSION-ENST00000578200.1:63926-ENST00000578492.5:29751|902
MARPHLCK
>FUSION-ENST00000565522.5:50049-ENST00000324689.8:26258|1327
GVNPCLKKK
>FUSION-ENST00000565522.5:50049-ENST00000324689.8:26258|1006
QCDIILAACEGKLMT
>FUSION-ENST00000570947.5:37357-ENST00000579407.5:26103|903
CQPPTSLL
>FUSION-ENST00000565522.5:50049-ENST00000324689.8:26258|1236
MPVNDRK
>FUSION-ENST00000565522.5:50049-ENST00000324689.8:26258|60
SKMLCWSPKDSLNINLYL
>FUSION-ENST00000578200.1:63926-ENST00000578492.5:29751|913
VVCACSPR
>FUSION-ENST00000570947.5:37357-ENST00000579407.5:26103|719
AFPEPPR
>FUSION-ENST00000570947.5:37357-ENST00000579407.5:26103|322
PLRNDLSLCLPQIK
>FUSION-ENST00000565522.5:50049-ENST00000324689.8:26258|1109
IMAHCTLKLLASSDPPTVEF
>ENST00000554913.5|SNV-8458-G-A|2
SSAGKTQLALQLYLAVQFPR
>FUSION-ENST00000578200.1:63926-ENST00000578492.5:29751|2813
DSFFLGCFHKNSVTEFKCVDIFK
>FUSION-ENST00000570947.5:37357-ENST00000579407.5:26103|1269
SGESGHPR
>FUSION-ENST00000578200.1:63926-ENST00000578492.5:29751|1667
LKFSFASSHPPLFKK
>FUSION-ENST00000578200.1:63926-ENST00000578492.5:29751|2022
AVGTFGVWLWGN
>ENST00000326756.4|SNV-11675-G-A|8
HLVKHTGIFPYQCK
>FUSION-ENST00000413171.6:55948-ENST00000445716.6:20478|16
RSIRNTVR
>FUSION-ENST00000565522.5:50049-ENST00000324689.8:26258|1805
SICWMNVCSQLSAKL
>FUSION-ENST00000565522.5:50049-ENST00000324689.8:26258|349
AQSVEPVRTYTAFIN
>FUSION-ENST00000570947.5:37357-ENST00000579407.5:26103|1142
MTYFKGK
>FUSION-ENST00000570947.5:37357-ENST00000579407.5:26103|625
NLTSVLFNFIKWVPL
>FUSION-ENST00000570947.5:37357-ENST00000579407.5:26103|118
MVYLAWF
>FUSION-ENST00000565522.5:50049-ENST00000324689.8:26258|204
RNHGTDTFIK
>FUSION-ENST00000565522.5:50049-ENST00000324689.8:26258|429
HPKVLGLQA
>FUSION-ENST00000578200.1:63926-ENST00000578492.5:29751|2080
MGNSWYSWY
>FUSION-ENST00000578200.1:63926-ENST00000578492.5:29751|1871
MKMKTTMGYYFTTTR
>FUSION-ENST00000578200.1:63926-ENST00000578492.5:29751|331
NASVQSHLASHFFFRR
>FUSION-ENST00000570947.5:37357-ENST00000579407.5:26103|580
ERCFYLKGTC
>FUSION-ENST00000578200.1:63926-ENST00000578492.5:29751|1517
MSPAYICIGRSRLGVQIR
>FUSION-ENST00000578200.1:63926-ENST00000578492.5:29751|180
MWCVCVYM
>FUSION-ENST00000578200.1:63926-ENST00000578492.5:29751|2430
DRTVLPHCKFCCLTK
>ENST00000265018.4|SNV-145044-C-T|4
DSGEKPGKGASRPEDLQLIGCLQTR
>ENST00000233092.10|SNV-1506-C-A|3
KVVITPSFAYGKEGYGST
>FUSION-ENST00000570947.5:37357-ENST00000579407.5:26103|273
YVQLHKANTRVEHNV
>FUSION-ENST00000578200.1:63926-ENST00000578492.5:29751|1311
WNKREEQWK
>FUSION-ENST00000570947.5:37357-ENST00000579407.5:26103|752
TAQPTTWKMVLFIVFG
>FUSION-ENST00000570947.5:37357-ENST00000579407.5:26103|648
MDNVCFDSSHACVTHTPVKVQR
>ENST00000318023.11|SNV-48771-G-T|2
TKPIIFVSDRANSNKELGVDQ
>ENST00000462185.1|SNV-54868-G-A|11
MLCQLLPMQPVPESSDR
>FUSION-ENST00000565522.5:50049-ENST00000324689.8:26258|203
RNHGTDTFIKTSNK
>FUSION-ENST00000578200.1:63926-ENST00000578492.5:29751|72
AAAPNLRHRDR
>FUSION-ENST00000570947.5:37357-ENST00000579407.5:26103|1119
VPTDFRSHSFSKIMVVNFVHVR
>FUSION-ENST00000565522.5:50049-ENST00000324689.8:26258|1100
MCSLTVLIPSLVK
>FUSION-ENST00000565522.5:50049-ENST00000324689.8:26258|1946
TTEMVPCPF
>FUSION-ENST00000565522.5:50049-ENST00000324689.8:26258|1138
LPLTFKCKSLCGHTFYFFCAYIQE
>FUSION-ENST00000578200.1:63926-ENST00000578492.5:29751|866
IVEVNYYIC
>FUSION-ENST00000570947.5:37357-ENST00000579407.5:26103|171
FTEHMWYSMQAHRVS
>FUSION-ENST00000570947.5:37357-ENST00000579407.5:26103|60
MLLLFFMVYIRGPQPFWHQGQVLWK
>ENST00000383695.1|SNV-143-T-A|1
TVLFVVFFAIYLITMVGNIGLVA
>FUSION-ENST00000578200.1:63926-ENST00000578492.5:29751|2056
FINIISV
>FUSION-ENST00000570947.5:37357-ENST00000579407.5:26103|1171
MTLLDIGFIIDSVFL
>FUSION-ENST00000578200.1:63926-ENST00000578492.5:29751|2173
MMQVKNL
>FUSION-ENST00000565522.5:50049-ENST00000324689.8:26258|1141
MLPLTFKCK
>FUSION-ENST00000578200.1:63926-ENST00000578492.5:29751|2940
MYNVYIIILISDTGFSFNGLDR
>FUSION-ENST00000578200.1:63926-ENST00000578492.5:29751|2247
KLHHIWPSK
>FUSION-ENST00000578200.1:63926-ENST00000578492.5:29751|2553
AFLGTVTKQK
>FUSION-ENST00000565522.5:50049-ENST00000324689.8:26258|1465
LSFHVSKHSRT
>FUSION-ENST00000565522.5:50049-ENST00000324689.8:26258|1114
HGLTLSPRVECNIMIMAHCTLK
>ENST00000330553.6|INDEL-2870-G-GAG|16
TLWRTSRTSTR
>FUSION-ENST00000578200.1:63926-ENST00000578492.5:29751|2344
MPVIPALWEAEGMDRLSS
>FUSION-ENST00000578200.1:63926-ENST00000578492.5:29751|164
CICVVRRFLSFSYFTCLR
>FUSION-ENST00000570947.5:37357-ENST00000579407.5:26103|918
TVLLLVAMQIK
>ENST00000353706.6|SNV-13649-T-G|1
WNEQVDRKYTR
>FUSION-ENST00000565522.5:50049-ENST00000324689.8:26258|2373
QLLEMKTSVGGLTVDK
>FUSION-ENST00000570947.5:37357-ENST00000579407.5:26103|977
GCAPTLVL
>ENST00000464248.1|SNV-1506-C-A|1
SSYNPFICIRKGR
>ENST00000496348.5|INDEL-40078-T-TT|1
LFFQKQNVRR
>FUSION-ENST00000565522.5:50049-ENST00000324689.8:26258|2152
ESLKIDPTTSK
>FUSION-ENST00000565522.5:50049-ENST00000324689.8:26258|959
MHSPFYVIEFLALQSMNIVNSVKVL
>FUSION-ENST00000578200.1:63926-ENST00000578492.5:29751|740
MGLSSCRK
>FUSION-ENST00000578200.1:63926-ENST00000578492.5:29751|1307
MMSYVMTQSGATFWSLR
>FUSION-ENST00000570947.5:37357-ENST00000579407.5:26103|415
FLNHAIFPLFR
>ENST00000487017.5|MNV-16946-AC-A|11
ENLGTLEK
>FUSION-ENST00000570947.5:37357-ENST00000579407.5:26103|158
MYLNLCCSST
>FUSION-ENST00000565522.5:50049-ENST00000324689.8:26258|1201
QVLSQLLSFTVPAR
>FUSION-ENST00000578200.1:63926-ENST00000578492.5:29751|1111
EKTGIIDTA
>FUSION-ENST00000565522.5:50049-ENST00000324689.8:26258|742
SKFTSLHHK
>FUSION-ENST00000565522.5:50049-ENST00000324689.8:26258|655
LLKAVQVSLQIPK
>ENST00000389737.5|SNV-4718-C-G|3
AEVGRTGISYR
>ENST00000258526.9|SNV-981-C-A|1
CNTAASDHDTAIALKDTEGR
>ENST00000337685.6|SNV-37150-T-C|1
NWKDQLWPAKVLSR
>FUSION-ENST00000578200.1:63926-ENST00000578492.5:29751|2454
ESHYVAQAGLK
>FUSION-ENST00000578200.1:63926-ENST00000578492.5:29751|173
MFFFFLGPIENEAVFFGR
>FUSION-ENST00000578200.1:63926-ENST00000578492.5:29751|73
AAAPNLRHR
>ENST00000328333.12|MNV-16946-AC-A|3
APQARRAPSAFLENAG
>FUSION-ENST00000578200.1:63926-ENST00000578492.5:29751|2878
MPGLFEPFLVRVLKT
>FUSION-ENST00000578200.1:63926-ENST00000578492.5:29751|2920
MSISLYLYLIQAFLSMVWIEKYSLQ
>FUSION-ENST00000565522.5:50049-ENST00000324689.8:26258|401
SSNILRRIFFFLSSR
>FUSION-ENST00000578200.1:63926-ENST00000578492.5:29751|239
ARLRGALLQLLLHSPR
>FUSION-ENST00000565522.5:50049-ENST00000324689.8:26258|1607
RLYFLERFIK
>FUSION-ENST00000565522.5:50049-ENST00000324689.8:26258|1175
MYSLNFLRHNLHSTK
>FUSION-ENST00000578200.1:63926-ENST00000578492.5:29751|2674
MLLRSIHAGYQYFVPFHS
>FUSION-ENST00000565522.5:50049-ENST00000324689.8:26258|2184
AMMPTVSITI
>FUSION-ENST00000570947.5:37357-ENST00000579407.5:26103|1317
GRVWWVMPVIPALWEAKAGGSPEVR
>FUSION-ENST00000578200.1:63926-ENST00000578492.5:29751|2369
LHLYKNYKN
>FUSION-ENST00000578200.1:63926-ENST00000578492.5:29751|1126
MDKILRASGWDNNI
>FUSION-ENST00000570947.5:37357-ENST00000579407.5:26103|661
MISFSSF
>FUSION-ENST00000578200.1:63926-ENST00000578492.5:29751|755
KPIPGAKKVGDCGLGK
>FUSION-ENST00000565522.5:51146-ENST00000324689.8:22856|140
TCSPGYLGGR
>FUSION-ENST00000570947.5:37357-ENST00000579407.5:26103|1283
DSFLDSRFYSVGLYVCPYASTSLF
>FUSION-ENST00000578200.1:63926-ENST00000578492.5:29751|1207
MYYGVLQYVKSK
>FUSION-ENST00000578200.1:63926-ENST00000578492.5:29751|1851
MLAKMWRNWNPHTLLVGM
>FUSION-ENST00000570947.5:37357-ENST00000579407.5:26103|586
MYLGKYLGVELAHQRER
>ENST00000642196.1|SNV-118507-G-T|5
LMVDFFNIFNEIVMKLVIMIM
>FUSION-ENST00000565522.5:50049-ENST00000324689.8:26258|1023
TSFWLLSSR
>FUSION-ENST00000570947.5:37357-ENST00000579407.5:26103|379
NTYREEHKTQMSIK
>ENST00000337685.6|SNV-37150-T-C|6
MESEYVLRNWK
>FUSION-ENST00000578200.1:63926-ENST00000578492.5:29751|1101
YYLNVNTGNGDKQR
>FUSION-ENST00000578200.1:63926-ENST00000578492.5:29751|2617
SGVLDQPGQHGKTPSLLKIK
>FUSION-ENST00000570947.5:37357-ENST00000579407.5:26103|1040
TQRGWETLCVSLLCGCAVPVVP
>FUSION-ENST00000578200.1:63926-ENST00000578492.5:29751|2240
LRLYQKNK
>FUSION-ENST00000578200.1:63926-ENST00000578492.5:29751|428
AVFVTVTL
>ENST00000465063.5|INDEL-14135-A-AA|5
SSPCPCISSR
>FUSION-ENST00000578200.1:63926-ENST00000578492.5:29751|2861
MANALGMSGKR
>FUSION-ENST00000565522.5:50049-ENST00000324689.8:26258|2429
QNQLFGSNIIL
>FUSION-ENST00000578200.1:63926-ENST00000578492.5:29751|2502
MSFKVSILD
>FUSION-ENST00000578200.1:63926-ENST00000578492.5:29751|1348
MSSHYQICIDK
>FUSION-ENST00000570947.5:37357-ENST00000579407.5:26103|245
LIWSQCGLWRASPQPCQRR
>ENST00000444228.2|SNV-940-G-T|4
MWSSLRSSR
>FUSION-ENST00000565522.5:50049-ENST00000324689.8:26258|26
MNSPFYLHIFTVAVF
>FUSION-ENST00000578200.1:63926-ENST00000578492.5:29751|892
MNCLKFLH
>FUSION-ENST00000578200.1:63926-ENST00000578492.5:29751|2537
LCASKQITYFLCACAFSYKCMLK
>FUSION-ENST00000578200.1:63926-ENST00000578492.5:29751|2702
AGFLGVSVWYLLQLNVNT
>FUSION-ENST00000565522.5:50049-ENST00000324689.8:26258|1130
TVSFYIPTITM
>FUSION-ENST00000578200.1:63926-ENST00000578492.5:29751|1263
MSKEHTNQWKELPMAK
>FUSION-ENST00000570947.5:37357-ENST00000579407.5:26103|968
QEDHPPRVQPSDLHQPITHVQTALR
>FUSION-ENST00000578200.1:63926-ENST00000578492.5:29751|2623
RSGVLDQPGQHGK
>FUSION-ENST00000570947.5:37357-ENST00000579407.5:26103|513
WVPLSFVPGSGIASSQGTEE
>FUSION-ENST00000565522.5:50049-ENST00000324689.8:26258|2443
PQIEGVNTVK
>FUSION-ENST00000565522.5:50049-ENST00000324689.8:26258|759
LARMVSIS
>FUSION-ENST00000578200.1:63926-ENST00000578492.5:29751|657
NLGIIITIE
>FUSION-ENST00000578200.1:63926-ENST00000578492.5:29751|1156
GQYTFLL
>FUSION-ENST00000570947.5:37357-ENST00000579407.5:26103|1014
TFLGAMMSVTVR
>FUSION-ENST00000565522.5:50049-ENST00000324689.8:26258|1339
MPWKLREENFSR
>FUSION-ENST00000565522.5:50049-ENST00000324689.8:26258|1261
MMLPHSLFFNVLTLAVYHILKQARK
>FUSION-ENST00000578200.1:63926-ENST00000578492.5:29751|2367
VYAVRVK
>FUSION-ENST00000565522.5:50049-ENST00000324689.8:26258|258
DHCNCIHYVIFLKEKR
>ENST00000625094.1|SNV-360-G-A|3
APGMGSRSKK
>FUSION-ENST00000578200.1:63926-ENST00000578492.5:29751|2199
EAEVGGSLEPGRSKLQ
>FUSION-ENST00000578200.1:63926-ENST00000578492.5:29751|2336
DGATALQPGR
>FUSION-ENST00000578200.1:63926-ENST00000578492.5:29751|250
YHVPSRQK
>FUSION-ENST00000578200.1:63926-ENST00000578492.5:29751|2120
MWSVYMGWFMAALR
>FUSION-ENST00000578200.1:63926-ENST00000578492.5:29751|2513
MKDTVQGVK
>FUSION-ENST00000578200.1:63926-ENST00000578492.5:29751|287
MPYIYQSVVIFFSGFI
>FUSION-ENST00000578200.1:63926-ENST00000578492.5:29751|2885
MTLYTRGVSDLNVPNLFYFLGF
>FUSION-ENST00000565522.5:50049-ENST00000324689.8:26258|53
MLTRPIK
>ENST00000382751.4|SNV-54192-C-T|1
MLLTAVQLLYSPESSVCTK
>ENST00000485819.1|SNV-480-A-C|1
PSTMGGHTATSHAMGLSLDPGG
>FUSION-ENST00000565522.5:50049-ENST00000324689.8:26258|2158
NPIELYI
>FUSION-ENST00000565522.5:50049-ENST00000324689.8:26258|1413
QTFVGCSFCARGYSK
>FUSION-ENST00000587622.1:38677-ENST00000591877.1:101604|3
LNHQGLCLPGQTGSSK
>FUSION-ENST00000578200.1:63926-ENST00000578492.5:29751|2815
DSFFLGCFHK
>ENST00000508326.5|SNV-10953-A-G|6
MKCFAIFLGTSLCR
>ENST00000477474.3|INDEL-150831-G-GA|2
QNAEMQLAIAKDEVAASYLIQAEKN
>FUSION-ENST00000565522.5:51146-ENST00000324689.8:22856|64
MESHSVSQAGVSGAISADCKLR
>FUSION-ENST00000578200.1:63926-ENST00000578492.5:29751|963
ENGTFVYFHPHIGIK
>FUSION-ENST00000578200.1:63926-ENST00000578492.5:29751|778
GCTAGDEPVK
>FUSION-ENST00000578200.1:63926-ENST00000578492.5:29751|933
MFGLHTA
>FUSION-ENST00000578200.1:63926-ENST00000578492.5:29751|985
FSVFQFV
>FUSION-ENST00000565522.5:50049-ENST00000324689.8:26258|877
MVAQAYNPNTLGG
>FUSION-ENST00000565522.5:50049-ENST00000324689.8:26258|2190
VSILVGNHR
>FUSION-ENST00000578200.1:63926-ENST00000578492.5:29751|1142
FKILYNKL
>ENST00000496348.5|INDEL-40078-T-TT|2
LFFQKQNVR
>ENST00000294172.7|SNV-10002-A-T|3
NVKMLKDPTLR
>FUSION-ENST00000565522.5:50049-ENST00000324689.8:26258|1189
MSLKSPGSLL
>FUSION-ENST00000565522.5:50049-ENST00000324689.8:26258|601
MHAVFFYSCYGCKNDPRTK
>FUSION-ENST00000578200.1:63926-ENST00000578492.5:29751|1589
MTACNLGFWCNLLW
>FUSION-ENST00000578200.1:63926-ENST00000578492.5:29751|2506
MKYSYNEI
>FUSION-ENST00000570947.5:37357-ENST00000579407.5:26103|1130
LGQAVFR
>FUSION-ENST00000570947.5:37357-ENST00000579407.5:26103|218
MSCGKPWCWMR
>FUSION-ENST00000565522.5:50049-ENST00000324689.8:26258|2354
QRTLIRIYYLLK
>FUSION-ENST00000578200.1:63926-ENST00000578492.5:29751|1083
AGSLGKLMNSILK
>FUSION-ENST00000565522.5:50049-ENST00000324689.8:26258|1776
MSLLSVSCIHW
>FUSION-ENST00000578200.1:63926-ENST00000578492.5:29751|1309
EEQWKKEAFCLL
>FUSION-ENST00000578200.1:63926-ENST00000578492.5:29751|1133
TSRIQVLEVHGK
>FUSION-ENST00000578200.1:63926-ENST00000578492.5:29751|501
ALVGGKEVESK
>ENST00000515160.5|SNV-170641-G-A|7
KKQQASAAVNPPEPMLVEQPRPPK
>FUSION-ENST00000578200.1:63926-ENST00000578492.5:29751|2167
KGWLINII
>FUSION-ENST00000578200.1:63926-ENST00000578492.5:29751|2294
FFKIIDLGNFFWHLTQR
>FUSION-ENST00000565522.5:50049-ENST00000324689.8:26258|2106
LSAVKSFLTVIQSIDAR
>FUSION-ENST00000578200.1:63926-ENST00000578492.5:29751|188
FSFRFVLLQHFK
>FUSION-ENST00000565522.5:51146-ENST00000324689.8:22856|134
RYAVNVALQKVQQLK
>FUSION-ENST00000565522.5:50049-ENST00000324689.8:26258|892
MEYLLTYSSM
>ENST00000368468.4|SNV-169381-G-A|3
KWAWEAVEALENHCRVNGGYSGLK
>FUSION-ENST00000578200.1:63926-ENST00000578492.5:29751|1731
KVKDLSCGESQTAYRPR
>FUSION-ENST00000578200.1:63926-ENST00000578492.5:29751|2761
DISLGLSLELLYFGKKK
>ENST00000538565.5|SNV-76669-C-T|6
MPMPSANTPFSYLLPK
>FUSION-ENST00000570947.5:37357-ENST00000579407.5:26103|428
RMSEGSAGHVR
>FUSION-ENST00000413171.6:55948-ENST00000445716.6:20478|2
KVQCLRK
>FUSION-ENST00000565522.5:50049-ENST00000324689.8:26258|220
MDIWKTDHQGSRDS
>FUSION-ENST00000565522.5:50049-ENST00000324689.8:26258|801
MIRQEILEQVLNR
>ENST00000559137.5|SNV-69-G-A|5
MFQGQRGWFCGSISQDLRQFWGR
>ENST00000477474.3|INDEL-150831-G-GA|1
DEVAASYLIQAEKN
>FUSION-ENST00000570947.5:37357-ENST00000579407.5:26103|972
MLAAHSAHHRDARQEDHPPR
>FUSION-ENST00000565522.5:50049-ENST00000324689.8:26258|1368
EIERQRI
>FUSION-ENST00000565522.5:50049-ENST00000324689.8:26258|1406
IRSIIYR
>FUSION-ENST00000565522.5:50049-ENST00000324689.8:26258|337
CSIILKGPR
>FUSION-ENST00000570947.5:37357-ENST00000579407.5:26103|1378
VKPHLYQKIQK
>FUSION-ENST00000570947.5:37357-ENST00000579407.5:26103|23
MVPLHSGGRSSPQTVPSTVVAGPHR
>FUSION-ENST00000578200.1:63926-ENST00000578492.5:29751|2438
MLPRLVSNSWLQTVLQS
>FUSION-ENST00000578200.1:63926-ENST00000578492.5:29751|1211
TKCITVFYSM
>FUSION-ENST00000570947.5:37357-ENST00000579407.5:26103|1279
DSFASPFTI
>FUSION-ENST00000565522.5:50049-ENST00000324689.8:26258|1566
MFNTEICDQYK
>FUSION-ENST00000578200.1:63926-ENST00000578492.5:29751|2083
ILLPQPSE
>FUSION-ENST00000578200.1:63926-ENST00000578492.5:29751|285
GDWEVPSMYITIFILL
>FUSION-ENST00000565522.5:50049-ENST00000324689.8:26258|95
MSQDVFFFLLYTVKTVL
>FUSION-ENST00000570947.5:37357-ENST00000579407.5:26103|1047
LLPGMKRGTAPGWR
>FUSION-ENST00000578200.1:63926-ENST00000578492.5:29751|2348
SLEVRSSIPAWPMW
>ENST00000334194.4|SNV-27397-G-C|1
QDTTHKRR
>FUSION-ENST00000565522.5:50049-ENST00000324689.8:26258|1750
GTKTHLPIHER
>FUSION-ENST00000578200.1:63926-ENST00000578492.5:29751|1078
MNSILKK
>FUSION-ENST00000565522.5:50049-ENST00000324689.8:26258|1348
NLRLSSEAFHHFKVK
>FUSION-ENST00000565522.5:50049-ENST00000324689.8:26258|1253
FYLKKPSKVLTQK
>FUSION-ENST00000570947.5:37357-ENST00000579407.5:26103|334
MVVLVFFVFSFR
>FUSION-ENST00000565522.5:50049-ENST00000324689.8:26258|966
FHNLSIIYGRPLLGLEFLFINR
>ENST00000645032.1|SNV-40416-G-C|1
TQILSDDLTDKAEVSEGKAK
>ENST00000651242.1|SNV-32222-A-G|2
[truncated: 222,299 more chars]
