# Supplementary material for: Identification of non-canonical peptides with moPepGen
Source: Nat Biotechnol. 2025 Jun 16;44(4):568–73. doi: 10.1038/s41587-025-02701-0 (PMC12680078; doi:10.1038/s41587-025-02701-0)
Supplement: Supplementary file 4 — Supplementary Data: Cancer cell line variant peptide database. Custom peptide database FASTA file for each of the 376 cell lines from the Cancer Cell Line Encyclopedia with proteomics characterization or used in the reference channel. Variant peptide FASTA files were produced by moPepGen as the result of cell-line-specific publicly available mutations and fusions. [file 41587_2025_2701_MOESM4_ESM.zip › ACH-000493.fasta]

>ENST00000284548.16|SNV-3860-C-T|1
DATLSCQIVGNPTPQVSWEKD
>ENST00000483222.5|SNV-181-G-A|1
LLPAEAPSARSSVLSA
>ENST00000465063.5|INDEL-14135-A-AA|2
MSYLLSTADINVTQKK
>ENST00000578132.1|SNV-33676-C-G|3
LCCSPSVR
>ENST00000483222.5|SNV-181-G-A|17
MPSARLGSR
>ENST00000398422.2|SNV-14362-G-A|1
MDSQLVADVAFKKTFSYAGFEMQPK
>ENST00000508838.5|INDEL-19551-G-GC|2
ERLTLLSDTYVSDMK
>ENST00000228682.7|SNV-11876-T-G|1
SGSYPTPSPCHENVVVGANRASHR
>ENST00000469019.1|SNV-580-T-C|1
GDDVIVFPHIQKTGGTTFGR
>ENST00000493878.1|SNV-7109-A-G|11
MESPTMLKSEVLSGTSIAR
>ENST00000343855.6|SNV-8335-A-C|1
SPWASIIVKK
>ENST00000523441.1|SNV-26738-C-T|6
HKDSIGHVGFIFK
>ENST00000372890.6|SNV-74-T-A|7
MGSAGLSRLHGHFAVYKPPGLK
>ENST00000371756.4|SNV-15018-C-G|3
AAVQTNMRDFQTELGK
>ENST00000477094.5|SNV-36284-G-A|1
CGIIETILEWLIK
>ENST00000467329.5|SNV-31468-G-A|2
MGLNTTGTLH
>ENST00000454784.9|SNV-38267-G-A|2
PKWSDRNVLK
>ENST00000425217.5|SNV-108632-G-C|1
NAQLDGFPQLRHWFRIVDVR
>ENST00000556833.1|SNV-61-C-T|11
SAPNTSQGSCLISVCCILPSQRR
>ENST00000557564.1|SNV-76-T-G|3
RKEEIDQGF
>ENST00000478355.5|SNV-1793-C-T|6
WLNKGEPTWRACAWSGSTDTWR
>ENST00000423312.6|SNV-39155-T-G|1
SLKAPKK
>ENST00000423738.4|MNV-72135-AT-A|84
QWSVSRVRPCLAPRIK
>ENST00000423738.4|MNV-72135-AT-A|42
SRPILMLCLR
>ENST00000465297.5|SNV-34747-G-T|6
GRPSTVMTCLLWTR
>ENST00000287878.9|SNV-514-C-G|1
AVMDTKKK
>ENST00000461492.1|SNV-62184-T-A|1
RVCITFQ
>ENST00000343855.6|SNV-8335-A-C|2
SPWASIIVK
>ENST00000298274.12|SNV-56345-T-G|4
NYTIREERPENVLIGDLLK
>ENST00000423738.4|MNV-72135-AT-A|46
SCLVPKIR
>ENST00000541464.5|SNV-53465-C-A|2
FNIFSFILNFSFIIIHQFTVAK
>ENST00000493878.1|SNV-7109-A-G|12
NKMESPTMLKSEVLSGTSIAR
>ENST00000496752.1|SNV-31401-G-A|1
MSSLLGK
>ENST00000366809.6|SNV-75433-A-G|5
QARAPLGWTATECR
>ENST00000566889.5|SNV-17437-G-T|3
LIFALDSLAAGVQEESSTHK
>ENST00000327031.9|SNV-7837-A-T|3
ACSAIHAVNLRNFLGAECRTVR
>ENST00000262320.8|MNV-42667-CCCATACAGGATCC-C|4
SSSTAWRLCSARGRPR
>ENST00000423738.4|MNV-72135-AT-A|95
VKGNPILCLR
>ENST00000374660.6|SNV-16477-C-T|1
VISNKTKVLEK
>ENST00000502981.2|SNV-7088-G-A|5
VIFCPMLLNLLRISFFSSVISKFTK
>ENST00000296885.7|SNV-10365-A-G|1
GAELQPYMLKEALYNIR
>ENST00000327171.7|SNV-127932-C-A|2
LIEFSTLR
>ENST00000423738.4|MNV-72135-AT-A|80
IKLRVIPMLCLR
>ENST00000299308.7|SNV-457371-C-G|5
LRLQIEISDTELSQIK
>ENST00000556833.1|SNV-61-C-T|19
LPGKEVPGLAQNK
>ENST00000517876.5|SNV-7773-A-T|2
CNVDLLKIIQLGLTFTNVK
>ENST00000425217.5|SNV-108632-G-C|5
VALQERNAQLDGFPQLR
>ENST00000473786.5|SNV-14362-G-A|4
LSLTLGLKCNPKSTTIPR
>ENST00000423738.4|MNV-72135-AT-A|16
IQWALPSLRFWPAPSVRPCLVPGIR
>ENST00000321725.10|SNV-26841-A-G|2
NPCTGGHR
>ENST00000491455.5|SNV-50918-C-A|2
SSGGPSTINHLVSCWRSASSAR
>ENST00000493112.5|SNV-134013-A-T|2
VNKVMVAEALDISSETYLAILMDR
>ENST00000361524.8|SNV-124739-A-C|4
LPFKCTYCSRLFQHK
>ENST00000368226.8|SNV-301642-G-A|3
RFATSFRLQEVTK
>ENST00000338087.10|SNV-57842-C-T|2
QVKHYCIFRLPNNWYYISPR
>ENST00000305428.8|SNV-23934-C-G|1
FDLWQLAKLR
>ENST00000262320.8|MNV-42667-CCCATACAGGATCC-C|16
SMGGCPYLTFPARTGCR
>ENST00000409195.6|SNV-357405-A-G|2
AFDSIMEAHKGITK
>ENST00000368226.8|SNV-301642-G-A|1
FATSFRLQEVTKTDQDLYR
>ENST00000566501.5|SNV-38074-G-A|2
DETQVCAIIERVQR
>ENST00000321725.10|SNV-26841-A-G|3
ARNPCTGGHR
>ENST00000511232.5|SNV-6978-C-G|3
ANWLPSGCGER
>ENST00000649566.1|SNV-32719-A-T|1
DFNCWDSLGEAYLSRGGYTTALK
>ENST00000489835.6|SNV-10300-T-A|4
LHRGLPPAHPNQPATQHR
>ENST00000371927.7|SNV-33724-G-C|1
ALTPAATLSAVHNLVVEGLR
>ENST00000405785.5|SNV-29416-A-G|1
SVSYSCSAVPHQGR
>ENST00000435118.5|INDEL-14135-A-AA|4
KLQFCQEVLPAPVFR
>ENST00000650372.1|SNV-103989-A-T|2
VMIDGHDSKNVNVQFLR
>ENST00000473088.1|SNV-341525-C-T|1
QWEPMGCTRGRR
>ENST00000644859.2|MNV-24911-CAGTT-C|1
SVKLIQPHK
>ENST00000003084.11|SNV-379823-C-T|3
QYDFIQK
>ENST00000584112.1|SNV-10380-T-G|3
RPRWSWK
>ENST00000610970.1|SNV-498-C-T|1
AVPSAAPRR
>ENST00000252244.3|SNV-5132-T-A|1
GTSSGGVKSSGGSSSVK
>ENST00000423738.4|MNV-72135-AT-A|13
SRAIPMLCLR
>ENST00000423738.4|MNV-72135-AT-A|30
QGLGWIQGALPSPRLWPIPRVK
>ENST00000226951.11|SNV-183497-G-T|4
FLERNQQFALGTVLR
>ENST00000460320.1|SNV-74-T-A|4
MGISRSISPR
>ENST00000436985.6|INDEL-8027-A-AA|3
AANGGIFNKEK
>ENST00000520058.1|SNV-13534-A-G|1
LGFVIHQVLAWPSI
>ENST00000366809.6|SNV-75433-A-G|6
FIVGQHYRQARAPLGWTATECR
>ENST00000334746.10|INDEL-90218-A-AA|1
STGISGFL
>ENST00000628722.2|SNV-4656-G-A|5
NKNVVFVIDISGSMRSQK
>ENST00000269200.5|SNV-4602-A-G|3
SWPGAWVGASAAARGATR
>ENST00000508838.5|INDEL-19551-G-GC|11
NGQPQQPLVANSVRTNYWPVARER
>ENST00000584112.1|SNV-10380-T-G|2
PRWSWKGR
>ENST00000423738.4|MNV-72135-AT-A|90
WGLEKVQQTLPSLR
>ENST00000423738.4|MNV-72135-AT-A|77
VIPMLCLR
>ENST00000423738.4|MNV-72135-AT-A|58
QGLGQIQQALSSPRLWPIPR
>ENST00000673735.1|MNV-299873-CC-C|1
AMSHMLCIGYGAQAQSACLTSGLPC
>ENST00000436985.6|INDEL-8027-A-AA|1
SKCKCSR
>ENST00000625521.2|SNV-55304-C-G|2
TPAKVGLPIGFSLADCLQVVR
>ENST00000508838.5|INDEL-19551-G-GC|1
LTLLSDTYVSDMK
>ENST00000588770.5|SNV-214607-C-T|5
SWQSSWKR
>ENST00000540630.5|SNV-15332-G-C|2
MQDHSIEASTSISQLLRESYLAETR
>ENST00000518204.1|SNV-177362-G-A|1
NIPALSADDI
>ENST00000470110.2|SNV-2686-G-A|5
RYLLQHQFIHTGEKPYPCPNCGR
>ENST00000361505.10|SNV-7496-C-T|1
VFGFSFITNKVIMDYESLEK
>ENST00000508838.5|INDEL-19551-G-GC|10
MAITRKMASHSSHLLPTQ
>ENST00000376083.7|SNV-108923-C-T|1
TISSVYGLNNDIVKALDR
>ENST00000382031.5|SNV-18441-G-A|4
SPTPGKGPADRASQAPPRPR
>ENST00000553578.5|SNV-5502-T-G|3
DEEMSHKRELAQGYTANEWSQDLK
>ENST00000478749.5|SNV-2811-A-G|5
WPDRGWPLSHLPDASTR
>ENST00000298875.9|SNV-37099-G-T|1
DAELAWIDGVLYMRVSK
>ENST00000548156.1|SNV-290852-A-G|2
TTLKCPIPCQS
>ENST00000511232.5|SNV-6978-C-G|6
VARAPWNPNLSLAKANWLPSGCGER
>ENST00000367050.8|SNV-10661-C-T|3
GIQFGSQIKYSCIK
>ENST00000461876.5|INDEL-83-C-CC|20
TEEPKHQTIRPK
>ENST00000259241.7|SNV-580-T-C|3
FDMKGDDVIVFPHIQKTGGTTFGR
>ENST00000372890.6|SNV-74-T-A|6
GSAGLSRLHGHFAVYKPPGLK
>ENST00000258886.13|SNV-51250-A-G|1
DIWPSREEVHRVEEEHVILSMFK
>ENST00000388820.5|SNV-45176-C-T|1
DSQSQLPSPWRDRTNEVFK
>ENST00000372890.6|SNV-74-T-A|5
MGSAGLSRLHGHFAVYKPPGLKWK
>ENST00000382289.6|INDEL-262196-G-GGA|9
ECDVIEYPLEEEEEEER
>ENST00000293805.10|MNV-3543-AC-A|3
YKGNLPVIVQCTQGK
>ENST00000468660.6|SNV-32913-T-G|5
NRDPPEIEYRSNMTSPTLLDANPR
>ENST00000460320.1|SNV-74-T-A|3
GISRSISPR
>ENST00000637305.1|MNV-299873-CC-C|6
MSHMLCIGYGAQAQSACLTSGLPC
>ENST00000433360.6|SNV-382971-C-T|5
EMKMSLEKAWK
>ENST00000269466.8|SNV-18747-C-G|2
KMCILGDCSGVVGDGGVK
>ENST00000506364.6|SNV-44210-A-T|1
LIRKNEQFSGK
>ENST00000374660.6|SNV-16477-C-T|2
VISNKTK
>ENST00000265036.10|SNV-94434-T-C|2
TMARICLNK
>ENST00000476898.1|SNV-32913-T-G|3
PTPGRTQHCLMTSR
>ENST00000540468.5|SNV-14362-G-A|1
VQGGALEDSQLVADVAFKK
>ENST00000528693.5|SNV-17645-T-G|1
GLWPSSIQLSEGQQFW
>ENST00000489424.5|SNV-181-G-A|2
QWQAPLAR
>ENST00000547647.1|SNV-22824-C-T|4
MILHIFLINWKTLQSLVK
>ENST00000361505.10|SNV-7496-C-T|4
HCGLRVFGFSFITNK
>ENST00000372492.8|SNV-37663-G-A|1
IMFVGTSVGTIRAMKYPLPLQK
>ENST00000458470.5|SNV-180848-G-A|4
DNKINILVNMLKK
>ENST00000528693.5|SNV-17645-T-G|2
SYSYPSRGLWPSSIQLSEGQQFW
>ENST00000578132.1|SNV-33676-C-G|2
MLCCSPSVRHSYS
>ENST00000483222.5|SNV-181-G-A|4
QVPGLRLLPAEAPSAR
>ENST00000544831.5|SNV-7529-G-A|1
LTFSKGVYWAV
>ENST00000559676.1|SNV-51250-A-G|1
TFTCVIFGLVEKKFIE
>ENST00000226951.11|SNV-183497-G-T|1
NQQFALGTVLRGDEK
>ENST00000477094.5|SNV-36284-G-A|2
MCGIIETILEWLIK
>ENST00000269200.5|SNV-4602-A-G|2
SWPGAWVGASAAARGATRSR
>ENST00000535009.5|SNV-22446-T-C|2
NPLTAIIYSQFRGYLMK
>ENST00000465063.5|INDEL-14135-A-AA|10
DPKKASILPR
>ENST00000355870.8|SNV-59480-G-A|1
VFDLSVEGSLISEDTMDNIDEILEK
>ENST00000490689.3|SNV-8324-C-T|2
ALHDVPSTAFRTAAR
>ENST00000354869.7|INDEL-14135-A-AA|5
IDADINVTQKKLQFCQEVLPAPVFR
>ENST00000566409.1|SNV-17437-G-T|2
ALDSLAAGVQEESSTHK
>ENST00000423738.4|MNV-72135-AT-A|73
LGKVQWALPSFR
>ENST00000420428.7|SNV-244016-C-A|5
GGSSCLRQTPSQDR
>ENST00000506364.6|SNV-44210-A-T|2
NGKLIRK
>ENST00000332644.6|SNV-17762-T-A|1
NWNTSKTGL
>ENST00000478355.5|SNV-1793-C-T|10
CVEWLHRYLENGK
>ENST00000382303.5|INDEL-262196-G-GGA|5
TLGEWQK
>ENST00000559887.1|SNV-11098-C-A|7
MENWGLVTYRENSLLFDPLSSSR
>ENST00000543378.6|INDEL-41458-C-CA|3
LLSEQQEAKALNVEWDTDQQKNK
>ENST00000423738.4|MNV-72135-AT-A|6
LWPTPSVRPCLVPGIRSR
>ENST00000560138.5|SNV-127932-C-A|5
NLSKAKLIEFSTLR
>ENST00000490689.3|SNV-8324-C-T|4
ARALHDVPSTAFRTAAR
>ENST00000534418.5|SNV-17645-T-G|4
TLTHISVGERFMAK
>ENST00000502981.2|SNV-7088-G-A|2
ISFFSSVISKFTK
>ENST00000295268.4|SNV-37452-A-T|5
KTSYYENVNIKSDQQQNYCSFIPR
>ENST00000373115.5|SNV-42792-T-G|1
IISRVSDKR
>ENST00000486192.1|SNV-544038-G-A|2
MQRQCCGPAKWAPSLTCGGTETTR
>ENST00000470110.2|SNV-2686-G-A|2
YLLQHQFIHTGEKPYPCPNCGRR
>ENST00000366809.6|SNV-75433-A-G|8
FIVGQHYRQAR
>ENST00000436985.6|INDEL-8027-A-AA|4
AANGGIFNK
>ENST00000546953.1|SNV-31401-G-A|6
LALMVKLTLGLVPRGTVMSSLLGK
>ENST00000518476.6|SNV-516211-T-C|2
EVEMAIIEDKDLFVAQI
>ENST00000610546.4|SNV-6462-G-A|2
DLRTFKVEHK
>ENST00000557564.1|SNV-76-T-G|4
NATMQAWPTVTAS
>ENST00000588770.5|SNV-214607-C-T|10
MRGPYKSWQSSWK
>ENST00000621411.3|SNV-217-G-A|2
STKLLIRK
>ENST00000216540.5|SNV-276-G-A|2
GLAITLVAQYGIMPLTAFVLGK
>ENST00000423738.4|MNV-72135-AT-A|66
VRPCLILR
>ENST00000282397.9|SNV-155855-G-A|2
RSSSKIK
>ENST00000476513.1|SNV-11527-C-G|1
TYCLLTQTTR
>ENST00000423738.4|MNV-72135-AT-A|4
SRAIPMLFLRQR
>ENST00000610657.2|SNV-4358-G-A|3
EQEKRLCEQEER
>ENST00000415012.1|SNV-17234-A-G|2
ATERALNWDSFSTGDCFILD
>ENST00000556833.1|SNV-61-C-T|9
RLQIVSSPCFSEFVDSVKDSQPR
>ENST00000454109.1|SNV-2029-C-A|2
APDSDTASSPDSSPFGSQRPGLGR
>ENST00000436985.6|INDEL-8027-A-AA|7
DDLTPLLLAVSGKKAANGGIFNK
>ENST00000272895.12|SNV-158022-G-A|3
NKTARTIILSTHHLDETEVLSDR
>ENST00000443617.7|SNV-59013-A-T|1
IPPMGLDCLSQVTTFL
>ENST00000423738.4|MNV-72135-AT-A|57
QGLGQIQQALSSPRLWPIPRVR
>ENST00000372492.8|SNV-37663-G-A|3
IMFVGTSVGTIR
>ENST00000465297.5|SNV-34747-G-T|10
MPRGRPSTVMTCLLWTR
>ENST00000295268.4|SNV-37452-A-T|1
SDQQQNYCSFIPRLYEIIVLQEKK
>ENST00000559886.1|SNV-59013-A-T|1
GLDCLSQVTTFL
>ENST00000454784.9|SNV-38267-G-A|9
MKIGLLVLSSVHAQVVRQER
>ENST00000361813.5|SNV-19354-G-A|4
LQVLMAKGLLPAVK
>ENST00000334151.3|SNV-183-C-G|1
LGYGGGYGG
>ENST00000361813.5|SNV-19354-G-A|2
GLLPAVK
>ENST00000295268.4|SNV-37452-A-T|2
SDQQQNYCSFIPRLYEIIVLQEK
>ENST00000515078.5|SNV-51707-T-A|3
MPWQQKCLITTGQIW
>ENST00000367754.3|SNV-14233-T-C|6
KEPVFNDELPSRILCGTPSIKPSVK
>ENST00000343855.6|SNV-8335-A-C|4
SGGSLSTKSPWASIIVK
>ENST00000541364.5|SNV-39223-C-T|2
MIAWFNGVEELGR
>ENST00000003084.11|SNV-379823-C-T|1
QYDFIQKLLNERSLFR
>ENST00000636307.1|MNV-884-ATCAA-A|8
LEVQCRELTRRPYR
>ENST00000404938.6|SNV-36284-G-A|3
HYRDHIGVVNQEPVLFGTTISNNIK
>ENST00000436985.6|INDEL-8027-A-AA|5
KAANGGIFNKEK
>ENST00000554056.5|SNV-7496-C-T|1
CTALWTSSLWLLIHH
>ENST00000624493.1|SNV-314-G-C|2
MESSHTAG
>ENST00000451207.5|SNV-1652-T-A|6
ILLYETCPRYLLGVLK
>ENST00000422359.2|SNV-349-T-G|2
SNSVIGNENK
>ENST00000454784.9|SNV-38267-G-A|3
MPKWSDRNVLK
>ENST00000461023.5|MNV-42667-CCCATACAGGATCC-C|1
TAAWMGSP
>ENST00000423738.4|MNV-72135-AT-A|44
IRSRPILMLCLR
>ENST00000420428.7|SNV-244016-C-A|1
QTPSQDRKLFVGMLNK
>ENST00000485929.5|SNV-2753-G-A|1
HASVQPPAVQELCPPGHR
>ENST00000577827.5|SNV-820335-C-T|2
MDIGWCSNSSSWVGR
>ENST00000262320.8|MNV-42667-CCCATACAGGATCC-C|18
ACRSMGGCPYLTFPARTGCR
>ENST00000513401.5|SNV-244620-A-T|3
SCADTCMSPSQIQHLIL
>ENST00000422359.2|SNV-349-T-G|5
ALLSVGVSKRSNSVIGNENK
>ENST00000496727.1|SNV-7837-A-T|2
LALPSTLSTCATSWVLSAALSGR
>ENST00000302450.11|INDEL-83-C-CC|4
ASGVPCSQGKTEEPKHQALSK
>ENST00000423738.4|MNV-72135-AT-A|35
IRSGEIGMLCLR
>ENST00000423738.4|MNV-72135-AT-A|10
AIPMLCLRQGPEK
>ENST00000389441.8|INDEL-829882-A-AA|2
KHQWAAVQTFGTHHH
>ENST00000394980.5|SNV-57048-G-A|1
GLTEFMEPIIQIK
>ENST00000262435.14|SNV-99407-A-T|2
DQQQQQVVSLCPDDTVCLTVPRYK
>ENST00000375587.8|SNV-6323-T-G|5
NQLGHLESELSFLR
>ENST00000423738.4|MNV-72135-AT-A|5
SRAIPMLFLR
>ENST00000489835.6|SNV-10300-T-A|1
GLPPAHPNQPATQHRGGPLQR
>ENST00000326474.4|MNV-874-CTCTTA-C|8
YPLSARGSAAGAGLGAAGGK
>ENST00000262320.8|MNV-42667-CCCATACAGGATCC-C|5
SSSTAWRLCSAR
>ENST00000341861.9|SNV-70792-T-A|1
VPESGEHYELHLLHYLQENLGTR
>ENST00000382303.5|INDEL-262196-G-GGA|7
MKTLGEWQK
>ENST00000361524.8|SNV-124739-A-C|2
CTYCSRLFQHKR
>ENST00000298274.12|SNV-56345-T-G|3
EERPENVLIGDLLK
>FUSION-ENST00000335117.9:147-ENST00000598005.2:47004|14
PGPLRSLEMLFLLEEVR
>ENST00000465297.5|SNV-34747-G-T|1
TCLLWTRNFS
>ENST00000235332.6|SNV-2811-A-G|3
GDLRDVARSGVASLPPAR
>ENST00000370721.5|SNV-636954-C-T|2
DPLQAADKIYFMPWTSYR
>ENST00000462681.1|SNV-26841-A-G|3
NPCTGGHRGGCSEHANCLSTGLVSR
>ENST00000370721.5|SNV-636954-C-T|3
AGAWCKDPLQAADKIYFMPWTSYR
>ENST00000493878.1|SNV-7109-A-G|10
MESPTMLKSEVLSGTSIARR
>ENST00000338087.10|SNV-57842-C-T|3
QVKHYCIFR
>ENST00000490689.3|SNV-8324-C-T|5
ARALHDVPSTAFR
>ENST00000297875.7|SNV-70057-C-G|2
GEMITPKTDTGR
>ENST00000541364.5|SNV-39223-C-T|1
IAWFNGVEELGR
>ENST00000636307.1|MNV-884-ATCAA-A|6
ELTRRPYRR
>ENST00000610546.4|SNV-6462-G-A|1
TFKVEHK
>ENST00000354869.7|INDEL-14135-A-AA|7
EFRPEIPCIVVANKIDADINVTQKK
>ENST00000481769.1|MNV-42667-CCCATACAGGATCC-C|10
CRHPVPHGQQRGWDPR
>ENST00000423738.4|MNV-72135-AT-A|71
VQWALPSFR
>ENST00000423738.4|MNV-72135-AT-A|82
VRPCLAPRIK
>ENST00000553578.5|SNV-5502-T-G|6
RDEEMSHKR
>ENST00000476513.1|SNV-11527-C-G|4
QKGASSLGSVRTYCLLTQTTR
>ENST00000302450.11|INDEL-83-C-CC|13
VGPGPYRCCR
>ENST00000548156.1|SNV-290852-A-G|1
CPIPCQS
>ENST00000423656.5|SNV-16214-C-T|1
AEFTTLLEQWEK
>ENST00000193403.10|SNV-96852-C-T|3
WDHVWQLVPR
>ENST00000473786.5|SNV-14362-G-A|10
MLHSRRLSLTLGLK
>ENST00000625521.2|SNV-55304-C-G|1
VGLPIGFSLADCLQVVR
>ENST00000560138.5|SNV-127932-C-A|3
AKLIEFSTLRATDVK
>ENST00000374660.6|SNV-16477-C-T|4
TGCVARVISNK
>ENST00000584046.1|SNV-30363-C-G|3
QQEFDQTFQSHFISDTDLTER
>ENST00000300060.7|SNV-11098-C-A|3
ENSLLFDPLSSSR
>ENST00000398422.2|SNV-14362-G-A|3
MMDSQLVADVAFKK
>ENST00000595531.5|SNV-49242-G-A|2
STEVANGYKEDIDTTLLK
>ENST00000300060.7|SNV-11098-C-A|2
ENSLLFDPLSSSRSNK
>ENST00000423738.4|MNV-72135-AT-A|61
SRVIPMLCLRQGLGQIQQALSSPR
>ENST00000395591.5|INDEL-14135-A-AA|5
TILVADINVTQKK
>ENST00000255087.10|SNV-1030-C-T|3
APVKYEEDEFHVFKEAYLGPVDPK
>ENST00000262320.8|MNV-42667-CCCATACAGGATCC-C|9
SSRRSSSTAWR
>ENST00000502981.2|SNV-7088-G-A|SNV-7091-G-A|1
ISFFSSVISKFTKK
>ENST00000496727.1|SNV-7837-A-T|4
KLALPSTLSTCATSWVLSAALSGR
>ENST00000382031.5|SNV-18441-G-A|3
GPADRASQAPPRPR
>ENST00000491455.5|SNV-50918-C-A|4
HATSLKSSGGPSTINHLVSCWR
>ENST00000556833.1|SNV-61-C-T|7
LQIVSSPCFSEFVDSVKDSQPR
>ENST00000561014.1|SNV-127932-C-A|4
MDQSISFLAEEGTAKLIEFSTLR
>ENST00000508838.5|INDEL-19551-G-GC|9
AITRKMASHSSHLLPTQ
>ENST00000436985.6|INDEL-8027-A-AA|2
AANGGIFNKEKSK
>ENST00000366955.8|SNV-49665-A-T|1
EILTSKEECLSSQKLEIDLLK
>ENST00000260988.5|SNV-203-C-T|3
AFQGRSYECTTDCSNLQPYFSR
>ENST00000540468.5|SNV-14362-G-A|4
KVQGGALEDSQLVADVAFK
>ENST00000540630.5|SNV-15332-G-C|1
QDHSIEASTSISQLLRESYLAETR
>ENST00000559887.1|SNV-11098-C-A|5
ENWGLVTYRENSLLFDPLSSSRSNK
>ENST00000423738.4|MNV-72135-AT-A|19
AIPMSCLRQGPEKIQWALPSLR
>ENST00000584112.1|SNV-10380-T-G|1
WSWKGRMK
>ENST00000265293.8|SNV-177362-G-A|1
MNIPALSADDI
>ENST00000297354.7|SNV-54148-T-G|1
TESLTPHGALENWPLTRWMQYLR
>FUSION-ENST00000360319.9:19989-ENST00000361899.2:394|2
NHQPTHSTNSPGR
>ENST00000674367.1|SNV-636954-C-T|1
PWTSYRTDTLIEYASLEDFQNSR
>ENST00000559676.1|SNV-51250-A-G|3
TFTCVIFGLVEK
>ENST00000566409.1|SNV-17437-G-T|1
ALDSLAAGVQEESSTHKIVR
>ENST00000282397.9|SNV-155855-G-A|1
IKTDYLSIIMDPDEVPLDEQCER
>ENST00000304820.4|SNV-347-T-G|1
MLVNVLSEKK
>ENST00000368226.8|SNV-301642-G-A|4
RFATSFR
>ENST00000476513.1|SNV-11527-C-G|7
MQKGASSLGSVR
>ENST00000260988.5|SNV-203-C-T|2
SYECTTDCSNLQPYFSR
>ENST00000559676.1|SNV-51250-A-G|6
FKNFNQVLTPPARTFTCVIFGLVEK
>ENST00000454784.9|SNV-38267-G-A|6
IGLLVLSSVHAQVVRQER
>ENST00000265362.9|SNV-357793-T-A|4
LSYKEMLESNK
>ENST00000423738.4|MNV-72135-AT-A|9
AIPMLCLRQGPEKIQWALPSLR
>ENST00000423738.4|MNV-72135-AT-A|78
LRVIPMLCLRQK
>ENST00000565624.3|SNV-45872-G-A|1
LPQLWDPTAAPYPTPPGSPLAATR
>ENST00000423738.4|MNV-72135-AT-A|22
SRAIPMSCLRQGPEK
>ENST00000326474.4|MNV-874-CTCTTA-C|9
GGVAAEPDGGEGRYPLSAR
>ENST00000461876.5|INDEL-83-C-CC|21
ASGVPCSQGKTEEPKHQTIRPK
>ENST00000357922.8|SNV-2753-G-A|3
KCGCRMVYMPGDMPVCSPQQYK
>ENST00000493878.1|SNV-7109-A-G|2
SEVLSGTSIARR
>ENST00000340112.3|SNV-1007-C-T|1
YKPNDIVCILTCKHFFHK
>ENST00000481626.5|SNV-26841-A-G|2
MAGAAGPATPAQVATAGAAASTPTA
>ENST00000515078.5|SNV-51707-T-A|4
VTVSKMPWQQKCLITTGQIW
>ENST00000366809.6|SNV-75433-A-G|2
APLGWTATECRLPLAQPSGEW
>ENST00000451207.5|SNV-1652-T-A|2
YLLGVLKAGKADLQR
>ENST00000394439.5|SNV-21927-G-C|1
YSLFLVSEDSSNDKFLISR
>ENST00000409195.6|SNV-357405-A-G|5
QAVWLFENRAFDSIMEAHK
>ENST00000262320.8|MNV-42667-CCCATACAGGATCC-C|14
RRSAWSLR
>ENST00000483222.5|SNV-181-G-A|6
LRPRQVPGLR
>ENST00000546953.1|SNV-31401-G-A|5
MVKLTLGLVPRGTVMSSLLGK
>ENST00000471163.1|SNV-15018-C-G|9
MDRAAVQTNMRDFQTELGK
>ENST00000375370.10|SNV-51864-T-C|1
FEYLFNFDNTFEIHDDTEVLKR
>ENST00000298875.9|SNV-37099-G-T|4
AKDAELAWIDGVLYMR
>ENST00000450565.8|SNV-4602-A-G|2
GVGGSLGGGAGGDAEPLSK
>ENST00000458470.5|SNV-180848-G-A|1
INILVNMLKKEK
>ENST00000327031.9|SNV-7837-A-T|5
KACSAIHAVNLRNFLGAECR
>ENST00000415012.1|SNV-17234-A-G|1
ALNWDSFSTGDCFILD
>ENST00000644859.2|MNV-24911-CAGTT-C|3
CPGRPWKSVK
>ENST00000420428.7|SNV-244016-C-A|3
QTPSQDR
>ENST00000577827.5|SNV-820335-C-T|4
MPPDPKMDIGWCSNSSSWVGR
>ENST00000465063.5|INDEL-14135-A-AA|6
ASILPRSSPCPCISSRLLMVPML
>ENST00000588770.5|SNV-214607-C-T|8
GPYKSWQSSWK
>ENST00000369562.9|SNV-10365-A-G|2
AANDPLMGAELQPYMLK
>ENST00000518476.6|SNV-516211-T-C|1
DLFVAQI
>ENST00000338087.10|SNV-57842-C-T|4
HRQVKHYCIFR
>ENST00000514742.1|SNV-128557-T-C|2
MDFVPVLTCVLVPAGK
>ENST00000454784.9|SNV-38267-G-A|10
KIGLLVLSSVHAQVVR
>ENST00000258886.13|SNV-51250-A-G|2
DIWPSREEVHR
>ENST00000003084.11|SNV-379823-C-T|5
VRQYDFIQK
>ENST00000556833.1|SNV-61-C-T|14
QRSAPNTSQGSCLISVCCILPSQR
>ENST00000553306.5|SNV-76-T-G|4
IHFHNLQGEKCYNAGLAYCHSK
>ENST00000226951.11|SNV-183497-G-T|2
NQQFALGTVLR
>ENST00000553578.5|SNV-5502-T-G|7
RDEEMSHK
>ENST00000327031.9|SNV-7837-A-T|4
ACSAIHAVNLRNFLGAECR
>ENST00000360310.6|SNV-72787-T-G|4
RIHSSQEDNVANKQTLASYR
>ENST00000302450.11|INDEL-83-C-CC|5
ASGVPCSQGKTEEPK
>ENST00000423738.4|MNV-72135-AT-A|83
VRPCLAPR
>ENST00000468660.6|SNV-32913-T-G|1
ENPALFNDIK
>ENST00000262320.8|MNV-42667-CCCATACAGGATCC-C|11
SAWSLRSSR
>ENST00000543378.6|INDEL-41458-C-CA|1
ALNVEWDTDQQKNKLY
>ENST00000334746.10|INDEL-90218-A-AA|4
HTLEQKNRHQR
>ENST00000508838.5|INDEL-19551-G-GC|5
TNYWPVAR
>ENST00000376828.6|SNV-1793-C-T|3
AYLEGMCVEWLHR
>ENST00000673779.1|SNV-20354-C-T|2
EHIRVLQEYSCQENSATA
>ENST00000400606.6|SNV-30363-C-G|3
QMQQEFDQTFQSHFISDTDLTER
>ENST00000508838.5|INDEL-19551-G-GC|4
TNYWPVARER
>ENST00000398422.2|SNV-14362-G-A|5
MMDSQLVADVAFK
>ENST00000473088.1|SNV-341525-C-T|7
MSTRQWEPMGCTR
>ENST00000327171.7|SNV-127932-C-A|1
LIEFSTLRATDVK
>ENST00000343855.6|SNV-8335-A-C|3
SGGSLSTKSPWASIIVKK
>ENST00000478749.5|SNV-2811-A-G|2
GWPLSHLPDASTR
>ENST00000423738.4|MNV-72135-AT-A|43
IRSRPILMLCLRQK
>ENST00000299308.7|SNV-457371-C-G|3
LQIEISDTELSQIK
>ENST00000360310.6|SNV-72787-T-G|2
IHSSQEDNVANKQTLASYR
>ENST00000458470.5|SNV-180848-G-A|6
QRDNKINILVNMLK
>ENST00000559886.1|SNV-59013-A-T|2
MGLDCLSQVTTFL
>ENST00000465063.5|INDEL-14135-A-AA|1
SYLLSTADINVTQKK
>ENST00000357582.3|SNV-9405-A-T|1
IHVEELLRCLGAHIHTPNRR
>ENST00000423738.4|MNV-72135-AT-A|85
QWSVSRVRPCLAPR
>ENST00000588770.5|SNV-214607-C-T|1
ETPAGMSWCAVLWMPPPPTR
>ENST00000451207.5|SNV-1652-T-A|1
AGKADLQR
>ENST00000556833.1|SNV-61-C-T|13
QRSAPNTSQGSCLISVCCILPSQRR
>ENST00000423738.4|MNV-72135-AT-A|70
VQWALPSFRLWPVPR
>ENST00000473088.1|SNV-341525-C-T|2
QWEPMGCTRGR
>ENST00000423738.4|MNV-72135-AT-A|64
VRPCLILRIRSR
>ENST00000559676.1|SNV-51250-A-G|2
TFTCVIFGLVEKK
>ENST00000262320.8|MNV-42667-CCCATACAGGATCC-C|12
RSAWSLRSSR
>ENST00000559066.5|SNV-11231-G-A|2
TNLTGWDPQK
>ENST00000476513.1|SNV-11527-C-G|2
GASSLGSVRTYCLLTQTTR
>FUSION-ENST00000335117.9:147-ENST00000598005.2:47004|11
SLEMLFLLEEVR
>ENST00000357582.3|SNV-9405-A-T|4
LGRIHVEELLRCLGAHIHTPNR
>ENST00000367754.3|SNV-14233-T-C|5
EPVFNDELPSRILCGTPSIKPSVK
>ENST00000296885.7|SNV-10365-A-G|2
MGAELQPYMLKEALYNIR
>ENST00000637305.1|MNV-299873-CC-C|4
MLCIGYGAQAQSACLTSGLPC
>ENST00000556083.1|SNV-96852-C-T|1
VAAGASEGPSSDGGACPTAAQ
>ENST00000332408.9|SNV-107905-A-G|1
IEVQATEQMAYCPIQCEK
>ENST00000584046.1|SNV-30363-C-G|4
MQQEFDQTFQSHFISDTDLTER
>ENST00000302450.11|INDEL-83-C-CC|9
RAAEKASGVPCSQGK
>ENST00000302450.11|INDEL-83-C-CC|12
MVGPGPYRCCRCR
>ENST00000367754.3|SNV-14233-T-C|4
ILCGTPSIKPSVK
>ENST00000511232.5|SNV-6978-C-G|1
ANWLPSGCGERKK
>ENST00000502981.2|SNV-7088-G-A|SNV-7091-G-A|4
MLLNLLRISFFSSVISKFTK
>ENST00000374660.6|SNV-16477-C-T|3
TGCVARVISNKTK
>ENST00000559066.5|SNV-11231-G-A|1
TNLTGWDPQKDLIVR
>ENST00000481769.1|MNV-42667-CCCATACAGGATCC-C|7
GWDPRKQHR
>ENST00000473088.1|SNV-341525-C-T|4
STRQWEPMGCTRGR
>ENST00000461876.5|INDEL-83-C-CC|17
HQTIRPKNDVTNHVVLPVKPKR
>ENST00000525353.5|MNV-2315-AG-A|1
ENHKSNNKK
>ENST00000216373.10|SNV-92857-G-T|3
KWKDLINFSK
>ENST00000489424.5|SNV-181-G-A|7
QVPGLRLLPAEGGDR
>ENST00000628722.2|SNV-4656-G-A|6
MNKNVVFVIDISGSMRSQK
>ENST00000248598.6|SNV-3235-C-T|1
YCLHVGNYNGTAGDALRFNK
>ENST00000447182.6|SNV-26738-C-T|4
TITMHKDSIGHVGFIFKNGK
>ENST00000409195.6|SNV-357405-A-G|6
GDVKQAVWLFENRAFDSIMEAHK
>ENST00000272895.12|SNV-158022-G-A|2
TARTIILSTHHLDETEVLSDR
>ENST00000423738.4|MNV-72135-AT-A|76
VIPMLCLRQK
>ENST00000426678.1|SNV-3941-T-C|4
MTSSTSDHHLDAAAARQPNGACR
>ENST00000504154.6|SNV-2074-C-A|4
SVPRNIPSNTERLDLNGNNITR
>ENST00000422359.2|SNV-349-T-G|3
RSNSVIGNENKETGTLYASK
>ENST00000417245.6|SNV-363-G-A|1
YLSAEEDGHVACEAEQPGRDCR
>ENST00000493878.1|SNV-7109-A-G|5
MLKSEVLSGTSIARR
>FUSION-ENST00000360319.9:19989-ENST00000361899.2:394|1
NHQPTHSTNSPGRTPNR
>ENST00000426678.1|SNV-3941-T-C|3
TSSTSDHHLDAAAARQPNGACR
>ENST00000394143.6|SNV-48077-C-T|2
SAFGPTKNVK
>ENST00000641351.1|SNV-2122-T-A|1
LHTPMYFFLGN
>ENST00000540468.5|SNV-14362-G-A|2
VQGGALEDSQLVADVAFK
>ENST00000556833.1|SNV-61-C-T|10
RLQIVSSPCFSEFVDSVK
>ENST00000375587.8|SNV-6323-T-G|7
DLKNQLGHLESELSFLR
>ENST00000262320.8|MNV-42667-CCCATACAGGATCC-C|3
LCSARGRPR
>ENST00000304129.9|SNV-104395-C-T|1
CPENLGEQ
>ENST00000478945.1|SNV-8486-G-T|1
ALNSCSIPVSVEAFLMQASCVR
>ENST00000551042.5|SNV-43340-G-A|3
IVTTNVTKPGPPVFLAR
>ENST00000423738.4|MNV-72135-AT-A|59
QGLGQIQQALSSPR
>ENST00000423738.4|MNV-72135-AT-A|14
FWPAPSVRPCLVPGIRSR
>ENST00000473786.5|SNV-14362-G-A|7
RLSLTLGLKCNPK
>ENST00000612404.4|SNV-13534-A-G|1
VCYVRFR
>ENST00000228682.7|SNV-11876-T-G|2
SGSYPTPSPCHENVVVGANR
>ENST00000368226.8|SNV-301642-G-A|5
NINHRRFATSFR
>ENST00000360310.6|SNV-72787-T-G|1
IHSSQEDNVANKQTLASYRSK
>ENST00000584112.1|SNV-10380-T-G|4
MRPRWSWK
>ENST00000435118.5|INDEL-14135-A-AA|5
IDDINVTQKKLQFCQEVLPAPVFR
>ENST00000423738.4|MNV-72135-AT-A|89
WGLEKVQQTLPSLRQWSVSR
>ENST00000547647.1|SNV-22824-C-T|1
TLQSLVKTLWSPSTLWHQSQ
>ENST00000394143.6|SNV-48077-C-T|1
SAFGPTKNVKTTTNCFSSNTR
>ENST00000389413.7|SNV-453841-T-A|2
LLPGALPYARPLDMERK
>ENST00000376828.6|SNV-1793-C-T|4
RAYLEGMCVEWLHRYLENGK
>ENST00000295079.6|SNV-6516-A-G|3
GRKFVNILMCFWYLTSASIPSETLR
>ENST00000490882.5|SNV-146478-G-A|1
AEITFNDHK
>ENST00000535009.5|SNV-22446-T-C|3
MNPLTAIIYSQFRGYLMK
>ENST00000299308.7|SNV-457371-C-G|2
LQIEISDTELSQIKGWR
>ENST00000262320.8|MNV-42667-CCCATACAGGATCC-C|8
RSSSTAWR
>ENST00000327283.7|SNV-112463-C-G|2
SGTFCLVDTCLVLMEK
>ENST00000254799.11|SNV-321-C-T|1
LAGPPAVAISAAAAAAASYSALR
>ENST00000216373.10|SNV-92857-G-T|1
WKDLINFSKR
>ENST00000584112.1|SNV-10380-T-G|5
MMKMRPR
>ENST00000003084.11|SNV-379823-C-T|4
VRQYDFIQKLLNER
>ENST00000398422.2|SNV-14362-G-A|2
MDSQLVADVAFKK
>FUSION-ENST00000335117.9:147-ENST00000598005.2:47004|12
PGPLRSLEMLFLLEEVRER
>ENST00000290354.6|INDEL-11136-C-CA|2
KFVEDTKK
>ENST00000302450.11|INDEL-83-C-CC|1
HQALSKIQE
>ENST00000636307.1|MNV-884-ATCAA-A|11
MKLEVQCRELTR
>ENST00000566889.5|SNV-17437-G-T|2
LIFALDSLAAGVQEESSTHKIVR
>ENST00000326474.4|MNV-874-CTCTTA-C|7
GSAAGAGLGAAGGK
>ENST00000561608.5|SNV-82806-C-G|2
MTSQHFEEQC
>ENST00000423738.4|MNV-72135-AT-A|55
LWPIPRVRSCLVPR
>ENST00000423738.4|MNV-72135-AT-A|67
LWPVPRVRPCLILRIR
>ENST00000342992.10|SNV-61900-T-C|1
DTNAEEKDTITFEVTVNYEGISYK
>ENST00000367050.8|SNV-10661-C-T|1
YSCIKGYR
>ENST00000287878.9|SNV-514-C-G|6
MGRAVMDTK
>ENST00000625521.2|SNV-55304-C-G|3
FKTPAKVGLPIGFSLADCLQVVR
>ENST00000636307.1|MNV-884-ATCAA-A|7
ELTRRPYR
>ENST00000512024.5|SNV-8515-C-G|3
TTLLFSDKNVNSNVITWNR
>ENST00000375587.8|SNV-6323-T-G|3
TLTGINIR
>ENST00000305428.8|SNV-23934-C-G|3
SLCARFDLWQLAKLR
>ENST00000298274.12|SNV-56345-T-G|1
ARKRPDR
>ENST00000519868.1|SNV-444597-C-G|1
SQWQGSLGWMR
>ENST00000540630.5|SNV-15332-G-C|4
MQDHSIEASTSISQLLR
>ENST00000447182.6|SNV-26738-C-T|3
DSIGHVGFIFK
>ENST00000476898.1|SNV-32913-T-G|7
TSPTLLDANPR
>ENST00000650372.1|SNV-103989-A-T|1
NVNVQFLR
>ENST00000423738.4|MNV-72135-AT-A|25
SCLVPRIRSR
>ENST00000262435.14|SNV-99407-A-T|1
DQQQQQVVSLCPDDTVCLTVPRYKR
>ENST00000557564.1|SNV-76-T-G|1
EEIDQGF
>ENST00000297875.7|SNV-70057-C-G|3
GEMITPK
>ENST00000367754.3|SNV-14233-T-C|2
MSSHPASCVALRPSSPV
>ENST00000506364.6|SNV-44210-A-T|3
FKNGKLIR
>ENST00000503432.5|SNV-51707-T-A|2
DAVAAEVFDHDWTNMVELLEELIR
>ENST00000375587.8|SNV-6323-T-G|1
TLTGINIRNHSKQTEDLTSTEMTEK
>ENST00000293805.10|MNV-3543-AC-A|4
SSFRYKGNLPVIVQCTQGK
>ENST00000504154.6|SNV-2074-C-A|5
SVPRNIPSNTER
>ENST00000341460.6|SNV-36327-C-T|1
MMCQNLAVCFGPVLLSQR
>ENST00000489424.5|SNV-181-G-A|1
QWQAPLARAFGNPG
>ENST00000423738.4|MNV-72135-AT-A|48
VRSCLVPK
>ENST00000298875.9|SNV-37099-G-T|3
AKDAELAWIDGVLYMRVSK
>ENST00000508838.5|INDEL-19551-G-GC|3
TNYWPVARERLTLLSDTYVSDMK
>ENST00000491934.2|SNV-829-C-G|1
MSSCSEL
>ENST00000262320.8|MNV-42667-CCCATACAGGATCC-C|19
ACRSMGGCPYLTFPAR
>ENST00000394143.6|SNV-48077-C-T|3
SAFGPTK
>ENST00000559887.1|SNV-11098-C-A|1
SNKERVVTVIAHELAHQWFGNLV
>ENST00000489835.6|SNV-10300-T-A|2
GLPPAHPNQPATQHR
>ENST00000326474.4|MNV-874-CTCTTA-C|2
RQLPQTLSGTLA
>ENST00000476898.1|SNV-32913-T-G|4
MPTPGRTQHCLMTSR
>ENST00000556833.1|SNV-61-C-T|18
MLPGKEVPGLAQNKQR
>ENST00000454784.9|SNV-38267-G-A|4
MPKWSDR
>ENST00000262320.8|MNV-42667-CCCATACAGGATCC-C|7
RSSSTAWRLCSAR
>ENST00000525353.5|MNV-2315-AG-A|2
MENHKSNNKK
>ENST00000506364.6|SNV-44210-A-T|SNV-44239-A-T|1
LIRKNEQFSG
>ENST00000493878.1|SNV-7109-A-G|4
LKSEVLSGTSIARR
>ENST00000529681.5|SNV-20647-G-T|1
TTESPPSPGTTTPGHTTSTSR
>ENST00000559676.1|SNV-51250-A-G|4
NFNQVLTPPARTFTCVIFGLVEKK
>ENST00000327031.9|SNV-7837-A-T|2
NFLGAECR
>ENST00000369942.2|SNV-5826-G-A|5
EDGEITLQTSSPGRGPKITI
>ENST00000322244.10|SNV-38915-C-T|2
YSRKPNVGCQQDLEELLK
>ENST00000366809.6|SNV-75433-A-G|7
MFIVGQHYRQARAPLGWTATECR
>ENST00000615910.4|SNV-12313-A-G|4
TYQGSYGFRLSCR
>ENST00000461492.1|SNV-62184-T-A|3
ASPLTLKR
>ENST00000193403.10|SNV-96852-C-T|1
WDHVWQLVPRRDQALTEEHAR
>ENST00000327283.7|SNV-112463-C-G|1
SGTFCLVDTCLVLMEKGDDINIK
>ENST00000483222.5|SNV-181-G-A|11
SLPRFCALPPRPVPAAR
>ENST00000336934.10|SNV-220961-C-T|1
SSGESSPLEHSSSGVSTPCLKERK
>ENST00000544831.5|SNV-7529-G-A|2
GSWQKLTFSKGVYWAV
>ENST00000370721.5|SNV-636954-C-T|1
IYFMPWTSYR
>ENST00000621411.3|SNV-217-G-A|3
STKLLIR
>ENST00000504154.6|SNV-2074-C-A|2
NIPSNTERLDLNGNNITR
>ENST00000523441.1|SNV-26738-C-T|4
HKDSIGHVGFIFKNGK
>ENST00000293805.10|MNV-3543-AC-A|2
GNLPVIVQCTQGK
>ENST00000578132.1|SNV-33676-C-G|1
LCCSPSVRHSYS
>FUSION-ENST00000335117.9:147-ENST00000598005.2:47004|13
MPGPLRSLEMLFLLEEVRER
>ENST00000556083.1|SNV-96852-C-T|3
MGPRVAAGASEGPSSDGGACPTAAQ
>ENST00000423738.4|MNV-72135-AT-A|88
VQQTLPSLR
>ENST00000561014.1|SNV-127932-C-A|3
DQSISFLAEEGTAKLIEFSTLR
>ENST00000265036.10|SNV-94434-T-C|3
LQLLMRTMARICLNK
>ENST00000366809.6|SNV-75433-A-G|1
LPLAQPSGEW
>ENST00000478355.5|SNV-1793-C-T|13
MCVEWLHR
>ENST00000287957.5|SNV-7109-A-G|1
DQYCEKSAALTWLIPTLSSPR
>ENST00000423738.4|MNV-72135-AT-A|1
AIPMLFLRQRLGQA
>ENST00000438447.2|SNV-449099-C-T|3
SRVSLHKEDPSELEEEQIEICSTR
>ENST00000300060.7|SNV-11098-C-A|1
ENSLLFDPLSSSRSNKER
>ENST00000478749.5|SNV-2811-A-G|4
MWPDRGWPLSHLPDASTRSPWADR
>ENST00000262320.8|MNV-42667-CCCATACAGGATCC-C|2
LCSARGRPRR
>ENST00000588770.5|SNV-214607-C-T|3
RSRETPAGMSWCAVLWMPPPPTR
>ENST00000326474.4|MNV-874-CTCTTA-C|6
GSAAGAGLGAAGGKQRPGCR
>ENST00000588770.5|SNV-214607-C-T|9
RGPYKSWQSSWK
>ENST00000473786.5|SNV-14362-G-A|9
LHSRRLSLTLGLK
>ENST00000620073.4|SNV-6095-T-C|3
EILDKKAEK
>ENST00000389441.8|INDEL-829882-A-AA|4
YLLSTNSQKK
>ENST00000420428.7|SNV-244016-C-A|4
GGSSCLRQTPSQDRK
>ENST00000468660.6|SNV-32913-T-G|4
DPPEIEYRSNMTSPTLLDANPR
>ENST00000327031.9|SNV-7837-A-T|1
NFLGAECRTVR
>ENST00000423738.4|MNV-72135-AT-A|40
SRPILMLCLRQKLGWVQQALSSPR
>ENST00000366809.6|SNV-75433-A-G|3
APLGWTATECR
>ENST00000461492.1|SNV-62184-T-A|6
ATPWRASPLTLK
>ENST00000367050.8|SNV-10661-C-T|5
MVHVIKGIQFGSQIKYSCIK
>ENST00000652320.1|SNV-113573-T-A|3
FTQFVHLKQHK
>ENST00000649566.1|SNV-32719-A-T|2
DFNCWDSLGEAYLSR
>ENST00000553306.5|SNV-76-T-G|3
CYNAGLAYCHSK
>ENST00000417245.6|SNV-363-G-A|2
YLSAEEDGHVACEAEQPGR
>ENST00000490689.3|SNV-8324-C-T|6
APPPASAPGRARALHDVPSTAFR
>ENST00000591287.5|SNV-244016-C-A|4
GGSSCLRQTPSHR
>ENST00000512024.5|SNV-8515-C-G|4
MTTLLFSDKNVNSNVITWNR
>ENST00000369942.2|SNV-5826-G-A|3
DHPPDVVAWKRPQNYHIR
>ENST00000266037.10|SNV-471628-G-T|3
QISELFLVR
>ENST00000458470.5|SNV-180848-G-A|5
DNKINILVNMLK
>ENST00000423738.4|MNV-72135-AT-A|34
SGEIGMLCLR
>ENST00000334746.10|INDEL-90218-A-AA|2
KSTGISGFL
>ENST00000287878.9|SNV-514-C-G|4
MGRAVMDTKK
>ENST00000447182.6|SNV-26738-C-T|6
DRPFERTITMHKDSIGHVGFIFK
>ENST00000304820.4|SNV-347-T-G|2
MLVNVLSEK
>ENST00000503472.5|SNV-47172-G-C|4
AKELPEHTVKLCDNLSTNNSK
>ENST00000557564.1|SNV-76-T-G|2
KEEIDQGF
>ENST00000469019.1|SNV-580-T-C|4
MKGDDVIVFPHIQKTGGTTFGR
>ENST00000357922.8|SNV-2753-G-A|1
MVYMPGDMPVCSPQQYK
>ENST00000423738.4|MNV-72135-AT-A|7
LWPTPSVRPCLVPGIR
>ENST00000649566.1|SNV-32719-A-T|3
ADPKDFNCWDSLGEAYLSR
>ENST00000671291.1|SNV-9405-A-T|7
AGGPSGQNPCGRAAALPR
>ENST00000559676.1|SNV-51250-A-G|5
NFNQVLTPPARTFTCVIFGLVEK
>ENST00000489424.5|SNV-181-G-A|6
QVPGLRLLPAEGGDRQWQAPLAR
>ENST00000636307.1|MNV-884-ATCAA-A|9
LEVQCRELTR
>ENST00000491455.5|SNV-50918-C-A|5
MHATSLKSSGGPSTINHLVSCWR
>ENST00000486192.1|SNV-544038-G-A|1
QRQCCGPAKWAPSLTCGGTETTR
>ENST00000299308.7|SNV-457371-C-G|1
LQIEISDTELSQIKGWRIPVAANR
>ENST00000610657.2|SNV-4358-G-A|2
RLCEQEER
>ENST00000423738.4|MNV-72135-AT-A|50
LWPILRVR
>ENST00000460320.1|SNV-74-T-A|1
GISRSISPRG
>ENST00000409663.7|SNV-156643-G-A|3
KCVDKFCSDSSSDCGSSSGSVHASR
>ENST00000566889.5|SNV-17437-G-T|1
LIFALDSLAAGVQEESSTHKIVRC
>ENST00000471163.1|SNV-15018-C-G|8
DRAAVQTNMRDFQTELGK
>ENST00000265036.10|SNV-94434-T-C|4
LQLLMRTMAR
>ENST00000615188.1|SNV-45098-C-T|1
STTSSSWPGPHTTCSSLSRR
>ENST00000544831.5|SNV-7529-G-A|3
MGSWQKLTFSKGVYWAV
>ENST00000535009.5|SNV-22446-T-C|4
NPLTAIIYSQFR
>ENST00000265293.8|SNV-177362-G-A|2
MAFFTRPRMNIPALSADDI
>ENST00000465297.5|SNV-34747-G-T|8
MPRGRPSTVMTCLLWTRNFS
>ENST00000295079.6|SNV-6516-A-G|1
FVNILMCFWYLTSASIPSETLR
>ENST00000423738.4|MNV-72135-AT-A|65
VRPCLILRIR
>ENST00000322244.10|SNV-38915-C-T|1
KPNVGCQQDLEELLK
>ENST00000325212.11|SNV-67811-C-G|1
CFFQVSEFLPLVSATEASDYPAV
>ENST00000504199.5|SNV-47172-G-C|1
LCDNLSTNNSKFEDCCQEK
>ENST00000469019.1|SNV-580-T-C|3
KGDDVIVFPHIQKTGGTTFGR
>ENST00000581086.5|INDEL-41458-C-CA|9
GIECRMGYGPTKK
>ENST00000423738.4|MNV-72135-AT-A|29
LWPIPRVK
>ENST00000652320.1|SNV-113573-T-A|4
VCPAKFTQFVHLKQHK
>ENST00000483222.5|SNV-181-G-A|7
FCALPPRPVPAARLRPRQVPGLR
>ENST00000615188.1|SNV-45098-C-T|3
STTSSSWPGPHTTCSSLSR
>ENST00000671291.1|SNV-9405-A-T|8
AGGPSGQNPCGR
>ENST00000235332.6|SNV-2811-A-G|1
SGVASLPPAR
>ENST00000269466.8|SNV-18747-C-G|3
KPIVGRKMCILGDCSGVVGDGGVK
>ENST00000448612.6|SNV-31401-G-A|2
VLQGLVPRGTVMSSLLGK
>ENST00000560138.5|SNV-127932-C-A|4
AKLIEFSTLR
>ENST00000513401.5|SNV-244620-A-T|2
MSPSQIQHLIL
>ENST00000581086.5|INDEL-41458-C-CA|4
KQIILMR
>ENST00000269200.5|SNV-4602-A-G|1
GATRSRSPSATR
>ENST00000591287.5|SNV-244016-C-A|3
GGSSCLRQTPSHRK
>ENST00000416649.6|SNV-3941-T-C|2
QPNGACR
>ENST00000591287.5|SNV-244016-C-A|1
QTPSHRKLFVGMLNK
>ENST00000553306.5|SNV-76-T-G|1
CYNAGLAYCHSKLANILFTQELARR
>ENST00000502981.2|SNV-7088-G-A|SNV-7091-G-A|3
LLNLLRISFFSSVISKFTK
>ENST00000376083.7|SNV-108923-C-T|3
TLQQQPGDQNRTISSVYGLNNDIVK
>ENST00000478355.5|SNV-1793-C-T|8
CVEWLHRYLENGKEMLQR
>ENST00000535009.5|SNV-22446-T-C|1
NPLTAIIYSQFRGYLMKSLQTSLFR
>ENST00000476898.1|SNV-32913-T-G|2
MPTPGRTQHCLMTSRLSPQK
>ENST00000461492.1|SNV-62184-T-A|2
ASPLTLKRVCITFQ
>ENST00000447182.6|SNV-26738-C-T|5
TITMHKDSIGHVGFIFK
>ENST00000508819.5|SNV-117298-C-A|3
TPRLQDTNKTPR
>ENST00000423738.4|MNV-72135-AT-A|74
QKLGKVQWALPSFR
>ENST00000615910.4|SNV-12313-A-G|1
LSCRYSPALNKMFCQLAK
>ENST00000433360.6|SNV-382971-C-T|4
MSLEKAWK
>ENST00000483222.5|SNV-181-G-A|3
QVPGLRLLPAEAPSARSSVLSA
>ENST00000489424.5|SNV-181-G-A|5
LLPAEGGDR
>ENST00000273283.7|SNV-4656-G-A|3
NVVFVIDISGSMRSQK
>ENST00000503472.5|SNV-47172-G-C|5
MAKELPEHTVKLCDNLSTNNSK
>ENST00000262320.8|MNV-42667-CCCATACAGGATCC-C|6
SSSTAWR
>ENST00000423738.4|MNV-72135-AT-A|62
SRVIPMLCLR
>ENST00000556833.1|SNV-61-C-T|1
EFHHLPLKT
>ENST00000465297.5|SNV-34747-G-T|7
PRGRPSTVMTCLLWTRNFS
>ENST00000588770.5|SNV-214607-C-T|7
GPYKSWQSSWKR
>ENST00000471163.1|SNV-15018-C-G|6
MRDFQTELGK
>ENST00000478355.5|SNV-1793-C-T|7
MWLNKGEPTWRACAWSGSTDTWR
>ENST00000297875.7|SNV-70057-C-G|6
FRSATRGEMITPK
>ENST00000515078.5|SNV-51707-T-A|2
PWQQKCLITTGQIW
>ENST00000336934.10|SNV-220961-C-T|3
SSGESSPLEHSSSGVSTPCLK
>ENST00000547647.1|SNV-22824-C-T|2
TLQSLVK
>ENST00000616417.5|SNV-40731-G-A|4
HPEAEKNEMEKPAKR
>ENST00000423738.4|MNV-72135-AT-A|26
VKSCLVPRIR
>ENST00000461492.1|SNV-62184-T-A|7
LCHLGCTGTHRATPWRASPLTLK
>ENST00000273283.7|SNV-4656-G-A|1
SQKVKQTK
>ENST00000371756.4|SNV-15018-C-G|2
DFQTELGK
>ENST00000423738.4|MNV-72135-AT-A|56
LWPIPRVR
>ENST00000358350.9|SNV-244620-A-T|1
YLHVSFSDTTFNLVTYLAELLEK
>ENST00000361813.5|SNV-19354-G-A|8
NERSIQEKLQVLMAK
>ENST00000478355.5|SNV-1793-C-T|12
CVEWLHR
>ENST00000389301.8|SNV-17437-G-T|1
MLIFALDSLAAGVQEESSTHKIVR
>ENST00000265362.9|SNV-357793-T-A|2
VITFNGLANSSSYHTFLLDEER
>ENST00000302450.11|INDEL-83-C-CC|3
TEEPKHQALSK
>ENST00000641817.1|SNV-2651-C-A|1
MFLIHALSAVESAVLLAMAFDR
>ENST00000298875.9|SNV-37099-G-T|2
DAELAWIDGVLYMR
>ENST00000392882.7|SNV-39643-G-A|3
HAFSGGRDTIK
>ENST00000423738.4|MNV-72135-AT-A|45
SCLVPKIRSRPILMLCLR
>ENST00000423738.4|MNV-72135-AT-A|94
VKGNPILCLRWGLEK
>ENST00000554056.5|SNV-7496-C-T|7
STVPEVIVARHCGLRVFGFSFITNK
>ENST00000636307.1|MNV-884-ATCAA-A|3
RCIGGWVKR
>ENST00000473088.1|SNV-341525-C-T|6
STRQWEPMGCTR
>ENST00000484928.5|SNV-3323-G-C|2
LWNEDFRYGYSYYNSPCR
>ENST00000388820.5|SNV-45176-C-T|3
DSQSQLPSPWR
>ENST00000478355.5|SNV-1793-C-T|3
ACAWSGSTDTWR
>ENST00000326474.4|MNV-874-CTCTTA-C|1
QLPQTLSGTLA
>ENST00000581086.5|INDEL-41458-C-CA|2
QIILMRTWNR
>ENST00000262435.14|SNV-99407-A-T|3
DQQQQQVVSLCPDDTVCLTVPR
>ENST00000003084.11|SNV-379823-C-T|2
QYDFIQKLLNER
>ENST00000503432.5|SNV-51707-T-A|1
DAVAAEVFDHDWTNMVELLEELIRK
>ENST00000375587.8|SNV-6323-T-G|4
NQLGHLESELSFLRTLTGINIR
>ENST00000425217.5|SNV-108632-G-C|4
VALQERNAQLDGFPQLRHWFR
>ENST00000556833.1|SNV-61-C-T|6
DSQPRLAYAEVIWCGAHYISK
>ENST00000476513.1|SNV-11527-C-G|3
GASSLGSVR
>ENST00000298274.12|SNV-56345-T-G|5
LHHPRRK
>ENST00000423738.4|MNV-72135-AT-A|28
LWPIPRVKSCLVPR
>ENST00000557564.1|SNV-76-T-G|5
ARNATMQAWPTVTAS
>ENST00000674367.1|SNV-636954-C-T|2
MPWTSYRTDTLIEYASLEDFQNSR
>ENST00000551042.5|SNV-43340-G-A|1
ERVGSAGILLSWNTPPNPNGR
>ENST00000581086.5|INDEL-41458-C-CA|1
QIILMRTWNRMNR
>ENST00000342992.10|SNV-61900-T-C|2
DTNAEEK
>ENST00000295079.6|SNV-6516-A-G|2
KFVNILMCFWYLTSASIPSETLR
>ENST00000265036.10|SNV-94434-T-C|1
TMARICLNKEMPPLCDGFGTR
>ENST00000620073.4|SNV-6095-T-C|1
AEKVTISNR
>ENST00000556833.1|SNV-61-C-T|16
EVPGLAQNK
>ENST00000610970.1|SNV-498-C-T|2
AVPSAAPR
>ENST00000561608.5|SNV-82806-C-G|1
TSQHFEEQC
>ENST00000624493.1|SNV-314-G-C|1
ESSHTAG
>ENST00000616417.5|SNV-40731-G-A|5
HPEAEKNEMEKPAK
>ENST00000451207.5|SNV-1652-T-A|4
YLLGVLK
>ENST00000566501.5|SNV-38074-G-A|1
DETQVCAIIERVQRYLEEK
>ENST00000454784.9|SNV-38267-G-A|1
WSDRNVLK
>ENST00000493878.1|SNV-7109-A-G|9
ESPTMLKSEVLSGTSIAR
>ENST00000334746.10|INDEL-90218-A-AA|6
KHTLEQKNR
>ENST00000367754.3|SNV-14233-T-C|3
MMSSHPASCVALRPSSPV
>ENST00000219596.5|SNV-13390-G-T|1
SHIYTFASCSFSVPLQPIFSPGTR
>ENST00000256958.3|SNV-91114-C-G|2
IVEPELK
>ENST00000435118.5|INDEL-14135-A-AA|1
LQFCQEVLPAPVFRLGC
>ENST00000543378.6|INDEL-41458-C-CA|2
ALNVEWDTDQQKNK
>ENST00000423656.5|SNV-16214-C-T|3
MTTVVVHVDSKAEFTTLLEQWEK
>ENST00000422359.2|SNV-349-T-G|1
SNSVIGNENKETGTLYASK
>ENST00000252244.3|SNV-5132-T-A|3
GSGGGSSGGSIGGRGTSSGGVK
>ENST00000375587.8|SNV-6323-T-G|8
SSKDLKNQLGHLESELSFLR
>ENST00000393217.7|SNV-117758-C-T|1
AQKMKLK
>ENST00000612946.4|SNV-649622-G-A|3
LNSVTDPTGFLRMVRHNNLFNR
>ENST00000556833.1|SNV-61-C-T|15
EVPGLAQNKQR
>ENST00000372890.6|SNV-74-T-A|3
LHGHFAVYKPPGLK
>ENST00000266037.10|SNV-471628-G-T|5
EGKQISELFLVR
>ENST00000513401.5|SNV-244620-A-T|4
MSCADTCMSPSQIQHLIL
>ENST00000616417.5|SNV-40731-G-A|2
NEMEKPAKR
>ENST00000258886.13|SNV-51250-A-G|4
NIYLRDIWPSR
>ENST00000478749.5|SNV-2811-A-G|6
MWPDRGWPLSHLPDASTR
>ENST00000493878.1|SNV-7109-A-G|8
ESPTMLKSEVLSGTSIARR
>ENST00000374660.6|SNV-16477-C-T|5
ETPVKTGCVARVISNK
>ENST00000545990.6|SNV-21117-C-T|1
VLFKHAKEVVSDLIDSFLR
>ENST00000644859.2|MNV-24911-CAGTT-C|2
CPGRPWKSVKLIQPHK
>ENST00000296885.7|SNV-10365-A-G|3
GAELQPYMLK
>ENST00000366809.6|SNV-75433-A-G|4
QARAPLGWTATECRLPLAQPSGEW
>ENST00000544831.5|SNV-7529-G-A|5
MGSWQKLTFSK
>ENST00000423738.4|MNV-72135-AT-A|37
LWLIPIVRPCLVPR
>ENST00000273283.7|SNV-4656-G-A|2
NVVFVIDISGSMRSQKVK
>ENST00000636307.1|MNV-884-ATCAA-A|1
CIGGWVKR
>ENST00000263238.7|SNV-49915-G-C|1
SCIKHIPIAGRDITYFIQQLLR
>ENST00000595531.5|SNV-49242-G-A|1
EDIDTTLLK
>ENST00000302450.11|INDEL-83-C-CC|15
VGPGPYR
>ENST00000637305.1|MNV-299873-CC-C|1
EPKPSQHV
>ENST00000259241.7|SNV-580-T-C|5
SLRFDMKGDDVIVFPHIQK
>ENST00000269466.8|SNV-18747-C-G|1
MCILGDCSGVVGDGGVK
>ENST00000366809.6|SNV-75433-A-G|9
MFIVGQHYRQAR
>ENST00000248598.6|SNV-3235-C-T|2
YCLHVGNYNGTAGDALR
>ENST00000259241.7|SNV-580-T-C|4
FDMKGDDVIVFPHIQK
>ENST00000615188.1|SNV-45098-C-T|2
MSTTSSSWPGPHTTCSSLSRR
>ENST00000493878.1|SNV-7109-A-G|13
MNKMESPTMLKSEVLSGTSIAR
>ENST00000491455.5|SNV-50918-C-A|1
SSGGPSTINHLVSCWRSASSARR
>ENST00000382303.5|INDEL-262196-G-GGA|2
GTMQLILK
>ENST00000302450.11|INDEL-83-C-CC|7
AAEKASGVPCSQGKTEEPK
>ENST00000423738.4|MNV-72135-AT-A|31
QGLGWIQGALPSPRLWPIPR
>ENST00000361813.5|SNV-19354-G-A|3
LQVLMAKGLLPAVKVFLDWLR
>ENST00000506364.6|SNV-44239-A-T|1
KNEQFSG
>ENST00000621411.3|SNV-217-G-A|1
LLIRKLPFQR
>ENST00000518476.6|SNV-516211-T-C|3
KEVEMAIIEDKDLFVAQI
>ENST00000612404.4|SNV-13534-A-G|3
LYPPDNAPLAFSSKVCYVR
>ENST00000423738.4|MNV-72135-AT-A|39
QKLGWVQQALSSPR
>ENST00000493878.1|SNV-7109-A-G|7
MLKSEVLSGTSIAR
>ENST00000193403.10|SNV-96852-C-T|2
WDHVWQLVPRR
>ENST00000423738.4|MNV-72135-AT-A|15
FWPAPSVRPCLVPGIR
>ENST00000326474.4|MNV-874-CTCTTA-C|4
QRPGCRR
>ENST00000305428.8|SNV-23934-C-G|5
QNTVSYQDLCKSLCARFDLWQLAK
>ENST00000508819.5|SNV-117298-C-A|5
TPRTPRLQDTNK
>ENST00000470110.2|SNV-2686-G-A|1
YLLQHQFIHTGEKPYPCPNCGRRFR
>ENST00000366955.8|SNV-49665-A-T|2
EILTSKEECLSSQK
>ENST00000470110.2|SNV-2686-G-A|4
RYLLQHQFIHTGEKPYPCPNCGRR
>ENST00000266037.10|SNV-471628-G-T|2
QISELFLVRLNK
>ENST00000265362.9|SNV-357793-T-A|1
VITFNGLANSSSYHTFLLDEERSR
>ENST00000447182.6|SNV-26738-C-T|2
DSIGHVGFIFKNGK
>ENST00000478355.5|SNV-1793-C-T|2
ACAWSGSTDTWRTGR
>ENST00000404938.6|SNV-36284-G-A|2
DHIGVVNQEPVLFGTTISNNIK
>ENST00000554056.5|SNV-7496-C-T|2
SYRCTALWTSSLWLLIHH
>ENST00000338087.10|SNV-57842-C-T|1
HYCIFRLPNNWYYISPR
>ENST00000610657.2|SNV-4358-G-A|1
RLCEQEERLR
>ENST00000282397.9|SNV-155855-G-A|3
MKRSSSK
>ENST00000442232.1|SNV-649622-G-A|3
MVRHNNLFNRDATR
>ENST00000302450.11|INDEL-83-C-CC|11
VGPGPYRCCRCR
>ENST00000423738.4|MNV-72135-AT-A|33
SGEIGMLCLRQGLGWIQGALPSPR
>ENST00000395792.7|INDEL-19551-G-GC|2
KMASHSSHLLPTQ
>ENST00000616417.5|SNV-40731-G-A|1
NEMEKPAKRTCK
>ENST00000376828.6|SNV-1793-C-T|6
CEAANVAEQRRAYLEGMCVEWLHR
>ENST00000357922.8|SNV-2753-G-A|2
CGCRMVYMPGDMPVCSPQQYK
>ENST00000556833.1|SNV-61-C-T|17
LPGKEVPGLAQNKQR
>ENST00000262320.8|MNV-42667-CCCATACAGGATCC-C|20
RACRSMGGCPYLTFPAR
>ENST00000321725.10|SNV-26841-A-G|1
NPCTGGHRGGCSEHANCLSTGLNTR
>ENST00000483222.5|SNV-181-G-A|2
LLPAEAPSAR
>ENST00000266037.10|SNV-471628-G-T|1
QISELFLVRLNKNGGPR
>ENST00000423738.4|MNV-72135-AT-A|51
SEAIPLLCLIQGLGHIQQTLPGSR
>ENST00000508838.5|INDEL-19551-G-GC|13
NGQPQQPLVANSVR
>ENST00000476898.1|SNV-32913-T-G|8
MTSPTLLDANPR
>ENST00000388820.5|SNV-45176-C-T|2
DSQSQLPSPWRDR
>ENST00000581086.5|INDEL-41458-C-CA|6
GYGPTKK
>ENST00000420428.7|SNV-244016-C-A|2
QTPSQDRK
>ENST00000553578.5|SNV-5502-T-G|4
DEEMSHKR
>FUSION-ENST00000335117.9:147-ENST00000598005.2:47004|15
MPGPLRSLEMLFLLEEVR
>ENST00000226951.11|SNV-183497-G-T|3
FLERNQQFALGTVLRGDEK
>ENST00000473786.5|SNV-14362-G-A|15
IGIKKVQGGALEDSQLVADVAFK
>ENST00000534418.5|SNV-17645-T-G|3
TLTHISVGERFMAKLNSAFR
>ENST00000423738.4|MNV-72135-AT-A|92
GNPILCLRWGLEK
>ENST00000637305.1|MNV-299873-CC-C|5
SHMLCIGYGAQAQSACLTSGLPC
>ENST00000252244.3|SNV-5132-T-A|2
GTSSGGVK
>ENST00000483222.5|SNV-181-G-A|12
LGSRSLPRFCALPPRPVPAAR
>ENST00000361813.5|SNV-19354-G-A|6
SIQEKLQVLMAKGLLPAVK
>ENST00000465063.5|INDEL-14135-A-AA|4
SSPCPCISSRLLMVPML
>ENST00000409663.7|SNV-156643-G-A|2
CVDKFCSDSSSDCGSSSGSVHASR
>ENST00000435118.5|INDEL-14135-A-AA|7
EFRPEIPCIVVANKIDDINVTQKK
>ENST00000216373.10|SNV-92857-G-T|2
WKDLINFSK
>ENST00000556833.1|SNV-61-C-T|3
LAYAEVIWCGAHYISKEFHHLPLKT
>ENST00000490882.5|SNV-146478-G-A|2
EAGAGGLSIAVEGPSKAEITFNDHK
>ENST00000332644.6|SNV-17762-T-A|2
VTSYRNWNTSKTGL
>ENST00000216540.5|SNV-276-G-A|1
GLAITLVAQYGIMPLTAFVLGKVFR
>ENST00000567421.1|SNV-35026-G-A|1
NLSIFMGSHNMQNHTNLK
>ENST00000461023.5|MNV-42667-CCCATACAGGATCC-C|3
MQTPCPSRTAAWMGSP
>ENST00000334746.10|INDEL-90218-A-AA|3
HQRKSTGISGFL
>ENST00000577827.5|SNV-820335-C-T|3
PPDPKMDIGWCSNSSSWVGR
>ENST00000542236.5|SNV-9726-G-A|1
DIASQTLTISNLSGRPLK
>ENST00000235332.6|SNV-2811-A-G|2
DVARSGVASLPPAR
>ENST00000478355.5|SNV-1793-C-T|1
ACAWSGSTDTWRTGRR
>ENST00000359933.6|SNV-48139-C-T|2
EFLIAVGLKGVTLQHR
>ENST00000297875.7|SNV-70057-C-G|4
SATRGEMITPKTDTGR
>ENST00000483222.5|SNV-181-G-A|16
PSARLGSR
>ENST00000511232.5|SNV-6978-C-G|5
APWNPNLSLAKANWLPSGCGER
>ENST00000620073.4|SNV-6095-T-C|2
KAEKVTISNR
>ENST00000326274.6|SNV-5398-G-T|1
LATAPAPAPGSPPCDLSGK
>ENST00000400606.6|SNV-30363-C-G|1
YFFPAFSKEPMTK
>ENST00000423738.4|MNV-72135-AT-A|72
LGKVQWALPSFRLWPVPR
>ENST00000473786.5|SNV-14362-G-A|8
RLSLTLGLK
>ENST00000483222.5|SNV-181-G-A|14
PSARLGSRSLPR
>ENST00000511232.5|SNV-6978-C-G|4
APWNPNLSLAKANWLPSGCGERK
>ENST00000423738.4|MNV-72135-AT-A|41
SRPILMLCLRQK
>ENST00000461876.5|INDEL-83-C-CC|18
HQTIRPKNDVTNHVVLPVKPK
>ENST00000591287.5|SNV-244016-C-A|2
QTPSHRK
>ENST00000423738.4|MNV-72135-AT-A|91
GNPILCLRWGLEKVQQTLPSLR
>ENST00000256958.3|SNV-91114-C-G|1
IVEPELKSLALGFHSMVIR
>ENST00000361524.8|SNV-124739-A-C|1
LFQHKRSR
>ENST00000483222.5|SNV-181-G-A|8
FCALPPRPVPAARLRPR
>ENST00000636307.1|MNV-884-ATCAA-A|2
CIGGWVK
>ENST00000465297.5|SNV-34747-G-T|4
MTCLLWTR
>ENST00000588770.5|SNV-214607-C-T|4
SWQSSWKRSR
>ENST00000435962.7|SNV-67245-C-G|2
LPGSPGLSKSMFDLTNSSQGFIQR
>ENST00000366809.6|SNV-75433-A-G|10
FIVGQHYR
>ENST00000415012.1|SNV-17234-A-G|3
NIRATERALNWDSFSTGDCFILD
>ENST00000461876.5|INDEL-83-C-CC|1
SFQQCEAGSSTTGELSRKPV
>ENST00000454784.9|SNV-38267-G-A|8
KIGLLVLSSVHAQVVRQER
>ENST00000216540.5|SNV-276-G-A|3
PKGLAITLVAQYGIMPLTAFVLGK
>ENST00000359933.6|SNV-48139-C-T|1
GVTLQHR
>ENST00000263238.7|SNV-49915-G-C|2
SCIKHIPIAGR
>ENST00000376234.7|SNV-6436-C-T|1
LVVGLVAIVCFAR
>ENST00000489424.5|SNV-181-G-A|3
LLPAEGGDRQWQAPLARAFGNPG
>ENST00000523441.1|SNV-26738-C-T|5
MHKDSIGHVGFIFKNGK
>ENST00000461023.5|MNV-42667-CCCATACAGGATCC-C|2
QTPCPSRTAAWMGSP
>ENST00000637305.1|MNV-299873-CC-C|2
MEPKPSQHV
>ENST00000342992.10|SNV-30974-A-T|3
TIVSTAQISESRQTRIVK
>ENST00000395792.7|INDEL-19551-G-GC|1
MASHSSHLLPTQ
>ENST00000369942.2|SNV-5826-G-A|1
RPQNYHIRTQHTLLSSR
>ENST00000423738.4|MNV-72135-AT-A|86
VQQTLPSLRQWSVSRVRPCLAPR
>ENST00000490605.3|SNV-18977-G-A|2
REQALEQEQER
>ENST00000438447.2|SNV-449099-C-T|1
EDPSELEEEQIEICSTR
>ENST00000340112.3|SNV-1007-C-T|2
YKPNDIVCILTCK
>ENST00000423738.4|MNV-72135-AT-A|20
AIPMSCLRQGPEK
>ENST00000423738.4|MNV-72135-AT-A|23
SRAIPMSCLR
>ENST00000481806.1|SNV-38950-T-G|1
AYLIGGLIALVAVAGSVVYIYNIFK
>ENST00000530487.5|SNV-10661-C-T|1
GIQFGSQIKYSCIKG
>ENST00000262320.8|MNV-42667-CCCATACAGGATCC-C|1
GRPRRSWR
>ENST00000423738.4|MNV-72135-AT-A|60
VIPMLCLRQGLGQIQQALSSPR
>ENST00000448612.6|SNV-31401-G-A|1
GTVMSSLLGK
>ENST00000400606.6|SNV-30363-C-G|2
YFFPAFSK
>ENST00000502981.2|SNV-7091-G-A|1
KANVHFIAYNGLHNLTAVPLLLET
>ENST00000392599.6|SNV-104112-C-A|1
GPMETGLFPGSNATFRILESH
>ENST00000556363.5|SNV-82806-C-G|1
MCTGGSQ
>ENST00000423738.4|MNV-72135-AT-A|81
VRPCLAPRIKLR
>ENST00000471163.1|SNV-15018-C-G|4
MRDFQTELGKILVSLIEVAQK
>ENST00000547647.1|SNV-22824-C-T|3
ILHIFLINWKTLQSLVK
>ENST00000392882.7|SNV-39643-G-A|2
HAFSGGRDTIKEHR
>ENST00000581086.5|INDEL-41458-C-CA|5
GYGPTKKQIILMR
>ENST00000534418.5|SNV-17645-T-G|5
TLTHISVGER
>ENST00000476898.1|SNV-32913-T-G|1
PTPGRTQHCLMTSRLSPQK
>ENST00000342992.10|SNV-30974-A-T|2
QTRIVKK
>ENST00000376828.6|SNV-1793-C-T|1
AYLEGMCVEWLHRYLENGKEMLQR
>ENST00000554931.1|SNV-5514-G-A|1
TSIYGLLIGSEELWPVVAFLK
>ENST00000485929.5|SNV-2753-G-A|2
RHASVQPPAVQELCPPGHR
>ENST00000469019.1|SNV-580-T-C|5
KGDDVIVFPHIQK
>ENST00000423738.4|MNV-72135-AT-A|87
VQQTLPSLRQWSVSR
>ENST00000502981.2|SNV-7088-G-A|1
ISFFSSVISKFTKR
>ENST00000468660.6|SNV-32913-T-G|2
SNMTSPTLLDANPRENPALFNDIK
>ENST00000461492.1|SNV-62184-T-A|5
ATPWRASPLTLKR
>ENST00000367050.8|SNV-10661-C-T|4
VHVIKGIQFGSQIKYSCIK
>ENST00000478355.5|SNV-1793-C-T|11
MCVEWLHRYLENGK
>ENST00000490689.3|SNV-8324-C-T|3
ALHDVPSTAFR
>ENST00000367050.8|SNV-10661-C-T|2
GIQFGSQIKYSCIKGYR
>ENST00000392882.7|SNV-39643-G-A|1
DTIKEHR
>ENST00000423738.4|MNV-72135-AT-A|53
VRSCLVPRIR
>ENST00000382303.5|INDEL-262196-G-GGA|3
TLGEWQKGTMQLILKV
>ENST00000554931.1|SNV-5514-G-A|2
INKTSIYGLLIGSEELWPVVAFLK
>ENST00000375400.7|SNV-186141-T-C|2
DYALHVGDGSSDPEVLLNTENQR
>ENST00000297875.7|SNV-70057-C-G|1
GEMITPKTDTGRSYSLDLDGQHFR
>ENST00000409195.6|SNV-357405-A-G|1
AFDSIMEAHKGITKMTK
>ENST00000255087.10|SNV-1030-C-T|2
YEEDEFHVFKEAYLGPVDPK
>ENST00000567421.1|SNV-35026-G-A|2
MNLSIFMGSHNMQNHTNLK
>ENST00000615910.4|SNV-12313-A-G|2
LSCRYSPALNK
>ENST00000546953.1|SNV-31401-G-A|4
VKLTLGLVPRGTVMSSLLGK
>ENST00000287957.5|SNV-7109-A-G|3
GFIRDQYCEK
>ENST00000491455.5|SNV-50918-C-A|3
SSGGPSTINHLVSCWR
>ENST00000615188.1|SNV-45098-C-T|4
MSTTSSSWPGPHTTCSSLSR
>ENST00000298274.12|SNV-56345-T-G|2
EERPENVLIGDLLKDLNLSLIPNK
>ENST00000334746.10|INDEL-90218-A-AA|5
HTLEQKNR
>ENST00000423738.4|MNV-72135-AT-A|69
VQWALPSFRLWPVPRVRPCLILR
>ENST00000577827.5|SNV-820335-C-T|1
DIGWCSNSSSWVGR
>ENST00000615910.4|SNV-12313-A-G|3
TYQGSYGFRLSCRYSPALNK
>ENST00000508819.5|SNV-117298-C-A|1
LQDTNKTPRFYPVVK
>ENST00000473088.1|SNV-341525-C-T|5
MSTRQWEPMGCTRGR
>ENST00000561608.5|SNV-82806-C-G|3
LCGSSDLNASMTSQHFEEQC
>ENST00000483222.5|SNV-181-G-A|13
LGSRSLPR
>ENST00000423656.5|SNV-16214-C-T|2
TTVVVHVDSKAEFTTLLEQWEK
>ENST00000650372.1|SNV-103989-A-T|3
FYDPDQGKVMIDGHDSKNVNVQFLR
>ENST00000478355.5|SNV-1793-C-T|9
MCVEWLHRYLENGKEMLQR
>ENST00000465063.5|INDEL-14135-A-AA|7
ASILPRSSPCPCISSR
>ENST00000389441.8|INDEL-829882-A-AA|5
GMDFEESKYLLSTNSQKK
>ENST00000644939.1|SNV-1192621-C-T|1
TPPTAALSAPPPLISTLGGRPVSSR
>ENST00000262320.8|MNV-42667-CCCATACAGGATCC-C|13
RSAWSLR
>ENST00000493878.1|SNV-7109-A-G|3
SEVLSGTSIAR
>ENST00000442232.1|SNV-649622-G-A|1
HNNLFNRDATR
>ENST00000454784.9|SNV-38267-G-A|7
IGLLVLSSVHAQVVR
>ENST00000342992.10|SNV-30974-A-T|1
IVKKIEAHFDAR
>ENST00000673779.1|SNV-20354-C-T|1
VLQEYSCQENSATA
>ENST00000540468.5|SNV-14362-G-A|5
MIGIKKVQGGALEDSQLVADVAFK
>ENST00000357582.3|SNV-9405-A-T|3
IHVEELLR
>ENST00000447182.6|SNV-26738-C-T|1
DSIGHVGFIFKNGKITSIVK
>ENST00000392882.7|SNV-39643-G-A|4
VNKHAFSGGRDTIK
>ENST00000302450.11|INDEL-83-C-CC|10
CRRAAEK
>ENST00000469019.1|SNV-580-T-C|2
GDDVIVFPHIQK
>ENST00000366955.8|SNV-49665-A-T|3
QYEVEIQTYREILTSKEECLSSQK
>ENST00000361813.5|SNV-19354-G-A|1
GLLPAVKVFLDWLR
>ENST00000612404.4|SNV-13534-A-G|2
LYPPDNAPLAFSSKVCYVRFR
>ENST00000382303.5|INDEL-262196-G-GGA|4
TLGEWQKGTMQLILK
>ENST00000375587.8|SNV-6323-T-G|6
DLKNQLGHLESELSFLRTLTGINIR
>ENST00000566501.5|SNV-38074-G-A|3
DETQVCAIIER
>ENST00000423738.4|MNV-72135-AT-A|75
VIPMLCLRQKLGK
>ENST00000302450.11|INDEL-83-C-CC|8
AAEKASGVPCSQGK
>ENST00000545990.6|SNV-21117-C-T|3
KVLFKHAK
>ENST00000287878.9|SNV-514-C-G|2
AVMDTKK
>ENST00000409663.7|SNV-156643-G-A|1
FCSDSSSDCGSSSGSVHASR
>ENST00000262464.9|SNV-313726-G-C|1
MDACCCAVGAAWGTECDECPKPGTK
>ENST00000433360.6|SNV-382971-C-T|1
AWKAQEKMEK
>ENST00000297354.7|SNV-54148-T-G|2
TESLTPHGALENWPLTR
>ENST00000287878.9|SNV-514-C-G|3
GRAVMDTKK
>ENST00000382303.5|INDEL-262196-G-GGA|6
MKTLGEWQKGTMQLILK
>ENST00000382289.6|INDEL-262196-G-GGA|8
ECDVIEYPLEEEEEEERMK
>ENST00000425217.5|SNV-108632-G-C|6
KVALQERNAQLDGFPQLR
>ENST00000359933.6|SNV-48139-C-T|3
SESNTKEFLIAVGLKGVTLQHR
>ENST00000520058.1|SNV-13534-A-G|2
MLGFVIHQVLAWPSI
>ENST00000356763.8|SNV-12865-G-T|3
ETFLSADERILFIR
>ENST00000423738.4|MNV-72135-AT-A|21
AIPMSCLR
>ENST00000262320.8|MNV-42667-CCCATACAGGATCC-C|15
SMGGCPYLTFPARTGCRR
>ENST00000262320.8|MNV-42667-CCCATACAGGATCC-C|17
SMGGCPYLTFPAR
>ENST00000374423.9|SNV-35336-C-T|1
DVIEDNPDEPVLEALPHVSPSFVGK
>ENST00000612946.4|SNV-649622-G-A|1
HNNLFNR
>ENST00000518204.1|SNV-177362-G-A|3
AFFTRPRMNIPALSADDI
>ENST00000368226.8|SNV-301642-G-A|2
FATSFRLQEVTK
>ENST00000375400.7|SNV-186141-T-C|1
DYALHVGDGSSDPEVLLNTENQRR
>ENST00000508838.5|INDEL-19551-G-GC|12
NGQPQQPLVANSVRTNYWPVAR
>ENST00000394439.5|SNV-21927-G-C|2
YSLFLVSEDSSNDK
>ENST00000493878.1|SNV-7109-A-G|1
SEVLSGTSIARRVQH
>ENST00000548156.1|SNV-290852-A-G|3
KTTLKCPIPCQS
>ENST00000302450.11|INDEL-83-C-CC|6
ASGVPCSQGK
>ENST00000588770.5|SNV-214607-C-T|2
SRETPAGMSWCAVLWMPPPPTR
>ENST00000588770.5|SNV-214607-C-T|6
SWQSSWK
>ENST00000545990.6|SNV-21117-C-T|4
DTTIATILLKKVLFK
>ENST00000545990.6|SNV-21117-C-T|2
VLFKHAK
>ENST00000637305.1|MNV-299873-CC-C|3
LCIGYGAQAQSACLTSGLPC
>ENST00000361505.10|SNV-7496-C-T|2
VFGFSFITNK
>ENST00000289228.7|MNV-6550-TT-T|1
GFGDRYSVK
>ENST00000302450.11|INDEL-83-C-CC|2
TEEPKHQALSKIQE
>ENST00000508819.5|SNV-117298-C-A|2
LQDTNKTPR
>ENST00000489424.5|SNV-181-G-A|4
LLPAEGGDRQWQAPLAR
>ENST00000423738.4|MNV-72135-AT-A|3
AIPMLFLR
>ENST00000628722.2|SNV-4656-G-A|2
MRSQKVK
>ENST00000265362.9|SNV-357793-T-A|5
LKLSYKEMLESNK
>ENST00000265036.10|SNV-94434-T-C|5
KLQLLMRTMAR
>ENST00000461492.1|SNV-62184-T-A|4
ASPLTLK
>ENST00000556833.1|SNV-61-C-T|12
SAPNTSQGSCLISVCCILPSQR
>ENST00000556833.1|SNV-61-C-T|2
EFHHLPLK
>ENST00000467329.5|SNV-31468-G-A|1
GLNTTGTLH
>ENST00000496157.5|SNV-21293-T-A|1
PLIEAWPLPQANFCTGNSSTQSAR
>ENST00000435962.7|SNV-67245-C-G|1
SMFDLTNSSQGFIQR
>ENST00000470110.2|SNV-2686-G-A|3
YLLQHQFIHTGEKPYPCPNCGR
>ENST00000621411.3|SNV-217-G-A|4
YQKSTKLLIR
>ENST00000433360.6|SNV-382971-C-T|2
AWKAQEK
>ENST00000454109.1|SNV-2029-C-A|1
APDSDTASSPDSSPFGSQRPGLGRR
>ENST00000478749.5|SNV-2811-A-G|1
GWPLSHLPDASTRSPWADR
>ENST00000546953.1|SNV-31401-G-A|3
LTLGLVPRGTVMSSLLGK
>ENST00000610657.2|SNV-4358-G-A|5
LCEQEERLREQEK
>ENST00000523441.1|SNV-26738-C-T|7
MHKDSIGHVGFIFK
>ENST00000541464.5|SNV-53465-C-A|1
FNIFSFILNFSFIIIHQFTVAKK
>ENST00000473088.1|SNV-341525-C-T|3
QWEPMGCTR
>ENST00000423738.4|MNV-72135-AT-A|32
QGLGWIQGALPSPR
>ENST00000360310.6|SNV-72787-T-G|3
IHSSQEDNVANK
>ENST00000423738.4|MNV-72135-AT-A|17
IQWALPSLR
>ENST00000476513.1|SNV-11527-C-G|6
QKGASSLGSVR
>ENST00000513401.5|SNV-244620-A-T|1
SPSQIQHLIL
>ENST00000375370.10|SNV-51864-T-C|2
FEYLFNFDNTFEIHDDTEVLK
>ENST00000636307.1|MNV-884-ATCAA-A|5
RPYRRCIGGWVK
>ENST00000423738.4|MNV-72135-AT-A|24
IRSRAIPMSCLR
>ENST00000636307.1|MNV-884-ATCAA-A|10
KLEVQCRELTR
>ENST00000265801.6|SNV-49003-C-G|1
SEDFFYIKVSQKGR
>ENST00000540468.5|SNV-14362-G-A|3
KVQGGALEDSQLVADVAFKK
>ENST00000512024.5|SNV-8515-C-G|1
NVNSNVITWNRVVLLHGPPGTGK
>ENST00000496727.1|SNV-7837-A-T|3
KLALPSTLSTCATSWVLSAALSGRR
>ENST00000470257.1|SNV-30974-A-T|1
SQNQDKPEL
>ENST00000378781.7|SNV-60244-T-C|2
MVPNHYFLLCVNLPLR
>ENST00000425217.5|SNV-108632-G-C|2
NAQLDGFPQLRHWFR
>ENST00000621411.3|SNV-217-G-A|5
RYQKSTK
>ENST00000376828.6|SNV-1793-C-T|5
RAYLEGMCVEWLHR
>ENST00000553578.5|SNV-5502-T-G|5
DEEMSHK
>ENST00000616417.5|SNV-40731-G-A|3
NEMEKPAK
>ENST00000382031.5|SNV-18441-G-A|1
ASQAPPRPRSTTSQVTPAEEK
>ENST00000528693.5|SNV-17645-T-G|3
MSYSYPSRGLWPSSIQLSEGQQFW
>ENST00000423738.4|MNV-72135-AT-A|54
VRSCLVPR
>ENST00000652320.1|SNV-113573-T-A|2
FTQFVHLKQHKR
>ENST00000493112.5|SNV-134013-A-T|1
VMVAEALDISSETYLAILMDR
>ENST00000484928.5|SNV-3323-G-C|1
YGYSYYNSPCR
>ENST00000540630.5|SNV-15332-G-C|3
QDHSIEASTSISQLLR
>ENST00000369562.9|SNV-10365-A-G|3
YTAILEKAANDPLMGAELQPYMLK
>ENST00000556833.1|SNV-61-C-T|8
LQIVSSPCFSEFVDSVK
>ENST00000423312.6|SNV-39155-T-G|2
TRSLKAPK
>ENST00000357582.3|SNV-9405-A-T|6
QEQGARLGRIHVEELLR
>ENST00000506364.6|SNV-44239-A-T|2
QIRKNEQFSG
>ENST00000366955.8|SNV-49665-A-T|4
QYEVEIQTYREILTSK
>ENST00000404938.6|SNV-36284-G-A|1
DHIGVVNQEPVLFGTTISNNIKYGR
>ENST00000470257.1|SNV-30974-A-T|2
LLRSQNQDKPEL
>ENST00000581086.5|INDEL-41458-C-CA|3
KQIILMRTWNR
>ENST00000423738.4|MNV-72135-AT-A|49
LWPILRVRSCLVPK
>ENST00000361813.5|SNV-19354-G-A|5
LQVLMAK
>ENST00000416649.6|SNV-3941-T-C|1
QPNGACRAGFER
>ENST00000636307.1|MNV-884-ATCAA-A|4
RCIGGWVK
>ENST00000423738.4|MNV-72135-AT-A|79
LRVIPMLCLR
>ENST00000265293.8|SNV-177362-G-A|3
EKMAFFTRPRMNIPALSADDI
>ENST00000376828.6|SNV-1793-C-T|2
AYLEGMCVEWLHRYLENGK
>ENST00000465063.5|INDEL-14135-A-AA|9
KASILPR
>ENST00000287957.5|SNV-7109-A-G|2
GFIRDQYCEKSAALTWLIPTLSSPR
>ENST00000515078.5|SNV-51707-T-A|1
CLITTGQIW
>ENST00000566889.5|SNV-17437-G-T|4
MLIFALDSLAAGVQEESSTHKIVRC
>ENST00000641817.1|SNV-2651-C-A|2
MASLFLMGIQEIEFNICLAK
>ENST00000534418.5|SNV-17645-T-G|6
VALSTLVFENLVSFKTLTHISVGER
>ENST00000471163.1|SNV-15018-C-G|5
RDFQTELGK
>ENST00000392599.6|SNV-104112-C-A|2
KGPMETGLFPGSNATFRILESH
>ENST00000461023.5|MNV-42667-CCCATACAGGATCC-C|4
ACPAMQTPCPSRTAAWMGSP
>ENST00000260988.5|SNV-203-C-T|1
SYECTTDCSNLQPYFSRCNSIR
>ENST00000517876.5|SNV-7773-A-T|1
IIQLGLTFTNVK
>ENST00000372492.8|SNV-37663-G-A|2
IMFVGTSVGTIRAMK
>ENST00000423738.4|MNV-72135-AT-A|36
LWLIPIVRPCLVPRIR
>ENST00000433360.6|SNV-382971-C-T|3
MSLEKAWKAQEK
>ENST00000581086.5|INDEL-41458-C-CA|8
MGYGPTKK
>ENST00000295268.4|SNV-37452-A-T|3
SDQQQNYCSFIPR
>ENST00000326474.4|MNV-874-CTCTTA-C|3
QRPGCRRQLPQTLSGTLA
>ENST00000483222.5|SNV-181-G-A|5
LRPRQVPGLRLLPAEAPSAR
>ENST00000369562.9|SNV-10365-A-G|1
AANDPLMGAELQPYMLKEALYNIR
>ENST00000481769.1|MNV-42667-CCCATACAGGATCC-C|8
HPVPHGQQRGWDPRK
>ENST00000360310.6|SNV-72787-T-G|5
RIHSSQEDNVANK
>ENST00000476513.1|SNV-11527-C-G|5
MQKGASSLGSVRTYCLLTQTTR
>ENST00000483222.5|SNV-181-G-A|10
SLPRFCALPPRPVPAARLRPR
>ENST00000438609.5|SNV-104112-C-A|1
VCYSWESYQLMPKSH
>ENST00000272895.12|SNV-158022-G-A|1
TIILSTHHLDETEVLSDR
>ENST00000511232.5|SNV-6978-C-G|2
ANWLPSGCGERK
>ENST00000297875.7|SNV-70057-C-G|5
SATRGEMITPK
>ENST00000326474.4|MNV-874-CTCTTA-C|5
GSAAGAGLGAAGGKQRPGCRR
>ENST00000465297.5|SNV-34747-G-T|5
GRPSTVMTCLLWTRNFS
>ENST00000356763.8|SNV-12865-G-T|2
ETFLSADERILFIRK
>ENST00000311303.7|SNV-17645-T-G|1
FMAKLNSAFRR
>ENST00000409195.6|SNV-357405-A-G|3
AFDSIMEAHK
>ENST00000672178.1|SNV-20684-G-A|1
HAIKTRGI
>ENST00000017003.7|SNV-10109-C-A|1
HIVDWCGCSPNDLKPQDFLR
>ENST00000357582.3|SNV-9405-A-T|2
IHVEELLRCLGAHIHTPNR
>ENST00000266037.10|SNV-471628-G-T|4
EGKQISELFLVRLNK
>ENST00000448612.6|SNV-31401-G-A|3
EKVLQGLVPRGTVMSSLLGK
>ENST00000369942.2|SNV-5826-G-A|2
RPQNYHIR
>ENST00000226951.11|SNV-183497-G-T|5
IRFLERNQQFALGTVLR
>ENST00000436985.6|INDEL-8027-A-AA|6
KAANGGIFNK
>ENST00000299308.7|SNV-457371-C-G|4
LRLQIEISDTELSQIKGWR
>ENST00000268182.10|SNV-93759-C-T|1
LPYDVTPEQALAYEEVKTRLDSSIR
>ENST00000473786.5|SNV-14362-G-A|5
LSLTLGLKCNPK
>ENST00000356763.8|SNV-12865-G-T|1
ILFIRKDLGNIIHNLCGHDLPEK
>ENST00000361505.10|SNV-7496-C-T|3
HCGLRVFGFSFITNKVIMDYESLEK
>ENST00000465297.5|SNV-34747-G-T|3
TCLLWTR
>ENST00000578132.1|SNV-33676-C-G|4
MLCCSPSVR
>ENST00000423738.4|MNV-72135-AT-A|96
NKVKGNPILCLR
>ENST00000423738.4|MNV-72135-AT-A|11
AIPMLCLR
>ENST00000423738.4|MNV-72135-AT-A|68
LWPVPRVRPCLILR
>ENST00000382303.5|INDEL-262196-G-GGA|1
GTMQLILKV
>ENST00000366809.6|SNV-75433-A-G|11
MFIVGQHYR
>ENST00000287878.9|SNV-514-C-G|5
GRAVMDTK
>ENST00000556083.1|SNV-96852-C-T|2
GPRVAAGASEGPSSDGGACPTAAQ
>ENST00000478749.5|SNV-2811-A-G|7
PVEGTSVMWPDRGWPLSHLPDASTR
>ENST00000336934.10|SNV-220961-C-T|2
SSGESSPLEHSSSGVSTPCLKER
>ENST00000458470.5|SNV-180848-G-A|3
INILVNMLK
>ENST00000371756.4|SNV-15018-C-G|1
DFQTELGKILVSLIEVAQK
>ENST00000389301.8|SNV-17437-G-T|2
MLIFALDSLAAGVQEESSTHK
>ENST00000423738.4|MNV-72135-AT-A|47
VRSCLVPKIR
>ENST00000465063.5|INDEL-14135-A-AA|5
SSPCPCISSR
>ENST00000435118.5|INDEL-14135-A-AA|2
LQFCQEVLPAPVFR
>ENST00000512024.5|SNV-8515-C-G|2
NVNSNVITWNR
>ENST00000496157.5|SNV-21293-T-A|2
MPLIEAWPLPQANFCTGNSSTQSAR
>ENST00000476898.1|SNV-32913-T-G|6
MTSPTLLDANPRENPALFNDIK
>ENST00000553306.5|SNV-76-T-G|2
CYNAGLAYCHSKLANILFTQELAR
>ENST00000450565.8|SNV-4602-A-G|1
GVGGSLGGGAGGDAEPLSKR
>ENST00000456504.5|SNV-82806-C-G|1
LCGSSDLNASMTSQHFEEQCDSQK
>ENST00000361524.8|SNV-124739-A-C|3
CTYCSRLFQHK
>ENST00000483222.5|SNV-181-G-A|9
FCALPPRPVPAAR
>ENST00000473786.5|SNV-14362-G-A|1
STTIPRLPF
>ENST00000461876.5|INDEL-83-C-CC|19
HQTIRPK
>ENST00000508819.5|SNV-117298-C-A|4
TPRLQDTNK
>ENST00000417245.6|SNV-363-G-A|3
SSHLGRYLSAEEDGHVACEAEQPGR
>ENST00000509006.1|SNV-94434-T-C|4
MRTMARICLNK
>ENST00000515359.6|SNV-62184-T-A|1
EALPSWLHWDSQSHTLEGLPLDTEK
>ENST00000357582.3|SNV-9405-A-T|5
LGRIHVEELLR
>ENST00000296885.7|SNV-10365-A-G|4
MGAELQPYMLK
>ENST00000305428.8|SNV-23934-C-G|4
SLCARFDLWQLAK
>ENST00000619410.4|SNV-188084-A-G|2
KAIKILLEYADMIFTYIFILEMLLK
>ENST00000311303.7|SNV-17645-T-G|2
FMAKLNSAFR
>ENST00000435118.5|INDEL-14135-A-AA|3
KLQFCQEVLPAPVFRLGC
>ENST00000465063.5|INDEL-14135-A-AA|3
LLMVPML
>ENST00000612946.4|SNV-649622-G-A|2
MVRHNNLFNR
>ENST00000504199.5|SNV-47172-G-C|3
ELPEHTVKLCDNLSTNNSK
>ENST00000486192.1|SNV-544038-G-A|3
QRQCCGPAK
>ENST00000556833.1|SNV-61-C-T|5
LAYAEVIWCGAHYISK
>ENST00000493878.1|SNV-7109-A-G|6
LKSEVLSGTSIAR
>ENST00000255087.10|SNV-1030-C-T|1
EAYLGPVDPK
>ENST00000262320.8|MNV-42667-CCCATACAGGATCC-C|10
SAWSLRSSRR
>ENST00000478355.5|SNV-1793-C-T|4
GEPTWRACAWSGSTDTWRTGR
>ENST00000454784.9|SNV-38267-G-A|11
MKIGLLVLSSVHAQVVR
>ENST00000379068.7|SNV-20684-G-A|1
NIKKLAVTKPNNIK
>ENST00000423738.4|MNV-72135-AT-A|8
IQWALPSLRLWPTPSVRPCLVPGIR
>ENST00000481626.5|SNV-26841-A-G|1
AGAAGPATPAQVATAGAAASTPTA
>ENST00000551042.5|SNV-43340-G-A|2
IVTTNVTKPGPPVFLARER
>ENST00000398422.2|SNV-14362-G-A|4
MDSQLVADVAFK
>ENST00000302450.11|INDEL-83-C-CC|14
MVGPGPYRCCR
>ENST00000458470.5|SNV-180848-G-A|7
DILKQRDNK
>ENST00000483222.5|SNV-181-G-A|15
MPSARLGSRSLPR
>ENST00000293805.10|MNV-3543-AC-A|1
SLTTAQSAEPVLTGQQT
>ENST00000468660.6|SNV-32913-T-G|3
SNMTSPTLLDANPR
>ENST00000476898.1|SNV-32913-T-G|5
TSPTLLDANPRENPALFNDIK
>ENST00000504154.6|SNV-2074-C-A|1
NIPSNTERLDLNGNNITRITK
>ENST00000423738.4|MNV-72135-AT-A|63
IRSRVIPMLCLR
>ENST00000460320.1|SNV-74-T-A|2
MGISRSISPRG
>ENST00000544831.5|SNV-7529-G-A|4
GSWQKLTFSK
>ENST00000473786.5|SNV-14362-G-A|6
LSLTLGLK
>ENST00000395591.5|INDEL-14135-A-AA|6
HTATVDGRTILVADINVTQKK
>ENST00000674367.1|SNV-636954-C-T|3
MPWTSYR
>ENST00000473786.5|SNV-14362-G-A|2
CNPKSTTIPRLPF
>ENST00000519697.1|SNV-54148-T-G|3
EFKTESLTPHGALENWPLTR
>ENST00000354869.7|INDEL-14135-A-AA|6
IDADINVTQKK
>ENST00000548156.1|SNV-290852-A-G|4
MKTTLKCPIPCQS
>ENST00000295268.4|SNV-37452-A-T|4
TSYYENVNIKSDQQQNYCSFIPR
>ENST00000673779.1|SNV-20354-C-T|3
LHKEHIRVLQEYSCQENSATA
>ENST00000451207.5|SNV-1652-T-A|5
ILLYETCPRYLLGVLKAGK
>ENST00000332644.6|SNV-17762-T-A|3
VTSYRNWNTSK
>ENST00000478749.5|SNV-2811-A-G|3
WPDRGWPLSHLPDASTRSPWADR
>ENST00000486192.1|SNV-544038-G-A|4
MQRQCCGPAK
>ENST00000496727.1|SNV-7837-A-T|1
LALPSTLSTCATSWVLSAALSGRR
>ENST00000334151.3|SNV-183-C-G|2
RLGYGGGYGG
>ENST00000268182.10|SNV-93759-C-T|2
LPYDVTPEQALAYEEVKTR
>ENST00000465063.5|INDEL-14135-A-AA|8
KASILPRSSPCPCISSR
>FUSION-ENST00000335117.9:147-ENST00000598005.2:47004|10
SLEMLFLLEEVRER
>ENST00000535009.5|SNV-22446-T-C|5
MNPLTAIIYSQFR
>ENST00000490605.3|SNV-18977-G-A|1
EQALEQEQER
>ENST00000378781.7|SNV-60244-T-C|1
VPNHYFLLCVNLPLR
>ENST00000454784.9|SNV-38267-G-A|5
IGLLVLSSVHAQVVRQERA
>ENST00000258886.13|SNV-51250-A-G|3
NIYLRDIWPSREEVHR
>ENST00000509006.1|SNV-94434-T-C|3
RTMARICLNK
>ENST00000559887.1|SNV-11098-C-A|6
ENWGLVTYRENSLLFDPLSSSR
>ENST00000423738.4|MNV-72135-AT-A|18
QGPEKIQWALPSLR
>ENST00000473786.5|SNV-14362-G-A|3
CNPKSTTIPR
>ENST00000394980.5|SNV-57048-G-A|2
HSLPDIQLLQKGLTEFMEPIIQIK
>ENST00000489835.6|SNV-10300-T-A|3
LHRGLPPAHPNQPATQHRGGPLQR
>ENST00000422359.2|SNV-349-T-G|4
RSNSVIGNENK
>ENST00000423738.4|MNV-72135-AT-A|27
VKSCLVPR
>ENST00000305428.8|SNV-23934-C-G|2
FDLWQLAK
>ENST00000519697.1|SNV-54148-T-G|4
MEFKTESLTPHGALENWPLTR
>ENST00000469019.1|SNV-580-T-C|6
MKGDDVIVFPHIQK
>ENST00000508838.5|INDEL-19551-G-GC|6
ASHSSHLLPTQ
>ENST00000481769.1|MNV-42667-CCCATACAGGATCC-C|9
HPVPHGQQRGWDPR
>ENST00000423738.4|MNV-72135-AT-A|93
GNPILCLR
>ENST00000376083.7|SNV-108923-C-T|2
TISSVYGLNNDIVK
>ENST00000556833.1|SNV-61-C-T|20
MLPGKEVPGLAQNK
>ENST00000423738.4|MNV-72135-AT-A|38
LGWVQQALSSPR
>ENST00000360310.6|SNV-72787-T-G|6
GRPPKRIHSSQEDNVANK
>ENST00000332644.6|SNV-17762-T-A|4
NKPGVYTRVTSYRNWNTSK
>ENST00000652320.1|SNV-113573-T-A|1
QHKRLHTR
>ENST00000438447.2|SNV-449099-C-T|2
VSLHKEDPSELEEEQIEICSTR
>ENST00000478355.5|SNV-1793-C-T|5
GEPTWRACAWSGSTDTWR
>ENST00000375587.8|SNV-6323-T-G|2
TLTGINIRNHSK
>ENST00000361813.5|SNV-19354-G-A|7
SIQEKLQVLMAK
>ENST00000268182.10|SNV-93759-C-T|3
LPYDVTPEQALAYEEVK
>ENST00000502981.2|SNV-7091-G-A|2
ISFFSSVISKFTRK
>ENST00000265362.9|SNV-357793-T-A|3
EMLESNK
>ENST00000636307.1|MNV-884-ATCAA-A|12
GMKLEVQCRELTR
>ENST00000423738.4|MNV-72135-AT-A|12
SRAIPMLCLRQGPEK
>ENST00000423738.4|MNV-72135-AT-A|52
SCLVPRIR
>ENST00000504154.6|SNV-2074-C-A|3
NIPSNTER
>ENST00000372890.6|SNV-74-T-A|4
GSAGLSRLHGHFAVYKPPGLKWK
>ENST00000289228.7|MNV-6550-TT-T|2
TLFANIVLSGGSTLFKGFGDRYSVK
>FUSION-ENST00000335117.9:147-ENST00000598005.2:47004|9
SLEMLFLLEEVRERK
>ENST00000490689.3|SNV-8324-C-T|1
ALHDVPSTAFRTAARHAGR
>ENST00000302450.11|INDEL-83-C-CC|16
MVGPGPYR
>ENST00000514742.1|SNV-128557-T-C|1
DFVPVLTCVLVPAGK
>ENST00000425217.5|SNV-108632-G-C|3
NAQLDGFPQLR
>ENST00000389413.7|SNV-453841-T-A|3
LLPGALPYARPLDMER
>ENST00000367754.3|SNV-14233-T-C|1
SSHPASCVALRPSSPV
>ENST00000465297.5|SNV-34747-G-T|9
PRGRPSTVMTCLLWTR
>ENST00000389413.7|SNV-453841-T-A|1
LLPGALPYARPLDMERKK
>ENST00000389441.8|INDEL-829882-A-AA|1
HQWAAVQTFGTHHH
>ENST00000372890.6|SNV-74-T-A|2
LHGHFAVYKPPGLKWK
>ENST00000423738.4|MNV-72135-AT-A|2
AIPMLFLRQR
>ENST00000369942.2|SNV-5826-G-A|4
WRDHPPDVVAWKRPQNYHIR
>ENST00000619410.4|SNV-188084-A-G|1
AIKILLEYADMIFTYIFILEMLLK
>ENST00000389441.8|INDEL-829882-A-AA|3
YLLSTNSQKKHQWAAVQTFGTHHH
>ENST00000017003.7|SNV-10109-C-A|2
CQYKHIVDWCGCSPNDLKPQDFLR
>ENST00000489424.5|SNV-181-G-A|8
LRPRQVPGLRLLPAEGGDR
>ENST00000471163.1|SNV-15018-C-G|3
RDFQTELGKILVSLIEVAQK
>ENST00000470257.1|SNV-30974-A-T|3
QLFRLLRSQNQDKPEL
>ENST00000465297.5|SNV-34747-G-T|2
MTCLLWTRNFS
>ENST00000372890.6|SNV-74-T-A|1
LHGHFAVYKPPGLKWKHLR
>FUSION-ENST00000360319.9:19989-ENST00000361899.2:394|3
SQQLAPQHTYTPYPHTSYYR
>ENST00000382031.5|SNV-18441-G-A|2
ASQAPPRPR
>ENST00000581086.5|INDEL-41458-C-CA|7
MGYGPTKKQIILMR
>ENST00000451207.5|SNV-1652-T-A|3
YLLGVLKAGK
>ENST00000435118.5|INDEL-14135-A-AA|6
IDDINVTQKK
>ENST00000458470.5|SNV-180848-G-A|2
INILVNMLKK
>ENST00000409195.6|SNV-357405-A-G|4
QAVWLFENRAFDSIMEAHKGITK
>ENST00000504199.5|SNV-47172-G-C|2
LCDNLSTNNSK
>ENST00000556833.1|SNV-61-C-T|4
LAYAEVIWCGAHYISKEFHHLPLK
