# Supplementary material for: Identification of non-canonical peptides with moPepGen
Source: Nat Biotechnol. 2025 Jun 16;44(4):568–73. doi: 10.1038/s41587-025-02701-0 (PMC12680078; doi:10.1038/s41587-025-02701-0)
Supplement: Supplementary file 4 — Supplementary Data: Cancer cell line variant peptide database. Custom peptide database FASTA file for each of the 376 cell lines from the Cancer Cell Line Encyclopedia with proteomics characterization or used in the reference channel. Variant peptide FASTA files were produced by moPepGen as the result of cell-line-specific publicly available mutations and fusions. [file 41587_2025_2701_MOESM4_ESM.zip › ACH-000495.fasta]

>FUSION-ENST00000503151.5:10811-ENST00000507505.5:7079|331
LLPLPFK
>ENST00000644917.1|SNV-82142-C-A|1
VYKPHDGKLVSDINR
>FUSION-ENST00000503151.5:10811-ENST00000507505.5:7079|365
SCYHSFSLRIPGR
>ENST00000199447.9|SNV-19232-G-A|3
HNPPSEETEPQTDTEPNKR
>ENST00000651675.1|SNV-191012-C-T|2
KLVIEGVDEDSDISDDEPSVYSA
>FUSION-ENST00000503151.5:10811-ENST00000507505.5:7079|1340
MFHLEGPAAADPER
>FUSION-ENST00000533331.5:129233-ENST00000378726.1:29861|101
FHHIGQAGLELLTS
>ENST00000262138.4|SNV-66083-G-T|1
YVSPMGLKITGAIPMGELSMYTLSR
>ENST00000199447.9|SNV-19232-G-A|2
RSEDQPEVEAQVTPGMMK
>FUSION-ENST00000503151.5:10811-ENST00000507505.5:7079|888
WGGGNEGSQGKHVR
>FUSION-ENST00000503151.5:10811-ENST00000507505.5:7079|287
TDPASSSAHDFRE
>FUSION-ENST00000503151.5:10811-ENST00000507505.5:7079|638
RYKEGILPEK
>ENST00000323346.10|SNV-23769-G-A|1
YIIAIISGLGFCISFGIR
>ENST00000519219.1|SNV-17185-T-C|3
EDDVSLLMVR
>FUSION-ENST00000533331.5:129233-ENST00000378726.1:29861|36
TLCGSRV
>FUSION-ENST00000503151.5:10811-ENST00000507505.5:7079|414
TSQWMSVESASARR
>FUSION-ENST00000503151.5:10811-ENST00000507505.5:7079|415
TSQWMSVESASAR
>ENST00000019317.8|SNV-50739-G-C|3
HLQGGIK
>FUSION-ENST00000503151.5:10811-ENST00000507505.5:7079|991
YKLNVTISKNFSTL
>ENST00000381232.7|SNV-418646-C-G|1
LQEECQNASDKLKK
>FUSION-ENST00000503151.5:10811-ENST00000507505.5:7079|851
LARHPKK
>FUSION-ENST00000503151.5:10811-ENST00000507505.5:7079|1148
LEQFEPGGELMFQFEGHAAADPAGS
>FUSION-ENST00000503151.5:10811-ENST00000507505.5:7079|933
KSIHKPLICPDQK
>FUSION-ENST00000503151.5:10811-ENST00000507505.5:7079|166
AQRSFYL
>FUSION-ENST00000503151.5:10811-ENST00000507505.5:7079|382
RGPSLLLR
>FUSION-ENST00000503151.5:10811-ENST00000507505.5:7079|1125
FQFDGRAAGDSAGS
>FUSION-ENST00000503151.5:10811-ENST00000507505.5:7079|507
MESQDHKVVVK
>FUSION-ENST00000503151.5:10811-ENST00000507505.5:7079|35
MMDFLKWEFVK
>FUSION-ENST00000503151.5:10811-ENST00000507505.5:7079|534
HAQTCTQVFRPHSSLPITGR
>FUSION-ENST00000503151.5:10811-ENST00000507505.5:7079|240
DVGDGICCPW
>ENST00000521253.1|SNV-17185-T-C|4
LQMEMKEDDVSLLMTLLHHGAR
>ENST00000321753.8|MNV-3199-GC-G|4
GNLYSPLR
>ENST00000360954.3|SNV-862-A-G|2
QLPQAIVIGVKK
>ENST00000342992.10|SNV-246990-T-C|1
ITGYFVEACKLPGDKWVR
>FUSION-ENST00000503151.5:10811-ENST00000507505.5:7079|510
MHILMESQDHKVVVKEI
>ENST00000497956.1|SNV-8059-G-A|8
MPLFPTCMGPR
>ENST00000581941.5|SNV-86985-A-C|3
VHSSERVTVGSVWTSCLPR
>ENST00000019317.8|SNV-50739-G-C|1
HLQGGIKDLSKEER
>FUSION-ENST00000503151.5:10811-ENST00000507505.5:7079|527
TSWRRQCYR
>FUSION-ENST00000503151.5:10811-ENST00000507505.5:7079|1446
LTFLAWVI
>FUSION-ENST00000503151.5:10811-ENST00000507505.5:7079|336
RVECLVLGIGGSAHTVPGSR
>FUSION-ENST00000503151.5:10811-ENST00000507505.5:7079|762
MGSPLCISAMVGSAEGTC
>FUSION-ENST00000533331.5:129233-ENST00000378726.1:29861|92
NFRLSMVSHACNPSTLGG
>FUSION-ENST00000503151.5:10811-ENST00000507505.5:7079|1261
TRGGAEVLD
>FUSION-ENST00000503151.5:10811-ENST00000507505.5:7079|402
MPPQPGSHHLHQTHPHS
>FUSION-ENST00000503151.5:10811-ENST00000507505.5:7079|569
TVLPCWGAGQWFR
>FUSION-ENST00000503151.5:10811-ENST00000507505.5:7079|293
HDIFQVPWT
>FUSION-ENST00000503151.5:10811-ENST00000507505.5:7079|1393
MCLIPATGKAFLYQSVGK
>FUSION-ENST00000503151.5:10811-ENST00000507505.5:7079|1436
PTVHDSDFQRGVSCASSQQQGR
>FUSION-ENST00000549311.7:13565-ENST00000296755.12:90197|105
QCFVRVVWSLHAPAHQHSSEF
>FUSION-ENST00000503151.5:10811-ENST00000507505.5:7079|60
MSLRIVELSYSVSR
>ENST00000293760.10|INDEL-11904-T-TT|3
ISVAKVRR
>FUSION-ENST00000503151.5:10811-ENST00000507505.5:7079|1119
MLQFEGR
>FUSION-ENST00000503151.5:10811-ENST00000507505.5:7079|436
SYRPGDGRSASNPSS
>FUSION-ENST00000503151.5:10811-ENST00000507505.5:7079|147
KVILQIITLFSLTDAR
>ENST00000366698.7|MNV-7647-GTG-G|1
TVQSSRTD
>FUSION-ENST00000503151.5:10811-ENST00000507505.5:7079|204
VLQLVMGR
>FUSION-ENST00000503151.5:10811-ENST00000507505.5:7079|1343
VCFYFTLDISR
>ENST00000454502.6|SNV-18988-G-A|1
MVSNMEGTAGGERPSVR
>FUSION-ENST00000503151.5:10811-ENST00000507505.5:7079|666
MEKGMTGRADQEDGNSTR
>ENST00000432591.5|INDEL-5563-G-GCATCA|5
SPARAKAQLMK
>FUSION-ENST00000503151.5:10811-ENST00000507505.5:7079|230
GPGMWVMVFVAPGDGADLICLCGK
>ENST00000584285.1|SNV-12823-G-T|1
SDDEDDDDEEYGKEEHEK
>ENST00000262384.4|MNV-58382-AAGGCATACGAAGAA-A|6
RFSDSEEAVFFGKCSGGGDFTR
>FUSION-ENST00000503151.5:10811-ENST00000507505.5:7079|591
KLKHACTNLHTSV
>FUSION-ENST00000503151.5:10811-ENST00000507505.5:7079|709
QEQHEALGAANARDTVR
>FUSION-ENST00000503151.5:10811-ENST00000507505.5:7079|1034
WGADVAG
>FUSION-ENST00000503151.5:10811-ENST00000507505.5:7079|1337
FHLEGPAAADPERS
>FUSION-ENST00000533331.5:129233-ENST00000378726.1:29861|26
MRQECLDSR
>ENST00000372444.6|SNV-24045-C-T|5
RRLVSATR
>ENST00000584285.1|SNV-12823-G-T|8
TMRNMAR
>FUSION-ENST00000503151.5:10811-ENST00000507505.5:7079|286
MISGSNSQAR
>ENST00000329099.4|SNV-2700-T-A|1
AVYTTTLDYNCRKTQR
>FUSION-ENST00000503151.5:10811-ENST00000507505.5:7079|1361
VLAFKRGDHRPGQR
>ENST00000485994.5|SNV-25110-G-A|1
VTSLQTGLQLAAVIYTNGRRYCF
>FUSION-ENST00000503151.5:10811-ENST00000507505.5:7079|770
MNVQGLLSGGRR
>FUSION-ENST00000503151.5:10811-ENST00000507505.5:7079|1156
LEHRFPPGSPAARPSNCNIGYH
>ENST00000524503.1|SNV-122333-C-T|6
VIQAAYRNTISYQTLGLFQK
>FUSION-ENST00000503151.5:10811-ENST00000507505.5:7079|185
PVRHGASAR
>FUSION-ENST00000503151.5:10811-ENST00000507505.5:7079|481
MVSFLRK
>FUSION-ENST00000503151.5:10811-ENST00000507505.5:7079|195
MHHLGTLHACPSR
>FUSION-ENST00000503151.5:10811-ENST00000507505.5:7079|1285
IEGLSAGDSGR
>ENST00000498617.5|SNV-343-C-T|2
MALSCLLGLPLRVQKIR
>ENST00000511130.6|SNV-78332-C-T|3
RATPIEVLCENFPEEMATYLCYVRR
>ENST00000466050.5|SNV-64821-C-T|2
SGNDCFQVHGNSEGPSAR
>ENST00000621863.4|INDEL-5563-G-GCATCA|4
SQHHIQKK
>FUSION-ENST00000503151.5:10811-ENST00000507505.5:7079|708
QEQHEALGAANARDTVRDGER
>FUSION-ENST00000503151.5:10811-ENST00000507505.5:7079|1305
MFYIEGRAAADLERS
>FUSION-ENST00000503151.5:10811-ENST00000507505.5:7079|201
MQSFVLSPKTHLGR
>FUSION-ENST00000533331.5:129233-ENST00000378726.1:29861|128
MLARLVLNS
>ENST00000273859.8|SNV-75768-G-T|1
EELLLESSMRLENK
>FUSION-ENST00000503151.5:10811-ENST00000507505.5:7079|1197
TRGRAEVVV
>FUSION-ENST00000503151.5:10811-ENST00000507505.5:7079|480
MVSFLRKELK
>ENST00000468734.1|SNV-56101-T-G|1
EVYISGGKETQHDVWKYNSSINK
>FUSION-ENST00000503151.5:10811-ENST00000507505.5:7079|750
HLSLLQGNPHQHLPLTHK
>FUSION-ENST00000503151.5:10811-ENST00000507505.5:7079|844
MVWPLISDRVLR
>FUSION-ENST00000533331.5:129233-ENST00000378726.1:29861|43
CDIRIYWTKQH
>FUSION-ENST00000503151.5:10811-ENST00000507505.5:7079|300
KENRHVL
>ENST00000019317.8|SNV-50739-G-C|5
QEFLLNCLHRHLQGGIK
>ENST00000488327.6|SNV-8059-G-A|3
QRNASVPNLHGSEERLLALK
>ENST00000345990.8|SNV-78332-C-T|3
RATPIEVLCENFPEMATYLCYVRR
>FUSION-ENST00000503151.5:10811-ENST00000507505.5:7079|31
DFLKWEFVK
>FUSION-ENST00000503151.5:10811-ENST00000507505.5:7079|215
LTLAGLQGK
>FUSION-ENST00000503151.5:10811-ENST00000507505.5:7079|211
MALGKAQHLLR
>FUSION-ENST00000503151.5:10811-ENST00000507505.5:7079|990
LNVTISK
>FUSION-ENST00000373625.8:79-ENST00000492989.1:16430|51
EIEKIQKGDSK
>ENST00000367674.7|SNV-340231-C-T|1
GFCVDGECVCEEPYTGEDCRELR
>FUSION-ENST00000533331.5:129233-ENST00000378726.1:29861|161
NTLVVLSLLLNFPFFDPCR
>FUSION-ENST00000503151.5:10811-ENST00000507505.5:7079|755
DLLCLGFSLVAFLKFVPSQVCTIWK
>FUSION-ENST00000503151.5:10811-ENST00000507505.5:7079|596
MLESGPGVSYEVK
>FUSION-ENST00000503151.5:10811-ENST00000507505.5:7079|1060
GAGDLGGELMFQFEGRASGDPVGS
>FUSION-ENST00000503151.5:10811-ENST00000507505.5:7079|583
REPTRMLPHR
>FUSION-ENST00000503151.5:10811-ENST00000507505.5:7079|915
QSEEPLLSGPSFSLPSECSKSFSA
>FUSION-ENST00000533331.5:129233-ENST00000378726.1:29861|85
MTALRVSTYSSKWK
>ENST00000444836.5|SNV-21872-A-G|3
AKQIAGAVRLIMDSLHMAAR
>ENST00000441802.7|SNV-19279-A-G|4
ETTDKYTLNITVCDLGIPQK
>ENST00000377674.9|SNV-1215-G-C|3
LKQALKPSPLEDKKPEDCK
>FUSION-ENST00000503151.5:10811-ENST00000507505.5:7079|1278
MLFTLRVFQLETQGR
>ENST00000284523.2|SNV-52007-C-A|3
QAIASHMNLK
>ENST00000263181.7|SNV-71543-A-G|1
IPTEKRAR
>ENST00000584285.1|SNV-12823-G-T|14
TRTMTMR
>FUSION-ENST00000503151.5:10811-ENST00000507505.5:7079|1449
IPAWGQR
>FUSION-ENST00000503151.5:10811-ENST00000507505.5:7079|52
IVELSYSVSRK
>ENST00000621863.4|INDEL-5563-G-GCATCA|6
TFITQQGIKSQHHIQKK
>FUSION-ENST00000503151.5:10811-ENST00000507505.5:7079|1451
LGLNFSLPP
>FUSION-ENST00000503151.5:10811-ENST00000507505.5:7079|1004
GAGDLGGELMFQFEGREAGDPAGN
>ENST00000442488.7|SNV-6856-G-A|2
TYLAEKNK
>ENST00000308251.5|INDEL-2791-G-GAGGAGCTGG|4
KLEELEELEELAKLHR
>FUSION-ENST00000533331.5:129233-ENST00000378726.1:29861|81
VSTYSSKWKMYYIIK
>FUSION-ENST00000503151.5:10811-ENST00000507505.5:7079|241
VQAILLPQPPE
>FUSION-ENST00000503151.5:10811-ENST00000507505.5:7079|662
TGRADQEDGNSTR
>FUSION-ENST00000503151.5:10811-ENST00000507505.5:7079|486
GLFQIPLLSTQK
>FUSION-ENST00000533331.5:129233-ENST00000378726.1:29861|140
ELEGKFIYK
>FUSION-ENST00000503151.5:10811-ENST00000507505.5:7079|1266
GSQSCRPGR
>ENST00000366698.7|MNV-7647-GTG-G|3
NNVSVQCPEVAPPTRPRTVQSSR
>FUSION-ENST00000503151.5:10811-ENST00000507505.5:7079|217
RGPWLAPGS
>FUSION-ENST00000503151.5:10811-ENST00000507505.5:7079|1264
RGADILV
>ENST00000497956.1|SNV-8059-G-A|5
PLFPTCMGPRR
>FUSION-ENST00000503151.5:10811-ENST00000507505.5:7079|676
MTGRADQEDR
>ENST00000453091.6|SNV-6796-T-C|4
TRALWVISKQTFPSEVAGK
>FUSION-ENST00000503151.5:10811-ENST00000507505.5:7079|619
MLEKCQSTVPLQIY
>ENST00000502564.2|SNV-6163-A-T|2
MQQVEENLPYEEEIYKDSSTFLK
>ENST00000345365.10|SNV-1989-C-A|5
IKKVVDLVSADLEEVAQK
>ENST00000468734.1|SNV-56101-T-G|6
WVEFACVTLKKEVYISGGK
>FUSION-ENST00000503151.5:10811-ENST00000507505.5:7079|1053
LQFEGRGAGDPGGS
>FUSION-ENST00000503151.5:10811-ENST00000507505.5:7079|1397
MILIGWCSSH
>ENST00000636204.1|SNV-7167-A-G|3
MVAFAGWSLPVQYRDSHTDSHLHAR
>FUSION-ENST00000533331.5:129233-ENST00000378726.1:29861|89
VSHACNPSTLGG
>FUSION-ENST00000503151.5:10811-ENST00000507505.5:7079|379
GPSLLLRVCFHR
>FUSION-ENST00000503151.5:10811-ENST00000507505.5:7079|777
RGWQAAVRTWLLL
>FUSION-ENST00000503151.5:10811-ENST00000507505.5:7079|771
NVQGLLSGGR
>FUSION-ENST00000503151.5:10811-ENST00000507505.5:7079|1437
MPTVHDSDFQRGVSCASSQQQGR
>ENST00000428449.5|SNV-179-C-T|1
DHQFILFG
>FUSION-ENST00000503151.5:10811-ENST00000507505.5:7079|1389
AKTTMTCAPT
>FUSION-ENST00000503151.5:10811-ENST00000507505.5:7079|431
MNGSQIVCEWMKQQKHTLLIN
>ENST00000489812.1|SNV-6744-C-A|3
WLRRSWGSPLSWTTMTWSP
>FUSION-ENST00000503151.5:10811-ENST00000507505.5:7079|378
GPSLLLRVCFHRQSSTK
>FUSION-ENST00000503151.5:10811-ENST00000507505.5:7079|641
ENQRRYK
>FUSION-ENST00000503151.5:10811-ENST00000507505.5:7079|122
MDLTSGLGERGTPVK
>FUSION-ENST00000533331.5:129233-ENST00000378726.1:29861|74
MYYIIKHFI
>FUSION-ENST00000503151.5:10811-ENST00000507505.5:7079|145
VILQIITLFSLTDAR
>FUSION-ENST00000503151.5:10811-ENST00000507505.5:7079|1215
MFEIEGR
>FUSION-ENST00000503151.5:10811-ENST00000507505.5:7079|533
MHAQTCTQVFRPHSSLPITGRK
>FUSION-ENST00000503151.5:10811-ENST00000507505.5:7079|450
ETMNISSMGQSGQFNTRSDLP
>FUSION-ENST00000503151.5:10811-ENST00000507505.5:7079|995
GELNHYQ
>ENST00000444836.5|SNV-21872-A-G|4
AKQIAGAVR
>ENST00000519219.1|SNV-17185-T-C|4
KEDDVSLLMVRSSASGFSDR
>ENST00000498617.5|SNV-343-C-T|5
ALSCLLGLPLR
>FUSION-ENST00000503151.5:10811-ENST00000507505.5:7079|946
MITFQFKNLNPK
>FUSION-ENST00000503151.5:10811-ENST00000507505.5:7079|592
HIFTLSSSNPAPETSPKRK
>ENST00000466229.5|SNV-91541-G-A|2
MMCLNGNWTEPPQCK
>ENST00000508180.1|SNV-120800-C-T|4
RALEHSWENRLYIK
>FUSION-ENST00000503151.5:10811-ENST00000507505.5:7079|1447
IPAWGQRLTFLAWVI
>FUSION-ENST00000503151.5:10811-ENST00000507505.5:7079|1425
GMWSRHGSHPQPGVKAR
>FUSION-ENST00000503151.5:10811-ENST00000507505.5:7079|272
RGREAWQTLFPSSVPSSVGLR
>FUSION-ENST00000503151.5:10811-ENST00000507505.5:7079|1300
QLQTRGGDVVV
>FUSION-ENST00000503151.5:10811-ENST00000507505.5:7079|864
SPSQPLPSSAGLLGTRMPSLTPR
>FUSION-ENST00000503151.5:10811-ENST00000507505.5:7079|199
MQSFVLSPKTHLGRASGEGLGFGDK
>ENST00000644971.2|SNV-50367-G-A|2
NGNGQPK
>FUSION-ENST00000503151.5:10811-ENST00000507505.5:7079|790
LYLFIVVTICVAKMGLNPPG
>ENST00000644971.2|SNV-50367-G-A|1
NGNGQPKAVR
>ENST00000432591.5|INDEL-5563-G-GCATCA|1
QMESLSL
>FUSION-ENST00000503151.5:10811-ENST00000507505.5:7079|657
MEKGMAMADTK
>FUSION-ENST00000503151.5:10811-ENST00000507505.5:7079|761
GSPLCISAMVGSAEGTC
>FUSION-ENST00000533331.5:129233-ENST00000378726.1:29861|95
PLHSSLGNK
>ENST00000266383.10|SNV-93396-C-T|5
MLEGRQTPASTLEQDATDYCLR
>FUSION-ENST00000503151.5:10811-ENST00000507505.5:7079|825
MQQVSQKNPVPAGPAPLP
>FUSION-ENST00000503151.5:10811-ENST00000507505.5:7079|1348
RRDCSVR
>FUSION-ENST00000503151.5:10811-ENST00000507505.5:7079|668
HWELQTPAILSEMEK
>ENST00000256474.3|MNV-363-AC-A|6
SPRVVLPVWLNFDGEPQPYQR
>FUSION-ENST00000503151.5:10811-ENST00000507505.5:7079|1078
LRVVELETRVGR
>FUSION-ENST00000533331.5:129233-ENST00000378726.1:29861|106
MCHHTRLIFAFLVETR
>FUSION-ENST00000503151.5:10811-ENST00000507505.5:7079|1019
MQLETRWGASVPV
>ENST00000544440.7|SNV-256399-G-C|4
ALLSSPEGEEKVYNATSDAHLK
>FUSION-ENST00000503151.5:10811-ENST00000507505.5:7079|237
SQEGPLAGSWELSSCSVLTDER
>ENST00000266383.10|SNV-93396-C-T|1
QTPASTLEQDATDYCLRSLRK
>FUSION-ENST00000503151.5:10811-ENST00000507505.5:7079|64
ISVNATATKLCSGVCR
>FUSION-ENST00000503151.5:10811-ENST00000507505.5:7079|192
HHLGTLHACPSRWHLSFPVPVLWH
>ENST00000508193.2|SNV-129-G-T|4
PALGLEQRPHVAGKPR
>FUSION-ENST00000503151.5:10811-ENST00000507505.5:7079|1307
MFYIEGRAAADLER
>ENST00000268124.10|SNV-10676-G-T|2
KHCLEQVK
>FUSION-ENST00000503151.5:10811-ENST00000507505.5:7079|574
EASFGAHRPRDAAA
>FUSION-ENST00000503151.5:10811-ENST00000507505.5:7079|1032
FQFAGHAAGDPAGS
>ENST00000367478.9|SNV-34661-A-C|6
WKARHQHLVSQQK
>FUSION-ENST00000503151.5:10811-ENST00000507505.5:7079|392
VRLALHMGGGARR
>FUSION-ENST00000555531.1:5942-ENST00000378726.1:29861|8
MGFYICWTEIR
>FUSION-ENST00000533331.5:129233-ENST00000378726.1:29861|49
MLVCFQEKRTE
>ENST00000228827.8|INDEL-13650-A-AA|1
SKKIQETD
>FUSION-ENST00000503151.5:10811-ENST00000507505.5:7079|165
MELGEAGMLLGV
>ENST00000464233.6|SNV-1161017-A-G|3
AQLEVRPVVVPK
>ENST00000261833.11|SNV-164079-G-A|2
YIVLERSKVLIYDNEAR
>ENST00000551245.5|SNV-647-C-A|6
WVQKPPLNIQR
>FUSION-ENST00000503151.5:10811-ENST00000507505.5:7079|1147
MFQFEGHAAADPAGS
>FUSION-ENST00000503151.5:10811-ENST00000507505.5:7079|747
DQDSASTK
>FUSION-ENST00000503151.5:10811-ENST00000507505.5:7079|1044
LQFEGCAPGAPGWS
>ENST00000468734.1|SNV-56101-T-G|8
KWVEFACVTLKK
>FUSION-ENST00000503151.5:10811-ENST00000507505.5:7079|1255
QLKTRGGAEVLIWGSCS
>FUSION-ENST00000503151.5:10811-ENST00000507505.5:7079|813
LHSLPETHPH
>FUSION-ENST00000533331.5:129233-ENST00000378726.1:29861|169
VSIIMKNK
>FUSION-ENST00000503151.5:10811-ENST00000507505.5:7079|808
MFLRQSLTLLPR
>ENST00000381232.7|SNV-418646-C-G|2
LQEECQNASDKLK
>FUSION-ENST00000503151.5:10811-ENST00000507505.5:7079|744
MDQDSASTKTCPGTHRK
>ENST00000478570.5|SNV-397067-C-T|2
ICFGNLTPFRPSFGICTGLK
>ENST00000361055.9|INDEL-24390-A-AA|1
SPAITATLEGKK
>FUSION-ENST00000503151.5:10811-ENST00000507505.5:7079|1217
TRVGAAVLG
>FUSION-ENST00000503151.5:10811-ENST00000507505.5:7079|58
MSLRIVELSYSVSRK
>FUSION-ENST00000503151.5:10811-ENST00000507505.5:7079|1246
MQLKTRGGADVLV
>ENST00000366528.3|SNV-130-G-A|3
MAAPPEPGEPKERK
>ENST00000498617.5|SNV-343-C-T|6
MALSCLLGLPLR
>FUSION-ENST00000503151.5:10811-ENST00000507505.5:7079|614
TDKNHRPTQVLVMMPRNWDPHK
>ENST00000256474.3|MNV-363-AC-A|2
VVLPVWLNFDGEPQPYQRCRLAR
>ENST00000275884.10|SNV-71774-C-T|5
KEVSTPAPSR
>FUSION-ENST00000503151.5:10811-ENST00000507505.5:7079|1168
LTAVQLEIR
>FUSION-ENST00000503151.5:10811-ENST00000507505.5:7079|1351
DFKEGSNSWD
>FUSION-ENST00000503151.5:10811-ENST00000507505.5:7079|1439
MPTVHDSDFQR
>FUSION-ENST00000503151.5:10811-ENST00000507505.5:7079|743
DQDSASTKTCPGTHRK
>ENST00000512123.4|SNV-418256-A-G|1
QDYVEYAGQVQFDEREDTK
>FUSION-ENST00000503151.5:10811-ENST00000507505.5:7079|906
MYNSFTKAMNTRI
>FUSION-ENST00000503151.5:10811-ENST00000507505.5:7079|842
MVWPLISDRVLRGDQALDHK
>ENST00000526476.5|MNV-7344-CT-C|6
EEAGALGPAWDESQSR
>FUSION-ENST00000503151.5:10811-ENST00000507505.5:7079|941
NLNPKFKK
>FUSION-ENST00000533331.5:129233-ENST00000378726.1:29861|176
GLLLMLDCYGK
>FUSION-ENST00000533331.5:129233-ENST00000378726.1:29861|124
IVPLYSSVGNR
>ENST00000427185.2|SNV-6856-G-A|4
LPKTYLAEK
>FUSION-ENST00000503151.5:10811-ENST00000507505.5:7079|1073
LQFEVVQLETQ
>ENST00000483640.5|SNV-24045-C-T|8
KSFAGAWSPPPDALRPWNVSWK
>FUSION-ENST00000503151.5:10811-ENST00000507505.5:7079|702
EQHEALGAANAHDTVR
>FUSION-ENST00000503151.5:10811-ENST00000507505.5:7079|224
MVFVAPGDGADLICLCGKGLTQR
>FUSION-ENST00000503151.5:10811-ENST00000507505.5:7079|1375
SKGGGWAGSDISVETPRTNGI
>ENST00000519219.1|SNV-17185-T-C|5
MKEDDVSLLMVRSSASGFSDR
>FUSION-ENST00000503151.5:10811-ENST00000507505.5:7079|781
IRARGGR
>FUSION-ENST00000503151.5:10811-ENST00000507505.5:7079|1345
VVELEIQVGEVF
>ENST00000519219.1|SNV-17185-T-C|12
LQMEMKEDDVSLLMVRSSASGFSDR
>FUSION-ENST00000533331.5:129233-ENST00000378726.1:29861|102
LIFAFLVETRFHHIGQAGLELLTS
>ENST00000508193.2|SNV-129-G-T|5
MPALGLEQRPHVAGKPR
>FUSION-ENST00000503151.5:10811-ENST00000507505.5:7079|549
GRVPPCWKVVR
>FUSION-ENST00000503151.5:10811-ENST00000507505.5:7079|1232
TQGGAEVLD
>FUSION-ENST00000503151.5:10811-ENST00000507505.5:7079|588
HKPAHKCLGLIPHCQ
>ENST00000370128.8|SNV-343-C-T|2
VSMALSCLLGLPLRVQK
>FUSION-ENST00000533331.5:129233-ENST00000378726.1:29861|160
MNTLVVLSLLLNFPFFDPCRSN
>FUSION-ENST00000503151.5:10811-ENST00000507505.5:7079|1280
VVQLQTRGGGDVVV
>FUSION-ENST00000533331.5:129233-ENST00000378726.1:29861|2
MSFLPSVFLIWMLSM
>ENST00000488327.6|SNV-8059-G-A|5
QRNASVPNLHGSEER
>FUSION-ENST00000503151.5:10811-ENST00000507505.5:7079|881
LFYSSEK
>FUSION-ENST00000503151.5:10811-ENST00000507505.5:7079|1211
FEIEGRAAEDSGRS
>ENST00000271857.6|MNV-5084-GC-G|7
SLWPPQRPSNSRKFGWQMR
>FUSION-ENST00000503151.5:10811-ENST00000507505.5:7079|469
DLVSLSSFTLPGRPDGQFPKK
>ENST00000495255.1|SNV-8047-A-T|3
STTIRSCNSILNLNTRPKWMVR
>ENST00000558599.1|SNV-34514-T-A|9
LNYIQLRKFHVLNMMMMIMIR
>ENST00000615901.4|SNV-193625-G-C|2
LPEELGRDQNTVETLHR
>FUSION-ENST00000503151.5:10811-ENST00000507505.5:7079|611
MMPRNWDPHK
>ENST00000381486.7|SNV-84311-T-C|1
FLPDDNGHNAPLGFSGNCVGCGKK
>FUSION-ENST00000503151.5:10811-ENST00000507505.5:7079|1277
LFTLRVFQLETQGR
>ENST00000466229.5|SNV-91541-G-A|3
FGDEEMMCLNGNWTEPPQCKDSTGK
>ENST00000429715.1|SNV-256399-G-C|2
ATSDAHLKEHMVGIIFSR
>FUSION-ENST00000503151.5:10811-ENST00000507505.5:7079|905
YNSFTKAMNTRI
>FUSION-ENST00000503151.5:10811-ENST00000507505.5:7079|697
MPGLPFSFSKGLFLDYTYSLW
>ENST00000461872.6|SNV-230762-G-T|10
AENISNLDNHLRSEELLK
>ENST00000517515.1|SNV-87366-C-A|1
SSNSTASHSFQFP
>FUSION-ENST00000533331.5:129233-ENST00000378726.1:29861|64
PTHNQYKNFINELLHVFRY
>ENST00000382456.7|INDEL-5563-G-GCATCA|1
SSHRSPAR
>ENST00000512992.1|SNV-2090-C-A|3
DQNCELPR
>ENST00000424294.5|SNV-8059-G-A|1
NASVPNLHGSEERLLALK
>ENST00000381232.7|SNV-418646-C-G|5
EDNLRLQEECQNASDK
>ENST00000479106.1|SNV-4874-A-T|4
LTTASLPIPKWWSSPL
>FUSION-ENST00000503151.5:10811-ENST00000507505.5:7079|226
MVFVAPGDGADLICLCGK
>FUSION-ENST00000503151.5:10811-ENST00000507505.5:7079|643
VLRHDTKSMIHK
>ENST00000341594.9|SNV-230762-G-T|2
SEELLKEFESEVK
>ENST00000584285.1|SNV-12823-G-T|6
TMRNMARR
>FUSION-ENST00000503151.5:10811-ENST00000507505.5:7079|1380
SQETGVGNLTK
>FUSION-ENST00000503151.5:10811-ENST00000507505.5:7079|945
ITFQFKNLNPK
>FUSION-ENST00000503151.5:10811-ENST00000507505.5:7079|870
LIQDRTNFLFPLFSK
>FUSION-ENST00000503151.5:10811-ENST00000507505.5:7079|87
GYEESHWSLLTLK
>ENST00000508193.2|SNV-129-G-T|2
QCRLWAWSNAR
>FUSION-ENST00000503151.5:10811-ENST00000507505.5:7079|629
EAQHHRDAGEMPVNSTSANLLKWLK
>FUSION-ENST00000503151.5:10811-ENST00000507505.5:7079|1036
MHLETRWGADVAG
>FUSION-ENST00000503151.5:10811-ENST00000507505.5:7079|2
MAADTSPGVSRKPLP
>FUSION-ENST00000533331.5:129233-ENST00000378726.1:29861|156
MSKKNVILLSGF
>FUSION-ENST00000503151.5:10811-ENST00000507505.5:7079|7
GLPHTAGCEPTR
>FUSION-ENST00000503151.5:10811-ENST00000507505.5:7079|79
MEITEGTNHSEDR
>FUSION-ENST00000503151.5:10811-ENST00000507505.5:7079|357
NHTRIRTCQR
>FUSION-ENST00000503151.5:10811-ENST00000507505.5:7079|1323
TRGGADVVR
>FUSION-ENST00000503151.5:10811-ENST00000507505.5:7079|630
EAQHHRDAGEMPVNSTSANLLK
>ENST00000319449.9|SNV-41105-A-G|6
SVEITKQDTKVELEAYK
>ENST00000629808.2|SNV-135193-G-A|6
ESMSEADRAQKSSESNIK
>FUSION-ENST00000503151.5:10811-ENST00000507505.5:7079|608
MPRNWDPHKLQWEWDGSR
>FUSION-ENST00000503151.5:10811-ENST00000507505.5:7079|103
LLEGGIFPRGSWEVLRQSK
>FUSION-ENST00000503151.5:10811-ENST00000507505.5:7079|546
VVREFLMK
>FUSION-ENST00000503151.5:10811-ENST00000507505.5:7079|126
LGGAQAEQMDLTSGLGER
>FUSION-ENST00000503151.5:10811-ENST00000507505.5:7079|738
DKPTGPPDGPGQR
>FUSION-ENST00000503151.5:10811-ENST00000507505.5:7079|1296
MDLPAADPGR
>ENST00000593039.5|INDEL-20266-G-GCGCACG|2
TACLAKSSR
>ENST00000367021.8|SNV-15664-T-C|3
VKLFCPETFLSDLIAHQKGQIEK
>ENST00000468734.1|SNV-56101-T-G|3
EVYISGGK
>ENST00000570010.6|SNV-21191-G-A|3
NLVQPFICTYCDKTFSFKSLLISHK
>ENST00000303941.4|SNV-10208-G-A|3
DISQELMDSDSGNYLK
>ENST00000448120.7|SNV-53935-C-T|2
CWIIRDK
>FUSION-ENST00000503151.5:10811-ENST00000507505.5:7079|634
YKEGILPEK
>FUSION-ENST00000533331.5:129233-ENST00000378726.1:29861|138
FIYKLKCSLSII
>FUSION-ENST00000503151.5:10811-ENST00000507505.5:7079|333
VECLVLGIGGSAHTVPGSRRPPR
>ENST00000453091.6|SNV-6796-T-C|3
ALWVISKQTFPSEVAGK
>FUSION-ENST00000503151.5:10811-ENST00000507505.5:7079|1347
RDCSVRVVELEIQVGEVF
>FUSION-ENST00000503151.5:10811-ENST00000507505.5:7079|530
MHPNAPGLPGHMPGEGS
>ENST00000369393.8|SNV-105070-A-G|4
LFLSMDPVRGDISR
>FUSION-ENST00000503151.5:10811-ENST00000507505.5:7079|613
NHRPTQVLVMMPR
>FUSION-ENST00000503151.5:10811-ENST00000507505.5:7079|78
EITEGTNHSEDR
>FUSION-ENST00000503151.5:10811-ENST00000507505.5:7079|278
GSSSFRAIPVGR
>FUSION-ENST00000503151.5:10811-ENST00000507505.5:7079|1365
NITKILNVISNGVFLFHIGHK
>FUSION-ENST00000503151.5:10811-ENST00000507505.5:7079|879
LFYSSEKFVCSCIVSPWIC
>FUSION-ENST00000503151.5:10811-ENST00000507505.5:7079|12
TPTHSRV
>FUSION-ENST00000503151.5:10811-ENST00000507505.5:7079|71
EGRGLVLAPFSRISVNATATK
>FUSION-ENST00000503151.5:10811-ENST00000507505.5:7079|371
LSWKNQPCRR
>ENST00000512123.4|SNV-418256-A-G|3
VSSQPGRQDYVEYAGQVQFDER
>FUSION-ENST00000503151.5:10811-ENST00000507505.5:7079|296
GSLRSAWNISSWALNIISLK
>FUSION-ENST00000503151.5:10811-ENST00000507505.5:7079|1028
MLQFEGHAAGYPAGS
>FUSION-ENST00000503151.5:10811-ENST00000507505.5:7079|252
IHPPWSPK
>ENST00000495255.1|SNV-8047-A-T|6
MVKSTTIRSCNSILNLNTRPK
>ENST00000432825.7|SNV-39235-C-A|3
KLTYAVRCIHNSK
>FUSION-ENST00000533331.5:129233-ENST00000378726.1:29861|127
LARLVLNS
>FUSION-ENST00000503151.5:10811-ENST00000507505.5:7079|159
WNWVRQGCSLVFR
>FUSION-ENST00000503151.5:10811-ENST00000507505.5:7079|658
HWELQTPTILSEMEKGMAMADTK
>FUSION-ENST00000503151.5:10811-ENST00000507505.5:7079|719
ALGAANTHDTVR
>FUSION-ENST00000533331.5:129233-ENST00000378726.1:29861|62
NFINELLHVFRY
>ENST00000394308.8|SNV-8047-A-T|1
LQQHFEFEYQTKVDGEIILHLYDK
>FUSION-ENST00000503151.5:10811-ENST00000507505.5:7079|1052
MFQFEGHASGDPVGS
>ENST00000312814.11|SNV-17505-A-C|2
GLSFDTLHSKLK
>FUSION-ENST00000533331.5:129233-ENST00000378726.1:29861|35
MNRSNSGR
>ENST00000289893.8|SNV-297201-C-A|2
MQRSDGDPV
>FUSION-ENST00000503151.5:10811-ENST00000507505.5:7079|1376
SKGGGWAGSDISVETPR
>ENST00000394308.8|SNV-8047-A-T|4
KLQQHFEFEYQTK
>FUSION-ENST00000503151.5:10811-ENST00000507505.5:7079|443
MGQSGQFNTRSDLP
>FUSION-ENST00000533331.5:129233-ENST00000378726.1:29861|8
MWLQSLAQK
>FUSION-ENST00000533331.5:129233-ENST00000378726.1:29861|46
MIRCDIRIYWTK
>FUSION-ENST00000503151.5:10811-ENST00000507505.5:7079|1110
FQFKAMQLETR
>FUSION-ENST00000503151.5:10811-ENST00000507505.5:7079|1010
MVLQFKYEGPGAGIWVR
>ENST00000369144.8|SNV-19986-A-G|2
VTKVLDWVREQPEK
>FUSION-ENST00000503151.5:10811-ENST00000507505.5:7079|1128
QGADVQV
>FUSION-ENST00000503151.5:10811-ENST00000507505.5:7079|1248
QLQTRRGADVLI
>ENST00000649776.1|SNV-1472-G-A|1
ASLLFPDTPHLWDE
>FUSION-ENST00000503151.5:10811-ENST00000507505.5:7079|1311
TGADILLNGSSSCRSR
>FUSION-ENST00000503151.5:10811-ENST00000507505.5:7079|563
LPQVKDR
>FUSION-ENST00000503151.5:10811-ENST00000507505.5:7079|1381
VLGEHLASRSQETGVGNLTKVK
>ENST00000318238.9|SNV-12757-A-G|4
KEEENSVSSNIDYDPREIR
>FUSION-ENST00000503151.5:10811-ENST00000507505.5:7079|238
WEGFNSAGVDCSNPAR
>ENST00000262585.6|INDEL-34560-G-GGTTA|1
RFSSDKY
>FUSION-ENST00000503151.5:10811-ENST00000507505.5:7079|568
LYSKHWLQYTQTEGGR
>ENST00000494212.1|SNV-880-G-A|6
MEFAFWRLTPRASWGLPWHSHSEER
>FUSION-ENST00000503151.5:10811-ENST00000507505.5:7079|1027
LQFEGHAAGYPAGS
>ENST00000517709.1|SNV-11200-C-T|3
LCPLQRLGSSVSSMRAPLSW
>FUSION-ENST00000503151.5:10811-ENST00000507505.5:7079|958
SLHSQLRHQILFLDFFFPGSFLLIS
>FUSION-ENST00000399799.3:996-ENST00000520667.5:35967|29
DPKSEVNSDCLLARNTAHEWIR
>ENST00000558599.1|SNV-34514-T-A|8
KFHVLNMMMMIMIR
>FUSION-ENST00000503151.5:10811-ENST00000507505.5:7079|364
SCYHSFSLRIPGRMLCK
>FUSION-ENST00000503151.5:10811-ENST00000507505.5:7079|104
LLEGGIFPRGSWEVLR
>FUSION-ENST00000503151.5:10811-ENST00000507505.5:7079|877
MFLPDVHLPPCY
>FUSION-ENST00000503151.5:10811-ENST00000507505.5:7079|590
MHKPAHK
>FUSION-ENST00000503151.5:10811-ENST00000507505.5:7079|532
HAQTCTQVFRPHSSLPITGRK
>FUSION-ENST00000503151.5:10811-ENST00000507505.5:7079|479
VSFLRKELK
>FUSION-ENST00000503151.5:10811-ENST00000507505.5:7079|1260
GGAEVLD
>FUSION-ENST00000503151.5:10811-ENST00000507505.5:7079|472
WRDLVSLSSFTLPGRPDGQFPK
>FUSION-ENST00000503151.5:10811-ENST00000507505.5:7079|188
LCFNLCCFGLK
>ENST00000312814.11|SNV-17505-A-C|3
GLSFDTLHSK
>FUSION-ENST00000503151.5:10811-ENST00000507505.5:7079|632
EGILPEK
>FUSION-ENST00000503151.5:10811-ENST00000507505.5:7079|965
MILKESLQFYWNWILLILLFHGSQK
>FUSION-ENST00000503151.5:10811-ENST00000507505.5:7079|1304
FYIEGRAAADLERS
>ENST00000643441.1|SNV-158996-C-T|6
NIKRGSSWEAGTLYIPSVWR
>FUSION-ENST00000503151.5:10811-ENST00000507505.5:7079|1203
RGADVID
>FUSION-ENST00000503151.5:10811-ENST00000507505.5:7079|428
KQQKHTLLIN
>FUSION-ENST00000503151.5:10811-ENST00000507505.5:7079|693
MLLNIYHRPK
>FUSION-ENST00000503151.5:10811-ENST00000507505.5:7079|170
FLLGPSSQECTIWAHSMRARPDGT
>ENST00000372444.6|SNV-24045-C-T|2
LVSATRR
>FUSION-ENST00000503151.5:10811-ENST00000507505.5:7079|475
MGEGFGISLSRWR
>FUSION-ENST00000503151.5:10811-ENST00000507505.5:7079|493
ARGLLRLLSLFPECR
>FUSION-ENST00000503151.5:10811-ENST00000507505.5:7079|1423
WSRHGSHPQPGVK
>ENST00000604896.5|SNV-4874-A-T|3
FANSEVVVK
>FUSION-ENST00000503151.5:10811-ENST00000507505.5:7079|799
ITGVSHHAWPAFFFFKRTLSR
>ENST00000484014.5|MNV-5084-GC-G|1
QLYTHVSENLHLMPGPDSSGSR
>FUSION-ENST00000503151.5:10811-ENST00000507505.5:7079|585
HACTNLHTSV
>FUSION-ENST00000503151.5:10811-ENST00000507505.5:7079|1344
MVCFYFTLDISR
>FUSION-ENST00000503151.5:10811-ENST00000507505.5:7079|19
CELLNLAGDCILEKFR
>FUSION-ENST00000503151.5:10811-ENST00000507505.5:7079|381
RGPSLLLRVCFHR
>FUSION-ENST00000533331.5:129233-ENST00000378726.1:29861|170
MVSIIMKNK
>FUSION-ENST00000503151.5:10811-ENST00000507505.5:7079|74
MEGRGLVLAPFSR
>FUSION-ENST00000503151.5:10811-ENST00000507505.5:7079|1178
FEVCAAGDPRGS
>FUSION-ENST00000503151.5:10811-ENST00000507505.5:7079|622
PVNSTSANLLKWLK
>FUSION-ENST00000503151.5:10811-ENST00000507505.5:7079|1136
LRAVELETR
>FUSION-ENST00000503151.5:10811-ENST00000507505.5:7079|1067
MLQFEVVQLETQGGTDVAI
>ENST00000321753.8|MNV-3199-GC-G|7
RCWFVLKGNLYSPLR
>FUSION-ENST00000503151.5:10811-ENST00000507505.5:7079|1084
MFEGRASGEPVGSQCCRLR
>ENST00000345392.2|MNV-363-AC-A|3
CRLARAAASTATECIL
>FUSION-ENST00000503151.5:10811-ENST00000507505.5:7079|462
QMSLSQVSRQQGSISVLFR
>FUSION-ENST00000503151.5:10811-ENST00000507505.5:7079|59
SLRIVELSYSVSR
>FUSION-ENST00000503151.5:10811-ENST00000507505.5:7079|247
MAQSWLTATSTSRVQAILLPQPPE
>FUSION-ENST00000503151.5:10811-ENST00000507505.5:7079|835
VLRGDQALDHKR
>FUSION-ENST00000503151.5:10811-ENST00000507505.5:7079|937
SALQGVLLCTILSRK
>FUSION-ENST00000503151.5:10811-ENST00000507505.5:7079|412
MSVESASAR
>ENST00000252804.9|SNV-51767-G-C|2
EIQPGAFSRLR
>FUSION-ENST00000503151.5:10811-ENST00000507505.5:7079|505
MESQDHKVVVKEI
>FUSION-ENST00000503151.5:10811-ENST00000507505.5:7079|1081
ASGEPVGSQCCRLR
>ENST00000517515.1|SNV-87366-C-A|2
TGISGRSSNSTASHSFQFP
>FUSION-ENST00000503151.5:10811-ENST00000507505.5:7079|1021
FQFKAMQLETRWGASVPV
>FUSION-ENST00000503151.5:10811-ENST00000507505.5:7079|218
VWIAQTLHVPRRGPWLAPGS
>ENST00000282397.9|SNV-56842-G-A|1
IIHMTEGRELVIPCR
>FUSION-ENST00000503151.5:10811-ENST00000507505.5:7079|1049
MQLDTWLGADIAV
>FUSION-ENST00000503151.5:10811-ENST00000507505.5:7079|1229
MVLQLKTRGGAEVLD
>FUSION-ENST00000503151.5:10811-ENST00000507505.5:7079|1076
VVELETRVGR
>FUSION-ENST00000503151.5:10811-ENST00000507505.5:7079|996
SSERGELNHYQ
>FUSION-ENST00000503151.5:10811-ENST00000507505.5:7079|1189
MFQFEGRAPGDPGGNIK
>FUSION-ENST00000503151.5:10811-ENST00000507505.5:7079|667
HWELQTPAILSEMEKGMTGR
>FUSION-ENST00000503151.5:10811-ENST00000507505.5:7079|1433
CGAARPAL
>ENST00000549585.1|SNV-53504-G-A|2
METLELHSQSCGLSWSSGPQMHYEK
>FUSION-ENST00000503151.5:10811-ENST00000507505.5:7079|664
GMTGRADQEDGNSTR
>FUSION-ENST00000503151.5:10811-ENST00000507505.5:7079|1408
GACHVPHPSNREGISLSVSW
>FUSION-ENST00000503151.5:10811-ENST00000507505.5:7079|952
TARAIRK
>ENST00000498611.5|SNV-26636-A-G|1
TALLSHVAGSVQFRQLQLFK
>FUSION-ENST00000503151.5:10811-ENST00000507505.5:7079|548
VPPCWKVVR
>ENST00000593039.5|SNV-20265-T-C|4
RTACLAK
>FUSION-ENST00000503151.5:10811-ENST00000507505.5:7079|367
SESRSCYHSFSLRIPGR
>FUSION-ENST00000549311.7:13565-ENST00000296755.12:90197|106
MQCFVRVVWSLHAPAHQHSSEF
>FUSION-ENST00000533331.5:129233-ENST00000378726.1:29861|103
LIFAFLVETR
>ENST00000540344.5|SNV-29351-C-T|2
QVCLFQEREHVLRLYSEND
>ENST00000382456.7|INDEL-5563-G-GCATCA|5
TFITQQGIKSQHQQKK
>FUSION-ENST00000503151.5:10811-ENST00000507505.5:7079|8
TVDSLGGLGGHKGLPHTAGCEPTR
>FUSION-ENST00000503151.5:10811-ENST00000507505.5:7079|878
FVCSCIVSPWIC
>FUSION-ENST00000503151.5:10811-ENST00000507505.5:7079|714
DGERYDRK
>FUSION-ENST00000503151.5:10811-ENST00000507505.5:7079|406
RVRDPQK
>FUSION-ENST00000503151.5:10811-ENST00000507505.5:7079|487
LLSLFPECRGLFQIPLLSTQKANH
>ENST00000637455.1|SNV-538-A-G|2
SHTDSHLHAR
>FUSION-ENST00000503151.5:10811-ENST00000507505.5:7079|1085
FEGRASGEPVGSQCCR
>FUSION-ENST00000503151.5:10811-ENST00000507505.5:7079|683
AWGWAKSS
>ENST00000251739.9|SNV-25110-G-A|1
VTSLQTGLQLAAVIYTNGRR
>FUSION-ENST00000503151.5:10811-ENST00000507505.5:7079|557
NRQKPQADPGSSDDAEELGPS
>ENST00000621863.4|INDEL-5563-G-GCATCA|7
TFITQQGIKSQHHIQK
>FUSION-ENST00000503151.5:10811-ENST00000507505.5:7079|737
MDKPTGPPDGPGQRQH
>FUSION-ENST00000533331.5:129233-ENST00000378726.1:29861|159
NTLVVLSLLLNFPFFDPCRSN
>ENST00000321753.8|MNV-3199-GC-G|3
GNLYSPLRVAR
>FUSION-ENST00000533331.5:129233-ENST00000378726.1:29861|111
NSSASASRVAGTTSMCHHTR
>FUSION-ENST00000503151.5:10811-ENST00000507505.5:7079|434
NGSQIVCEWMK
>FUSION-ENST00000503151.5:10811-ENST00000507505.5:7079|322
TPGLLVNTHPVI
>FUSION-ENST00000503151.5:10811-ENST00000507505.5:7079|1242
MQLQTWIGADVLD
>ENST00000252804.9|SNV-51767-G-C|1
EIQPGAFSRLRNLNTLLLNNNQIK
>FUSION-ENST00000503151.5:10811-ENST00000507505.5:7079|229
MWVMVFVAPGDGADLICLCGK
>FUSION-ENST00000503151.5:10811-ENST00000507505.5:7079|196
ASGEGLGFGDK
>FUSION-ENST00000503151.5:10811-ENST00000507505.5:7079|1414
MTVTFKGACHVPHPSNR
>FUSION-ENST00000503151.5:10811-ENST00000507505.5:7079|1306
FYIEGRAAADLER
>FUSION-ENST00000503151.5:10811-ENST00000507505.5:7079|423
MLVHCRWMRTSQWMSVESASAR
>FUSION-ENST00000503151.5:10811-ENST00000507505.5:7079|23
SSRDDCGQPWR
>ENST00000461872.6|SNV-230762-G-T|5
WQKTSATWITTSDLK
>FUSION-ENST00000503151.5:10811-ENST00000507505.5:7079|325
MSLRLFQV
>FUSION-ENST00000503151.5:10811-ENST00000507505.5:7079|522
MEELSGAVV
>ENST00000551245.5|SNV-647-C-A|5
WVQKPPLNIQRHLVDSAGPRPK
>FUSION-ENST00000503151.5:10811-ENST00000507505.5:7079|1026
MVQLETR
>FUSION-ENST00000503151.5:10811-ENST00000507505.5:7079|873
MTKKLIQDR
>ENST00000306862.7|SNV-9115-A-G|5
ETLKKMSCVDGTEGR
>ENST00000551939.5|SNV-100-T-C|1
VCIVGPGNWGSAIAK
>FUSION-ENST00000503151.5:10811-ENST00000507505.5:7079|1172
MFQFEGRAVDDPAGS
>FUSION-ENST00000503151.5:10811-ENST00000507505.5:7079|524
VGEQGSGFEGLWVEGR
>FUSION-ENST00000503151.5:10811-ENST00000507505.5:7079|772
MNVQGLLSGGR
>ENST00000289893.8|SNV-297201-C-A|1
QRSDGDPV
>ENST00000399218.8|SNV-202627-A-G|1
IGGAEEDPKSGSPDLSEDQYFVKK
>FUSION-ENST00000503151.5:10811-ENST00000507505.5:7079|164
ELGEAGMLLGV
>FUSION-ENST00000503151.5:10811-ENST00000507505.5:7079|5
QCFGPLPGVMAADTSPGVSRKPLP
>FUSION-ENST00000503151.5:10811-ENST00000507505.5:7079|521
EELSGAVV
>ENST00000526476.5|MNV-7344-CT-C|1
SCVSCPEMGP
>ENST00000369144.8|SNV-19986-A-G|4
LCERVTKVLDWVR
>FUSION-ENST00000503151.5:10811-ENST00000507505.5:7079|902
VMLLFLLP
>FUSION-ENST00000503151.5:10811-ENST00000507505.5:7079|818
MAHFHCCVISR
>FUSION-ENST00000503151.5:10811-ENST00000507505.5:7079|1363
MVLAFKR
>ENST00000544440.7|SNV-256399-G-C|2
VYNATSDAHLKEHMVGIIFSR
>FUSION-ENST00000503151.5:10811-ENST00000507505.5:7079|101
GSWEVLR
>FUSION-ENST00000503151.5:10811-ENST00000507505.5:7079|1175
MFQFEGRAAGDLAGS
>FUSION-ENST00000503151.5:10811-ENST00000507505.5:7079|897
PLSFHSIFIWMFIFQRAH
>ENST00000019317.8|SNV-50739-G-C|4
QEFLLNCLHRHLQGGIKDLSK
>FUSION-ENST00000503151.5:10811-ENST00000507505.5:7079|9
MTVDSLGGLGGHKGLPHTAGCEPTR
>FUSION-ENST00000503151.5:10811-ENST00000507505.5:7079|1418
ARLDQPKPSHATGTAVK
>ENST00000319449.9|SNV-41105-A-G|4
QDTKVELEAYKQTR
>ENST00000453091.6|SNV-6796-T-C|2
QTFPSEVAGK
>FUSION-ENST00000503151.5:10811-ENST00000507505.5:7079|620
PVNSTSANLLKWLKTDK
>FUSION-ENST00000503151.5:10811-ENST00000507505.5:7079|95
TSGESGHGTRK
>ENST00000488327.6|SNV-8059-G-A|6
MQRNASVPNLHGSEER
>FUSION-ENST00000503151.5:10811-ENST00000507505.5:7079|1166
LTAVQLEIRWGADVPV
>ENST00000432591.5|INDEL-5563-G-GCATCA|4
AKAQLMK
>ENST00000495255.1|SNV-8047-A-T|2
SCNSILNLNTRPK
>ENST00000519219.1|SNV-17185-T-C|9
MEMKEDDVSLLMVRSSASGFSDR
>ENST00000584285.1|SNV-12823-G-T|3
SDDEDDDDEEYGK
>ENST00000544475.5|SNV-55324-C-A|5
EGNIFRKLTYAVR
>FUSION-ENST00000503151.5:10811-ENST00000507505.5:7079|900
MPLSFHSIFIWMFIFQR
>FUSION-ENST00000503151.5:10811-ENST00000507505.5:7079|1357
GDHRPGQR
>FUSION-ENST00000503151.5:10811-ENST00000507505.5:7079|740
TCPGTHRKSR
>ENST00000614819.1|SNV-601-C-T|2
SPLGGLVPPGGR
>FUSION-ENST00000503151.5:10811-ENST00000507505.5:7079|783
VSSLVGEETERDR
>FUSION-ENST00000503151.5:10811-ENST00000507505.5:7079|734
PWNSQEEQIK
>FUSION-ENST00000533331.5:129233-ENST00000378726.1:29861|84
TALRVSTYSSKWK
>FUSION-ENST00000503151.5:10811-ENST00000507505.5:7079|1115
MQLETRR
>FUSION-ENST00000503151.5:10811-ENST00000507505.5:7079|1445
MRFSQTR
>FUSION-ENST00000533331.5:129233-ENST00000378726.1:29861|79
WKMYYIIKHFI
>FUSION-ENST00000503151.5:10811-ENST00000507505.5:7079|360
MLCKNHTRIR
>FUSION-ENST00000503151.5:10811-ENST00000507505.5:7079|893
MQAKWGGGNEGSQGK
>FUSION-ENST00000503151.5:10811-ENST00000507505.5:7079|451
ETMNISSMGQSGQFNTR
>ENST00000305364.9|SNV-17185-T-C|4
LQMEMKEDDVSLLMKHK
>ENST00000460005.1|SNV-18059-C-A|4
MNSRKTPQHCSAKPC
>FUSION-ENST00000503151.5:10811-ENST00000507505.5:7079|508
MESQDHK
>FUSION-ENST00000533331.5:129233-ENST00000378726.1:29861|42
IYWTKQH
>ENST00000303941.4|SNV-10208-G-A|1
DISQELMDSDSGNYLKRALQLSDR
>FUSION-ENST00000503151.5:10811-ENST00000507505.5:7079|672
ADQEDRNSTR
>FUSION-ENST00000503151.5:10811-ENST00000507505.5:7079|401
PPQPGSHHLHQTHPHS
>FUSION-ENST00000503151.5:10811-ENST00000507505.5:7079|867
MSPGTSP
>FUSION-ENST00000533331.5:129233-ENST00000378726.1:29861|172
LDCYGKYNHEK
>ENST00000551939.5|SNV-100-T-C|4
MASKKVCIVGPGNWGSAIAK
>FUSION-ENST00000503151.5:10811-ENST00000507505.5:7079|582
EPTRMLPHR
>ENST00000613419.4|SNV-44016-C-T|2
EQGNVIGIPFNMDVSFFPSR
>ENST00000558599.1|SNV-34514-T-A|6
FHVLNMMMMIMIR
>FUSION-ENST00000503151.5:10811-ENST00000507505.5:7079|874
HLVYNCLLNVE
>FUSION-ENST00000503151.5:10811-ENST00000507505.5:7079|824
QQVSQKNPVPAGPAPLP
>FUSION-ENST00000503151.5:10811-ENST00000507505.5:7079|786
MCRVSSLVGEETERDR
>FUSION-ENST00000503151.5:10811-ENST00000507505.5:7079|703
REQHEALGAANAHDTVRDGER
>FUSION-ENST00000549311.7:13565-ENST00000296755.12:90197|119
QSCLVPPRPCTPAFQ
>ENST00000271857.6|MNV-5084-GC-G|8
SLWPPQRPSNSRK
>ENST00000544440.7|SNV-256399-G-C|3
VYNATSDAHLK
>ENST00000648407.1|SNV-11200-C-T|2
TSVLVAANPIESQWNPK
>ENST00000284523.2|SNV-52007-C-A|2
QAIASHMNLKCK
>FUSION-ENST00000503151.5:10811-ENST00000507505.5:7079|1220
VFQLETQGGADVLDLGSWNWRPGEK
>FUSION-ENST00000503151.5:10811-ENST00000507505.5:7079|1404
KRGGAGAAVH
>FUSION-ENST00000503151.5:10811-ENST00000507505.5:7079|1299
MLFALRVFQLETQGGADNLD
>FUSION-ENST00000503151.5:10811-ENST00000507505.5:7079|661
ADQEDGNSTR
>FUSION-ENST00000503151.5:10811-ENST00000507505.5:7079|1294
MDLPAADPGRS
>ENST00000644917.1|SNV-82142-C-A|5
MRANNQKVYKPHDGK
>FUSION-ENST00000503151.5:10811-ENST00000507505.5:7079|865
SPSQPLPSSAGLLGTR
>FUSION-ENST00000503151.5:10811-ENST00000507505.5:7079|712
RQEQHEALGAANAR
>FUSION-ENST00000503151.5:10811-ENST00000507505.5:7079|973
RWSCSSNMRVPELESG
>ENST00000388822.10|SNV-6163-A-T|1
DELEMQQVEENLPYEEEIYK
>FUSION-ENST00000503151.5:10811-ENST00000507505.5:7079|876
FLPDVHLPPCY
>FUSION-ENST00000503151.5:10811-ENST00000507505.5:7079|1171
FQFEGRAVDDPAGS
>FUSION-ENST00000503151.5:10811-ENST00000507505.5:7079|139
VIECCCVYGPR
>ENST00000581941.5|SNV-86985-A-C|2
VTVGSVWTSCLPR
>FUSION-ENST00000503151.5:10811-ENST00000507505.5:7079|1163
WGADVPV
>FUSION-ENST00000503151.5:10811-ENST00000507505.5:7079|1286
GGADVVRIEGLSAGDSGRS
>FUSION-ENST00000503151.5:10811-ENST00000507505.5:7079|774
GWQAAVRTWLLL
>ENST00000361297.7|SNV-244100-T-G|1
GSGLLDAPRFPEGPEEASSTLRR
>FUSION-ENST00000503151.5:10811-ENST00000507505.5:7079|1391
AFLYQSVGK
>FUSION-ENST00000503151.5:10811-ENST00000507505.5:7079|732
PWNSQEEQIKK
>FUSION-ENST00000503151.5:10811-ENST00000507505.5:7079|718
ALGAANTHDTVRDGER
>FUSION-ENST00000503151.5:10811-ENST00000507505.5:7079|1411
MCVPQGTAALAVG
>FUSION-ENST00000503151.5:10811-ENST00000507505.5:7079|1233
QLKTQGGAEVLD
>FUSION-ENST00000503151.5:10811-ENST00000507505.5:7079|904
MKVMLLFLLP
>ENST00000446004.5|SNV-18988-G-A|1
MVSNMEGTAGGERPSVVNGDSGK
>FUSION-ENST00000503151.5:10811-ENST00000507505.5:7079|356
IRTCQRTELLR
>FUSION-ENST00000503151.5:10811-ENST00000507505.5:7079|953
KTARAIR
>ENST00000618735.1|SNV-274-T-C|4
VPAESGPGR
>FUSION-ENST00000503151.5:10811-ENST00000507505.5:7079|1412
TVTFKGACHVPHPSNREGISLSVSW
>FUSION-ENST00000503151.5:10811-ENST00000507505.5:7079|950
QDKNLLAYV
>FUSION-ENST00000503151.5:10811-ENST00000507505.5:7079|1362
MVLAFKRGDHRPGQR
>ENST00000575779.2|SNV-9267-A-G|3
TFSQGEELR
>FUSION-ENST00000503151.5:10811-ENST00000507505.5:7079|233
ANTCFRCGWLELP
>FUSION-ENST00000533331.5:129233-ENST00000378726.1:29861|125
MIVPLYSSVGNR
>ENST00000466050.5|SNV-64821-C-T|3
MSGNDCFQVHGNSEGPSAR
>FUSION-ENST00000503151.5:10811-ENST00000507505.5:7079|1440
QKQKPGMCGAARPAL
>FUSION-ENST00000503151.5:10811-ENST00000507505.5:7079|516
MGRVAMILR
>FUSION-ENST00000533331.5:129233-ENST00000378726.1:29861|55
MLTLLEFHQI
>FUSION-ENST00000503151.5:10811-ENST00000507505.5:7079|636
MIHKRLTN
>FUSION-ENST00000503151.5:10811-ENST00000507505.5:7079|724
TGTAQGTGSCKHPRYCQR
>FUSION-ENST00000503151.5:10811-ENST00000507505.5:7079|383
HLVSLFAQT
>FUSION-ENST00000503151.5:10811-ENST00000507505.5:7079|416
RTSQWMSVESASARR
>FUSION-ENST00000503151.5:10811-ENST00000507505.5:7079|1059
MFQFEGRASGDPVGS
>FUSION-ENST00000503151.5:10811-ENST00000507505.5:7079|985
AAGDLVGS
>FUSION-ENST00000533331.5:129233-ENST00000378726.1:29861|174
MLDCYGK
>ENST00000308251.5|INDEL-2791-G-GAGGAGCTGG|3
LEELEELEELAK
>ENST00000273859.8|SNV-75768-G-T|2
EELLLESSMR
>FUSION-ENST00000503151.5:10811-ENST00000507505.5:7079|1007
VLQFKYEGPGAGIWVRSQCCL
>FUSION-ENST00000533331.5:129233-ENST00000378726.1:29861|48
LVCFQEKRTE
>ENST00000297933.11|SNV-89067-C-T|4
KLLASIVEDYRK
>FUSION-ENST00000503151.5:10811-ENST00000507505.5:7079|717
ALGAANTHDTVRDGERYDR
>FUSION-ENST00000503151.5:10811-ENST00000507505.5:7079|624
PVNSTSANLLK
>FUSION-ENST00000503151.5:10811-ENST00000507505.5:7079|130
TAGGWDLPK
>ENST00000271857.6|MNV-5084-GC-G|2
ASTPAPCLTHCTFWTR
>FUSION-ENST00000503151.5:10811-ENST00000507505.5:7079|1290
MLYLRVMQLRTR
>FUSION-ENST00000533331.5:129233-ENST00000378726.1:29861|60
DLNISTEQIAWFL
>ENST00000262113.9|SNV-27430-G-T|1
CTMLVTPDLNRVQPRAEWYR
>FUSION-ENST00000503151.5:10811-ENST00000507505.5:7079|1430
HFSISQLVNDY
>ENST00000318238.9|SNV-12757-A-G|1
EEENSVSSNIDYDPREIRDIK
>FUSION-ENST00000533331.5:129233-ENST00000378726.1:29861|122
IVPLYSSVGNRVRPYSFFFF
>FUSION-ENST00000503151.5:10811-ENST00000507505.5:7079|1216
VGAAVLG
>ENST00000524503.1|SNV-122333-C-T|1
NTISYQTLGLFQKLKELLYK
>ENST00000395741.7|SNV-75638-G-C|1
DQGSQLQDALEPDPLLTALESR
>ENST00000438447.2|SNV-450628-G-A|1
IVEISAEAVSETICGNKPAESDRR
>ENST00000496703.1|INDEL-81661-A-AA|1
KPLYAVQEYPV
>FUSION-ENST00000503151.5:10811-ENST00000507505.5:7079|1191
VFQLETQGGADVLD
>ENST00000422508.6|SNV-1720-C-G|1
GELLKTASNLTVSVLEAEGVFEK
>FUSION-ENST00000216181.11:38929-ENST00000349139.6:29707|1
VKLILTLT
>FUSION-ENST00000503151.5:10811-ENST00000507505.5:7079|566
HWLQYTQTEGGR
>FUSION-ENST00000503151.5:10811-ENST00000507505.5:7079|1401
IIDNVWEGGVI
>FUSION-ENST00000503151.5:10811-ENST00000507505.5:7079|1426
GMWSRHGSHPQPGVK
>FUSION-ENST00000503151.5:10811-ENST00000507505.5:7079|57
SLRIVELSYSVSRK
>ENST00000496144.5|SNV-489650-A-T|2
VKCNIESFNIDHYR
>FUSION-ENST00000503151.5:10811-ENST00000507505.5:7079|640
HDTKSMIHK
>ENST00000367021.8|SNV-15664-T-C|2
LFCPETFLSDLIAHQK
>FUSION-ENST00000503151.5:10811-ENST00000507505.5:7079|1169
MLTAVQLEIR
>FUSION-ENST00000503151.5:10811-ENST00000507505.5:7079|846
MVWPLISDR
>FUSION-ENST00000503151.5:10811-ENST00000507505.5:7079|1090
MFQFAGR
>FUSION-ENST00000533331.5:129233-ENST00000378726.1:29861|50
LVCFQEKR
>FUSION-ENST00000503151.5:10811-ENST00000507505.5:7079|847
MMVWPLISDR
>ENST00000284548.16|SNV-16648-C-T|2
FSFHLDVKEPK
>FUSION-ENST00000533331.5:129233-ENST00000378726.1:29861|1
SFLPSVFLIWMLSM
>FUSION-ENST00000503151.5:10811-ENST00000507505.5:7079|1210
AAEDSGR
>ENST00000512992.1|SNV-2090-C-A|6
MPAQDGSEL
>FUSION-ENST00000503151.5:10811-ENST00000507505.5:7079|1419
HGSHPQPGVKAR
>ENST00000519097.5|SNV-63491-A-G|1
LIVRRCEAQR
>FUSION-ENST00000503151.5:10811-ENST00000507505.5:7079|663
MTGRADQEDGNSTR
>FUSION-ENST00000503151.5:10811-ENST00000507505.5:7079|228
WVMVFVAPGDGADLICLCGK
>FUSION-ENST00000503151.5:10811-ENST00000507505.5:7079|47
ITEGEWKEGVWYLHLSVELV
>FUSION-ENST00000503151.5:10811-ENST00000507505.5:7079|315
AKTLEVIQSISNLKSFNTK
>FUSION-ENST00000503151.5:10811-ENST00000507505.5:7079|405
VRDPQKHEWVSDSV
>FUSION-ENST00000555531.1:5942-ENST00000378726.1:29861|5
ESSPGQK
>ENST00000494212.1|SNV-880-G-A|1
ASWGLPWHSHSEERGQYPLLP
>ENST00000483640.5|SNV-24045-C-T|9
MKSFAGAWSPPPDALRPWNVSWK
>FUSION-ENST00000503151.5:10811-ENST00000507505.5:7079|628
DAGEMPVNSTSANLLK
>ENST00000586707.6|SNV-62631-A-G|1
FASFYEIASNFTASIMLWTSPDQR
>ENST00000263212.10|SNV-29637-C-A|2
EPQELLEGGNQGEGDPQAEGR
>ENST00000252804.9|SNV-51767-G-C|6
FNRIREIQPGAFSR
>FUSION-ENST00000503151.5:10811-ENST00000507505.5:7079|637
SMIHKRLTN
>FUSION-ENST00000503151.5:10811-ENST00000507505.5:7079|573
MPPHDILEK
>FUSION-ENST00000533331.5:129233-ENST00000378726.1:29861|5
WLQSLAQKR
>FUSION-ENST00000503151.5:10811-ENST00000507505.5:7079|257
LVKLVSTPDLMIHPPWSPK
>ENST00000367478.9|SNV-34661-A-C|5
ARHQHLVSQQK
>FUSION-ENST00000503151.5:10811-ENST00000507505.5:7079|1274
VFQLETQGR
>ENST00000469830.2|SNV-25633-G-A|1
HLVHGQRGRLRPGLR
>FUSION-ENST00000503151.5:10811-ENST00000507505.5:7079|807
FLRQSLTLLPR
>FUSION-ENST00000503151.5:10811-ENST00000507505.5:7079|136
PRVQVHLPLWGEHSFPA
>FUSION-ENST00000503151.5:10811-ENST00000507505.5:7079|1087
ASGDTTGS
>FUSION-ENST00000503151.5:10811-ENST00000507505.5:7079|518
MNLAAALQGGMGRVAMILR
>FUSION-ENST00000472564.1:12624-ENST00000424567.1:97|1
RSKQANH
>FUSION-ENST00000503151.5:10811-ENST00000507505.5:7079|1047
MKLDTRGETDVAV
>ENST00000513256.5|SNV-1464-C-A|1
GEPFSNPLAPDGHDVDDTHSFHQSK
>FUSION-ENST00000503151.5:10811-ENST00000507505.5:7079|647
FVWPGVGRK
>ENST00000432825.7|SNV-39235-C-A|4
KLTYAVR
>ENST00000478570.5|SNV-397067-C-T|1
ICFGNLTPFRPSFGICTGLKK
>ENST00000402597.6|SNV-591328-G-T|5
IIRGTKLYEYR
>FUSION-ENST00000503151.5:10811-ENST00000507505.5:7079|1341
VCFYFTLDISRLQG
>FUSION-ENST00000503151.5:10811-ENST00000507505.5:7079|927
MGADKETFGR
>FUSION-ENST00000503151.5:10811-ENST00000507505.5:7079|370
MSESRSCYHSFSLR
>FUSION-ENST00000503151.5:10811-ENST00000507505.5:7079|1241
QLQTWIGADVLD
>ENST00000540180.5|SNV-29351-C-T|1
EHVLRLYSEND
>FUSION-ENST00000503151.5:10811-ENST00000507505.5:7079|699
MPGLPFSFSK
>FUSION-ENST00000503151.5:10811-ENST00000507505.5:7079|1054
MLQFEGRGAGDPGGS
>ENST00000432825.7|SNV-39235-C-A|1
LTYAVRCIHNSKIIMLR
>FUSION-ENST00000503151.5:10811-ENST00000507505.5:7079|1227
MFSFEYFAAADLER
>FUSION-ENST00000533331.5:129233-ENST00000378726.1:29861|4
RTLAGMSFLPSVFLIWMLSM
>FUSION-ENST00000533331.5:129233-ENST00000378726.1:29861|166
MKNKHPFCFIID
>ENST00000475218.2|MNV-10061-CGGA-C|2
RTEERVR
>FUSION-ENST00000503151.5:10811-ENST00000507505.5:7079|155
MYIYLSTLLSDTCK
>ENST00000481424.5|SNV-12957-G-T|1
HQIIHTGEKPYHCPACGRSFNQR
>FUSION-ENST00000503151.5:10811-ENST00000507505.5:7079|1432
GVSCASSQQQGR
>FUSION-ENST00000533331.5:129233-ENST00000378726.1:29861|175
GLLLMLDCYGKYNHEK
>FUSION-ENST00000503151.5:10811-ENST00000507505.5:7079|866
SFSASWSLSTSIASR
>FUSION-ENST00000503151.5:10811-ENST00000507505.5:7079|504
ESQDHKVVVKEI
>FUSION-ENST00000503151.5:10811-ENST00000507505.5:7079|1392
CLIPATGKAFLYQSVGK
>FUSION-ENST00000503151.5:10811-ENST00000507505.5:7079|363
IPGRMLCK
>FUSION-ENST00000503151.5:10811-ENST00000507505.5:7079|970
MRVPELESG
>FUSION-ENST00000503151.5:10811-ENST00000507505.5:7079|531
QEEAGTNADASTQGAPTSSGR
>FUSION-ENST00000503151.5:10811-ENST00000507505.5:7079|1222
MELETWREGHVLV
>FUSION-ENST00000503151.5:10811-ENST00000507505.5:7079|1287
GGADVVRIEGLSAGDSGR
>ENST00000275884.10|SNV-71774-C-T|1
EVSTPAPSRRADGQEDYLPSSTVER
>ENST00000262457.7|SNV-185091-G-C|3
KREEQNK
>FUSION-ENST00000503151.5:10811-ENST00000507505.5:7079|648
FVWPGVGR
>FUSION-ENST00000533331.5:129233-ENST00000378726.1:29861|115
ISAHCNLRLQSSRNSSASASR
>FUSION-ENST00000503151.5:10811-ENST00000507505.5:7079|736
DKPTGPPDGPGQRQH
>FUSION-ENST00000503151.5:10811-ENST00000507505.5:7079|1108
FQFKAMQLETRGGASVPV
>ENST00000551245.5|SNV-647-C-A|7
RWVQKPPLNIQRHLVDSAGPRPK
>ENST00000540344.5|SNV-29351-C-T|3
MQVCLFQEREHVLRLYSEND
>ENST00000299163.7|MNV-7344-CT-C|1
AEELIENEEPWC
>FUSION-ENST00000503151.5:10811-ENST00000507505.5:7079|1182
FKFEVCAAGDPR
>FUSION-ENST00000503151.5:10811-ENST00000507505.5:7079|174
KASGDIR
>ENST00000448120.7|SNV-53935-C-T|1
CWIIRDKR
>ENST00000464233.6|SNV-1161017-A-G|2
AQLEVRPVVVPKLPSMDAR
>FUSION-ENST00000503151.5:10811-ENST00000507505.5:7079|788
MCRVSSLVGEETER
>ENST00000271857.6|MNV-5084-GC-G|1
ASTPAPCLTHCTFWTRL
>ENST00000377674.9|SNV-1215-G-C|2
QALKPSPLEDK
>ENST00000410075.5|SNV-91925-T-C|4
KLFQPSGKVNDVLIVPYR
>FUSION-ENST00000503151.5:10811-ENST00000507505.5:7079|680
MEKGMTGRADQEDR
>FUSION-ENST00000503151.5:10811-ENST00000507505.5:7079|348
YIAAFQGKGHR
>FUSION-ENST00000503151.5:10811-ENST00000507505.5:7079|675
TGRADQEDR
>FUSION-ENST00000503151.5:10811-ENST00000507505.5:7079|308
SFNTKSIEYDLLSHSNR
>FUSION-ENST00000503151.5:10811-ENST00000507505.5:7079|1360
RGDHRPGQR
>FUSION-ENST00000399799.3:996-ENST00000520667.5:35967|28
SEVNSDCLLAR
>FUSION-ENST00000503151.5:10811-ENST00000507505.5:7079|918
DDSERISPVLLELDPTNSSVSR
>FUSION-ENST00000533331.5:129233-ENST00000378726.1:29861|133
QYINEEIGL
>FUSION-ENST00000503151.5:10811-ENST00000507505.5:7079|1150
AAGDPAGS
>FUSION-ENST00000503151.5:10811-ENST00000507505.5:7079|555
GCHLHETKTLK
>FUSION-ENST00000503151.5:10811-ENST00000507505.5:7079|458
SLSQVSRQQGSISVLFR
>ENST00000372444.6|SNV-24045-C-T|4
RLVSATR
>FUSION-ENST00000503151.5:10811-ENST00000507505.5:7079|33
MMDFLKWEFVKFSNK
>ENST00000547488.6|SNV-17230-G-A|4
MSSSSPDLLSAALGSRGRR
>FUSION-ENST00000503151.5:10811-ENST00000507505.5:7079|1009
VLQFKYEGPGAGIWVR
>FUSION-ENST00000503151.5:10811-ENST00000507505.5:7079|25
TKCELLNLAGDCILEKFR
>ENST00000262384.4|MNV-58382-AAGGCATACGAAGAA-A|5
FSDSEEAVFFGK
>FUSION-ENST00000503151.5:10811-ENST00000507505.5:7079|391
LALHMGGGAR
>ENST00000498611.5|SNV-26636-A-G|5
DVCFHLKRTALLSHVAGSVQFR
>ENST00000369393.8|SNV-105070-A-G|3
LFLSMDPVRGDISRAMR
>ENST00000618735.1|SNV-274-T-C|3
VPAESGPGRLHK
>FUSION-ENST00000503151.5:10811-ENST00000507505.5:7079|100
GSWEVLRQSK
>FUSION-ENST00000503151.5:10811-ENST00000507505.5:7079|49
MITEGEWKEGVWYLHLSVELV
>FUSION-ENST00000503151.5:10811-ENST00000507505.5:7079|77
MEITEGTNHSEDRFLCVK
>ENST00000345365.10|SNV-1989-C-A|4
KVVDLVSADLEEVAQK
>FUSION-ENST00000503151.5:10811-ENST00000507505.5:7079|1239
MQLETWRGADVLV
>ENST00000519219.1|SNV-17185-T-C|11
MEMKEDDVSLLMVR
>ENST00000342992.10|SNV-246990-T-C|3
ITGYFVEACK
>ENST00000318238.9|SNV-12757-A-G|3
EEENSVSSNIDYDPR
>FUSION-ENST00000503151.5:10811-ENST00000507505.5:7079|558
DRGCHLHETKTLK
>FUSION-ENST00000555531.1:5942-ENST00000378726.1:29861|2
DSRTAKTCLI
>ENST00000382251.7|SNV-7061-C-G|2
NFSPIVDTDCLAAQGHVLTK
>ENST00000252804.9|SNV-51767-G-C|4
IREIQPGAFSRLR
>ENST00000602285.1|SNV-2090-C-A|5
EGARGTVDAGPGWIR
>FUSION-ENST00000503151.5:10811-ENST00000507505.5:7079|868
TNFLFPLFSKSFSASWSLSTSIASR
>FUSION-ENST00000503151.5:10811-ENST00000507505.5:7079|223
VFVAPGDGADLICLCGKGLTQR
>FUSION-ENST00000503151.5:10811-ENST00000507505.5:7079|969
RVPELESG
>FUSION-ENST00000503151.5:10811-ENST00000507505.5:7079|148
AYRKVILQIITLFSLTDAR
>FUSION-ENST00000503151.5:10811-ENST00000507505.5:7079|564
HWLQYTQTEGGRLPQVKDR
>ENST00000498617.5|SNV-343-C-T|4
MALSCLLGLPLRVQK
>FUSION-ENST00000503151.5:10811-ENST00000507505.5:7079|942
NLNPKFK
>FUSION-ENST00000503151.5:10811-ENST00000507505.5:7079|520
MNLAAALQGGMGR
>ENST00000312814.11|SNV-17505-A-C|4
FFAYHMIETYGCDYSTR
>FUSION-ENST00000503151.5:10811-ENST00000507505.5:7079|815
AHFHCCVISRLHSLPETHPH
>FUSION-ENST00000503151.5:10811-ENST00000507505.5:7079|1364
ILNVISNGVFLFHIGHK
>FUSION-ENST00000503151.5:10811-ENST00000507505.5:7079|1167
MLTAVQLEIRWGADVPV
>ENST00000477528.5|SNV-16081-A-G|2
PRLSVGMPCGS
>FUSION-ENST00000503151.5:10811-ENST00000507505.5:7079|212
AWDLVTSDSMALGKAQHLLR
>ENST00000547964.5|SNV-100-T-C|1
VCIVGPGNWSLGTICHGSGGDK
>ENST00000284548.16|SNV-16648-C-T|1
FSFHLDVKEPKVVFAK
>ENST00000453071.5|SNV-21883-G-A|1
ALLRDIK
>FUSION-ENST00000503151.5:10811-ENST00000507505.5:7079|168
RARPDGT
>ENST00000423902.7|SNV-64138-G-A|2
ELTGHMRPNGCPDVGLGDPQAIQER
>ENST00000303045.11|SNV-87366-C-A|2
KEDWYIWQVIEQYSIPQVSIR
>FUSION-ENST00000503151.5:10811-ENST00000507505.5:7079|581
GHQPAVEGCTQMPQVSQAICPVK
>ENST00000260443.9|SNV-200-A-G|1
CYFCSGPICPGHGMMFVRNDCKVFR
>FUSION-ENST00000373625.8:79-ENST00000492989.1:16430|52
MEIEKIQKGDSK
>FUSION-ENST00000503151.5:10811-ENST00000507505.5:7079|656
EKGMAMADTK
>ENST00000319449.9|SNV-41105-A-G|5
QDTKVELEAYK
>FUSION-ENST00000533331.5:129233-ENST00000378726.1:29861|73
YYIIKHFI
>ENST00000558599.1|SNV-34514-T-A|3
MMMMIMIR
>FUSION-ENST00000638053.1:2299-ENST00000543884.2:13101|1
MITSQME
>FUSION-ENST00000503151.5:10811-ENST00000507505.5:7079|161
MGETRWNWVRQGCSLVFR
>FUSION-ENST00000503151.5:10811-ENST00000507505.5:7079|1208
MQTGADVVI
>FUSION-ENST00000503151.5:10811-ENST00000507505.5:7079|1170
AVDDPAGS
>ENST00000593039.5|INDEL-20266-G-GCGCACG|3
MRTACLAKSSR
>ENST00000366528.3|SNV-130-G-A|1
ERKASCTSLHLSYWK
>FUSION-ENST00000503151.5:10811-ENST00000507505.5:7079|595
LESGPGVSYEVK
>FUSION-ENST00000503151.5:10811-ENST00000507505.5:7079|954
MKTARAIR
>ENST00000403437.2|MNV-11061-TT-T|1
LQQFSTTTCLC
>FUSION-ENST00000503151.5:10811-ENST00000507505.5:7079|219
VWIAQTLHVPRR
>FUSION-ENST00000503151.5:10811-ENST00000507505.5:7079|729
KTGTAQGTGSCK
>ENST00000639914.1|SNV-78714-C-T|3
IRGIIPETAILFKSALMPAQLFFK
>FUSION-ENST00000533331.5:129233-ENST00000378726.1:29861|114
LQSSRNSSASASR
>ENST00000558599.1|SNV-34514-T-A|7
KFHVLNMMMMIMIRILFHLLQK
>FUSION-ENST00000503151.5:10811-ENST00000507505.5:7079|1142
FQFEGRASGGPVGSQCCRLR
>FUSION-ENST00000503151.5:10811-ENST00000507505.5:7079|1114
MQLETRREADVPV
>FUSION-ENST00000503151.5:10811-ENST00000507505.5:7079|1435
QKPGMCGAARPAL
>FUSION-ENST00000503151.5:10811-ENST00000507505.5:7079|341
GIPHFLGASLR
>FUSION-ENST00000503151.5:10811-ENST00000507505.5:7079|1431
GVSCASSQQQGRHFSISQLVNDY
>ENST00000395693.8|SNV-2414-C-T|1
CKADFRG
>FUSION-ENST00000503151.5:10811-ENST00000507505.5:7079|41
LRCLQAVVALMMDFLK
>ENST00000429715.1|SNV-256399-G-C|3
ATSDAHLK
>FUSION-ENST00000503151.5:10811-ENST00000507505.5:7079|339
FSGARPPTHTVLVWASHLHPHK
>ENST00000366698.7|MNV-7647-GTG-G|2
NNVSVQCPEVAPPTRPRTVQSSRTD
>FUSION-ENST00000503151.5:10811-ENST00000507505.5:7079|69
GLVLAPFSR
>ENST00000432591.5|INDEL-5563-G-GCATCA|6
SSHRSPARAK
>FUSION-ENST00000503151.5:10811-ENST00000507505.5:7079|1328
CCSLRVMQLRTR
>FUSION-ENST00000503151.5:10811-ENST00000507505.5:7079|731
MPWNSQEEQIKKTGTAQGTGSCK
>FUSION-ENST00000503151.5:10811-ENST00000507505.5:7079|519
NLAAALQGGMGR
>ENST00000570010.6|SNV-21191-G-A|2
TFSFKSLLISHK
>ENST00000540180.5|SNV-29351-C-T|2
ALSDMQVCLFQEREHVLRLYSEND
>FUSION-ENST00000503151.5:10811-ENST00000507505.5:7079|1438
PTVHDSDFQR
>FUSION-ENST00000503151.5:10811-ENST00000507505.5:7079|29
WEFVKFSNK
>FUSION-ENST00000503151.5:10811-ENST00000507505.5:7079|1174
FQFEGRAAGDLAGS
>ENST00000410075.5|SNV-91925-T-C|2
LFQPSGKVNDVLIVPYR
>ENST00000262457.7|SNV-185091-G-C|1
EEQNKRK
>FUSION-ENST00000503151.5:10811-ENST00000507505.5:7079|503
MELKPQAWQSQR
>FUSION-ENST00000503151.5:10811-ENST00000507505.5:7079|418
RTSQWMSVESASAR
>FUSION-ENST00000533331.5:129233-ENST00000378726.1:29861|40
MFQSFLKTLCGSR
>FUSION-ENST00000399799.3:996-ENST00000520667.5:35967|27
SEVNSDCLLARNTAHEWIR
>ENST00000566915.5|INDEL-74012-C-CA|1
VPQTKKDD
>FUSION-ENST00000503151.5:10811-ENST00000507505.5:7079|858
EPGEACER
>FUSION-ENST00000503151.5:10811-ENST00000507505.5:7079|1262
QLKTRGGAEVLD
>FUSION-ENST00000503151.5:10811-ENST00000507505.5:7079|275
CLEHFLLGFEYHFT
>FUSION-ENST00000503151.5:10811-ENST00000507505.5:7079|1250
GGAEVLIWGSCS
>FUSION-ENST00000533331.5:129233-ENST00000378726.1:29861|91
LSMVSHACNPSTLGG
>FUSION-ENST00000503151.5:10811-ENST00000507505.5:7079|117
GTPVKVSLRK
>FUSION-ENST00000503151.5:10811-ENST00000507505.5:7079|852
ASPQATTTNPPTCRLARHPK
>ENST00000361297.7|SNV-244100-T-G|2
GSGLLDAPRFPEGPEEASSTLR
>FUSION-ENST00000503151.5:10811-ENST00000507505.5:7079|513
HILMESQDHK
>FUSION-ENST00000503151.5:10811-ENST00000507505.5:7079|1316
MELETRTGADILLNGSSSCR
>FUSION-ENST00000503151.5:10811-ENST00000507505.5:7079|681
EKGMTGR
>FUSION-ENST00000533331.5:129233-ENST00000378726.1:29861|178
MLTTILVSQLRGLLLMLDCYGK
>FUSION-ENST00000503151.5:10811-ENST00000507505.5:7079|1025
MQLETQR
>FUSION-ENST00000503151.5:10811-ENST00000507505.5:7079|142
VLLCVWASGSGAPAFVGR
>FUSION-ENST00000503151.5:10811-ENST00000507505.5:7079|616
CQSTVPLQIY
>FUSION-ENST00000503151.5:10811-ENST00000507505.5:7079|1226
FSFEYFAAADLER
>FUSION-ENST00000503151.5:10811-ENST00000507505.5:7079|338
FSGARPPTHTVLVWASHLHPHKCLR
>FUSION-ENST00000503151.5:10811-ENST00000507505.5:7079|685
MAWGWAK
>FUSION-ENST00000503151.5:10811-ENST00000507505.5:7079|1368
MILFKNITK
>FUSION-ENST00000503151.5:10811-ENST00000507505.5:7079|114
MPRVQVHLPLWEEHSFPAK
>ENST00000394308.8|SNV-8047-A-T|3
KLQQHFEFEYQTKVDGEIILHLYDK
>ENST00000268124.10|SNV-10676-G-T|1
HCLEQVK
>FUSION-ENST00000503151.5:10811-ENST00000507505.5:7079|409
SVESASARR
>ENST00000382456.7|INDEL-5563-G-GCATCA|4
SQHQQKK
>FUSION-ENST00000503151.5:10811-ENST00000507505.5:7079|388
MGGGARR
>ENST00000496144.5|SNV-489650-A-T|1
CNIESFNIDHYR
>ENST00000262113.9|SNV-27430-G-T|3
CTMLVTPDLNR
>ENST00000572795.1|SNV-85259-G-A|1
AAPGTAHHFWMPLPRPLRPR
>FUSION-ENST00000503151.5:10811-ENST00000507505.5:7079|1339
FHLEGPAAADPER
>FUSION-ENST00000503151.5:10811-ENST00000507505.5:7079|543
EFLMKLSTSLPCHPATPLLKRPPR
>FUSION-ENST00000503151.5:10811-ENST00000507505.5:7079|1289
LYLRVMQLRTR
>FUSION-ENST00000503151.5:10811-ENST00000507505.5:7079|696
PGLPFSFSKGLFLDYTYSLW
>FUSION-ENST00000503151.5:10811-ENST00000507505.5:7079|1302
AAADLERS
>FUSION-ENST00000503151.5:10811-ENST00000507505.5:7079|1000
MQLDTRLGADVAV
>ENST00000271857.6|MNV-5084-GC-G|4
FGWQMRASTPAPCLTHCTFWTR
>ENST00000411763.6|INDEL-5563-G-GCATCA|6
TFITQQGIKSQHHIRQK
>FUSION-ENST00000503151.5:10811-ENST00000507505.5:7079|1271
AGNLDRGSQSCRPGR
>ENST00000358138.1|SNV-32438-C-T|4
LAEELGSKRLK
>FUSION-ENST00000503151.5:10811-ENST00000507505.5:7079|841
VWPLISDR
>ENST00000278949.9|SNV-12100-A-G|3
LKCTFKSTSDVTGK
>FUSION-ENST00000533331.5:129233-ENST00000378726.1:29861|6
MWLQSLAQKR
>ENST00000508180.1|SNV-120800-C-T|1
LYIKYIGVNCDGYPCPTRR
>ENST00000361297.7|SNV-244100-T-G|6
RRGSGLLDAPR
>ENST00000303941.4|SNV-10208-G-A|7
LSLRQPGEVNK
>ENST00000368777.1|SNV-947-C-G|2
MSCQQNQQQCEPPPKCPIPKYPPK
>FUSION-ENST00000503151.5:10811-ENST00000507505.5:7079|111
KELEGGCVCLRR
>FUSION-ENST00000503151.5:10811-ENST00000507505.5:7079|576
PQVSQAICPVKEASFGAHRPRDAAA
>FUSION-ENST00000503151.5:10811-ENST00000507505.5:7079|355
TCQRTELLR
>FUSION-ENST00000503151.5:10811-ENST00000507505.5:7079|110
VQVHLPLWEEHSFPAK
>FUSION-ENST00000503151.5:10811-ENST00000507505.5:7079|447
MNISSMGQSGQFNTRSDLP
>FUSION-ENST00000503151.5:10811-ENST00000507505.5:7079|989
LNVTISKNFSTL
>ENST00000296181.9|INDEL-81661-A-AA|1
LQKYYSTDY
>FUSION-ENST00000503151.5:10811-ENST00000507505.5:7079|1235
LLETWRGADVLV
>ENST00000524503.1|SNV-122333-C-T|3
NTISYQTLGLFQK
>FUSION-ENST00000503151.5:10811-ENST00000507505.5:7079|1390
MAKTTMTCAPT
>FUSION-ENST00000503151.5:10811-ENST00000507505.5:7079|413
TSQWMSVESASARRVR
>FUSION-ENST00000503151.5:10811-ENST00000507505.5:7079|235
MANTCFR
>FUSION-ENST00000533331.5:129233-ENST00000378726.1:29861|76
MSYCTFLGTKSLK
>FUSION-ENST00000503151.5:10811-ENST00000507505.5:7079|784
VSSLVGEETER
>ENST00000614819.1|SNV-601-C-T|1
SPLGGLVPPGGRR
>FUSION-ENST00000503151.5:10811-ENST00000507505.5:7079|151
MYIYLSTLLSDTCKAYRK
>FUSION-ENST00000533331.5:129233-ENST00000378726.1:29861|144
MDLVLRELEGK
>FUSION-ENST00000555531.1:5942-ENST00000378726.1:29861|3
ESSPGQKDSRTAK
>FUSION-ENST00000503151.5:10811-ENST00000507505.5:7079|806
QSLTLLPR
>FUSION-ENST00000503151.5:10811-ENST00000507505.5:7079|963
ESLQFYWNWILLILLFHGSQK
>ENST00000313655.5|SNV-13986-G-A|4
YVDEGEVYFELDADKICK
>FUSION-ENST00000533331.5:129233-ENST00000378726.1:29861|47
MIRCDIR
>FUSION-ENST00000503151.5:10811-ENST00000507505.5:7079|1444
MRFSQTRQK
>ENST00000262134.10|INDEL-74012-C-CA|1
HEESTSDKKR
>FUSION-ENST00000503151.5:10811-ENST00000507505.5:7079|21
SSRDDCGQPWRSGRPQR
>FUSION-ENST00000503151.5:10811-ENST00000507505.5:7079|115
ERKELEGGCVCLR
>FUSION-ENST00000503151.5:10811-ENST00000507505.5:7079|1224
FSFEYFAAADLERS
>FUSION-ENST00000503151.5:10811-ENST00000507505.5:7079|570
PPHDILEKTVLPCWGAGQWFR
>FUSION-ENST00000503151.5:10811-ENST00000507505.5:7079|320
ARKIFLK
>FUSION-ENST00000503151.5:10811-ENST00000507505.5:7079|579
PQVSQAICPVK
>ENST00000345990.8|SNV-78332-C-T|1
ATPIEVLCENFPEMATYLCYVRR
>ENST00000614819.1|SNV-601-C-T|3
QGEAAAGGPGGAAEVASGPGR
>FUSION-ENST00000503151.5:10811-ENST00000507505.5:7079|972
WSCSSNMR
>FUSION-ENST00000503151.5:10811-ENST00000507505.5:7079|231
MGPGMWVMVFVAPGDGADLICLCGK
>FUSION-ENST00000555531.1:5942-ENST00000378726.1:29861|4
ESSPGQKDSR
>ENST00000466906.1|SNV-1161017-A-G|1
VTYCPIQGTAGSTTCSGAK
>FUSION-ENST00000503151.5:10811-ENST00000507505.5:7079|440
KACIRSYRPGDGR
>FUSION-ENST00000503151.5:10811-ENST00000507505.5:7079|775
GWQAAVR
>ENST00000427185.2|SNV-6856-G-A|3
LPKTYLAEKNK
>FUSION-ENST00000503151.5:10811-ENST00000507505.5:7079|324
SLRLFQV
>FUSION-ENST00000503151.5:10811-ENST00000507505.5:7079|1146
FQFEGHAAADPAGS
>FUSION-ENST00000503151.5:10811-ENST00000507505.5:7079|496
MTALRARGLLR
>FUSION-ENST00000503151.5:10811-ENST00000507505.5:7079|1249
MQLQTRRGADVLI
>FUSION-ENST00000503151.5:10811-ENST00000507505.5:7079|704
REQHEALGAANAHDTVR
>FUSION-ENST00000533331.5:129233-ENST00000378726.1:29861|38
MFQSFLKTLCGSRV
>ENST00000415385.7|SNV-86985-A-C|2
EGDCWICMDLMSTSFDK
>ENST00000494212.1|SNV-880-G-A|7
EFAFWRLTPR
>ENST00000264187.7|MNV-74112-CC-C|3
LGRLSACPWREIP
>FUSION-ENST00000503151.5:10811-ENST00000507505.5:7079|794
RTLSRLYLFIVVTICVAK
>FUSION-ENST00000503151.5:10811-ENST00000507505.5:7079|756
DLLCLGFSLVAFLK
>FUSION-ENST00000533331.5:129233-ENST00000378726.1:29861|110
MPVIPALWEAEAGGSPEVR
>FUSION-ENST00000503151.5:10811-ENST00000507505.5:7079|302
MTFCHIAIGK
>FUSION-ENST00000503151.5:10811-ENST00000507505.5:7079|695
DGERYGHG
>FUSION-ENST00000503151.5:10811-ENST00000507505.5:7079|1327
VMQLRTR
>ENST00000498611.5|SNV-26636-A-G|3
RTALLSHVAGSVQFRQLQLFK
>FUSION-ENST00000503151.5:10811-ENST00000507505.5:7079|141
AQLPCITAGGR
>FUSION-ENST00000503151.5:10811-ENST00000507505.5:7079|1177
MAVQLETLLGADVAI
>FUSION-ENST00000503151.5:10811-ENST00000507505.5:7079|350
YIAAFQGK
>FUSION-ENST00000503151.5:10811-ENST00000507505.5:7079|1267
QLQTRRGADILV
>FUSION-ENST00000503151.5:10811-ENST00000507505.5:7079|1137
ASGGPVGSQCCRLRAVELETR
>FUSION-ENST00000503151.5:10811-ENST00000507505.5:7079|1367
ILFKNITK
>FUSION-ENST00000503151.5:10811-ENST00000507505.5:7079|1201
TRRGADVVV
>ENST00000382251.7|SNV-7061-C-G|4
RNFSPIVDTDCLAAQGHVLTK
>FUSION-ENST00000503151.5:10811-ENST00000507505.5:7079|1118
MLQFEGRAAGDPVGS
>FUSION-ENST00000533331.5:129233-ENST00000378726.1:29861|54
LTLLEFHQI
>FUSION-ENST00000503151.5:10811-ENST00000507505.5:7079|1331
FYIEGHAAADSGRRCCSLR
>FUSION-ENST00000503151.5:10811-ENST00000507505.5:7079|571
MPPHDILEKTVLPCWGAGQWFR
>FUSION-ENST00000503151.5:10811-ENST00000507505.5:7079|869
TNFLFPLFSK
>FUSION-ENST00000503151.5:10811-ENST00000507505.5:7079|928
GLTEQTSDSDVEESL
>FUSION-ENST00000503151.5:10811-ENST00000507505.5:7079|20
CELLNLAGDCILEK
>FUSION-ENST00000503151.5:10811-ENST00000507505.5:7079|594
HIFTLSSSNPAPETSPK
>FUSION-ENST00000503151.5:10811-ENST00000507505.5:7079|1452
MLGLNFSLPP
>ENST00000536008.1|SNV-164079-G-A|1
SKVLIYDNEAREGK
>FUSION-ENST00000503151.5:10811-ENST00000507505.5:7079|1092
FQFEGRAAGYPGWS
>ENST00000347486.8|SNV-12823-G-T|5
VKKMSDDEDDDDEEYGK
>FUSION-ENST00000503151.5:10811-ENST00000507505.5:7079|610
MPRNWDPHK
>ENST00000374694.2|SNV-2624-T-C|1
YFTCLVVGITSGVWVWSGKTLESWR
>FUSION-ENST00000503151.5:10811-ENST00000507505.5:7079|910
IPPQLSFMNSDVL
>ENST00000361297.7|SNV-244100-T-G|4
RGSGLLDAPRFPEGPEEASSTLR
>ENST00000590016.5|SNV-1989-C-A|1
VVDLVSADLEEVAQKCGLSYKTWR
>FUSION-ENST00000503151.5:10811-ENST00000507505.5:7079|1422
MWSRHGSHPQPGVKAR
>FUSION-ENST00000503151.5:10811-ENST00000507505.5:7079|550
MGRVPPCWKVVR
>FUSION-ENST00000503151.5:10811-ENST00000507505.5:7079|960
NVVNLSQLETHQIPPFDYFPQK
>ENST00000402597.6|SNV-591328-G-T|2
LYEYRYALAIFLNYR
>FUSION-ENST00000503151.5:10811-ENST00000507505.5:7079|354
TCQRTELLRVADNSSS
>FUSION-ENST00000503151.5:10811-ENST00000507505.5:7079|552
MGRVPPCWK
>FUSION-ENST00000503151.5:10811-ENST00000507505.5:7079|37
CLQAVVALMMDFLKWEFVK
>ENST00000429715.1|SNV-256399-G-C|4
ALLSSPEGEEKATSDAHLK
>FUSION-ENST00000503151.5:10811-ENST00000507505.5:7079|10
TVDSLGGLGGHK
>ENST00000275884.10|SNV-71774-C-T|4
KEVSTPAPSRR
>ENST00000581941.5|SNV-86985-A-C|7
DLMSTSFDK
>FUSION-ENST00000503151.5:10811-ENST00000507505.5:7079|767
NVQGLLSGGRRDR
>FUSION-ENST00000503151.5:10811-ENST00000507505.5:7079|635
IHKRLTN
>FUSION-ENST00000503151.5:10811-ENST00000507505.5:7079|1247
RGADVLI
>ENST00000345990.8|SNV-78332-C-T|4
RATPIEVLCENFPEMATYLCYVR
>FUSION-ENST00000503151.5:10811-ENST00000507505.5:7079|1273
VFQLETQGRAGNLDR
>FUSION-ENST00000503151.5:10811-ENST00000507505.5:7079|1276
MLFTLRVFQLETQGRAGNLDR
>FUSION-ENST00000533331.5:129233-ENST00000378726.1:29861|157
FVNTMYIV
>ENST00000551245.5|SNV-647-C-A|2
HLVDSAGPRPKAR
>ENST00000314358.10|SNV-40541-G-A|4
LKQSEEPFLQDGSCINVAPHLHK
>ENST00000581941.5|SNV-86985-A-C|4
MVHSSERVTVGSVWTSCLPR
>ENST00000498617.5|SNV-343-C-T|3
ALSCLLGLPLRVQK
>ENST00000483640.5|SNV-24045-C-T|4
SFAGAWSPPPDALRPWNVSWK
>FUSION-ENST00000503151.5:10811-ENST00000507505.5:7079|749
HLSLLQGNPHQHLPLTHKASR
>FUSION-ENST00000503151.5:10811-ENST00000507505.5:7079|132
AQLPCKTAGGWDLPK
>FUSION-ENST00000503151.5:10811-ENST00000507505.5:7079|1117
LQFEGRAAGDPVGS
>FUSION-ENST00000503151.5:10811-ENST00000507505.5:7079|819
FRGWKLMDVPS
>FUSION-ENST00000503151.5:10811-ENST00000507505.5:7079|13
SGRPQRTPTHSRV
>FUSION-ENST00000533331.5:129233-ENST00000378726.1:29861|58
ENVLYYQTFYLTQSIK
>FUSION-ENST00000503151.5:10811-ENST00000507505.5:7079|1387
MGKFRVLGEHLASR
>FUSION-ENST00000503151.5:10811-ENST00000507505.5:7079|1253
QLKTWGEAEVLD
>FUSION-ENST00000503151.5:10811-ENST00000507505.5:7079|1186
VSSCTALR
>ENST00000296181.9|INDEL-81661-A-AA|3
KPLYAVQEFYSPDTWNNGGDFRWR
>FUSION-ENST00000503151.5:10811-ENST00000507505.5:7079|1048
QLDTWLGADIAV
>FUSION-ENST00000503151.5:10811-ENST00000507505.5:7079|1139
ASGGPVGSQCCR
>ENST00000512992.1|SNV-2090-C-A|5
PAQDGSEL
>FUSION-ENST00000503151.5:10811-ENST00000507505.5:7079|295
SAWNISSWALNIISLK
>FUSION-ENST00000503151.5:10811-ENST00000507505.5:7079|1012
FQFEGREAGDLAGS
>FUSION-ENST00000503151.5:10811-ENST00000507505.5:7079|535
MHAQTCTQVFRPHSSLPITGR
>ENST00000410075.5|SNV-91925-T-C|3
LFQPSGK
>FUSION-ENST00000503151.5:10811-ENST00000507505.5:7079|854
ASPQATTTNPPTCR
>FUSION-ENST00000503151.5:10811-ENST00000507505.5:7079|997
MSSERGELNHYQ
>FUSION-ENST00000503151.5:10811-ENST00000507505.5:7079|1029
FQVEVRAAGDPAGS
>FUSION-ENST00000503151.5:10811-ENST00000507505.5:7079|1243
GGADVLV
>FUSION-ENST00000503151.5:10811-ENST00000507505.5:7079|1071
MFQFEGHEAGHPGGN
>ENST00000287008.7|SNV-14327-G-A|2
VKNYTIEIVAVDSGNPPLSSTNSLK
>ENST00000288757.7|SNV-129-G-T|2
CREAAMPALGLEQRPHVAGKPR
>ENST00000398214.5|SNV-19849-G-A|1
SLSIKLNSGLR
>FUSION-ENST00000503151.5:10811-ENST00000507505.5:7079|225
VFVAPGDGADLICLCGK
>FUSION-ENST00000503151.5:10811-ENST00000507505.5:7079|400
MLPSRVER
>FUSION-ENST00000503151.5:10811-ENST00000507505.5:7079|1377
VKSKGGGWAGSDISVETPR
>FUSION-ENST00000503151.5:10811-ENST00000507505.5:7079|1195
MMFTLMVFQLETQGGADVLD
>FUSION-ENST00000503151.5:10811-ENST00000507505.5:7079|329
LLPLPFKSK
>FUSION-ENST00000533331.5:129233-ENST00000378726.1:29861|88
MVKPCLY
>ENST00000517709.1|SNV-11200-C-T|2
LGSSVSSMRAPLSW
>ENST00000313655.5|SNV-13986-G-A|2
ICKAAAR
>ENST00000308251.5|INDEL-2791-G-GAGGAGCTGG|6
LLRKLEELEELEELAK
>ENST00000495255.1|SNV-8047-A-T|5
VKSTTIRSCNSILNLNTRPK
>FUSION-ENST00000503151.5:10811-ENST00000507505.5:7079|1409
GACHVPHPSNR
>ENST00000263212.10|SNV-29637-C-A|1
EPQELLEGGNQGEGDPQAEGRR
>ENST00000278949.9|SNV-12100-A-G|1
STSDVTGK
>FUSION-ENST00000503151.5:10811-ENST00000507505.5:7079|967
MFLNNLVPLVHR
>FUSION-ENST00000503151.5:10811-ENST00000507505.5:7079|476
MMGEGFGISLSRWR
>FUSION-ENST00000503151.5:10811-ENST00000507505.5:7079|120
MDLTSGLGERGTPVKVSLR
>FUSION-ENST00000503151.5:10811-ENST00000507505.5:7079|1402
MIIDNVWEGGVI
>FUSION-ENST00000533331.5:129233-ENST00000378726.1:29861|154
KNVILLSGF
>ENST00000326019.10|SNV-5419-G-A|2
ALQGFFDREGEELEYEFDEQGHST
>FUSION-ENST00000503151.5:10811-ENST00000507505.5:7079|746
MDQDSASTKTCPGTHR
>FUSION-ENST00000503151.5:10811-ENST00000507505.5:7079|1206
MELETRR
>FUSION-ENST00000503151.5:10811-ENST00000507505.5:7079|955
YNSSRNYP
>ENST00000264187.7|MNV-74112-CC-C|4
LGRLSACPWR
>FUSION-ENST00000503151.5:10811-ENST00000507505.5:7079|554
GCHLHETKTLKK
>FUSION-ENST00000503151.5:10811-ENST00000507505.5:7079|896
MFIFQRAH
>ENST00000370128.8|SNV-343-C-T|3
VSMALSCLLGLPLR
>FUSION-ENST00000503151.5:10811-ENST00000507505.5:7079|633
YKEGILPEKEAQHHR
>FUSION-ENST00000503151.5:10811-ENST00000507505.5:7079|1400
GGAGAAVH
>FUSION-ENST00000555531.1:5942-ENST00000378726.1:29861|7
MGFYICWTEIRESSPGQK
>ENST00000275884.10|SNV-71774-C-T|2
EVSTPAPSRR
>FUSION-ENST00000503151.5:10811-ENST00000507505.5:7079|981
KPYYSHVK
>FUSION-ENST00000503151.5:10811-ENST00000507505.5:7079|1315
ELETRTGADILLNGSSSCR
>FUSION-ENST00000503151.5:10811-ENST00000507505.5:7079|698
PGLPFSFSK
>ENST00000496703.1|INDEL-81661-A-AA|2
LAENNINLIFAVTKKPLYAVQEYPV
>FUSION-ENST00000503151.5:10811-ENST00000507505.5:7079|144
VILQIITLFSLTDARR
>ENST00000564124.5|MNV-58382-AAGGCATACGAAGAA-A|3
GDFLILKKQFSLENVQEGEILHDAK
>FUSION-ENST00000503151.5:10811-ENST00000507505.5:7079|1329
CCSLRVMQLR
>FUSION-ENST00000503151.5:10811-ENST00000507505.5:7079|206
FSGGCPGMSST
>ENST00000551245.5|SNV-647-C-A|4
WVQKPPLNIQRHLVDSAGPRPKAR
>FUSION-ENST00000503151.5:10811-ENST00000507505.5:7079|490
GLLRLLSLFPECRGLFQIPLLSTQK
>FUSION-ENST00000503151.5:10811-ENST00000507505.5:7079|1056
MQLDTWLGANVAV
>ENST00000378079.3|SNV-24564-G-T|2
LLMLSGNNICFSFMSSK
>FUSION-ENST00000503151.5:10811-ENST00000507505.5:7079|1450
MIPAWGQR
>FUSION-ENST00000503151.5:10811-ENST00000507505.5:7079|1122
HDGELMFQFEGCASGDPVGS
>ENST00000479106.1|SNV-4874-A-T|5
RLTTASLPIPKWWSSPL
>FUSION-ENST00000533331.5:129233-ENST00000378726.1:29861|90
MVSHACNPSTLGG
>FUSION-ENST00000533331.5:129233-ENST00000378726.1:29861|67
MPTHNQYKNFINELLHVFR
>FUSION-ENST00000533331.5:129233-ENST00000378726.1:29861|143
DLVLRELEGK
>ENST00000475218.2|MNV-10061-CGGA-C|1
TEERVRK
>FUSION-ENST00000503151.5:10811-ENST00000507505.5:7079|466
GTQIRQMSLSQVSRQQGSISVLFR
>ENST00000483640.5|SNV-24045-C-T|3
SFAGAWSPPPDALRPWNVSWKLGR
>ENST00000269397.9|SNV-4443-C-G|2
GYLGAVKPLGGAAGAPGK
>FUSION-ENST00000503151.5:10811-ENST00000507505.5:7079|589
MHKPAHKCLGLIPHCQ
>FUSION-ENST00000503151.5:10811-ENST00000507505.5:7079|1194
MFTLMVFQLETQGGADVLD
>FUSION-ENST00000503151.5:10811-ENST00000507505.5:7079|121
DLTSGLGERGTPVK
>FUSION-ENST00000533331.5:129233-ENST00000378726.1:29861|63
NFINELLHVFR
>FUSION-ENST00000503151.5:10811-ENST00000507505.5:7079|169
MRARPDGT
>ENST00000303045.11|SNV-87366-C-A|1
EDWYIWQVIEQYSIPQVSIR
>ENST00000321753.8|MNV-3199-GC-G|5
CWFVLKGNLYSPLRVAR
>ENST00000517709.1|SNV-11200-C-T|4
TSVLVAANPIESQWNPKKTTIENI
>FUSION-ENST00000533331.5:129233-ENST00000378726.1:29861|28
DVIHVNAWKNLK
>FUSION-ENST00000503151.5:10811-ENST00000507505.5:7079|1230
VLQLKTR
>ENST00000297933.11|SNV-89067-C-T|2
LLASIVEDYRK
>ENST00000650429.1|SNV-21254-A-G|5
MASVGLPSVLPSLPSRAICWSHSR
>FUSION-ENST00000533331.5:129233-ENST00000378726.1:29861|141
DLVLRELEGKFIYK
>ENST00000260443.9|SNV-200-A-G|2
CYFCSGPICPGHGMMFVRNDCK
>ENST00000375206.6|SNV-104958-A-G|1
ESFTISSGNTYFVFVPLEEEHCGK
>FUSION-ENST00000503151.5:10811-ENST00000507505.5:7079|1335
FYIEGHAAADSGR
>FUSION-ENST00000503151.5:10811-ENST00000507505.5:7079|669
NSTRHWELQTPAILSEMEKGMTGR
>ENST00000621863.4|INDEL-5563-G-GCATCA|3
SQHHIQKKSSHR
>ENST00000382456.7|INDEL-5563-G-GCATCA|3
SQHQQKKSSHR
>ENST00000460005.1|SNV-18059-C-A|3
NSRKTPQHCSAKPC
>FUSION-ENST00000503151.5:10811-ENST00000507505.5:7079|1083
FEGRASGEPVGSQCCRLR
>FUSION-ENST00000503151.5:10811-ENST00000507505.5:7079|285
ISGSNSQAR
>FUSION-ENST00000503151.5:10811-ENST00000507505.5:7079|112
KELEGGCVCLR
>FUSION-ENST00000503151.5:10811-ENST00000507505.5:7079|1006
YEGPGAGIWVR
>FUSION-ENST00000503151.5:10811-ENST00000507505.5:7079|314
MTNLFLYIDK
>FUSION-ENST00000503151.5:10811-ENST00000507505.5:7079|1279
GGGDVVV
>FUSION-ENST00000503151.5:10811-ENST00000507505.5:7079|631
EGILPEKEAQHHR
>FUSION-ENST00000503151.5:10811-ENST00000507505.5:7079|318
MAKTLEVIQSISNLK
>ENST00000319449.9|SNV-41105-A-G|2
VELEAYKQTR
>FUSION-ENST00000503151.5:10811-ENST00000507505.5:7079|964
ILKESLQFYWNWILLILLFHGSQK
>FUSION-ENST00000503151.5:10811-ENST00000507505.5:7079|53
IVELSYSVSR
>FUSION-ENST00000503151.5:10811-ENST00000507505.5:7079|1410
CVPQGTAALAVG
>FUSION-ENST00000503151.5:10811-ENST00000507505.5:7079|1185
LEHQLPTGSSAARPSNWNNLNLAGS
>FUSION-ENST00000503151.5:10811-ENST00000507505.5:7079|255
LVSTPDLMIHPPWSPK
>FUSION-ENST00000503151.5:10811-ENST00000507505.5:7079|1112
READVPV
>ENST00000367429.9|SNV-91541-G-A|1
SPYEMFGDEEMMCLNGNWTEPPQCK
>ENST00000524503.1|SNV-122333-C-T|7
MVIQAAYRNTISYQTLGLFQK
>ENST00000637059.1|SNV-538-A-G|1
SHTDSHLHARQHCSLFDVSHMLQDK
>ENST00000519219.1|SNV-17185-T-C|6
KEDDVSLLMVR
>ENST00000615901.4|SNV-193625-G-C|1
DQNTVETLHR
>ENST00000319449.9|SNV-41105-A-G|1
VELEAYKQTRQGLDEMYSDVWK
>FUSION-ENST00000503151.5:10811-ENST00000507505.5:7079|930
SIHKPLICPDQKK
>FUSION-ENST00000503151.5:10811-ENST00000507505.5:7079|875
MHLVYNCLLNVE
>ENST00000429715.1|SNV-256399-G-C|1
ATSDAHLKEHMVGIIFSRSK
>FUSION-ENST00000503151.5:10811-ENST00000507505.5:7079|353
TELLRVADNSSS
>ENST00000517709.1|SNV-11200-C-T|1
MRAPLSW
>FUSION-ENST00000503151.5:10811-ENST00000507505.5:7079|766
CKFLLVSSFQVLK
>FUSION-ENST00000503151.5:10811-ENST00000507505.5:7079|146
KVILQIITLFSLTDARR
>ENST00000549687.5|SNV-15862-A-G|4
ESMLNKLKSAVTK
>FUSION-ENST00000503151.5:10811-ENST00000507505.5:7079|789
MGLNPPG
>FUSION-ENST00000503151.5:10811-ENST00000507505.5:7079|403
HEWVSDSV
>FUSION-ENST00000503151.5:10811-ENST00000507505.5:7079|694
GLFLDYTYSLW
>ENST00000446004.5|SNV-18988-G-A|2
NEEAQVHDKLNSR
>FUSION-ENST00000503151.5:10811-ENST00000507505.5:7079|1101
FQFEGRAPGDPAGS
>FUSION-ENST00000533331.5:129233-ENST00000378726.1:29861|121
VRPYSFFFF
>FUSION-ENST00000503151.5:10811-ENST00000507505.5:7079|899
PLSFHSIFIWMFIFQR
>ENST00000342992.10|SNV-246990-T-C|2
ITGYFVEACKLPGDK
>ENST00000260443.9|SNV-200-A-G|7
MRIEKCYFCSGPICPGHGMMFVR
>FUSION-ENST00000503151.5:10811-ENST00000507505.5:7079|701
EQHEALGAANAHDTVRDGER
>FUSION-ENST00000503151.5:10811-ENST00000507505.5:7079|62
LCSGVCR
>FUSION-ENST00000503151.5:10811-ENST00000507505.5:7079|891
MQAKWGGGNEGSQGKHVR
>FUSION-ENST00000503151.5:10811-ENST00000507505.5:7079|1333
FYIEGHAAADSGRR
>FUSION-ENST00000503151.5:10811-ENST00000507505.5:7079|801
ITGVSHHAWPAFFFFK
>FUSION-ENST00000503151.5:10811-ENST00000507505.5:7079|1219
MQLKTRVGAAVLG
>FUSION-ENST00000503151.5:10811-ENST00000507505.5:7079|1074
MLQFEVVQLETQ
>FUSION-ENST00000503151.5:10811-ENST00000507505.5:7079|607
PRNWDPHK
>ENST00000643441.1|SNV-158996-C-T|4
RGSSWEAGTLYIPSVWRESVTAIK
>ENST00000262384.4|MNV-58382-AAGGCATACGAAGAA-A|1
CSGGGDFTRC
>FUSION-ENST00000503151.5:10811-ENST00000507505.5:7079|725
TGTAQGTGSCKHPR
>FUSION-ENST00000503151.5:10811-ENST00000507505.5:7079|261
NLGSLQPPPPGFK
>FUSION-ENST00000503151.5:10811-ENST00000507505.5:7079|1095
MLQFEGHAAGYLAGS
>FUSION-ENST00000503151.5:10811-ENST00000507505.5:7079|411
SVESASAR
>FUSION-ENST00000503151.5:10811-ENST00000507505.5:7079|352
VADNSSS
>FUSION-ENST00000503151.5:10811-ENST00000507505.5:7079|1121
MFQFEGCASGDPVGS
>ENST00000551939.5|SNV-100-T-C|2
KVCIVGPGNWGSAIAK
>ENST00000368777.1|SNV-947-C-G|5
SCQQNQQQCEPPPK
>ENST00000508180.1|SNV-120800-C-T|2
LYIKYIGVNCDGYPCPTR
>ENST00000432591.5|INDEL-5563-G-GCATCA|3
AKAQLMKQAR
>ENST00000296181.9|INDEL-81661-A-AA|2
WRLQKYYSTDY
>FUSION-ENST00000503151.5:10811-ENST00000507505.5:7079|425
MLVHCRWMR
>FUSION-ENST00000503151.5:10811-ENST00000507505.5:7079|1145
MFQFEGRASGGPVGSQCCR
>FUSION-ENST00000503151.5:10811-ENST00000507505.5:7079|778
RGWQAAVR
>FUSION-ENST00000533331.5:129233-ENST00000378726.1:29861|153
NVILLSGF
>FUSION-ENST00000503151.5:10811-ENST00000507505.5:7079|682
MEKGMTGR
>FUSION-ENST00000503151.5:10811-ENST00000507505.5:7079|260
QFSSLSLLSSWDYR
>FUSION-ENST00000503151.5:10811-ENST00000507505.5:7079|665
EKGMTGRADQEDGNSTR
>FUSION-ENST00000555531.1:5942-ENST00000378726.1:29861|10
LVSLIGSTIHR
>FUSION-ENST00000503151.5:10811-ENST00000507505.5:7079|849
KLFLGEAMDDR
>ENST00000260283.8|SNV-133318-C-T|2
KDTMEWHLQMHSVTLHPSTWLR
>FUSION-ENST00000503151.5:10811-ENST00000507505.5:7079|1126
MFQFDGRAAGDSAGS
>FUSION-ENST00000503151.5:10811-ENST00000507505.5:7079|913
LLYLNFIFK
>FUSION-ENST00000503151.5:10811-ENST00000507505.5:7079|1336
MFYIEGHAAADSGR
>FUSION-ENST00000503151.5:10811-ENST00000507505.5:7079|105
LLEGGIFPR
>ENST00000261833.11|SNV-164079-G-A|1
SKVLIYDNEAR
>ENST00000498611.5|SNV-26636-A-G|4
RTALLSHVAGSVQFR
>FUSION-ENST00000503151.5:10811-ENST00000507505.5:7079|335
RVECLVLGIGGSAHTVPGSRRPPR
>ENST00000512992.1|SNV-2090-C-A|4
MDQNCELPR
>FUSION-ENST00000503151.5:10811-ENST00000507505.5:7079|18
CELLNLAGDCILEKFRV
>FUSION-ENST00000503151.5:10811-ENST00000507505.5:7079|245
MSIPITVLLSHGPR
>ENST00000278550.12|SNV-711547-C-T|2
VHLMVAVEGCLFR
>FUSION-ENST00000503151.5:10811-ENST00000507505.5:7079|721
HPRYCQR
>FUSION-ENST00000503151.5:10811-ENST00000507505.5:7079|691
MLLNIYHRPKWR
>FUSION-ENST00000503151.5:10811-ENST00000507505.5:7079|422
LVHCRWMRTSQWMSVESASAR
>FUSION-ENST00000533331.5:129233-ENST00000378726.1:29861|134
RQYINEEIGL
>ENST00000494212.1|SNV-880-G-A|8
MEFAFWRLTPR
>FUSION-ENST00000503151.5:10811-ENST00000507505.5:7079|1398
WRWASSEC
>FUSION-ENST00000503151.5:10811-ENST00000507505.5:7079|437
SYRPGDGR
>FUSION-ENST00000533331.5:129233-ENST00000378726.1:29861|23
RQECLDSRFVFDRPLPVSR
>FUSION-ENST00000503151.5:10811-ENST00000507505.5:7079|1434
MCGAARPAL
>FUSION-ENST00000503151.5:10811-ENST00000507505.5:7079|1202
MEVKTRR
>ENST00000461872.6|SNV-230762-G-T|1
TSATWITTSDLKNCLKNLSLK
>ENST00000454502.6|SNV-18988-G-A|2
LNSRMVSNMEGTAGGERPSVR
>FUSION-ENST00000503151.5:10811-ENST00000507505.5:7079|1111
MFQFKAMQLETR
>FUSION-ENST00000503151.5:10811-ENST00000507505.5:7079|470
DLVSLSSFTLPGRPDGQFPK
>ENST00000497956.1|SNV-8059-G-A|7
PLFPTCMGPR
>ENST00000393774.7|SNV-18059-C-A|1
NSSSIWSLELSGNEFK
>FUSION-ENST00000533331.5:129233-ENST00000378726.1:29861|108
VAGTTSMCHHTR
>FUSION-ENST00000503151.5:10811-ENST00000507505.5:7079|1295
DLPAADPGR
>FUSION-ENST00000503151.5:10811-ENST00000507505.5:7079|1160
LQFEGHAAGDPAGS
>FUSION-ENST00000503151.5:10811-ENST00000507505.5:7079|863
MPSLTPR
>FUSION-ENST00000503151.5:10811-ENST00000507505.5:7079|1396
ILIGWCSSH
>ENST00000314358.10|SNV-40541-G-A|1
QSEEPFLQDGSCINVAPHLHKCR
>FUSION-ENST00000503151.5:10811-ENST00000507505.5:7079|1342
MVCFYFTLDISRLQG
>FUSION-ENST00000503151.5:10811-ENST00000507505.5:7079|467
GTQIRQMSLSQVSR
>FUSION-ENST00000503151.5:10811-ENST00000507505.5:7079|93
KSPMSPEWWHVEA
>FUSION-ENST00000503151.5:10811-ENST00000507505.5:7079|1159
MAPRLEHR
>ENST00000558599.1|SNV-34514-T-A|2
MMMMIMIRILFHLLQK
>FUSION-ENST00000503151.5:10811-ENST00000507505.5:7079|137
MPRVQVHLPLWGEHSFPA
>FUSION-ENST00000503151.5:10811-ENST00000507505.5:7079|679
EKGMTGRADQEDR
>FUSION-ENST00000503151.5:10811-ENST00000507505.5:7079|448
NISSMGQSGQFNTR
>FUSION-ENST00000503151.5:10811-ENST00000507505.5:7079|848
KLFLGEAMDDRD
>FUSION-ENST00000503151.5:10811-ENST00000507505.5:7079|650
NTGKFVWPGVGR
>ENST00000497956.1|SNV-8059-G-A|1
GPRRGFWP
>ENST00000199447.9|SNV-19232-G-A|1
RSEDQPEVEAQVTPGMMKNK
>FUSION-ENST00000503151.5:10811-ENST00000507505.5:7079|1366
ILFKNITKILNVISNGVFLFHIGHK
>ENST00000493288.1|SNV-14617-C-T|2
RAQGSGLPSPPWNTAYPSPSLEK
>ENST00000570010.6|SNV-21191-G-A|1
TFSFKSLLISHKR
>FUSION-ENST00000503151.5:10811-ENST00000507505.5:7079|107
ELEGGCVCLRR
>ENST00000584285.1|SNV-12823-G-T|12
TRTMTMRNMAR
>FUSION-ENST00000503151.5:10811-ENST00000507505.5:7079|483
MGGQLQIHLPD
>FUSION-ENST00000503151.5:10811-ENST00000507505.5:7079|1017
MFQFEGPAAGDPWGSDVPV
>FUSION-ENST00000503151.5:10811-ENST00000507505.5:7079|1
AADTSPGVSRKPLP
>FUSION-ENST00000503151.5:10811-ENST00000507505.5:7079|1308
MFYIEGR
>ENST00000637455.1|SNV-538-A-G|1
SHTDSHLHARQHCSLFDVSHMLQTK
>ENST00000360954.3|SNV-862-A-G|3
QLPQAIVIGVK
>ENST00000284523.2|SNV-52007-C-A|5
HNNEAGRQAIASHMNLK
>FUSION-ENST00000503151.5:10811-ENST00000507505.5:7079|1002
FQFEGREAGDPAGN
>FUSION-ENST00000503151.5:10811-ENST00000507505.5:7079|980
MKPYYSHVKMLK
>ENST00000495255.1|SNV-8047-A-T|4
STTIRSCNSILNLNTRPK
>FUSION-ENST00000503151.5:10811-ENST00000507505.5:7079|1016
FQFEGPAAGDPWGSDVPV
>ENST00000256474.3|MNV-363-AC-A|1
LNYLCHLSMLTDSLFLPISHCQCIL
>FUSION-ENST00000503151.5:10811-ENST00000507505.5:7079|1256
MQLKTRGGAEVLIWGSCS
>FUSION-ENST00000503151.5:10811-ENST00000507505.5:7079|332
MLLPLPFK
>FUSION-ENST00000503151.5:10811-ENST00000507505.5:7079|1107
AMQLETR
>ENST00000265351.12|SNV-44522-A-T|1
TVLDRMQRFFSTLYENCFHILGK
>FUSION-ENST00000533331.5:129233-ENST00000378726.1:29861|78
MSYCTFLGTK
>ENST00000489812.1|SNV-6744-C-A|2
RSWGSPLSWTTMTWSP
>FUSION-ENST00000503151.5:10811-ENST00000507505.5:7079|1213
FEIEGRAAEDSGR
>FUSION-ENST00000503151.5:10811-ENST00000507505.5:7079|1218
QLKTRVGAAVLG
>ENST00000358138.1|SNV-32438-C-T|2
SAKFGTEGK
>FUSION-ENST00000503151.5:10811-ENST00000507505.5:7079|449
MNISSMGQSGQFNTR
>ENST00000342992.10|SNV-246990-T-C|5
HDGGSKITGYFVEACK
>FUSION-ENST00000503151.5:10811-ENST00000507505.5:7079|760
MVGSAEGTC
>FUSION-ENST00000503151.5:10811-ENST00000507505.5:7079|1207
QTGADVVI
>ENST00000650429.1|SNV-21254-A-G|4
ASVGLPSVLPSLPSRAICWSHSR
>FUSION-ENST00000503151.5:10811-ENST00000507505.5:7079|542
MKLSTSLPCHPATPLLK
>FUSION-ENST00000503151.5:10811-ENST00000507505.5:7079|565
HWLQYTQTEGGRLPQVK
>FUSION-ENST00000503151.5:10811-ENST00000507505.5:7079|652
CYSTFITGLNGEHDAIKPLDK
>FUSION-ENST00000373625.8:79-ENST00000492989.1:16430|54
MEIEKIQK
>FUSION-ENST00000503151.5:10811-ENST00000507505.5:7079|907
YNSFTKAMNTR
>FUSION-ENST00000503151.5:10811-ENST00000507505.5:7079|925
MGADKETFGRLR
>FUSION-ENST00000503151.5:10811-ENST00000507505.5:7079|1098
GAGDLGGELMFQFEGHAAGYLAGS
>ENST00000398214.5|SNV-19849-G-A|3
STVTCHVSHLTGNKSLSIK
>ENST00000493014.1|SNV-64821-C-T|2
MVCWQSVSVWSVAG
>ENST00000643441.1|SNV-158996-C-T|5
RGSSWEAGTLYIPSVWR
>FUSION-ENST00000503151.5:10811-ENST00000507505.5:7079|277
MGSSSFRAIPVGRR
>FUSION-ENST00000503151.5:10811-ENST00000507505.5:7079|1135
LRAVELETRVGGS
>FUSION-ENST00000503151.5:10811-ENST00000507505.5:7079|160
GETRWNWVRQGCSLVFR
>FUSION-ENST00000503151.5:10811-ENST00000507505.5:7079|375
QSSTKCT
>ENST00000553506.5|SNV-25341-T-C|1
ITITPPDQDDSTECVDSER
>FUSION-ENST00000503151.5:10811-ENST00000507505.5:7079|1448
MIPAWGQRLTFLAWVI
>ENST00000547964.5|SNV-100-T-C|2
KVCIVGPGNWSLGTICHGSGGDK
>FUSION-ENST00000503151.5:10811-ENST00000507505.5:7079|337
CLRRVECLVLGIGGSAHTVPGSR
>ENST00000262585.6|INDEL-34560-G-GGTTA|2
SRRFSSDK
>FUSION-ENST00000533331.5:129233-ENST00000378726.1:29861|66
PTHNQYKNFINELLHVFR
>ENST00000511130.6|SNV-78332-C-T|1
ATPIEVLCENFPEEMATYLCYVRR
>FUSION-ENST00000503151.5:10811-ENST00000507505.5:7079|782
VSSLVGEETERDRR
>FUSION-ENST00000503151.5:10811-ENST00000507505.5:7079|327
LLPLPFKSKGY
>ENST00000287008.7|SNV-14327-G-A|1
NYTIEIVAVDSGNPPLSSTNSLK
>FUSION-ENST00000503151.5:10811-ENST00000507505.5:7079|1066
LQFEVVQLETQGGTDVAI
>ENST00000602285.1|SNV-2090-C-A|10
VTPSPQLAREGARGTVDAGPGWIR
>FUSION-ENST00000503151.5:10811-ENST00000507505.5:7079|821
MVRFRGWK
>FUSION-ENST00000503151.5:10811-ENST00000507505.5:7079|860
REPGEACER
>FUSION-ENST00000503151.5:10811-ENST00000507505.5:7079|684
MAWGWAKSS
>ENST00000519219.1|SNV-17185-T-C|2
EDDVSLLMVRSSASGFSDR
>FUSION-ENST00000503151.5:10811-ENST00000507505.5:7079|1321
GGADVVR
>FUSION-ENST00000503151.5:10811-ENST00000507505.5:7079|892
QAKWGGGNEGSQGK
>FUSION-ENST00000503151.5:10811-ENST00000507505.5:7079|880
MLFYSSEKFVCSCIVSPWIC
>ENST00000284548.16|SNV-16648-C-T|3
FSFHLDVK
>ENST00000261833.11|SNV-164079-G-A|5
KYIVLER
>FUSION-ENST00000503151.5:10811-ENST00000507505.5:7079|506
ESQDHKVVVK
>ENST00000275884.10|SNV-71774-C-T|3
EVSTPAPSR
>FUSION-ENST00000503151.5:10811-ENST00000507505.5:7079|444
GQSGQFNTR
>FUSION-ENST00000503151.5:10811-ENST00000507505.5:7079|55
MSSPCFRMITEGEWK
>FUSION-ENST00000503151.5:10811-ENST00000507505.5:7079|498
ELKPQAWQSQRERVEGLDLH
>ENST00000581941.5|SNV-86985-A-C|1
VTVGSVWTSCLPRLISFTNMYIVY
>FUSION-ENST00000503151.5:10811-ENST00000507505.5:7079|420
WMRTSQWMSVESASARR
>FUSION-ENST00000503151.5:10811-ENST00000507505.5:7079|798
MALSICSMSISVLHSLPETHPH
>FUSION-ENST00000503151.5:10811-ENST00000507505.5:7079|222
GLTQRVWIAQTLHVPR
>FUSION-ENST00000503151.5:10811-ENST00000507505.5:7079|828
LNRNKAFVQYG
>FUSION-ENST00000533331.5:129233-ENST00000378726.1:29861|151
LNTGYCR
>FUSION-ENST00000503151.5:10811-ENST00000507505.5:7079|279
MGSSSFRAIPVGR
>ENST00000547488.6|SNV-17230-G-A|1
ATGGAGDPGSPPPAR
>ENST00000367478.9|SNV-34661-A-C|4
ARHQHLVSQQKDPDTEEYR
>ENST00000297933.11|SNV-89067-C-T|5
KLLASIVEDYR
>FUSION-ENST00000503151.5:10811-ENST00000507505.5:7079|368
MSESRSCYHSFSLRIPGR
>FUSION-ENST00000503151.5:10811-ENST00000507505.5:7079|319
IFLKRYLK
>FUSION-ENST00000503151.5:10811-ENST00000507505.5:7079|173
MAVRFLLGPSSQECTIWAHSMR
>FUSION-ENST00000533331.5:129233-ENST00000378726.1:29861|129
ESHSHPGWSAVV
>FUSION-ENST00000503151.5:10811-ENST00000507505.5:7079|975
RWSCSSNMR
>FUSION-ENST00000503151.5:10811-ENST00000507505.5:7079|3
AADTSPGVSR
>ENST00000489812.1|SNV-6744-C-A|1
SWGSPLSWTTMTWSP
>FUSION-ENST00000503151.5:10811-ENST00000507505.5:7079|1370
MQSPGKAP
>ENST00000551245.5|SNV-647-C-A|3
HLVDSAGPRPK
>FUSION-ENST00000503151.5:10811-ENST00000507505.5:7079|1050
GAGDPGGS
>FUSION-ENST00000503151.5:10811-ENST00000507505.5:7079|578
MPQVSQAICPVKEASFGAHRPR
>FUSION-ENST00000503151.5:10811-ENST00000507505.5:7079|106
ELEGGCVCLRRGR
>FUSION-ENST00000533331.5:129233-ENST00000378726.1:29861|59
MENVLYYQTFYLTQSIK
>ENST00000441802.7|SNV-19279-A-G|3
ETTDKYTLNITVCDLGIPQKAAWR
>FUSION-ENST00000503151.5:10811-ENST00000507505.5:7079|273
AIPVGRRR
>FUSION-ENST00000503151.5:10811-ENST00000507505.5:7079|323
MTPGLLVNTHPVI
>FUSION-ENST00000503151.5:10811-ENST00000507505.5:7079|727
REQHKALGAANTHDTVR
>ENST00000427191.6|SNV-204819-A-T|1
TVDDEITWGNDELPIERTNHEDSDK
>FUSION-ENST00000533331.5:129233-ENST00000378726.1:29861|123
MIVPLYSSVGNRVRPYSFFFF
>ENST00000391839.6|SNV-130-G-A|1
ERKVELEDHVMLE
>FUSION-ENST00000503151.5:10811-ENST00000507505.5:7079|366
SCYHSFSLR
>ENST00000469830.2|SNV-25633-G-A|3
HLVHGQR
>ENST00000297933.11|SNV-89067-C-T|6
TCRKLLASIVEDYR
>ENST00000629808.2|SNV-135193-G-A|2
SSESNIKK
>ENST00000256474.3|MNV-363-AC-A|4
VVLPVWLNFDGEPQPYQR
>ENST00000303941.4|SNV-10208-G-A|8
VSCKLSLRQPGEVNK
>FUSION-ENST00000503151.5:10811-ENST00000507505.5:7079|330
MLLPLPFKSK
>ENST00000469830.2|SNV-25633-G-A|5
RHLVHGQR
>FUSION-ENST00000503151.5:10811-ENST00000507505.5:7079|1394
CLIPATGK
>ENST00000584285.1|SNV-12823-G-T|10
TMTMRNMARR
>FUSION-ENST00000503151.5:10811-ENST00000507505.5:7079|291
KPLRVESHR
>ENST00000251739.9|SNV-25110-G-A|2
VTSLQTGLQLAAVIYTNGR
>FUSION-ENST00000503151.5:10811-ENST00000507505.5:7079|853
ASPQATTTNPPTCRLAR
>FUSION-ENST00000503151.5:10811-ENST00000507505.5:7079|1132
MLLETQGWS
>ENST00000262138.4|SNV-66083-G-T|2
YVSPMGLK
>FUSION-ENST00000503151.5:10811-ENST00000507505.5:7079|883
VTISGET
>FUSION-ENST00000503151.5:10811-ENST00000507505.5:7079|1086
MFEGRASGEPVGSQCCR
>ENST00000314358.10|SNV-40541-G-A|3
LKQSEEPFLQDGSCINVAPHLHKCR
>FUSION-ENST00000320895.10:10811-ENST00000507505.5:7079|1
GIFVDTNLYFLALTFFVAAFHMEAH
>FUSION-ENST00000503151.5:10811-ENST00000507505.5:7079|267
MGSSPHPR
>FUSION-ENST00000503151.5:10811-ENST00000507505.5:7079|857
EPGEACERVRPTER
>FUSION-ENST00000533331.5:129233-ENST00000378726.1:29861|173
MLDCYGKYNHEK
>FUSION-ENST00000503151.5:10811-ENST00000507505.5:7079|539
KLSTSLPCHPATPLLKRPPR
>FUSION-ENST00000503151.5:10811-ENST00000507505.5:7079|361
MLCKNHTR
>FUSION-ENST00000503151.5:10811-ENST00000507505.5:7079|517
NLAAALQGGMGRVAMILR
>ENST00000466229.5|SNV-91541-G-A|4
FGDEEMMCLNGNWTEPPQCK
>FUSION-ENST00000503151.5:10811-ENST00000507505.5:7079|1334
MFYIEGHAAADSGRR
>FUSION-ENST00000503151.5:10811-ENST00000507505.5:7079|1062
LQVEGRGAGDLGGELMFQFEGR
>FUSION-ENST00000503151.5:10811-ENST00000507505.5:7079|1384
FRVLGEHLASRSQETGVGNLTK
>FUSION-ENST00000503151.5:10811-ENST00000507505.5:7079|1214
MFEIEGRAAEDSGR
>FUSION-ENST00000503151.5:10811-ENST00000507505.5:7079|763
FLLVSSFQVLKFHPR
>FUSION-ENST00000503151.5:10811-ENST00000507505.5:7079|1310
TGADILLNGSSSCRSREELMF
>ENST00000258168.7|SNV-6885-G-T|1
YNHWFDGLSLLHSFTIRDGEVYYR
>ENST00000342992.10|SNV-246990-T-C|4
HDGGSKITGYFVEACKLPGDK
>FUSION-ENST00000503151.5:10811-ENST00000507505.5:7079|70
FLCVKVISESSSS
>FUSION-ENST00000503151.5:10811-ENST00000507505.5:7079|384
MHLVSLFAQT
>FUSION-ENST00000533331.5:129233-ENST00000378726.1:29861|165
KNKHPFCFIID
>FUSION-ENST00000503151.5:10811-ENST00000507505.5:7079|376
VCFHRQSSTKCT
>FUSION-ENST00000533331.5:129233-ENST00000378726.1:29861|139
ELEGKFIYKLK
>ENST00000621863.4|INDEL-5563-G-GCATCA|5
SQHHIQK
>FUSION-ENST00000503151.5:10811-ENST00000507505.5:7079|511
HILMESQDHKVVVK
>ENST00000402597.6|SNV-591328-G-T|3
GTKLYEYRYALAIFLNYR
>ENST00000375856.5|SNV-2649-C-T|1
AAAAAAAAVPSAGSAGPAPTSAAGR
>ENST00000265351.12|SNV-44522-A-T|3
SAILGLPQPLLELNDSPVFKTVLDR
>FUSION-ENST00000533331.5:129233-ENST00000378726.1:29861|77
SYCTFLGTK
>FUSION-ENST00000503151.5:10811-ENST00000507505.5:7079|253
MIHPPWSPK
>FUSION-ENST00000503151.5:10811-ENST00000507505.5:7079|127
GKLGGAQAEQMDLTSGLGERGTPVK
>ENST00000405356.5|INDEL-7366-C-CA|2
SSSSEDSSSDEEEEQKK
>ENST00000477528.5|SNV-16081-A-G|1
LSVGMPCGS
>FUSION-ENST00000503151.5:10811-ENST00000507505.5:7079|822
MLPGGPA
>FUSION-ENST00000503151.5:10811-ENST00000507505.5:7079|1428
MRGMWSRHGSHPQPGVK
>FUSION-ENST00000503151.5:10811-ENST00000507505.5:7079|838
LFLGEAMDDR
>ENST00000199447.9|SNV-19232-G-A|4
HNPPSEETEPQTDTEPNK
>FUSION-ENST00000503151.5:10811-ENST00000507505.5:7079|713
SRRQEQHEALGAANAR
>FUSION-ENST00000503151.5:10811-ENST00000507505.5:7079|30
DFLKWEFVKFSNK
>FUSION-ENST00000503151.5:10811-ENST00000507505.5:7079|1030
MFQVEVRAAGDPAGS
>ENST00000019317.8|SNV-50739-G-C|6
RQEFLLNCLHRHLQGGIK
>ENST00000518333.1|SNV-44161-T-C|1
VLTWAFHFLQKT
>FUSION-ENST00000503151.5:10811-ENST00000507505.5:7079|373
RLSWKNQPCR
>ENST00000326019.10|SNV-5419-G-A|3
KALQGFFDREGEELEYEFDEQGHST
>FUSION-ENST00000503151.5:10811-ENST00000507505.5:7079|1251
TWGEAEVLD
>FUSION-ENST00000503151.5:10811-ENST00000507505.5:7079|833
GDQALDHKR
>FUSION-ENST00000503151.5:10811-ENST00000507505.5:7079|951
RQDKNLLAYV
>ENST00000461872.6|SNV-230762-G-T|4
WQKTSATWITTSDLKNCLK
>ENST00000512123.4|SNV-418256-A-G|4
VSSQPGR
>ENST00000636204.1|SNV-7167-A-G|2
VAFAGWSLPVQYRDSHTDSHLHAR
>ENST00000356770.8|SNV-121835-C-G|5
GLKRFSLSGK
>FUSION-ENST00000503151.5:10811-ENST00000507505.5:7079|51
IVELSYSVSRKIV
>ENST00000415385.7|SNV-86985-A-C|1
EGDCWICMDLMSTSFDKFYK
>FUSION-ENST00000503151.5:10811-ENST00000507505.5:7079|187
LCFNLCCFGLKLV
>FUSION-ENST00000503151.5:10811-ENST00000507505.5:7079|688
LLNIYHRPKWRT
>FUSION-ENST00000503151.5:10811-ENST00000507505.5:7079|1349
MRRDCSVR
>FUSION-ENST00000503151.5:10811-ENST00000507505.5:7079|236
DWSHVALLCLGS
>ENST00000356770.8|SNV-121835-C-G|4
RFSLSGK
>FUSION-ENST00000503151.5:10811-ENST00000507505.5:7079|1244
TRGGADVLV
>ENST00000271857.6|MNV-5084-GC-G|6
KFGWQMR
>FUSION-ENST00000503151.5:10811-ENST00000507505.5:7079|948
FCSSNHIP
>FUSION-ENST00000503151.5:10811-ENST00000507505.5:7079|198
QSFVLSPKTHLGRASGEGLGFGDK
>ENST00000411763.6|INDEL-5563-G-GCATCA|7
TFITQQGIKSQHHIR
>FUSION-ENST00000503151.5:10811-ENST00000507505.5:7079|1041
MFQFEGRASGDLAGS
>FUSION-ENST00000503151.5:10811-ENST00000507505.5:7079|986
FQFEGRAAGDLVGS
>FUSION-ENST00000555531.1:5942-ENST00000378726.1:29861|11
FVFDRPLPVSRLVSLIGSTIHR
>FUSION-ENST00000555531.1:5942-ENST00000378726.1:29861|6
MGFYICWTEIRESSPGQKDSR
>ENST00000464233.6|SNV-1161017-A-G|1
AQLEVRPVVVPKLPSMDARTDR
>FUSION-ENST00000503151.5:10811-ENST00000507505.5:7079|1046
KLDTRGETDVAV
>FUSION-ENST00000503151.5:10811-ENST00000507505.5:7079|1190
MFQFEGR
>ENST00000260443.9|SNV-200-A-G|4
IEKCYFCSGPICPGHGMMFVRNDCK
>FUSION-ENST00000533331.5:129233-ENST00000378726.1:29861|155
SKKNVILLSGF
>ENST00000563804.5|SNV-6885-G-T|1
YNHWFDGLSLLHSFTIR
>FUSION-ENST00000503151.5:10811-ENST00000507505.5:7079|433
MNGSQIVCEWMKQQK
>FUSION-ENST00000533331.5:129233-ENST00000378726.1:29861|162
MNTLVVLSLLLNFPFFDPCR
>ENST00000305364.9|SNV-17185-T-C|2
EDDVSLLMKHK
>ENST00000268124.10|SNV-10676-G-T|3
AIESLYRKHCLEQVK
>ENST00000284523.2|SNV-52007-C-A|1
QAIASHMNLKCKCHGLSGSCEVK
>FUSION-ENST00000533331.5:129233-ENST00000378726.1:29861|152
MLNTGYCR
>FUSION-ENST00000503151.5:10811-ENST00000507505.5:7079|15
DDCGQPWRSGRPQRTPTHSR
>FUSION-ENST00000503151.5:10811-ENST00000507505.5:7079|1406
MVPILSLESRPD
>FUSION-ENST00000503151.5:10811-ENST00000507505.5:7079|1234
MQLKTQGGAEVLD
>FUSION-ENST00000503151.5:10811-ENST00000507505.5:7079|1057
ASGDPVGS
>FUSION-ENST00000503151.5:10811-ENST00000507505.5:7079|625
MPVNSTSANLLK
>ENST00000593039.5|SNV-20265-T-C|5
ILLDTIEGAGASGGRRTACLAK
>FUSION-ENST00000503151.5:10811-ENST00000507505.5:7079|541
KLSTSLPCHPATPLLK
>FUSION-ENST00000503151.5:10811-ENST00000507505.5:7079|442
GQSGQFNTRSDLP
>FUSION-ENST00000503151.5:10811-ENST00000507505.5:7079|1070
FQFEGHEAGHPGGN
>ENST00000394308.8|SNV-8047-A-T|2
LQQHFEFEYQTK
>FUSION-ENST00000503151.5:10811-ENST00000507505.5:7079|988
GAHVPVCRPCSWRPSGELMFQFEGR
>FUSION-ENST00000503151.5:10811-ENST00000507505.5:7079|1204
ELETRRGADVID
>FUSION-ENST00000503151.5:10811-ENST00000507505.5:7079|36
CLQAVVALMMDFLKWEFVKFSNK
>FUSION-ENST00000503151.5:10811-ENST00000507505.5:7079|587
LKHACTNLHTSV
>FUSION-ENST00000503151.5:10811-ENST00000507505.5:7079|1153
FQFEGRAAGDPAGS
>FUSION-ENST00000503151.5:10811-ENST00000507505.5:7079|397
LPSRVERVR
>FUSION-ENST00000503151.5:10811-ENST00000507505.5:7079|289
SQRPALLSISGSNFQAHR
>ENST00000593039.5|INDEL-20266-G-GCGCACG|6
ILLDTIEGAGASGGRRMR
>FUSION-ENST00000503151.5:10811-ENST00000507505.5:7079|1162
ASGDLVGS
>FUSION-ENST00000503151.5:10811-ENST00000507505.5:7079|962
NHYFQGLR
>ENST00000469830.2|SNV-25633-G-A|7
ERPQVPRR
>ENST00000402597.6|SNV-591328-G-T|4
GTKLYEYR
>FUSION-ENST00000503151.5:10811-ENST00000507505.5:7079|454
QGFVPDPAALHTESQSLR
>FUSION-ENST00000503151.5:10811-ENST00000507505.5:7079|460
SLSQVSR
>FUSION-ENST00000503151.5:10811-ENST00000507505.5:7079|642
MENQRRYK
>FUSION-ENST00000503151.5:10811-ENST00000507505.5:7079|1372
MGAGIYAQVMGIC
>FUSION-ENST00000533331.5:129233-ENST00000378726.1:29861|130
MESHSHPGWSAVV
>FUSION-ENST00000216181.11:38929-ENST00000349139.6:29707|2
KVKLILTLT
>ENST00000581941.5|SNV-86985-A-C|5
DLMSTSFDKFYK
>FUSION-ENST00000503151.5:10811-ENST00000507505.5:7079|16
DDCGQPWRSGRPQR
>FUSION-ENST00000503151.5:10811-ENST00000507505.5:7079|214
LTLAGLQGKAWDLVTSDSMALGK
>FUSION-ENST00000503151.5:10811-ENST00000507505.5:7079|567
LYSKHWLQYTQTEGGRLPQVK
>ENST00000469830.2|SNV-25633-G-A|2
HLVHGQRGR
>FUSION-ENST00000503151.5:10811-ENST00000507505.5:7079|1180
FKFEVCAAGDPRGS
>FUSION-ENST00000503151.5:10811-ENST00000507505.5:7079|84
MVVSTQGYQIQR
>ENST00000380358.9|SNV-22619-T-A|2
IPQEDEVPGVPGEMEPEPGYR
>FUSION-ENST00000503151.5:10811-ENST00000507505.5:7079|452
QGFVPDPAALHTESQSLRR
>ENST00000584285.1|SNV-12823-G-T|5
MRNMARR
>FUSION-ENST00000503151.5:10811-ENST00000507505.5:7079|523
VGEQGSGFEGLWVEGRMEELSGAVV
>ENST00000584285.1|SNV-12823-G-T|18
KCQMTRTMTMR
>FUSION-ENST00000503151.5:10811-ENST00000507505.5:7079|529
HPNAPGLPGHMPGEGS
>FUSION-ENST00000503151.5:10811-ENST00000507505.5:7079|1322
TRGGADVVRLEGLSAGDSGR
>ENST00000444836.5|SNV-21872-A-G|2
QIAGAVR
>ENST00000498617.5|SNV-343-C-T|10
EGGGQILRVSMALSCLLGLPLRVQK
>FUSION-ENST00000503151.5:10811-ENST00000507505.5:7079|754
FVPSQVCTIWK
>ENST00000366528.3|SNV-130-G-A|7
MAAPPEPGEPK
>FUSION-ENST00000503151.5:10811-ENST00000507505.5:7079|602
LQWEWDGSRHAGK
>ENST00000549687.5|SNV-15862-A-G|1
SAVTKVTADVTSAVMGNPVTR
>FUSION-ENST00000503151.5:10811-ENST00000507505.5:7079|90
SPEWWHVEA
>ENST00000262113.9|SNV-27430-G-T|6
REGETVTLKCTMLVTPDLNR
>FUSION-ENST00000399799.3:996-ENST00000520667.5:35967|31
MDNLLRDPKSEVNSDCLLAR
>ENST00000261833.11|SNV-164079-G-A|4
KYIVLERSK
>ENST00000639914.1|SNV-78714-C-T|1
GIIPETAILFKSALMPAQLFFK
>ENST00000615901.4|SNV-193625-G-C|3
KLPEELGRDQNTVETLHR
>FUSION-ENST00000503151.5:10811-ENST00000507505.5:7079|787
CRVSSLVGEETER
>FUSION-ENST00000503151.5:10811-ENST00000507505.5:7079|943
ITFQFKNLNPKFK
>ENST00000308251.5|INDEL-2791-G-GAGGAGCTGG|2
LEELEELEELAKLHR
>FUSION-ENST00000503151.5:10811-ENST00000507505.5:7079|374
MRLSWKNQPCR
>FUSION-ENST00000503151.5:10811-ENST00000507505.5:7079|6
QCFGPLPGVMAADTSPGVSR
>ENST00000366528.3|SNV-130-G-A|2
AAPPEPGEPKERK
>FUSION-ENST00000533331.5:129233-ENST00000378726.1:29861|113
LQSSRNSSASASRVAGTTSMCHHTR
>ENST00000345392.2|MNV-363-AC-A|2
LARAAASTATECIL
>ENST00000551939.5|SNV-100-T-C|3
ASKKVCIVGPGNWGSAIAK
>FUSION-ENST00000326402.9:214-ENST00000587613.1:25143|4
MEAAATPAAAGAARREELGVGHV
>FUSION-ENST00000503151.5:10811-ENST00000507505.5:7079|653
ADTKCYSTFITGLNGEHDAIKPLDK
>ENST00000366528.3|SNV-130-G-A|4
AAPPEPGEPKER
>ENST00000521283.1|SNV-17185-T-C|6
EIERLQMEMKEDDVSLLMK
>FUSION-ENST00000503151.5:10811-ENST00000507505.5:7079|1181
MFKFEVCAAGDPRGS
>FUSION-ENST00000549311.7:13565-ENST00000296755.12:90197|120
PHAVLRQSCLVPPRPCTPAFQ
>ENST00000521253.1|SNV-17185-T-C|2
EDDVSLLMTLLHHGARASPAR
>FUSION-ENST00000503151.5:10811-ENST00000507505.5:7079|50
MITEGEWK
>FUSION-ENST00000503151.5:10811-ENST00000507505.5:7079|626
DAGEMPVNSTSANLLKWLKTDK
>FUSION-ENST00000503151.5:10811-ENST00000507505.5:7079|395
MTPAARPSDK
>FUSION-ENST00000555531.1:5942-ENST00000378726.1:29861|9
LVSLIGSTIHRMGFYICWTEIR
>FUSION-ENST00000503151.5:10811-ENST00000507505.5:7079|979
KPYYSHVKMLK
>ENST00000314358.10|SNV-40541-G-A|2
QSEEPFLQDGSCINVAPHLHK
>FUSION-ENST00000503151.5:10811-ENST00000507505.5:7079|889
WGGGNEGSQGK
>FUSION-ENST00000503151.5:10811-ENST00000507505.5:7079|473
GEGFGISLSRWR
>ENST00000495255.1|SNV-8047-A-T|1
SCNSILNLNTRPKWMVR
>FUSION-ENST00000503151.5:10811-ENST00000507505.5:7079|316
MAKTLEVIQSISNLKSFNTK
>FUSION-ENST00000503151.5:10811-ENST00000507505.5:7079|1442
FSQTRQK
>ENST00000308251.5|INDEL-2791-G-GAGGAGCTGG|1
LEELEELEELAKLHREDVLR
>ENST00000321753.8|MNV-3199-GC-G|2
GNLYSPLRVARAGPH
>FUSION-ENST00000503151.5:10811-ENST00000507505.5:7079|1106
AMQLETRGGASVPV
>FUSION-ENST00000503151.5:10811-ENST00000507505.5:7079|914
MLLYLNFIFK
>FUSION-ENST00000503151.5:10811-ENST00000507505.5:7079|1130
MTRQGADVQV
>ENST00000494212.1|SNV-880-G-A|5
EFAFWRLTPRASWGLPWHSHSEER
>ENST00000262138.4|SNV-66083-G-T|3
STEASPSRYVSPMGLK
>FUSION-ENST00000533331.5:129233-ENST00000378726.1:29861|97
LWFKNFRLSMVSHACNPSTLGG
>FUSION-ENST00000503151.5:10811-ENST00000507505.5:7079|123
DLTSGLGER
>FUSION-ENST00000503151.5:10811-ENST00000507505.5:7079|439
ACIRSYRPGDGR
>ENST00000262384.4|MNV-58382-AAGGCATACGAAGAA-A|7
RFSDSEEAVFFGK
>FUSION-ENST00000503151.5:10811-ENST00000507505.5:7079|178
TRHSAAFT
>ENST00000262138.4|SNV-66083-G-T|4
SSSRSTEASPSRYVSPMGLK
>ENST00000374694.2|SNV-2624-T-C|2
YFTCLVVGITSGVWVWSGK
>ENST00000382456.7|INDEL-5563-G-GCATCA|6
TFITQQGIKSQHQQK
>FUSION-ENST00000503151.5:10811-ENST00000507505.5:7079|936
MSALQGVLLCTILSRKQ
>ENST00000293760.10|INDEL-11904-T-TT|4
ISVAKVR
>FUSION-ENST00000503151.5:10811-ENST00000507505.5:7079|678
GMTGRADQEDR
>FUSION-ENST00000503151.5:10811-ENST00000507505.5:7079|362
IPGRMLCKNHTR
>FUSION-ENST00000503151.5:10811-ENST00000507505.5:7079|674
MTGRADQEDRNSTR
>ENST00000639914.1|SNV-78714-C-T|2
GIIPETAILFK
>FUSION-ENST00000503151.5:10811-ENST00000507505.5:7079|424
LVHCRWMR
>FUSION-ENST00000503151.5:10811-ENST00000507505.5:7079|840
VWPLISDRVLR
>FUSION-ENST00000503151.5:10811-ENST00000507505.5:7079|690
LLNIYHRPKWR
>ENST00000323346.10|SNV-23769-G-A|2
RYIIAIISGLGFCISFGIR
>ENST00000468734.1|SNV-56101-T-G|7
WVEFACVTLKK
>FUSION-ENST00000503151.5:10811-ENST00000507505.5:7079|46
EGVWYLHLSVELV
>FUSION-ENST00000503151.5:10811-ENST00000507505.5:7079|152
YIYLSTLLSDTCKAYR
>FUSION-ENST00000503151.5:10811-ENST00000507505.5:7079|1042
GETDVAV
>FUSION-ENST00000503151.5:10811-ENST00000507505.5:7079|1055
QLDTWLGANVAV
>FUSION-ENST00000503151.5:10811-ENST00000507505.5:7079|998
LGADVAV
>FUSION-ENST00000503151.5:10811-ENST00000507505.5:7079|1152
MFQVEGHAAGDLAGS
>FUSION-ENST00000503151.5:10811-ENST00000507505.5:7079|453
MQGFVPDPAALHTESQSLRR
>FUSION-ENST00000503151.5:10811-ENST00000507505.5:7079|1297
VFQLETQGGADNLD
>FUSION-ENST00000503151.5:10811-ENST00000507505.5:7079|396
VERVRLALHMGGGAR
>FUSION-ENST00000503151.5:10811-ENST00000507505.5:7079|281
LGAPIAPLSFLPHGVSEK
>ENST00000643441.1|SNV-158996-C-T|7
MNIKRGSSWEAGTLYIPSVWR
>FUSION-ENST00000503151.5:10811-ENST00000507505.5:7079|194
HHLGTLHACPSR
>FUSION-ENST00000503151.5:10811-ENST00000507505.5:7079|290
VESHRSQRPALLSISGSNFQAHR
>FUSION-ENST00000503151.5:10811-ENST00000507505.5:7079|456
QQGSISVLFR
>ENST00000519219.1|SNV-17185-T-C|1
EDDVSLLMVRSSASGFSDRAT
>FUSION-ENST00000503151.5:10811-ENST00000507505.5:7079|923
ETFGRLR
>ENST00000367021.8|SNV-15664-T-C|5
KVKLFCPETFLSDLIAHQK
>FUSION-ENST00000503151.5:10811-ENST00000507505.5:7079|72
MEGRGLVLAPFSRISVNATATK
>FUSION-ENST00000503151.5:10811-ENST00000507505.5:7079|966
FLNNLVPLVHR
>ENST00000025301.4|SNV-28703-T-C|1
DLSESVIQEAFTELSQVDVTFTTK
>FUSION-ENST00000503151.5:10811-ENST00000507505.5:7079|251
MIHPPWSPKVLGLQA
>FUSION-ENST00000503151.5:10811-ENST00000507505.5:7079|310
TLEVIQSISNLK
>FUSION-ENST00000503151.5:10811-ENST00000507505.5:7079|210
ALGKAQHLLR
>FUSION-ENST00000503151.5:10811-ENST00000507505.5:7079|1238
QLETWRGADVLV
>FUSION-ENST00000503151.5:10811-ENST00000507505.5:7079|977
KPYYSHVKMLKL
>ENST00000613419.4|SNV-44016-C-T|1
EQGNVIGIPFNMDVSFFPSRK
>FUSION-ENST00000503151.5:10811-ENST00000507505.5:7079|739
MDKPTGPPDGPGQR
>FUSION-ENST00000503151.5:10811-ENST00000507505.5:7079|76
EITEGTNHSEDRFLCVK
>FUSION-ENST00000503151.5:10811-ENST00000507505.5:7079|88
MGYEESHWSLLTLK
>FUSION-ENST00000503151.5:10811-ENST00000507505.5:7079|297
MGSLRSAWNISSWALNIISLK
>FUSION-ENST00000503151.5:10811-ENST00000507505.5:7079|441
MKKACIR
>FUSION-ENST00000503151.5:10811-ENST00000507505.5:7079|446
NISSMGQSGQFNTRSDLP
>FUSION-ENST00000503151.5:10811-ENST00000507505.5:7079|1200
RGADVVV
>FUSION-ENST00000503151.5:10811-ENST00000507505.5:7079|1405
VPILSLESRPD
>FUSION-ENST00000503151.5:10811-ENST00000507505.5:7079|162
GETRWNWVR
>FUSION-ENST00000533331.5:129233-ENST00000378726.1:29861|51
MLVCFQEKR
>FUSION-ENST00000503151.5:10811-ENST00000507505.5:7079|859
REPGEACERVRPTER
>FUSION-ENST00000503151.5:10811-ENST00000507505.5:7079|1176
AVQLETLLGADVAI
>FUSION-ENST00000533331.5:129233-ENST00000378726.1:29861|31
MDVIHVNAWK
>ENST00000410075.5|SNV-91925-T-C|5
KLFQPSGK
>ENST00000382251.7|SNV-7061-C-G|1
NFSPIVDTDCLAAQGHVLTKISK
>ENST00000367478.9|SNV-34661-A-C|1
HQHLVSQQKDPDTEEYRK
>FUSION-ENST00000503151.5:10811-ENST00000507505.5:7079|312
MTNLFLYIDKCTVTSM
>ENST00000262384.4|MNV-58382-AAGGCATACGAAGAA-A|8
RRFSDSEEAVFFGK
>ENST00000356309.8|SNV-53875-G-A|1
LLYSVQRPLHEFITTVQSR
>ENST00000549687.5|SNV-15862-A-G|3
LKSAVTK
>FUSION-ENST00000503151.5:10811-ENST00000507505.5:7079|26
TKCELLNLAGDCILEK
>ENST00000395442.5|SNV-1819134-C-G|2
ESQSGGPWGYQVPAYDRSK
>FUSION-ENST00000503151.5:10811-ENST00000507505.5:7079|283
ISGSNSQARVQLEK
>FUSION-ENST00000533331.5:129233-ENST00000378726.1:29861|107
VAGTTSMCHHTRLIFAFLVETR
>FUSION-ENST00000503151.5:10811-ENST00000507505.5:7079|559
DRGCHLHETK
>FUSION-ENST00000503151.5:10811-ENST00000507505.5:7079|791
LYLFIVVTICVAK
>FUSION-ENST00000503151.5:10811-ENST00000507505.5:7079|209
MALGKAQHLLRFSGGCPGMSST
>FUSION-ENST00000503151.5:10811-ENST00000507505.5:7079|464
LQEFWLGPQEPFFLVHIHLR
>FUSION-ENST00000503151.5:10811-ENST00000507505.5:7079|1133
AVELETRVGGS
>FUSION-ENST00000503151.5:10811-ENST00000507505.5:7079|427
SASNPSS
>ENST00000319449.9|SNV-41105-A-G|3
VELEAYK
>ENST00000432825.7|SNV-39235-C-A|7
AKMEGNIFRK
>ENST00000308251.5|INDEL-2791-G-GAGGAGCTGG|5
KLEELEELEELAK
>FUSION-ENST00000503151.5:10811-ENST00000507505.5:7079|707
DTVRDGER
>FUSION-ENST00000503151.5:10811-ENST00000507505.5:7079|317
AKTLEVIQSISNLK
>ENST00000584285.1|SNV-12823-G-T|16
CQMTRTMTMRNMAR
>FUSION-ENST00000503151.5:10811-ENST00000507505.5:7079|404
DPQKHEWVSDSV
>FUSION-ENST00000533331.5:129233-ENST00000378726.1:29861|86
TALRVSTYSSK
>FUSION-ENST00000503151.5:10811-ENST00000507505.5:7079|768
MNVQGLLSGGRRDR
>FUSION-ENST00000503151.5:10811-ENST00000507505.5:7079|705
RREQHEALGAANAHDTVR
>ENST00000356770.8|SNV-121835-C-G|2
FSLSGKVVDDEIYYFR
>FUSION-ENST00000503151.5:10811-ENST00000507505.5:7079|1123
AAGDSAGS
>ENST00000395442.5|SNV-1819134-C-G|3
ESQSGGPWGYQVPAYDR
>FUSION-ENST00000503151.5:10811-ENST00000507505.5:7079|138
VQVHLPLWGEHLLLWGEHSFPA
>ENST00000584285.1|SNV-12823-G-T|7
MTMRNMARR
>FUSION-ENST00000503151.5:10811-ENST00000507505.5:7079|1265
GSQSCRPGRS
>ENST00000321753.8|MNV-3199-GC-G|6
CWFVLKGNLYSPLR
>FUSION-ENST00000503151.5:10811-ENST00000507505.5:7079|827
NKAFVQYG
>ENST00000602285.1|SNV-2090-C-A|4
GTVDAGPGWIR
>FUSION-ENST00000503151.5:10811-ENST00000507505.5:7079|1359
MESRKVNSR
>FUSION-ENST00000533331.5:129233-ENST00000378726.1:29861|118
MISAHCNLRLQSSR
>ENST00000461872.6|SNV-230762-G-T|2
TSATWITTSDLKNCLK
>FUSION-ENST00000533331.5:129233-ENST00000378726.1:29861|57
MENVLYYQTFYLTQSIKYCHANT
>FUSION-ENST00000503151.5:10811-ENST00000507505.5:7079|387
MGGGARRGPSLLLR
>FUSION-ENST00000503151.5:10811-ENST00000507505.5:7079|242
SIPITVLLSHGPRDVGDGICCPW
>FUSION-ENST00000503151.5:10811-ENST00000507505.5:7079|887
WGGGNEGSQGKHVRE
>FUSION-ENST00000533331.5:129233-ENST00000378726.1:29861|56
ENVLYYQTFYLTQSIKYCHANT
>FUSION-ENST00000503151.5:10811-ENST00000507505.5:7079|935
SALQGVLLCTILSRKQ
>FUSION-ENST00000503151.5:10811-ENST00000507505.5:7079|1326
VMQLRTRGGADVVR
>FUSION-ENST00000503151.5:10811-ENST00000507505.5:7079|537
LSTSLPCHPATPLLKRPPR
>FUSION-ENST00000503151.5:10811-ENST00000507505.5:7079|916
QSEEPLLSGPSFSLPSECSK
>ENST00000570010.6|SNV-21191-G-A|4
NLVQPFICTYCDKTFSFK
>FUSION-ENST00000503151.5:10811-ENST00000507505.5:7079|621
MPVNSTSANLLKWLKTDK
>ENST00000512123.4|SNV-418256-A-G|2
QDYVEYAGQVQFDER
>FUSION-ENST00000503151.5:10811-ENST00000507505.5:7079|800
ITGVSHHAWPAFFFFKR
>ENST00000251739.9|SNV-25110-G-A|3
ELERVTSLQTGLQLAAVIYTNGRR
>ENST00000305364.9|SNV-17185-T-C|3
EDDVSLLMK
>FUSION-ENST00000533331.5:129233-ENST00000378726.1:29861|83
VSTYSSK
>ENST00000367478.9|SNV-34661-A-C|3
HQHLVSQQK
>FUSION-ENST00000503151.5:10811-ENST00000507505.5:7079|309
TLEVIQSISNLKSFNTK
>FUSION-ENST00000503151.5:10811-ENST00000507505.5:7079|96
TSGESGHGTR
>FUSION-ENST00000503151.5:10811-ENST00000507505.5:7079|154
YIYLSTLLSDTCK
>ENST00000275884.10|SNV-71774-C-T|6
ISEWEGKKEVSTPAPSR
>ENST00000475218.2|MNV-10061-CGGA-C|3
EARRTEER
>FUSION-ENST00000503151.5:10811-ENST00000507505.5:7079|1352
LKDFKEGSNSWD
>FUSION-ENST00000503151.5:10811-ENST00000507505.5:7079|176
SQTPLWLARK
>FUSION-ENST00000533331.5:129233-ENST00000378726.1:29861|135
VKRQYINEEIGL
>ENST00000428449.5|SNV-179-C-T|3
VFLHRRDHQFILFG
>FUSION-ENST00000503151.5:10811-ENST00000507505.5:7079|1196
GRAEVVV
>FUSION-ENST00000533331.5:129233-ENST00000378726.1:29861|94
MPLHSSLGNKSETQY
>FUSION-ENST00000503151.5:10811-ENST00000507505.5:7079|492
VEGLDLH
>ENST00000519219.1|SNV-17185-T-C|10
EMKEDDVSLLMVR
>FUSION-ENST00000503151.5:10811-ENST00000507505.5:7079|759
VGSAEGTC
>FUSION-ENST00000503151.5:10811-ENST00000507505.5:7079|270
EAWQTLFPSSVPSSVGLR
>ENST00000405356.5|INDEL-7366-C-CA|1
SSSSEDSSSDEEEEQKKTHEK
>ENST00000651675.1|SNV-191012-C-T|3
GKKLVIEGVDEDSDISDDEPSVYSA
>FUSION-ENST00000503151.5:10811-ENST00000507505.5:7079|1179
FEVCAAGDPR
>FUSION-ENST00000503151.5:10811-ENST00000507505.5:7079|606
PRNWDPHKLQWEWDGSR
>FUSION-ENST00000503151.5:10811-ENST00000507505.5:7079|1103
GGASVPV
>FUSION-ENST00000503151.5:10811-ENST00000507505.5:7079|197
THLGRASGEGLGFGDK
>ENST00000558599.1|SNV-34514-T-A|1
MMMMIMIRILFHLLQKK
>FUSION-ENST00000503151.5:10811-ENST00000507505.5:7079|82
MRRATGLS
>FUSION-ENST00000503151.5:10811-ENST00000507505.5:7079|987
MFQFEGRAAGDLVGS
>ENST00000558599.1|SNV-34514-T-A|5
FHVLNMMMMIMIRILFHLLQK
>FUSION-ENST00000533331.5:129233-ENST00000378726.1:29861|39
FQSFLKTLCGSR
>ENST00000427191.6|SNV-204819-A-T|2
TVDDEITWGNDELPIER
>FUSION-ENST00000503151.5:10811-ENST00000507505.5:7079|1043
LDTRGETDVAV
>FUSION-ENST00000503151.5:10811-ENST00000507505.5:7079|544
EFLMKLSTSLPCHPATPLLK
>FUSION-ENST00000503151.5:10811-ENST00000507505.5:7079|939
SALQGVLLCTILSR
>FUSION-ENST00000503151.5:10811-ENST00000507505.5:7079|1140
FLFEGLGADVPV
>FUSION-ENST00000503151.5:10811-ENST00000507505.5:7079|882
MLFYSSEK
>FUSION-ENST00000503151.5:10811-ENST00000507505.5:7079|179
YGPLGLVVVLSWFLWRSQTPLWLAR
>FUSION-ENST00000503151.5:10811-ENST00000507505.5:7079|1395
MCLIPATGK
>ENST00000493014.1|SNV-64821-C-T|1
VCWQSVSVWSVAG
>FUSION-ENST00000503151.5:10811-ENST00000507505.5:7079|377
VCFHRQSSTK
>ENST00000262384.4|MNV-58382-AAGGCATACGAAGAA-A|4
FSDSEEAVFFGKCSGGGDFTR
>FUSION-ENST00000503151.5:10811-ENST00000507505.5:7079|515
GRVAMILR
>ENST00000618735.1|SNV-274-T-C|2
VPAESGPGRLHKAR
>FUSION-ENST00000503151.5:10811-ENST00000507505.5:7079|75
EITEGTNHSEDRFLCVKVISESSSS
>FUSION-ENST00000503151.5:10811-ENST00000507505.5:7079|776
MISHRLR
>FUSION-ENST00000503151.5:10811-ENST00000507505.5:7079|764
FLLVSSFQVLK
>FUSION-ENST00000503151.5:10811-ENST00000507505.5:7079|802
LLTSGDSPASASQSAR
>FUSION-ENST00000503151.5:10811-ENST00000507505.5:7079|1268
MQLQTRRGADILV
>FUSION-ENST00000503151.5:10811-ENST00000507505.5:7079|216
GPWLAPGS
>FUSION-ENST00000503151.5:10811-ENST00000507505.5:7079|1082
ASGEPVGSQCCR
>FUSION-ENST00000503151.5:10811-ENST00000507505.5:7079|722
EQHKALGAANTHDTVRDGER
>FUSION-ENST00000503151.5:10811-ENST00000507505.5:7079|1319
GGADVVRLEGLSAGDSGRS
>ENST00000368777.1|SNV-947-C-G|4
MSCQQNQQQCEPPPKCPIPK
>ENST00000369144.8|SNV-19986-A-G|1
VLDWVREQPEK
>FUSION-ENST00000503151.5:10811-ENST00000507505.5:7079|1113
QLETRREADVPV
>ENST00000299163.7|MNV-7344-CT-C|2
LSQSDPRAEELIENEEPWC
>ENST00000402597.6|SNV-591328-G-T|1
LYEYRYALAIFLNYRK
>ENST00000356878.5|SNV-2072-C-T|2
ALDETDAPRHCLLVLVK
>ENST00000514462.1|SNV-9115-A-G|1
SCVDGTEGREELPSPGTK
>FUSION-ENST00000503151.5:10811-ENST00000507505.5:7079|116
VSLRKER
>FUSION-ENST00000533331.5:129233-ENST00000378726.1:29861|179
ILHVDNHIGISIAGLTADARLLW
>ENST00000550067.1|SNV-15862-A-G|5
MLNKLKSAVTK
>FUSION-ENST00000503151.5:10811-ENST00000507505.5:7079|250
IHPPWSPKVLGLQA
>ENST00000469830.2|SNV-25633-G-A|6
ERPQVPRRHLVHGQR
>FUSION-ENST00000503151.5:10811-ENST00000507505.5:7079|971
WSCSSNMRVPELESG
>FUSION-ENST00000533331.5:129233-ENST00000378726.1:29861|87
MTALRVSTYSSK
>FUSION-ENST00000503151.5:10811-ENST00000507505.5:7079|399
LPSRVER
>FUSION-ENST00000503151.5:10811-ENST00000507505.5:7079|482
GGQLQIHLPD
>FUSION-ENST00000503151.5:10811-ENST00000507505.5:7079|27
FSNKTKCELLNLAGDCILEK
>FUSION-ENST00000503151.5:10811-ENST00000507505.5:7079|1035
HLETRWGADVAG
>FUSION-ENST00000503151.5:10811-ENST00000507505.5:7079|1288
TRGGADVVRIEGLSAGDSGR
>FUSION-ENST00000503151.5:10811-ENST00000507505.5:7079|321
MARKIFLK
>FUSION-ENST00000503151.5:10811-ENST00000507505.5:7079|804
MGFHHVVQAGLK
>FUSION-ENST00000503151.5:10811-ENST00000507505.5:7079|39
LRCLQAVVALMMDFLKWEFVK
>FUSION-ENST00000503151.5:10811-ENST00000507505.5:7079|575
EASFGAHRPR
>FUSION-ENST00000503151.5:10811-ENST00000507505.5:7079|1131
LLETQGWS
>FUSION-ENST00000503151.5:10811-ENST00000507505.5:7079|1080
ASGEPVGSQCCRLRVVELETR
>FUSION-ENST00000503151.5:10811-ENST00000507505.5:7079|1011
EAGDLAGS
>FUSION-ENST00000503151.5:10811-ENST00000507505.5:7079|24
MSSRDDCGQPWR
>ENST00000369144.8|SNV-19986-A-G|3
VTKVLDWVR
>FUSION-ENST00000503151.5:10811-ENST00000507505.5:7079|1385
FRVLGEHLASR
>FUSION-ENST00000503151.5:10811-ENST00000507505.5:7079|468
KGTQIRQMSLSQVSR
>FUSION-ENST00000503151.5:10811-ENST00000507505.5:7079|1037
FQFAGRASGDLVGS
>FUSION-ENST00000503151.5:10811-ENST00000507505.5:7079|1205
MELETRRGADVID
>ENST00000602285.1|SNV-2090-C-A|3
TVNYPEEIVCCPFPIQ
>ENST00000549687.5|SNV-15862-A-G|5
MESMLNKLKSAVTK
>FUSION-ENST00000503151.5:10811-ENST00000507505.5:7079|485
GLFQIPLLSTQKANH
>ENST00000568004.5|SNV-42905-A-C|2
HHFMQLERPGGLDTLYK
>FUSION-ENST00000399799.3:996-ENST00000520667.5:35967|30
DPKSEVNSDCLLAR
>FUSION-ENST00000503151.5:10811-ENST00000507505.5:7079|38
CLQAVVALMMDFLK
>FUSION-ENST00000503151.5:10811-ENST00000507505.5:7079|604
NWDPHKLQWEWDGSRHAGK
>FUSION-ENST00000503151.5:10811-ENST00000507505.5:7079|407
SVESASARRVR
>ENST00000469830.2|SNV-25633-G-A|4
RHLVHGQRGR
>FUSION-ENST00000503151.5:10811-ENST00000507505.5:7079|894
KPLVDYVAWVSQAHLY
>FUSION-ENST00000503151.5:10811-ENST00000507505.5:7079|32
MDFLKWEFVKFSNK
>FUSION-ENST00000503151.5:10811-ENST00000507505.5:7079|908
MYNSFTKAMNTR
>ENST00000313655.5|SNV-13986-G-A|5
KYVDEGEVYFELDADKICK
>FUSION-ENST00000503151.5:10811-ENST00000507505.5:7079|627
DAGEMPVNSTSANLLKWLK
>FUSION-ENST00000503151.5:10811-ENST00000507505.5:7079|1325
MQLRTRGGADVVR
>FUSION-ENST00000503151.5:10811-ENST00000507505.5:7079|163
MGETRWNWVR
>FUSION-ENST00000503151.5:10811-ENST00000507505.5:7079|1039
ASGDLAGS
>FUSION-ENST00000503151.5:10811-ENST00000507505.5:7079|1254
MQLKTWGEAEVLD
>FUSION-ENST00000503151.5:10811-ENST00000507505.5:7079|687
MHFCHGWLS
>FUSION-ENST00000503151.5:10811-ENST00000507505.5:7079|1354
AGPCWALWAVDGSWHLCSGDGNMLK
>FUSION-ENST00000503151.5:10811-ENST00000507505.5:7079|509
HILMESQDHKVVVKEI
>FUSION-ENST00000503151.5:10811-ENST00000507505.5:7079|1281
MVVQLQTRGGGDVVV
>ENST00000432591.5|INDEL-5563-G-GCATCA|2
AQLMKQAR
>FUSION-ENST00000503151.5:10811-ENST00000507505.5:7079|1317
LEGLSAGDSGRS
>ENST00000466229.5|SNV-91541-G-A|5
MFGDEEMMCLNGNWTEPPQCK
>ENST00000508180.1|SNV-120800-C-T|3
ALEHSWENRLYIK
>ENST00000411763.6|INDEL-5563-G-GCATCA|4
SQHHIRQKK
>FUSION-ENST00000503151.5:10811-ENST00000507505.5:7079|730
PWNSQEEQIKKTGTAQGTGSCK
>FUSION-ENST00000503151.5:10811-ENST00000507505.5:7079|871
KLIQDRTNFLFPLFSK
>FUSION-ENST00000503151.5:10811-ENST00000507505.5:7079|207
AQHLLRFSGGCPGMSST
>FUSION-ENST00000503151.5:10811-ENST00000507505.5:7079|66
VISESSSS
>FUSION-ENST00000503151.5:10811-ENST00000507505.5:7079|584
MSIGRRR
>FUSION-ENST00000503151.5:10811-ENST00000507505.5:7079|1151
FQVEGHAAGDLAGS
>ENST00000368777.1|SNV-947-C-G|1
SCQQNQQQCEPPPKCPIPKYPPK
>FUSION-ENST00000503151.5:10811-ENST00000507505.5:7079|1353
MLKDFKEGSNSWD
>FUSION-ENST00000503151.5:10811-ENST00000507505.5:7079|463
QMSLSQVSR
>FUSION-ENST00000503151.5:10811-ENST00000507505.5:7079|342
KPSPNQSNRGIPHFLGASLRLCPW
>ENST00000549687.5|SNV-15862-A-G|2
LKSAVTKVTADVTSAVMGNPVTR
>FUSION-ENST00000503151.5:10811-ENST00000507505.5:7079|167
MAQRSFYL
>FUSION-ENST00000503151.5:10811-ENST00000507505.5:7079|1236
MLLETWRGADVLV
>FUSION-ENST00000503151.5:10811-ENST00000507505.5:7079|438
ACIRSYRPGDGRSASNPSS
>FUSION-ENST00000503151.5:10811-ENST00000507505.5:7079|1038
MFQFAGRASGDLVGS
>FUSION-ENST00000503151.5:10811-ENST00000507505.5:7079|817
AHFHCCVISR
>ENST00000511130.6|SNV-78332-C-T|2
ATPIEVLCENFPEEMATYLCYVR
>FUSION-ENST00000503151.5:10811-ENST00000507505.5:7079|1314
MELETRTGADILLNGSSSCRSR
>FUSION-ENST00000533331.5:129233-ENST00000378726.1:29861|96
MPLHSSLGNK
>ENST00000469830.2|SNV-25633-G-A|8
GVCAHVHGPQTQRERPQVPRR
>FUSION-ENST00000503151.5:10811-ENST00000507505.5:7079|208
ALGKAQHLLRFSGGCPGMSST
>FUSION-ENST00000503151.5:10811-ENST00000507505.5:7079|22
MSSRDDCGQPWRSGRPQR
>FUSION-ENST00000503151.5:10811-ENST00000507505.5:7079|1063
MLQVEGRGAGDLGGELMFQFEGR
>ENST00000484594.5|SNV-591328-G-T|1
SIDMPWQYF
>ENST00000367714.4|SNV-21112-A-G|1
DLHVGIELSYDILGSIVFGYWCAK
>FUSION-ENST00000503151.5:10811-ENST00000507505.5:7079|1338
MFHLEGPAAADPERS
>ENST00000645682.1|SNV-51282-C-A|1
YDPPPEVVAAQDHLTHVVNR
>FUSION-ENST00000503151.5:10811-ENST00000507505.5:7079|113
PRVQVHLPLWEEHSFPAK
>ENST00000484749.5|SNV-9180-C-T|2
KAQPWCPGVGSGTCGIITSTDTCK
>FUSION-ENST00000503151.5:10811-ENST00000507505.5:7079|1324
QLRTRGGADVVR
>FUSION-ENST00000503151.5:10811-ENST00000507505.5:7079|205
MVLQLVMGR
>FUSION-ENST00000503151.5:10811-ENST00000507505.5:7079|417
MRTSQWMSVESASARR
>ENST00000498617.5|SNV-343-C-T|12
MEGGGQILRVSMALSCLLGLPLR
>FUSION-ENST00000503151.5:10811-ENST00000507505.5:7079|751
TKHLSLLQGNPHQHLPLTHKASR
>FUSION-ENST00000503151.5:10811-ENST00000507505.5:7079|1065
MQLDTWLGADVAV
>ENST00000481424.5|SNV-12957-G-T|2
HQIIHTGEKPYHCPACGR
>ENST00000361654.8|SNV-89509-A-T|4
ENLADMEAKFSEK
>FUSION-ENST00000503151.5:10811-ENST00000507505.5:7079|284
MISGSNSQARVQLEK
>FUSION-ENST00000533331.5:129233-ENST00000378726.1:29861|75
SYCTFLGTKSLK
>ENST00000260443.9|SNV-200-A-G|5
IEKCYFCSGPICPGHGMMFVR
>ENST00000263702.11|SNV-153-G-C|1
GLLPASGCHGPAASSYSASADPAR
>FUSION-ENST00000503151.5:10811-ENST00000507505.5:7079|1358
ESRKVNSR
>ENST00000369373.9|SNV-114129-G-T|1
IVFYSFEEQHISFALYVDNR
>ENST00000575779.2|SNV-9267-A-G|1
TFSQGEELRGEQKIHQEAK
>FUSION-ENST00000503151.5:10811-ENST00000507505.5:7079|1068
QLDTWLGADVPV
>FUSION-ENST00000503151.5:10811-ENST00000507505.5:7079|845
MMVWPLISDRVLR
>FUSION-ENST00000503151.5:10811-ENST00000507505.5:7079|153
MYIYLSTLLSDTCKAYR
>ENST00000441802.7|SNV-19279-A-G|2
YTLNITVCDLGIPQK
>FUSION-ENST00000503151.5:10811-ENST00000507505.5:7079|832
EAHGCSFLMFICHLAIECILFITAF
>FUSION-ENST00000503151.5:10811-ENST00000507505.5:7079|733
MPWNSQEEQIKK
>FUSION-ENST00000533331.5:129233-ENST00000378726.1:29861|158
MFVNTMYIV
>ENST00000519219.1|SNV-17185-T-C|13
LQMEMKEDDVSLLMVR
>FUSION-ENST00000503151.5:10811-ENST00000507505.5:7079|659
HWELQTPTILSEMEK
>FUSION-ENST00000503151.5:10811-ENST00000507505.5:7079|380
GPSLLLR
>FUSION-ENST00000399799.3:996-ENST00000520667.5:35967|26
SEVNSDCLLARNTAHEWIRK
>FUSION-ENST00000503151.5:10811-ENST00000507505.5:7079|398
MLPSRVERVR
>FUSION-ENST00000503151.5:10811-ENST00000507505.5:7079|745
DQDSASTKTCPGTHR
>FUSION-ENST00000503151.5:10811-ENST00000507505.5:7079|779
VRRGWQAAVR
>FUSION-ENST00000533331.5:129233-ENST00000378726.1:29861|25
RQECLDSR
>FUSION-ENST00000503151.5:10811-ENST00000507505.5:7079|313
TNLFLYIDK
>ENST00000395442.5|SNV-1819134-C-G|1
ESQSGGPWGYQVPAYDRSKNANQK
>FUSION-ENST00000503151.5:10811-ENST00000507505.5:7079|639
HDTKSMIHKR
>FUSION-ENST00000533331.5:129233-ENST00000378726.1:29861|146
VYISDSDMDLVLRELEGK
>ENST00000467703.1|SNV-64821-C-T|2
LVPVPLRWR
>FUSION-ENST00000503151.5:10811-ENST00000507505.5:7079|872
TKKLIQDR
>FUSION-ENST00000503151.5:10811-ENST00000507505.5:7079|1033
MFQFAGHAAGDPAGS
>FUSION-ENST00000503151.5:10811-ENST00000507505.5:7079|98
GRTSGESGHGTR
>FUSION-ENST00000503151.5:10811-ENST00000507505.5:7079|598
KHKLWSR
>ENST00000519219.1|SNV-17185-T-C|7
MKEDDVSLLMVR
>FUSION-ENST00000503151.5:10811-ENST00000507505.5:7079|1077
VVELETR
>ENST00000502434.1|SNV-41105-A-G|6
LQEEITKQDTKVELEAYK
>ENST00000261833.11|SNV-164079-G-A|3
YIVLERSK
>ENST00000282397.9|SNV-56842-G-A|2
IIHMTEGR
>FUSION-ENST00000503151.5:10811-ENST00000507505.5:7079|385
GIFQMHLVSLFAQT
>FUSION-ENST00000503151.5:10811-ENST00000507505.5:7079|171
FLLGPSSQECTIWAHSMR
>FUSION-ENST00000503151.5:10811-ENST00000507505.5:7079|484
MRLHFSR
>FUSION-ENST00000503151.5:10811-ENST00000507505.5:7079|435
MNGSQIVCEWMK
>FUSION-ENST00000503151.5:10811-ENST00000507505.5:7079|1369
QSPGKAP
>ENST00000521253.1|SNV-17185-T-C|3
EDDVSLLMTLLHHGAR
>FUSION-ENST00000503151.5:10811-ENST00000507505.5:7079|1231
MVLQLKTR
>FUSION-ENST00000503151.5:10811-ENST00000507505.5:7079|244
SIPITVLLSHGPR
>ENST00000264187.7|MNV-74112-CC-C|1
LSACPWREIP
>FUSION-ENST00000503151.5:10811-ENST00000507505.5:7079|1212
MFEIEGRAAEDSGRS
>FUSION-ENST00000503151.5:10811-ENST00000507505.5:7079|346
KPSPNQSNR
>ENST00000604896.5|SNV-4874-A-T|1
FANSEVVVKSIVDFVKDHGNIK
>FUSION-ENST00000503151.5:10811-ENST00000507505.5:7079|884
TEINLRVTISGET
>ENST00000484749.5|SNV-9180-C-T|1
AQPWCPGVGSGTCGIITSTDTCK
>FUSION-ENST00000503151.5:10811-ENST00000507505.5:7079|580
MPQVSQAICPVK
>FUSION-ENST00000503151.5:10811-ENST00000507505.5:7079|1008
MVLQFKYEGPGAGIWVRSQCCL
>ENST00000444836.5|SNV-21872-A-G|5
FEQHTVRAKQIAGAVR
>FUSION-ENST00000533331.5:129233-ENST00000378726.1:29861|34
NRSNSGR
>FUSION-ENST00000533331.5:129233-ENST00000378726.1:29861|69
MPTHNQYK
>FUSION-ENST00000503151.5:10811-ENST00000507505.5:7079|326
INIGESVSAVLTETYASSVTL
>FUSION-ENST00000503151.5:10811-ENST00000507505.5:7079|615
TDKNHRPTQVLVMMPR
>ENST00000618735.1|SNV-274-T-C|1
LHKARRPTR
>FUSION-ENST00000503151.5:10811-ENST00000507505.5:7079|984
MFQFEDGATGDPGGS
>FUSION-ENST00000503151.5:10811-ENST00000507505.5:7079|246
AQSWLTATSTSRVQAILLPQPPE
>ENST00000361297.7|SNV-244100-T-G|3
GSGLLDAPR
>FUSION-ENST00000503151.5:10811-ENST00000507505.5:7079|814
GWKLMDVPS
>FUSION-ENST00000503151.5:10811-ENST00000507505.5:7079|478
MMGEGFGISLSR
>FUSION-ENST00000503151.5:10811-ENST00000507505.5:7079|408
MSVESASARRVR
>FUSION-ENST00000503151.5:10811-ENST00000507505.5:7079|1379
SQETGVGNLTKVK
>FUSION-ENST00000503151.5:10811-ENST00000507505.5:7079|826
MQQVSQK
>FUSION-ENST00000503151.5:10811-ENST00000507505.5:7079|1416
SECQLSMTVTFK
>FUSION-ENST00000503151.5:10811-ENST00000507505.5:7079|1165
MFQFEGRASGDLVGS
>ENST00000318238.9|SNV-12757-A-G|5
KEEENSVSSNIDYDPR
>FUSION-ENST00000533331.5:129233-ENST00000378726.1:29861|177
LTTILVSQLRGLLLMLDCYGK
>FUSION-ENST00000503151.5:10811-ENST00000507505.5:7079|1184
GGADVPV
>ENST00000488327.6|SNV-8059-G-A|4
MQRNASVPNLHGSEERLLALK
>FUSION-ENST00000503151.5:10811-ENST00000507505.5:7079|48
ITEGEWK
>FUSION-ENST00000503151.5:10811-ENST00000507505.5:7079|597
HKLWSRK
>ENST00000251739.9|SNV-25110-G-A|4
ELERVTSLQTGLQLAAVIYTNGR
>FUSION-ENST00000503151.5:10811-ENST00000507505.5:7079|600
HAGKWSGSFL
>FUSION-ENST00000503151.5:10811-ENST00000507505.5:7079|259
HAPHTWLILYFQ
>FUSION-ENST00000503151.5:10811-ENST00000507505.5:7079|612
NHRPTQVLVMMPRNWDPHK
>FUSION-ENST00000503151.5:10811-ENST00000507505.5:7079|149
VFLFLCLVGSL
>FUSION-ENST00000503151.5:10811-ENST00000507505.5:7079|735
MPWNSQEEQIK
>FUSION-ENST00000503151.5:10811-ENST00000507505.5:7079|1301
MQLQTRGGDVVV
>FUSION-ENST00000503151.5:10811-ENST00000507505.5:7079|911
LLYLNFIFKIPPQLSFMNSDVL
>ENST00000306862.7|SNV-9115-A-G|3
KMSCVDGTEGREELPSPGTK
>ENST00000306862.7|SNV-9115-A-G|1
MSCVDGTEGREELPSPGTK
>FUSION-ENST00000503151.5:10811-ENST00000507505.5:7079|1427
RGMWSRHGSHPQPGVK
>ENST00000305364.9|SNV-17185-T-C|1
EDDVSLLMKHKSR
>FUSION-ENST00000503151.5:10811-ENST00000507505.5:7079|369
SESRSCYHSFSLR
>FUSION-ENST00000503151.5:10811-ENST00000507505.5:7079|109
VQVHLPLWEEHSFPAKLLEGGIFPR
>FUSION-ENST00000503151.5:10811-ENST00000507505.5:7079|124
MDLTSGLGER
>FUSION-ENST00000503151.5:10811-ENST00000507505.5:7079|903
KVMLLFLLP
>FUSION-ENST00000503151.5:10811-ENST00000507505.5:7079|562
LPQVKDRGCHLHETK
>FUSION-ENST00000503151.5:10811-ENST00000507505.5:7079|263
MESHSVAQAGVQWR
>FUSION-ENST00000503151.5:10811-ENST00000507505.5:7079|221
GLTQRVWIAQTLHVPRR
>ENST00000584285.1|SNV-12823-G-T|11
TMTMRNMAR
>FUSION-ENST00000503151.5:10811-ENST00000507505.5:7079|1022
MFQFKAMQLETRWGASVPV
>FUSION-ENST00000533331.5:129233-ENST00000378726.1:29861|71
MLFCTWCTSQFSLATFQELHSHM
>FUSION-ENST00000503151.5:10811-ENST00000507505.5:7079|1173
AAGDLAGS
>ENST00000629808.2|SNV-135193-G-A|5
AQKSSESNIK
>FUSION-ENST00000503151.5:10811-ENST00000507505.5:7079|689
MLLNIYHRPKWRT
>FUSION-ENST00000503151.5:10811-ENST00000507505.5:7079|358
LCKNHTRIR
>FUSION-ENST00000503151.5:10811-ENST00000507505.5:7079|85
GYEESHWSLLTLKIFF
>ENST00000604896.5|SNV-4874-A-T|2
FANSEVVVKSIVDFVK
>ENST00000271857.6|MNV-5084-GC-G|3
FGWQMRASTPAPCLTHCTFWTRL
>FUSION-ENST00000503151.5:10811-ENST00000507505.5:7079|1100
APGDPAGS
>FUSION-ENST00000503151.5:10811-ENST00000507505.5:7079|500
ELKPQAWQSQRER
>FUSION-ENST00000503151.5:10811-ENST00000507505.5:7079|1089
MFQFAGRASGDTTGS
>FUSION-ENST00000503151.5:10811-ENST00000507505.5:7079|61
LCSGVCRQWWP
>FUSION-ENST00000503151.5:10811-ENST00000507505.5:7079|265
MARPSWNHDQPIGFHPLSS
>ENST00000484749.5|SNV-9180-C-T|3
MKAQPWCPGVGSGTCGIITSTDTCK
>ENST00000547488.6|SNV-17230-G-A|2
RATGGAGDPGSPPPAR
>FUSION-ENST00000503151.5:10811-ENST00000507505.5:7079|646
FVWPGVGRKVLR
>ENST00000526476.5|MNV-7344-CT-C|3
GADRHKSCVSCPEMGP
>ENST00000361654.8|SNV-89509-A-T|1
FSEKDEREEQLIK
>FUSION-ENST00000503151.5:10811-ENST00000507505.5:7079|186
MPVRHGASAR
>FUSION-ENST00000503151.5:10811-ENST00000507505.5:7079|757
ATDTSTFGSHTAGRPR
>FUSION-ENST00000533331.5:129233-ENST00000378726.1:29861|24
MRQECLDSRFVFDRPLPVSR
>FUSION-ENST00000503151.5:10811-ENST00000507505.5:7079|430
NGSQIVCEWMKQQKHTLLIN
>FUSION-ENST00000503151.5:10811-ENST00000507505.5:7079|292
MKPLRVESHR
>ENST00000405356.5|INDEL-7366-C-CA|3
KSSSSEDSSSDEEEEQKK
>FUSION-ENST00000503151.5:10811-ENST00000507505.5:7079|1045
MLQFEGCAPGAPGWS
>FUSION-ENST00000503151.5:10811-ENST00000507505.5:7079|73
EGRGLVLAPFSR
>FUSION-ENST00000503151.5:10811-ENST00000507505.5:7079|1091
AAGYPGWS
>FUSION-ENST00000503151.5:10811-ENST00000507505.5:7079|1417
LDQPKPSHATGTAVK
>FUSION-ENST00000503151.5:10811-ENST00000507505.5:7079|254
LVSTPDLMIHPPWSPKVLGLQA
>ENST00000428449.5|SNV-179-C-T|2
RDHQFILFG
>FUSION-ENST00000503151.5:10811-ENST00000507505.5:7079|94
TSGESGHGTRKSPMSPEWWHVEA
>FUSION-ENST00000503151.5:10811-ENST00000507505.5:7079|1284
IEGLSAGDSGRS
>FUSION-ENST00000503151.5:10811-ENST00000507505.5:7079|445
MGQSGQFNTR
>ENST00000497956.1|SNV-8059-G-A|4
MPLFPTCMGPRRGFWP
>FUSION-ENST00000503151.5:10811-ENST00000507505.5:7079|920
GLGVPGPFILDLSV
>FUSION-ENST00000503151.5:10811-ENST00000507505.5:7079|686
HFCHGWLS
>ENST00000262384.4|MNV-58382-AAGGCATACGAAGAA-A|3
FSDSEEAVFFGKCSGGGDFTRC
>FUSION-ENST00000503151.5:10811-ENST00000507505.5:7079|1069
MQLDTWLGADVPV
>ENST00000347486.8|SNV-12823-G-T|4
KMSDDEDDDDEEYGK
>FUSION-ENST00000503151.5:10811-ENST00000507505.5:7079|1373
GGGWAGSDISVETPRTNGI
>ENST00000366698.7|MNV-7647-GTG-G|4
KNNVSVQCPEVAPPTRPRTVQSSR
>FUSION-ENST00000503151.5:10811-ENST00000507505.5:7079|488
LLSLFPECRGLFQIPLLSTQK
>ENST00000288757.7|SNV-129-G-T|1
EAAMPALGLEQRPHVAGKPR
>FUSION-ENST00000503151.5:10811-ENST00000507505.5:7079|1120
FQFEGCASGDPVGS
>ENST00000647602.1|SNV-93396-C-T|4
LEGRQTPASTLEQDATDYCLRSLR
>ENST00000442488.7|SNV-6856-G-A|1
TYLAEKNKLVVPAVEK
>ENST00000524503.1|SNV-122333-C-T|5
MVIQAAYRNTISYQTLGLFQKLK
>FUSION-ENST00000533331.5:129233-ENST00000378726.1:29861|29
MDVIHVNAWKNLK
>ENST00000584285.1|SNV-12823-G-T|9
MTMRNMAR
>ENST00000472599.5|SNV-64821-C-T|1
SVSVWSVAG
>FUSION-ENST00000503151.5:10811-ENST00000507505.5:7079|1138
ASGGPVGSQCCRLR
>FUSION-ENST00000503151.5:10811-ENST00000507505.5:7079|720
HPRYCQRWR
>ENST00000461872.6|SNV-230762-G-T|9
AENISNLDNHLRSEELLKEFESEVK
>FUSION-ENST00000503151.5:10811-ENST00000507505.5:7079|307
SFNTKSIEYDLLSHSNREMK
>ENST00000514462.1|SNV-9115-A-G|2
SCVDGTEGR
>FUSION-ENST00000503151.5:10811-ENST00000507505.5:7079|182
MIRTRHSAAFT
>ENST00000517515.1|SNV-87366-C-A|3
KTGISGRSSNSTASHSFQFP
>ENST00000306862.7|SNV-9115-A-G|4
KMSCVDGTEGR
>FUSION-ENST00000503151.5:10811-ENST00000507505.5:7079|86
MGYEESHWSLLTLKIFF
>FUSION-ENST00000503151.5:10811-ENST00000507505.5:7079|97
GRTSGESGHGTRK
>FUSION-ENST00000503151.5:10811-ENST00000507505.5:7079|792
TLSRLYLFIVVTICVAKMGLNPPG
>FUSION-ENST00000533331.5:129233-ENST00000378726.1:29861|132
MLFIYFFEMESHSHPGWSAVV
>FUSION-ENST00000503151.5:10811-ENST00000507505.5:7079|572
PPHDILEK
>FUSION-ENST00000503151.5:10811-ENST00000507505.5:7079|1320
GGADVVRLEGLSAGDSGR
>FUSION-ENST00000503151.5:10811-ENST00000507505.5:7079|1024
MQLETQRGADVPV
>FUSION-ENST00000503151.5:10811-ENST00000507505.5:7079|796
MSISVLHSLPETHPH
>FUSION-ENST00000503151.5:10811-ENST00000507505.5:7079|311
TNLFLYIDKCTVTSM
>FUSION-ENST00000503151.5:10811-ENST00000507505.5:7079|183
HGASARYGPLGLVVVLSWFLWR
>FUSION-ENST00000503151.5:10811-ENST00000507505.5:7079|553
QKPQADPGSSDDAEELGPS
>ENST00000380358.9|SNV-22619-T-A|3
KIPQEDEVPGVPGEMEPEPGYRGDR
>FUSION-ENST00000503151.5:10811-ENST00000507505.5:7079|1415
SECQLSMTVTFKGACHVPHPSNR
>FUSION-ENST00000533331.5:129233-ENST00000378726.1:29861|100
MLWFKNFR
>ENST00000369393.8|SNV-105070-A-G|1
GDISRAMRNR
>FUSION-ENST00000503151.5:10811-ENST00000507505.5:7079|938
MSALQGVLLCTILSRK
>FUSION-ENST00000503151.5:10811-ENST00000507505.5:7079|809
GNVFHLPVDECVARLGP
>FUSION-ENST00000503151.5:10811-ENST00000507505.5:7079|1356
MCILGISTK
>FUSION-ENST00000503151.5:10811-ENST00000507505.5:7079|752
TKHLSLLQGNPHQHLPLTHK
>FUSION-ENST00000503151.5:10811-ENST00000507505.5:7079|1269
MQLQTRR
>FUSION-ENST00000503151.5:10811-ENST00000507505.5:7079|1263
MQLKTRGGAEVLD
>FUSION-ENST00000503151.5:10811-ENST00000507505.5:7079|89
MALGRAP
>FUSION-ENST00000503151.5:10811-ENST00000507505.5:7079|1223
MELETWR
>FUSION-ENST00000503151.5:10811-ENST00000507505.5:7079|644
VLRHDTK
>FUSION-ENST00000503151.5:10811-ENST00000507505.5:7079|328
MLLPLPFKSKGY
>ENST00000393774.7|SNV-18059-C-A|2
IISDFFERNSSSIWSLELSGNEFK
>ENST00000347486.8|SNV-12823-G-T|2
MSDDEDDDDEEYGK
>FUSION-ENST00000503151.5:10811-ENST00000507505.5:7079|823
NPVPAGPAPLP
>ENST00000261833.11|SNV-164079-G-A|6
GQQGWDRKYIVLER
>FUSION-ENST00000503151.5:10811-ENST00000507505.5:7079|765
CKFLLVSSFQVLKFHPR
>ENST00000650429.1|SNV-21254-A-G|3
AICWSHSR
>FUSION-ENST00000503151.5:10811-ENST00000507505.5:7079|258
MLVKLVSTPDLMIHPPWSPK
>FUSION-ENST00000503151.5:10811-ENST00000507505.5:7079|181
IRTRHSAAFT
>FUSION-ENST00000288398.10:20014-ENST00000540866.2:6442|1
GWPSPDG
>ENST00000588594.5|SNV-1989-C-A|1
VVDLVSADLEEVAQKCGLSYKS
>ENST00000366528.3|SNV-130-G-A|5
MAAPPEPGEPKER
>ENST00000544440.7|SNV-256399-G-C|1
VYNATSDAHLKEHMVGIIFSRSK
>ENST00000262113.9|SNV-27430-G-T|4
EGETVTLKCTMLVTPDLNRVQPR
>FUSION-ENST00000503151.5:10811-ENST00000507505.5:7079|426
QQKHTLLIN
>FUSION-ENST00000503151.5:10811-ENST00000507505.5:7079|340
GIPHFLGASLRLCPW
>FUSION-ENST00000503151.5:10811-ENST00000507505.5:7079|1072
GAGDLGGELMFQFEGHEAGHPGGN
>FUSION-ENST00000503151.5:10811-ENST00000507505.5:7079|728
KTGTAQGTGSCKHPR
>ENST00000262457.7|SNV-185091-G-C|2
REEQNKR
>FUSION-ENST00000503151.5:10811-ENST00000507505.5:7079|1001
EAGDPAGN
>ENST00000468734.1|SNV-56101-T-G|2
EVYISGGKETQHDVWK
>FUSION-ENST00000503151.5:10811-ENST00000507505.5:7079|949
MFCSSNHIP
>FUSION-ENST00000503151.5:10811-ENST00000507505.5:7079|191
WHLSFPVPVLWH
>FUSION-ENST00000503151.5:10811-ENST00000507505.5:7079|347
MKPSPNQSNR
>FUSION-ENST00000533331.5:129233-ENST00000378726.1:29861|82
VSTYSSKWK
>ENST00000549585.1|SNV-53504-G-A|1
ETLELHSQSCGLSWSSGPQMHYEK
>FUSION-ENST00000354192.7:149289-ENST00000507014.1:20585|1
GLVQRKIFSIV
>FUSION-ENST00000503151.5:10811-ENST00000507505.5:7079|599
MKHKLWSR
>FUSION-ENST00000503151.5:10811-ENST00000507505.5:7079|855
VRPTERASPQATTTNPPTCRLAR
>FUSION-ENST00000503151.5:10811-ENST00000507505.5:7079|56
MSSPCFR
>ENST00000649776.1|SNV-1472-G-A|2
MASLLFPDTPHLWDE
>ENST00000484014.5|MNV-5084-GC-G|2
MQLYTHVSENLHLMPGPDSSGSR
>ENST00000644917.1|SNV-82142-C-A|3
ANNQKVYKPHDGKLVSDINR
>FUSION-ENST00000503151.5:10811-ENST00000507505.5:7079|345
MKPSPNQSNRGIPHFLGASLR
>ENST00000424294.5|SNV-8059-G-A|3
PSPLIVMQRNASVPNLHGSEER
>FUSION-ENST00000503151.5:10811-ENST00000507505.5:7079|232
CGWLELP
>ENST00000424294.5|SNV-8059-G-A|2
NASVPNLHGSEER
>ENST00000347486.8|SNV-12823-G-T|1
MSDDEDDDDEEYGKEEHEK
>FUSION-ENST00000503151.5:10811-ENST00000507505.5:7079|1257
RGANVLI
>FUSION-ENST00000503151.5:10811-ENST00000507505.5:7079|220
VWIAQTLHVPR
>FUSION-ENST00000503151.5:10811-ENST00000507505.5:7079|716
YCQRWRK
>ENST00000498611.5|SNV-26636-A-G|2
TALLSHVAGSVQFR
>ENST00000303941.4|SNV-10208-G-A|4
QPGEVNKDISQELMDSDSGNYLKR
>FUSION-ENST00000354192.7:149289-ENST00000507014.1:20585|2
TTSIATTTTTTTESVEEVVRGLVQR
>FUSION-ENST00000503151.5:10811-ENST00000507505.5:7079|203
MQSFVLSPK
>ENST00000508193.2|SNV-129-G-T|1
LWAWSNAR
>FUSION-ENST00000503151.5:10811-ENST00000507505.5:7079|1134
AVELETR
>ENST00000358138.1|SNV-32438-C-T|3
LKSAKFGTEGK
>FUSION-ENST00000533331.5:129233-ENST00000378726.1:29861|7
WLQSLAQK
>FUSION-ENST00000503151.5:10811-ENST00000507505.5:7079|1023
QLETQRGADVPV
>ENST00000318184.9|SNV-46292-A-G|1
FTIEYLSLLGSPVCQGSVLIIYEER
>FUSION-ENST00000503151.5:10811-ENST00000507505.5:7079|545
VVREFLMKLSTSLPCHPATPLLK
>FUSION-ENST00000533331.5:129233-ENST00000378726.1:29861|180
KILHVDNHIGISIAGLTADARLLW
>ENST00000395741.7|SNV-75638-G-C|2
LGRDQGSQLQDALEPDPLLTALESR
>FUSION-ENST00000503151.5:10811-ENST00000507505.5:7079|1429
MRGMWSR
>FUSION-ENST00000503151.5:10811-ENST00000507505.5:7079|133
AGHPVLLCVYASGSGAPAFVGR
>FUSION-ENST00000503151.5:10811-ENST00000507505.5:7079|1292
MLYLRVMQLR
>ENST00000380358.9|SNV-22619-T-A|1
IPQEDEVPGVPGEMEPEPGYRGDR
>FUSION-ENST00000503151.5:10811-ENST00000507505.5:7079|202
QSFVLSPK
>ENST00000466229.5|SNV-91541-G-A|1
MMCLNGNWTEPPQCKDSTGK
>FUSION-ENST00000503151.5:10811-ENST00000507505.5:7079|457
WVVPGGHDR
>FUSION-ENST00000503151.5:10811-ENST00000507505.5:7079|983
FQFEDGATGDPGGS
>FUSION-ENST00000503151.5:10811-ENST00000507505.5:7079|91
MSPEWWHVEA
>FUSION-ENST00000533331.5:129233-ENST00000378726.1:29861|109
PVIPALWEAEAGGSPEVR
>FUSION-ENST00000503151.5:10811-ENST00000507505.5:7079|180
YGPLGLVVVLSWFLWR
>ENST00000252804.9|SNV-51767-G-C|5
IREIQPGAFSR
>FUSION-ENST00000503151.5:10811-ENST00000507505.5:7079|1188
FQFEGRAPGDPGGNIK
>ENST00000494212.1|SNV-880-G-A|4
LTPRASWGLPWHSHSEER
>FUSION-ENST00000503151.5:10811-ENST00000507505.5:7079|1005
YEGPGAGIWVRSQCCL
>FUSION-ENST00000503151.5:10811-ENST00000507505.5:7079|812
MGNVFHLPVDECVAR
>FUSION-ENST00000533331.5:129233-ENST00000378726.1:29861|142
MDLVLRELEGKFIYK
>FUSION-ENST00000503151.5:10811-ENST00000507505.5:7079|1275
LFTLRVFQLETQGRAGNLDR
>FUSION-ENST00000503151.5:10811-ENST00000507505.5:7079|143
RVLLCVWASGSGAPAFVGR
>FUSION-ENST00000533331.5:129233-ENST00000378726.1:29861|72
FGMLFCTWCTSQFSLATFQELHSHM
>FUSION-ENST00000503151.5:10811-ENST00000507505.5:7079|560
AKNRQKPQADPGSSDDAEELGPS
>ENST00000453091.6|SNV-6796-T-C|1
QTFPSEVAGKMVSSIIDSLEILFNK
>ENST00000629808.2|SNV-135193-G-A|3
SSESNIK
>FUSION-ENST00000503151.5:10811-ENST00000507505.5:7079|190
MAPELPCACAVALTSR
>FUSION-ENST00000503151.5:10811-ENST00000507505.5:7079|301
TFCHIAIGK
>FUSION-ENST00000503151.5:10811-ENST00000507505.5:7079|1421
WSRHGSHPQPGVKAR
>ENST00000388822.10|SNV-6163-A-T|2
MEEYKDELEMQQVEENLPYEEEIYK
>FUSION-ENST00000503151.5:10811-ENST00000507505.5:7079|344
KPSPNQSNRGIPHFLGASLR
>ENST00000347486.8|SNV-12823-G-T|3
KMSDDEDDDDEEYGKEEHEK
>FUSION-ENST00000503151.5:10811-ENST00000507505.5:7079|959
SLHSQLR
>FUSION-ENST00000503151.5:10811-ENST00000507505.5:7079|839
VWPLISDRVLRGDQALDHK
>ENST00000284523.2|SNV-52007-C-A|6
SAMNRHNNEAGRQAIASHMNLK
>FUSION-ENST00000503151.5:10811-ENST00000507505.5:7079|856
VRPTERASPQATTTNPPTCR
>FUSION-ENST00000503151.5:10811-ENST00000507505.5:7079|1187
APGDPGGNIK
>FUSION-ENST00000503151.5:10811-ENST00000507505.5:7079|306
SIEYDLLSHSNR
>FUSION-ENST00000503151.5:10811-ENST00000507505.5:7079|609
MMPRNWDPHKLQWEWDGSR
>FUSION-ENST00000503151.5:10811-ENST00000507505.5:7079|92
SPMSPEWWHVEA
>ENST00000381486.7|SNV-84311-T-C|2
FLPDDNGHNAPLGFSGNCVGCGK
>FUSION-ENST00000503151.5:10811-ENST00000507505.5:7079|758
MATDTSTFGSHTAGRPR
>FUSION-ENST00000503151.5:10811-ENST00000507505.5:7079|1225
MFSFEYFAAADLERS
>ENST00000493288.1|SNV-14617-C-T|3
GRRAQGSGLPSPPWNTAYPSPSLEK
>ENST00000372444.6|SNV-24045-C-T|3
RLVSATRR
>FUSION-ENST00000503151.5:10811-ENST00000507505.5:7079|134
CTCLCGESTCFCGESTASLHNCWR
>FUSION-ENST00000503151.5:10811-ENST00000507505.5:7079|753
FVPSQVCTIWKTK
>FUSION-ENST00000503151.5:10811-ENST00000507505.5:7079|54
SSPCFRMITEGEWK
>ENST00000375206.6|SNV-104958-A-G|2
MESFTISSGNTYFVFVPLEEEHCGK
>ENST00000378079.3|SNV-24564-G-T|1
LLMLSGNNICFSFMSSKAVNGR
>FUSION-ENST00000503151.5:10811-ENST00000507505.5:7079|502
ELKPQAWQSQR
>ENST00000508193.2|SNV-129-G-T|3
RQCRLWAWSNAR
>ENST00000650429.1|SNV-21254-A-G|2
AICWSHSRGWTR
>FUSION-ENST00000503151.5:10811-ENST00000507505.5:7079|1124
LQFEGCAAGDLTGADVPVCRPCIWR
>FUSION-ENST00000503151.5:10811-ENST00000507505.5:7079|1291
LYLRVMQLR
>ENST00000367478.9|SNV-34661-A-C|2
HQHLVSQQKDPDTEEYR
>ENST00000380358.9|SNV-22619-T-A|4
KIPQEDEVPGVPGEMEPEPGYR
>FUSION-ENST00000503151.5:10811-ENST00000507505.5:7079|917
ISPVLLELDPTNSSVSR
>ENST00000483640.5|SNV-24045-C-T|7
KSFAGAWSPPPDALRPWNVSWKLGR
>FUSION-ENST00000533331.5:129233-ENST00000378726.1:29861|116
MISAHCNLRLQSSRNSSASASR
>ENST00000256474.3|MNV-363-AC-A|3
VVLPVWLNFDGEPQPYQRCR
>FUSION-ENST00000503151.5:10811-ENST00000507505.5:7079|1015
WGASVPV
>FUSION-ENST00000503151.5:10811-ENST00000507505.5:7079|40
MLRCLQAVVALMMDFLKWEFVK
>FUSION-ENST00000503151.5:10811-ENST00000507505.5:7079|419
MRTSQWMSVESASAR
>FUSION-ENST00000503151.5:10811-ENST00000507505.5:7079|172
AVRFLLGPSSQECTIWAHSMR
>ENST00000314358.10|SNV-40541-G-A|5
KLKQSEEPFLQDGSCINVAPHLHK
>FUSION-ENST00000503151.5:10811-ENST00000507505.5:7079|213
AWDLVTSDSMALGK
>FUSION-ENST00000503151.5:10811-ENST00000507505.5:7079|118
GTPVKVSLR
>FUSION-ENST00000503151.5:10811-ENST00000507505.5:7079|961
NHYFQGLRFHYLR
>FUSION-ENST00000503151.5:10811-ENST00000507505.5:7079|921
LRGLGVPGPFILDLSV
>FUSION-ENST00000503151.5:10811-ENST00000507505.5:7079|1272
VFQLETQGRAGNLDRGSQSCRPGR
>FUSION-ENST00000503151.5:10811-ENST00000507505.5:7079|28
WEFVKFSNKTK
>ENST00000518333.1|SNV-44161-T-C|2
VLTWAFHFLQK
>FUSION-ENST00000503151.5:10811-ENST00000507505.5:7079|837
LFLGEAMDDRD
>FUSION-ENST00000503151.5:10811-ENST00000507505.5:7079|974
MRWSCSSNMRVPELESG
>ENST00000623607.4|SNV-107391-A-G|2
RGSPETELWGAIVFGSQEENAKPVK
>FUSION-ENST00000503151.5:10811-ENST00000507505.5:7079|726
TGTAQGTGSCK
>FUSION-ENST00000503151.5:10811-ENST00000507505.5:7079|386
GGGARRGPSLLLR
>FUSION-ENST00000503151.5:10811-ENST00000507505.5:7079|1330
RCCSLRVMQLR
>ENST00000361654.8|SNV-89509-A-T|3
ENLADMEAKFSEKDER
>FUSION-ENST00000503151.5:10811-ENST00000507505.5:7079|811
GNVFHLPVDECVAR
>ENST00000467703.1|SNV-64821-C-T|3
LVPVPLR
>ENST00000464233.6|SNV-1161017-A-G|4
SPTAQSKAQLEVRPVVVPK
>ENST00000366528.3|SNV-130-G-A|6
AAPPEPGEPK
>FUSION-ENST00000503151.5:10811-ENST00000507505.5:7079|67
GLVLAPFSRISVNATATKLCSGVCR
>ENST00000313655.5|SNV-13986-G-A|1
ICKAAARMLLQNAVK
>ENST00000444836.5|SNV-21872-A-G|1
QIAGAVRLIMDSLHMAAR
>FUSION-ENST00000533331.5:129233-ENST00000378726.1:29861|70
LFCTWCTSQFSLATFQELHSHM
>FUSION-ENST00000503151.5:10811-ENST00000507505.5:7079|810
MGNVFHLPVDECVARLGP
>FUSION-ENST00000503151.5:10811-ENST00000507505.5:7079|14
SGRPQRTPTHSR
>FUSION-ENST00000503151.5:10811-ENST00000507505.5:7079|1293
DLPAADPGRS
>FUSION-ENST00000503151.5:10811-ENST00000507505.5:7079|898
MPLSFHSIFIWMFIFQRAH
>ENST00000467703.1|SNV-64821-C-T|1
LVPVPLRWRSIL
>FUSION-ENST00000503151.5:10811-ENST00000507505.5:7079|1058
FQFEGRASGDPVGS
>FUSION-ENST00000503151.5:10811-ENST00000507505.5:7079|349
MYIAAFQGKGHR
>FUSION-ENST00000533331.5:129233-ENST00000378726.1:29861|30
DVIHVNAWK
>ENST00000551245.5|SNV-647-C-A|8
RWVQKPPLNIQR
>ENST00000260283.8|SNV-133318-C-T|1
DTMEWHLQMHSVTLHPSTWLR
>FUSION-ENST00000503151.5:10811-ENST00000507505.5:7079|1109
MFQFKAMQLETRGGASVPV
>ENST00000321753.8|MNV-3199-GC-G|1
VARAGPH
>ENST00000278949.9|SNV-12100-A-G|2
CTFKSTSDVTGK
>FUSION-ENST00000503151.5:10811-ENST00000507505.5:7079|189
APELPCACAVALTSR
>ENST00000618735.1|SNV-274-T-C|6
ARPRVPAESGPGR
>FUSION-ENST00000503151.5:10811-ENST00000507505.5:7079|1313
ELETRTGADILLNGSSSCRSR
>ENST00000338040.6|SNV-29801-A-G|1
YVAGFLDSVSLAQLSQVSVLMR
>FUSION-ENST00000503151.5:10811-ENST00000507505.5:7079|843
MMVWPLISDRVLRGDQALDHK
>FUSION-ENST00000503151.5:10811-ENST00000507505.5:7079|593
HIFTLSSSNPAPETSPKR
>ENST00000629808.2|SNV-135193-G-A|1
SSESNIKKK
>FUSION-ENST00000503151.5:10811-ENST00000507505.5:7079|999
QLDTRLGADVAV
>FUSION-ENST00000533331.5:129233-ENST00000378726.1:29861|32
NRSNSGRNT
>FUSION-ENST00000503151.5:10811-ENST00000507505.5:7079|1164
FQFEGRASGDLVGS
>ENST00000381486.7|SNV-84311-T-C|3
RFLPDDNGHNAPLGFSGNCVGCGKK
>FUSION-ENST00000503151.5:10811-ENST00000507505.5:7079|944
MITFQFKNLNPKFK
>ENST00000381496.7|SNV-275666-G-A|1
GEQLGVVTNWPPSLEATLQR
>FUSION-ENST00000503151.5:10811-ENST00000507505.5:7079|710
QEQHEALGAANAR
>FUSION-ENST00000503151.5:10811-ENST00000507505.5:7079|651
CYSTFITGLNGEHDAIKPLDKNTGK
>FUSION-ENST00000503151.5:10811-ENST00000507505.5:7079|175
SQTPLWLARKASGDIR
>FUSION-ENST00000503151.5:10811-ENST00000507505.5:7079|1198
LQKTRGR
>FUSION-ENST00000503151.5:10811-ENST00000507505.5:7079|125
LGGAQAEQMDLTSGLGERGTPVK
>FUSION-ENST00000503151.5:10811-ENST00000507505.5:7079|723
EQHKALGAANTHDTVR
>FUSION-ENST00000503151.5:10811-ENST00000507505.5:7079|1245
QLKTRGGADVLV
>FUSION-ENST00000503151.5:10811-ENST00000507505.5:7079|1312
TGADILLNGSSSCR
>ENST00000293760.10|INDEL-11904-T-TT|2
VRRGGTSHV
>FUSION-ENST00000503151.5:10811-ENST00000507505.5:7079|1371
GAGIYAQVMGIC
>FUSION-ENST00000503151.5:10811-ENST00000507505.5:7079|477
MGEGFGISLSR
>ENST00000623607.4|SNV-107391-A-G|1
GSPETELWGAIVFGSQEENAKPVK
>FUSION-ENST00000533331.5:129233-ENST00000378726.1:29861|112
NSSASASR
>FUSION-ENST00000503151.5:10811-ENST00000507505.5:7079|68
GLVLAPFSRISVNATATK
>FUSION-ENST00000503151.5:10811-ENST00000507505.5:7079|992
MYKLNVTISKNFSTL
>ENST00000512123.4|SNV-418256-A-G|5
TEQGTASSSSRVSSQPGR
>ENST00000644917.1|SNV-82142-C-A|4
ANNQKVYKPHDGK
>FUSION-ENST00000503151.5:10811-ENST00000507505.5:7079|140
AQLPCITAGGRVIECCCVYGPR
>ENST00000269397.9|SNV-4443-C-G|1
GYLGAVKPLGGAAGAPGKGSEK
>ENST00000432825.7|SNV-39235-C-A|2
LTYAVRCIHNSK
>FUSION-ENST00000503151.5:10811-ENST00000507505.5:7079|343
MKPSPNQSNRGIPHFLGASLRLCPW
>ENST00000369393.8|SNV-105070-A-G|5
LFLSMDPVR
>FUSION-ENST00000503151.5:10811-ENST00000507505.5:7079|1018
QLETRWGASVPV
>FUSION-ENST00000503151.5:10811-ENST00000507505.5:7079|1088
FQFAGRASGDTTGS
>FUSION-ENST00000503151.5:10811-ENST00000507505.5:7079|421
WMRTSQWMSVESASAR
>FUSION-ENST00000503151.5:10811-ENST00000507505.5:7079|1129
TRQGADVQV
>FUSION-ENST00000503151.5:10811-ENST00000507505.5:7079|1318
LEGLSAGDSGR
>FUSION-ENST00000503151.5:10811-ENST00000507505.5:7079|410
MSVESASARR
>FUSION-ENST00000533331.5:129233-ENST00000378726.1:29861|80
WKMYYIIK
>FUSION-ENST00000503151.5:10811-ENST00000507505.5:7079|43
IQNHFLVIC
>ENST00000345392.2|MNV-363-AC-A|1
AAASTATECIL
>FUSION-ENST00000503151.5:10811-ENST00000507505.5:7079|158
WNWVRQGCSLVFRVFLFLCLVGSL
>ENST00000296181.9|INDEL-81661-A-AA|4
KPLYAVQEFYSPDTWNNGGDFR
>FUSION-ENST00000503151.5:10811-ENST00000507505.5:7079|978
MKPYYSHVKMLKL
>FUSION-ENST00000503151.5:10811-ENST00000507505.5:7079|1104
QLETRGGASVPV
>ENST00000427185.2|SNV-6856-G-A|5
DALPLQQYKLPKTYLAEK
>ENST00000318238.9|SNV-12757-A-G|2
EEENSVSSNIDYDPREIR
>ENST00000468734.1|SNV-56101-T-G|4
KEVYISGGKETQHDVWK
>FUSION-ENST00000503151.5:10811-ENST00000507505.5:7079|200
QSFVLSPKTHLGR
>FUSION-ENST00000533331.5:129233-ENST00000378726.1:29861|171
MVSIIMK
>FUSION-ENST00000503151.5:10811-ENST00000507505.5:7079|797
ALSICSMSISVLHSLPETHPH
>FUSION-ENST00000503151.5:10811-ENST00000507505.5:7079|499
MELKPQAWQSQRERVEGLDLH
>FUSION-ENST00000503151.5:10811-ENST00000507505.5:7079|298
YGYIHVNK
>FUSION-ENST00000503151.5:10811-ENST00000507505.5:7079|1443
RFSQTRQK
>FUSION-ENST00000503151.5:10811-ENST00000507505.5:7079|491
GLLRLLSLFPECR
>FUSION-ENST00000503151.5:10811-ENST00000507505.5:7079|80
MDVFTVL
>FUSION-ENST00000503151.5:10811-ENST00000507505.5:7079|1332
MFYIEGHAAADSGRRCCSLR
>ENST00000519219.1|SNV-17185-T-C|8
EMKEDDVSLLMVRSSASGFSDR
>FUSION-ENST00000503151.5:10811-ENST00000507505.5:7079|1020
AMQLETRWGASVPV
>ENST00000502564.2|SNV-6163-A-T|1
QQVEENLPYEEEIYKDSSTFLK
>FUSION-ENST00000373625.8:79-ENST00000492989.1:16430|53
EIEKIQK
>ENST00000381486.7|SNV-84311-T-C|4
RFLPDDNGHNAPLGFSGNCVGCGK
>FUSION-ENST00000503151.5:10811-ENST00000507505.5:7079|1258
QLQTRRGANVLI
>FUSION-ENST00000503151.5:10811-ENST00000507505.5:7079|389
LALHMGGGARRGPSLLLR
>FUSION-ENST00000503151.5:10811-ENST00000507505.5:7079|551
GRVPPCWK
>FUSION-ENST00000503151.5:10811-ENST00000507505.5:7079|1031
MFQVEVR
>FUSION-ENST00000503151.5:10811-ENST00000507505.5:7079|432
NGSQIVCEWMKQQK
>ENST00000381232.7|SNV-418646-C-G|3
LQEECQNASDK
>FUSION-ENST00000503151.5:10811-ENST00000507505.5:7079|773
SVWPGWGPEDCVLLGTFLGVSFVHK
>FUSION-ENST00000503151.5:10811-ENST00000507505.5:7079|1424
MWSRHGSHPQPGVK
>FUSION-ENST00000503151.5:10811-ENST00000507505.5:7079|769
NVQGLLSGGRR
>FUSION-ENST00000503151.5:10811-ENST00000507505.5:7079|829
MLNRNKAFVQYG
>ENST00000526476.5|MNV-7344-CT-C|5
EEAGALGPAWDESQSRGADR
>FUSION-ENST00000326402.9:214-ENST00000587613.1:25143|2
REELGVGHV
>ENST00000544475.5|SNV-55324-C-A|6
EGNIFRK
>ENST00000369393.8|SNV-105070-A-G|2
GDISRAMR
>FUSION-ENST00000503151.5:10811-ENST00000507505.5:7079|540
MKLSTSLPCHPATPLLKRPPR
>FUSION-ENST00000503151.5:10811-ENST00000507505.5:7079|1158
APRLEHR
>FUSION-ENST00000503151.5:10811-ENST00000507505.5:7079|982
MKPYYSHVK
>ENST00000382251.7|SNV-7061-C-G|3
RNFSPIVDTDCLAAQGHVLTKISK
>FUSION-ENST00000503151.5:10811-ENST00000507505.5:7079|715
DGERYDR
>ENST00000550067.1|SNV-15862-A-G|4
LNKLKSAVTK
>FUSION-ENST00000326402.9:214-ENST00000587613.1:25143|1
EELGVGHV
>ENST00000356770.8|SNV-121835-C-G|1
FSLSGKVVDDEIYYFRKPIVPQK
>FUSION-ENST00000503151.5:10811-ENST00000507505.5:7079|901
MLLFLLP
>FUSION-ENST00000503151.5:10811-ENST00000507505.5:7079|528
MTSWRRQCYR
>FUSION-ENST00000503151.5:10811-ENST00000507505.5:7079|940
MSALQGVLLCTILSR
>FUSION-ENST00000503151.5:10811-ENST00000507505.5:7079|249
MAQSWLTATSTSR
>FUSION-ENST00000503151.5:10811-ENST00000507505.5:7079|269
QAPCHVQMR
>FUSION-ENST00000503151.5:10811-ENST00000507505.5:7079|266
GSSPHPR
>FUSION-ENST00000503151.5:10811-ENST00000507505.5:7079|673
TGRADQEDRNSTR
>ENST00000361654.8|SNV-89509-A-T|5
LRENLADMEAKFSEK
>ENST00000584285.1|SNV-12823-G-T|13
MTRTMTMRNMAR
>FUSION-ENST00000503151.5:10811-ENST00000507505.5:7079|1209
AAEDSGRS
>ENST00000398214.5|SNV-19849-G-A|2
STVTCHVSHLTGNKSLSIKLNSGLR
>ENST00000575779.2|SNV-9267-A-G|5
LECEKTFSQGEELR
>ENST00000341594.9|SNV-230762-G-T|1
SEELLKEFESEVKNK
>FUSION-ENST00000503151.5:10811-ENST00000507505.5:7079|1259
MQLQTRRGANVLI
>ENST00000399218.8|SNV-202627-A-G|2
IGGAEEDPKSGSPDLSEDQYFVK
>FUSION-ENST00000533331.5:129233-ENST00000378726.1:29861|145
VYISDSDMDLVLRELEGKFIYK
>ENST00000494212.1|SNV-880-G-A|2
ASWGLPWHSHSEER
>FUSION-ENST00000503151.5:10811-ENST00000507505.5:7079|276
GSSSFRAIPVGRR
>ENST00000643441.1|SNV-158996-C-T|1
GSSWEAGTLYIPSVWRESVTAIKR
>FUSION-ENST00000503151.5:10811-ENST00000507505.5:7079|1413
TVTFKGACHVPHPSNR
>FUSION-ENST00000503151.5:10811-ENST00000507505.5:7079|601
LQWEWDGSRHAGKWSGSFL
>ENST00000494212.1|SNV-880-G-A|9
HGVCFLAADTQGLVGAPLAFSL
>ENST00000318238.9|SNV-12757-A-G|6
HTKKEEENSVSSNIDYDPR
>ENST00000581941.5|SNV-86985-A-C|6
MDLMSTSFDKFYK
>FUSION-ENST00000503151.5:10811-ENST00000507505.5:7079|919
MDDSERISPVLLELDPTNSSVSR
>ENST00000477528.5|SNV-16081-A-G|3
MPRLSVGMPCGS
>FUSION-ENST00000503151.5:10811-ENST00000507505.5:7079|512
MHILMESQDHKVVVK
>FUSION-ENST00000503151.5:10811-ENST00000507505.5:7079|1228
VLQLKTRGGAEVLD
>FUSION-ENST00000503151.5:10811-ENST00000507505.5:7079|501
MELKPQAWQSQRER
>FUSION-ENST00000533331.5:129233-ENST00000378726.1:29861|37
FQSFLKTLCGSRV
>ENST00000368777.1|SNV-947-C-G|6
MSCQQNQQQCEPPPK
>ENST00000651675.1|SNV-191012-C-T|1
LVIEGVDEDSDISDDEPSVYSA
>FUSION-ENST00000503151.5:10811-ENST00000507505.5:7079|461
MSLSQVSR
>FUSION-ENST00000503151.5:10811-ENST00000507505.5:7079|1350
EGSNSWD
>FUSION-ENST00000503151.5:10811-ENST00000507505.5:7079|256
LVKLVSTPDLMIHPPWSPKVLGLQA
>FUSION-ENST00000503151.5:10811-ENST00000507505.5:7079|305
SIEYDLLSHSNREMK
>FUSION-ENST00000503151.5:10811-ENST00000507505.5:7079|836
VLRGDQALDHK
>FUSION-ENST00000503151.5:10811-ENST00000507505.5:7079|108
ELEGGCVCLR
>ENST00000502564.2|SNV-6163-A-T|4
MQQVEENLPYEEEIYK
>FUSION-ENST00000503151.5:10811-ENST00000507505.5:7079|670
NSTRHWELQTPAILSEMEK
>FUSION-ENST00000503151.5:10811-ENST00000507505.5:7079|623
MPVNSTSANLLKWLK
>ENST00000271857.6|MNV-5084-GC-G|9
SLWPPQRPSNSR
>FUSION-ENST00000503151.5:10811-ENST00000507505.5:7079|831
MFICHLAIECILFITAF
>FUSION-ENST00000533331.5:129233-ENST00000378726.1:29861|117
ISAHCNLRLQSSR
>FUSION-ENST00000503151.5:10811-ENST00000507505.5:7079|372
LSWKNQPCR
>FUSION-ENST00000503151.5:10811-ENST00000507505.5:7079|17
DDCGQPWR
>ENST00000558599.1|SNV-34514-T-A|4
FHVLNMMMMIMIRILFHLLQKK
>FUSION-ENST00000503151.5:10811-ENST00000507505.5:7079|932
KSIHKPLICPDQKK
>FUSION-ENST00000503151.5:10811-ENST00000507505.5:7079|618
LEKCQSTVPLQIY
>ENST00000266383.10|SNV-93396-C-T|3
QTPASTLEQDATDYCLR
>FUSION-ENST00000503151.5:10811-ENST00000507505.5:7079|850
HPKKLFLGEAMDDR
>FUSION-ENST00000533331.5:129233-ENST00000378726.1:29861|150
MLNTGYCRVYISDSDMDLVLR
>ENST00000360954.3|SNV-862-A-G|1
QLPQAIVIGVKKGGTR
>ENST00000526476.5|MNV-7344-CT-C|4
EEAGALGPAWDESQSRGADRHK
>ENST00000639914.1|SNV-78714-C-T|4
IRGIIPETAILFK
>ENST00000461872.6|SNV-230762-G-T|3
TSATWITTSDLK
>FUSION-ENST00000503151.5:10811-ENST00000507505.5:7079|947
MITFQFK
>ENST00000461872.6|SNV-230762-G-T|6
DGQTTAFHRWQKTSATWITTSDLK
>ENST00000345990.8|SNV-78332-C-T|2
ATPIEVLCENFPEMATYLCYVR
>ENST00000481424.5|SNV-12957-G-T|4
GERLVRHQIIHTGEKPYHCPACGR
>FUSION-ENST00000503151.5:10811-ENST00000507505.5:7079|956
MYNSSRNYP
>FUSION-ENST00000503151.5:10811-ENST00000507505.5:7079|243
MSIPITVLLSHGPRDVGDGICCPW
>FUSION-ENST00000503151.5:10811-ENST00000507505.5:7079|780
ARGGRVR
>ENST00000377346.9|SNV-70599-G-A|1
MKPLWIMYSNEEAGSGGSMGIIFK
>FUSION-ENST00000503151.5:10811-ENST00000507505.5:7079|924
GADKETFGRLR
>ENST00000648407.1|SNV-11200-C-T|1
TSVLVAANPIESQWNPKK
>ENST00000423902.7|SNV-64138-G-A|1
PNGCPDVGLGDPQAIQER
>FUSION-ENST00000503151.5:10811-ENST00000507505.5:7079|1309
SREELMF
>ENST00000493288.1|SNV-14617-C-T|1
AQGSGLPSPPWNTAYPSPSLEK
>ENST00000389506.10|SNV-64593-A-G|1
IVECRPPVVEPGINSTVEHDENR
>FUSION-ENST00000503151.5:10811-ENST00000507505.5:7079|495
TALRARGLLR
>FUSION-ENST00000503151.5:10811-ENST00000507505.5:7079|660
ADQEDGNSTRHWELQTPTILSEMEK
>FUSION-ENST00000503151.5:10811-ENST00000507505.5:7079|248
AQSWLTATSTSR
>ENST00000497956.1|SNV-8059-G-A|6
MPLFPTCMGPRR
>ENST00000547020.1|SNV-17230-G-A|4
SSSSPDLLSAALGSRGRR
>ENST00000512992.1|SNV-2090-C-A|2
MDQNCELPRR
>ENST00000399218.8|SNV-202627-A-G|3
IGGAEEDPK
>FUSION-ENST00000533331.5:129233-ENST00000378726.1:29861|147
VYISDSDMDLVLR
>ENST00000361297.7|SNV-244100-T-G|5
RGSGLLDAPR
>FUSION-ENST00000503151.5:10811-ENST00000507505.5:7079|617
WLKTDKNHRPTQVLVMMPR
>FUSION-ENST00000503151.5:10811-ENST00000507505.5:7079|288
TDPASSSAHDFR
>FUSION-ENST00000503151.5:10811-ENST00000507505.5:7079|645
KVLRHDTK
>ENST00000262113.9|SNV-27430-G-T|5
EGETVTLKCTMLVTPDLNR
>ENST00000575779.2|SNV-9267-A-G|6
HQSLHTGEKLECEKTFSQGEELR
>ENST00000512992.1|SNV-2090-C-A|1
DQNCELPRR
>FUSION-ENST00000503151.5:10811-ENST00000507505.5:7079|816
MAHFHCCVISRLHSLPETHPH
>FUSION-ENST00000503151.5:10811-ENST00000507505.5:7079|1102
MFQFEGRAPGDPAGS
>FUSION-ENST00000503151.5:10811-ENST00000507505.5:7079|1064
QLDTWLGADVAV
>ENST00000266383.10|SNV-93396-C-T|2
QTPASTLEQDATDYCLRSLR
>FUSION-ENST00000503151.5:10811-ENST00000507505.5:7079|83
VVSTQGYQIQR
>ENST00000303941.4|SNV-10208-G-A|5
QPGEVNKDISQELMDSDSGNYLK
>FUSION-ENST00000503151.5:10811-ENST00000507505.5:7079|1051
FQFEGHASGDPVGS
>FUSION-ENST00000503151.5:10811-ENST00000507505.5:7079|1116
AAGDPVGS
>FUSION-ENST00000503151.5:10811-ENST00000507505.5:7079|556
GCHLHETK
>ENST00000647602.1|SNV-93396-C-T|6
LEGRQTPASTLEQDATDYCLR
>FUSION-ENST00000503151.5:10811-ENST00000507505.5:7079|861
RPPTPSHTLPHAGQVGWGERR
>FUSION-ENST00000503151.5:10811-ENST00000507505.5:7079|993
YKLNVTISK
>FUSION-ENST00000503151.5:10811-ENST00000507505.5:7079|931
SIHKPLICPDQK
>ENST00000303941.4|SNV-10208-G-A|6
QPGEVNK
>FUSION-ENST00000503151.5:10811-ENST00000507505.5:7079|795
SISVLHSLPETHPH
>FUSION-ENST00000503151.5:10811-ENST00000507505.5:7079|1403
RGGAGAAVH
>FUSION-ENST00000503151.5:10811-ENST00000507505.5:7079|1298
LFALRVFQLETQGGADNLD
>FUSION-ENST00000503151.5:10811-ENST00000507505.5:7079|1079
LRVVELETR
>ENST00000581941.5|SNV-86985-A-C|8
MDLMSTSFDK
>FUSION-ENST00000503151.5:10811-ENST00000507505.5:7079|1346
DCSVRVVELEIQVGEVF
>FUSION-ENST00000503151.5:10811-ENST00000507505.5:7079|294
SAWNISSWALNIISLKHDIFQVPWT
>FUSION-ENST00000503151.5:10811-ENST00000507505.5:7079|862
RPPTPSHTLPHAGQVGWGER
>ENST00000381232.7|SNV-418646-C-G|4
EDNLRLQEECQNASDKLK
>ENST00000524503.1|SNV-122333-C-T|2
NTISYQTLGLFQKLK
>FUSION-ENST00000503151.5:10811-ENST00000507505.5:7079|494
ERVEGLDLH
>FUSION-ENST00000503151.5:10811-ENST00000507505.5:7079|34
MDFLKWEFVK
>ENST00000432825.7|SNV-39235-C-A|5
MEGNIFRKLTYAVR
>ENST00000453071.5|SNV-21883-G-A|2
QILFLIEQIDVLKALLRDIK
>FUSION-ENST00000503151.5:10811-ENST00000507505.5:7079|711
RQEQHEALGAANARDTVR
>FUSION-ENST00000503151.5:10811-ENST00000507505.5:7079|4
MAADTSPGVSR
>FUSION-ENST00000503151.5:10811-ENST00000507505.5:7079|455
MQGFVPDPAALHTESQSLR
>FUSION-ENST00000503151.5:10811-ENST00000507505.5:7079|489
LLSLFPECR
>FUSION-ENST00000503151.5:10811-ENST00000507505.5:7079|128
GKLGGAQAEQMDLTSGLGER
>FUSION-ENST00000503151.5:10811-ENST00000507505.5:7079|303
EMKKENR
>FUSION-ENST00000503151.5:10811-ENST00000507505.5:7079|603
LQWEWDGSR
>FUSION-ENST00000533331.5:129233-ENST00000378726.1:29861|163
HPFCFIID
>FUSION-ENST00000503151.5:10811-ENST00000507505.5:7079|677
GMTGRADQEDRNSTR
>FUSION-ENST00000533331.5:129233-ENST00000378726.1:29861|98
MLWFKNFRLSMVSHACNPSTLGG
>FUSION-ENST00000503151.5:10811-ENST00000507505.5:7079|805
HHAQLIFIFLPEMGFHHVVQAGLK
>ENST00000377674.9|SNV-1215-G-C|4
LKQALKPSPLEDK
>FUSION-ENST00000503151.5:10811-ENST00000507505.5:7079|42
MLRCLQAVVALMMDFLK
>FUSION-ENST00000503151.5:10811-ENST00000507505.5:7079|525
QCYRVGEQGSGFEGLWVEGR
>FUSION-ENST00000503151.5:10811-ENST00000507505.5:7079|474
GEGFGISLSR
>FUSION-ENST00000533331.5:129233-ENST00000378726.1:29861|126
MCVVDGR
>ENST00000427191.6|SNV-204819-A-T|3
KTVDDEITWGNDELPIER
>FUSION-ENST00000503151.5:10811-ENST00000507505.5:7079|742
TCPGTHR
>FUSION-ENST00000503151.5:10811-ENST00000507505.5:7079|561
MAKNRQKPQADPGSSDDAEELGPS
>ENST00000367021.8|SNV-15664-T-C|1
LFCPETFLSDLIAHQKGQIEK
>FUSION-ENST00000503151.5:10811-ENST00000507505.5:7079|227
WVMVFVAPGDGADLICLCGKGLTQR
>ENST00000256474.3|MNV-363-AC-A|5
SPRVVLPVWLNFDGEPQPYQRCR
>FUSION-ENST00000503151.5:10811-ENST00000507505.5:7079|1143
MFQFEGRASGGPVGSQCCRLR
>ENST00000521253.1|SNV-17185-T-C|1
EDDVSLLMTLLHHGARASPARHAYR
>FUSION-ENST00000533331.5:129233-ENST00000378726.1:29861|68
PTHNQYK
>FUSION-ENST00000503151.5:10811-ENST00000507505.5:7079|820
VRFRGWK
>ENST00000264187.7|MNV-74112-CC-C|2
LSACPWR
>FUSION-ENST00000503151.5:10811-ENST00000507505.5:7079|177
SQTPLWLAR
>ENST00000593039.5|SNV-20265-T-C|3
RTACLAKSSR
>ENST00000487958.5|INDEL-5563-G-GCATCA|1
SQHQYLNCADYSQGGVQSPFISAGP
>ENST00000446004.5|SNV-18988-G-A|3
RNEEAQVHDKLNSR
>ENST00000547488.6|SNV-17230-G-A|3
GRRATGGAGDPGSPPPAR
>FUSION-ENST00000503151.5:10811-ENST00000507505.5:7079|968
VPELESG
>ENST00000303941.4|SNV-10208-G-A|2
DISQELMDSDSGNYLKR
>FUSION-ENST00000503151.5:10811-ENST00000507505.5:7079|465
MLQEFWLGPQEPFFLVHIHLR
>ENST00000356770.8|SNV-121835-C-G|3
RFSLSGKVVDDEIYYFR
>ENST00000297933.11|SNV-89067-C-T|3
LLASIVEDYR
>ENST00000356878.5|SNV-2072-C-T|1
HCLLVLVK
>ENST00000636204.1|SNV-7167-A-G|1
DSHTDSHLHAR
>ENST00000575779.2|SNV-9267-A-G|2
TFSQGEELRGEQK
>ENST00000584285.1|SNV-12823-G-T|15
MTRTMTMR
>FUSION-ENST00000503151.5:10811-ENST00000507505.5:7079|234
MANTCFRCGWLELP
>ENST00000368777.1|SNV-947-C-G|3
SCQQNQQQCEPPPKCPIPK
>ENST00000441802.7|SNV-19279-A-G|1
YTLNITVCDLGIPQKAAWR
>FUSION-ENST00000503151.5:10811-ENST00000507505.5:7079|1141
MFLFEGLGADVPV
>FUSION-ENST00000503151.5:10811-ENST00000507505.5:7079|1441
FSQTRQKQKPGMCGAARPAL
>ENST00000618735.1|SNV-274-T-C|5
ARPRVPAESGPGRLHK
>FUSION-ENST00000503151.5:10811-ENST00000507505.5:7079|359
LCKNHTR
>FUSION-ENST00000503151.5:10811-ENST00000507505.5:7079|1014
GAGDLGGELMFQFEGREAGDLAGS
>FUSION-ENST00000503151.5:10811-ENST00000507505.5:7079|1157
APRLEHRFPPGSPAARPSNCNIGYH
>FUSION-ENST00000503151.5:10811-ENST00000507505.5:7079|193
MHHLGTLHACPSRWHLSFPVPVLWH
>FUSION-ENST00000503151.5:10811-ENST00000507505.5:7079|976
MRWSCSSNMR
>ENST00000644917.1|SNV-82142-C-A|2
VYKPHDGK
>ENST00000252804.9|SNV-51767-G-C|3
EIQPGAFSR
>FUSION-ENST00000533331.5:129233-ENST00000378726.1:29861|44
CDIRIYWTK
>FUSION-ENST00000533331.5:129233-ENST00000378726.1:29861|53
MLVCFQEK
>ENST00000265351.12|SNV-44522-A-T|2
TVLDRMQR
>ENST00000410075.5|SNV-91925-T-C|1
LFQPSGKVNDVLIVPYRK
>ENST00000432825.7|SNV-39235-C-A|6
MEGNIFRK
>FUSION-ENST00000503151.5:10811-ENST00000507505.5:7079|1382
VLGEHLASRSQETGVGNLTK
>ENST00000358138.1|SNV-32438-C-T|1
SAKFGTEGKER
>FUSION-ENST00000503151.5:10811-ENST00000507505.5:7079|1075
VVELETRVGRS
>FUSION-ENST00000533331.5:129233-ENST00000378726.1:29861|61
MDLNISTEQIAWFL
>FUSION-ENST00000533331.5:129233-ENST00000378726.1:29861|168
MVSIIMKNKHPFCFIID
>FUSION-ENST00000503151.5:10811-ENST00000507505.5:7079|890
QAKWGGGNEGSQGKHVR
>FUSION-ENST00000503151.5:10811-ENST00000507505.5:7079|150
YIYLSTLLSDTCKAYRK
>FUSION-ENST00000503151.5:10811-ENST00000507505.5:7079|526
RQCYRVGEQGSGFEGLWVEGR
>FUSION-ENST00000503151.5:10811-ENST00000507505.5:7079|1407
EGISLSVSW
>FUSION-ENST00000503151.5:10811-ENST00000507505.5:7079|922
ETFGRLRGLGVPGPFILDLSV
>ENST00000524503.1|SNV-122333-C-T|4
VIQAAYRNTISYQTLGLFQKLK
>FUSION-ENST00000503151.5:10811-ENST00000507505.5:7079|1094
LQFEGHAAGYLAGS
>FUSION-ENST00000503151.5:10811-ENST00000507505.5:7079|1221
ELETWREGHVLV
>FUSION-ENST00000503151.5:10811-ENST00000507505.5:7079|700
EQHEALGAANAHDTVRDGERYGHG
>FUSION-ENST00000503151.5:10811-ENST00000507505.5:7079|577
PQVSQAICPVKEASFGAHRPR
>FUSION-ENST00000503151.5:10811-ENST00000507505.5:7079|536
ENLNMHAQTCTQVFRPHSSLPITGR
>FUSION-ENST00000326402.9:214-ENST00000587613.1:25143|3
EAAATPAAAGAARREELGVGHV
>ENST00000266383.10|SNV-93396-C-T|4
MLEGRQTPASTLEQDATDYCLRSLR
>FUSION-ENST00000533331.5:129233-ENST00000378726.1:29861|41
MFQSFLK
>FUSION-ENST00000503151.5:10811-ENST00000507505.5:7079|957
HQILFLDFFFPGSFLLIS
>FUSION-ENST00000503151.5:10811-ENST00000507505.5:7079|1183
MFKFEVCAAGDPR
>ENST00000306862.7|SNV-9115-A-G|2
MSCVDGTEGR
>FUSION-ENST00000503151.5:10811-ENST00000507505.5:7079|1097
MFQFEGHAAGYLAGS
>ENST00000468734.1|SNV-56101-T-G|5
KEVYISGGK
>FUSION-ENST00000503151.5:10811-ENST00000507505.5:7079|741
TCPGTHRK
>FUSION-ENST00000503151.5:10811-ENST00000507505.5:7079|334
VECLVLGIGGSAHTVPGSR
>ENST00000297933.11|SNV-89067-C-T|1
LLASIVEDYRKR
>FUSION-ENST00000503151.5:10811-ENST00000507505.5:7079|390
LALHMGGGARR
>FUSION-ENST00000503151.5:10811-ENST00000507505.5:7079|1154
MFQFEGRAAGDPAGS
>FUSION-ENST00000503151.5:10811-ENST00000507505.5:7079|649
NTGKFVWPGVGRK
>ENST00000399218.8|SNV-202627-A-G|5
LVEEKVASETSPLPLKIGGAEEDPK
>FUSION-ENST00000503151.5:10811-ENST00000507505.5:7079|785
CRVSSLVGEETERDR
>FUSION-ENST00000503151.5:10811-ENST00000507505.5:7079|11
MTVDSLGGLGGHK
>ENST00000293760.10|INDEL-11904-T-TT|1
RGGTSHV
>ENST00000575779.2|SNV-9267-A-G|4
LECEKTFSQGEELRGEQK
>ENST00000399218.8|SNV-202627-A-G|4
VASETSPLPLKIGGAEEDPK
>FUSION-ENST00000472564.1:12624-ENST00000424567.1:97|4
SFVYNLSDTHLFPNASSKETIEQEK
>FUSION-ENST00000533331.5:129233-ENST00000378726.1:29861|136
MVKRQYINEEIGL
>FUSION-ENST00000503151.5:10811-ENST00000507505.5:7079|1388
TTMTCAPT
>FUSION-ENST00000503151.5:10811-ENST00000507505.5:7079|1099
MLQVEGR
>FUSION-ENST00000533331.5:129233-ENST00000378726.1:29861|52
LVCFQEK
>FUSION-ENST00000503151.5:10811-ENST00000507505.5:7079|793
TLSRLYLFIVVTICVAK
>FUSION-ENST00000503151.5:10811-ENST00000507505.5:7079|99
GSWEVLRQSKWI
>FUSION-ENST00000503151.5:10811-ENST00000507505.5:7079|1283
MVVQLQTR
>FUSION-ENST00000503151.5:10811-ENST00000507505.5:7079|429
MKQQKHTLLIN
>FUSION-ENST00000503151.5:10811-ENST00000507505.5:7079|830
FICHLAIECILFITAF
>FUSION-ENST00000503151.5:10811-ENST00000507505.5:7079|605
NWDPHKLQWEWDGSR
>FUSION-ENST00000533331.5:129233-ENST00000378726.1:29861|65
MPTHNQYKNFINELLHVFRY
>FUSION-ENST00000503151.5:10811-ENST00000507505.5:7079|586
CLGLIPHCQ
>ENST00000312814.11|SNV-17505-A-C|1
GLSFDTLHSKLKAFLELR
>FUSION-ENST00000533331.5:129233-ENST00000378726.1:29861|27
SNSGRNT
>FUSION-ENST00000533331.5:129233-ENST00000378726.1:29861|131
LFIYFFEMESHSHPGWSAVV
>ENST00000497956.1|SNV-8059-G-A|3
PLFPTCMGPRRGFWP
>FUSION-ENST00000503151.5:10811-ENST00000507505.5:7079|351
MYIAAFQGK
>FUSION-ENST00000533331.5:129233-ENST00000378726.1:29861|93
PLHSSLGNKSETQY
>ENST00000305364.9|SNV-17185-T-C|5
LQMEMKEDDVSLLMK
>ENST00000593039.5|INDEL-20266-G-GCGCACG|1
TACLAKSSRQSIDSEDSFVPGR
>FUSION-ENST00000503151.5:10811-ENST00000507505.5:7079|538
LSTSLPCHPATPLLK
>FUSION-ENST00000503151.5:10811-ENST00000507505.5:7079|65
ISVNATATK
>ENST00000262113.9|SNV-27430-G-T|2
CTMLVTPDLNRVQPR
>ENST00000361654.8|SNV-89509-A-T|2
FSEKDER
>FUSION-ENST00000533331.5:129233-ENST00000378726.1:29861|3
TLAGMSFLPSVFLIWMLSM
>ENST00000494212.1|SNV-880-G-A|3
LTPRASWGLPWHSHSEERGQYPLLP
>FUSION-ENST00000503151.5:10811-ENST00000507505.5:7079|1374
GGGWAGSDISVETPR
>FUSION-ENST00000503151.5:10811-ENST00000507505.5:7079|547
VPPCWKVVREFLMK
>FUSION-ENST00000533331.5:129233-ENST00000378726.1:29861|33
MNRSNSGRNT
>ENST00000650429.1|SNV-21254-A-G|1
AICWSHSRGWTRCF
>FUSION-ENST00000549311.7:13565-ENST00000296755.12:90197|102
VVWSLHAPAHQHSSEF
>FUSION-ENST00000503151.5:10811-ENST00000507505.5:7079|748
MDQDSASTK
>FUSION-ENST00000503151.5:10811-ENST00000507505.5:7079|655
GMAMADTK
>FUSION-ENST00000503151.5:10811-ENST00000507505.5:7079|886
MTEINLR
>FUSION-ENST00000503151.5:10811-ENST00000507505.5:7079|1420
HGSHPQPGVK
>ENST00000497956.1|SNV-8059-G-A|2
MGPRRGFWP
>FUSION-ENST00000503151.5:10811-ENST00000507505.5:7079|895
FIFQRAH
>ENST00000484594.5|SNV-591328-G-T|2
MSIDMPWQYF
>ENST00000511130.6|SNV-78332-C-T|4
RATPIEVLCENFPEEMATYLCYVR
>FUSION-ENST00000503151.5:10811-ENST00000507505.5:7079|45
MGIREVL
>FUSION-ENST00000503151.5:10811-ENST00000507505.5:7079|282
VQLEKLGAPIAPLSFLPHGVSEK
>FUSION-ENST00000503151.5:10811-ENST00000507505.5:7079|394
TPAARPSDK
>FUSION-ENST00000503151.5:10811-ENST00000507505.5:7079|692
LLNIYHRPK
>FUSION-ENST00000503151.5:10811-ENST00000507505.5:7079|1399
MWRWASSEC
>ENST00000553506.5|SNV-25341-T-C|2
MITITPPDQDDSTECVDSER
>ENST00000377674.9|SNV-1215-G-C|1
QALKPSPLEDKKPEDCK
>ENST00000345365.10|SNV-1989-C-A|3
KVVDLVSADLEEVAQKCGLSYK
>FUSION-ENST00000503151.5:10811-ENST00000507505.5:7079|262
ESHSVAQAGVQWR
>ENST00000411763.6|INDEL-5563-G-GCATCA|5
SQHHIRQK
>FUSION-ENST00000503151.5:10811-ENST00000507505.5:7079|497
MTALRAR
>ENST00000260443.9|SNV-200-A-G|6
RIEKCYFCSGPICPGHGMMFVR
>FUSION-ENST00000503151.5:10811-ENST00000507505.5:7079|1355
CILGISTK
>ENST00000568004.5|SNV-42905-A-C|1
HHFMQLERPGGLDTLYKFSQLK
>FUSION-ENST00000533331.5:129233-ENST00000378726.1:29861|164
NKHPFCFIID
>FUSION-ENST00000503151.5:10811-ENST00000507505.5:7079|393
VRLALHMGGGAR
>ENST00000643441.1|SNV-158996-C-T|3
GSSWEAGTLYIPSVWR
>FUSION-ENST00000503151.5:10811-ENST00000507505.5:7079|304
SIEYDLLSHSNREMKK
>FUSION-ENST00000503151.5:10811-ENST00000507505.5:7079|1096
FQFEGHAAGYLAGS
>FUSION-ENST00000503151.5:10811-ENST00000507505.5:7079|912
MLLYLNFIFKIPPQLSFMNSDVL
>FUSION-ENST00000503151.5:10811-ENST00000507505.5:7079|1383
VLGEHLASR
>FUSION-ENST00000503151.5:10811-ENST00000507505.5:7079|44
MIQNHFLVIC
>ENST00000262384.4|MNV-58382-AAGGCATACGAAGAA-A|2
CSGGGDFTR
>FUSION-ENST00000503151.5:10811-ENST00000507505.5:7079|1155
FPPGSPAARPSNCNIGYH
>FUSION-ENST00000533331.5:129233-ENST00000378726.1:29861|105
CHHTRLIFAFLVETR
>ENST00000326019.10|SNV-5419-G-A|1
EGEELEYEFDEQGHST
>FUSION-ENST00000503151.5:10811-ENST00000507505.5:7079|131
AQLPCKTAGGWDLPKGK
>ENST00000551245.5|SNV-647-C-A|1
HLVDSAGPRPKARHQAETSQR
>FUSION-ENST00000503151.5:10811-ENST00000507505.5:7079|803
GFHHVVQAGLK
>FUSION-ENST00000503151.5:10811-ENST00000507505.5:7079|459
MSLSQVSRQQGSISVLFR
>FUSION-ENST00000503151.5:10811-ENST00000507505.5:7079|1040
FQFEGRASGDLAGS
>FUSION-ENST00000503151.5:10811-ENST00000507505.5:7079|63
ISVNATATKLCSGVCRQWWP
>FUSION-ENST00000503151.5:10811-ENST00000507505.5:7079|157
QGCSLVFR
>FUSION-ENST00000503151.5:10811-ENST00000507505.5:7079|1386
GKFRVLGEHLASR
>FUSION-ENST00000503151.5:10811-ENST00000507505.5:7079|1199
MLQKTRGR
>ENST00000367674.7|SNV-340231-C-T|2
GFCVDGECVCEEPYTGEDCR
>ENST00000019317.8|SNV-50739-G-C|2
HLQGGIKDLSK
>FUSION-ENST00000503151.5:10811-ENST00000507505.5:7079|119
DLTSGLGERGTPVKVSLR
>FUSION-ENST00000503151.5:10811-ENST00000507505.5:7079|885
MTEINLRVTISGET
>FUSION-ENST00000503151.5:10811-ENST00000507505.5:7079|994
MYKLNVTISK
>FUSION-ENST00000555531.1:5942-ENST00000378726.1:29861|1
TAKTCLI
>ENST00000382456.7|INDEL-5563-G-GCATCA|2
KSSHRSPAR
>ENST00000271857.6|MNV-5084-GC-G|5
KFGWQMRASTPAPCLTHCTFWTR
>FUSION-ENST00000503151.5:10811-ENST00000507505.5:7079|274
AIPVGRR
>ENST00000481424.5|SNV-12957-G-T|3
LVRHQIIHTGEKPYHCPACGR
>FUSION-ENST00000503151.5:10811-ENST00000507505.5:7079|706
DTVRDGERYDR
>FUSION-ENST00000503151.5:10811-ENST00000507505.5:7079|671
ADQEDRNSTRHWELQTPAILSEMEK
>FUSION-ENST00000503151.5:10811-ENST00000507505.5:7079|929
SIHKPLICPDQKKER
>FUSION-ENST00000503151.5:10811-ENST00000507505.5:7079|268
QAPCHVQMRD
>FUSION-ENST00000503151.5:10811-ENST00000507505.5:7079|1061
GAGDLGGELMFQFEGR
>FUSION-ENST00000503151.5:10811-ENST00000507505.5:7079|299
MYGYIHVNK
>ENST00000278550.12|SNV-711547-C-T|1
VHLMVAVEGCLFRK
>ENST00000273859.8|SNV-75768-G-T|3
NHFLAETSIDNREELLLESSMR
>FUSION-ENST00000503151.5:10811-ENST00000507505.5:7079|1193
FTLMVFQLETQGGADVLD
>ENST00000593039.5|INDEL-20266-G-GCGCACG|5
RMRTACLAK
>ENST00000526476.5|MNV-7344-CT-C|2
HKSCVSCPEMGP
>FUSION-ENST00000503151.5:10811-ENST00000507505.5:7079|1105
MQLETRGGASVPV
>FUSION-ENST00000503151.5:10811-ENST00000507505.5:7079|1192
MVFQLETQGGADVLD
>ENST00000372444.6|SNV-24045-C-T|1
LVSATRRTEALER
>FUSION-ENST00000503151.5:10811-ENST00000507505.5:7079|1252
TRGGAEVLIWGSCS
>FUSION-ENST00000503151.5:10811-ENST00000507505.5:7079|909
MYNSFTK
>FUSION-ENST00000503151.5:10811-ENST00000507505.5:7079|1282
VVQLQTR
>ENST00000643441.1|SNV-158996-C-T|2
GSSWEAGTLYIPSVWRESVTAIK
>ENST00000593039.5|INDEL-20266-G-GCGCACG|4
MRTACLAK
>ENST00000461872.6|SNV-230762-G-T|11
MAENISNLDNHLRSEELLK
>ENST00000586707.6|SNV-62631-A-G|2
KFASFYEIASNFTASIMLWTSPDQR
>FUSION-ENST00000503151.5:10811-ENST00000507505.5:7079|184
PVRHGASARYGPLGLVVVLSWFLWR
>FUSION-ENST00000503151.5:10811-ENST00000507505.5:7079|934
KKSIHKPLICPDQK
>FUSION-ENST00000503151.5:10811-ENST00000507505.5:7079|1093
MFQFEGRAAGYPGWS
>FUSION-ENST00000503151.5:10811-ENST00000507505.5:7079|471
WRDLVSLSSFTLPGRPDGQFPKK
>FUSION-ENST00000533331.5:129233-ENST00000378726.1:29861|167
VSIIMKNKHPFCFIID
>FUSION-ENST00000549311.7:13565-ENST00000296755.12:90197|121
MPHAVLRQSCLVPPRPCTPAFQ
>ENST00000498617.5|SNV-343-C-T|1
ALSCLLGLPLRVQKIR
>ENST00000466050.5|SNV-64821-C-T|1
SGNDCFQVHGNSEGPSARLVPVPLR
>ENST00000438447.2|SNV-450628-G-A|2
IVEISAEAVSETICGNKPAESDR
>FUSION-ENST00000533331.5:129233-ENST00000378726.1:29861|137
LKCSLSII
>FUSION-ENST00000503151.5:10811-ENST00000507505.5:7079|1161
MLQFEGHAAGDPAGS
>FUSION-ENST00000503151.5:10811-ENST00000507505.5:7079|514
MHILMESQDHK
>ENST00000303045.11|SNV-87366-C-A|3
TSRKEDWYIWQVIEQYSIPQVSIR
>ENST00000286307.6|SNV-137-C-T|1
LDVSSDSFDLLLALYAPR
>ENST00000367021.8|SNV-15664-T-C|4
VKLFCPETFLSDLIAHQK
>ENST00000629808.2|SNV-135193-G-A|4
AQKSSESNIKK
>FUSION-ENST00000503151.5:10811-ENST00000507505.5:7079|654
MAMADTK
>FUSION-ENST00000503151.5:10811-ENST00000507505.5:7079|1237
MLLETWR
>FUSION-ENST00000503151.5:10811-ENST00000507505.5:7079|271
GREAWQTLFPSSVPSSVGLR
>ENST00000411763.6|INDEL-5563-G-GCATCA|3
QKKSSHR
>FUSION-ENST00000503151.5:10811-ENST00000507505.5:7079|1149
VFSCTALK
>ENST00000313655.5|SNV-13986-G-A|3
YVDEGEVYFELDADKICKAAAR
>FUSION-ENST00000503151.5:10811-ENST00000507505.5:7079|102
RGRTSGESGHGTR
>ENST00000260443.9|SNV-200-A-G|3
CYFCSGPICPGHGMMFVR
>ENST00000370128.8|SNV-343-C-T|1
VSMALSCLLGLPLRVQKIR
>ENST00000502564.2|SNV-6163-A-T|3
QQVEENLPYEEEIYK
>ENST00000584285.1|SNV-12823-G-T|17
CQMTRTMTMR
>FUSION-ENST00000503151.5:10811-ENST00000507505.5:7079|239
MWEGFNSAGVDCSNPAR
>FUSION-ENST00000503151.5:10811-ENST00000507505.5:7079|834
GDQALDHK
>FUSION-ENST00000503151.5:10811-ENST00000507505.5:7079|264
ARPSWNHDQPIGFHPLSS
>FUSION-ENST00000503151.5:10811-ENST00000507505.5:7079|81
RRATGLS
>FUSION-ENST00000533331.5:129233-ENST00000378726.1:29861|99
LWFKNFR
>FUSION-ENST00000503151.5:10811-ENST00000507505.5:7079|1127
MFQFDGR
>FUSION-ENST00000503151.5:10811-ENST00000507505.5:7079|1240
MQLETWR
>FUSION-ENST00000533331.5:129233-ENST00000378726.1:29861|45
IRCDIRIYWTK
>FUSION-ENST00000533331.5:129233-ENST00000378726.1:29861|148
LNTGYCRVYISDSDMDLVLRELEGK
>FUSION-ENST00000503151.5:10811-ENST00000507505.5:7079|156
QGCSLVFRVFLFLCLVGSL
>FUSION-ENST00000503151.5:10811-ENST00000507505.5:7079|1144
FQFEGRASGGPVGSQCCR
>FUSION-ENST00000533331.5:129233-ENST00000378726.1:29861|149
LNTGYCRVYISDSDMDLVLR
>FUSION-ENST00000503151.5:10811-ENST00000507505.5:7079|1013
MFQFEGREAGDLAGS
>ENST00000498617.5|SNV-343-C-T|11
EGGGQILRVSMALSCLLGLPLR
>FUSION-ENST00000503151.5:10811-ENST00000507505.5:7079|1003
MFQFEGREAGDPAGN
>FUSION-ENST00000503151.5:10811-ENST00000507505.5:7079|926
GADKETFGR
>ENST00000570010.6|SNV-21191-G-A|5
IKNLVQPFICTYCDKTFSFK
>FUSION-ENST00000503151.5:10811-ENST00000507505.5:7079|1270
AGNLDRGSQSCRPGRS
>FUSION-ENST00000503151.5:10811-ENST00000507505.5:7079|129
TAGGWDLPKGK
>FUSION-ENST00000503151.5:10811-ENST00000507505.5:7079|1378
SQETGVGNLTKVKSK
>ENST00000284523.2|SNV-52007-C-A|4
HNNEAGRQAIASHMNLKCK
>FUSION-ENST00000503151.5:10811-ENST00000507505.5:7079|135
VQVHLPLWGEHSFPA
