# Supplementary material for: Identification of non-canonical peptides with moPepGen
Source: Nat Biotechnol. 2025 Jun 16;44(4):568–73. doi: 10.1038/s41587-025-02701-0 (PMC12680078; doi:10.1038/s41587-025-02701-0)
Supplement: Supplementary file 4 — Supplementary Data: Cancer cell line variant peptide database. Custom peptide database FASTA file for each of the 376 cell lines from the Cancer Cell Line Encyclopedia with proteomics characterization or used in the reference channel. Variant peptide FASTA files were produced by moPepGen as the result of cell-line-specific publicly available mutations and fusions. [file 41587_2025_2701_MOESM4_ESM.zip › ACH-000502.fasta]

>FUSION-ENST00000586619.1:14811-ENST00000563171.5:272|157
MVKLRLY
>ENST00000372979.9|INDEL-29628-A-AA|3
RIRVCFQGGEGAEL
>FUSION-ENST00000586619.1:14811-ENST00000563171.5:272|156
MRLCGLGLPLYPAGTWFTR
>ENST00000369303.9|SNV-164772-A-C|1
VIEDDPEAVYTTTGGNIPVR
>ENST00000216014.9|SNV-14455-T-C|1
LSLPMPT
>ENST00000466521.5|SNV-6522-G-A|1
PLTCWTRC
>ENST00000484495.5|SNV-152066-C-T|13
MHKDGLVPLAAEILAGGCILHK
>FUSION-ENST00000586014.5:14811-ENST00000563171.5:272|11
FTLLGLGLLVGKIERIHCYHGK
>ENST00000485807.1|SNV-1779-T-C|1
LTSSAPSAGLSTSVGGR
>ENST00000485807.1|SNV-1779-T-C|2
MLTSSAPSAGLSTSVGGR
>ENST00000468868.1|SNV-1168-A-G|2
FPCLTVSVELVSRR
>ENST00000483414.1|SNV-24972-A-G|4
MVVKELIR
>FUSION-ENST00000586619.1:14811-ENST00000563171.5:272|146
MHHWPGAVAHACNLSTLGGRGTR
>ENST00000510520.5|SNV-19685-C-A|2
QHAWWVLEHCAEAHVRDPHGR
>ENST00000380206.4|SNV-370-G-A|2
DSSAAWDK
>ENST00000637271.1|SNV-234488-A-G|2
HWRSVRK
>ENST00000649063.2|SNV-10718-G-C|1
IPVEQFHSPILAFEFIQFCR
>ENST00000332231.9|SNV-81640-A-C|1
LFIFYGNK
>FUSION-ENST00000586619.1:14811-ENST00000563171.5:272|181
ASALEALEGQKWR
>ENST00000434748.2|SNV-92700-A-G|3
EPDNGEEEQER
>ENST00000409527.6|SNV-9210-G-A|3
KANTVASVLLDVALGLMLLSWLHRR
>FUSION-ENST00000586619.1:14811-ENST00000563171.5:272|13
CPGDTQAAGLRT
>ENST00000263025.9|SNV-6522-G-A|3
SDSKALDLLDQMLTFNPNKR
>ENST00000443314.5|SNV-39838-T-C|1
LHSLVKPSVDHVCQLK
>ENST00000492869.1|SNV-152066-C-T|6
HKDGLVPLAAEILAGGC
>ENST00000411763.6|INDEL-5563-G-GCATCA|5
SQHHIRQK
>ENST00000470035.1|INDEL-27601-C-CA|6
EVSQPTKK
>ENST00000563808.1|SNV-14076-C-T|3
AEALLLWGLPRPR
>FUSION-ENST00000586014.5:14811-ENST00000563171.5:272|7
IHCYHGKLSLAFCAFQCDR
>ENST00000473185.1|SNV-5468-G-T|7
EPVVGPQAITVPCSEVR
>ENST00000342002.6|SNV-3832-T-C|4
MHCTLTMETEAIDGYITR
>ENST00000495170.1|MNV-136409-AC-A|4
MKNLLLPSQSPIPLLHELMRPPR
>FUSION-ENST00000350878.8:168187-ENST00000449880.6:15014|38
STRASAR
>FUSION-ENST00000586619.1:14811-ENST00000563171.5:272|163
AAGKGDQ
>ENST00000529230.6|INDEL-38176-A-AA|8
GHQCHVGGFGSKMSYWPGCWAK
>ENST00000478109.1|SNV-15210-C-T|2
MTLSSRLSLPR
>ENST00000531055.1|SNV-8234-A-G|2
TLPCSFHCREGKNPVLDS
>ENST00000529230.6|INDEL-38176-A-AA|25
IEAKKMAR
>ENST00000253413.10|SNV-34181-C-G|4
IKVCNTLESR
>FUSION-ENST00000586619.1:14811-ENST00000563171.5:272|112
ETTSQIK
>ENST00000529701.1|SNV-54319-G-A|1
GDDYNEENPTEPSS
>ENST00000411763.6|INDEL-5563-G-GCATCA|3
QKKSSHR
>ENST00000389561.7|SNV-94293-G-A|1
TLQKREAR
>ENST00000570175.1|SNV-66634-G-T|5
SGHMSTCCSTAFR
>FUSION-ENST00000586619.1:14811-ENST00000563171.5:272|2
MALSLSPFRR
>ENST00000540557.1|SNV-679-A-G|3
TWSPAACGGK
>ENST00000308543.3|SNV-103652-G-A|1
LQEFPVAIQTLGRLQELFKR
>ENST00000449914.5|SNV-72888-T-A|5
DQLCEHGKKQQR
>ENST00000621863.4|INDEL-5563-G-GCATCA|5
SQHHIQK
>ENST00000361530.11|SNV-5920-G-A|3
QVVVGWPR
>ENST00000469344.1|SNV-17019-T-G|7
MSKFGLHGAASYISR
>ENST00000651943.2|SNV-737835-G-A|1
QLFAYPGCNAGIRAMALSYDQR
>ENST00000529230.6|INDEL-38176-A-AA|12
SIKEGCWK
>ENST00000649827.1|INDEL-73329-A-AA|5
IKRSLQQSSNWPWK
>FUSION-ENST00000586619.1:14811-ENST00000563171.5:272|56
QGCLLRGTTSVLVR
>FUSION-ENST00000586014.5:14811-ENST00000563171.5:272|5
LSLAFCAFQCDR
>ENST00000242848.8|MNV-72817-CAGC-C|1
GSQIDSHSSNSNYHDWETRSSYPER
>ENST00000382456.7|INDEL-5563-G-GCATCA|2
KSSHRSPAR
>ENST00000420798.6|SNV-7243-C-G|1
VPNSRPAEYEFFWGLRSYHETSKMK
>FUSION-ENST00000350878.8:168187-ENST00000449880.6:15014|31
RGAPARR
>ENST00000397081.8|SNV-253508-G-A|2
AASIVLQEDNCHFLRVDK
>ENST00000409527.6|SNV-9210-G-A|4
KANTVASVLLDVALGLMLLSWLHR
>ENST00000580729.2|SNV-4386-C-G|5
RQLPTGLLQVLR
>ENST00000615879.4|SNV-16748-G-C|3
EAANEAGDSSQDEAEDDVKHITVR
>FUSION-ENST00000586619.1:14811-ENST00000563171.5:272|64
PGPCILVEKGFHHIGQAGFK
>ENST00000650064.2|INDEL-2376-A-AA|6
VQLSTYIYK
>ENST00000281129.7|SNV-121262-C-A|5
QTETEKNQLEQELELYR
>FUSION-ENST00000350878.8:168187-ENST00000449880.6:15014|14
VTAPLGPTALSWCTR
>ENST00000509648.5|SNV-19079-G-T|2
MNLKLNKMLR
>FUSION-ENST00000586619.1:14811-ENST00000563171.5:272|123
LLRDQYSMNFTQAHSR
>ENST00000368234.7|SNV-212-G-A|1
WDSEVMASTVMK
>FUSION-ENST00000586619.1:14811-ENST00000563171.5:272|184
MASALEALEGQK
>FUSION-ENST00000376542.8:323-ENST00000661947.1:42572|2
ALGSVCSNTCHLGSLGIFMYR
>ENST00000281129.7|SNV-121262-C-A|6
LRQTETEKNQLEQELELYR
>ENST00000409517.5|MNV-135255-TG-T|3
DSPWRFRNGR
>ENST00000382483.4|INDEL-102075-G-GGAG|1
TEGEGLQEEGVQLEETK
>FUSION-ENST00000586619.1:14811-ENST00000563171.5:272|21
LWCRWAGR
>ENST00000222388.6|SNV-855-G-C|1
DTTEVDLLTKELEDFEMKK
>ENST00000529230.6|INDEL-38176-A-AA|17
KPQTGSWR
>ENST00000393217.7|SNV-91642-G-T|4
LHTAATEGLPNSSIKNHTILK
>ENST00000672717.1|SNV-278581-A-G|3
FKDKTPAPLQHLDTLLDGTCK
>ENST00000434748.2|SNV-92700-A-G|1
EPDNGEEEQERDLLEKTR
>ENST00000472220.1|SNV-59190-C-T|4
SLVQLCHRGRGR
>ENST00000563808.1|SNV-14076-C-T|4
AGGHRAEALLLWGLPRPRAPAAGQR
>FUSION-ENST00000586619.1:14811-ENST00000563171.5:272|31
CAPTCLSNFCSFSR
>ENST00000523207.2|SNV-399501-C-A|2
DDFARSMELIDVAVEK
>FUSION-ENST00000586619.1:14811-ENST00000563171.5:272|132
SGHCTSAWR
>ENST00000529230.6|INDEL-38176-A-AA|9
GHQCHVGGFGSK
>ENST00000311936.8|SNV-5586-G-C|6
MTEYKLVVVGAR
>ENST00000465251.1|SNV-1779-T-C|3
SMLTSSAPSAGLSTSVGG
>ENST00000498167.1|SNV-4531-A-C|1
EALRPLTTCLKKFMK
>FUSION-ENST00000586619.1:14811-ENST00000563171.5:272|183
ASALEALEGQK
>FUSION-ENST00000586619.1:14811-ENST00000563171.5:272|41
MSGHLDHFKFFFFFYFLWRWSTGWS
>ENST00000248901.11|SNV-30025-G-A|3
KPFCLELYNPSCQGQK
>ENST00000589225.5|SNV-37859-G-T|3
QPGIPMYR
>ENST00000467374.1|SNV-212-G-A|5
MASTVMK
>ENST00000449914.5|SNV-72888-T-A|2
QQRENVRR
>ENST00000309534.10|SNV-94391-T-G|4
RAYLPDGYENENQR
>ENST00000529701.1|SNV-54319-G-A|2
DYYYDTFKGDDYNEENPTEPSS
>ENST00000536101.5|SNV-179240-G-A|3
KELEKVHSQLEQSEAK
>FUSION-ENST00000586619.1:14811-ENST00000563171.5:272|102
MCHHAQAIFLYFVFIFIFLR
>ENST00000366794.10|SNV-5786-C-G|1
VGHSMRHPDVEVDGFSELRWDDQQK
>ENST00000576629.5|SNV-37282-A-C|1
EVEQPPTQQGPEK
>ENST00000510520.5|SNV-19685-C-A|10
MCEILTDDPEGGPAR
>ENST00000473043.5|SNV-253508-G-A|9
MMPHELPLSSYK
>ENST00000420798.6|SNV-7243-C-G|3
VPNSRPAEYEFFWGLR
>FUSION-ENST00000586619.1:14811-ENST00000563171.5:272|126
IPSQKENKHK
>ENST00000374343.5|INDEL-27601-C-CA|2
KGQGCQKTQPWNK
>FUSION-ENST00000586619.1:14811-ENST00000563171.5:272|125
KNARLLR
>FUSION-ENST00000350878.8:168187-ENST00000449880.6:15014|30
GAPARRR
>ENST00000649430.1|SNV-321062-A-T|4
IPVSLFSSRFLSVVSCRVHR
>ENST00000509648.5|SNV-19079-G-T|1
NLKLNKMLR
>ENST00000578646.5|SNV-142069-G-A|1
SAASIACFLAANGANLSIRNKK
>ENST00000621776.4|SNV-781-G-C|1
EEFAMNLLRPSGKRR
>ENST00000332231.9|SNV-81640-A-C|3
SEFRQNLGRLFIFYGNK
>ENST00000434687.5|SNV-3832-T-C|4
ETEAIDGYITR
>ENST00000434748.2|SNV-92700-A-G|4
VSALTNHDREPDNGEEEQERDLLEK
>ENST00000418310.5|SNV-24972-A-G|3
ETGEVMVVK
>ENST00000465251.1|SNV-1779-T-C|1
LTSSAPSAGLSTSVGG
>ENST00000423902.7|SNV-143842-G-C|1
TIQSITFLYEIYFK
>ENST00000240285.10|SNV-813-C-T|2
EKSVAGQVCLIIGAGSGLGR
>ENST00000286918.9|SNV-2223-G-T|3
RALAPPSSGFRCCAAPGPHVALAVR
>ENST00000564061.5|SNV-16748-G-C|2
MLSTSRCGSPGR
>ENST00000380668.9|SNV-18743-G-A|3
ENIAKWKNCIIVSPDAGGAK
>ENST00000374343.5|INDEL-27601-C-CA|6
TLHNFARDR
>ENST00000578646.5|SNV-142069-G-A|3
SAASIACFLAANGANLSIR
>FUSION-ENST00000586619.1:14811-ENST00000563171.5:272|42
SGHLDHFKFFFFFYFLWR
>ENST00000473185.1|SNV-5468-G-T|2
MTYDFHGACRGTTGHHSPLFR
>ENST00000472220.1|SNV-59190-C-T|2
GRVDETSWTTYY
>ENST00000511044.1|SNV-15928-G-A|1
TCHLQTHS
>ENST00000643461.1|SNV-1007-A-C|4
RPYCASPRSSPSSWGRK
>ENST00000379705.8|SNV-86519-G-A|3
NVNAPYRDHIPLRIVR
>ENST00000643461.1|SNV-1007-A-C|6
RPYCASPR
>ENST00000374253.9|SNV-5920-G-A|2
QVVVREER
>ENST00000498584.1|SNV-6171-G-A|2
RISAMCLPSTDWASLSHLAIV
>ENST00000510022.5|SNV-27653-G-A|1
HSSEDLLPDVPRRAAHAPAEAAHH
>ENST00000394735.5|SNV-196123-C-T|1
GIDSSYCPSQKDVEPPKISSTK
>FUSION-ENST00000446247.5:20828-ENST00000497368.1:92164|14
MLQTLEPDLKK
>FUSION-ENST00000586619.1:14811-ENST00000563171.5:272|24
MNHLGIWLKCRLWCR
>FUSION-ENST00000586619.1:14811-ENST00000563171.5:272|147
MHHWPGAVAHACNLSTLGGR
>ENST00000672717.1|SNV-278581-A-G|1
TPAPLQHLDTLLDGTCK
>ENST00000473043.5|SNV-253508-G-A|6
MPHELPLSSYKK
>FUSION-ENST00000350878.8:168187-ENST00000449880.6:15014|40
STTRRSTR
>ENST00000379091.8|SNV-33230-G-A|2
YRQTLKR
>ENST00000649554.1|SNV-37308-G-A|3
MLEGPRSKPKLK
>ENST00000397081.8|SNV-253508-G-A|1
AASIVLQEDNCHFLRVDKEDFNR
>ENST00000466521.5|SNV-6522-G-A|3
DMRPLTCWTRC
>ENST00000570827.6|SNV-42199-A-C|3
MKSAAPVQNLGSLFSIR
>FUSION-ENST00000586619.1:14811-ENST00000563171.5:272|20
LWCRWAGRTETPHSHK
>ENST00000374343.5|INDEL-27601-C-CA|8
KTLHNFARDR
>ENST00000644435.1|SNV-247-C-G|2
SCSDSVEYLTLNFGPLETVHRWR
>FUSION-ENST00000586619.1:14811-ENST00000563171.5:272|81
VIFCIFSR
>ENST00000462494.5|SNV-34184-C-T|7
MISPRSSSTTAPACARLASR
>ENST00000543095.7|SNV-104770-G-A|3
TWAEVYIIAVQR
>ENST00000253413.10|SNV-34181-C-G|1
VCNTLESRLDLIAQQMMPEVR
>ENST00000272369.14|MNV-135255-TG-T|1
AVSQGTPYNPDGQPMEVS
>ENST00000367187.7|SNV-34104-C-T|2
HALGSHEYIQYCCK
>ENST00000621776.4|SNV-781-G-C|5
TLGLWLALIGREEFAMNLLRPSGK
>ENST00000355928.7|SNV-23794-A-G|8
PLVFTDNLVIALHSYEPSR
>ENST00000357232.10|SNV-257065-C-T|2
MPAVNLGQVPLK
>ENST00000635107.1|SNV-7368-G-A|5
MLLSWLHRR
>ENST00000483414.1|SNV-24972-A-G|3
VVKELIR
>ENST00000532451.1|SNV-37753-C-T|1
TLVRPGS
>ENST00000389709.8|SNV-3674-T-C|5
AHFREQELFSCSSPGCSK
>ENST00000529230.6|INDEL-38176-A-AA|23
RGPGVCR
>ENST00000395314.8|MNV-58978-AGAG-A|2
VIDLLKPDQVEGIQKSGTK
>FUSION-ENST00000350878.8:168187-ENST00000449880.6:15014|32
TYAPACSARRGAPAR
>ENST00000263025.9|SNV-6522-G-A|5
LFPKSDSKALDLLDQMLTFNPNK
>ENST00000481138.6|MNV-57607-CAG-C|3
SNLRVHQRTHTGETL
>ENST00000308748.10|SNV-1037-G-A|3
TEGLVNR
>ENST00000340333.7|SNV-3393-G-T|4
MERSAFMELYAGSRLVMHLR
>ENST00000494309.5|SNV-19358-T-C|1
GIQQNSDTKTLESSIVKHMK
>ENST00000335500.8|SNV-102621-G-A|2
MDGNNTTHPKNAPESKK
>ENST00000621776.4|SNV-781-G-C|4
TLGLWLALIGREEFAMNLLRPSGKR
>ENST00000529230.6|INDEL-38176-A-AA|22
RGPGVCRSTNK
>ENST00000355928.7|SNV-23794-A-G|4
MSPLATEIWALR
>ENST00000367928.5|SNV-20757-G-C|1
QNLFMAENQFNVPK
>ENST00000332231.9|SNV-81640-A-C|2
QNLGRLFIFYGNK
>ENST00000509059.5|SNV-82808-C-T|2
AQKSTLAIDPVTSK
>ENST00000376552.7|MNV-136409-AC-A|1
TDAPTQAVTLLPD
>ENST00000564061.5|SNV-16748-G-C|4
TMLSTSR
>ENST00000322266.9|SNV-6522-G-A|1
HYLDQLNHILALDLLDQMLTFNPNK
>ENST00000295824.14|SNV-27168-G-A|4
VFYGRANDPQIAPYLTHEIR
>ENST00000335500.8|SNV-102621-G-A|1
DGNNTTHPKNAPESKK
>FUSION-ENST00000586619.1:14811-ENST00000563171.5:272|79
VIFCIFSRDKVSPC
>FUSION-ENST00000586014.5:14811-ENST00000563171.5:272|15
GTSECGCVAWGCR
>FUSION-ENST00000586619.1:14811-ENST00000563171.5:272|43
MSGHLDHFKFFFFFYFLWR
>ENST00000379942.5|SNV-73236-T-A|4
KSLNLVDSPQPLQEK
>ENST00000496029.1|SNV-278581-A-G|1
EPASRHNGGRAFK
>ENST00000281129.7|SNV-121262-C-A|3
NQLEQELELYR
>ENST00000289865.12|SNV-4773-A-T|1
VEELESENAPVCDRCRQK
>FUSION-ENST00000586014.5:14811-ENST00000563171.5:272|16
AKGTSECGCVAWGCR
>ENST00000234040.9|SNV-24023-G-C|4
GAAGLQREIQDGAYSGSCYHR
>ENST00000511181.5|MNV-73502-CATG-C|2
GSYSLSLYTPNDVRMVIEYAR
>ENST00000483414.1|SNV-24972-A-G|2
MVVKELIRFDEETQR
>FUSION-ENST00000586619.1:14811-ENST00000563171.5:272|119
DQYSMNFTQAHSRETTSQIKT
>FUSION-ENST00000290219.10:18790-ENST00000578646.5:60815|42
NGIKHDGTMCDTCRQQPIIGIR
>ENST00000379942.5|SNV-73236-T-A|3
KSLNLVDSPQPLQEKVPESDFQWPR
>ENST00000650581.1|SNV-10718-G-C|1
FHSPILAFEFIQFCR
>ENST00000510520.5|SNV-19685-C-A|1
QHAWWVLEHCAEAHVRDPHGRSGGR
>ENST00000281129.7|SNV-121262-C-A|2
NQLEQELELYRR
>ENST00000402399.6|SNV-1808-A-G|4
FVYLDEKQHAWLPLTIEIKGR
>ENST00000264233.6|SNV-781-G-C|2
MNLLRPSGKRR
>ENST00000366733.5|SNV-1532-T-A|5
LHTSSWRADSSRATLTR
>ENST00000508817.1|SNV-82808-C-T|2
QKSTLAIDPVTSK
>ENST00000409517.5|MNV-135255-TG-T|6
MDSPWRFR
>ENST00000264233.6|SNV-781-G-C|6
MNLLRPSGK
>ENST00000590168.5|SNV-28140-G-A|5
DSCEITTR
>ENST00000487163.5|SNV-4773-A-T|1
VEELESENAPVCGGSQGIQ
>ENST00000637271.1|SNV-234488-A-G|13
WHLFAQDMKYALEEREK
>ENST00000646042.1|SNV-14853-G-A|2
WQSKPRNKSCCTP
>FUSION-ENST00000586619.1:14811-ENST00000563171.5:272|72
VAGTTGTR
>FUSION-ENST00000586619.1:14811-ENST00000563171.5:272|9
MCVLLGLEPQGLWK
>ENST00000340333.7|SNV-3393-G-T|3
ERSAFMELYAGSRLVMHLR
>ENST00000660444.1|SNV-49787-G-A|5
GRGWSMENQSTCEGWPQNAR
>ENST00000649827.1|INDEL-73329-A-AA|9
ETKHGVSCTCGKIK
>ENST00000524682.5|SNV-8234-A-G|4
TASISIAESLQEELKREK
>ENST00000402394.6|SNV-17757-G-A|4
GEAGGQAEARENGKEAK
>ENST00000521013.1|INDEL-28419-C-CA|1
MKQKNGI
>ENST00000637271.1|SNV-234488-A-G|12
MKYALEER
>ENST00000495170.1|MNV-136409-AC-A|2
NLLLPSQSPIPLLHELMRPPR
>ENST00000265713.8|INDEL-73329-A-AA|2
SLQQSSNWPWK
>FUSION-ENST00000350878.8:168187-ENST00000449880.6:15014|36
ASARTYAPACSAR
>ENST00000379915.4|SNV-30482-C-A|6
AGAVAERLWSNKLTYDLTFAYER
>FUSION-ENST00000350878.8:168187-ENST00000449880.6:15014|6
AATEVTWWALRK
>ENST00000479378.1|SNV-25630-T-G|1
IFPGSSVAWSAIQAIILFRSPATFK
>ENST00000494309.5|SNV-19358-T-C|5
RGIQQNSDTK
>FUSION-ENST00000350878.8:168187-ENST00000449880.6:15014|23
SRWWTSLREPR
>FUSION-ENST00000586619.1:14811-ENST00000563171.5:272|8
CVLLGLEPQGLWK
>ENST00000295824.14|SNV-27168-G-A|3
VFYGRANDPQIAPYLTHEIRSK
>ENST00000570827.6|SNV-42199-A-C|4
HLMKSAAPVQNLGSLFSIR
>ENST00000469344.1|SNV-17019-T-G|3
FGLHGAASYISR
>ENST00000529230.6|INDEL-38176-A-AA|13
FSKSIKEGCWK
>FUSION-ENST00000350878.8:168187-ENST00000449880.6:15014|44
STRTPSAR
>ENST00000379705.8|SNV-86519-G-A|2
DHIPLRIVR
>ENST00000590114.5|SNV-34936-A-T|2
NSLPAERIQEILK
>ENST00000509648.5|SNV-19079-G-T|3
MNLKLNK
>ENST00000484495.5|SNV-152066-C-T|14
FMHKDGLVPLAAEILAGGCILHKGR
>ENST00000373564.7|SNV-23794-A-G|1
DGDLGFEKGEQLRILEQSGEWWK
>ENST00000473185.1|SNV-5468-G-T|1
TYDFHGACRGTTGHHSPLFR
>FUSION-ENST00000586619.1:14811-ENST00000563171.5:272|61
VYRLVLNSWAQVILPLQPPK
>FUSION-ENST00000586619.1:14811-ENST00000563171.5:272|99
QSLTLLPRLECSGTILPHCNLR
>ENST00000462494.5|SNV-34184-C-T|6
ISPRSSSTTAPACAR
>ENST00000355683.9|SNV-470-A-G|2
WEVERAELQAR
>ENST00000643461.1|SNV-1007-A-C|1
SSPSSWGRKR
>ENST00000265713.8|INDEL-73329-A-AA|3
RSLQQSSNWPWKG
>ENST00000382456.7|INDEL-5563-G-GCATCA|5
TFITQQGIKSQHQQKK
>ENST00000492869.1|SNV-152066-C-T|2
MVWSHLQQKFLLEAA
>ENST00000519380.1|INDEL-28419-C-CA|2
WNLRIFLYGILLLSEDDQDVSVQC
>ENST00000250448.5|SNV-3931-C-T|1
WQNSICHSLSFNDCFVKVAR
>ENST00000355683.9|SNV-470-A-G|1
WEVERAELQARIAFLQGER
>ENST00000606455.5|MNV-135255-TG-T|3
MIDQSNRAVSQGTPYNPDGQPMEV
>ENST00000320578.3|SNV-33908-A-C|1
SGFVPNTVHSSEEAVKPRQECFC
>ENST00000473185.1|SNV-5468-G-T|4
MTYDFHGACR
>ENST00000357232.10|SNV-257065-C-T|1
MPAVNLGQVPLKHPR
>ENST00000379915.4|SNV-30482-C-A|5
LWSNKLTYDLTFAYER
>ENST00000589225.5|SNV-37859-G-T|1
QPGIPMYRREGQAQLPAVR
>ENST00000589225.5|SNV-37859-G-T|4
RPEDTAASALQEGQTQRQPGIPMYR
>ENST00000484495.5|SNV-152066-C-T|8
DGLVPLAAEILAGGCILHKGR
>ENST00000651943.2|SNV-737835-G-A|3
QVSDLKQLFAYPGCNAGIR
>FUSION-ENST00000586619.1:14811-ENST00000563171.5:272|29
DGVSQCWPGWSRTPDLR
>FUSION-ENST00000586619.1:14811-ENST00000563171.5:272|113
NFTQAHSRETTSQIKT
>ENST00000479378.1|SNV-25630-T-G|2
IFPGSSVAWSAIQAIILFR
>ENST00000449914.5|SNV-72888-T-A|1
RKERPGF
>ENST00000649430.1|SNV-321062-A-T|2
FLSVVSCRVHR
>ENST00000643461.1|SNV-1007-A-C|5
RPYCASPRSSPSSWGR
>ENST00000418310.5|SNV-24972-A-G|2
ETGEVMVVKELIR
>ENST00000492869.1|SNV-152066-C-T|5
DGLVPLAAEILAGGC
>FUSION-ENST00000586619.1:14811-ENST00000563171.5:272|58
MQGCLLR
>ENST00000240285.10|INDEL-28419-C-CA|2
QATNNNEAKK
>FUSION-ENST00000350878.8:168187-ENST00000449880.6:15014|16
WWCAAPSGTRMTTAPTATPWK
>ENST00000637271.1|SNV-234488-A-G|1
SVRKTTCVK
>ENST00000376552.7|MNV-136409-AC-A|2
SNTPTPRTDAPTQAVTLLPD
>ENST00000389857.11|SNV-93006-G-A|1
SAHLGWELEQLSKNADLSDASRK
>ENST00000574946.5|SNV-60247-G-A|3
TICVKTHESSRR
>FUSION-ENST00000586619.1:14811-ENST00000563171.5:272|91
LPGSSDSPALASR
>ENST00000635107.1|SNV-7368-G-A|4
LLSWLHRR
>FUSION-ENST00000586619.1:14811-ENST00000563171.5:272|137
CLNPGDR
>ENST00000484495.5|SNV-152066-C-T|7
DGLVPLAAEILAGGCILHKGRVY
>FUSION-ENST00000586619.1:14811-ENST00000563171.5:272|134
GCSEPRSGHCTSAWR
>ENST00000248901.11|SNV-30025-G-A|1
KPFCLELYNPSCQGQKIKACK
>ENST00000246914.10|SNV-472-C-T|2
AAEDSARPELLDSAVGPGSR
>FUSION-ENST00000586619.1:14811-ENST00000563171.5:272|161
PVISALWEAEAHGLPEVR
>ENST00000496029.1|SNV-278581-A-G|4
MEPASRHNGGR
>ENST00000234040.9|SNV-24023-G-C|1
EIQDGAYSGSCYHRDGLR
>ENST00000646042.1|SNV-14853-G-A|7
QILLYTMNPNKFRACQFLIK
>FUSION-ENST00000586619.1:14811-ENST00000563171.5:272|139
DEKCLNPGDR
>ENST00000619578.4|SNV-234488-A-G|2
EKDHLCK
>ENST00000295824.14|SNV-27168-G-A|2
ANDPQIAPYLTHEIR
>ENST00000400454.6|SNV-833890-G-T|1
SLTLKRPTVLEPIPMEAASSASSTR
>ENST00000311936.8|SNV-5586-G-C|3
TEYKLVVVGARGVGK
>ENST00000473043.5|SNV-253508-G-A|7
MMPHELPLSSYKK
>ENST00000402399.6|SNV-1808-A-G|3
QHAWLPLTIEIKGR
>FUSION-ENST00000586619.1:14811-ENST00000563171.5:272|60
LVLNSWAQVILPLQPPK
>ENST00000509648.5|SNV-19079-G-T|8
LELMNLK
>ENST00000664776.1|SNV-253089-C-T|1
AVFSLVFLGYILDREVLTSTTR
>FUSION-ENST00000392102.6:29750-ENST00000472706.5:242092|1
LYLVYFFDYLPFFSICNLIAFILYF
>ENST00000648878.1|SNV-737835-G-A|1
QLFAYPGCNAGIRAMALSYDQRRPR
>ENST00000393217.7|SNV-91642-G-T|1
NHTILKKGK
>ENST00000574946.5|SNV-60247-G-A|4
TICVKTHESSR
>ENST00000335500.8|SNV-102621-G-A|11
MRASEQMDGNNTTHPKNAPESK
>FUSION-ENST00000586619.1:14811-ENST00000563171.5:272|130
SGHCTSAWRQSKIPSQK
>FUSION-ENST00000350878.8:168187-ENST00000449880.6:15014|1
TTTCCGRT
>FUSION-ENST00000586619.1:14811-ENST00000563171.5:272|38
FFFFFYFLWRWSTGWS
>FUSION-ENST00000586619.1:14811-ENST00000563171.5:272|1
ALSLSPFRR
>FUSION-ENST00000376542.8:323-ENST00000661947.1:42572|1
TGCCLVESVGTE
>ENST00000580729.2|SNV-4386-C-G|2
QLPTGLLQVLRGR
>FUSION-ENST00000367463.5:194405-ENST00000503581.6:649499|5
TRLTKNEQVR
>ENST00000642151.1|SNV-247-C-G|1
TLNFGPLETVHRWRR
>FUSION-ENST00000586619.1:14811-ENST00000563171.5:272|152
LCGLGLPLYPAGTWFTR
>ENST00000359595.8|SNV-14076-C-T|3
HCSFGDYQGR
>FUSION-ENST00000586619.1:14811-ENST00000563171.5:272|84
VAGTIGVSHHTRVIFCIFSRDK
>ENST00000649827.1|INDEL-73329-A-AA|7
HGVSCTCGKIK
>FUSION-ENST00000586619.1:14811-ENST00000563171.5:272|27
NHLGIWLK
>ENST00000394735.5|SNV-196123-C-T|4
ALLDESLARGIDSSYCPSQK
>ENST00000576629.5|SNV-37282-A-C|3
RLGSPAPREVEQPPTQQGPEK
>ENST00000498167.1|SNV-4531-A-C|4
HREALRPLTTCLKK
>FUSION-ENST00000350878.8:168187-ENST00000449880.6:15014|48
RDSPLQGSGQQNSQAGQRNSTSSR
>ENST00000473185.1|SNV-5468-G-T|3
TYDFHGACR
>ENST00000591680.6|SNV-102621-G-A|1
ASEQMDGNNTTHPKNAPESKK
>FUSION-ENST00000586619.1:14811-ENST00000563171.5:272|39
FFFFFYFLWR
>FUSION-ENST00000586619.1:14811-ENST00000563171.5:272|51
GTTSVLVRKGLAPLGHTEK
>FUSION-ENST00000586619.1:14811-ENST00000563171.5:272|148
CKMHHWPGAVAHACNLSTLGGRGTR
>ENST00000441894.4|SNV-72888-T-A|7
ESLLRDQLCEHGKK
>ENST00000339917.10|SNV-848-A-G|5
VLRHKYLISFYR
>ENST00000505237.2|SNV-17355-C-G|1
LQPEQLDCGAAHLQHPLSILQALK
>ENST00000389709.8|SNV-3674-T-C|3
EQELFSCSSPGCSK
>ENST00000574946.5|SNV-60247-G-A|1
THESSRREIEMFDSAILLIR
>FUSION-ENST00000586619.1:14811-ENST00000563171.5:272|92
SVPRLECSGAISARCK
>ENST00000216014.9|SNV-14455-T-C|3
GKKLSLPMPT
>ENST00000432564.3|SNV-1434-C-T|2
LEEMPISNLGR
>ENST00000432564.3|SNV-1434-C-T|4
TQRLEEMPISNLGR
>FUSION-ENST00000350878.8:168187-ENST00000449880.6:15014|46
NSTSSRSTR
>ENST00000380668.9|SNV-18743-G-A|1
WKNCIIVSPDAGGAKR
>ENST00000649979.2|SNV-37308-G-A|1
ENKPVIPLPQILGLTASPDVGGATK
>ENST00000651943.2|SNV-737835-G-A|2
QLFAYPGCNAGIR
>ENST00000649430.1|SNV-321062-A-T|5
IPVSLFSSRFLSVVSCR
>ENST00000222388.6|SNV-855-G-C|3
DTTEVDLLTK
>ENST00000379705.8|SNV-86519-G-A|4
NVNAPYRDHIPLR
>ENST00000395314.8|MNV-58978-AGAG-A|3
VIDLLKPDQVEGIQK
>FUSION-ENST00000586619.1:14811-ENST00000563171.5:272|25
NHLGIWLKCR
>FUSION-ENST00000586619.1:14811-ENST00000563171.5:272|115
NFTQAHSRETTSQIK
>FUSION-ENST00000350878.8:168187-ENST00000449880.6:15014|39
RSTRASAR
>FUSION-ENST00000586619.1:14811-ENST00000563171.5:272|138
DEKCLNPGDRGCSEPR
>FUSION-ENST00000586619.1:14811-ENST00000563171.5:272|40
SGHLDHFKFFFFFYFLWRWSTGWS
>ENST00000484495.5|SNV-152066-C-T|15
FMHKDGLVPLAAEILAGGCILHK
>ENST00000263025.9|SNV-6522-G-A|4
SDSKALDLLDQMLTFNPNK
>ENST00000511552.5|SNV-19079-G-T|10
LTETLMLELMNLKLNKMLR
>ENST00000617677.1|SNV-59404-T-A|1
HIAVYPCKIKILPQYIFNSR
>FUSION-ENST00000586619.1:14811-ENST00000563171.5:272|19
WAGRTETPHSHK
>ENST00000435029.6|SNV-2974-C-A|3
EKQLVSTLQCQDEELEKMR
>ENST00000265713.8|INDEL-73329-A-AA|11
YTNPIGRPKK
>ENST00000529230.6|INDEL-38176-A-AA|1
EETSSGTSPAGGN
>ENST00000484495.5|SNV-152066-C-T|16
DKFMHKDGLVPLAAEILAGGCILHK
>FUSION-ENST00000586619.1:14811-ENST00000563171.5:272|16
TETPHSHKCPGDTQAAGLR
>ENST00000563808.1|SNV-14076-C-T|1
AEALLLWGLPRPRAPAAGQRA
>ENST00000411763.6|INDEL-5563-G-GCATCA|6
TFITQQGIKSQHHIRQK
>FUSION-ENST00000586014.5:14811-ENST00000563171.5:272|12
FTLLGLGLLVGKIER
>ENST00000366733.5|SNV-1532-T-A|3
ADSSRATLTRVHR
>FUSION-ENST00000586619.1:14811-ENST00000563171.5:272|127
IPSQKENK
>ENST00000318238.9|SNV-14670-G-A|2
IINLYHHPGCGGTTLAIHVLWDLK
>ENST00000570175.1|SNV-66634-G-T|1
SGHMSTCCSTAFRQQPLLWAWRK
>ENST00000472220.1|SNV-59190-C-T|6
SLVQLCHR
>FUSION-ENST00000586619.1:14811-ENST00000563171.5:272|122
LLRDQYSMNFTQAHSRETTSQIK
>ENST00000265404.7|SNV-47582-G-C|1
GNLRPFICSTDENTGQEPTMEGR
>ENST00000635107.1|SNV-7368-G-A|1
RSRIGHLADALVPVADV
>ENST00000617677.1|SNV-59404-T-A|6
QKQEEFKHIAVYPCK
>FUSION-ENST00000586619.1:14811-ENST00000563171.5:272|30
DGVSQCWPGWSR
>ENST00000333447.11|SNV-390750-C-T|2
LSDMVDRLLTESNER
>FUSION-ENST00000355740.7:376-ENST00000371922.1:36946|23
MLGIWTLLPLTHNEFTITHVIVPK
>ENST00000563808.1|SNV-14076-C-T|2
AEALLLWGLPRPRAPAAGQR
>ENST00000379942.5|SNV-73236-T-A|5
VLSAHRKSLNLVDSPQPLQEK
>FUSION-ENST00000586619.1:14811-ENST00000563171.5:272|7
EEVSASGQDSWEAWESK
>ENST00000650064.2|INDEL-2376-A-AA|2
SCPCTANQSTLGKQSDRFGISNG
>ENST00000361530.11|SNV-5920-G-A|6
LQIQPGDEVVQINK
>ENST00000335500.8|SNV-102621-G-A|3
DGNNTTHPKNAPESK
>ENST00000643461.1|SNV-1007-A-C|7
CPWKRPYCASPRSSPSSWGR
>ENST00000529230.6|INDEL-38176-A-AA|15
KPQTGSWRLCRFSK
>ENST00000419755.3|SNV-22597-G-T|1
VPLLVPVLNYPLETFVESLSNK
>ENST00000409527.6|SNV-9210-G-A|1
ANTVASVLLDVALGLMLLSWLHRR
>ENST00000498167.1|SNV-4531-A-C|6
EKHREALRPLTTCLK
>ENST00000371712.4|SNV-1006-C-G|1
LPSLLPPRPAPALSLDIASDSLR
>ENST00000248901.11|SNV-30025-G-A|2
KPFCLELYNPSCQGQKIK
>FUSION-ENST00000586619.1:14811-ENST00000563171.5:272|96
MSHYTQPSCFFFFFLETESRSVPR
>FUSION-ENST00000586619.1:14811-ENST00000563171.5:272|154
MRLCGLGLPLYPAGTWFTRR
>ENST00000649554.1|SNV-37308-G-A|1
SKPKLKNTF
>FUSION-ENST00000586619.1:14811-ENST00000563171.5:272|149
CKMHHWPGAVAHACNLSTLGGR
>ENST00000570827.6|SNV-42199-A-C|5
VRHLMKSAAPVQNLGSLFSIR
>ENST00000318217.10|SNV-109435-A-C|2
SSIHDAAEFR
>ENST00000635107.1|SNV-7368-G-A|2
LLSWLHRRSR
>FUSION-ENST00000586619.1:14811-ENST00000563171.5:272|48
GLAPLGHTEK
>ENST00000389857.11|SNV-93006-G-A|4
QSMNKSAHLGWELEQLSK
>ENST00000435029.6|SNV-2974-C-A|5
SASEKEKQLVSTLQCQDEELEK
>FUSION-ENST00000586619.1:14811-ENST00000563171.5:272|80
VIFCIFSRDK
>ENST00000619578.4|SNV-234488-A-G|1
EKDHLCKSADYMNLHFK
>FUSION-ENST00000586619.1:14811-ENST00000563171.5:272|68
HHIQLIFCIFSRDGISPC
>ENST00000660444.1|SNV-49787-G-A|4
GWSMENQSTCEGWPQNAR
>FUSION-ENST00000586619.1:14811-ENST00000563171.5:272|75
CHSPASASRVAGTTGTR
>ENST00000342002.6|SNV-3832-T-C|3
HCTLTMETEAIDGYITR
>ENST00000645123.1|MNV-63836-TGAG-T|3
SVLKSDEHMEEAITSASFL
>ENST00000650012.1|SNV-54319-G-A|1
GDDYNEENPTEPSSDGTMSDK
>FUSION-ENST00000350878.8:168187-ENST00000449880.6:15014|12
VTAPLGPTALSWCTRRR
>FUSION-ENST00000586619.1:14811-ENST00000563171.5:272|76
CHSPASASR
>FUSION-ENST00000376542.8:323-ENST00000661947.1:42572|3
RALGSVCSNTCHLGSLGIFMYR
>ENST00000635107.1|SNV-7368-G-A|3
MLLSWLHRRSR
>FUSION-ENST00000350878.8:168187-ENST00000449880.6:15014|26
NATSRSR
>ENST00000591680.6|SNV-102621-G-A|2
ASEQMDGNNTTHPKNAPESK
>ENST00000466521.5|SNV-6522-G-A|2
PLTCWTR
>ENST00000570827.6|SNV-42199-A-C|1
SAAPVQNLGSLFSIR
>ENST00000389484.8|SNV-1429224-A-G|1
NDATEAITMRTGLGVNLKEVK
>ENST00000250018.6|SNV-12879-G-A|2
QKYFADLAMNYK
>ENST00000449914.5|SNV-72888-T-A|4
KQQRENVR
>ENST00000418310.5|SNV-24972-A-G|6
GCFGQAIKVTHRETGEVMVVK
>ENST00000374183.5|SNV-20403-C-T|2
YDQEFRFLHNGQHEPLGLLR
>ENST00000505484.5|SNV-124589-C-T|1
GICPQKCL
>ENST00000432564.3|SNV-1434-C-T|7
ICSLKPKQPGHSKTQR
>ENST00000476457.5|SNV-23794-A-G|6
TTWLSLCTAMSPLATEIWALR
>ENST00000649827.1|INDEL-73329-A-AA|8
HGVSCTCGK
>ENST00000435029.6|SNV-2974-C-A|2
QLVSTLQCQDEELEK
>ENST00000649827.1|INDEL-73329-A-AA|6
HGVSCTCGKIKR
>ENST00000570101.5|SNV-13594-C-T|1
YQGVPVEEDVGREWRR
>ENST00000242848.8|MNV-72817-CAGC-C|2
GSQIDSHSSNSNYHDWETR
>ENST00000465251.1|SNV-1779-T-C|2
MLTSSAPSAGLSTSVGG
>ENST00000469344.1|SNV-17019-T-G|4
SKFGLHGAASYISRGQR
>ENST00000642151.1|SNV-247-C-G|2
TLNFGPLETVHRWR
>ENST00000672717.1|SNV-278581-A-G|2
DKTPAPLQHLDTLLDGTCK
>ENST00000311936.8|SNV-5586-G-C|4
MTEYKLVVVGARGVGK
>ENST00000570175.1|SNV-66634-G-T|2
MSGHMSTCCSTAFRQQPLLWAWRK
>ENST00000470035.1|INDEL-27601-C-CA|14
DSSILIHHNGGIPANKKTLHNFAR
>ENST00000519380.1|INDEL-28419-C-CA|3
KWNLRIFLYGILLLSEDDQDVSVQC
>ENST00000580729.2|SNV-4386-C-G|6
RRQLPTGLLQVLR
>FUSION-ENST00000586619.1:14811-ENST00000563171.5:272|5
EEVSASGQDSWEAWESKGSAKS
>ENST00000420798.6|SNV-7243-C-G|6
YLEYKRVPNSRPAEYEFFWGLR
>ENST00000509648.5|SNV-19079-G-T|4
LELMNLKLNKMLR
>ENST00000468868.1|SNV-1168-A-G|4
RFPCLTVSVELVSRR
>ENST00000637271.1|SNV-234488-A-G|15
WHLFAQDMKYALEER
>ENST00000374343.5|INDEL-27601-C-CA|1
GQGCQKTQPWNK
>ENST00000382456.7|INDEL-5563-G-GCATCA|1
SSHRSPAR
>ENST00000646042.1|SNV-14853-G-A|5
MWQSKPRNK
>ENST00000402394.6|SNV-17757-G-A|1
EAKELPGETLESK
>ENST00000367928.5|SNV-20757-G-C|3
LVARYHKQNLFMAENQFNVPK
>ENST00000492869.1|SNV-152066-C-T|7
MHKDGLVPLAAEILAGGC
>ENST00000329615.4|SNV-16722-C-A|2
EPERYPLPTVLPPL
>ENST00000432591.5|INDEL-5563-G-GCATCA|4
AKAQLMK
>ENST00000644435.1|SNV-247-C-G|3
SCSDSVEYLTLNFGPLETVHR
>ENST00000505484.5|SNV-124589-C-T|4
FIRIIRRPTLR
>ENST00000264233.6|SNV-781-G-C|5
NLLRPSGK
>ENST00000250448.5|SNV-3931-C-T|3
QNQQRWQNSICHSLSFNDCFVKVAR
>ENST00000646042.1|SNV-14853-G-A|12
TKKQILLYTMNPNK
>ENST00000505484.5|SNV-124589-C-T|6
MFIRIIR
>ENST00000570101.5|SNV-13594-C-T|3
AVVEGLWLRYQGVPVEEDVGREWR
>ENST00000316549.11|SNV-484955-A-C|2
NMTNAESARLFR
>ENST00000333447.11|SNV-390750-C-T|1
LSDMVDRLLTESNERLQLHLK
>ENST00000355928.7|SNV-23794-A-G|3
SPLATEIWALR
>ENST00000395314.8|MNV-58978-AGAG-A|5
RVIDLLKPDQVEGIQK
>FUSION-ENST00000586014.5:14811-ENST00000563171.5:272|20
EDAAQFAAGMASALEALEGQK
>ENST00000580729.2|SNV-4386-C-G|4
RQLPTGLLQVLRGR
>ENST00000578646.5|SNV-142069-G-A|5
KSAASIACFLAANGANLSIR
>ENST00000574946.5|SNV-60247-G-A|5
RTICVKTHESSR
>ENST00000469344.1|SNV-17019-T-G|10
ASWSSFVHIK
>ENST00000529230.6|INDEL-38176-A-AA|24
EKRGPGVCR
>ENST00000660444.1|SNV-49787-G-A|1
ENQSTCEGWPQNARAWNWYWGSEAK
>ENST00000366794.10|SNV-5786-C-G|3
VPHWYHFSCFWKVGHSMR
>ENST00000353578.8|SNV-45349-G-A|1
SAGSHIEDGVPQHLVLVLGGK
>ENST00000434748.2|SNV-92700-A-G|2
EPDNGEEEQERDLLEK
>ENST00000389484.8|SNV-1429224-A-G|6
RGHKNDATEAITMR
>FUSION-ENST00000586619.1:14811-ENST00000563171.5:272|4
MALSLSPFR
>ENST00000462494.5|SNV-34184-C-T|3
SSSTTAPACARLASR
>ENST00000428738.5|SNV-19358-T-C|4
RGIQQNSGFGKTSLNR
>FUSION-ENST00000392102.6:29750-ENST00000472706.5:242092|3
HLTEYFAFLYEFAKMGEEEVR
>ENST00000510520.5|SNV-19685-C-A|6
CEILTDDPEGGPARIPFKTFSYVYR
>FUSION-ENST00000586014.5:14811-ENST00000563171.5:272|2
SFTVPNMVKLR
>ENST00000590168.5|SNV-28140-G-A|4
SRAAPAASAPRTAVR
>ENST00000395314.8|MNV-58978-AGAG-A|4
RVIDLLKPDQVEGIQKSGTK
>FUSION-ENST00000350878.8:168187-ENST00000449880.6:15014|17
WWCAAPSGTR
>ENST00000473043.5|SNV-253508-G-A|2
PHELPLSSYKK
>ENST00000621776.4|SNV-781-G-C|3
EEFAMNLLRPSGK
>ENST00000532294.1|SNV-8234-A-G|5
TLPCSFHCREGK
>ENST00000543095.7|SNV-104770-G-A|2
TWAEVYIIAVQRHK
>FUSION-ENST00000586619.1:14811-ENST00000563171.5:272|90
LPGSSDSPALASRVAGTIGVSHHTR
>ENST00000453368.1|SNV-16722-C-A|1
ANQVVGRRGPPL
>ENST00000407879.1|SNV-2626-T-C|1
GRCMRGEAGGGASGGPQGPSDK
>ENST00000394735.5|SNV-196123-C-T|5
LKALLDESLARGIDSSYCPSQK
>ENST00000510520.5|SNV-19685-C-A|8
MCEILTDDPEGGPARIPFK
>ENST00000466521.5|SNV-6522-G-A|5
GSRDMRPLTCWTR
>ENST00000333447.11|SNV-390750-C-T|5
RLSDMVDR
>ENST00000574946.5|SNV-60247-G-A|2
THESSRR
>ENST00000318217.10|SNV-109435-A-C|1
SSIHDAAEFRVVADAMK
>ENST00000216014.9|SNV-14455-T-C|2
KLSLPMPT
>FUSION-ENST00000586619.1:14811-ENST00000563171.5:272|145
MHHWPGAVAHACNLSTLGGRGTRIT
>ENST00000540557.1|SNV-679-A-G|2
TWSPAACGGKK
>ENST00000428738.5|SNV-19358-T-C|2
GIQQNSGFGKTSLNR
>ENST00000604929.1|MNV-2221-CCGAGGAGGAGGGCGAGTT-C|2
MNDLVSEYQQYQDATAEEEAEEEVA
>ENST00000411763.6|INDEL-5563-G-GCATCA|4
SQHHIRQKK
>ENST00000578646.5|SNV-142069-G-A|2
SAASIACFLAANGANLSIRNK
>ENST00000580729.2|SNV-4386-C-G|3
QLPTGLLQVLR
>ENST00000649430.1|SNV-321062-A-T|3
FLSVVSCR
>ENST00000503804.5|SNV-19685-C-A|2
HMCEILTDDPEGGPAR
>ENST00000265713.8|INDEL-73329-A-AA|12
RYTNPIGRPKK
>FUSION-ENST00000586619.1:14811-ENST00000563171.5:272|46
YSGLQLSHL
>ENST00000402394.6|SNV-17757-G-A|3
ENGKEAK
>ENST00000469344.1|SNV-17019-T-G|5
MSKFGLHGAASYISRGQR
>ENST00000376113.6|SNV-36692-G-A|4
KLNECLQEVYKPDWPGR
>FUSION-ENST00000586619.1:14811-ENST00000563171.5:272|10
VAGACNPSYSGG
>ENST00000265713.8|INDEL-73329-A-AA|7
ETKHGIK
>ENST00000286201.2|SNV-743-C-A|1
FLGESDCGAPCEPGRANGLMYFK
>ENST00000333447.11|SNV-390750-C-T|4
RLSDMVDRLLTESNER
>ENST00000242848.8|MNV-72817-CAGC-C|4
GSRGSRGSQIDSHSSNSNYHDWETR
>ENST00000400454.6|SNV-833890-G-T|2
DLSLGQACLEPQKSLTLK
>ENST00000409527.6|SNV-9210-G-A|2
ANTVASVLLDVALGLMLLSWLHR
>ENST00000617677.1|SNV-59404-T-A|2
HIAVYPCKIK
>ENST00000643727.1|MNV-63836-TGAG-T|1
MSTWRKPSQVPVF
>ENST00000611639.1|SNV-3393-G-T|3
ACSEPEDAAMERSAFMELYAGSR
>ENST00000511552.5|SNV-19079-G-T|12
LTETLMLELMNLK
>ENST00000339917.10|SNV-848-A-G|3
HKYLISFYRAIESTSR
>ENST00000637271.1|SNV-234488-A-G|3
MHWRSVRK
>ENST00000432564.3|SNV-1434-C-T|6
QPGHSKTQR
>ENST00000379915.4|SNV-30482-C-A|2
LTYDLTFAYERLSHFR
>FUSION-ENST00000586619.1:14811-ENST00000563171.5:272|116
MNFTQAHSRETTSQIK
>ENST00000248901.11|SNV-30025-G-A|4
VDDPKKPFCLELYNPSCQGQKIK
>ENST00000265843.9|SNV-81192-G-A|1
IKHHISCIEKLSK
>ENST00000339917.10|SNV-848-A-G|4
HKYLISFYR
>ENST00000619578.4|SNV-234488-A-G|4
YALEEREK
>FUSION-ENST00000586619.1:14811-ENST00000563171.5:272|45
MSGHLDHFK
>ENST00000449914.5|SNV-72888-T-A|7
LSLGSRDQLCEHGKK
>ENST00000407879.1|SNV-2626-T-C|5
GCGQELEEGEGSRLGAAMR
>ENST00000389709.8|SNV-3674-T-C|4
AHFREQELFSCSSPGCSKQYDK
>ENST00000465251.1|SNV-1779-T-C|4
AAGPRSMLTSSAPSAGLSTSVGG
>ENST00000355928.7|SNV-23794-A-G|1
SPLATEIWALRR
>ENST00000432591.5|INDEL-5563-G-GCATCA|5
SPARAKAQLMK
>ENST00000472220.1|SNV-59190-C-T|5
SLVQLCHRGR
>ENST00000637569.1|SNV-158506-C-G|4
VVDVYKVMEK
>ENST00000286918.9|SNV-2223-G-T|2
ALAPPSSGFR
>ENST00000563808.1|SNV-14076-C-T|5
AGGHRAEALLLWGLPRPR
>ENST00000335500.8|SNV-102621-G-A|12
RASEQMDGNNTTHPK
>FUSION-ENST00000586619.1:14811-ENST00000563171.5:272|144
HHWPGAVAHACNLSTLGGR
>ENST00000374253.9|SNV-5920-G-A|1
QVVVREERDMVGWPR
>ENST00000511044.1|SNV-15928-G-A|3
STRWYRTCHLQTHS
>ENST00000434687.5|SNV-3832-T-C|2
ETEAIDGYITRDNELSPER
>ENST00000367278.7|SNV-103652-G-A|2
LQEFPVAIQTLGR
>ENST00000467374.1|SNV-212-G-A|3
ASTVMKYLR
>ENST00000264233.6|SNV-781-G-C|1
NLLRPSGKRR
>ENST00000432564.3|SNV-1434-C-T|1
LEEMPISNLGRR
>ENST00000286201.2|SNV-743-C-A|2
FLGESDCGAPCEPGR
>FUSION-ENST00000586619.1:14811-ENST00000563171.5:272|136
CLNPGDRGCSEPR
>FUSION-ENST00000350878.8:168187-ENST00000449880.6:15014|3
KTTTCCGRT
>FUSION-ENST00000446247.5:20828-ENST00000497368.1:92164|13
LQTLEPDLKK
>ENST00000564061.5|SNV-16748-G-C|5
KTMLSTSRCGSPGR
>FUSION-ENST00000586619.1:14811-ENST00000563171.5:272|143
HHWPGAVAHACNLSTLGGRGTR
>ENST00000366794.10|SNV-5786-C-G|2
VGHSMRHPDVEVDGFSELR
>FUSION-ENST00000586619.1:14811-ENST00000563171.5:272|71
VAGTTGTRHHIQLIFCIFSR
>ENST00000590168.5|SNV-28140-G-A|1
TAVRSPPGNTVSSCTAISMRK
>ENST00000373564.7|SNV-23794-A-G|3
DGDLGFEK
>ENST00000527639.2|SNV-8234-A-G|1
EKIQYLTREWL
>ENST00000255409.8|SNV-5468-G-T|1
ISQHLDFISIMTYDFHGACR
>FUSION-ENST00000586619.1:14811-ENST00000563171.5:272|182
MASALEALEGQKWR
>FUSION-ENST00000586619.1:14811-ENST00000563171.5:272|17
TETPHSHK
>FUSION-ENST00000446247.5:20828-ENST00000497368.1:92164|12
MLQTLEPDLKKR
>ENST00000449930.5|SNV-8074-A-G|1
MNYETVLSLEFPFPKPDMVTR
>ENST00000484495.5|SNV-152066-C-T|4
MVWSHLQQKFLLEAASCTR
>ENST00000389857.11|SNV-93006-G-A|6
RIEELLEENMVLEIAQKQSMNK
>ENST00000258774.10|SNV-1168-A-G|1
FPCLTVSVELLSMSSSSR
>ENST00000374531.6|SNV-425491-A-G|3
EQIILEKLR
>ENST00000498584.1|SNV-6171-G-A|1
ISAMCLPSTDWASLSHLAIV
>ENST00000495170.1|MNV-136409-AC-A|3
KNLLLPSQSPIPLLHELMRPPR
>FUSION-ENST00000350878.8:168187-ENST00000449880.6:15014|25
NATSRSRWWTSLR
>ENST00000510022.5|SNV-27653-G-A|3
HSSEDLLPDVPR
>FUSION-ENST00000586619.1:14811-ENST00000563171.5:272|179
ASALEALEGQKWRR
>ENST00000311936.8|SNV-5586-G-C|5
TEYKLVVVGAR
>ENST00000483414.1|SNV-24972-A-G|1
VVKELIRFDEETQR
>FUSION-ENST00000586619.1:14811-ENST00000563171.5:272|131
SGHCTSAWRQSK
>FUSION-ENST00000350878.8:168187-ENST00000449880.6:15014|35
ASARTYAPACSARR
>ENST00000467374.1|SNV-212-G-A|4
MASTVMKYLR
>ENST00000222388.6|SNV-855-G-C|5
NEANGRDTTEVDLLTK
>FUSION-ENST00000586619.1:14811-ENST00000563171.5:272|52
GTTSVLVRK
>FUSION-ENST00000586619.1:14811-ENST00000563171.5:272|95
SHYTQPSCFFFFFLETESRSVPR
>ENST00000449930.5|SNV-8074-A-G|2
EVMRMNYETVLSLEFPFPKPDMVTR
>ENST00000316549.11|SNV-484955-A-C|4
EDPSSQHQEANNLDKNMTNAESAR
>ENST00000246914.10|SNV-472-C-T|1
AAEDSARPELLDSAVGPGSREPLR
>ENST00000309534.10|SNV-94391-T-G|3
RAYLPDGYENENQRLNSQDC
>ENST00000354179.8|SNV-78821-A-G|2
GPELDSVMNSENDELSGVNQVVPK
>ENST00000660444.1|SNV-49787-G-A|2
ENQSTCEGWPQNAR
>ENST00000498089.1|SNV-27168-G-A|1
LDLKFQYWQTH
>ENST00000532294.1|SNV-8234-A-G|2
EGKNPVLDSWR
>ENST00000281129.7|SNV-121262-C-A|1
NQLEQELELYRRLLNQSEGSR
>ENST00000650064.2|INDEL-2376-A-AA|9
NRKVQLSTYIYK
>FUSION-ENST00000586619.1:14811-ENST00000563171.5:272|114
MNFTQAHSRETTSQIKT
>FUSION-ENST00000586619.1:14811-ENST00000563171.5:272|18
WAGRTETPHSHKCPGDTQAAGLR
>ENST00000590168.5|SNV-28140-G-A|7
DCEIKGRPCCIGTKDSCEITTR
>ENST00000498089.1|SNV-27168-G-A|2
KLDLKFQYWQTH
>FUSION-ENST00000586619.1:14811-ENST00000563171.5:272|22
CRLWCRWAGR
>ENST00000462085.1|SNV-20403-C-T|4
IRSFVSYTMGSTSPWGCCGAQPSWV
>ENST00000480590.1|SNV-1779-T-C|4
AAGPRSMLTSSAPSAGLSTSVGGR
>ENST00000462494.5|SNV-34184-C-T|5
ISPRSSSTTAPACARLASR
>ENST00000604929.1|MNV-2221-CCGAGGAGGAGGGCGAGTT-C|1
NDLVSEYQQYQDATAEEEAEEEVA
>ENST00000449914.5|SNV-72888-T-A|6
DQLCEHGKK
>ENST00000335500.8|SNV-102621-G-A|4
MDGNNTTHPKNAPESK
>ENST00000484495.5|SNV-152066-C-T|12
HKDGLVPLAAEILAGGCILHK
>ENST00000494309.5|SNV-19358-T-C|2
GIQQNSDTKTLESSIVK
>ENST00000359595.8|SNV-14076-C-T|4
DVLVAIGLRHCSFGDYQGRVHLR
>FUSION-ENST00000586619.1:14811-ENST00000563171.5:272|107
RHHARPLYFSR
>ENST00000650064.2|INDEL-2376-A-AA|3
SCPCTANQSTLGKQSDR
>ENST00000529230.6|INDEL-38176-A-AA|14
LCRFSKSIK
>FUSION-ENST00000290219.10:18790-ENST00000578646.5:60815|43
NGIKHDGTMCDTCR
>FUSION-ENST00000350878.8:168187-ENST00000449880.6:15014|24
SRWWTSLR
>FUSION-ENST00000586014.5:14811-ENST00000563171.5:272|10
IERIHCYHGK
>ENST00000529230.6|INDEL-38176-A-AA|3
TCCANHLGEIQR
>ENST00000342002.6|SNV-3832-T-C|1
DNELSPER
>ENST00000366733.5|SNV-1532-T-A|2
ATLTRVHR
>ENST00000511552.5|SNV-19079-G-T|11
LTETLMLELMNLKLNK
>ENST00000222388.6|SNV-855-G-C|2
DTTEVDLLTKELEDFEMK
>ENST00000402399.6|SNV-1808-A-G|2
QHAWLPLTIEIKGRLQLR
>FUSION-ENST00000586619.1:14811-ENST00000563171.5:272|73
PKLFFCILFLFLFF
>FUSION-ENST00000586619.1:14811-ENST00000563171.5:272|133
GCSEPRSGHCTSAWRQSK
>FUSION-ENST00000586619.1:14811-ENST00000563171.5:272|32
WNYRCAPTCLSNFCSFSR
>FUSION-ENST00000586014.5:14811-ENST00000563171.5:272|19
EDAAQFAAGMASALEALEGQKWR
>ENST00000389857.11|SNV-93006-G-A|2
SAHLGWELEQLSKNADLSDASR
>FUSION-ENST00000350878.8:168187-ENST00000449880.6:15014|29
GARVRNATSR
>ENST00000643461.1|SNV-1007-A-C|9
AARPRCPWKRPYCASPR
>ENST00000251496.7|SNV-14045-A-G|2
APIVTVGVNSDPADVRK
>ENST00000509648.5|SNV-19079-G-T|6
LELMNLKLNK
>ENST00000428738.5|SNV-19358-T-C|1
GIQQNSGFGKTSLNRR
>ENST00000355928.7|SNV-23794-A-G|5
DGDLGFEKGEQLRILEQ
>ENST00000529230.6|INDEL-38176-A-AA|10
EGCWKGHQCHVGGFGSK
>ENST00000339917.10|SNV-848-A-G|1
YLISFYRAIESTSR
>ENST00000269394.4|SNV-8937-C-G|2
LYPPEQSLTAFRAVK
>FUSION-ENST00000586619.1:14811-ENST00000563171.5:272|15
TETPHSHKCPGDTQAAGLRT
>ENST00000462494.5|SNV-34184-C-T|4
SSSTTAPACAR
>ENST00000637271.1|SNV-234488-A-G|14
MWHLFAQDMKYALEEREK
>FUSION-ENST00000586619.1:14811-ENST00000563171.5:272|109
HDYSGISTP
>FUSION-ENST00000586619.1:14811-ENST00000563171.5:272|34
QFCLSLLSR
>ENST00000646042.1|SNV-14853-G-A|4
WQSKPRNK
>ENST00000462494.5|SNV-34184-C-T|10
MMISPRSSSTTAPACAR
>ENST00000472220.1|SNV-59190-C-T|7
TGNGKSLVQLCHRGR
>FUSION-ENST00000586014.5:14811-ENST00000563171.5:272|3
SFTVPNMVK
>FUSION-ENST00000350878.8:168187-ENST00000449880.6:15014|13
VTAPLGPTALSWCTRR
>ENST00000635107.1|SNV-7368-G-A|7
MLLSWLHR
>ENST00000250018.6|SNV-12879-G-A|1
QKYFADLAMNYKHGDPIPK
>ENST00000367928.5|SNV-20757-G-C|2
YHKQNLFMAENQFNVPK
>ENST00000468868.1|SNV-1168-A-G|6
LTNKRFPCLTVSVELVSR
>ENST00000318238.9|SNV-14670-G-A|1
IINLYHHPGCGGTTLAIHVLWDLKK
>FUSION-ENST00000586014.5:14811-ENST00000563171.5:272|13
FTLLGLGLLVGK
>ENST00000420798.6|SNV-7243-C-G|2
VPNSRPAEYEFFWGLRSYHETSK
>ENST00000508906.6|SNV-8234-A-G|2
EKIQYLTR
>ENST00000374531.6|SNV-425491-A-G|1
LRETEKSFK
>ENST00000473185.1|SNV-5468-G-T|6
MEPVVGPQAITVPCSEVRR
>FUSION-ENST00000586619.1:14811-ENST00000563171.5:272|117
NFTQAHSR
>ENST00000428738.5|SNV-19358-T-C|6
VRRGIQQNSGFGK
>ENST00000484495.5|SNV-152066-C-T|2
MVWSHLQQKFLLEAASCTRAESTR
>FUSION-ENST00000392102.6:29750-ENST00000472706.5:242092|9
SDDMDTSVEDIGGRSCVTRFVR
>ENST00000619578.4|SNV-234488-A-G|6
VSAEVMWHLFAQDMKYALEER
>ENST00000462494.5|SNV-34184-C-T|2
LASRATMPPGPSSPPSWGAPGTR
>ENST00000637569.1|SNV-158506-C-G|3
VVDVYKVMEKWLGER
>ENST00000258455.8|SNV-59190-C-T|2
HDVTCTVSGGGRSAQAGAI
>ENST00000570175.1|SNV-66634-G-T|3
SGHMSTCCSTAFRQQPLLWAWR
>ENST00000395314.8|MNV-58978-AGAG-A|1
VIDLLKPDQVEGIQKSGTKK
>ENST00000373564.7|SNV-23794-A-G|4
FSLMPLVFTDNLVIALHSYEPSR
>ENST00000529230.6|INDEL-38176-A-AA|19
STNKKPQTGSWR
>ENST00000269394.4|SNV-8937-C-G|3
LYPPEQSLTAFR
>ENST00000435029.6|SNV-2974-C-A|4
EKQLVSTLQCQDEELEK
>ENST00000222388.6|SNV-855-G-C|4
NEANGRDTTEVDLLTKELEDFEMK
>ENST00000308748.10|SNV-1037-G-A|1
TEGLVNRRLR
>ENST00000374343.5|INDEL-27601-C-CA|7
TLHNFAR
>ENST00000637271.1|SNV-234488-A-G|10
MKYALEEREK
>ENST00000511044.1|SNV-15928-G-A|2
WYRTCHLQTHS
>ENST00000432591.5|INDEL-5563-G-GCATCA|1
QMESLSL
>FUSION-ENST00000586619.1:14811-ENST00000563171.5:272|94
LECSGTILPHCNLR
>ENST00000473043.5|SNV-253508-G-A|5
MMPHELPLSSYKKITAIS
>ENST00000651943.2|SNV-737835-G-A|4
GVVVVRQVSDLKQLFAYPGCNAGIR
>ENST00000484495.5|SNV-152066-C-T|11
MHKDGLVPLAAEILAGGCILHKGR
>ENST00000590168.5|SNV-28140-G-A|2
TAVRSPPGNTVSSCTAISMR
>ENST00000248901.11|SNV-30025-G-A|5
VDDPKKPFCLELYNPSCQGQK
>ENST00000402394.6|SNV-17757-G-A|2
ENGKEAKELPGETLESK
>ENST00000498089.1|SNV-27168-G-A|3
MKLDLKFQYWQTH
>ENST00000409517.5|MNV-135255-TG-T|8
IDQSNRAVSQGTPYNPDGQPMEVS
>ENST00000468630.5|SNV-4531-A-C|2
HREALRPLTTTDASFQMPK
>ENST00000407879.1|SNV-2626-T-C|3
LGAAMRGR
>FUSION-ENST00000586619.1:14811-ENST00000563171.5:272|111
ETTSQIKT
>ENST00000420798.6|SNV-7243-C-G|4
RVPNSRPAEYEFFWGLRSYHETSK
>ENST00000397081.8|SNV-253508-G-A|3
AASIVLQEDNCHFLR
>ENST00000342002.6|SNV-3832-T-C|2
HCTLTMETEAIDGYITRDNELSPER
>ENST00000592782.5|SNV-34936-A-T|1
IQEILKAIELFSVGQGPAK
>FUSION-ENST00000586619.1:14811-ENST00000563171.5:272|93
SVPRLECSGAISAR
>ENST00000251496.7|SNV-14045-A-G|1
APIVTVGVNSDPADVRKK
>ENST00000529230.6|INDEL-38176-A-AA|6
MSYWPGCWAKEEIWTICR
>ENST00000637271.1|SNV-234488-A-G|11
KYALEER
>ENST00000461237.5|SNV-3065-C-T|1
NQNENINTNPIIPEVDYK
>FUSION-ENST00000586619.1:14811-ENST00000563171.5:272|74
MPKLFFCILFLFLFF
>FUSION-ENST00000586619.1:14811-ENST00000563171.5:272|70
LFFCILFLFLFF
>ENST00000637569.1|SNV-158506-C-G|5
ALALLEDLVTKVVDVYKVMEK
>ENST00000468630.5|SNV-4531-A-C|1
EALRPLTTTDASFQMPK
>FUSION-ENST00000586619.1:14811-ENST00000563171.5:272|49
KGLAPLGHTEKYSGLQLSHL
>ENST00000428738.5|SNV-19358-T-C|5
RGIQQNSGFGK
>ENST00000621863.4|INDEL-5563-G-GCATCA|7
TFITQQGIKSQHHIQK
>FUSION-ENST00000586619.1:14811-ENST00000563171.5:272|155
RLCGLGLPLYPAGTWFTR
>ENST00000494309.5|SNV-19358-T-C|3
GIQQNSDTK
>ENST00000529230.6|INDEL-38176-A-AA|4
EEIWTICRTCCANHLGEIQR
>ENST00000473185.1|SNV-5468-G-T|8
MEPVVGPQAITVPCSEVR
>ENST00000234296.7|SNV-25763-A-G|2
SLRERLIVPR
>ENST00000296511.10|SNV-19079-G-T|1
DPDAGIDESQVEQDAQALFQAGELK
>ENST00000466521.5|SNV-6522-G-A|4
DMRPLTCWTR
>ENST00000532451.1|SNV-37753-C-T|2
MTLVRPGS
>FUSION-ENST00000586619.1:14811-ENST00000563171.5:272|120
DQYSMNFTQAHSRETTSQIK
>FUSION-ENST00000586619.1:14811-ENST00000563171.5:272|23
NHLGIWLKCRLWCR
>ENST00000265713.8|INDEL-73329-A-AA|8
QVKETKHGIK
>ENST00000509059.5|SNV-82808-C-T|1
STLAIDPVTSK
>ENST00000374253.9|SNV-5920-G-A|3
LQIQPGDEVVQINKQVVVREER
>ENST00000269394.4|SNV-8937-C-G|1
LYPPEQSLTAFRAVKK
>ENST00000434748.2|SNV-92700-A-G|5
VSALTNHDREPDNGEEEQER
>FUSION-ENST00000586619.1:14811-ENST00000563171.5:272|106
HHARPLYFSR
>FUSION-ENST00000586619.1:14811-ENST00000563171.5:272|151
LCGLGLPLYPAGTWFTRR
>ENST00000468868.1|SNV-1168-A-G|1
FPCLTVSVELVSRRVR
>ENST00000355683.9|SNV-470-A-G|6
FEMERAR
>ENST00000529230.6|INDEL-38176-A-AA|18
STNKKPQTGSWRLCR
>ENST00000372979.9|INDEL-29628-A-AA|1
VCFQGGEGAEL
>FUSION-ENST00000586619.1:14811-ENST00000563171.5:272|118
MNFTQAHSR
>ENST00000265713.8|INDEL-73329-A-AA|1
SLQQSSNWPWKG
>FUSION-ENST00000586014.5:14811-ENST00000563171.5:272|6
IHCYHGKLSLAFCAFQCDRVHLCVK
>FUSION-ENST00000586619.1:14811-ENST00000563171.5:272|37
MPFSCLSLPSSWDYR
>ENST00000409517.5|MNV-135255-TG-T|5
DSPWRFR
>ENST00000258774.10|SNV-1168-A-G|3
LTNKRFPCLTVSVELLSMSSSSR
>ENST00000468868.1|SNV-1168-A-G|3
FPCLTVSVELVSR
>ENST00000481138.6|MNV-57607-CAG-C|1
THTGETL
>FUSION-ENST00000586619.1:14811-ENST00000563171.5:272|83
CKLCLPGK
>FUSION-ENST00000586619.1:14811-ENST00000563171.5:272|110
MHDYSGISTP
>ENST00000505061.5|SNV-43841-C-T|1
ISPFLTSPQVSAWPPCLATQRLSLA
>ENST00000469344.1|SNV-17019-T-G|8
ASWSSFVHIKRAK
>ENST00000308742.9|SNV-4140-A-T|1
YAILNYLLVPAYIFAGWSIADSLK
>ENST00000617677.1|SNV-59404-T-A|5
QEEFKHIAVYPCK
>FUSION-ENST00000586619.1:14811-ENST00000563171.5:272|69
HHIQLIFCIFSR
>ENST00000462085.1|SNV-20403-C-T|3
SFVSYTMGSTSPWGCCGAQPSWV
>FUSION-ENST00000392102.6:29750-ENST00000472706.5:242092|11
SDDMDTSVEDIGGR
>FUSION-ENST00000586619.1:14811-ENST00000563171.5:272|59
LVLNSWAQVILPLQPPKVLGLQA
>FUSION-ENST00000350878.8:168187-ENST00000449880.6:15014|5
AATEVTWWALRKTTTCCGR
>FUSION-ENST00000419781.5:20828-ENST00000497368.1:92164|1
HYYFLGRMLGKVK
>ENST00000316549.11|SNV-484955-A-C|1
NMTNAESARLFRMWYSFDHK
>ENST00000509648.5|SNV-19079-G-T|9
MLELMNLK
>ENST00000432564.3|SNV-1434-C-T|3
TQRLEEMPISNLGRR
>ENST00000398417.6|MNV-29811-GCAGAATGGATTTA-G|1
TAIFSTTR
>FUSION-ENST00000586619.1:14811-ENST00000563171.5:272|67
MPGPCILVEK
>FUSION-ENST00000586619.1:14811-ENST00000563171.5:272|98
MSHYTQPSCFFFFFLETESR
>ENST00000368234.7|SNV-212-G-A|2
LNSGGRWDSEVMASTVMK
>ENST00000492869.1|SNV-152066-C-T|9
DKFMHKDGLVPLAAEILAGGC
>ENST00000374183.5|SNV-20403-C-T|1
FLHNGQHEPLGLLR
>FUSION-ENST00000355740.7:376-ENST00000371922.1:36946|22
LGIWTLLPLTHNEFTITHVIVPK
>ENST00000570175.1|SNV-66634-G-T|4
MSGHMSTCCSTAFRQQPLLWAWR
>ENST00000380206.4|SNV-370-G-A|1
DSSAAWDKTLLDK
>ENST00000286201.2|SNV-743-C-A|3
VPPYLGYRFLGESDCGAPCEPGR
>FUSION-ENST00000586619.1:14811-ENST00000563171.5:272|26
MNHLGIWLKCR
>ENST00000250448.5|SNV-3931-C-T|4
QNQQRWQNSICHSLSFNDCFVK
>ENST00000382456.7|INDEL-5563-G-GCATCA|6
TFITQQGIKSQHQQK
>ENST00000379705.8|SNV-86519-G-A|5
RNVNAPYRDHIPLR
>ENST00000645123.1|MNV-63836-TGAG-T|2
SDEHMEEAITSASFL
>ENST00000543095.7|SNV-104770-G-A|1
TWAEVYIIAVQRHKNHR
>ENST00000355683.9|SNV-470-A-G|3
ARWEVERAELQAR
>ENST00000418310.5|SNV-24972-A-G|1
ETGEVMVVKELIRFDEETQR
>ENST00000606455.5|MNV-135255-TG-T|2
IDQSNRAVSQGTPYNPDGQPMEV
>ENST00000335500.8|SNV-102621-G-A|6
MDGNNTTHPK
>ENST00000264025.8|INDEL-64233-G-GAGG|1
AGPLGGSSYEEEEEEEEEGGGGGER
>FUSION-ENST00000586619.1:14811-ENST00000563171.5:272|65
MPGPCILVEKGFHHIGQAGFK
>ENST00000643461.1|SNV-1007-A-C|2
SSPSSWGRK
>ENST00000317775.11|SNV-140614-T-A|3
DLDGKSHKPLPHGVENDR
>ENST00000359595.8|SNV-14076-C-T|1
HCSFGDYQGRVHLRQDK
>ENST00000435029.6|SNV-2974-C-A|1
QLVSTLQCQDEELEKMR
>ENST00000498167.1|SNV-4531-A-C|2
EALRPLTTCLKK
>ENST00000393217.7|SNV-91642-G-T|2
NHTILKK
>ENST00000308543.3|SNV-103652-G-A|2
LQEFPVAIQTLGRLQELFK
>ENST00000478109.1|SNV-15210-C-T|1
TLSSRLSLPR
>ENST00000373564.7|SNV-23794-A-G|2
DGDLGFEKGEQLR
>FUSION-ENST00000350878.8:168187-ENST00000449880.6:15014|8
SWPCYCCYAGSTVPAARPAWHFSR
>ENST00000646042.1|SNV-14853-G-A|6
SGALCLLNFTGNMWQSKPRNK
>ENST00000467374.1|SNV-212-G-A|2
MASTVMKYLRR
>ENST00000361530.11|SNV-5920-G-A|2
QVVVGWPRK
>ENST00000505061.5|SNV-43841-C-T|2
ISPFLTSPQVSAWPPCLATQR
>ENST00000493544.1|SNV-24023-G-C|6
MRGAAGLQREIQDGAYSGSCYHR
>ENST00000564061.5|SNV-16748-G-C|3
TMLSTSRCGSPGR
>ENST00000367607.8|SNV-59673-G-T|2
RLQETYSKFLLEK
>ENST00000469344.1|SNV-17019-T-G|14
MQDLPYVQIRASWSSFVHIK
>ENST00000309534.10|SNV-94391-T-G|1
AYLPDGYENENQRLNSQDC
>FUSION-ENST00000592139.1:14811-ENST00000563171.5:272|1
RPSPPFPLPPGGHQLCHRPGCQV
>ENST00000264233.6|SNV-781-G-C|3
NLLRPSGKR
>ENST00000309534.10|SNV-94391-T-G|5
SDQLRRAYLPDGYENENQR
>ENST00000372979.9|INDEL-29628-A-AA|2
IRVCFQGGEGAEL
>ENST00000355683.9|SNV-470-A-G|5
FEMERARWEVER
>FUSION-ENST00000586619.1:14811-ENST00000563171.5:272|153
RLCGLGLPLYPAGTWFTRR
>FUSION-ENST00000586619.1:14811-ENST00000563171.5:272|100
QSLTLLPR
>FUSION-ENST00000425487.2:37-ENST00000309268.11:5187|31
IGTVPVGR
>ENST00000611841.1|SNV-94293-G-A|4
TAVRAWEFWNLKTLQK
>FUSION-ENST00000350878.8:168187-ENST00000449880.6:15014|18
RWWCAAPSGTRMTTAPTATPWK
>ENST00000374343.5|INDEL-27601-C-CA|5
TLHNFARDRIPR
>ENST00000650064.2|INDEL-2376-A-AA|1
QSDRFGISNG
>ENST00000563808.1|SNV-14076-C-T|6
EGRAGGHRAEALLLWGLPRPR
>ENST00000470035.1|INDEL-27601-C-CA|5
MEVSQPTKKLSTTLPEIEYR
>ENST00000461237.5|SNV-3065-C-T|2
TGRNQNENINTNPIIPEVDYK
>ENST00000316549.11|SNV-484955-A-C|3
NMTNAESAR
>FUSION-ENST00000425487.2:37-ENST00000309268.11:5187|32
VGVNGFGRIGTVPVGR
>ENST00000435029.6|SNV-2974-C-A|6
SASEKEK
>ENST00000389484.8|SNV-1429224-A-G|3
NDATEAITMR
>ENST00000649430.1|SNV-321062-A-T|1
FLSVVSCRVHRAGPCR
>ENST00000660444.1|SNV-49787-G-A|3
MENQSTCEGWPQNAR
>ENST00000523207.2|SNV-399501-C-A|1
DDFARSMELIDVAVEKAGESANTK
>ENST00000251496.7|SNV-14045-A-G|3
APIVTVGVNSDPADVR
>ENST00000623607.4|SNV-257065-C-T|2
PAVNLGQVPLK
>ENST00000374343.5|INDEL-27601-C-CA|9
KTLHNFAR
>FUSION-ENST00000586619.1:14811-ENST00000563171.5:272|35
HPPPHPANFLYF
>ENST00000649554.1|SNV-37308-G-A|4
LEGPRSKPK
>FUSION-ENST00000586619.1:14811-ENST00000563171.5:272|129
QSKIPSQK
>FUSION-ENST00000586619.1:14811-ENST00000563171.5:272|124
NARLLRDQYSMNFTQAHSR
>FUSION-ENST00000350878.8:168187-ENST00000449880.6:15014|45
NSTSSRSTRTPSAR
>ENST00000473043.5|SNV-253508-G-A|1
PHELPLSSYKKITAIS
>ENST00000438817.6|SNV-292644-C-T|1
VFAKPEIPVIVENNSMDVLVERR
>FUSION-ENST00000350878.8:168187-ENST00000449880.6:15014|7
AATEVTWWALR
>ENST00000295824.14|SNV-27168-G-A|1
ANDPQIAPYLTHEIRSK
>ENST00000650064.2|INDEL-2376-A-AA|7
KVQLSTYIYKSCPCTANQSTLGK
>ENST00000580729.2|SNV-4386-C-G|1
QLPTGLLQVLRGRLRPGDGLLR
>ENST00000376113.6|SNV-36692-G-A|2
LNECLQEVYKPDWPGR
>ENST00000508906.6|SNV-8234-A-G|1
EKIQYLTRGEESSSDTNK
>ENST00000646042.1|SNV-14853-G-A|8
QILLYTMNPNKFR
>ENST00000265713.8|INDEL-73329-A-AA|6
ETKHGIKR
>FUSION-ENST00000586619.1:14811-ENST00000563171.5:272|55
MQGCLLRGTTSVLVRK
>ENST00000536101.5|SNV-179240-G-A|4
TSVSKKELEK
>ENST00000342711.6|SNV-12159-C-T|1
DPQFLATPVLASDVIHAQSRDLPR
>ENST00000473043.5|SNV-253508-G-A|4
MPHELPLSSYKKITAIS
>ENST00000379915.4|SNV-30482-C-A|3
LTYDLTFAYER
>ENST00000529230.6|INDEL-38176-A-AA|16
KPQTGSWRLCR
>ENST00000258774.10|SNV-1168-A-G|2
RFPCLTVSVELLSMSSSSR
>ENST00000644435.1|SNV-247-C-G|1
SCSDSVEYLTLNFGPLETVHRWRR
>ENST00000510520.5|SNV-19685-C-A|9
CEILTDDPEGGPAR
>ENST00000481138.6|MNV-57607-CAG-C|2
VHQRTHTGETL
>ENST00000329615.4|SNV-16722-C-A|1
YPLPTVLPPL
>FUSION-ENST00000586014.5:14811-ENST00000563171.5:272|14
GTSECGCVAWGCRFTLLGLGLLVGK
>FUSION-ENST00000586619.1:14811-ENST00000563171.5:272|77
LCLPGKCHSPASASRVAGTTGTR
>FUSION-ENST00000425487.2:37-ENST00000309268.11:5187|33
VKVGVNGFGRIGTVPVGR
>FUSION-ENST00000586619.1:14811-ENST00000563171.5:272|85
VAGTIGVSHHTRVIFCIFSR
>FUSION-ENST00000350878.8:168187-ENST00000449880.6:15014|2
TTTCCGR
>ENST00000434687.5|SNV-3832-T-C|3
METEAIDGYITRDNELSPER
>ENST00000650064.2|INDEL-2376-A-AA|5
VQLSTYIYKSCPCTANQSTLGK
>ENST00000359595.8|SNV-14076-C-T|5
DVLVAIGLRHCSFGDYQGR
>ENST00000576629.5|SNV-37282-A-C|2
LGSPAPREVEQPPTQQGPEK
>ENST00000650064.2|INDEL-2376-A-AA|8
KVQLSTYIYK
>ENST00000590168.5|SNV-28140-G-A|3
AAPAASAPRTAVR
>ENST00000646042.1|SNV-14853-G-A|10
KQILLYTMNPNKFR
>ENST00000532294.1|SNV-8234-A-G|1
EGKNPVLDSWRGVFVR
>FUSION-ENST00000350878.8:168187-ENST00000449880.6:15014|43
STRTPSARSTTR
>ENST00000367829.5|SNV-5656-C-T|1
GFIACFAIGILCLLLGTVLLWVPRK
>ENST00000621863.4|INDEL-5563-G-GCATCA|6
TFITQQGIKSQHHIQKK
>ENST00000637569.1|SNV-158506-C-G|2
VMEKWLGER
>ENST00000484495.5|SNV-152066-C-T|10
HKDGLVPLAAEILAGGCILHKGR
>ENST00000468868.1|SNV-1168-A-G|5
RFPCLTVSVELVSR
>ENST00000529230.6|INDEL-38176-A-AA|11
SIKEGCWKGHQCHVGGFGSK
>ENST00000529230.6|INDEL-38176-A-AA|7
MSYWPGCWAK
>FUSION-ENST00000586014.5:14811-ENST00000563171.5:272|17
RAKGTSECGCVAWGCR
>ENST00000263025.9|SNV-6522-G-A|1
ALDLLDQMLTFNPNKR
>FUSION-ENST00000350878.8:168187-ENST00000449880.6:15014|47
DSPLQGSGQQNSQAGQRNSTSSR
>ENST00000617677.1|SNV-59404-T-A|4
QEEFKHIAVYPCKIK
>ENST00000374253.9|SNV-5920-G-A|4
LQIQPGDEVVQINKQVVVR
>FUSION-ENST00000367463.5:194405-ENST00000503581.6:649499|1
NEQVRNVKLI
>FUSION-ENST00000367463.5:194405-ENST00000503581.6:649499|2
NEQVRNVK
>FUSION-ENST00000586619.1:14811-ENST00000563171.5:272|82
CKLCLPGKCHSPASASR
>FUSION-ENST00000586619.1:14811-ENST00000563171.5:272|150
MCKMHHWPGAVAHACNLSTLGGR
>ENST00000473043.5|SNV-253508-G-A|8
MPHELPLSSYK
>ENST00000649554.1|SNV-37308-G-A|5
MLEGPRSKPK
>FUSION-ENST00000350878.8:168187-ENST00000449880.6:15014|19
RWWCAAPSGTR
>ENST00000472220.1|SNV-59190-C-T|9
TGNGKSLVQLCHR
>FUSION-ENST00000367463.5:194405-ENST00000503581.6:649499|3
LTKNEQVRNVK
>FUSION-ENST00000350878.8:168187-ENST00000449880.6:15014|9
APSGGSSPCSSSSCR
>ENST00000434687.5|SNV-3832-T-C|5
METEAIDGYITR
>ENST00000505484.5|SNV-124589-C-T|5
MFIRIIRRPTLR
>ENST00000649827.1|INDEL-73329-A-AA|10
ETKHGVSCTCGK
>FUSION-ENST00000586014.5:14811-ENST00000563171.5:272|1
SFTVPNMVKLRLY
>ENST00000617677.1|SNV-59404-T-A|3
HIAVYPCK
>FUSION-ENST00000586619.1:14811-ENST00000563171.5:272|6
EEVSASGQDSWEAWESKGSAK
>ENST00000649554.1|SNV-37308-G-A|2
LEGPRSKPKLK
>ENST00000242848.8|MNV-72817-CAGC-C|3
GSRGSQIDSHSSNSNYHDWETR
>ENST00000643461.1|SNV-1007-A-C|3
SSPSSWGR
>ENST00000591680.6|SNV-102621-G-A|3
ASEQMDGNNTTHPK
>ENST00000376113.6|SNV-36692-G-A|1
LNECLQEVYKPDWPGRDEANK
>ENST00000484179.5|SNV-192848-G-T|1
MMVLQDS
>ENST00000417164.5|SNV-12879-G-A|1
QKYFADLAMNYKQAYR
>ENST00000402399.6|SNV-1808-A-G|1
GRLQLRVLLR
>ENST00000472220.1|SNV-59190-C-T|10
MTGNGKSLVQLCHR
>ENST00000462494.5|SNV-34184-C-T|9
MISPRSSSTTAPACAR
>ENST00000289865.12|SNV-4773-A-T|4
DCFNLFTKVEELESENAPVCDRCR
>ENST00000333447.11|SNV-390750-C-T|6
MNEEHNKRLSDMVDR
>ENST00000470035.1|INDEL-27601-C-CA|4
EVSQPTKKLSTTLPEIEYR
>ENST00000409517.5|MNV-135255-TG-T|4
MDSPWRFRNGR
>ENST00000472220.1|SNV-59190-C-T|8
MTGNGKSLVQLCHRGR
>ENST00000394735.5|SNV-196123-C-T|2
GIDSSYCPSQKDVEPPK
>ENST00000523207.2|SNV-399501-C-A|3
NGSIVSMNLKDDFAR
>ENST00000536101.5|SNV-179240-G-A|1
ELEKVHSQLEQSEAKCEEALK
>ENST00000646042.1|SNV-14853-G-A|1
NKSCCTP
>ENST00000374531.6|SNV-425491-A-G|2
EQIILEKLRETEK
>ENST00000469765.5|SNV-23794-A-G|1
SPLATEIWALRRGNSSASWSR
>FUSION-ENST00000586014.5:14811-ENST00000563171.5:272|8
IHCYHGK
>FUSION-ENST00000586619.1:14811-ENST00000563171.5:272|63
GFHHIGQAGFK
>ENST00000432591.5|INDEL-5563-G-GCATCA|6
SSHRSPARAK
>FUSION-ENST00000350878.8:168187-ENST00000449880.6:15014|22
WWTSLREPR
>ENST00000340333.7|SNV-3393-G-T|6
MERSAFMELYAGSR
>ENST00000472220.1|SNV-59190-C-T|3
GRGRVDETSWTTYY
>ENST00000505484.5|SNV-124589-C-T|2
QTLWKGICPQKCL
>ENST00000379091.8|SNV-33230-G-A|3
CPHCSYVAKYRQTLK
>ENST00000355928.7|SNV-23794-A-G|9
MPLVFTDNLVIALHSYEPSR
>FUSION-ENST00000350878.8:168187-ENST00000449880.6:15014|41
TPSARSTTRR
>ENST00000484495.5|SNV-152066-C-T|9
DGLVPLAAEILAGGCILHK
>ENST00000357232.10|SNV-257065-C-T|3
AVPPRMPAVNLGQVPLKHPR
>ENST00000509648.5|SNV-19079-G-T|7
MLELMNLKLNK
>ENST00000389857.11|SNV-93006-G-A|5
IEELLEENMVLEIAQKQSMNK
>FUSION-ENST00000586619.1:14811-ENST00000563171.5:272|164
MAAGKGDQ
>ENST00000402394.6|SNV-17757-G-A|5
GEAGGQAEARENGK
>FUSION-ENST00000586619.1:14811-ENST00000563171.5:272|47
GLAPLGHTEKYSGLQLSHL
>ENST00000484495.5|SNV-152066-C-T|3
VWSHLQQKFLLEAASCTR
>ENST00000317775.11|SNV-140614-T-A|1
SHKPLPHGVENDRVFNDLWGK
>FUSION-ENST00000586619.1:14811-ENST00000563171.5:272|141
MLRDEKCLNPGDR
>ENST00000650064.2|INDEL-2376-A-AA|10
VLYKSKNR
>ENST00000367829.5|SNV-5656-C-T|2
GFIACFAIGILCLLLGTVLLWVPR
>ENST00000470035.1|INDEL-27601-C-CA|7
MEVSQPTKK
>ENST00000382456.7|INDEL-5563-G-GCATCA|3
SQHQQKKSSHR
>ENST00000342711.6|SNV-12159-C-T|2
DPQFLATPVLASDVIHAQSR
>ENST00000394735.5|SNV-196123-C-T|3
GIDSSYCPSQK
>ENST00000564061.5|SNV-16748-G-C|6
KTMLSTSR
>FUSION-ENST00000350878.8:168187-ENST00000449880.6:15014|10
TALRAPSGGSSPCSSSSCR
>ENST00000258455.8|SNV-59190-C-T|3
LGKHDVTCTVSGGGRSAQAGAI
>ENST00000265843.9|SNV-81192-G-A|2
IKHHISCIEK
>ENST00000646042.1|SNV-14853-G-A|3
MWQSKPRNKSCCTP
>ENST00000258774.10|SNV-1168-A-G|4
IKLTNKR
>FUSION-ENST00000586619.1:14811-ENST00000563171.5:272|50
KGLAPLGHTEK
>FUSION-ENST00000350878.8:168187-ENST00000449880.6:15014|28
VRNATSR
>ENST00000503804.5|SNV-19685-C-A|1
HMCEILTDDPEGGPARIPFK
>ENST00000286918.9|SNV-2223-G-T|4
RALAPPSSGFR
>ENST00000570175.1|SNV-66634-G-T|6
MSGHMSTCCSTAFR
>FUSION-ENST00000586619.1:14811-ENST00000563171.5:272|86
VAGTIGVSHHTR
>ENST00000536101.5|SNV-179240-G-A|5
THALLSDVQLLLGTMEDGKTSVSKK
>ENST00000532294.1|SNV-8234-A-G|4
MTLPCSFHCREGKNPVLDSWR
>ENST00000379942.5|SNV-73236-T-A|2
SLNLVDSPQPLQEK
>FUSION-ENST00000586619.1:14811-ENST00000563171.5:272|162
MPVISALWEAEAHGLPEVR
>ENST00000498167.1|SNV-4531-A-C|5
HREALRPLTTCLK
>ENST00000379705.8|SNV-86519-G-A|1
DHIPLRIVRAESELSPSEK
>ENST00000369577.8|SNV-102869-G-T|2
KVFKYFK
>ENST00000367278.7|SNV-103652-G-A|1
LQEFPVAIQTLGRLQELGFHNNNIK
>ENST00000374343.5|INDEL-27601-C-CA|4
ERKGQGCQK
>ENST00000376113.6|SNV-36692-G-A|5
AMHEASKKLNECLQEVYKPDWPGR
>ENST00000606455.5|MNV-135255-TG-T|1
AVSQGTPYNPDGQPMEV
>ENST00000646042.1|SNV-14853-G-A|11
KQILLYTMNPNK
>ENST00000615879.4|SNV-16748-G-C|2
HITVRFSRPESEQAR
>ENST00000234040.9|SNV-24023-G-C|3
GAAGLQREIQDGAYSGSCYHRDGLR
>FUSION-ENST00000350878.8:168187-ENST00000449880.6:15014|42
TPSARSTTR
>ENST00000289865.12|SNV-4773-A-T|5
DCFNLFTKVEELESENAPVCDR
>ENST00000397081.8|SNV-253508-G-A|4
LALVNDAPRAASIVLQEDNCHFLR
>ENST00000389484.8|SNV-1429224-A-G|2
NDATEAITMRTGLGVNLK
>ENST00000510520.5|SNV-19685-C-A|4
QHAWWVLEHCAEAHVR
>ENST00000409517.5|MNV-135255-TG-T|2
FRNGRSATYGN
>ENST00000469344.1|SNV-17019-T-G|15
QDLPYVQIR
>ENST00000510520.5|SNV-19685-C-A|7
CEILTDDPEGGPARIPFK
>ENST00000564061.5|SNV-16748-G-C|1
LSTSRCGSPGR
>ENST00000592782.5|SNV-34936-A-T|2
MNSLPAERIQEILK
>ENST00000355683.9|SNV-470-A-G|4
ARWEVER
>ENST00000253413.10|SNV-34181-C-G|5
KIKVCNTLESR
>FUSION-ENST00000586619.1:14811-ENST00000563171.5:272|87
LECSGAISARCKLCLPGK
>ENST00000473185.1|SNV-5468-G-T|5
EPVVGPQAITVPCSEVRR
>ENST00000366733.5|SNV-1532-T-A|1
ATLTRVHRQAYAR
>ENST00000510022.5|SNV-27653-G-A|2
HSSEDLLPDVPRR
>ENST00000269394.4|SNV-8937-C-G|5
AASSALGRLYPPEQSLTAFR
>ENST00000510520.5|SNV-19685-C-A|5
MQHAWWVLEHCAEAHVR
>FUSION-ENST00000586619.1:14811-ENST00000563171.5:272|97
SHYTQPSCFFFFFLETESR
>ENST00000369577.8|SNV-102869-G-T|1
VFKYFKNLIAHVK
>ENST00000650064.2|INDEL-2376-A-AA|4
SCPCTANQSTLGK
>ENST00000590168.5|SNV-28140-G-A|8
MDCEIKGRPCCIGTKDSCEITTR
>ENST00000409392.5|SNV-16722-C-A|2
EGAGTVPPPHRPASSVTK
>ENST00000265713.8|INDEL-73329-A-AA|10
YTNPIGRPKKQVK
>ENST00000492869.1|SNV-152066-C-T|1
VWSHLQQKFLLEAA
>ENST00000468630.5|SNV-4531-A-C|3
EKHREALRPLTTTDASFQMPK
>ENST00000619578.4|SNV-234488-A-G|5
VSAEVMWHLFAQDMKYALEEREK
>ENST00000664776.1|SNV-253089-C-T|2
AVFSLVFLGYILDR
>ENST00000361530.11|SNV-5920-G-A|1
QVVVGWPRKNMVR
>ENST00000635107.1|SNV-7368-G-A|6
LLSWLHR
>ENST00000467374.1|SNV-212-G-A|1
ASTVMKYLRR
>ENST00000621863.4|INDEL-5563-G-GCATCA|3
SQHHIQKKSSHR
>ENST00000490072.5|SNV-152066-C-T|2
MVWSHLQQK
>ENST00000532294.1|SNV-8234-A-G|6
MTLPCSFHCREGK
>ENST00000646042.1|SNV-14853-G-A|9
QILLYTMNPNK
>ENST00000484495.5|SNV-152066-C-T|1
VWSHLQQKFLLEAASCTRAESTR
>ENST00000649430.1|SNV-321062-A-T|6
QDFKIPVSLFSSRFLSVVSCR
>ENST00000649786.1|SNV-68384-C-T|1
LIFYPPHQDYTWTFDDIIVFAFSSR
>FUSION-ENST00000586619.1:14811-ENST00000563171.5:272|12
MVKSHLY
>ENST00000494309.5|SNV-19358-T-C|4
RGIQQNSDTKTLESSIVK
>ENST00000496029.1|SNV-278581-A-G|3
EPASRHNGGR
>ENST00000302555.10|SNV-9453-C-A|1
MALFQDQNYK
>FUSION-ENST00000586619.1:14811-ENST00000563171.5:272|142
HHWPGAVAHACNLSTLGGRGTRIT
>ENST00000493544.1|SNV-24023-G-C|5
RGAAGLQREIQDGAYSGSCYHR
>ENST00000418374.6|SNV-179240-G-A|5
EDGKTSVSKK
>ENST00000389857.11|SNV-93006-G-A|3
SAHLGWELEQLSK
>ENST00000253413.10|SNV-34181-C-G|3
IKVCNTLESRLDLIAQQMMPEVR
>ENST00000265843.9|SNV-81192-G-A|3
GKIKHHISCIEK
>ENST00000637569.1|SNV-158506-C-G|1
VMEKWLGERYLNEMASTEK
>ENST00000379915.4|SNV-30482-C-A|1
LTYDLTFAYERLSHFRCELLR
>FUSION-ENST00000586014.5:14811-ENST00000563171.5:272|9
IERIHCYHGKLSLAFCAFQCDR
>ENST00000469344.1|SNV-17019-T-G|9
ASWSSFVHIKR
>ENST00000510520.5|SNV-19685-C-A|3
MQHAWWVLEHCAEAHVRDPHGR
>ENST00000240285.10|INDEL-28419-C-CA|1
QATNNNEAKKWNLR
>ENST00000472220.1|SNV-59190-C-T|1
VDETSWTTYY
>ENST00000418310.5|SNV-24972-A-G|5
VTHRETGEVMVVK
>FUSION-ENST00000446247.5:20828-ENST00000497368.1:92164|16
MLQTLEPDLK
>ENST00000389709.8|SNV-3674-T-C|1
EQELFSCSSPGCSKQYDKACR
>ENST00000469344.1|SNV-17019-T-G|11
QDLPYVQIRASWSSFVHIKR
>ENST00000393217.7|SNV-91642-G-T|3
LHTAATEGLPNSSIKNHTILKK
>ENST00000420798.6|SNV-7243-C-G|5
RVPNSRPAEYEFFWGLR
>ENST00000418374.6|SNV-179240-G-A|6
MEDGKTSVSKK
>ENST00000289865.12|SNV-4773-A-T|3
VEELESENAPVCDR
>FUSION-ENST00000586619.1:14811-ENST00000563171.5:272|33
QFCLSLLSRWNYR
>ENST00000480590.1|SNV-1779-T-C|3
SMLTSSAPSAGLSTSVGGR
>ENST00000418310.5|SNV-24972-A-G|4
VTHRETGEVMVVKELIR
>ENST00000638674.1|SNV-2065-G-A|1
FLRPNGTCTLCENALQEGTLQR
>ENST00000476457.5|SNV-23794-A-G|5
TTWLSLCTAMSPLATEIWALRR
>FUSION-ENST00000586619.1:14811-ENST00000563171.5:272|135
CLNPGDRGCSEPRSGHCTSAWR
>ENST00000355928.7|SNV-23794-A-G|2
MSPLATEIWALRR
>ENST00000509648.5|SNV-19079-G-T|5
MLELMNLKLNKMLR
>ENST00000234040.9|SNV-24023-G-C|2
EIQDGAYSGSCYHR
>ENST00000523207.2|SNV-399501-C-A|4
RNGSIVSMNLKDDFAR
>ENST00000335500.8|SNV-102621-G-A|5
DGNNTTHPK
>ENST00000250448.5|SNV-3931-C-T|2
WQNSICHSLSFNDCFVK
>ENST00000376113.6|SNV-36692-G-A|3
KLNECLQEVYKPDWPGRDEANK
>FUSION-ENST00000586619.1:14811-ENST00000563171.5:272|121
DQYSMNFTQAHSR
>FUSION-ENST00000586619.1:14811-ENST00000563171.5:272|3
ALSLSPFR
>ENST00000318217.10|SNV-109435-A-C|3
SLSSYNYIHVGAQLKSSIHDAAEFR
>ENST00000487958.5|INDEL-5563-G-GCATCA|1
SQHQYLNCADYSQGGVQSPFISAGP
>ENST00000637271.1|SNV-234488-A-G|9
KYALEEREK
>ENST00000531055.1|SNV-8234-A-G|1
EGKNPVLDS
>ENST00000611841.1|SNV-94293-G-A|5
MTAVRAWEFWNLKTLQK
>ENST00000269394.4|SNV-8937-C-G|4
AASSALGRLYPPEQSLTAFRAVK
>ENST00000469344.1|SNV-17019-T-G|12
MQDLPYVQIRASWSSFVHIKR
>ENST00000611639.1|SNV-3393-G-T|1
SAFMELYAGSRLVMHLR
>ENST00000339917.10|SNV-848-A-G|2
YLISFYR
>ENST00000532294.1|SNV-8234-A-G|3
TLPCSFHCREGKNPVLDSWR
>ENST00000335500.8|SNV-102621-G-A|10
RASEQMDGNNTTHPKNAPESK
>ENST00000380668.9|SNV-18743-G-A|4
ENIAKWK
>ENST00000234296.7|SNV-25763-A-G|3
SEFLSTAPRSLRER
>ENST00000432591.5|INDEL-5563-G-GCATCA|2
AQLMKQAR
>FUSION-ENST00000350878.8:168187-ENST00000449880.6:15014|34
TYAPACSAR
>ENST00000389484.8|SNV-1429224-A-G|4
GHKNDATEAITMRTGLGVNLK
>ENST00000462494.5|SNV-34184-C-T|1
LASRATMPPGPSSPPSWGAPGTRA
>ENST00000564061.5|SNV-16748-G-C|7
RKTMLSTSR
>ENST00000374343.5|INDEL-27601-C-CA|3
KGQGCQK
>ENST00000540557.1|SNV-679-A-G|1
TWSPAACGGKKLLNK
>ENST00000308748.10|SNV-1037-G-A|2
TEGLVNRR
>ENST00000263025.9|SNV-6522-G-A|2
ALDLLDQMLTFNPNK
>ENST00000367187.7|SNV-34104-C-T|1
HALGSHEYIQYCCKFDIDIR
>ENST00000637271.1|SNV-234488-A-G|4
MHWRSVR
>ENST00000409517.5|MNV-135255-TG-T|1
NGRSATYGN
>ENST00000589225.5|SNV-37859-G-T|2
QPGIPMYRR
>ENST00000265713.8|INDEL-73329-A-AA|4
RSLQQSSNWPWK
>ENST00000469344.1|SNV-17019-T-G|13
QDLPYVQIRASWSSFVHIK
>ENST00000649827.1|INDEL-73329-A-AA|11
QVKETKHGVSCTCGK
>FUSION-ENST00000586619.1:14811-ENST00000563171.5:272|88
LECSGAISARCK
>FUSION-ENST00000367463.5:194405-ENST00000503581.6:649499|4
LTKNEQVR
>ENST00000389709.8|SNV-3674-T-C|2
EQELFSCSSPGCSKQYDK
>FUSION-ENST00000586619.1:14811-ENST00000563171.5:272|103
ALCSLHLLGSSDPLASAS
>FUSION-ENST00000586619.1:14811-ENST00000563171.5:272|28
MNHLGIWLK
>ENST00000379091.8|SNV-33230-G-A|1
QTLKRHLLIHTGVR
>ENST00000253413.10|SNV-34181-C-G|2
VCNTLESR
>ENST00000473043.5|SNV-253508-G-A|3
PHELPLSSYK
>ENST00000258455.8|SNV-59190-C-T|1
SAQAGAI
>ENST00000286918.9|SNV-2223-G-T|1
ALAPPSSGFRCCAAPGPHVALAVR
>ENST00000382456.7|INDEL-5563-G-GCATCA|4
SQHQQKK
>ENST00000529230.6|INDEL-38176-A-AA|2
TCCANHLGEIQREETSSGTSPAGGN
>ENST00000389561.7|SNV-94293-G-A|2
AWEFWNLKTLQKR
>ENST00000635107.1|SNV-7368-G-A|12
RKANTVASVLLDVALGLMLLSWLHR
>ENST00000400454.6|SNV-833890-G-T|3
GGPGTSRDLSLGQACLEPQKSLTLK
>ENST00000505484.5|SNV-124589-C-T|3
MQTLWKGICPQKCL
>FUSION-ENST00000586619.1:14811-ENST00000563171.5:272|105
EGVSPYWPGWFQTPGLK
>ENST00000379942.5|SNV-73236-T-A|1
SLNLVDSPQPLQEKVPESDFQWPR
>ENST00000470035.1|INDEL-27601-C-CA|15
MDSSILIHHNGGIPANKKTLHNFAR
>ENST00000469344.1|SNV-17019-T-G|6
SKFGLHGAASYISR
>ENST00000240285.10|SNV-813-C-T|1
SVAGQVCLIIGAGSGLGR
>ENST00000529230.6|INDEL-38176-A-AA|5
EEIWTICR
>FUSION-ENST00000586619.1:14811-ENST00000563171.5:272|78
LCLPGKCHSPASASR
>ENST00000611639.1|SNV-3393-G-T|2
SAFMELYAGSR
>ENST00000469765.5|SNV-23794-A-G|2
MSPLATEIWALRRGNSSASWSR
>ENST00000240285.10|INDEL-28419-C-CA|3
KQATNNNEAKK
>FUSION-ENST00000586619.1:14811-ENST00000563171.5:272|101
CHHAQAIFLYFVFIFIFLR
>ENST00000621776.4|SNV-781-G-C|2
EEFAMNLLRPSGKR
>ENST00000509059.5|SNV-82808-C-T|3
KAQKSTLAIDPVTSK
>ENST00000366733.5|SNV-1532-T-A|4
ADSSRATLTR
>ENST00000495170.1|MNV-136409-AC-A|1
NLLLPSQSPIPLLHELMRPPRQ
>ENST00000570101.5|SNV-13594-C-T|2
YQGVPVEEDVGREWR
>ENST00000265713.8|INDEL-73329-A-AA|9
KQVKETK
>FUSION-ENST00000350878.8:168187-ENST00000449880.6:15014|37
STRASARTYAPACSAR
>ENST00000642151.1|SNV-247-C-G|3
TLNFGPLETVHR
>ENST00000432564.3|SNV-1434-C-T|5
QPGHSKTQRLEEMPISNLGR
>ENST00000407879.1|SNV-2626-T-C|2
LGAAMRGRCMR
>FUSION-ENST00000586619.1:14811-ENST00000563171.5:272|11
MVAGACNPSYSGG
>ENST00000379915.4|SNV-30482-C-A|4
LWSNKLTYDLTFAYERLSHFR
>ENST00000529230.6|INDEL-38176-A-AA|21
GPGVCRSTNK
>ENST00000411763.6|INDEL-5563-G-GCATCA|7
TFITQQGIKSQHHIR
>ENST00000449914.5|SNV-72888-T-A|3
QQRENVR
>FUSION-ENST00000350878.8:168187-ENST00000449880.6:15014|4
KTTTCCGR
>FUSION-ENST00000350878.8:168187-ENST00000449880.6:15014|27
VRNATSRSR
>ENST00000490298.5|SNV-6522-G-A|1
ALDLLDQMLTFNPNKRITWPR
>ENST00000380588.4|SNV-25630-T-G|1
LPDISWELGR
>ENST00000380668.9|SNV-18743-G-A|2
WKNCIIVSPDAGGAK
>FUSION-ENST00000446247.5:20828-ENST00000497368.1:92164|15
LQTLEPDLK
>ENST00000340333.7|SNV-3393-G-T|5
ERSAFMELYAGSR
>ENST00000354179.8|SNV-78821-A-G|1
GPELDSVMNSENDELSGVNQVVPKK
>ENST00000531055.1|SNV-8234-A-G|3
MTLPCSFHCREGKNPVLDS
>ENST00000389561.7|SNV-94293-G-A|4
NSEDAVMTAVRAWEFWNLKTLQK
>ENST00000317775.11|SNV-140614-T-A|2
SHKPLPHGVENDR
>ENST00000281129.7|SNV-121262-C-A|4
QTETEKNQLEQELELYRR
>ENST00000590168.5|SNV-28140-G-A|6
GRPCCIGTKDSCEITTR
>ENST00000615879.4|SNV-16748-G-C|1
HITVRFSRPESEQARQR
>ENST00000409392.5|SNV-16722-C-A|1
EGAGTVPPPHRPASSVTKEEVAPFK
>FUSION-ENST00000586619.1:14811-ENST00000563171.5:272|44
SGHLDHFK
>FUSION-ENST00000586619.1:14811-ENST00000563171.5:272|108
MRHHARPLYFSR
>ENST00000489998.5|SNV-16131-C-A|1
PSSSSAFSETHGPWAQAGAAPPSSR
>FUSION-ENST00000392102.6:29750-ENST00000472706.5:242092|10
SDDMDTSVEDIGGRSCVTR
>ENST00000623607.4|SNV-257065-C-T|1
PAVNLGQVPLKHPR
>ENST00000333447.11|SNV-390750-C-T|3
LSDMVDR
>FUSION-ENST00000586619.1:14811-ENST00000563171.5:272|53
GTTSVLVR
>ENST00000186436.10|INDEL-223600-A-AA|1
HESEMSQVKQKK
>ENST00000409517.5|MNV-135255-TG-T|9
MIDQSNRAVSQGTPYNPDGQPMEVS
>ENST00000619578.4|SNV-234488-A-G|3
YALEEREKDHLCK
>FUSION-ENST00000586014.5:14811-ENST00000563171.5:272|4
LSLAFCAFQCDRVHLCVK
>ENST00000234296.7|SNV-25763-A-G|1
ERLIVPR
>FUSION-ENST00000586619.1:14811-ENST00000563171.5:272|36
PFSCLSLPSSWDYR
>ENST00000265713.8|INDEL-73329-A-AA|5
HGIKRSLQQSSNWPWK
>ENST00000329615.4|SNV-16722-C-A|3
VPYFAMPVREPERYPLPTVLPPL
>FUSION-ENST00000446247.5:20828-ENST00000497368.1:92164|11
LQTLEPDLKKR
>ENST00000490072.5|SNV-152066-C-T|1
VWSHLQQK
>ENST00000335500.8|SNV-102621-G-A|13
MRASEQMDGNNTTHPK
>ENST00000435029.6|SNV-2974-C-A|7
QLEKSASEKEK
>ENST00000494309.5|SNV-19358-T-C|6
VRRGIQQNSDTK
>FUSION-ENST00000586619.1:14811-ENST00000563171.5:272|66
PGPCILVEK
>ENST00000309534.10|SNV-94391-T-G|2
AYLPDGYENENQR
>ENST00000328252.4|SNV-34063-G-A|1
NPTVTHEQVDFQHHQLAEAFK
>ENST00000469344.1|SNV-17019-T-G|16
MQDLPYVQIR
>FUSION-ENST00000586619.1:14811-ENST00000563171.5:272|180
MASALEALEGQKWRR
>ENST00000407879.1|SNV-2626-T-C|4
GCGQELEEGEGSRLGAAMRGR
>FUSION-ENST00000586619.1:14811-ENST00000563171.5:272|54
QGCLLRGTTSVLVRK
>FUSION-ENST00000350878.8:168187-ENST00000449880.6:15014|20
EPRRWWCAAPSGTR
>ENST00000621863.4|INDEL-5563-G-GCATCA|4
SQHHIQKK
>ENST00000389484.8|SNV-1429224-A-G|5
GHKNDATEAITMR
>ENST00000428738.5|SNV-19358-T-C|3
GIQQNSGFGK
>FUSION-ENST00000586619.1:14811-ENST00000563171.5:272|62
MVYRLVLNSWAQVILPLQPPK
>ENST00000361530.11|SNV-5920-G-A|4
LQIQPGDEVVQINKQVVVGWPRK
>ENST00000469344.1|SNV-17019-T-G|2
FGLHGAASYISRGQR
>ENST00000438817.6|SNV-292644-C-T|2
VFAKPEIPVIVENNSMDVLVER
>FUSION-ENST00000290219.10:18790-ENST00000578646.5:60815|44
AELGALHSAWVTMPWFQHYRNGIK
>FUSION-ENST00000392102.6:29750-ENST00000472706.5:242092|2
MGEEEVR
>ENST00000508906.6|SNV-8234-A-G|3
REKIQYLTR
>ENST00000432591.5|INDEL-5563-G-GCATCA|3
AKAQLMKQAR
>ENST00000469344.1|SNV-17019-T-G|1
FGLHGAASYISRGQRK
>ENST00000250018.6|SNV-12879-G-A|3
RQKYFADLAMNYK
>ENST00000357232.10|SNV-257065-C-T|4
AVPPRMPAVNLGQVPLK
>ENST00000367607.8|SNV-59673-G-T|1
LQETYSKFLLEK
>ENST00000511181.5|MNV-73502-CATG-C|1
GSYSLSLYTPNDVRMVIEYARLR
>ENST00000492869.1|SNV-152066-C-T|8
FMHKDGLVPLAAEILAGGC
>ENST00000389561.7|SNV-94293-G-A|3
AWEFWNLKTLQK
>ENST00000359595.8|SNV-14076-C-T|2
HCSFGDYQGRVHLR
>ENST00000496029.1|SNV-278581-A-G|2
MEPASRHNGGRAFK
>ENST00000289865.12|SNV-4773-A-T|2
VEELESENAPVCDRCR
>ENST00000264233.6|SNV-781-G-C|4
MNLLRPSGKR
>FUSION-ENST00000586014.5:14811-ENST00000563171.5:272|18
EDAAQFAAGMASALEALEGQKWRR
>FUSION-ENST00000586619.1:14811-ENST00000563171.5:272|14
CPGDTQAAGLR
>FUSION-ENST00000586619.1:14811-ENST00000563171.5:272|128
QSKIPSQKENK
>ENST00000511181.5|MNV-73502-CATG-C|3
GSYSLSLYTPNDVR
>ENST00000637271.1|SNV-234488-A-G|16
MWHLFAQDMKYALEER
>ENST00000570827.6|SNV-42199-A-C|2
KSAAPVQNLGSLFSIR
>FUSION-ENST00000586619.1:14811-ENST00000563171.5:272|104
MALCSLHLLGSSDPLASAS
>FUSION-ENST00000586619.1:14811-ENST00000563171.5:272|57
MQGCLLRGTTSVLVR
>ENST00000529230.6|INDEL-38176-A-AA|20
GPGVCRSTNKKPQTGSWR
>ENST00000311936.8|SNV-5586-G-C|2
LVVVGAR
>FUSION-ENST00000350878.8:168187-ENST00000449880.6:15014|21
WWTSLREPRR
>ENST00000361530.11|SNV-5920-G-A|5
LQIQPGDEVVQINKQVVVGWPR
>FUSION-ENST00000350878.8:168187-ENST00000449880.6:15014|11
RTALRAPSGGSSPCSSSSCR
>ENST00000311936.8|SNV-5586-G-C|1
LVVVGARGVGK
>FUSION-ENST00000586619.1:14811-ENST00000563171.5:272|140
LRDEKCLNPGDR
>ENST00000519380.1|INDEL-28419-C-CA|1
IFLYGILLLSEDDQDVSVQC
>ENST00000643461.1|SNV-1007-A-C|8
CPWKRPYCASPR
>FUSION-ENST00000350878.8:168187-ENST00000449880.6:15014|33
TYAPACSARR
>ENST00000578646.5|SNV-142069-G-A|4
KSAASIACFLAANGANLSIRNK
>ENST00000508906.6|SNV-8234-A-G|4
ESLQEELKREK
>FUSION-ENST00000350878.8:168187-ENST00000449880.6:15014|15
MTTAPTATPWK
>ENST00000536101.5|SNV-179240-G-A|2
ELEKVHSQLEQSEAK
>ENST00000462494.5|SNV-34184-C-T|8
MMISPRSSSTTAPACARLASR
>ENST00000498167.1|SNV-4531-A-C|3
EALRPLTTCLK
