# Supplementary material for: Identification of non-canonical peptides with moPepGen
Source: Nat Biotechnol. 2025 Jun 16;44(4):568–73. doi: 10.1038/s41587-025-02701-0 (PMC12680078; doi:10.1038/s41587-025-02701-0)
Supplement: Supplementary file 4 — Supplementary Data: Cancer cell line variant peptide database. Custom peptide database FASTA file for each of the 376 cell lines from the Cancer Cell Line Encyclopedia with proteomics characterization or used in the reference channel. Variant peptide FASTA files were produced by moPepGen as the result of cell-line-specific publicly available mutations and fusions. [file 41587_2025_2701_MOESM4_ESM.zip › ACH-000506.fasta]

>ENST00000368124.8|SNV-29314-G-C|10
SNLSPGWRGRSPGVR
>ENST00000262410.9|SNV-124335-G-A|7
DRVQSKIGSLDNITHVPGR
>ENST00000307271.4|SNV-26589-G-T|1
TSQIGRR
>ENST00000318063.10|SNV-50556-A-G|8
TWKSLSKQELNR
>ENST00000412586.6|SNV-10379-G-A|3
QIESSDYDSSSSKEGQTQKEK
>ENST00000368124.8|SNV-29314-G-C|26
KEYFIYR
>ENST00000545916.1|SNV-113787-A-T|1
IYISTYLGRAFFGLKVDSMPWII
>ENST00000357765.6|SNV-1267-C-A|1
HTAGEKRYK
>ENST00000376855.1|SNV-126607-G-T|2
MIAAVSLGFFGSIFALFVMKCTK
>ENST00000543610.6|SNV-1582-C-T|1
YLDVHSMH
>ENST00000419292.1|SNV-6847-T-A|2
YVLSYPDVIFLAEKK
>ENST00000652557.1|SNV-8201-C-A|2
ALYNAGLFLWHIGRHDK
>FUSION-ENST00000523994.1:3761-ENST00000551981.5:10390|5
ALHWPPTETKCQQIDG
>ENST00000486034.5|SNV-39703-C-A|8
DLSASITLPWRALPSIPWR
>ENST00000326665.10|SNV-61094-C-T|3
LSSCCEYKHWK
>ENST00000450288.3|INDEL-23191-G-GA|2
RYSRPTPGQI
>ENST00000488724.5|SNV-36083-G-C|2
MSLLPSSSPFSVPTGCLAR
>ENST00000265981.7|SNV-15910-A-C|1
IMNLYPFIQLYK
>FUSION-ENST00000616657.1:4218-ENST00000654225.1:28791|22
MMDCSAQIAGVGLIGAIVQCR
>FUSION-ENST00000414274.7:18134-ENST00000431897.1:16924|3
ERAKVGFIFLF
>ENST00000491144.5|SNV-5383-C-G|19
EEKAMIVSHADAR
>ENST00000525744.1|SNV-1234-G-T|6
QQLKEGKQLFAAPEPQLCLQTR
>ENST00000355395.9|SNV-16598-A-C|3
KSIAHNMTTPHKLLR
>ENST00000434700.5|SNV-9862-C-A|4
FWAGRIARTSFSTCEFLGGR
>FUSION-ENST00000567697.1:24284-ENST00000567812.5:90142|74
GCPSSSPWPAAPAPMKTP
>ENST00000370360.8|SNV-27391-G-A|2
MIFNHGKK
>ENST00000343788.10|SNV-35101-G-A|3
VEINPPNDMEWK
>FUSION-ENST00000567697.1:24284-ENST00000567812.5:90142|78
LCQWLPKGCPSSSPWPAAPAPMK
>ENST00000261609.13|SNV-92355-G-A|5
DKWQPLLNTVTGVHK
>ENST00000318063.10|SNV-50557-A-T|2
QELNHMLAETPPVWKGSSK
>ENST00000476558.7|SNV-16548-T-G|2
EEQNIWESLFK
>ENST00000462766.2|SNV-142670-G-T|5
MGDPASLDHKLAEVSQVEVRLPAR
>ENST00000645105.1|SNV-140577-C-T|1
LLWDREVADVLVDGYNVHYGARSIK
>ENST00000391880.6|SNV-9862-C-A|3
TSFSMLSLQATLLLK
>ENST00000257359.7|MNV-9427-AA-A|4
RGCVTPWVWQTSGPFVTPTK
>ENST00000438576.3|SNV-1372-A-G|3
EGGRQVICVCTDDFTDR
>ENST00000510385.5|MNV-13975-CCAAAGAAGAAACCACTGGA-C|7
ALPNNTSSSPQLENISPFRTRPAFK
>FUSION-ENST00000642197.1:20780-ENST00000273908.4:93383|5
VNGDKLWLVLEPTSASSWPLWV
>FUSION-ENST00000646641.1:6528-ENST00000554133.5:78184|4
NQDGSLLWGIEEK
>FUSION-ENST00000421119.1:96-ENST00000380959.7:91463|81
MTCQPGPGGWMNFTHSSR
>ENST00000619578.4|MNV-133705-CT-C|3
HSSCYFKAVPGTLVMTLCK
>ENST00000485112.1|SNV-123732-C-T|8
QDCATYMQLTWRFK
>ENST00000572498.1|SNV-69402-A-G|6
KSVTPKNSYATTAENR
>ENST00000468407.1|SNV-47241-T-C|8
FRFSQLSK
>ENST00000619578.4|MNV-133705-CT-C|4
HSSCYFK
>FUSION-ENST00000540224.1:361-ENST00000648143.1:3|8
TSAWKHVCMIQYK
>FUSION-ENST00000540224.1:361-ENST00000648143.1:3|15
LGSLDGAHTKGRTSAWK
>ENST00000647821.1|SNV-34952-T-A|3
CSSTHNLSTEEDEARK
>ENST00000462766.2|SNV-142670-G-T|3
LAEVSQVEVR
>ENST00000588434.1|SNV-6257-C-A|4
ACLYFQQLDWQSEKSDSER
>ENST00000475780.5|SNV-5727-C-A|1
TWSQPALREVMTLGDYGSLLNLPK
>ENST00000424296.6|SNV-17000-G-T|2
YITQALK
>ENST00000398556.7|SNV-21958-G-A|2
GSQSRMR
>ENST00000336349.6|SNV-19785-A-G|1
KPTNDSDPSRR
>FUSION-ENST00000616657.1:4218-ENST00000654225.1:28791|20
MMDCSAQIAGVGLIGAIVQCREHTR
>ENST00000455756.6|SNV-412754-A-C|5
FQCRLEGFPQENRK
>ENST00000491144.5|SNV-5383-C-G|1
LGNQIHMHVTAKEYGAR
>ENST00000262410.9|SNV-124335-G-A|5
VQSKIGSLDNITHVPGRGNK
>ENST00000265713.8|SNV-119771-G-T|2
QSLNVPYMR
>ENST00000251127.11|SNV-342851-G-A|2
HANFSSTGKAITVLFR
>ENST00000463447.5|SNV-5367-C-T|1
LWPPPSTTPGSSWRSTMPGWLR
>ENST00000341594.9|SNV-320838-A-T|1
AASHLEEFNEMLELILKWIEKAK
>ENST00000486034.5|SNV-39703-C-A|7
ALPSIPWR
>ENST00000528775.5|SNV-1234-G-T|4
EGKQLFAAPEPQLCLQTRILKPK
>ENST00000261326.6|SNV-149-C-T|1
LAYGYGPGSLCELRAREFSR
>ENST00000448493.7|SNV-233184-G-A|1
SLLICFLYILKSMSDDALFTYWNK
>FUSION-ENST00000567697.1:24284-ENST00000567812.5:90142|81
MTVIRPFISLETKLCQWLPK
>ENST00000294053.9|SNV-140577-C-T|2
QRHNIMLLWDR
>ENST00000468407.1|SNV-47241-T-C|7
FRFSQLSKSGSLGCQR
>ENST00000394253.7|SNV-89397-G-T|2
ASISLSLELIQNKEPSSK
>ENST00000445597.6|SNV-449715-G-T|4
TLNLLQKALGSILDYDKIVDTLR
>ENST00000300870.15|MNV-40703-CAG-C|1
SDIEETWEL
>ENST00000318244.4|SNV-9266-C-A|1
YVAICHQLRYPILMK
>ENST00000639054.1|SNV-27174-T-G|3
MLPTSPSVNGRSDDTYTPPHM
>ENST00000446176.7|SNV-142670-G-T|1
FEAWLAEVEVRLPARSEQAR
>ENST00000259008.7|SNV-54799-T-C|6
LNSPLEKINSFSPQKPPGHCSRCCR
>ENST00000259569.6|SNV-2947-A-G|5
TKKNVIAAENCISAIGK
>ENST00000424296.6|SNV-17000-G-T|1
YITQALKCIR
>ENST00000413683.5|SNV-38260-G-T|2
MVQSVVYCHGVR
>ENST00000590779.5|SNV-29376-A-T|3
WSTNSCGARGACRIYISTYLGIF
>ENST00000554108.6|SNV-154611-T-A|5
KEKGEPVLGK
>FUSION-ENST00000569282.2:949-ENST00000309865.11:37117|78
DNQDTRK
>ENST00000320955.8|SNV-17118-G-A|4
KALSLLQQHREFGR
>ENST00000343674.10|SNV-34416-A-G|1
LAPPPPTPGAPCSESERQIR
>ENST00000530134.5|SNV-21958-G-A|3
SGGPGACAPAAAGGGPR
>ENST00000340465.2|SNV-31422-G-A|1
KHYRTFQSK
>ENST00000515418.1|SNV-615653-A-T|1
QLSSWCTELRLC
>ENST00000491144.5|SNV-5383-C-G|7
LMLGNQIHMHVTAK
>ENST00000312561.9|SNV-23730-G-T|1
IPCSVVGNSNSQNK
>FUSION-ENST00000421119.1:96-ENST00000380959.7:91463|89
SARTWWMDEFHPFIEALLPHVR
>ENST00000469372.5|SNV-47241-T-C|2
FSQVGLVSWGLYNPCLGSADKNSR
>ENST00000280333.9|SNV-520546-G-C|2
MDACFKQLK
>ENST00000382020.8|SNV-205898-G-C|3
VEQLIEWSSR
>ENST00000315475.7|SNV-19306-G-A|1
CEKAFNQYSSFNEHRK
>ENST00000405460.9|INDEL-100119-C-CA|4
NDLIFPEQKNSSHYK
>ENST00000395065.8|SNV-8730-G-T|2
DQKPPERR
>ENST00000335765.9|SNV-3941-C-T|2
ITGDYLCSSEENIYKIDFVR
>ENST00000547357.5|SNV-98239-T-G|3
FIPNVLR
>ENST00000535621.6|INDEL-23191-G-GA|14
DASLEKIADPTLAEMGKK
>ENST00000486034.5|SNV-39703-C-A|5
RIIRTCTFLNSGNK
>ENST00000522235.5|SNV-50557-A-T|10
GIKSYAR
>FUSION-ENST00000509743.6:136325-ENST00000511495.1:81773|2
KSAGTGVSL
>ENST00000335765.9|SNV-3941-C-T|3
ITGDYLCSSEENIYK
>ENST00000256257.2|SNV-16081-A-T|2
LQLFGQTCAVCLEDFK
>FUSION-ENST00000569282.2:949-ENST00000309865.11:37117|75
KLLMTWALEVAVVMKK
>ENST00000434090.2|SNV-34899-G-T|4
GSRSPVTQITGAASR
>ENST00000477737.6|SNV-225218-T-A|1
GLRSDPETL
>ENST00000426612.5|SNV-3696-G-A|2
MLAATSTWHEAP
>FUSION-ENST00000569282.2:949-ENST00000309865.11:37117|63
GTCIRQAFGKLLK
>ENST00000262410.9|SNV-124335-G-A|4
IGSLDNITHVPGR
>FUSION-ENST00000520073.5:3761-ENST00000551981.5:10390|2
ERVWAAHREGWLTG
>ENST00000339444.10|SNV-38205-A-G|2
RYSGIFSVVYGTVAVLQNVK
>ENST00000510385.5|MNV-13975-CCAAAGAAGAAACCACTGGA-C|2
IVKESMKMVL
>FUSION-ENST00000421119.1:96-ENST00000380959.7:91463|67
SECQRMKK
>FUSION-ENST00000569282.2:949-ENST00000309865.11:37117|71
KSETYAPLFCLPSFHKFCK
>ENST00000258052.8|INDEL-1890-C-CA|6
RGSVVWRPQHAPR
>ENST00000534548.7|SNV-72449-A-C|1
NQDTPACSRRSLR
>FUSION-ENST00000491021.1:23008-ENST00000407332.5:25504|10
STTTGVWTTEKDILLRPELEELRNK
>ENST00000477814.5|SNV-5625-G-T|2
DPGPGAECR
>FUSION-ENST00000642197.1:20780-ENST00000273908.4:93383|1
QLHGFPE
>ENST00000543498.5|SNV-29376-A-T|1
IYISTYLG
>ENST00000382020.8|SNV-205898-G-C|1
VEQLIEWSSRRSIFR
>ENST00000520555.5|SNV-38175-C-T|2
ASLAYFEDCHGKK
>ENST00000343674.10|SNV-34416-A-G|6
KAITKSGLQR
>ENST00000321280.11|SNV-69402-A-G|1
NSYATTENRTLPRSSSMAAGLER
>ENST00000522235.5|SNV-50557-A-T|11
TPYDFILAVTTDEPKGIKSYAR
>ENST00000553268.5|SNV-5867-A-G|2
GIDCETVPINLIKDGGQQVR
>ENST00000300870.15|MNV-40703-CAG-C|6
SEETVAIQPDVFSHYNKDLLTALHR
>ENST00000264977.8|MNV-37746-CA-C|3
AKDTTSAVLIQRLQR
>ENST00000569715.5|INDEL-23191-G-GA|6
YSRPTPGQNPK
>ENST00000368124.8|SNV-29314-G-C|13
GGLPSALSVASLHLGYYYFCNNPK
>ENST00000336349.6|SNV-19785-A-G|4
SISGSKKPTNDSDPSR
>ENST00000463447.5|SNV-5367-C-T|3
SSGTRLWPPPSTTPGSSWR
>ENST00000461591.5|SNV-58044-C-T|13
NEEMLCQEFGRFGLLASVK
>ENST00000380367.2|SNV-3086-A-T|2
LPLKEAR
>ENST00000584217.1|SNV-76685-A-G|4
DRWTFTPQMAQSLSK
>ENST00000572498.1|SNV-69402-A-G|5
SVTPKNSYATTAENR
>ENST00000264977.8|MNV-37746-CA-C|1
DTTSAVLIQRLQR
>FUSION-ENST00000421119.1:96-ENST00000380959.7:91463|78
HFFHMSVQLPILGSTCRLENASTLK
>ENST00000265981.7|SNV-15910-A-C|2
SSGIVEASRIMNLYPFIQLYK
>FUSION-ENST00000491021.1:23008-ENST00000407332.5:25504|11
STTTGVWTTEKDILLRPELEELR
>ENST00000491334.1|SNV-8179-G-A|1
ASTPILGWEMVVSTQNQAFS
>ENST00000621628.4|SNV-22417-A-T|2
LKPKATK
>ENST00000563679.5|INDEL-23191-G-GA|6
WKEAHIR
>ENST00000294053.9|SNV-140577-C-T|3
AKQRHNIMLLWDR
>ENST00000477867.6|SNV-137372-C-T|1
GFQTNHHGTI
>ENST00000547405.5|SNV-76326-C-G|5
SAAFAKIVDPAYQVDK
>ENST00000534215.5|SNV-34416-A-G|3
GKPSPSRASSAWPPLRPPLGPR
>ENST00000530598.2|SNV-12836-A-G|1
KPSGRTFITGCFYGMVPG
>FUSION-ENST00000569282.2:949-ENST00000309865.11:37117|94
AVYQAVLSLKNIPVLETAYK
>ENST00000491144.5|SNV-5383-C-G|3
LGNQIHMHVTAK
>ENST00000280333.9|SNV-520546-G-C|5
IHGDKVTEALRPFHERMDACFK
>ENST00000486034.5|SNV-39703-C-A|1
TCTFLNSGNKWICQHQ
>ENST00000261326.6|SNV-149-C-T|2
LAYGYGPGSLCELRAR
>ENST00000294600.7|SNV-10303-T-A|6
RGSDTNVDGYLLPFSKSISEFDYLR
>ENST00000341594.9|SNV-320838-A-T|2
AASHLEEFNEMLELILKWIEK
>ENST00000525423.5|SNV-114951-G-T|3
EACVELTVWDHYKLTNQFLVGLR
>ENST00000489181.5|SNV-5681-C-A|2
GHCEAQKMSLPELAR
>ENST00000652736.1|SNV-41557-C-T|6
MILFCIIATTFIVR
>ENST00000299529.7|SNV-761-C-A|2
QEGDQFYIKTSTTVR
>FUSION-ENST00000567697.1:24284-ENST00000567812.5:90142|71
PVAPKGMSQLITMACGSCSNENALK
>ENST00000285039.12|SNV-338301-G-A|2
TEDWGYLNEDGELSLAYQGLK
>ENST00000315475.7|SNV-19306-G-A|2
CEKAFNQYSSFNEHR
>ENST00000547357.5|SNV-98239-T-G|9
MASPNVIGMLVKFIPNVLR
>FUSION-ENST00000421119.1:96-ENST00000380959.7:91463|75
LENASTLKSMR
>ENST00000441595.2|SNV-214774-G-T|5
SLHSLVKHFQERILALR
>ENST00000396807.8|SNV-10379-G-A|2
GQTQKEK
>ENST00000592513.1|SNV-29376-A-T|1
IYISTYLGY
>ENST00000588770.5|SNV-227224-A-G|5
QFRPPWMEACCSLQKTGIASYL
>ENST00000486034.5|SNV-39703-C-A|6
MRIIRTCTFLNSGNK
>ENST00000472874.1|SNV-233184-G-A|3
MFPLHLK
>ENST00000609686.3|SNV-418946-C-T|2
QLTVAGASK
>ENST00000359597.8|MNV-13975-CCAAAGAAGAAACCACTGGA-C|1
HFRPGTVDHTCNPSYSGG
>ENST00000554108.6|SNV-154611-T-A|3
EKGEPVLGKQH
>ENST00000353578.8|SNV-56387-C-T|1
GETGDLGLMGVPGR
>ENST00000444533.5|SNV-161636-C-T|1
PPGGVLGTQPLLPNSMDPTR
>ENST00000428343.6|SNV-72663-G-T|2
YPVGVSNMVLRILGFLVDTSMGNK
>ENST00000599174.3|SNV-3291-A-C|1
ETVREETNTRSFDR
>ENST00000434623.6|MNV-550411-TCCCCCGGAGTCTCCTGGA-T|4
WPQPGAAARLPPESPGPPER
>FUSION-ENST00000509743.6:136325-ENST00000511495.1:81773|4
MITHIILPLADDLFCRKSAGTGVSL
>ENST00000340687.10|SNV-8699-A-G|2
VLSNSSDANLELINTWVAK
>ENST00000553622.5|SNV-24635-A-G|2
KVTQDPIEEALGLPSSLDSLDQMNR
>ENST00000588434.1|SNV-6257-C-A|5
SSSPKACLYFQQLDWQSEKSDSER
>FUSION-ENST00000646641.1:6528-ENST00000554133.5:78184|12
ETLETQETTSRQHPVSLKSFK
>ENST00000503732.1|SNV-266711-A-G|6
MQIMVRLINKFNSSSSSLGEK
>ENST00000320574.10|SNV-38443-C-T|5
VAKAEEGASYCK
>ENST00000506364.6|SNV-89634-G-T|3
NGNLHNVK
>ENST00000640109.1|INDEL-100119-C-CA|4
KTQVTTK
>ENST00000262410.9|SNV-124335-G-A|1
GNKKIETHK
>ENST00000434090.2|SNV-34899-G-T|3
GSRSPVTQITGAASRQLLGPC
>ENST00000528787.1|SNV-161636-C-T|4
MRKQKPPGGVLGTQPLLPNSMDPTR
>ENST00000563679.5|INDEL-23191-G-GA|3
RYSRPTPGQWAR
>FUSION-ENST00000320672.8:136325-ENST00000511495.1:81773|1
AFHDYPHNITFG
>ENST00000256257.2|SNV-16081-A-T|3
KLQLFGQTCAVCLEDFKGK
>ENST00000389420.8|SNV-168389-G-T|3
GMERWRLNCSTSCER
>ENST00000524326.1|SNV-19637-A-G|1
QLVKAQKGAAFLSITTIYAET
>ENST00000394817.7|SNV-266711-A-G|2
LINKFNSSSSSLGEK
>ENST00000356539.8|SNV-219920-G-T|2
FELTESLSQAREQLLELSK
>ENST00000367734.4|SNV-405-G-A|3
MPGESLSRAGTKAAGESSK
>ENST00000647510.1|SNV-28506-C-G|3
ASIAGCER
>ENST00000377811.3|SNV-862-C-A|3
ILAAAATR
>ENST00000251127.11|SNV-342851-G-A|4
YGENINRHANFSSTGKAITVLFR
>ENST00000368124.8|SNV-29314-G-C|25
KEYFIYRR
>ENST00000294600.7|SNV-10303-T-A|2
SISEFDYLRK
>FUSION-ENST00000447510.6:8692-ENST00000505603.5:13512|3
IPRELEKVLFFLHYQTSF
>ENST00000461591.5|SNV-58044-C-T|2
CCAKNLEDLDC
>ENST00000389420.8|SNV-168389-G-T|4
CWSQDCVQHKGMERWR
>ENST00000461638.6|SNV-3687-C-T|2
HHGLVEWVQRDPR
>ENST00000489181.5|SNV-5681-C-A|4
GILPARGHCEAQKMSLPELAR
>FUSION-ENST00000509743.6:136325-ENST00000511495.1:81773|7
ITHIILPLADDLFCR
>FUSION-ENST00000252115.10:23008-ENST00000407332.5:25504|3
YNNRCLDDREGHPAAT
>ENST00000381461.6|SNV-39307-C-T|2
IMTSLLSPLHRRPTLHR
>ENST00000522235.5|SNV-50557-A-T|4
SPKELNHMLAETPPVWKGSSK
>ENST00000319977.8|SNV-6257-C-A|2
RVTVKEVLR
>ENST00000318063.10|SNV-50557-A-T|3
QELNHMLAETPPVWK
>ENST00000462766.2|SNV-142670-G-T|7
MGDPASLDHKLAEVSQVEVR
>ENST00000576225.5|SNV-69402-A-G|5
MPPPRTGLCLAR
>ENST00000446176.7|SNV-142670-G-T|3
FEAWLAEVEVR
>ENST00000468407.1|SNV-47241-T-C|6
FSQLSKSGSLGCQR
>ENST00000461591.5|SNV-58044-C-T|10
MLCQEFGRFGLLASVK
>ENST00000368124.8|SNV-29314-G-C|2
TKPWSVRR
>ENST00000533694.5|SNV-11219-C-T|3
MMGQPAETSR
>ENST00000251127.11|SNV-342851-G-A|1
HANFSSTGKAITVLFRIVTGEDWNK
>ENST00000569715.5|INDEL-23191-G-GA|9
EAHIRRYSRPTPGQNPK
>ENST00000580323.1|SNV-5940-G-T|3
PDNILIKENK
>ENST00000368124.8|SNV-29314-G-C|15
FCTRFGMGREEGGGR
>ENST00000510385.5|MNV-13975-CCAAAGAAGAAACCACTGGA-C|6
TRPAFKK
>ENST00000528737.5|INDEL-10430-T-TA|2
KFPENSSQP
>ENST00000461591.5|SNV-58044-C-T|9
LCQEFGRFGLLASVK
>ENST00000530598.2|SNV-12836-A-G|3
VRKKPSGR
>ENST00000460624.5|SNV-138-G-A|5
LLLVFPTVSRSIGPR
>FUSION-ENST00000569282.2:949-ENST00000309865.11:37117|37
VIRTFLYTNR
>ENST00000305031.5|SNV-280507-C-T|3
ILSSFQGVK
>ENST00000259008.7|SNV-54799-T-C|3
CCRSTKQGNSQESSNTIK
>ENST00000252172.9|SNV-40949-T-G|1
ILNASAIPEGQVIDSKNASEK
>ENST00000241436.8|SNV-40735-A-T|2
FYGYELKK
>ENST00000645140.1|SNV-24635-A-G|1
DPIEEALGLPSSLDSLDQMNR
>FUSION-ENST00000421119.1:96-ENST00000380959.7:91463|72
SMRSECQR
>ENST00000300870.15|MNV-40703-CAG-C|4
DLLTALHRSFIPK
>ENST00000261833.11|SNV-134869-G-T|1
TELEETTAEAEEEIQALTAHRD
>ENST00000647755.1|SNV-492378-C-A|4
YASHRSASGCPLEAKR
>ENST00000491144.5|SNV-5383-C-G|6
MLMLGNQIHMHVTAKEYGAR
>FUSION-ENST00000566983.5:24284-ENST00000567812.5:90142|72
TIYFFGDKTMPVAPK
>ENST00000467609.5|SNV-13503-G-A|1
GLLSVVDLSTQAVIYEVATVTYMR
>ENST00000261326.6|SNV-149-C-T|3
LAYGYGPGSLCELR
>ENST00000396807.8|SNV-10379-G-A|4
KKGQTQK
>ENST00000529662.1|SNV-114951-G-T|1
LTNQFLVGLRIGFGT
>ENST00000475780.5|SNV-5727-C-A|5
MRTWSQPALR
>ENST00000584217.1|SNV-76685-A-G|1
WTFTPQMAQSLSKQR
>ENST00000554108.6|SNV-154611-T-A|7
VAHERKR
>ENST00000366816.5|SNV-2526-C-T|1
QTACKSTGGKAPR
>ENST00000445597.6|SNV-449715-G-T|1
ALGSILDYDKIVDTLRK
>ENST00000462766.2|SNV-142670-G-T|1
LAEVSQVEVRLPARSEQAR
>ENST00000265038.9|MNV-54125-AACTA-A|2
DIIKLLTAVYFSQISR
>ENST00000297788.9|SNV-21527-G-T|2
SYGSTSSSDTCQKSFVSSCTD
>FUSION-ENST00000421119.1:96-ENST00000380959.7:91463|74
LENASTLKSMRSECQR
>ENST00000257359.7|MNV-9427-AA-A|7
NSINLMVVKVLIVEDENGAQR
>ENST00000640769.2|SNV-96069-G-T|2
LLQFLKVTDAPHFYGLPSLER
>ENST00000308406.9|SNV-1259-C-T|2
AEPAYTAASVAAKNLALLK
>ENST00000520555.5|SNV-38175-C-T|1
ASLAYFEDCHGKKR
>FUSION-ENST00000616657.1:4218-ENST00000654225.1:28791|7
DSSILIISSIKPRLHKSV
>ENST00000599174.3|SNV-3291-A-C|5
STARASFHVRETVR
>ENST00000395065.8|SNV-8730-G-T|5
QDQTHVNMERDQKPPER
>ENST00000619578.4|MNV-133705-CT-C|1
VMTLIIQSGGLSAPPAAVGMAPPVM
>ENST00000528302.5|SNV-7591-G-A|6
ILQLKESRQEEMNSQQEEK
>ENST00000461478.1|SNV-7868-C-T|1
GKPVSPYH
>FUSION-ENST00000252115.10:23008-ENST00000407332.5:25504|5
KYNNRCLDDR
>FUSION-ENST00000569282.2:949-ENST00000309865.11:37117|35
TFLYTNR
>ENST00000368124.8|SNV-29314-G-C|24
EYFIYRR
>ENST00000337532.9|SNV-214774-G-T|3
HFQERILALRRPEILVQPLK
>ENST00000307659.6|SNV-81673-C-T|1
SEYHLWEG
>ENST00000300870.15|MNV-40703-CAG-C|5
DLLTALHR
>ENST00000487235.5|SNV-3687-C-T|4
MGAARSSKNGVPTSPIHPPH
>ENST00000378993.6|SNV-695495-G-A|3
GSANGCTDWSIDIK
>ENST00000528787.1|SNV-161636-C-T|2
KQKPPGGVLGTQPLLPNSMDPTR
>ENST00000522235.5|SNV-50556-A-G|8
MILFWLLQQMSPKELNR
>ENST00000355395.9|SNV-16598-A-C|2
SIAHNMTTPHK
>ENST00000473763.1|SNV-8818-G-T|2
DDLEVWPLR
>ENST00000647510.1|SNV-28506-C-G|4
WSGPRASIAGCERWAR
>ENST00000498089.1|SNV-27186-C-A|2
ELDLKFKYWQTH
>ENST00000486034.5|SNV-39703-C-A|10
DLSASITLPWR
>ENST00000280333.9|SNV-520546-G-C|1
MDACFKQLKEK
>ENST00000651127.1|SNV-38866-G-T|3
LLPRSACWLLPGRYPPSLR
>ENST00000241436.8|SNV-40735-A-T|1
FYGYELKKEK
>ENST00000434700.5|SNV-9862-C-A|5
FWAGRIAR
>ENST00000368124.8|SNV-29314-G-C|23
EYFIYRRLPTSCAPQGPCGDCWGR
>FUSION-ENST00000569282.2:949-ENST00000309865.11:37117|81
HFSIILNLLGMLLKKDNQDTR
>ENST00000336349.6|SNV-19785-A-G|2
KPTNDSDPSR
>FUSION-ENST00000421119.1:96-ENST00000380959.7:91463|76
LENASTLK
>FUSION-ENST00000569282.2:949-ENST00000309865.11:37117|85
KHFSIILNLLGMLLK
>ENST00000357765.6|SNV-1267-C-A|2
HTAGEKR
>ENST00000569715.5|INDEL-23191-G-GA|3
YWRTRSYGFVGT
>ENST00000265104.4|SNV-73676-C-T|5
SEMENIFMLIEEFNKKLNCPIK
>ENST00000241436.8|SNV-40735-A-T|3
FYGYELK
>ENST00000483652.5|SNV-3550-G-A|2
MDSYFSSLRNETHSICTACDESCK
>ENST00000343508.7|SNV-933141-G-A|3
SDGSVSYTGFHLK
>ENST00000347230.9|SNV-35214-T-A|1
SELQRKLAELQVYQK
>ENST00000212015.11|SNV-28357-G-T|2
VAKEHISRR
>ENST00000486034.5|SNV-39703-C-A|9
MDLSASITLPWRALPSIPWR
>ENST00000463634.6|SNV-28562-C-T|4
ATLGKVYSVMLYEPEIM
>ENST00000641576.1|SNV-2509-T-A|1
CMAISKPLHYTIIMSTR
>ENST00000368124.8|SNV-29314-G-C|8
GRSPGVRK
>ENST00000454784.9|SNV-90659-G-A|2
VTGKTGPSAEVTGKTGLSAR
>ENST00000528775.5|SNV-1234-G-T|3
QLFAAPEPQLCLQTR
>ENST00000377811.3|SNV-862-C-A|7
MAAGLFGLSARRILAAAATR
>ENST00000395065.8|SNV-8730-G-T|4
QDQTHVNMERDQKPPERR
>ENST00000406427.6|SNV-34899-G-T|2
LQESCDSDHGGGLPAAAGPLLK
>ENST00000543498.5|SNV-29376-A-T|3
WSTNSCGARGACRIYISTYLG
>ENST00000252172.9|SNV-54205-C-A|3
QEDSVAELGEQIDNLQR
>ENST00000554108.6|SNV-154611-T-A|2
GEPVLGK
>ENST00000590779.5|SNV-29376-A-T|2
GACRIYISTYLGIF
>ENST00000406427.6|SNV-34899-G-T|1
LQESCDSDHGGGLPAAAGPLLKR
>ENST00000462766.2|SNV-142670-G-T|6
GDPASLDHKLAEVSQVEVR
>ENST00000645722.2|SNV-137372-C-T|4
HFGTSWVKHYCTYQWDSK
>ENST00000315475.7|SNV-19306-G-A|4
IHTGQKPYQCNK
>ENST00000588434.1|SNV-6257-C-A|2
SDSERSAQR
>ENST00000367462.5|SNV-380116-C-A|1
INNIQVFGYSMHFDHEAIR
>ENST00000445597.6|SNV-449715-G-T|5
TLNLLQKALGSILDYDK
>FUSION-ENST00000616657.1:4218-ENST00000654225.1:28791|19
MDCSAQIAGVGLIGAIVQCREHTR
>ENST00000322038.5|SNV-76685-A-G|1
ENEDFPKTEEVSGKPQKK
>ENST00000645722.2|SNV-137372-C-T|5
RHFGTSWVKHYCTYQWDSK
>ENST00000380222.4|SNV-570-T-C|6
ITLYLMEKKYSPCAWEVAR
>FUSION-ENST00000447510.6:8692-ENST00000505603.5:13512|1
VLFFLHYQTSF
>FUSION-ENST00000569282.2:949-ENST00000309865.11:37117|11
ACECYISTADWAAVQEWQNAIHDLK
>ENST00000391880.6|SNV-9862-C-A|2
TSFSMLSLQATLLLKAEK
>ENST00000395065.8|SNV-8730-G-T|1
DQKPPERRMEGNMPDGTLGSWFK
>ENST00000366816.5|SNV-2526-C-T|5
ARTKQTACK
>FUSION-ENST00000540224.1:361-ENST00000648143.1:3|17
LGSLDGAHTK
>ENST00000394253.7|SNV-89397-G-T|1
ASISLSLELIQNKEPSSKHISLCR
>FUSION-ENST00000616657.1:4218-ENST00000654225.1:28791|17
DCSAQIAGVGLIGAIVQCREHTR
>ENST00000522235.5|SNV-50556-A-G|7
ILFWLLQQMSPKELNR
>ENST00000547405.5|SNV-76326-C-G|3
IVDPAYQVDK
>ENST00000553622.5|SNV-24635-A-G|1
VTQDPIEEALGLPSSLDSLDQMNR
>ENST00000264952.2|SNV-745-G-A|6
YFTEFRVLGKGGFEEVCAVQVK
>FUSION-ENST00000616657.1:4218-ENST00000654225.1:28791|8
DSSILIISSIKPRLHK
>ENST00000652736.1|SNV-41557-C-T|3
ILFCIIATTFIVRR
>ENST00000375169.7|SNV-121251-A-T|2
SSFSYEKLQALQETCK
>ENST00000495775.1|SNV-81645-T-C|1
PEWQCSVKPLK
>ENST00000225388.9|SNV-6766-G-A|1
SDTIPIPNGVVTNNSGYITNGYMDK
>ENST00000310137.5|SNV-7868-C-T|3
QPIPPFFGR
>ENST00000295797.5|SNV-12860-A-G|1
GDIMITHFEPSISFEGLCSEVR
>ENST00000366816.5|SNV-2526-C-T|4
TKQTACK
>FUSION-ENST00000569282.2:949-ENST00000309865.11:37117|17
SASLKHCLNGESR
>ENST00000621628.4|SNV-22417-A-T|5
KQTALVELVKLKPK
>FUSION-ENST00000537473.2:18134-ENST00000431897.1:16924|5
MIQMKTCLILIVSLRSNE
>ENST00000367136.5|SNV-138-G-A|1
SIGPRSGEHQRASR
>ENST00000294053.9|SNV-140577-C-T|1
HNIMLLWDR
>ENST00000264025.8|INDEL-64233-G-GAGG|1
AGPLGGSSYEEEEEEEEEGGGGGER
>FUSION-ENST00000642197.1:20780-ENST00000273908.4:93383|2
ETSCGWFLSLLLLPPGR
>ENST00000637187.1|SNV-40237-G-T|2
ALRPVDPGFCARAR
>ENST00000478998.5|SNV-118709-G-A|3
RASWARK
>ENST00000616430.1|SNV-1462-G-A|1
EQTPEYNVTIVATDKGKPPLSSSR
>ENST00000520555.5|SNV-38175-C-T|5
FFVLTKASLAYFEDCHGK
>ENST00000261609.13|SNV-92355-G-A|2
WQPLLNTVTGVHKYK
>ENST00000401669.7|SNV-988671-C-T|1
GGGQITYKWPPND
>ENST00000356786.10|SNV-4808-G-A|1
EALVEALAAAGRKR
>FUSION-ENST00000569282.2:949-ENST00000309865.11:37117|83
HFSIILNLLGMLLK
>ENST00000431078.1|SNV-738838-A-T|1
TTALSGVFLENLGIKVFIR
>ENST00000355624.8|SNV-7943-G-T|2
FMASNIMPSSSFHMSPTSNEDLR
>ENST00000442544.7|SNV-838861-A-T|1
VVAFNEWGPGESSQPIK
>ENST00000506502.2|INDEL-67482-G-GA|1
KTQSVTG
>ENST00000477737.6|SNV-225218-T-A|2
AALPCTLQATHSSKGLRSDPETL
>ENST00000356786.10|SNV-4808-G-A|2
EALVEALAAAGRK
>ENST00000547357.5|SNV-98239-T-G|15
MFFVSGLCQTVSK
>ENST00000642920.2|SNV-239742-A-T|1
EEALIQSYYQRYTEERNCEESK
>ENST00000532868.6|SNV-34416-A-G|6
SWDVPQIPSEAPQTQKAITKSGLQR
>ENST00000376873.7|SNV-126607-G-T|2
GLMIAAVSLGFFGSIFALFVMK
>ENST00000486034.5|SNV-39703-C-A|2
TCTFLNSGNK
>ENST00000391880.6|SNV-9862-C-A|5
IARTSFSMLSLQATLLLK
>ENST00000370482.6|SNV-2333-C-G|1
SYVMNKLAGKNK
>FUSION-ENST00000611717.4:14903-ENST00000402434.6:124923|4
ICQLLTSCTGETLR
>ENST00000223127.8|SNV-6147-G-C|2
LVGPEEALSPAEAR
>ENST00000461638.6|SNV-3687-C-T|3
HHGLVEWVQR
>ENST00000412586.6|SNV-10379-G-A|1
EGQTQKEKK
>ENST00000380367.2|SNV-3086-A-T|1
LPLKEARFK
>ENST00000488497.7|SNV-58044-C-T|3
FGLLASVK
>ENST00000522235.5|SNV-50556-A-G|4
MSPKELNRMLAETPPVWK
>ENST00000261609.13|SNV-92355-G-A|4
DKWQPLLNTVTGVHKYK
>ENST00000252172.9|SNV-54205-C-A|2
QEDSVAELGEQIDNLQRVK
>ENST00000483413.1|SNV-7943-G-T|4
IARTILIMSQPIHLQQNSWLQI
>ENST00000645787.1|SNV-167136-T-A|1
GKLNAMFR
>ENST00000462766.2|SNV-142670-G-T|2
LAEVSQVEVRLPAR
>FUSION-ENST00000569282.2:949-ENST00000309865.11:37117|95
AVYQAVLSLK
>ENST00000300870.15|MNV-40703-CAG-C|2
SFIPKSDIEETWEL
>ENST00000652557.1|SNV-8201-C-A|4
GAGEKALYNAGLFLWHIGRHDK
>FUSION-ENST00000569282.2:949-ENST00000309865.11:37117|77
DNQDTRKLLMTWALEVAVVMK
>ENST00000299529.7|SNV-761-C-A|4
VAVAAASKPHVEIRQEGDQFYIK
>FUSION-ENST00000509743.6:136325-ENST00000511495.1:81773|8
MITHIILPLADDLFCR
>ENST00000358196.8|SNV-36083-G-C|5
YNLWLHVDAAWRGGLLMSR
>ENST00000503708.5|SNV-3696-G-A|2
GRLEIASFLPEDAGRYLYLAR
>ENST00000342887.1|SNV-195118-G-A|3
FSKPAIKEVLKFK
>ENST00000593147.5|SNV-29376-A-T|1
IYISTYLGRAFFGLKYLLGMR
>ENST00000388948.8|SNV-138767-A-T|1
QTAFFSSLGQEYTVVFWDGKEESR
>FUSION-ENST00000642197.1:20780-ENST00000273908.4:93383|3
METSCGWFLSLLLLPPGR
>ENST00000254770.2|MNV-46608-CG-C|1
LVHWCHGAPGSSTCSCRRTR
>ENST00000258052.8|INDEL-1890-C-CA|7
VAQAWELAPVHPPHIQEGRR
>FUSION-ENST00000616657.1:4218-ENST00000654225.1:28791|21
MDCSAQIAGVGLIGAIVQCR
>ENST00000455756.6|SNV-412754-A-C|1
KYNKTCNSSLTLK
>ENST00000341550.9|SNV-10379-G-A|4
GKKSQTQK
>ENST00000567020.6|SNV-21820-A-T|1
VLFRVALAILKFFHK
>ENST00000584217.1|SNV-76685-A-G|9
RALRPRLGRPK
>ENST00000389420.8|SNV-175964-T-A|3
DGDYYLNIKGRIK
>ENST00000454784.9|SNV-90659-G-A|1
TGPSAEVTGKTGLSAR
>ENST00000640258.1|MNV-59106-GGTCTTCCAGACAAT-G|3
LVKNAQDKIELHLFMLNGL
>ENST00000258052.8|INDEL-1890-C-CA|8
VAQAWELAPVHPPHIQEGR
>ENST00000491334.1|SNV-8179-G-A|2
MASTPILGWEMVVSTQNQAFS
>ENST00000641988.1|SNV-2509-T-A|4
SYDRCMAISKPLHYTIIMSTR
>ENST00000395065.8|SNV-8730-G-T|3
DQKPPER
>FUSION-ENST00000421119.1:96-ENST00000380959.7:91463|47
SNRSGHPGSLPNCAKIFAR
>ENST00000446176.7|SNV-142670-G-T|2
FEAWLAEVEVRLPAR
>ENST00000382020.8|SNV-205898-G-C|5
ENLLAEKVEQLIEWSSR
>ENST00000627450.2|INDEL-23191-G-GA|17
KLEGGSEDAGGQSENR
>ENST00000563522.5|INDEL-23191-G-GA|14
MGKKLEGGSEDAGGQSEK
>ENST00000398556.7|SNV-21958-G-A|3
SCGRGSQSRMR
>ENST00000652736.1|SNV-41557-C-T|1
ILFCIIATTFIVRRLFHPHPHR
>ENST00000378993.6|SNV-695495-G-A|6
VVTKRGSANGCTDWSIDIK
>ENST00000647755.1|SNV-492378-C-A|3
SASGCPLEAK
>FUSION-ENST00000569282.2:949-ENST00000309865.11:37117|23
HLLWINSVAQQAEGR
>ENST00000412360.1|SNV-304-C-A|5
RTHQKEPIQDTFWRPQR
>ENST00000554108.6|SNV-154611-T-A|8
MVAHERKR
>ENST00000391880.6|SNV-9862-C-A|4
IARTSFSMLSLQATLLLKAEK
>ENST00000491144.5|SNV-5383-C-G|13
IVSHADAR
>ENST00000563679.5|INDEL-23191-G-GA|9
LEGGSEDAGGQSEKNR
>ENST00000358196.8|SNV-36083-G-C|6
YNLWLHVDAAWR
>ENST00000380222.4|SNV-570-T-C|4
KYSPCAWEVARAEIMR
>FUSION-ENST00000447510.6:8692-ENST00000505603.5:13512|17
DFPEELSLLRFLSAELTR
>ENST00000322313.9|SNV-97559-C-T|3
RPGDERFSRDPEDPR
>ENST00000438576.3|SNV-1372-A-G|1
QVICVCTDDFTDRLGVLEADSAIR
>FUSION-ENST00000540224.1:361-ENST00000648143.1:3|2
SGRRPYQR
>FUSION-ENST00000616657.1:4218-ENST00000654225.1:28791|14
TLRIVSCHK
>ENST00000369199.5|SNV-7943-G-T|1
FMASNIMPSSRNTLLTPAVAEWR
>FUSION-ENST00000611717.4:14903-ENST00000402434.6:124923|6
AGCDEIWEKICQLLTSCTGETLR
>ENST00000647510.1|SNV-28506-C-G|6
QPCGERWSGPRASIAGCER
>ENST00000264977.8|MNV-37746-CA-C|5
SPVGDKAKDTTSAVLIQR
>ENST00000628166.1|SNV-418946-C-T|3
AANPTSSGSSRWR
>FUSION-ENST00000569282.2:949-ENST00000309865.11:37117|18
SVLTLASAGCKSASLKHCLNGESR
>ENST00000506364.6|SNV-89634-G-T|2
NGNLHNVKDPNTNVPK
>ENST00000344836.9|SNV-75639-C-T|2
EYFRDLYHCVDVIFCDK
>FUSION-ENST00000616657.1:4218-ENST00000654225.1:28791|1
ADWSHCTVSGTYQDTENSVMS
>ENST00000609686.3|SNV-418946-C-T|3
SYFFRQLTVAGASKARPDFR
>ENST00000537047.5|SNV-16548-T-G|1
EEQNIWESLFKWFQWQVNQMEEK
>ENST00000554108.6|SNV-154611-T-A|9
MVAHERK
>ENST00000563667.5|INDEL-23191-G-GA|13
GAQIADPTLAEMGKK
>ENST00000584217.1|SNV-76685-A-G|13
KSAANHRR
>ENST00000550948.1|SNV-10521-C-T|2
RGLFIPFSVSFVTHK
>ENST00000341594.9|SNV-320838-A-T|5
TDQKAASHLEEFNEMLELILK
>ENST00000489181.5|SNV-5681-C-A|5
GILPARGHCEAQK
>FUSION-ENST00000507472.5:136325-ENST00000511495.1:81773|10
QKPSMITHIILPLADDLFCRK
>ENST00000380222.4|SNV-570-T-C|5
KYSPCAWEVAR
>ENST00000423061.6|SNV-320838-A-T|3
LSKLNQAASHLEEFNEMLELILK
>FUSION-ENST00000651894.2:949-ENST00000309865.11:37117|1
FEGKPLLQRHRLLNR
>ENST00000381461.6|SNV-39307-C-T|4
CLLMPQCNAFLSKIMTSLLSPLHR
>ENST00000534548.7|SNV-72449-A-C|5
SPARNQDTPACSR
>ENST00000321339.3|SNV-182-C-T|5
CCFALPLRWASGRPLDPR
>ENST00000483652.5|SNV-3550-G-A|5
GYQGPLCTDCMDSYFSSLR
>FUSION-ENST00000616657.1:4218-ENST00000654225.1:28791|10
DPEQMDPAVMHKDSSILIISSIKPR
>FUSION-ENST00000616657.1:4218-ENST00000654225.1:28791|3
YDGLFCSNSRSR
>ENST00000241436.8|SNV-40735-A-T|6
IIMEATKGSRFYGYELK
>ENST00000491144.5|SNV-5383-C-G|10
MIVSHADAREPDPHARNS
>ENST00000381352.7|SNV-106120-A-T|2
ISECENKLK
>ENST00000307271.4|SNV-26589-G-T|3
AQPVTKTSQIGR
>ENST00000375169.7|SNV-121251-A-T|5
TAKSQLVEIEPATQNPKSSFSYEK
>ENST00000476479.1|MNV-46608-CG-C|3
KQTGWCTGATAPRGHPHAHAGVQGL
>ENST00000463634.6|SNV-28562-C-T|2
MLYEPEIM
>ENST00000483652.5|SNV-3550-G-A|3
DSYFSSLR
>ENST00000310137.5|SNV-7868-C-T|2
QPIPPFFGRDR
>ENST00000588770.5|SNV-227224-A-G|6
QFRPPWMEACCSLQK
>ENST00000569715.5|INDEL-23191-G-GA|1
SYGFVGT
>ENST00000621628.4|SNV-22417-A-T|1
LKPKATKEQLK
>ENST00000474065.5|SNV-123732-C-T|6
MQLTWRFK
>ENST00000426612.5|SNV-3696-G-A|1
LAATSTWHEAP
>ENST00000515418.1|SNV-615653-A-T|2
MQLSSWCTELRLC
>FUSION-ENST00000537473.2:18134-ENST00000431897.1:16924|2
KTCLILIVSLRSNE
>ENST00000305031.5|SNV-280507-C-T|1
ILSSFQGVKEMGGHNEKK
>ENST00000652375.1|SNV-38866-G-T|5
FERVIQSVVYCHGVR
>ENST00000550948.1|SNV-10521-C-T|1
GLFIPFSVSFVTHK
>ENST00000638394.2|SNV-297891-G-T|1
QCQIFCSR
>ENST00000359597.8|MNV-13975-CCAAAGAAGAAACCACTGGA-C|5
RALPNNTSSSPQLENISPFRK
>ENST00000624618.1|SNV-477-C-T|1
LLLYNIVMSHR
>ENST00000459790.1|SNV-8818-G-T|3
MAEMIWR
>FUSION-ENST00000480394.5:127431-ENST00000535555.1:51209|6
NQKLEMHGGQK
>ENST00000300870.15|MNV-40703-CAG-C|3
DLLTALHRSFIPKSDIEETWEL
>ENST00000446105.6|SNV-10379-G-A|5
EKQIESSDYDSSSSKGQTQK
>ENST00000547357.5|SNV-98239-T-G|14
FFVSGLCQTVSK
>ENST00000337532.9|SNV-214774-G-T|5
AGLIPSKHFQERILALR
>ENST00000259569.6|SNV-2947-A-G|2
NVIAAENCISAIGK
>ENST00000260191.7|SNV-28287-G-A|2
SILHTVEDVDLAFLKSPEDIQHDK
>ENST00000489181.5|SNV-5681-C-A|10
NSFCHVCA
>ENST00000498089.1|SNV-27186-C-A|1
FKYWQTH
>ENST00000318063.10|SNV-50556-A-G|5
QELNRMLAETPPVWK
>ENST00000257359.7|MNV-9427-AA-A|1
GCVTPWVWQTSGPFVTPTKAAP
>ENST00000307659.6|SNV-81673-C-T|3
AVRRSEYHLWEG
>FUSION-ENST00000537473.2:18134-ENST00000431897.1:16924|4
IQMKTCLILIVSLRSNE
>ENST00000261833.11|SNV-134869-G-T|2
QAKTELEETTAEAEEEIQALTAHRD
>ENST00000572045.5|SNV-3011-C-G|1
GHAQGLALTYR
>ENST00000261326.6|SNV-149-C-T|5
DPSAPRLAYGYGPGSLCELR
>ENST00000534664.1|SNV-12836-A-G|3
KKPSGRTFITGLSLALR
>ENST00000522235.5|SNV-50556-A-G|5
SPKELNR
>ENST00000528302.5|SNV-7591-G-A|2
QEEMNSQQEEKEMETDAR
>ENST00000375169.7|SNV-121251-A-T|3
SSFSYEK
>ENST00000262410.9|SNV-124335-G-A|2
IGSLDNITHVPGRGNKK
>ENST00000467379.1|SNV-13503-G-A|1
GLLSVVDLSTQAVIYEVATVTYMVR
>ENST00000652375.1|SNV-38866-G-T|3
FERVIQSVVYCHGVRVGFFQGDIR
>ENST00000404249.8|SNV-21246-C-T|4
VKRGTSPR
>FUSION-ENST00000421119.1:96-ENST00000380959.7:91463|48
SNRSGHPGSLPNCAK
>ENST00000381365.4|SNV-901-G-T|3
LDGSAGPAPDGRDPGSALSR
>FUSION-ENST00000540224.1:361-ENST00000648143.1:3|13
GRTSAWKHVCMIQYK
>FUSION-ENST00000540224.1:361-ENST00000648143.1:3|19
RLGSLDGAHTK
>ENST00000525395.2|SNV-138767-A-T|3
QPSSHPWAR
>ENST00000257566.7|SNV-9593-C-A|6
ASPDSRHSPATISSSTRGLGEEER
>ENST00000576024.1|MNV-13975-CCAAAGAAGAAACCACTGGA-C|12
SPQLENISPFSHLK
>ENST00000522235.5|SNV-50557-A-T|3
ELNHMLAETPPVWK
>ENST00000423061.6|SNV-320838-A-T|1
LNQAASHLEEFNEMLELILKWIEK
>ENST00000530373.6|SNV-27174-T-G|1
SDDTYTPPHMQTHMNSQPMGTSGT
>FUSION-ENST00000252115.10:23008-ENST00000407332.5:25504|1
EGHPAAT
>FUSION-ENST00000616657.1:4218-ENST00000654225.1:28791|9
DSSILIISSIKPR
>ENST00000547357.5|SNV-98239-T-G|11
ILLKIVMASPNVIGMLVKFIPNVLR
>ENST00000652736.1|SNV-41557-C-T|5
ILFCIIATTFIVR
>ENST00000528302.5|SNV-7591-G-A|3
QEEMNSQQEEK
>ENST00000580323.1|SNV-5940-G-T|6
MPDNILIK
>FUSION-ENST00000540224.1:361-ENST00000648143.1:3|18
RLGSLDGAHTKGR
>ENST00000252172.9|SNV-54205-C-A|4
KQEDSVAELGEQIDNLQRVK
>ENST00000522235.5|SNV-50557-A-T|2
ELNHMLAETPPVWKGSSK
>ENST00000640769.2|SNV-96069-G-T|4
KCSELLYVFQTQLALKLLQFLK
>FUSION-ENST00000414274.7:18134-ENST00000431897.1:16924|1
VGFIFLF
>ENST00000563679.5|INDEL-23191-G-GA|5
WKEAHIRR
>ENST00000318063.10|SNV-50556-A-G|4
QELNRMLAETPPVWKGSSK
>ENST00000553838.5|SNV-5867-A-G|3
IALALKGIDCETVPINLIK
>ENST00000468407.1|SNV-47241-T-C|9
RFRFSQLSK
>ENST00000265104.4|SNV-73676-C-T|3
KLNCPIKDLDDIR
>ENST00000563679.5|INDEL-23191-G-GA|2
YSRPTPGQWAR
>ENST00000318063.10|SNV-50556-A-G|1
MLAETPPVWKGSSKLFR
>ENST00000554108.6|SNV-154611-T-A|4
EKGEPVLGK
>ENST00000645105.1|SNV-140577-C-T|2
LLWDREVADVLVDGYNVHYGAR
>ENST00000343674.10|SNV-34416-A-G|4
SGLQRLAPPPPTPGAPCSESER
>ENST00000467609.5|SNV-13503-G-A|2
MGLLSVVDLSTQAVIYEVATVTYMR
>ENST00000294600.7|SNV-10303-T-A|1
SISEFDYLRKR
>ENST00000299529.7|SNV-761-C-A|1
QEGDQFYIKTSTTVRTTEINFK
>ENST00000318063.10|SNV-50557-A-T|1
QELNHMLAETPPVWKGSSKLFR
>ENST00000647510.1|SNV-28506-C-G|5
WSGPRASIAGCER
>ENST00000358196.8|SNV-36083-G-C|4
YNLWLHVDAAWRGGLLMSRK
>ENST00000491144.5|SNV-5383-C-G|12
MIVSHADAREPDPHAR
>FUSION-ENST00000509743.6:136325-ENST00000511495.1:81773|1
SAGTGVSL
>ENST00000337859.11|INDEL-22342-G-GT|1
AENGERS
>ENST00000343735.8|SNV-25017-G-A|1
CIHIGSMEDSAK
>ENST00000376873.7|SNV-126607-G-T|1
GLMIAAVSLGFFGSIFALFVMKCTK
>ENST00000322038.5|SNV-76685-A-G|4
AASPIAKENEDFPKTEEVSGKPQK
>ENST00000353578.8|SNV-56387-C-T|2
GPKGETGDLGLMGVPGR
>ENST00000489181.5|SNV-5681-C-A|9
MSVHRGILPAR
>ENST00000461638.6|SNV-3687-C-T|4
STRHHGLVEWVQRDPR
>ENST00000546006.5|SNV-1582-C-T|2
WKYLDVHSMH
>FUSION-ENST00000642197.1:1602-ENST00000273908.4:93383|3
MRYFQALLTPTSASSWPLWV
>ENST00000469372.5|SNV-47241-T-C|3
FSQVGLVSWGLYNPCLGSADK
>ENST00000280333.9|SNV-520546-G-C|4
VTEALRPFHERMDACFK
>ENST00000337532.9|SNV-214774-G-T|2
ILALRRPEILVQPLK
>ENST00000563679.5|INDEL-23191-G-GA|7
GKWKEAHIR
>ENST00000627450.2|INDEL-23191-G-GA|16
KLEGGSEDAGGQSENRR
>ENST00000624618.1|SNV-477-C-T|2
YVAICRLLLYNIVMSHR
>ENST00000412586.6|SNV-10379-G-A|2
EGQTQKEK
>ENST00000450288.3|INDEL-23191-G-GA|3
EAHIRRYSRPTPGQI
>ENST00000640769.2|SNV-96069-G-T|3
CSELLYVFQTQLALKLLQFLK
>ENST00000497097.5|SNV-3634-C-A|2
MFPRPPLLPFSTCIC
>ENST00000491144.5|SNV-5383-C-G|8
MLMLGNQIHMHVTAK
>ENST00000503732.1|SNV-266711-A-G|3
VRLINKFNSSSSSLGEK
>ENST00000553838.5|SNV-5867-A-G|2
GIDCETVPINLIK
>ENST00000455756.6|SNV-412754-A-C|6
FQCRLEGFPQENR
>ENST00000412360.1|SNV-304-C-A|4
THQKEPIQDTFWRPQR
>ENST00000530134.5|SNV-21958-G-A|2
AGCGPACPPSTAARPAR
>FUSION-ENST00000646641.1:6528-ENST00000554133.5:78184|13
ETLETQETTSRQHPVSLK
>FUSION-ENST00000333274.11:449-ENST00000502287.1:6333|2
AVADRYAVYWNSSNPSFPAGT
>ENST00000473362.1|SNV-1394381-C-A|1
KALTRQQ
>ENST00000355395.9|SNV-16598-A-C|4
KSIAHNMTTPHK
>FUSION-ENST00000569282.2:949-ENST00000309865.11:37117|70
SETYAPLFCLPSFHK
>ENST00000254770.2|MNV-46608-CG-C|3
LVHWCHGAPGSSTCSCR
>ENST00000635942.1|MNV-133705-CT-C|1
VMTLIIQSGGLSGMLRNMIH
>ENST00000320574.10|SNV-38443-C-T|1
AEEGASYCKVNRVLPR
>FUSION-ENST00000537473.2:18134-ENST00000431897.1:16924|3
MKTCLILIVSLRSNE
>ENST00000342887.1|SNV-195118-G-A|2
EVLKFKR
>ENST00000359152.9|SNV-114951-G-T|1
LTNQFLVGLRIGFGTGK
>ENST00000367734.4|SNV-405-G-A|4
MPGESLSRAGTK
>ENST00000639054.1|SNV-27174-T-G|1
SDDTYTPPHM
>ENST00000307659.6|SNV-81673-C-T|2
RSEYHLWEG
>FUSION-ENST00000569282.2:949-ENST00000309865.11:37117|98
EKEVVAVARAVYQAVLSLK
>ENST00000393437.8|SNV-38128-G-T|4
ERLLAILR
>ENST00000412586.6|SNV-10379-G-A|5
EKQIESSDYDSSSSKEGQTQK
>ENST00000342183.9|SNV-988671-C-T|2
GGHAGTTYIFSKGGGQITYKWPPND
>ENST00000528775.5|SNV-1234-G-T|2
QLFAAPEPQLCLQTRILKPK
>ENST00000524981.9|SNV-154611-T-A|1
NPAISEMVAHERKR
>ENST00000257359.7|MNV-9427-AA-A|6
VLIVEDENGAQR
>FUSION-ENST00000339677.10:23008-ENST00000407332.5:25504|1
TIQVSCGFCHEFPES
>ENST00000468407.1|SNV-47241-T-C|2
VPARENLGEQFSLSGDSGFLS
>ENST00000530134.5|SNV-21958-G-A|1
AGCGPACPPSTAARPARVLSCR
>ENST00000368124.8|SNV-29314-G-C|6
NKQKTKPWSVR
>ENST00000652375.1|SNV-38866-G-T|4
MFERVIQSVVYCHGVRVGFFQGDIR
>ENST00000483413.1|SNV-7943-G-T|3
TILIMSQPIHLQQNSWLQI
>ENST00000252172.9|SNV-40949-T-G|2
ILNASAIPEGQVIDSK
>ENST00000318063.10|SNV-50557-A-T|4
SLSKQELNHMLAETPPVWKGSSK
>ENST00000628166.1|SNV-418946-C-T|4
MAANPTSSGSSRWR
>FUSION-ENST00000421119.1:96-ENST00000380959.7:91463|71
SMRSECQRMK
>ENST00000559875.1|INDEL-305-T-TT|2
IPTKAKPVFLLQSQ
>FUSION-ENST00000642197.1:1602-ENST00000273908.4:93383|2
RYFQALLTPTSASSWPLWV
>ENST00000491334.1|SNV-8179-G-A|3
TWMASTPILGWEMVVSTQNQAFS
>ENST00000257566.7|SNV-9593-C-A|2
GLGEEERR
>ENST00000318063.10|SNV-50556-A-G|3
MLAETPPVWK
>ENST00000260191.7|SNV-28287-G-A|1
SILHTVEDVDLAFLKSPEDIQHDKK
>FUSION-ENST00000491021.1:23008-ENST00000407332.5:25504|14
MPSPHIRSTTTGVWTTEK
>FUSION-ENST00000414274.7:18134-ENST00000431897.1:16924|2
AKVGFIFLF
>ENST00000318063.10|SNV-50556-A-G|7
SLSKQELNR
>ENST00000588770.5|SNV-227224-A-G|1
EACCSLQKTGIASYL
>ENST00000252172.9|SNV-40949-T-G|4
YRILNASAIPEGQVIDSK
>ENST00000621628.4|SNV-22417-A-T|4
QTALVELVKLKPK
>ENST00000318063.10|SNV-50556-A-G|2
MLAETPPVWKGSSK
>ENST00000491144.5|SNV-5383-C-G|17
AMIVSHADAR
>ENST00000652557.1|SNV-8201-C-A|3
ALYNAGLFLWHIGR
>ENST00000474065.5|SNV-123732-C-T|2
FKQPGSR
>FUSION-ENST00000421119.1:96-ENST00000380959.7:91463|42
IFARSIER
>ENST00000261609.13|SNV-92355-G-A|1
WQPLLNTVTGVHKYKWLK
>ENST00000261609.13|SNV-92355-G-A|6
SPKDKWQPLLNTVTGVHK
>ENST00000572498.1|SNV-69402-A-G|1
NSYATTAENRTLPRSSSMAAGLER
>ENST00000380412.7|SNV-1425-G-C|2
GPGRPGGRAR
>ENST00000525207.1|SNV-7591-G-A|2
NSQQEEKEMETDAR
>ENST00000627450.2|INDEL-23191-G-GA|15
LEGGSEDAGGQSENR
>FUSION-ENST00000617178.4:23008-ENST00000407332.5:25504|3
TLVNKEEPPKELPAAEVR
>ENST00000476558.7|SNV-16548-T-G|1
EEQNIWESLFKWFQWQVNQMEEISK
>ENST00000272367.7|SNV-4229-A-G|2
GLKMVTAQTQK
>ENST00000272367.7|SNV-4229-A-G|3
RGLKMVTAQTQK
>ENST00000377811.3|SNV-862-C-A|1
ILAAAATRGLPAARVR
>ENST00000295824.14|SNV-27186-C-A|1
ANDPQIAPYLTHGIRSKI
>ENST00000257566.7|SNV-9593-C-A|4
HSPATISSSTRGLGEEERR
>ENST00000252172.9|SNV-40949-T-G|3
YRILNASAIPEGQVIDSKNASEK
>ENST00000506364.6|SNV-89634-G-T|4
QSTLDQIYSTGLRNGNLHNVK
>ENST00000530134.5|SNV-21958-G-A|5
RQCTACGRSGGPGACAPAAAGGGPR
>ENST00000367462.5|SNV-380116-C-A|2
NLGYMKINNIQVFGYSMHFDHEAIR
>ENST00000515418.1|SNV-615653-A-T|3
MMQLSSWCTELRLC
>ENST00000576024.1|MNV-13975-CCAAAGAAGAAACCACTGGA-C|10
SPQLENISPFSHLKSKK
>ENST00000381461.6|SNV-39307-C-T|3
IMTSLLSPLHR
>ENST00000381541.7|SNV-260881-A-T|2
IYISTYLGR
>ENST00000326956.11|SNV-161636-C-T|2
MGNQPPGGVLGTQPLLPNSMDPTR
>ENST00000506364.6|SNV-89634-G-T|5
HKQSTLDQIYSTGLRNGNLHNVK
>ENST00000528302.5|SNV-7591-G-A|5
ESRQEEMNSQQEEK
>ENST00000367734.4|SNV-405-G-A|1
AGTKAAGESSKYK
>ENST00000522235.5|SNV-50557-A-T|12
MTPYDFILAVTTDEPKGIKSYAR
>ENST00000584217.1|SNV-76685-A-G|14
KSAANHR
>ENST00000553268.5|SNV-5867-A-G|1
GIDCETVPINLIKDGGQQVRR
>ENST00000562119.5|INDEL-23191-G-GA|32
YGPEYKSMK
>ENST00000382020.8|SNV-205898-G-C|2
VEQLIEWSSRR
>ENST00000584217.1|SNV-76685-A-G|5
RDRWTFTPQMAQSLSK
>ENST00000463634.6|SNV-28562-C-T|5
MATLGKVYSVMLYEPEIM
>ENST00000340687.10|SNV-8699-A-G|1
VLSNSSDANLELINTWVAKNTNNK
>ENST00000547405.5|SNV-76326-C-G|4
SAAFAKIVDPAYQVDKGGR
>ENST00000572498.1|SNV-69402-A-G|2
NSYATTAENRTLPR
>FUSION-ENST00000421119.1:96-ENST00000380959.7:91463|45
SGHPGSLPNCAKIFAR
>ENST00000368124.8|SNV-29314-G-C|22
RLPTSCAPQGPCGDCWGR
>ENST00000547357.5|SNV-98239-T-G|12
FFVSGLCQTVSKEAWIR
>ENST00000212015.11|SNV-28357-G-T|3
VAKEHISR
>ENST00000523447.5|SNV-19637-A-G|1
QLVKAQK
>ENST00000344836.9|SNV-75639-C-T|1
DLYHCVDVIFCDK
>FUSION-ENST00000569282.2:949-ENST00000309865.11:37117|12
SVLSKPTDSSPEVINYLGNK
>ENST00000315475.7|SNV-19306-G-A|6
IVTLIEHQRIHTGQKPYQCNK
>ENST00000483413.1|SNV-7943-G-T|1
SQPIHLQQNSWLQI
>ENST00000429747.5|SNV-615653-A-T|3
MNDDATQQLVHRTEVVLNNLSPAWK
>ENST00000258052.8|INDEL-1890-C-CA|2
RPGLLPAEGVDR
>FUSION-ENST00000646641.1:6528-ENST00000554133.5:78184|5
WTLPLRNQDGSLLWGIEEKWINTR
>ENST00000469372.5|SNV-47241-T-C|4
FRFSQVGLVSWGLYNPCLGSADK
>ENST00000322038.5|SNV-76685-A-G|5
AASPIAKENEDFPK
>ENST00000378993.6|SNV-695495-G-A|4
RGSANGCTDWSIDIKK
>ENST00000446105.6|SNV-10379-G-A|4
QIESSDYDSSSSKGQTQK
>FUSION-ENST00000421119.1:96-ENST00000380959.7:91463|56
EQSKMSFSVKSLK
>ENST00000361396.6|SNV-3348-G-T|1
EECKLRK
>ENST00000652736.1|SNV-41557-C-T|8
EIVAMILFCIIATTFIVR
>ENST00000528787.1|SNV-161636-C-T|3
RKQKPPGGVLGTQPLLPNSMDPTR
>ENST00000528302.5|SNV-7591-G-A|1
EMETDAR
>ENST00000341866.3|SNV-14306-G-T|1
EVGACGTLASLRRVLWK
>ENST00000652736.1|SNV-41557-C-T|7
EIVAMILFCIIATTFIVRR
>FUSION-ENST00000301547.10:10122-ENST00000636389.1:346059|2
SHMIMHTGDGPHKCKR
>ENST00000369199.5|SNV-7943-G-T|2
FMASNIMPSSR
>ENST00000368124.8|SNV-29314-G-C|21
LPTSCAPQGPCGDCWGR
>FUSION-ENST00000537473.2:18134-ENST00000431897.1:16924|1
TCLILIVSLRSNE
>ENST00000320574.10|SNV-38443-C-T|6
VFYVNQRVAKAEEGASYCK
>ENST00000640109.1|INDEL-100119-C-CA|5
TSFFQSKKTQVTTK
>ENST00000358196.8|SNV-36083-G-C|1
GGLLMSRKHR
>ENST00000488497.7|SNV-58044-C-T|1
FGLLASVKIMWPRTDEER
>ENST00000609686.3|SNV-418946-C-T|1
QLTVAGASKARPDFR
>ENST00000522235.5|SNV-50557-A-T|6
SPKELNHMLAETPPVWK
>ENST00000567020.6|SNV-21820-A-T|3
VFDVFLVEGYKVLFRVALAILK
>FUSION-ENST00000616657.1:4218-ENST00000654225.1:28791|6
MYDGLFCSNSR
>ENST00000368124.8|SNV-29314-G-C|16
FCTRFGMGR
>ENST00000619578.4|MNV-133705-CT-C|2
AVPGTLVMTLCK
>ENST00000343674.10|SNV-34416-A-G|3
SGLQRLAPPPPTPGAPCSESERQIR
>ENST00000341550.9|SNV-10379-G-A|3
KSQTQKEK
>ENST00000572498.1|SNV-69402-A-G|4
SVTPKNSYATTAENRTLPR
>ENST00000322038.5|SNV-76685-A-G|2
ENEDFPKTEEVSGKPQK
>ENST00000264952.2|SNV-745-G-A|2
GGFEEVCAVQVKNTGK
>ENST00000337859.11|INDEL-22342-G-GT|2
LSEASGGRAENGERS
>ENST00000368124.8|SNV-29314-G-C|1
TKPWSVRRR
>ENST00000264952.2|SNV-745-G-A|3
GGFEEVCAVQVK
>FUSION-ENST00000616657.1:4218-ENST00000654225.1:28791|16
EHTRTLR
>ENST00000490867.5|MNV-53790-TG-T|2
MWVVPLYFTVSCTGGGS
>ENST00000599174.3|SNV-3291-A-C|2
ETVREETNTR
>ENST00000473763.1|SNV-8818-G-T|1
DDLEVWPLRFFNR
>ENST00000640303.1|SNV-297891-G-T|1
SSARYSAHGPAVLGK
>ENST00000326181.11|SNV-15607-G-A|1
LYCQLCCSVFKDPVITTCGHTFCRR
>ENST00000320955.8|SNV-17118-G-A|2
ALSLLQQHREFGR
>ENST00000651127.1|SNV-38866-G-T|2
SACWLLPGR
>ENST00000368124.8|SNV-29314-G-C|14
FGMGREEGGGR
>FUSION-ENST00000421119.1:96-ENST00000380959.7:91463|90
MSARTWWMDEFHPFIEALLPHVR
>ENST00000257566.7|SNV-9593-C-A|3
GLGEEER
>ENST00000651883.2|SNV-38866-G-T|1
VIQSVVYCHGVRVGFFQGDIR
>ENST00000584217.1|SNV-76685-A-G|11
SAANHRRR
>ENST00000301067.11|SNV-21150-G-T|1
GLGPGGTPFPGQGPPQRPRFYPVS
>FUSION-ENST00000567697.1:24284-ENST00000567812.5:90142|77
LCQWLPKGCPSSSPWPAAPAPMKTP
>ENST00000297788.9|SNV-21527-G-T|3
KSYGSTSSSDTCQKSFVSSCTD
>ENST00000635293.1|MNV-13975-CCAAAGAAGAAACCACTGGA-C|4
RALPNNTSSSPQLENISPFR
>FUSION-ENST00000569282.2:949-ENST00000309865.11:37117|13
KSVLSKPTDSSPEVINYLGNK
>ENST00000652557.1|SNV-8201-C-A|1
ALYNAGLFLWHIGRHDKAR
>ENST00000563679.5|INDEL-23191-G-GA|1
YGEHPPVSSESHAWR
>ENST00000480058.5|SNV-28562-C-T|1
DNVRANQEVAVKIIR
>ENST00000491144.5|SNV-5383-C-G|20
REEKAMIVSHADAR
>ENST00000547357.5|SNV-98239-T-G|1
FWIMSDGL
>FUSION-ENST00000537473.2:18134-ENST00000431897.1:16924|8
DWEDDSDEDMSNFDRFSEE
>FUSION-ENST00000616657.1:4218-ENST00000654225.1:28791|12
IVSCHKDPEQMDPAVMHK
>ENST00000265104.4|SNV-73676-C-T|1
LNCPIKDLDDIRIAMAALK
>ENST00000522235.5|SNV-50556-A-G|3
SPKELNRMLAETPPVWK
>ENST00000400191.7|INDEL-202932-G-GA|3
ENRSWEGAGNTRNIF
>ENST00000381668.9|SNV-134937-G-C|3
LLKLEESYEFIEK
>ENST00000491144.5|SNV-5383-C-G|4
MLGNQIHMHVTAK
>ENST00000506928.5|SNV-40735-A-T|1
DMSSRKK
>ENST00000580323.1|SNV-5940-G-T|5
PDNILIK
>ENST00000487235.5|SNV-3687-C-T|1
NGVPTSPIHPPH
>ENST00000321339.3|SNV-182-C-T|3
WASGRPLDPR
>ENST00000382020.8|SNV-205898-G-C|6
KENLLAEKVEQLIEWSSR
>FUSION-ENST00000523994.1:3761-ENST00000551981.5:10390|6
MALHWPPTETKCQQIDG
>ENST00000530134.5|SNV-21958-G-A|4
QCTACGRSGGPGACAPAAAGGGPR
>ENST00000400191.7|INDEL-202932-G-GA|1
SWEGAGNTRNIF
>ENST00000547405.5|SNV-76326-C-G|2
IVDPAYQVDKGGR
>ENST00000377811.3|SNV-862-C-A|5
RILAAAATR
>ENST00000377811.3|SNV-862-C-A|4
RILAAAATRGLPAAR
>FUSION-ENST00000540224.1:361-ENST00000648143.1:3|1
EDVCLEACVYDPIQDTTLHLVFTSP
>ENST00000434090.2|SNV-34899-G-T|2
SPVTQITGAASR
>ENST00000584217.1|SNV-76685-A-G|12
SAANHRR
>ENST00000257359.7|MNV-9427-AA-A|5
TSVGRRGCVTPWVWQTSGPFVTPTK
>ENST00000525423.5|SNV-114951-G-T|4
MEACVELTVWDHYKLTNQFLVGLR
>FUSION-ENST00000509743.6:136325-ENST00000511495.1:81773|6
MITHIILPLADDLFCRK
>ENST00000368124.8|SNV-29314-G-C|20
HQPGLVQSNR
>ENST00000322038.5|SNV-76685-A-G|3
ENEDFPK
>ENST00000471460.1|SNV-5499-C-A|1
KPFLALLSHGHLLLSMR
>ENST00000491144.5|SNV-5383-C-G|15
AMIVSHADAREPDPHARNS
>ENST00000567020.6|SNV-21820-A-T|2
VLFRVALAILK
>ENST00000498089.1|SNV-27186-C-A|4
ELDLKFK
>ENST00000497097.5|SNV-3634-C-A|1
FPRPPLLPFSTCIC
>ENST00000628166.1|SNV-418946-C-T|2
MAANPTSSGSSRWRGR
>ENST00000257359.7|MNV-9427-AA-A|2
GCVTPWVWQTSGPFVTPTK
>ENST00000400191.7|INDEL-202932-G-GA|5
KENRSWEGAGNTR
>ENST00000637187.1|SNV-40237-G-T|4
VLTGEEKALRPVDPGFCARAR
>ENST00000461591.5|SNV-58044-C-T|1
NLEDLDC
>ENST00000616430.1|SNV-1462-G-A|3
LVTDGALDREQTPEYNVTIVATDK
>FUSION-ENST00000421119.1:96-ENST00000380959.7:91463|54
MSFSVKSLK
>ENST00000310137.5|SNV-7868-C-T|1
QPIPPFFGRDRSPLR
>ENST00000322313.9|SNV-97559-C-T|2
FSRDPEDPR
>FUSION-ENST00000491021.1:23008-ENST00000407332.5:25504|12
STTTGVWTTEK
>ENST00000297788.9|SNV-21527-G-T|1
SFVSSCTD
>ENST00000381541.7|SNV-260881-A-T|1
IYISTYLGRAFFGLK
>ENST00000264952.2|SNV-745-G-A|4
VLGKGGFEEVCAVQVKNTGK
>ENST00000503732.1|SNV-266711-A-G|4
MVRLINKFNSSSSSLGEK
>ENST00000368124.8|SNV-29314-G-C|12
SNLSPGWR
>ENST00000642920.2|SNV-239742-A-T|3
EEALIQSYYQR
>ENST00000394817.7|SNV-266711-A-G|1
FNSSSSSLGEK
>ENST00000491144.5|SNV-5383-C-G|2
MLGNQIHMHVTAKEYGAR
>ENST00000342887.1|SNV-195118-G-A|1
FKRCIHLEVFSSSQK
>FUSION-ENST00000642197.1:1602-ENST00000273908.4:93383|1
YFQALLTPTSASSWPLWV
>ENST00000647510.1|SNV-28506-C-G|2
ASIAGCERWAR
>ENST00000580323.1|SNV-5940-G-T|4
MPDNILIKENK
>ENST00000381541.7|SNV-260881-A-T|4
GACRIYISTYLGR
>ENST00000326665.10|SNV-61029-G-C|2
RHHGFPFTLTFFLNGMQVNR
>ENST00000520555.5|SNV-38175-C-T|3
ASLAYFEDCHGK
>ENST00000359597.8|MNV-13975-CCAAAGAAGAAACCACTGGA-C|3
ALPNNTSSSPQLENISPFRK
>ENST00000223127.8|SNV-6147-G-C|1
LVGPEEALSPAEARDMAMDLCR
>ENST00000434700.5|SNV-9862-C-A|1
TSFSTCEFLGGRFAVFFGLTQPK
>ENST00000259569.6|SNV-2947-A-G|4
KNVIAAENCISAIGK
>FUSION-ENST00000421119.1:96-ENST00000380959.7:91463|50
SLKSNRSGHPGSLPNCAK
>ENST00000562119.5|INDEL-23191-G-GA|33
YSRPTPGQWARYGPEYKSMK
>ENST00000569715.5|INDEL-23191-G-GA|4
YSRPTPGQNPKYWRTR
>FUSION-ENST00000567697.1:24284-ENST00000567812.5:90142|82
WKMTVIRPFISLETKLCQWLPK
>ENST00000674083.1|SNV-1387-C-T|1
FSHPTYTALFSAGLSSCITPDK
>ENST00000461478.1|SNV-7868-C-T|2
MGKPVSPYH
>ENST00000299529.7|SNV-761-C-A|3
QEGDQFYIK
>ENST00000534664.1|SNV-12836-A-G|1
KPSGRTFITGLSLALRLER
>ENST00000547357.5|SNV-98239-T-G|6
LVKFIPNVLR
>FUSION-ENST00000540224.1:361-ENST00000648143.1:3|4
HVCMIQYK
>ENST00000545067.6|SNV-16548-T-G|1
EEQNIWESLFKWFQWQVNQMEEG
>ENST00000382020.8|SNV-205898-G-C|4
ENLLAEKVEQLIEWSSRR
>ENST00000413683.5|SNV-38260-G-T|1
MVQSVVYCHGVRVGFFQGDIR
>ENST00000652375.1|SNV-38866-G-T|6
MFERVIQSVVYCHGVR
>ENST00000318063.10|SNV-50557-A-T|6
TWKSLSKQELNHMLAETPPVWK
>ENST00000647755.1|SNV-492378-C-A|1
SASGCPLEAKRQK
>ENST00000356539.8|SNV-219920-G-T|4
ECEERFELTESLSQAREQLLELSK
>ENST00000434623.6|MNV-550411-TCCCCCGGAGTCTCCTGGA-T|2
LPPESPGPPEREAAAAR
>ENST00000525395.2|SNV-138767-A-T|1
QPSSHPWARSTPWCFGMEKR
>ENST00000424296.6|SNV-17000-G-T|4
TTLARYITQALK
>ENST00000321339.3|SNV-182-C-T|2
WASGRPLDPRQIAPR
>ENST00000343788.10|SNV-35101-G-A|6
RKVEINPPNDMEWK
>FUSION-ENST00000480394.5:127431-ENST00000535555.1:51209|4
NQKLEMHGGQKSDK
>ENST00000547357.5|SNV-98239-T-G|10
IVMASPNVIGMLVKFIPNVLR
>FUSION-ENST00000611717.4:14903-ENST00000402434.6:124923|1
LEWCLVPAYSCCFH
>ENST00000533694.5|SNV-11219-C-T|2
MGQPAETSR
>ENST00000251127.11|SNV-342851-G-A|5
YGENINRHANFSSTGK
>FUSION-ENST00000569282.2:949-ENST00000309865.11:37117|19
SVLTLASAGCKSASLK
>FUSION-ENST00000642197.1:20780-ENST00000273908.4:93383|6
DKVNGDKLWLVLEPTSASSWPLWV
>ENST00000559875.1|INDEL-305-T-TT|1
AKPVFLLQSQ
>ENST00000652557.1|SNV-8201-C-A|6
KGAGEKALYNAGLFLWHIGR
>ENST00000320955.8|SNV-17118-G-A|3
ALSLLQQHR
>ENST00000576225.5|SNV-69402-A-G|2
TGLCLAR
>ENST00000638394.2|SNV-297891-G-T|2
SLLGRPFLPKQCQIFCSR
>ENST00000398556.7|SNV-21958-G-A|4
SCGRGSQSR
>ENST00000576024.1|MNV-13975-CCAAAGAAGAAACCACTGGA-C|11
SPQLENISPFSHLKSK
>ENST00000651127.1|SNV-38866-G-T|4
LLPRSACWLLPGR
>ENST00000359597.8|MNV-13975-CCAAAGAAGAAACCACTGGA-C|2
KHFRPGTVDHTCNPSYSGG
>ENST00000576225.5|SNV-69402-A-G|4
PPPRTGLCLAR
>ENST00000562119.5|INDEL-23191-G-GA|34
YSRPTPGQWARYGPEYK
>ENST00000404249.8|SNV-21246-C-T|1
SPEGGLGYSQLGDDDLK
>ENST00000434700.5|SNV-9862-C-A|3
IARTSFSTCEFLGGR
>ENST00000259008.7|SNV-54799-T-C|5
INSFSPQKPPGHCSRCCR
>ENST00000495775.1|SNV-81645-T-C|2
MPEWQCSVKPLK
>ENST00000455756.6|SNV-412754-A-C|4
LEGFPQENR
>ENST00000434090.2|SNV-34899-G-T|1
SPVTQITGAASRQLLGPC
>ENST00000326665.10|SNV-61094-C-T|2
LSSCCEYKHWKGSR
>ENST00000644772.1|SNV-16331-C-T|1
ILADLLGFAGLLCIFGIVDHLGK
>ENST00000512091.6|SNV-746964-G-C|1
THTTSSCNHLTNFAVLMAHVEVK
>FUSION-ENST00000569282.2:949-ENST00000309865.11:37117|109
GETAASETQIVEQINTKLPSSFVEK
>ENST00000320955.8|SNV-17118-G-A|5
KALSLLQQHR
>ENST00000252172.9|SNV-54205-C-A|6
KKQEDSVAELGEQIDNLQR
>ENST00000489181.5|SNV-5681-C-A|1
GHCEAQKMSLPELARSL
>ENST00000525207.1|SNV-7591-G-A|3
MNSQQEEKEMETDAR
>FUSION-ENST00000569282.2:949-ENST00000309865.11:37117|74
LLMTWALEVAVVMK
>ENST00000341594.9|SNV-320838-A-T|4
TDQKAASHLEEFNEMLELILKWIEK
>ENST00000262410.9|SNV-124335-G-A|6
VQSKIGSLDNITHVPGR
>ENST00000534215.5|SNV-34416-A-G|2
ASSAWPPLRPPLGPR
>ENST00000265981.7|SNV-15910-A-C|3
INKSSGIVEASRIMNLYPFIQLYK
>ENST00000358196.8|SNV-36083-G-C|3
GGLLMSR
>ENST00000483652.5|SNV-3550-G-A|4
MDSYFSSLR
>FUSION-ENST00000567697.1:24284-ENST00000567812.5:90142|75
GCPSSSPWPAAPAPMK
>FUSION-ENST00000320672.8:136325-ENST00000511495.1:81773|3
RETCEHSSEAKAFHDYPHNITFG
>FUSION-ENST00000358763.7:77737-ENST00000421232.1:756009|2
KVNGEIEIRVEQL
>ENST00000522235.5|SNV-50556-A-G|6
MSPKELNR
>ENST00000528737.5|INDEL-10430-T-TA|1
FPENSSQP
>ENST00000265713.8|SNV-119771-G-T|1
QSLNVPYMRR
>ENST00000547405.5|SNV-76326-C-G|6
KSAAFAKIVDPAYQVDK
>ENST00000282397.9|SNV-186271-G-A|1
FMSLERIKTFEK
>FUSION-ENST00000567697.1:24284-ENST00000567812.5:90142|79
LCQWLPK
>ENST00000498757.1|INDEL-22342-G-GT|1
EVDLEEDNER
>ENST00000389420.8|SNV-175964-T-A|2
IKKIYCADMYLENPK
>ENST00000569715.5|INDEL-23191-G-GA|7
RYSRPTPGQNPKYWR
>FUSION-ENST00000566983.5:24284-ENST00000567812.5:90142|73
HVENDGYKTIYFFGDKTMPVAPK
>ENST00000367734.4|SNV-405-G-A|2
AGTKAAGESSK
>FUSION-ENST00000569282.2:949-ENST00000309865.11:37117|84
KHFSIILNLLGMLLKK
>ENST00000619578.4|MNV-133705-CT-C|7
KPLPTAAAQCSLK
>ENST00000257359.7|MNV-9427-AA-A|3
RGCVTPWVWQTSGPFVTPTKAAP
>FUSION-ENST00000566983.5:24284-ENST00000567812.5:90142|71
TMPVAPK
>FUSION-ENST00000421119.1:96-ENST00000380959.7:91463|79
HFFHMSVQLPILGSTCR
>FUSION-ENST00000617178.4:23008-ENST00000407332.5:25504|2
EEPPKELPAAEVR
>ENST00000547357.5|SNV-98239-T-G|5
MLVKFIPNVLRFWIMSDGL
>ENST00000490867.5|MNV-53790-TG-T|4
MVTLFQMWVVPLYFTVSCTGGGS
>ENST00000528787.1|SNV-161636-C-T|1
QKPPGGVLGTQPLLPNSMDPTR
>ENST00000259008.7|SNV-54799-T-C|2
STKQGNSQESSNTIK
>ENST00000506928.5|SNV-40735-A-T|9
EATKGSRFYGYELK
>ENST00000635942.1|MNV-133705-CT-C|2
VMTLIIQSGGLSGMLR
>ENST00000368124.8|SNV-29314-G-C|5
QKTKPWSVR
>ENST00000639054.1|SNV-27174-T-G|2
LPTSPSVNGRSDDTYTPPHM
>ENST00000506502.2|INDEL-67482-G-GA|2
KKTQSVTG
>ENST00000563679.5|INDEL-23191-G-GA|10
LEGGSEDAGGQSEK
>ENST00000627450.2|INDEL-23191-G-GA|14
LEGGSEDAGGQSENRR
>ENST00000647821.1|SNV-34952-T-A|4
CSSTHNLSTEEDEAR
>ENST00000393437.8|SNV-38128-G-T|3
ERLLAILRILVIITR
>ENST00000628166.1|SNV-418946-C-T|5
AANPTSSGSSR
>FUSION-ENST00000569282.2:949-ENST00000309865.11:37117|36
VIRTFLYTNRQTCQDWLTR
>ENST00000389420.8|SNV-168389-G-T|1
WRLNCSTSCERK
>ENST00000322038.5|SNV-76685-A-G|6
SSLAKAASPIAKENEDFPK
>ENST00000374469.6|SNV-200390-G-T|1
ISCGPPAHLENAIAR
>ENST00000491144.5|SNV-5383-C-G|11
IVSHADAREPDPHAR
>ENST00000370482.6|SNV-2333-C-G|2
SYVMNKLAGK
>ENST00000503708.5|SNV-3696-G-A|1
LEIASFLPEDAGRYLYLAR
>ENST00000563679.5|INDEL-23191-G-GA|14
ETWKPGPGSEIADPTLAEMGKK
>ENST00000318244.4|SNV-9266-C-A|2
YVAICHQLR
>ENST00000321339.3|SNV-182-C-T|1
WASGRPLDPRQIAPRRPLAAAASSR
>ENST00000462279.5|MNV-54125-AACTA-A|1
VAPLLFIQFTQENRYA
>FUSION-ENST00000611717.4:14903-ENST00000402434.6:124923|2
RLEWCLVPAYSCCFH
>ENST00000381352.7|SNV-106120-A-T|4
QKISECENKLK
>ENST00000572045.5|SNV-3011-C-G|2
SDARGHAQGLALTYR
>ENST00000528330.2|SNV-1017-G-T|1
ILTVTATDSDEGYYAQVVYFLEK
>ENST00000321280.11|SNV-69402-A-G|5
SVTPKNSYATTENR
>FUSION-ENST00000569282.2:949-ENST00000309865.11:37117|73
LLMTWALEVAVVMKK
>ENST00000321339.3|SNV-182-C-T|4
CCFALPLRWASGRPLDPRQIAPR
>ENST00000647821.1|SNV-34952-T-A|6
IAKCSSTHNLSTEEDEAR
>ENST00000525395.2|SNV-138767-A-T|2
QPSSHPWARSTPWCFGMEK
>ENST00000528302.5|SNV-7591-G-A|4
ESRQEEMNSQQEEKEMETDAR
>ENST00000599174.3|SNV-3291-A-C|3
ASFHVRETVREETNTR
>ENST00000647755.1|SNV-492378-C-A|5
YASHRSASGCPLEAK
>ENST00000641988.1|SNV-2509-T-A|5
MSYDRCMAISKPLHYTIIMSTR
>ENST00000491144.5|SNV-5383-C-G|5
LMLGNQIHMHVTAKEYGAR
>ENST00000370482.6|SNV-2333-C-G|3
TGKSYVMNKLAGK
>ENST00000212015.11|SNV-28357-G-T|1
EHISRRLDGNQYLFLPPNR
>ENST00000584217.1|SNV-76685-A-G|6
LGRPKRR
>ENST00000580323.1|SNV-5940-G-T|1
PDNILIKENKINFSGAR
>FUSION-ENST00000337147.11:1287-ENST00000367089.8:3383|10
MPKPTAFVVDEVSNIVK
>FUSION-ENST00000646641.1:6528-ENST00000554133.5:78184|1
WINTRVL
>ENST00000455756.6|SNV-412754-A-C|7
NPWFQEFWQHRFQCRLEGFPQENR
>ENST00000469372.5|SNV-47241-T-C|5
RFRFSQVGLVSWGLYNPCLGSADK
>ENST00000343674.10|SNV-34416-A-G|5
AITKSGLQR
>FUSION-ENST00000381989.4:70933-ENST00000489990.5:74812|35
NQSKDKMMR
>ENST00000461591.5|SNV-58044-C-T|12
MNEEMLCQEFGRFGLLASVKIMWPR
>ENST00000522235.5|SNV-50557-A-T|1
ELNHMLAETPPVWKGSSKLFR
>ENST00000394253.7|SNV-89397-G-T|3
ASISLSLELIQNK
>FUSION-ENST00000569282.2:949-ENST00000309865.11:37117|82
HFSIILNLLGMLLKK
>ENST00000257566.7|SNV-9593-C-A|1
GLGEEERRSPVR
>FUSION-ENST00000381989.4:70933-ENST00000489990.5:74812|36
EDVDFLPYMSWQGEPQEAVRNQSK
>ENST00000257934.9|SNV-17944-G-T|1
WVLVTAVVR
>ENST00000448493.7|SNV-233184-G-A|4
CDKLDQSEIKSLLICFLYILK
>ENST00000567020.6|SNV-21820-A-T|4
VFDVFLVEGYKVLFR
>ENST00000510385.5|MNV-13975-CCAAAGAAGAAACCACTGGA-C|3
IVKESMK
>ENST00000640258.1|MNV-59106-GGTCTTCCAGACAAT-G|1
IELHLFMLNGL
>ENST00000490867.5|MNV-53790-TG-T|1
WVVPLYFTVSCTGGGS
>ENST00000400191.7|INDEL-202932-G-GA|6
GMGKKENR
>ENST00000321280.11|SNV-69402-A-G|2
NSYATTENRTLPR
>ENST00000391880.6|SNV-9862-C-A|1
TSFSMLSLQATLLLKAEKEGLK
>FUSION-ENST00000642197.1:20780-ENST00000273908.4:93383|4
LWLVLEPTSASSWPLWV
>FUSION-ENST00000569282.2:949-ENST00000309865.11:37117|97
EVVAVAR
>ENST00000498089.1|SNV-27186-C-A|5
MELDLKFK
>ENST00000307271.4|SNV-26589-G-T|2
AQPVTKTSQIGRR
>ENST00000474065.5|SNV-123732-C-T|1
FKQPGSRCSNK
>ENST00000522235.5|SNV-50556-A-G|1
ELNRMLAETPPVWKGSSK
>ENST00000640109.1|INDEL-100119-C-CA|6
MTSFFQSKKTQVTTK
>ENST00000510385.5|MNV-13975-CCAAAGAAGAAACCACTGGA-C|1
ESMKMVL
>ENST00000434623.6|MNV-550411-TCCCCCGGAGTCTCCTGGA-T|3
LPPESPGPPER
>ENST00000621628.4|SNV-22417-A-T|3
QTALVELVKLKPKATK
>ENST00000381668.9|SNV-134937-G-C|4
ASTSVQNRLLKLEESYEFIEK
>ENST00000377811.3|SNV-862-C-A|2
ILAAAATRGLPAAR
>ENST00000392597.5|SNV-54661-A-C|1
QENKTKNR
>ENST00000389484.8|SNV-1897760-G-T|1
LYMDGQNCRNSL
>ENST00000252172.9|SNV-54205-C-A|5
KQEDSVAELGEQIDNLQR
>ENST00000638394.2|SNV-297891-G-T|3
KSLLGRPFLPKQCQIFCSR
>ENST00000337532.9|SNV-214774-G-T|1
ILALRRPEILVQPLKVSNR
>ENST00000487235.5|SNV-3687-C-T|6
MGAARSSK
>ENST00000463634.6|SNV-28562-C-T|1
LYEPEIM
>ENST00000651752.1|SNV-467288-C-T|1
IENEEFLIPSTVGLR
>ENST00000318063.10|SNV-50556-A-G|6
SLSKQELNRMLAETPPVWK
>ENST00000259008.7|SNV-54799-T-C|1
STKQGNSQESSNTIKK
>ENST00000584217.1|SNV-76685-A-G|7
ALRPRLGRPKR
>ENST00000520555.5|SNV-38175-C-T|6
VRFFVLTKASLAYFEDCHGK
>FUSION-ENST00000569282.2:949-ENST00000309865.11:37117|80
KDNQDTR
>FUSION-ENST00000646641.1:6528-ENST00000554133.5:78184|8
SFKWTLPLR
>ENST00000367136.5|SNV-138-G-A|2
SIGPRSGEHQR
>ENST00000546006.5|SNV-1582-C-T|3
MWKYLDVHSMH
>ENST00000368124.8|SNV-29314-G-C|7
SPGVRKAK
>ENST00000380222.4|SNV-570-T-C|3
YSPCAWEVAR
>FUSION-ENST00000540224.1:361-ENST00000648143.1:3|21
MTVRRLGSLDGAHTK
>FUSION-ENST00000540224.1:361-ENST00000648143.1:3|5
AAGKSGRRPYQR
>ENST00000463634.6|SNV-28562-C-T|3
VYSVMLYEPEIM
>ENST00000294600.7|SNV-10303-T-A|3
SISEFDYLR
>ENST00000280333.9|SNV-520546-G-C|3
VTEALRPFHERMDACFKQLK
>ENST00000400191.7|INDEL-202932-G-GA|2
SWEGAGNTR
>ENST00000446176.7|SNV-142670-G-T|6
LRVETQKFEAWLAEVEVR
>ENST00000477867.6|SNV-137372-C-T|2
MGFQTNHHGTI
>FUSION-ENST00000301547.10:10122-ENST00000636389.1:346059|1
CKREPGLR
>ENST00000478901.1|SNV-21246-C-T|2
GTSPRSPEGGLGY
>ENST00000487235.5|SNV-3687-C-T|3
GAARSSKNGVPTSPIHPPH
>FUSION-ENST00000569282.2:949-ENST00000309865.11:37117|15
HCLNGESR
>ENST00000375169.7|SNV-121251-A-T|4
SQLVEIEPATQNPKSSFSYEK
>ENST00000491334.1|SNV-8179-G-A|4
MTWMASTPILGWEMVVSTQNQAFS
>ENST00000511783.2|SNV-205898-G-C|4
NLLAEKVEQLIEWSSRR
>ENST00000441222.8|SNV-31332-C-G|1
VGVIPPKKFI
>FUSION-ENST00000540224.1:361-ENST00000648143.1:3|6
AAGKSGR
>ENST00000474065.5|SNV-123732-C-T|5
QLTWRFK
>ENST00000553838.5|SNV-5867-A-G|1
GIDCETVPINLIKDGGQQFSK
>ENST00000261405.9|SNV-130264-T-A|1
FNHHGHIFTFTPQNNEFQLQLSPK
>ENST00000343508.7|SNV-933141-G-A|1
SDGSVSYTGFHLKYKAK
>ENST00000428343.6|SNV-72663-G-T|1
ILGFLVDTSMGNK
>ENST00000267163.5|SNV-173003-C-T|1
ILVSIGESFGTSEKFQKIN
>ENST00000381365.4|SNV-901-G-T|4
RLDGSAGPAPDGRDPGSALSR
>ENST00000261609.13|SNV-92355-G-A|3
WQPLLNTVTGVHK
>ENST00000392597.5|SNV-54661-A-C|2
EGQRQENKTK
>ENST00000343674.10|SNV-34416-A-G|2
LAPPPPTPGAPCSESER
>FUSION-ENST00000569282.2:949-ENST00000309865.11:37117|45
TDAILWQWAIWEAAQFTVLSKLR
>ENST00000553106.6|SNV-91811-C-A|2
QFADIAYNYSHGQPIPR
>ENST00000530598.2|SNV-12836-A-G|2
KKPSGRTFITGCFYGMVPG
>FUSION-ENST00000569282.2:949-ENST00000309865.11:37117|65
VQLVHRGTCIRQAFGK
>ENST00000381668.9|SNV-134937-G-C|2
LEESYEFIEK
>ENST00000370482.6|SNV-2333-C-G|4
TGKSYVMNK
>FUSION-ENST00000569282.2:949-ENST00000309865.11:37117|22
HLLWINSVAQQAEGRFEK
>ENST00000652736.1|SNV-41557-C-T|2
MILFCIIATTFIVRRLFHPHPHR
>ENST00000368124.8|SNV-29314-G-C|3
TKPWSVR
>ENST00000489181.5|SNV-5681-C-A|3
GHCEAQK
>ENST00000506928.5|SNV-40735-A-T|3
MDMSSRK
>FUSION-ENST00000569282.2:949-ENST00000309865.11:37117|20
SVLTLASAGCK
>ENST00000461638.6|SNV-3687-C-T|5
STRHHGLVEWVQR
>ENST00000404360.5|MNV-16012-AA-A|3
NSTTNQHSTAIR
>ENST00000652557.1|SNV-8201-C-A|5
GAGEKALYNAGLFLWHIGR
>ENST00000259569.6|SNV-2947-A-G|1
NVIAAENCISAIGKILK
>ENST00000534548.7|SNV-72449-A-C|4
SPARNQDTPACSRR
>ENST00000486034.5|SNV-39703-C-A|11
MDLSASITLPWR
>FUSION-ENST00000509743.6:136325-ENST00000511495.1:81773|5
ITHIILPLADDLFCRK
>FUSION-ENST00000540224.1:361-ENST00000648143.1:3|9
DDSKAAGKSGR
>ENST00000462766.2|SNV-142670-G-T|8
NPQMGDPASLDHKLAEVSQVEVR
>ENST00000480058.5|SNV-28562-C-T|4
YNVYGYTGQGVFSNVVRARDNVR
>ENST00000393437.8|SNV-38128-G-T|2
LLAILRILVIITR
>ENST00000380412.7|SNV-1425-G-C|1
GPGRPGGRARGGQGPRPNICGICGK
>ENST00000528775.5|SNV-1234-G-T|6
FIQQQLKEGKQLFAAPEPQLCLQTR
>ENST00000258499.8|SNV-18418-G-T|1
WALFSPFAMLHSVWRLIPAFR
>FUSION-ENST00000569282.2:949-ENST00000309865.11:37117|61
SIPLGVFLSDNNHTEIQEISLALR
>ENST00000525395.2|SNV-138767-A-T|5
MNCAVGSRQPSSHPWAR
>FUSION-ENST00000611717.4:14903-ENST00000402434.6:124923|3
ICQLLTSCTGETLRR
>ENST00000260191.7|SNV-28287-G-A|3
SILHTVEDVDLAFLK
>FUSION-ENST00000569282.2:949-ENST00000309865.11:37117|72
KSETYAPLFCLPSFHK
>ENST00000320574.10|SNV-38443-C-T|4
VAKAEEGASYCKVNR
>ENST00000506928.5|SNV-40735-A-T|2
MDMSSRKK
>ENST00000588770.5|SNV-227224-A-G|2
MEACCSLQKTGIASYL
>ENST00000396005.8|SNV-52293-C-A|1
ESLVHVPGYDPKDKS
>ENST00000454345.5|SNV-34416-A-G|6
AAGPQAWSALLAKAITKSGLQR
>ENST00000380412.7|SNV-1425-G-C|3
GPGRPGGR
>ENST00000528775.5|SNV-1234-G-T|5
EGKQLFAAPEPQLCLQTR
>ENST00000592513.1|SNV-29376-A-T|2
GACRIYISTYLGY
>ENST00000446105.6|SNV-10379-G-A|3
QIESSDYDSSSSKGQTQKEK
>ENST00000378123.4|SNV-571-A-G|3
VKDQKLFVSESGMPDSR
>FUSION-ENST00000537473.2:18134-ENST00000431897.1:16924|6
SNFDRFSEE
>ENST00000461591.5|SNV-58044-C-T|11
NEEMLCQEFGRFGLLASVKIMWPR
>ENST00000462766.2|SNV-142670-G-T|4
GDPASLDHKLAEVSQVEVRLPAR
>ENST00000320574.10|SNV-38443-C-T|3
AEEGASYCK
>ENST00000584217.1|SNV-76685-A-G|15
RKSAANHR
>ENST00000491144.5|SNV-5383-C-G|14
MIVSHADAR
>FUSION-ENST00000337147.11:1287-ENST00000367089.8:3383|9
PKPTAFVVDEVSNIVK
>ENST00000489181.5|SNV-5681-C-A|11
MNSFCHVCA
>ENST00000404360.5|MNV-16012-AA-A|1
EFIGEAI
>ENST00000640303.1|SNV-297891-G-T|3
NPSWGGHSSRSSAR
>ENST00000368124.8|SNV-29314-G-C|11
SNLSPGWRGR
>ENST00000448493.7|SNV-233184-G-A|2
SLLICFLYILK
>ENST00000259008.7|SNV-54799-T-C|4
INSFSPQKPPGHCSRCCRSTK
>ENST00000511783.2|SNV-205898-G-C|5
NLLAEKVEQLIEWSSR
>FUSION-ENST00000520073.5:3761-ENST00000551981.5:10390|3
ERVWAAHR
>ENST00000641988.1|SNV-2509-T-A|2
MAISKPLHYTIIMSTR
>ENST00000322313.9|SNV-97559-C-T|4
RPGDERFSR
>FUSION-ENST00000646641.1:6528-ENST00000554133.5:78184|11
QHPVSLK
>ENST00000637187.1|SNV-40237-G-T|5
VLTGEEKALRPVDPGFCAR
>ENST00000381365.4|SNV-901-G-T|2
DPGSALSR
>FUSION-ENST00000617178.4:23008-ENST00000407332.5:25504|1
ELPAAEVR
>ENST00000374469.6|SNV-200390-G-T|2
CEKISCGPPAHLENAIAR
>ENST00000522235.5|SNV-50556-A-G|2
ELNRMLAETPPVWK
>ENST00000252172.9|SNV-10684-G-T|2
FDNIEDMAMMTHLHEPAVLYNLK
>ENST00000395065.8|SNV-8730-G-T|6
KQDQTHVNMERDQKPPER
>ENST00000609686.3|SNV-418946-C-T|4
SYFFRQLTVAGASK
>ENST00000490867.5|MNV-53790-TG-T|3
VTLFQMWVVPLYFTVSCTGGGS
>ENST00000584217.1|SNV-76685-A-G|8
ALRPRLGRPK
>ENST00000378993.6|SNV-695495-G-A|5
RGSANGCTDWSIDIK
>ENST00000419292.1|SNV-6847-T-A|3
YVLSYPDVIFLAEK
>FUSION-ENST00000569282.2:949-ENST00000309865.11:37117|67
CVDVCRVQLVHRGTCIR
>ENST00000554108.6|SNV-154611-T-A|6
MKEKGEPVLGK
>ENST00000252172.9|SNV-40949-T-G|5
QRYRILNASAIPEGQVIDSK
>ENST00000534215.5|SNV-34416-A-G|1
ASSAWPPLRPPLGPRAASQSGR
>ENST00000647821.1|SNV-34952-T-A|7
KIAKCSSTHNLSTEEDEAR
>ENST00000450207.5|SNV-3550-G-A|1
CHMGYQGPLCTDCMDSYFSSLR
>ENST00000524981.9|SNV-154611-T-A|3
DFIFKNPAISEMVAHERK
>ENST00000368124.8|SNV-29314-G-C|19
HQPGLVQSNRR
>ENST00000395224.6|SNV-5481-G-A|1
SPSFPEAPDSRR
>ENST00000326181.11|SNV-15607-G-A|2
LYCQLCCSVFKDPVITTCGHTFCR
>ENST00000534548.7|SNV-72449-A-C|3
NQDTPACSR
>ENST00000553106.6|SNV-91811-C-A|1
QFADIAYNYSHGQPIPRVEYMEEEK
>ENST00000434090.2|SNV-34899-G-T|5
SHRGSRSPVTQITGAASR
>ENST00000446176.7|SNV-142670-G-T|4
VETQKFEAWLAEVEVRLPAR
>ENST00000515418.1|SNV-615653-A-T|4
MMMQLSSWCTELRLC
>ENST00000438576.3|SNV-1372-A-G|2
QVICVCTDDFTDR
>ENST00000258052.8|INDEL-1890-C-CA|3
GSVVWRPQHAPRRPGLLPAEGVDR
>ENST00000377811.3|SNV-862-C-A|6
AAGLFGLSARRILAAAATR
>ENST00000394253.7|SNV-89397-G-T|4
EGFCWNGRASISLSLELIQNK
>ENST00000391880.6|SNV-9862-C-A|6
FWAGRIARTSFSMLSLQATLLLK
>ENST00000554108.6|SNV-154611-T-A|1
GEPVLGKQH
>ENST00000366816.5|SNV-2526-C-T|3
TKQTACKSTGGK
>ENST00000572498.1|SNV-69402-A-G|3
NSYATTAENR
>FUSION-ENST00000421119.1:96-ENST00000380959.7:91463|38
SIERTLCSP
>ENST00000389420.8|INDEL-168389-G-GTT|1
GMERVGG
>ENST00000381352.7|SNV-106120-A-T|5
QKISECENK
>ENST00000534548.7|SNV-72449-A-C|2
NQDTPACSRR
>ENST00000404249.8|SNV-21246-C-T|3
RGTSPRSPEGGLGYSQLGDDDLK
>ENST00000264977.8|MNV-37746-CA-C|4
AKDTTSAVLIQR
>FUSION-ENST00000537473.2:18134-ENST00000431897.1:16924|7
MSNFDRFSEE
>ENST00000376855.1|SNV-126607-G-T|3
IAAVSLGFFGSIFALFVMK
>ENST00000563679.5|INDEL-23191-G-GA|13
PGPGSEIADPTLAEMGKK
>ENST00000375169.7|SNV-121251-A-T|1
SSFSYEKLQALQETCKENK
>ENST00000355395.9|SNV-16598-A-C|1
SIAHNMTTPHKLLR
>ENST00000492769.5|SNV-3489-C-T|2
DSQTFGLGWSR
>ENST00000460624.5|SNV-138-G-A|4
MLLLVFPTVSRSIGPRSGEHQR
>ENST00000450288.3|INDEL-23191-G-GA|1
YSRPTPGQI
>ENST00000389420.8|INDEL-168389-G-GTT|2
CWSQDCVQHKGMERVGG
>ENST00000487235.5|SNV-3687-C-T|5
GAARSSK
>ENST00000463634.6|SNV-28562-C-T|6
CMATLGKVYSVMLYEPEIM
>ENST00000476479.1|MNV-46608-CG-C|2
QTGWCTGATAPRGHPHAHAGVQGL
>ENST00000396787.5|MNV-133705-CT-C|7
KPLPTAAAQCCHWTYLGWGEQQTLK
>ENST00000624293.1|SNV-645-G-T|3
GGCLDVELIPFLADLHVR
>ENST00000641988.1|SNV-2509-T-A|1
AISKPLHYTIIMSTR
>ENST00000388948.8|SNV-138767-A-T|2
QTAFFSSLGQEYTVVFWDGK
>ENST00000483413.1|SNV-7943-G-T|2
MSQPIHLQQNSWLQI
>FUSION-ENST00000252115.10:23008-ENST00000407332.5:25504|2
CLDDREGHPAAT
>ENST00000462279.5|MNV-54125-AACTA-A|2
MVAPLLFIQFTQENRYA
>ENST00000576225.5|SNV-69402-A-G|1
TGLCLARAPWQPAWSAMAVCG
>ENST00000640109.1|INDEL-100119-C-CA|3
KTQVTTKLPIR
>ENST00000264977.8|MNV-37746-CA-C|2
DTTSAVLIQR
>ENST00000461591.5|SNV-58044-C-T|7
LCQEFGRFGLLASVKIMWPR
>ENST00000376855.1|SNV-126607-G-T|1
IAAVSLGFFGSIFALFVMKCTK
>ENST00000357765.6|SNV-1267-C-A|4
DAARHTAGEK
>ENST00000358196.8|SNV-36083-G-C|2
GGLLMSRK
>ENST00000272367.7|SNV-4229-A-G|1
GLKMVTAQTQKANGR
>FUSION-ENST00000616657.1:4218-ENST00000654225.1:28791|13
TLRIVSCHKDPEQMDPAVMHK
>ENST00000319977.8|SNV-6257-C-A|1
VTVKEVLR
>FUSION-ENST00000569282.2:949-ENST00000309865.11:37117|99
EKEVVAVAR
>ENST00000433342.5|SNV-4332-G-T|1
RLQGKAR
>ENST00000553106.6|SNV-91811-C-A|3
KQFADIAYNYSHGQPIPR
>ENST00000455756.6|SNV-412754-A-C|3
LEGFPQENRK
>ENST00000627450.2|INDEL-23191-G-GA|13
LEGGSEDAGGQSENRRGK
>ENST00000309447.6|SNV-199257-G-A|1
MSLSEMELEDVLALDNSVMSELK
>ENST00000506928.5|SNV-40735-A-T|10
MEATKGSRFYGYELK
>ENST00000590779.5|SNV-29376-A-T|1
IYISTYLGIF
>ENST00000522616.1|SNV-38175-C-T|1
ASLAYFEDCHGI
>ENST00000547357.5|SNV-98239-T-G|13
MFFVSGLCQTVSKEAWIR
>FUSION-ENST00000569282.2:949-ENST00000309865.11:37117|34
TFLYTNRQTCQDWLTR
>FUSION-ENST00000447510.6:8692-ENST00000505603.5:13512|18
DFPEELSLLR
>ENST00000472874.1|SNV-233184-G-A|2
MFPLHLKEHV
>ENST00000368124.8|SNV-29314-G-C|17
AAPPACSPAHPPPCTECLLWVR
>FUSION-ENST00000540224.1:361-ENST00000648143.1:3|14
GRTSAWK
>FUSION-ENST00000646641.1:6528-ENST00000554133.5:78184|6
WTLPLRNQDGSLLWGIEEK
>ENST00000343508.7|SNV-933141-G-A|2
SDGSVSYTGFHLKYK
>ENST00000252172.9|SNV-10684-G-T|1
FDNIEDMAMMTHLHEPAVLYNLKER
>FUSION-ENST00000540224.1:361-ENST00000648143.1:3|3
HVCMIQYKIQHCI
>ENST00000562119.5|INDEL-23191-G-GA|36
RYSRPTPGQWARYGPEYK
>FUSION-ENST00000358763.7:77737-ENST00000421232.1:756009|1
VNGEIEIRVEQL
>ENST00000506364.6|SNV-89634-G-T|1
NGNLHNVKDPNTNVPKGIGR
>FUSION-ENST00000252115.10:23008-ENST00000407332.5:25504|4
YNNRCLDDR
>FUSION-ENST00000567697.1:24284-ENST00000567812.5:90142|80
TVIRPFISLETKLCQWLPK
>ENST00000563679.5|INDEL-23191-G-GA|12
KLEGGSEDAGGQSEK
>ENST00000356539.8|SNV-219920-G-T|1
FELTESLSQAREQLLELSKLR
>FUSION-ENST00000569282.2:949-ENST00000309865.11:37117|33
TFLYTNRQTCQDWLTRIR
>ENST00000469372.5|SNV-47241-T-C|1
FSQVGLVSWGLYNPCLGSADKNSRK
>ENST00000264952.2|SNV-745-G-A|1
GGFEEVCAVQVKNTGKMYACK
>FUSION-ENST00000646641.1:6528-ENST00000554133.5:78184|10
QHPVSLKSFK
>ENST00000475780.5|SNV-5727-C-A|4
RTWSQPALR
>ENST00000460624.5|SNV-138-G-A|6
MLLLVFPTVSRSIGPR
>ENST00000491144.5|SNV-5383-C-G|18
EEKAMIVSHADAREPDPHAR
>FUSION-ENST00000540224.1:361-ENST00000648143.1:3|20
TVRRLGSLDGAHTK
>FUSION-ENST00000509743.6:136325-ENST00000511495.1:81773|3
ITHIILPLADDLFCRKSAGTGVSL
>FUSION-ENST00000421119.1:96-ENST00000380959.7:91463|68
SECQRMK
>ENST00000396807.8|SNV-10379-G-A|3
KGQTQKEK
>ENST00000478998.5|SNV-118709-G-A|2
ASWARKHSGGR
>FUSION-ENST00000421119.1:96-ENST00000380959.7:91463|41
IFARSIERTLCSP
>ENST00000366816.5|SNV-2526-C-T|6
MARTKQTACK
>ENST00000625689.2|SNV-36083-G-C|1
GCVTWHPNYSVNMHHGCLAR
>ENST00000468407.1|SNV-47241-T-C|3
RVPARENLGEQFSLSGDSGFLS
>ENST00000434700.5|SNV-9862-C-A|6
LSWGPYLRFWAGRIAR
>ENST00000343788.10|SNV-35101-G-A|2
VEINPPNDMEWKK
>ENST00000637187.1|SNV-40237-G-T|3
ALRPVDPGFCAR
>FUSION-ENST00000320672.8:136325-ENST00000511495.1:81773|2
ETCEHSSEAKAFHDYPHNITFG
>FUSION-ENST00000421119.1:96-ENST00000380959.7:91463|61
KEQSKMSFSVK
>ENST00000265104.4|SNV-73676-C-T|2
LNCPIKDLDDIR
>ENST00000553106.6|SNV-91811-C-A|4
RKQFADIAYNYSHGQPIPR
>ENST00000326665.10|SNV-61029-G-C|1
HHGFPFTLTFFLNGMQVNR
>ENST00000483652.5|SNV-3550-G-A|6
MGYQGPLCTDCMDSYFSSLR
>ENST00000308406.9|SNV-1259-C-T|1
AEPAYTAASVAAKNLALLKAR
>FUSION-ENST00000569282.2:949-ENST00000309865.11:37117|110
GETAASETQIVEQINTK
>ENST00000448493.7|SNV-233184-G-A|3
LDQSEIKSLLICFLYILK
>ENST00000528737.5|INDEL-10430-T-TA|3
VCPYVYSKKFPENSSQP
>ENST00000674083.1|SNV-748404-A-G|1
LLISWIPPGQSNGIIQSYRLQR
>ENST00000588434.1|SNV-6257-C-A|1
SDSERSAQRDSK
>ENST00000315475.7|SNV-19306-G-A|3
IHTGQKPYQCNKCEK
>ENST00000294600.7|SNV-10303-T-A|4
GSDTNVDGYLLPFSKSISEFDYLRK
>FUSION-ENST00000540224.1:361-ENST00000648143.1:3|11
DDSKAAGK
>ENST00000547357.5|SNV-98239-T-G|4
LVKFIPNVLRFWIMSDGL
>ENST00000455756.6|SNV-412754-A-C|2
LEGFPQENRKYNK
>ENST00000477814.5|SNV-5625-G-T|1
DPGPGAECRGTS
>ENST00000619578.4|MNV-133705-CT-C|5
CDRHSSCYFKAVPGTLVMTLCK
>ENST00000645722.2|SNV-137372-C-T|1
HYCTYQWDSKQITMVPFDQKSGGK
>ENST00000393437.8|SNV-38128-G-T|1
LLAILRILVIITRK
>ENST00000488497.7|SNV-58044-C-T|2
FGLLASVKIMWPR
>ENST00000461638.6|SNV-3687-C-T|1
HHGLVEWVQRDPRR
>ENST00000380222.4|SNV-570-T-C|2
YSPCAWEVARAEIMR
>ENST00000528737.5|INDEL-10430-T-TA|8
KSRVCPYVYSK
>FUSION-ENST00000470801.1:14903-ENST00000402434.6:124923|1
SGKKFVSC
>ENST00000438576.3|SNV-1372-A-G|4
AKEGGRQVICVCTDDFTDR
>ENST00000535621.6|INDEL-23191-G-GA|15
MDASLEKIADPTLAEMGKK
>ENST00000474065.5|SNV-123732-C-T|3
QLTWRFKQPGSR
>FUSION-ENST00000616657.1:4218-ENST00000654225.1:28791|2
SRADWSHCTVSGTYQDTENSVMS
>ENST00000404249.8|SNV-21246-C-T|2
GTSPRSPEGGLGYSQLGDDDLK
>ENST00000547357.5|SNV-98239-T-G|7
MLVKFIPNVLR
>ENST00000405460.9|INDEL-100119-C-CA|2
NSSHYKITNK
>FUSION-ENST00000507472.5:136325-ENST00000511495.1:81773|11
QKPSMITHIILPLADDLFCR
>ENST00000356539.8|SNV-219920-G-T|6
RECEERFELTESLSQAR
>ENST00000380222.4|SNV-570-T-C|1
YSPCAWEVARAEIMRSLSFSTNLQK
>ENST00000446176.7|SNV-142670-G-T|5
VETQKFEAWLAEVEVR
>ENST00000533694.5|SNV-11219-C-T|1
GQPAETSR
>FUSION-ENST00000569282.2:949-ENST00000309865.11:37117|96
EVVAVARAVYQAVLSLK
>ENST00000647755.1|SNV-492378-C-A|2
SASGCPLEAKR
>ENST00000647821.1|SNV-34952-T-A|1
KEFSLSPTFSYRVAIANGLQK
>ENST00000489181.5|SNV-5681-C-A|7
MSVHRGILPARGHCEAQK
>ENST00000308406.9|SNV-1259-C-T|3
AEPAYTAASVAAK
>ENST00000341550.9|SNV-10379-G-A|1
SQTQKEKK
>ENST00000478998.5|SNV-118709-G-A|1
KHSGGRTR
>ENST00000497097.5|SNV-3634-C-A|3
WKMFPRPPLLPFSTCIC
>ENST00000584217.1|SNV-76685-A-G|3
DRWTFTPQMAQSLSKQR
>ENST00000488724.5|SNV-36083-G-C|1
SLLPSSSPFSVPTGCLAR
>FUSION-ENST00000447510.6:8692-ENST00000505603.5:13512|2
ELEKVLFFLHYQTSF
>FUSION-ENST00000646641.1:6528-ENST00000554133.5:78184|9
QHPVSLKSFKWTLPLR
>ENST00000649814.1|SNV-5383-C-G|7
DDFVRGLLVNEEMLGNQIHMHVTAK
>FUSION-ENST00000540224.1:361-ENST00000648143.1:3|10
MDDSKAAGKSGR
>ENST00000265104.4|SNV-73676-C-T|4
KLNCPIK
>ENST00000285039.12|SNV-338301-G-A|1
TEDWGYLNEDGELSLAYQGLKQVAR
>ENST00000389420.8|SNV-168389-G-T|2
WRLNCSTSCER
>ENST00000381352.7|SNV-106120-A-T|3
ISECENK
>ENST00000321280.11|SNV-69402-A-G|3
NSYATTENR
>ENST00000486034.5|SNV-39703-C-A|4
IIRTCTFLNSGNK
>ENST00000585342.5|SNV-29376-A-T|1
IYISTYLGYETLFLELSIQQ
>ENST00000356539.8|SNV-219920-G-T|5
ECEERFELTESLSQAR
>ENST00000307271.4|SNV-26589-G-T|4
LRAQPVTKTSQIGR
>ENST00000525395.2|SNV-138767-A-T|4
NCAVGSRQPSSHPWAR
>ENST00000241436.8|SNV-40735-A-T|4
GSRFYGYELKK
>ENST00000522616.1|SNV-38175-C-T|3
VRFFVLTKASLAYFEDCHGI
>ENST00000340806.6|SNV-546-G-T|1
NQFEVFPHELCVLYTLEIIDLDENK
>ENST00000474065.5|SNV-123732-C-T|4
MQLTWRFKQPGSR
>ENST00000640303.1|SNV-297891-G-T|2
NPSWGGHSSRSSARYSAHGPAVLGK
>ENST00000380224.2|SNV-870-C-A|1
IKTKQIQR
>FUSION-ENST00000569282.2:949-ENST00000309865.11:37117|64
GTCIRQAFGK
>FUSION-ENST00000616657.1:4218-ENST00000654225.1:28791|18
DCSAQIAGVGLIGAIVQCR
>ENST00000357765.6|SNV-1267-C-A|3
DAARHTAGEKR
>ENST00000553838.5|SNV-5867-A-G|4
VRIALALKGIDCETVPINLIK
>ENST00000343788.10|SNV-35101-G-A|5
KVEINPPNDMEWK
>ENST00000381365.4|SNV-901-G-T|1
DPGSALSRVAQAAGQGVR
>ENST00000651127.1|SNV-38866-G-T|1
SACWLLPGRYPPSLR
>ENST00000619578.4|MNV-133705-CT-C|6
CDRHSSCYFK
>ENST00000524981.9|SNV-154611-T-A|2
NPAISEMVAHERK
>ENST00000645105.1|SNV-140577-C-T|3
MLLWDREVADVLVDGYNVHYGAR
>ENST00000478901.1|SNV-21246-C-T|1
SPEGGLGY
>ENST00000585342.5|SNV-29376-A-T|2
GACRIYISTYLGYETLFLELSIQQ
>ENST00000412360.1|SNV-304-C-A|3
THQKEPIQDTFWRPQRENR
>FUSION-ENST00000421119.1:96-ENST00000380959.7:91463|57
EQSKMSFSVK
>ENST00000528737.5|INDEL-10430-T-TA|7
SRVCPYVYSK
>ENST00000640258.1|MNV-59106-GGTCTTCCAGACAAT-G|2
NAQDKIELHLFMLNGL
>ENST00000355395.9|SNV-16598-A-C|5
IWTPDTFFHNGKKSIAHNMTTPHK
>ENST00000504290.5|MNV-13975-CCAAAGAAGAAACCACTGGA-C|1
CYLTYDGVTS
>ENST00000563522.5|INDEL-23191-G-GA|13
GKKLEGGSEDAGGQSEK
>ENST00000381352.7|SNV-106120-A-T|6
DQLQEIRQKISECENK
>ENST00000525207.1|SNV-7591-G-A|4
NSQQEEK
>ENST00000434623.6|MNV-550411-TCCCCCGGAGTCTCCTGGA-T|6
MRWPQPGAAARLPPESPGPPER
>FUSION-ENST00000616657.1:4218-ENST00000654225.1:28791|11
DPEQMDPAVMHK
>ENST00000588770.5|SNV-227224-A-G|3
EACCSLQK
>ENST00000487235.5|SNV-3687-C-T|2
SSKNGVPTSPIHPPH
>ENST00000359152.9|SNV-114951-G-T|2
LTNQFLVGLR
>ENST00000502536.5|SNV-38098-G-T|1
NIQNNVSCYLEWK
>FUSION-ENST00000616657.1:4218-ENST00000654225.1:28791|5
YDGLFCSNSR
>ENST00000534664.1|SNV-12836-A-G|2
KPSGRTFITGLSLALR
>ENST00000335765.9|SNV-3941-C-T|1
ITGDYLCSSEENIYKIDFVRFK
>FUSION-ENST00000421119.1:96-ENST00000380959.7:91463|53
MSFSVKSLKSNR
>ENST00000445597.6|SNV-449715-G-T|3
ALGSILDYDK
>ENST00000530598.2|SNV-12836-A-G|4
MVRKKPSGR
>ENST00000645722.2|SNV-137372-C-T|3
HYCTYQWDSK
>ENST00000646274.1|SNV-123732-C-T|1
IVPHICNLLGDSNSQVR
>ENST00000468407.1|SNV-47241-T-C|1
ENLGEQFSLSGDSGFLS
>ENST00000468407.1|SNV-47241-T-C|4
MRVPARENLGEQFSLSGDSGFLS
>ENST00000343788.10|SNV-35101-G-A|4
KVEINPPNDMEWKK
>ENST00000472874.1|SNV-233184-G-A|1
FPLHLKEHV
>FUSION-ENST00000540224.1:361-ENST00000648143.1:3|12
MDDSKAAGK
>ENST00000652736.1|SNV-41557-C-T|4
MILFCIIATTFIVRR
>ENST00000369701.8|SNV-606035-T-C|1
DIGNVIKRAPVK
>ENST00000535621.6|INDEL-23191-G-GA|13
IADPTLAEMGKK
>ENST00000616430.1|SNV-1462-G-A|2
EQTPEYNVTIVATDK
>ENST00000528737.5|INDEL-10430-T-TA|9
VQSKKSR
>FUSION-ENST00000520073.5:3761-ENST00000551981.5:10390|4
AAGAEPGRPYIGMWPLPLGLWPGDK
>FUSION-ENST00000569282.2:949-ENST00000309865.11:37117|46
TDAILWQWAIWEAAQFTVLSK
>ENST00000497097.5|SNV-3634-C-A|4
MWKMFPRPPLLPFSTCIC
>ENST00000381461.6|SNV-39307-C-T|1
IMTSLLSPLHRRPTLHRRPTLPYR
>ENST00000412360.1|SNV-304-C-A|1
EPIQDTFWRPQRENR
>ENST00000642920.2|SNV-239742-A-T|5
VEKEEALIQSYYQR
>ENST00000368124.8|SNV-29314-G-C|4
QKTKPWSVRR
>ENST00000264952.2|SNV-745-G-A|5
VLGKGGFEEVCAVQVK
>ENST00000674083.1|SNV-748404-A-G|2
LLISWIPPGQSNGIIQSYR
>ENST00000398556.7|SNV-21958-G-A|1
GSQSRMRTCVPPQHGGK
>ENST00000412360.1|SNV-304-C-A|2
EPIQDTFWRPQR
>ENST00000265038.9|MNV-54125-AACTA-A|1
LLTAVYFSQISR
>ENST00000366816.5|SNV-2526-C-T|2
QTACKSTGGK
>FUSION-ENST00000569282.2:949-ENST00000309865.11:37117|14
HCLNGESRK
>ENST00000299529.7|SNV-761-C-A|5
KVAVAAASKPHVEIRQEGDQFYIK
>ENST00000580323.1|SNV-5940-G-T|2
MPDNILIKENKINFSGAR
>ENST00000315475.7|SNV-19306-G-A|5
IVTLIEHQRIHTGQKPYQCNKCEK
>ENST00000647510.1|SNV-28506-C-G|7
MQPCGERWSGPRASIAGCER
>FUSION-ENST00000339677.10:23008-ENST00000407332.5:25504|2
LTKTIQVSCGFCHEFPES
>ENST00000646859.1|SNV-179524-A-G|2
RGMFNCTCYPCPAVCTIYGDR
>ENST00000498757.1|INDEL-22342-G-GT|2
VKEVDLEEDNER
>ENST00000404360.5|MNV-16012-AA-A|2
NSTTNQHSTAIREFIGEAI
>ENST00000424296.6|SNV-17000-G-T|3
TTLARYITQALKCIR
>ENST00000483413.1|SNV-7943-G-T|5
MASNIMPSSR
>ENST00000522616.1|SNV-38175-C-T|2
FFVLTKASLAYFEDCHGI
>ENST00000368124.8|SNV-29314-G-C|9
GRSPGVR
>ENST00000459790.1|SNV-8818-G-T|4
MMAEMIWR
>FUSION-ENST00000569282.2:949-ENST00000309865.11:37117|1
IDMKKLLR
>ENST00000637187.1|SNV-40237-G-T|1
ALRPVDPGFCARARVPMPSNK
>ENST00000342887.1|SNV-195118-G-A|4
MFSKPAIKEVLKFK
>ENST00000503732.1|SNV-266711-A-G|5
QIMVRLINKFNSSSSSLGEK
>ENST00000478901.1|SNV-21246-C-T|3
RGTSPRSPEGGLGY
>FUSION-ENST00000646641.1:6528-ENST00000554133.5:78184|7
SFKWTLPLRNQDGSLLWGIEEK
>ENST00000318063.10|SNV-50557-A-T|5
SLSKQELNHMLAETPPVWK
>ENST00000528737.5|INDEL-10430-T-TA|6
SRVCPYVYSKK
>ENST00000563679.5|INDEL-23191-G-GA|4
EAHIRRYSRPTPGQWAR
>FUSION-ENST00000569282.2:949-ENST00000309865.11:37117|47
NLLKTDAILWQWAIWEAAQFTVLSK
>ENST00000405460.9|INDEL-100119-C-CA|5
RNDLIFPEQKNSSHYK
>ENST00000343788.10|SNV-35101-G-A|1
VEINPPNDMEWKKY
>ENST00000254770.2|MNV-46608-CG-C|2
LVHWCHGAPGSSTCSCRR
>ENST00000336349.6|SNV-19785-A-G|3
SISGSKKPTNDSDPSRR
>ENST00000405460.9|INDEL-100119-C-CA|1
NSSHYKITNKK
>ENST00000491144.5|SNV-5383-C-G|16
AMIVSHADAREPDPHAR
>ENST00000339444.10|SNV-38205-A-G|1
YSGIFSVVYGTVAVLQNVK
>ENST00000294600.7|SNV-10303-T-A|5
GSDTNVDGYLLPFSKSISEFDYLR
>ENST00000326956.11|SNV-161636-C-T|1
GNQPPGGVLGTQPLLPNSMDPTR
>FUSION-ENST00000569282.2:949-ENST00000309865.11:37117|100
YHKEKEVVAVAR
>ENST00000425639.3|SNV-4839-C-A|1
FIQGRGPSEKGSSR
>ENST00000434700.5|SNV-9862-C-A|2
TSFSTCEFLGGR
>ENST00000339444.10|SNV-38205-A-G|3
TKRYSGIFSVVYGTVAVLQNVK
>ENST00000476479.1|MNV-46608-CG-C|1
GHPHAHAGVQGL
>ENST00000522235.5|SNV-50557-A-T|5
MSPKELNHMLAETPPVWKGSSK
>ENST00000480058.5|SNV-28562-C-T|3
ARDNVRANQEVAVK
>ENST00000370360.8|SNV-27391-G-A|3
MIFNHGK
>ENST00000647821.1|SNV-34952-T-A|5
IAKCSSTHNLSTEEDEARK
>FUSION-ENST00000569282.2:949-ENST00000309865.11:37117|76
KLLMTWALEVAVVMK
>ENST00000592513.1|SNV-29376-A-T|3
WSTNSCGARGACRIYISTYLGY
>FUSION-ENST00000646641.1:6528-ENST00000554133.5:78184|3
NQDGSLLWGIEEKWINTR
>ENST00000475780.5|SNV-5727-C-A|2
TWSQPALR
>FUSION-ENST00000569282.2:949-ENST00000309865.11:37117|68
CVDVCRVQLVHR
>ENST00000539197.5|SNV-16548-T-G|1
EEQNIWESLFKWFQWQVNQMEESCK
>ENST00000491144.5|SNV-5383-C-G|9
IVSHADAREPDPHARNS
>ENST00000651883.2|SNV-38866-G-T|2
VIQSVVYCHGVR
>ENST00000528737.5|INDEL-10430-T-TA|4
VCPYVYSKK
>ENST00000356539.8|SNV-219920-G-T|3
FELTESLSQAR
>ENST00000341594.9|SNV-320838-A-T|3
AASHLEEFNEMLELILK
>ENST00000468407.1|SNV-47241-T-C|5
FSQLSKSGSLGCQRQR
>ENST00000515418.1|SNV-615653-A-T|7
NDDATQQLVHRTEVVLNNLSPAWK
>FUSION-ENST00000421119.1:96-ENST00000380959.7:91463|64
MKKEQSK
>ENST00000445597.6|SNV-449715-G-T|2
ALGSILDYDKIVDTLR
>ENST00000212015.11|SNV-28357-G-T|4
CWPNRVAKEHISR
>ENST00000259569.6|SNV-2947-A-G|3
KNVIAAENCISAIGKILK
>ENST00000547357.5|SNV-98239-T-G|2
FIPNVLRFWIMSDGL
>ENST00000522235.5|SNV-50557-A-T|9
GIKSYARR
>ENST00000320574.10|SNV-38443-C-T|2
AEEGASYCKVNR
>FUSION-ENST00000569282.2:949-ENST00000309865.11:37117|69
SETYAPLFCLPSFHKFCK
>ENST00000429747.5|SNV-615653-A-T|2
TEVVLNNLSPAWK
>ENST00000642920.2|SNV-239742-A-T|4
VEKEEALIQSYYQRYTEER
>ENST00000258499.8|SNV-18418-G-T|2
WALFSPFAMLHSVWR
>ENST00000645722.2|SNV-137372-C-T|2
HYCTYQWDSKQITMVPFDQK
>ENST00000498757.1|INDEL-22342-G-GT|3
MVKEVDLEEDNER
>FUSION-ENST00000616657.1:4218-ENST00000654225.1:28791|4
MYDGLFCSNSRSR
>FUSION-ENST00000540224.1:361-ENST00000648143.1:3|7
TSAWKHVCMIQYKIQHCI
>ENST00000480058.5|SNV-28562-C-T|2
DNVRANQEVAVK
>FUSION-ENST00000333274.11:449-ENST00000502287.1:6333|1
YAVYWNSSNPSFPAGT
>FUSION-ENST00000540224.1:361-ENST00000648143.1:3|16
LGSLDGAHTKGR
>ENST00000547357.5|SNV-98239-T-G|8
ASPNVIGMLVKFIPNVLR
>ENST00000485112.1|SNV-123732-C-T|7
QDCATYMQLTWRFKQPGSR
>FUSION-ENST00000569282.2:949-ENST00000309865.11:37117|16
SASLKHCLNGESRK
>ENST00000522235.5|SNV-50557-A-T|7
MSPKELNHMLAETPPVWK
>ENST00000628166.1|SNV-418946-C-T|1
AANPTSSGSSRWRGR
>ENST00000256257.2|SNV-16081-A-T|5
GDAKKLQLFGQTCAVCLEDFK
>ENST00000584217.1|SNV-76685-A-G|10
RRALRPR
>ENST00000322313.9|SNV-97559-C-T|1
FSRDPEDPRFR
>ENST00000599174.3|SNV-3291-A-C|4
ASFHVRETVR
>ENST00000256257.2|SNV-16081-A-T|4
KLQLFGQTCAVCLEDFK
>ENST00000431683.7|SNV-39703-C-A|1
GINGSVSINNSSLEGFTIYSLEMK
>ENST00000460624.5|SNV-138-G-A|3
LLLVFPTVSRSIGPRSGEHQR
>ENST00000272367.7|SNV-4229-A-G|4
AGDEIHVLKRGLK
>FUSION-ENST00000421119.1:96-ENST00000380959.7:91463|46
SGHPGSLPNCAK
>ENST00000576225.5|SNV-69402-A-G|3
PPPRTGLCLARAPWQPAWSAMAVCG
>ENST00000523447.5|SNV-19637-A-G|2
TITDIVLNGTAFVTLEIGKQLVK
>ENST00000378993.6|SNV-695495-G-A|1
GSANGCTDWSIDIKKYQVLVGEPVR
>ENST00000647821.1|SNV-34952-T-A|2
KEFSLSPTFSYR
>ENST00000649814.1|SNV-5383-C-G|5
GLLVNEEMLGNQIHMHVTAKEYGAR
>ENST00000395224.6|SNV-5481-G-A|2
SPSFPEAPDSR
>ENST00000320955.8|SNV-17118-G-A|1
ALSLLQQHREFGRLLSTLGPR
>ENST00000434623.6|MNV-550411-TCCCCCGGAGTCTCCTGGA-T|1
LPPESPGPPEREAAAARR
>FUSION-ENST00000611717.4:14903-ENST00000402434.6:124923|5
AGCDEIWEKICQLLTSCTGETLRR
>ENST00000463447.5|SNV-5367-C-T|2
LWPPPSTTPGSSWR
>ENST00000525207.1|SNV-7591-G-A|5
MNSQQEEK
>ENST00000489181.5|SNV-5681-C-A|8
SVHRGILPAR
>ENST00000647510.1|SNV-28506-C-G|1
ASIAGCERWARR
>ENST00000321280.11|SNV-69402-A-G|6
KSVTPKNSYATTENR
>ENST00000637187.1|SNV-40237-G-T|6
DLEKVLTGEEKALRPVDPGFCAR
>ENST00000528737.5|INDEL-10430-T-TA|5
VCPYVYSK
>ENST00000252172.9|SNV-54205-C-A|1
QEDSVAELGEQIDNLQRVKQK
>ENST00000367136.5|SNV-138-G-A|3
CVCVLALVAMLLLVFPTVSRSIGPR
>ENST00000340465.2|SNV-31422-G-A|2
SCQNDELCRKHYR
>ENST00000400191.7|INDEL-202932-G-GA|4
ENRSWEGAGNTR
>ENST00000258052.8|INDEL-1890-C-CA|1
RPGLLPAEGVDRAS
>ENST00000563667.5|INDEL-23191-G-GA|14
RGAQIADPTLAEMGKK
>ENST00000642920.2|SNV-239742-A-T|2
EEALIQSYYQRYTEER
>ENST00000315475.7|SNV-19306-G-A|7
TFTRIVTLIEHQRIHTGQKPYQCNK
>ENST00000520555.5|SNV-38175-C-T|4
FFVLTKASLAYFEDCHGKK
>ENST00000355624.8|SNV-7943-G-T|1
FMASNIMPSSSFHMSPTSNEDLRK
>ENST00000337532.9|SNV-214774-G-T|4
HFQERILALR
>FUSION-ENST00000646641.1:6528-ENST00000554133.5:78184|2
NQDGSLLWGIEEKWINTRVL
>ENST00000483652.5|SNV-3550-G-A|1
DSYFSSLRNETHSICTACDESCK
>ENST00000340465.2|SNV-31422-G-A|3
SCQNDELCRK
>ENST00000569715.5|INDEL-23191-G-GA|8
RYSRPTPGQNPK
>ENST00000588770.5|SNV-227224-A-G|7
LPSQPLDRQFRPPWMEACCSLQK
>ENST00000305031.5|SNV-280507-C-T|2
ILSSFQGVKEMGGHNEK
>ENST00000419292.1|SNV-6847-T-A|1
YVLSYPDVIFLAEKKFNDK
>ENST00000241436.8|SNV-40735-A-T|5
GSRFYGYELK
>ENST00000370360.8|SNV-27391-G-A|1
MIFNHGKKK
>ENST00000461591.5|SNV-58044-C-T|8
MLCQEFGRFGLLASVKIMWPR
>ENST00000258052.8|INDEL-1890-C-CA|5
RGSVVWRPQHAPRRPGLLPAEGVDR
>ENST00000461591.5|SNV-58044-C-T|14
MNEEMLCQEFGRFGLLASVK
>FUSION-ENST00000421119.1:96-ENST00000380959.7:91463|80
TCQPGPGGWMNFTHSSR
>ENST00000642920.2|SNV-239742-A-T|6
KVEKEEALIQSYYQR
>ENST00000341550.9|SNV-10379-G-A|2
SQTQKEK
>ENST00000381541.7|SNV-260881-A-T|3
GACRIYISTYLGRAFFGLK
>ENST00000528775.5|SNV-1234-G-T|1
QLFAAPEPQLCLQTRILKPKEK
>ENST00000423061.6|SNV-320838-A-T|2
LNQAASHLEEFNEMLELILK
>ENST00000429747.5|SNV-615653-A-T|1
TEVVLNNLSPAWKSFK
>ENST00000381541.7|SNV-260881-A-T|5
WSTNSCGARGACRIYISTYLGR
>ENST00000378123.4|SNV-571-A-G|1
LFVSESGMPDSR
>ENST00000588770.5|SNV-227224-A-G|8
MLPSQPLDRQFRPPWMEACCSLQK
>ENST00000218548.10|SNV-12139-A-T|1
TGTLSQNR
>ENST00000563679.5|INDEL-23191-G-GA|8
LEGGSEDAGGQSEKNRR
>ENST00000376855.1|SNV-126607-G-T|4
MIAAVSLGFFGSIFALFVMK
>ENST00000498089.1|SNV-27186-C-A|3
MELDLKFKYWQTH
>ENST00000492769.5|SNV-3489-C-T|1
DSQTFGLGWSRSPR
>ENST00000559875.1|INDEL-305-T-TT|3
IHKIPTKAKPVFLLQSQ
>FUSION-ENST00000569282.2:949-ENST00000309865.11:37117|66
VQLVHRGTCIR
>ENST00000646859.1|SNV-179524-A-G|1
GMFNCTCYPCPAVCTIYGDR
>ENST00000651752.1|SNV-467288-C-T|2
MIENEEFLIPSTVGLR
>ENST00000326665.10|SNV-61094-C-T|1
HWKGSRLGGK
>ENST00000495852.6|SNV-27391-G-A|5
GFLSAIGHPFPKMIFNHGK
>ENST00000258052.8|INDEL-1890-C-CA|4
GSVVWRPQHAPR
>ENST00000489181.5|SNV-5681-C-A|6
SVHRGILPARGHCEAQK
>ENST00000547405.5|SNV-76326-C-G|1
IVDPAYQVDKGGRVR
>ENST00000393437.8|SNV-38128-G-T|5
AQLAILGMTSLKERLLAILR
>ENST00000251127.11|SNV-342851-G-A|3
HANFSSTGK
>ENST00000543498.5|SNV-29376-A-T|2
GACRIYISTYLG
>ENST00000461638.6|SNV-3687-C-T|6
SPLHSPLDSSRSTRHHGLVEWVQR
>ENST00000522235.5|SNV-50557-A-T|8
SYARRNTTSLER
>ENST00000405460.9|INDEL-100119-C-CA|3
NDLIFPEQKNSSHYKITNK
>ENST00000635293.1|MNV-13975-CCAAAGAAGAAACCACTGGA-C|3
ALPNNTSSSPQLENISPFR
>ENST00000563679.5|INDEL-23191-G-GA|11
KLEGGSEDAGGQSEKNR
>ENST00000510385.5|MNV-13975-CCAAAGAAGAAACCACTGGA-C|5
TRPAFKKK
>ENST00000378993.6|SNV-695495-G-A|2
GSANGCTDWSIDIKK
>ENST00000389420.8|SNV-175964-T-A|1
KIYCADMYLENPK
>ENST00000322313.9|SNV-97559-C-T|5
GPPGAWEGRRPGDERFSR
>ENST00000486034.5|SNV-39703-C-A|3
IIRTCTFLNSGNKWICQHQ
>ENST00000261326.6|SNV-149-C-T|4
DPSAPRLAYGYGPGSLCELRAR
>ENST00000640769.2|SNV-96069-G-T|1
LLQFLKVTDAPHFYGLPSLERTLR
>ENST00000635293.1|MNV-13975-CCAAAGAAGAAACCACTGGA-C|1
SVGVSASRCSES
>ENST00000543610.6|SNV-1582-C-T|2
ICMWKYLDVHSMH
>ENST00000569715.5|INDEL-23191-G-GA|2
TRSYGFVGT
>ENST00000425639.3|SNV-4839-C-A|2
FIQGRGPSEK
>ENST00000584217.1|SNV-76685-A-G|2
WTFTPQMAQSLSK
>ENST00000649814.1|SNV-5383-C-G|6
GLLVNEEMLGNQIHMHVTAK
>ENST00000381352.7|SNV-106120-A-T|1
ISECENKLKDYLAQIR
>ENST00000378123.4|SNV-571-A-G|2
DQKLFVSESGMPDSR
>ENST00000412586.6|SNV-10379-G-A|4
QIESSDYDSSSSKEGQTQK
>ENST00000624293.1|SNV-645-G-T|2
GGCLDVELIPFLADLHVRLGR
>FUSION-ENST00000491021.1:23008-ENST00000407332.5:25504|13
PSPHIRSTTTGVWTTEK
>ENST00000461591.5|SNV-58044-C-T|3
KCCAKNLEDLDC
>FUSION-ENST00000616657.1:4218-ENST00000654225.1:28791|15
EHTRTLRIVSCHK
>ENST00000645787.1|SNV-167136-T-A|2
DRGKLNAMFR
>ENST00000396807.8|SNV-10379-G-A|1
GQTQKEKK
>ENST00000262410.9|SNV-124335-G-A|3
IGSLDNITHVPGRGNK
>ENST00000463634.6|SNV-28562-C-T|7
MCMATLGKVYSVMLYEPEIM
>ENST00000495852.6|SNV-27391-G-A|4
GFLSAIGHPFPKMIFNHGKK
>FUSION-ENST00000520073.5:3761-ENST00000551981.5:10390|1
VWAAHREGWLTG
>ENST00000361396.6|SNV-3348-G-T|2
TLKEECKLR
>ENST00000396001.6|SNV-363605-A-G|1
PSTVWLTGFFDPQSFLTAIMQSTAR
>ENST00000257566.7|SNV-9593-C-A|5
HSPATISSSTRGLGEEER
>FUSION-ENST00000567697.1:24284-ENST00000567812.5:90142|83
MWKMTVIRPFISLETKLCQWLPK
>ENST00000635293.1|MNV-13975-CCAAAGAAGAAACCACTGGA-C|2
SVGVSASR
>ENST00000628166.1|SNV-418946-C-T|6
MAANPTSSGSSR
>FUSION-ENST00000569282.2:949-ENST00000309865.11:37117|79
KDNQDTRK
>ENST00000588434.1|SNV-6257-C-A|3
ACLYFQQLDWQSEKSDSERSAQR
>ENST00000321280.11|SNV-69402-A-G|4
SVTPKNSYATTENRTLPR
>ENST00000510385.5|MNV-13975-CCAAAGAAGAAACCACTGGA-C|4
KIVKESMK
>ENST00000256257.2|SNV-16081-A-T|1
LQLFGQTCAVCLEDFKGK
>ENST00000588770.5|SNV-227224-A-G|4
MEACCSLQK
>ENST00000624293.1|SNV-645-G-T|1
GGCLDVELIPFLADLHVRLGRSR
>ENST00000569686.5|SNV-15607-G-A|1
LYCQLCCSVFK
>ENST00000569715.5|INDEL-23191-G-GA|5
YSRPTPGQNPKYWR
>ENST00000475780.5|SNV-5727-C-A|3
RTWSQPALREVMTLGDYGSLLNLPK
>ENST00000368124.8|SNV-29314-G-C|18
RAAPPACSPAHPPPCTECLLWVR
>ENST00000434623.6|MNV-550411-TCCCCCGGAGTCTCCTGGA-T|5
RWPQPGAAARLPPESPGPPER
>ENST00000381668.9|SNV-134937-G-C|1
LEESYEFIEKNLQLLGATAIEDK
>FUSION-ENST00000421119.1:96-ENST00000380959.7:91463|44
SGHPGSLPNCAKIFARSIER
