# Supplementary material for: Identification of non-canonical peptides with moPepGen
Source: Nat Biotechnol. 2025 Jun 16;44(4):568–73. doi: 10.1038/s41587-025-02701-0 (PMC12680078; doi:10.1038/s41587-025-02701-0)
Supplement: Supplementary file 4 — Supplementary Data: Cancer cell line variant peptide database. Custom peptide database FASTA file for each of the 376 cell lines from the Cancer Cell Line Encyclopedia with proteomics characterization or used in the reference channel. Variant peptide FASTA files were produced by moPepGen as the result of cell-line-specific publicly available mutations and fusions. [file 41587_2025_2701_MOESM4_ESM.zip › ACH-000508.fasta]

>ENST00000576353.5|SNV-913-G-T|1
GTVLAEDQLSQLEKDFGLR
>ENST00000369633.6|MNV-4834-GAC-G|6
DLRQGAHQERAGQDEAGAR
>ENST00000491397.1|SNV-21687-G-A|3
LAHPYGFTRVISSYRWPR
>FUSION-ENST00000606011.1:1104-ENST00000230449.9:82961|10
YYQVDNYYFTCICCLDTIR
>ENST00000479810.6|SNV-44472-G-T|8
NMKFRSSWVFIASK
>ENST00000361328.7|SNV-20741-G-T|1
SYLKAKSSHPPGTCPFYEELDSLMR
>ENST00000395297.6|SNV-348583-C-G|3
MFSFYEAK
>ENST00000640804.1|SNV-385-C-T|1
QVHEVGLDGTETYLPLLSMSQNLAR
>ENST00000367607.8|SNV-141151-A-G|3
GLDIESTSKRVCK
>ENST00000481894.1|SNV-70094-A-G|1
SPLNSADHWIPDWNMLILNVSLSA
>ENST00000521946.5|SNV-161153-A-G|4
LELCKIKLR
>ENST00000481053.5|SNV-3061-C-T|1
GCDQPPRPAA
>ENST00000382073.4|SNV-21493-T-G|1
NSICEMNKSYL
>ENST00000478934.5|SNV-4059-A-T|5
YRFFFQFLLGNER
>ENST00000367161.7|SNV-24109-C-G|1
FTYGTETR
>ENST00000392056.8|SNV-164408-G-A|5
QSSTESITK
>ENST00000476781.6|INDEL-1972-A-AA|6
LGARKSK
>ENST00000582607.1|SNV-6962-G-T|1
LEEMLIRDQDLGASLLPAAPQWR
>ENST00000503467.1|SNV-27476-G-T|3
PALKQGTVSGGCLSSNIIQDRL
>FUSION-ENST00000521096.5:41924-ENST00000523442.5:13078|25
KKPQFPR
>FUSION-ENST00000509874.5:28959-ENST00000354891.7:150595|82
SLLLLFYR
>ENST00000379274.6|SNV-87441-A-T|3
TSIKVGQLLKQTSSFQR
>ENST00000590803.5|SNV-32234-C-G|4
NERDVESSSSSSSRGTCTPTHPAR
>ENST00000565932.5|SNV-34913-A-G|13
RSQKCLPGELR
>ENST00000522311.1|SNV-54140-A-T|3
MAECSGSDKAILHCEVQLCSSCT
>ENST00000515174.5|SNV-913-G-T|22
SWLRTSYPR
>ENST00000651105.1|SNV-2094670-G-T|4
LSSTTILVQWKEPEEPNVQIQGYR
>ENST00000344191.8|SNV-125044-G-T|4
EKLEKQQQIHIVDMLSK
>ENST00000477657.5|SNV-21687-G-A|2
VISSYRWPR
>FUSION-ENST00000606011.1:1104-ENST00000230449.9:82961|14
MNLSKMRLK
>ENST00000372476.8|SNV-8137-G-A|2
KPDDTVLLSTK
>FUSION-ENST00000509874.5:28959-ENST00000354891.7:150595|50
IVNYNLFK
>FUSION-ENST00000509874.5:28959-ENST00000354891.7:150595|74
VSLCRPGWRAAT
>ENST00000378164.7|SNV-100758-A-G|7
ESTASKHSDHR
>FUSION-ENST00000521096.5:41924-ENST00000523442.5:13078|17
QRWQLWSK
>ENST00000464322.5|INDEL-11796-C-CA|1
TNRKTGTGT
>ENST00000293217.10|INDEL-29601-A-AA|8
AARLVEIAAKKPSK
>ENST00000503467.1|SNV-27476-G-T|5
PALKQGTVSGGCLSSNIIQDR
>ENST00000328194.8|SNV-122614-A-G|5
SPRLFKNVFVWDFLEK
>ENST00000515174.5|SNV-913-G-T|19
CQSSWTCSRPTWR
>ENST00000549512.1|SNV-7840-G-T|8
MMRAGIPCPAAPEECSCGPLFFR
>ENST00000636805.1|SNV-88629-C-G|5
IQALRDKLWIFLVQSFYGVR
>ENST00000327475.11|SNV-87875-A-G|2
VEDMLTLNETYAKEWADILNHK
>ENST00000408999.4|SNV-32625-G-C|6
QLCTERQKSCWDAVCTLIHR
>ENST00000429519.5|SNV-87114-T-A|4
TGIQTFGKNEVVAGR
>ENST00000369633.6|MNV-4834-GAC-G|1
AGQDEAGARSV
>ENST00000649406.1|SNV-323404-T-A|1
DIAILDDLLPLTIFDFIQL
>ENST00000492183.5|SNV-87114-T-A|6
MRLWLEDPR
>ENST00000328194.8|SNV-122614-A-G|3
LFKNVFVWDFLEKAQTYYETLEK
>ENST00000590599.1|SNV-73934-C-T|1
AAALRPTRWPRR
>FUSION-ENST00000521096.5:41924-ENST00000523442.5:13078|14
WQLWSKWRAR
>ENST00000343629.11|MNV-55989-ACA-A|2
VGRSFCSVSS
>ENST00000626877.1|SNV-16240-C-A|5
TSRLISGSNHLK
>ENST00000480995.5|SNV-146528-G-T|8
MELCFYTGF
>ENST00000526969.1|SNV-100758-A-G|6
MHPAASAPLSVFTKESTASKHSDHR
>ENST00000359314.5|SNV-118082-C-T|2
LTLEQKPSKPAAPQVPPK
>ENST00000502492.6|SNV-913-G-T|5
YKERGTVLAEDQLSQMSK
>ENST00000264381.8|SNV-51261-C-T|2
LCAQQCR
>ENST00000312481.11|SNV-43526-A-T|1
SQLEEICGDSSLVFHVENFDHLK
>ENST00000306534.8|MNV-1535-GG-G|1
MGNPWPSSPEGTQCPGGPC
>ENST00000564208.5|SNV-6014-C-A|3
MPPPYSSYRLYPVLSLPSGR
>ENST00000490993.5|SNV-18159-A-G|1
GKWKLFSR
>ENST00000485975.1|SNV-3061-C-T|21
QGRCSPGR
>ENST00000523485.5|SNV-73436-G-C|3
STLWHPNHSVTAAR
>ENST00000553781.5|SNV-17445-C-T|5
SRFYSGFNSRPRGCVYR
>ENST00000481053.5|SNV-3061-C-T|30
CGTTRSRPTPSSPCARTSAR
>FUSION-ENST00000606011.1:1104-ENST00000230449.9:82961|25
TVRTDPESCAYQGK
>FUSION-ENST00000509874.5:28959-ENST00000354891.7:150595|53
NLFWLGVVAYTCNPSILGGRGGRIT
>ENST00000490870.5|SNV-13358-G-A|5
MSGLIADAKTLINK
>ENST00000549512.1|SNV-7840-G-T|2
AGIPCPAAPEECSCGPLFFR
>ENST00000261978.9|SNV-109149-C-G|3
TTYTECCCQDGEAWSQQCALCPRR
>ENST00000354891.7|SNV-112001-A-T|1
AMISHGPSPRSWPSDIIR
>ENST00000478934.5|SNV-4059-A-T|4
YRFFFQFLLGNERATAK
>ENST00000320005.5|SNV-72672-C-G|3
QRTAVYK
>ENST00000590599.1|SNV-73934-C-T|5
RAAALRPTR
>ENST00000485975.1|SNV-3061-C-T|16
AVGAFPARPLPFAPFRR
>ENST00000440294.6|SNV-47075-G-C|3
RPPPVLTLSPVLDCGYCLIGR
>ENST00000373825.7|INDEL-48753-G-GAT|5
LAAEATEWQRSDELLR
>ENST00000402673.7|SNV-42279-G-T|3
RQVYGEGFRWMAQYID
>ENST00000380110.8|SNV-121312-T-A|3
VSYARPSSASIRDANIYVSGLPK
>ENST00000369633.6|MNV-4834-GAC-G|7
DLRQGAHQER
>ENST00000371692.9|MNV-10970-AGGCAGTGCAAG-A|8
RPHPAQPGQGVRTATGLPAAWR
>ENST00000298910.12|SNV-131663-A-C|3
AAYEGDEVAVK
>FUSION-ENST00000509874.5:28959-ENST00000354891.7:150595|28
MPTKPELVVLVFCFFLK
>ENST00000479187.5|SNV-131663-A-C|1
MKETKWL
>ENST00000378988.5|SNV-3881-T-C|4
AYAETSKMKALEFLAK
>ENST00000490993.5|SNV-18159-A-G|10
ILVMFCGTYMMNKGK
>FUSION-ENST00000509874.5:28959-ENST00000354891.7:150595|61
SELCEFNYLKLFK
>ENST00000479187.5|SNV-131663-A-C|2
AVLDQFTEQPMKETKWL
>ENST00000342679.9|SNV-19833-T-G|1
MCDFGISGYLGDSVAK
>ENST00000520908.7|SNV-33880-G-A|1
NTENIIPAEIPLAQEVTTTLWE
>ENST00000366695.3|SNV-124-G-T|5
SSRAVLQFPVGR
>ENST00000515174.5|SNV-913-G-T|13
RSGRILSSVCSSR
>ENST00000570299.5|SNV-102232-G-T|2
MSIPRSAPLRT
>ENST00000301607.8|SNV-18730-T-A|1
VWEMHNRERTAR
>ENST00000537350.5|SNV-67454-G-A|2
AEMEKATEVK
>ENST00000366662.8|SNV-47093-A-G|3
GMVLYHHGSLQEALK
>FUSION-ENST00000521096.5:41924-ENST00000523442.5:13078|5
TGKLGGMFWSDLSFSSGAR
>FUSION-ENST00000509874.5:28959-ENST00000354891.7:150595|23
MAEYLATIDHRILLK
>ENST00000561333.1|SNV-24411-G-T|5
VWIQEKNLASCLLLVIAQMIVRK
>ENST00000367033.4|SNV-199854-G-A|3
ENDLTLKRLQMQMDNLESHVALECK
>ENST00000368489.5|SNV-23513-A-G|2
GDSASSPSGGADKPLK
>ENST00000440294.6|SNV-47075-G-C|2
RPPPVLTLSPVLDCGYCLIGRVK
>ENST00000297323.12|SNV-139728-G-T|2
MCPFWRAGLQGR
>ENST00000293618.12|SNV-83447-A-G|2
NGEEQYVPPR
>ENST00000614025.4|SNV-684-T-A|1
AAFLLGGAGVNAVATLVYHALGR
>ENST00000308378.7|SNV-124921-T-A|2
NIEEYCLNSSKNK
>ENST00000450521.5|SNV-16385-C-A|1
NTPTTDSPSKAGPR
>ENST00000371692.9|MNV-10970-AGGCAGTGCAAG-A|12
APCDRLMRRPHPAQPGQGVR
>ENST00000242108.9|SNV-1588-A-G|3
GVEDLVR
>ENST00000497026.5|SNV-338084-G-C|4
MLIALGPLYQSLGTQFHSYLLIFK
>ENST00000346162.10|INDEL-48753-G-GAT|7
MSSTFGGWLQKQQNGSDLMSSSAFR
>ENST00000613246.4|SNV-182971-A-G|1
QFHFTSWPDHGVPGTTDLLINFR
>ENST00000264381.8|SNV-51261-C-T|1
LCAQQCRFWTSFFPK
>ENST00000300005.7|SNV-101014-G-A|1
EHSGLDDSQNTALLAWKMIR
>FUSION-ENST00000509874.5:28959-ENST00000354891.7:150595|21
MAEYLATIDHRILLKQITK
>ENST00000378988.5|SNV-3881-T-C|1
ALEFLAKVNGTTPCAFPTHYEEALK
>ENST00000481053.5|SNV-3061-C-T|50
SCCGSCSR
>ENST00000535844.1|INDEL-27804-A-AA|8
QKSFGLLQK
>ENST00000535844.1|INDEL-27804-A-AA|4
SFGLLQKRDSPDIR
>ENST00000504430.5|SNV-109093-G-A|3
MLNKEILINQDLINLVLNHQLVK
>ENST00000393655.4|SNV-4687-C-A|5
DQAAIMLWKLVENVKYEDIYEER
>ENST00000573795.5|SNV-913-G-T|1
GTVLAEDQLSQR
>FUSION-ENST00000380985.10:55330-ENST00000637164.2:7626|6
TKKTDIAAFMK
>ENST00000565400.5|SNV-115392-A-G|10
NPPREELRR
>ENST00000526969.1|SNV-100758-A-G|2
HSDHRHHHHHEH
>ENST00000566078.2|SNV-48404-C-T|6
MQSKPLWRSSK
>FUSION-ENST00000509874.5:28959-ENST00000354891.7:150595|6
MIYHFNANSILLFNGILIFVFGK
>FUSION-ENST00000606011.1:1104-ENST00000230449.9:82961|31
QPTSTGK
>ENST00000347898.7|SNV-65545-T-C|2
AILWLCGTQEKGK
>ENST00000535844.1|INDEL-27804-A-AA|5
SFGLLQKR
>ENST00000389394.8|SNV-265155-G-A|3
MVKDAMKSGNWVFLQNCHLAVS
>ENST00000621676.4|SNV-4136-C-T|4
GYLIIVSRDWK
>ENST00000367330.6|SNV-17683-G-T|3
MKLLSLVAVVVCLLVPPAEANK
>ENST00000646991.2|SNV-303-T-A|2
QPYGMHPVLQEPK
>ENST00000409195.6|MNV-361298-TA-T|3
ENLADLTEGNFQEVK
>ENST00000381578.6|SNV-10379-C-G|2
SRTNFTLEELNELER
>ENST00000650216.1|SNV-9614-G-A|1
NLNPEDIYRAVPIRVNPR
>ENST00000562430.5|SNV-33814-A-T|3
TPVSIQVPNVEMKR
>ENST00000651943.2|SNV-737832-T-C|2
QLFAYPGRDAGIRAMALSYDQR
>ENST00000627992.3|SNV-2600-G-A|2
CPWGPGKVEVSSQH
>ENST00000489540.1|SNV-14222-A-T|2
MSGWFSGRGFPPGH
>ENST00000370440.5|SNV-81424-G-T|1
SSQHQVLFLLSDVAHAKNPTHSNKK
>ENST00000472600.6|SNV-124921-T-A|1
NIEEESCLDPTEHSLLNKKNK
>ENST00000603053.2|SNV-8935-T-C|2
AEELRNTGPWGLLSQR
>ENST00000284548.16|SNV-37531-G-A|2
MEVKGCTQRLVVQQVGK
>ENST00000489540.1|SNV-14222-A-T|4
MSGWFSGR
>ENST00000521321.5|SNV-23295-T-A|8
LPCKFTTR
>ENST00000515174.5|SNV-913-G-T|8
ILSSVCSSRTCVQPLAWIRWPLEK
>ENST00000493061.1|SNV-124921-T-A|1
NIEAKHWHIENCLFLPKR
>ENST00000537350.5|SNV-67454-G-A|4
EEKPAGEKAEMEK
>ENST00000648244.1|SNV-1284-C-T|3
AGITILR
>ENST00000621676.4|SNV-4136-C-T|2
DWKVSPK
>ENST00000361092.9|SNV-10651-G-A|1
TFIIGISGVTNSSKTTLAKNLQK
>ENST00000463400.1|INDEL-8522-C-CA|5
NVQTGCLSSTPKKGDWK
>ENST00000569496.5|SNV-67-C-G|5
MLRAGCSR
>ENST00000381297.10|SNV-71553-G-C|5
EFQLRLREYLACR
>ENST00000508363.5|SNV-42279-G-T|6
MCSVLKRQVYGEGFR
>ENST00000476724.1|SNV-19576-G-A|4
ALAAILK
>ENST00000505045.1|SNV-205332-G-A|3
KIQETFILQRN
>ENST00000373855.5|SNV-66616-G-A|1
DETQVRERK
>ENST00000648244.1|SNV-1284-C-T|1
AGITILRNPGCPNSEDKNFPR
>ENST00000453061.7|SNV-24545-A-G|5
GRGSPSTSEVLR
>FUSION-ENST00000509874.5:28959-ENST00000354891.7:150595|77
GRVSLCRPGWR
>ENST00000544052.6|SNV-52750-A-G|3
LIDLHTNVATAVLEHVK
>ENST00000489023.5|SNV-124509-C-A|1
GVLGVQASTALSQRE
>ENST00000454000.6|SNV-31522-C-T|1
DAFRSLNQHLQALLTPDEPDNSQGR
>ENST00000462833.5|SNV-158460-C-A|3
EVAAHFLAR
>ENST00000450521.5|SNV-16385-C-A|3
VEESQQKNTPTTDSPSKAGPR
>ENST00000648269.1|SNV-8950-C-A|1
LPLSSVSLPGQSGPGEESLPAR
>ENST00000506502.2|SNV-135592-T-A|3
LQEREDDGHELQAALRHAPGAAR
>FUSION-ENST00000509874.5:28959-ENST00000354891.7:150595|46
VVRAYSPHYPGG
>ENST00000479810.6|SNV-44472-G-T|5
FRSSWVFIASK
>ENST00000563615.5|SNV-26669-G-T|3
SLIPQFQAGWPPYQK
>ENST00000381297.10|SNV-71553-G-C|2
EYLACRR
>ENST00000377147.2|SNV-30283-C-T|1
VFSLLYTVVTPFFNPVIYTMRNK
>ENST00000397833.3|SNV-3919-C-T|3
QAPGCISTSPTLR
>ENST00000241436.8|SNV-86260-G-T|1
HTLDIFFN
>ENST00000519097.5|SNV-59426-G-C|3
KLLIKEEDAVIYK
>ENST00000408999.4|SNV-32625-G-C|5
QKSCWDAVCTLIHR
>FUSION-ENST00000606011.1:1104-ENST00000230449.9:82961|27
QPTSTGKQKTVR
>ENST00000257566.7|SNV-9583-G-T|2
CLGAEERR
>ENST00000481053.5|SNV-3061-C-T|11
TASRPSCCRWR
>ENST00000346162.10|INDEL-48753-G-GAT|1
SSSAFRICSQYCSPA
>ENST00000562430.5|SNV-33814-A-T|5
TPVSIQVPNVEMK
>ENST00000491397.1|SNV-21687-G-A|6
MLAHPYGFTRVISSYR
>ENST00000369633.6|MNV-4834-GAC-G|8
KDLRQGAHQER
>ENST00000370185.7|SNV-41880-A-G|2
NGSSSDGIAHAEGILNR
>ENST00000359039.5|SNV-1047-G-A|5
IANTYNLIK
>ENST00000520257.5|SNV-288440-G-C|7
MIKPMDESLLSTAQENSSTKE
>FUSION-ENST00000606011.1:1104-ENST00000230449.9:82961|23
TDPESCAYQGK
>ENST00000340700.9|SNV-140936-C-G|6
RLGLDQRAHSLDMLSAEK
>ENST00000481053.5|SNV-3061-C-T|48
SCCGSCSRRRPCSRPGCR
>ENST00000648269.1|SNV-8950-C-A|12
DFRGNIFGSHYFDPEKCR
>ENST00000521321.5|SNV-23295-T-A|10
AKRLPCK
>ENST00000642318.1|SNV-377799-G-T|8
MKDLLHSEGVTAQEDSVWRNG
>ENST00000480136.1|SNV-20568-A-G|2
MGHESIQRTL
>ENST00000389394.8|SNV-265155-G-A|2
DAMKSGNWVFLQNCHLAVS
>ENST00000520257.5|SNV-288440-G-C|6
IKPMDESLLSTAQENSSTKE
>ENST00000430092.5|SNV-111158-A-G|2
NYNDHENNLSAICLVKLDGSR
>ENST00000578557.1|SNV-44816-A-G|1
NLVTTNLCYGQRLAPLHKIQLS
>ENST00000520908.7|SNV-33880-G-A|2
RNTENIIPAEIPLAQEVTTTLWE
>ENST00000397063.8|SNV-158458-A-C|2
DLIDILWRPDIDLGVSR
>ENST00000481053.5|SNV-3061-C-T|32
RCGTTRSRPTPSSPCAR
>FUSION-ENST00000606011.1:1104-ENST00000230449.9:82961|16
DMNLSKMRLK
>FUSION-ENST00000509874.5:28959-ENST00000354891.7:150595|66
TLKTRSELCEFNYLK
>ENST00000649838.1|SNV-9614-G-A|4
LPGSSHSPASASRVAGITDIYR
>FUSION-ENST00000521096.5:41924-ENST00000523442.5:13078|35
SHDPETKVAALEQVESQK
>ENST00000537350.5|SNV-67454-G-A|7
CGSPREEKPAGEK
>ENST00000370598.6|SNV-725831-C-G|2
SVYLCTDDNLR
>ENST00000651943.2|SNV-737832-T-C|1
DAGIRAMALSYDQR
>ENST00000367405.4|INDEL-783-A-AA|4
NAGEKFLR
>ENST00000378164.7|SNV-100758-A-G|5
HSDHRHHHHHEHK
>ENST00000341594.9|SNV-418658-T-A|1
DSLLFLHELGEQLK
>ENST00000617271.4|SNV-1816348-G-C|2
NYPWSLEFILAR
>ENST00000613082.1|SNV-33857-C-T|1
GIDATHRPPVSISML
>ENST00000354334.7|SNV-34931-G-A|5
RSAVASSMVK
>ENST00000293618.12|SNV-83447-A-G|5
AIPQGVTRRNGEEQYVPPR
>FUSION-ENST00000606011.1:1104-ENST00000230449.9:82961|7
MEEMVSRK
>FUSION-ENST00000397128.6:28959-ENST00000354891.7:150595|4
TSCGSPNYAAPEVISGRRR
>ENST00000359314.5|SNV-118082-C-T|3
DEKLTLEQKPSKPAAPQVPPK
>ENST00000480995.5|SNV-146528-G-T|1
FLHWLLRGTMVRAVWRPSPR
>ENST00000573795.5|SNV-913-G-T|2
ERGTVLAEDQLSQR
>FUSION-ENST00000380985.10:55330-ENST00000637164.2:7626|14
NGLHLPEQVQNIEMAILR
>ENST00000492183.5|SNV-87114-T-A|5
RLWLEDPR
>ENST00000636805.1|SNV-88629-C-G|4
DKLWIFLVQSFYGVR
>ENST00000308624.10|SNV-132788-G-A|5
EVLTIQKQDVVCVGESHQGR
>ENST00000565054.5|SNV-115392-A-G|2
NSEDFERAK
>ENST00000648405.2|MNV-2998-CT-C|1
APPVEIK
>ENST00000397899.7|SNV-112972-G-C|3
ARLQHSSALTASVEEGGVPR
>ENST00000231188.9|SNV-9791-C-T|2
YNNMPIVR
>ENST00000481053.5|SNV-3061-C-T|23
ARPDASGAWRR
>ENST00000239462.9|MNV-12433-AC-A|3
CPRSSTAMRFLVCCLEPST
>ENST00000427473.3|MNV-2998-CT-C|1
GNELTFQMIPSARAPPVEIK
>FUSION-ENST00000509874.5:28959-ENST00000354891.7:150595|41
FFLIFGGDGESLCWPGRTR
>ENST00000282516.13|SNV-109093-G-A|5
ERPSSGEQKSRPDSPHVK
>ENST00000515174.5|SNV-913-G-T|5
TCVQPLAWIRWPLEKDFGLR
>ENST00000638518.1|SNV-385-C-T|2
GLDGTETYLPLLSMSQNLAR
>ENST00000344876.8|MNV-11463-CT-C|1
LLQDVRQSRR
>ENST00000550015.1|SNV-394175-G-C|6
LISMDLVQAKENLGKSAWLAM
>ENST00000267622.8|SNV-45404-G-T|1
LVSSSNAMENASHQASVQV
>ENST00000481053.5|SNV-3061-C-T|52
MPWSSGPARSCCGSCSRR
>ENST00000648407.1|SNV-9614-G-A|3
VNVTDIYR
>ENST00000489540.1|SNV-14222-A-T|6
MLGESGLCWHWGDVWLVQRQR
>ENST00000367332.5|SNV-17683-G-T|4
MKLLSLVAVVVCLLVPPAEANKVR
>ENST00000382275.6|SNV-854473-G-T|2
LVYSILQGQPYFSVDPK
>ENST00000648269.1|SNV-8950-C-A|3
VRRLPLSSVSLPGQSGPGEESLPAR
>ENST00000477657.5|SNV-21687-G-A|5
LYKMAVGFMLAHPYGFTRVISSYR
>ENST00000262518.9|SNV-41458-G-T|1
ILLSSAPPSLAGPAVSHRGRK
>ENST00000342992.10|SNV-38652-C-G|2
VVICAAKAK
>FUSION-ENST00000521096.5:41924-ENST00000523442.5:13078|41
VLDQVETELQRRNEETPVPER
>ENST00000472600.6|SNV-124921-T-A|3
NIEEESCLDPTEHSLLNK
>FUSION-ENST00000606011.1:1104-ENST00000230449.9:82961|4
EEMVSRKK
>ENST00000409195.6|SNV-363100-A-T|3
EEFGLTSLGNTSFTDFSCKHPRVLR
>FUSION-ENST00000509874.5:28959-ENST00000354891.7:150595|65
ESEWDGII
>ENST00000392644.9|SNV-5883-A-T|2
MLSPNDKMLG
>ENST00000367662.5|SNV-229044-C-G|3
MHCYLDLVYQQWTER
>ENST00000260983.8|SNV-377799-G-T|1
WVKITALPRAHTCFNR
>FUSION-ENST00000509874.5:28959-ENST00000354891.7:150595|4
IYHFNANSILLFNGILIFVFGKSFE
>ENST00000652525.1|SNV-4663-G-A|3
NQSIPVAPTPPHR
>ENST00000347898.7|SNV-65545-T-C|5
VVKAILWLCGTQEK
>ENST00000505045.1|SNV-205332-G-A|6
MKIQETFILQR
>ENST00000340700.9|SNV-140936-C-G|3
AHSLDMLSAEK
>ENST00000367405.4|INDEL-783-A-AA|3
NAGEKFLRK
>ENST00000467219.5|SNV-27866-G-T|6
MENLTFYPFSIK
>FUSION-ENST00000606011.1:1104-ENST00000230449.9:82961|12
MCVKYYQVDNYYFTCICCLDTIR
>ENST00000482587.5|SNV-12787-C-A|2
INRADYCPECYTDNPANR
>ENST00000367330.6|SNV-17683-G-T|2
KLLSLVAVVVCLLVPPAEANK
>ENST00000269033.7|SNV-294146-A-G|5
FVELSQETRSRSFSR
>ENST00000394329.8|SNV-1467-G-A|2
MDLTPDR
>ENST00000260128.8|SNV-161153-A-G|3
EIGALQDK
>ENST00000419234.9|SNV-41586-T-C|1
DAMFYLETQQKINHLPAETR
>ENST00000319675.5|SNV-192-C-A|1
ELSVSCMQRKK
>ENST00000481860.6|SNV-13263-C-G|1
WAPVSWGWRAPGATQMSPLRMK
>ENST00000294484.7|SNV-22767-G-C|1
IMDHPAFREFCWKPHEVLK
>ENST00000344191.8|SNV-125044-G-T|3
LEKQQQIHIVDMLSK
>ENST00000377110.7|SNV-909526-A-G|3
LGEVNER
>ENST00000298386.7|SNV-42205-C-T|2
IKYLTNSTFLSCDLLTVLFLPR
>ENST00000373825.7|INDEL-48753-G-GAT|4
SDELLRLPDLQSVLLPSLNQLTK
>ENST00000419336.6|SNV-3511-G-A|1
AMLQSGAPNGPWATVGMGEARRR
>FUSION-ENST00000509874.5:28959-ENST00000354891.7:150595|54
NLFWLGVVAYTCNPSILGGRGGR
>ENST00000366574.7|SNV-399236-G-A|1
YGDSVCYIQHVDTDLWLTYQSVDVK
>FUSION-ENST00000342232.5:6680-ENST00000487874.1:11274|6
TKVEIANSRSMDVSNSQK
>ENST00000341832.10|SNV-3617-A-G|4
DHRMEITIRNSPCR
>ENST00000419474.5|SNV-22611-C-T|3
SSWQCKVCSYETNISCNLR
>FUSION-ENST00000509874.5:28959-ENST00000354891.7:150595|109
DLKPENVLLDAHMNAKIADFGK
>ENST00000367245.5|SNV-61-T-C|3
NYFSLAALQR
>ENST00000308378.7|SNV-124921-T-A|4
IRNIEEYCLNSSKNK
>ENST00000269033.7|SNV-294146-A-G|3
SFSRSRMEELGGGR
>ENST00000489023.5|SNV-124509-C-A|5
KKGVLGVQASTALSQR
>FUSION-ENST00000509874.5:28959-ENST00000354891.7:150595|36
WATTCSYVFFNFWWR
>ENST00000561333.1|SNV-24411-G-T|8
MKVWIQEKNLASCLLLVIAQMIVR
>ENST00000239462.9|MNV-12433-AC-A|6
SSLGSRSKCPR
>FUSION-ENST00000509874.5:28959-ENST00000354891.7:150595|93
ILQITVKDYIK
>FUSION-ENST00000509874.5:28959-ENST00000354891.7:150595|27
PTKPELVVLVFCFFLK
>ENST00000367332.5|SNV-17683-G-T|3
KLLSLVAVVVCLLVPPAEANKVR
>ENST00000367245.5|SNV-61-T-C|7
MRTQVYEGLCKNYFSLAALQR
>ENST00000648269.1|SNV-8950-C-A|5
MQVPTPDAGKRVR
>ENST00000536195.1|SNV-212091-C-T|2
AHPPSPTCLPSSPLPSTPASSR
>ENST00000308378.7|SNV-124921-T-A|1
NIEEYCLNSSKNKITK
>ENST00000492183.5|SNV-87114-T-A|3
RLWLEDPRT
>ENST00000361092.9|SNV-10651-G-A|5
MKTFIIGISGVTNSSKTTLAK
>ENST00000537350.5|SNV-67454-G-A|5
EEKPAGEK
>ENST00000485975.1|SNV-3061-C-T|2
TSARARPDASG
>FUSION-ENST00000509874.5:28959-ENST00000354891.7:150595|43
FFLIFGGDGESLCWPGR
>ENST00000341028.8|SNV-3617-A-G|2
EITIRNSPCRR
>ENST00000270815.5|SNV-3099-C-G|5
EQEKEKHHVHLVMYGR
>ENST00000641390.1|SNV-118325-C-G|1
LLLLKKAR
>FUSION-ENST00000606011.1:1104-ENST00000230449.9:82961|8
MEEMVSR
>ENST00000397063.8|SNV-158458-A-C|3
MDLIDILWRPDIDLGVSR
>ENST00000264360.7|SNV-2594-G-C|1
TPAREVLPRSAEPGYLLTR
>ENST00000562430.5|SNV-33814-A-T|4
MTPVSIQVPNVEMKR
>ENST00000479810.6|SNV-44472-G-T|3
SSWVFIASK
>ENST00000262367.10|SNV-88635-C-T|2
ACQVAHCAFSRQIISHWK
>ENST00000636805.1|SNV-88629-C-G|2
LWIFLVQSFYGVR
>ENST00000367161.7|SNV-24109-C-G|3
RLRFTYGTETR
>ENST00000504430.5|SNV-109093-G-A|2
LNKEILINQDLINLVLNHQLVK
>ENST00000369937.5|SNV-8071-G-A|2
LSGQLSNAR
>ENST00000264501.8|SNV-129349-G-T|2
FSSMLDGIAIGAALLPSLK
>ENST00000389202.3|SNV-24834-C-A|1
CSVNHTIFHEGSNGTFIVTFDVSYK
>ENST00000306534.8|MNV-1535-GG-G|3
LGTQSAEALGCLWLSSGR
>FUSION-ENST00000397128.6:28959-ENST00000354891.7:150595|1
MAYCSTVGR
>ENST00000444572.6|SNV-488524-C-G|2
TISELLQDCSSGLK
>ENST00000396625.5|SNV-61257-G-T|1
CIKGIPGMVGLPGPPGRK
>ENST00000416796.5|SNV-67108-C-A|1
CFKNDIHKLVLAALNR
>ENST00000389286.9|SNV-69567-G-C|1
YRPGQVVLYRLSFR
>ENST00000467219.5|SNV-27866-G-T|4
MENLTFYPFSIKSSQFWK
>ENST00000409039.8|SNV-150921-T-G|3
RERNFYLTK
>ENST00000379789.8|SNV-74730-A-G|4
RISCYEASCQPLDPDKCDR
>ENST00000409195.6|SNV-363100-A-T|2
HPRVLREK
>ENST00000481053.5|SNV-3061-C-T|25
TSARARPDASGAWRR
>ENST00000340700.9|SNV-140936-C-G|2
AHSLDMLSAEKR
>ENST00000301607.8|SNV-18730-T-A|5
ARVWEMHNR
>ENST00000561333.1|SNV-24411-G-T|3
NLASCLLLVIAQMIVRK
>ENST00000544052.6|SNV-52750-A-G|5
RLIDLHTNVATAVLEHVK
>FUSION-ENST00000509874.5:28959-ENST00000354891.7:150595|92
NHLFLALNVFITIIL
>ENST00000651943.2|SNV-737832-T-C|4
QLFAYPGR
>FUSION-ENST00000506539.5:55330-ENST00000637164.2:7626|23
GKRNGLHLPEQVQNIEMAILR
>ENST00000449103.5|INDEL-21405-T-TTT|2
RGNISSSRPTSTPSTTAARP
>ENST00000341028.8|SNV-3617-A-G|3
EITIRNSPCR
>ENST00000260128.8|SNV-161153-A-G|1
EIGALQDKIKNLR
>ENST00000308378.7|SNV-124921-T-A|7
YLTTGDLDGWLKIR
>ENST00000481053.5|SNV-3061-C-T|6
SPLSGTR
>ENST00000449969.5|SNV-65348-G-A|3
IRDCEDPNNFSVSTLSPSGKLR
>ENST00000359314.5|SNV-118082-C-T|1
LTLEQKPSKPAAPQVPPKKPTPPTK
>ENST00000481860.6|SNV-13263-C-G|8
MMFWTRWAPVSWGWR
>ENST00000357232.10|SNV-1381-G-C|1
EDAQPGPEVCRVRATDR
>ENST00000481053.5|SNV-3061-C-T|44
RPCSRPGCRSWRPPSR
>ENST00000464324.5|SNV-9812-G-T|1
VSPHHPGPRYWRSGPR
>ENST00000441131.7|SNV-235912-T-A|1
DGFEEHIGLNYLGHFLLTN
>ENST00000476781.6|INDEL-1972-A-AA|5
KSKIWSSMDLSATK
>ENST00000622241.1|SNV-8603-A-G|1
GKPSFPYQDRPSTQESFRQK
>ENST00000379211.7|SNV-27504-G-C|2
TMLMYDILHYSESGVISNRLR
>ENST00000562430.5|SNV-33814-A-T|10
KLTMTPVSIQVPNVEMKR
>ENST00000293373.11|SNV-21210-T-A|2
FEFSGLRLDWIRLQAYTSVAK
>ENST00000226299.8|SNV-27476-G-T|1
LFDASIETGDRVWRMPLFEHYTR
>ENST00000563615.5|SNV-26669-G-T|2
SLIPQFQAGWPPYQKTGVVPR
>ENST00000481053.5|SNV-3061-C-T|3
AHKWRGCDQPPRPAA
>ENST00000570299.5|SNV-102232-G-T|7
PDLKNVNSKIGSTENLK
>ENST00000566501.5|SNV-34913-A-G|5
GGVPLVKEKPKMFAR
>ENST00000528786.2|SNV-385-C-T|1
EVGLDGTETYLPLLSMSQNLAR
>ENST00000293373.11|SNV-21210-T-A|4
QVDNGEKFEFSGLRLDWIR
>ENST00000476724.1|SNV-19576-G-A|1
RRAAMLR
>ENST00000379274.6|SNV-87441-A-T|4
TSIKVGQLLK
>ENST00000427473.3|MNV-2998-CT-C|3
MGNELTFQMIPSARAPPVEIK
>ENST00000268919.6|SNV-528-C-G|4
NQTASGDSLDVRVPSKPCVMKQK
>ENST00000293217.10|INDEL-29601-A-AA|6
LVEIAAKKPSKR
>ENST00000515174.5|SNV-913-G-T|12
SGRILSSVCSSR
>ENST00000485975.1|SNV-3061-C-T|25
SWRPPSRWGR
>ENST00000464324.5|SNV-9812-G-T|5
QPAPRVSPHHPGPR
>ENST00000549060.1|SNV-676719-G-T|8
MKHETWR
>ENST00000590803.5|SNV-32234-C-G|1
ASAAGMSPPP
>ENST00000320201.8|MNV-159366-GG-G|9
ATRHPASPR
>FUSION-ENST00000606011.1:1104-ENST00000230449.9:82961|22
TDPESCAYQGKFR
>ENST00000626877.1|SNV-16240-C-A|6
MTSRLISGSNHLK
>ENST00000368804.5|SNV-5116-T-C|1
QERERQHR
>ENST00000367033.4|SNV-199854-G-A|1
LQMQMDNLESHVALECK
>ENST00000464324.5|SNV-9812-G-T|4
QPAPRVSPHHPGPRYWR
>FUSION-ENST00000506652.5:22965-ENST00000354891.7:150595|86
SQEESYLIISVRMEGR
>ENST00000409508.8|SNV-48331-C-A|5
VRAAKSELEHR
>ENST00000393655.4|SNV-4687-C-A|3
LVENVKYEDIYEERHDGVPSHSSR
>ENST00000642080.1|SNV-2243-C-G|1
QMFFFVTFGITNCFLLTAMGYDR
>ENST00000318238.9|SNV-14681-G-T|2
IINLYHHPGCGGTTLAMHVLLDLK
>ENST00000482558.5|SNV-64986-C-T|3
EKEVCCDLVCTSPKDEEGFLR
>FUSION-ENST00000509874.5:28959-ENST00000354891.7:150595|25
MAEYLATIDHR
>ENST00000565054.5|SNV-115392-A-G|5
EIRPGKNSEDFER
>ENST00000567489.5|SNV-67-C-G|1
AGCSRREPTGTR
>ENST00000409195.6|MNV-361298-TA-T|4
WFPGSKENLADLTEGNFQEVKK
>FUSION-ENST00000380985.10:55330-ENST00000637164.2:7626|2
TDIAAFMKEILGEDS
>ENST00000265922.8|SNV-201907-C-G|4
TFFERVHIYLR
>ENST00000278314.5|SNV-20099-T-C|1
GLSKSSKLHTHQR
>ENST00000377110.7|SNV-909526-A-G|2
LGEVNEREHSMK
>ENST00000409508.8|SNV-48331-C-A|1
SELEHRVERTQK
>ENST00000481136.1|SNV-24-T-G|1
PDNAWFLLGPSGVAGVN
>ENST00000570299.5|SNV-102232-G-T|3
SIPRSAPLR
>ENST00000346162.10|INDEL-48753-G-GAT|2
MSSSAFRICSQYCSPA
>ENST00000320201.8|MNV-159366-GG-G|11
CQAWLRATR
>ENST00000327475.11|SNV-87875-A-G|3
VEDMLTLNETYAK
>ENST00000340437.8|SNV-19060-C-T|4
NREHERHWDR
>ENST00000369633.6|MNV-4834-GAC-G|3
QGAHQERAGQDEAGARSV
>ENST00000651943.2|SNV-737832-T-C|3
QLFAYPGRDAGIR
>ENST00000408888.8|SNV-12871-C-T|2
KLVAIKR
>ENST00000465344.1|SNV-37226-G-C|2
MLEATETS
>FUSION-ENST00000521096.5:41924-ENST00000523442.5:13078|29
RIQNWSGS
>ENST00000303254.4|INDEL-4580-G-GC|1
EDEPQVHQHLPFHISSFPRSAPGPG
>ENST00000476781.6|INDEL-1972-A-AA|8
GLEEFFDDPKK
>ENST00000495520.5|SNV-5834-C-A|2
MGTAVGPHHSPAQHDSALPAR
>ENST00000561333.1|SNV-24411-G-T|10
MLTLGHCTDDCEENQYDLFK
>FUSION-ENST00000521096.5:41924-ENST00000523442.5:13078|20
KPQFPRDPMIQRQR
>ENST00000508562.1|SNV-24545-A-G|7
MSWSETKAAEAPLPPK
>ENST00000520257.5|SNV-288440-G-C|5
MDESLLSTAQENSSTK
>ENST00000378164.7|SNV-100758-A-G|2
HHHHHEHKK
>ENST00000367405.4|INDEL-783-A-AA|8
SLLLGKKTWVK
>ENST00000587569.5|SNV-18730-T-A|3
CTTGSARPGRPGR
>ENST00000282516.13|SNV-109093-G-A|4
ERPSSGEQKSRPDSPHVKQGDSNK
>ENST00000493061.1|SNV-124921-T-A|5
YLTTGDLDGWLKIRNIEAK
>FUSION-ENST00000521096.5:41924-ENST00000523442.5:13078|30
LNCKEEMKKPQFPR
>ENST00000359039.5|SNV-1047-G-A|1
VDKYVNNFILKNFPALLSTGEFLK
>ENST00000485223.1|SNV-1201-C-A|1
VPEFWLPLLWWLHHQR
>ENST00000378988.5|SNV-3881-T-C|2
ALEFLAK
>ENST00000409195.6|MNV-361298-TA-T|10
RVTVQLPTESIQKNQEDSSR
>ENST00000341594.9|SNV-418658-T-A|2
GLGTVKDSLLFLHELGEQLK
>ENST00000505893.6|SNV-10750-G-A|2
RSAVAGGSPEASCGFSR
>ENST00000643759.2|SNV-38176-T-A|3
RHEGYERDLVPLGDK
>ENST00000429519.5|SNV-87114-T-A|5
RTGIQTFGKNEVVAGR
>ENST00000320005.5|SNV-72672-C-G|1
TAVYKKK
>ENST00000478934.5|SNV-4059-A-T|1
FFFQFLLGNERATAKEIR
>ENST00000464324.5|SNV-9812-G-T|6
APSPRQPAPRVSPHHPGPR
>ENST00000566501.5|SNV-34913-A-G|1
MFARGTEITHAVVIKK
>ENST00000587569.5|SNV-18730-T-A|7
MSGPACGRCTTGSARPGRPGR
>ENST00000537350.5|SNV-67454-G-A|1
AEMEKATEVKGER
>FUSION-ENST00000509874.5:28959-ENST00000354891.7:150595|19
ILLKQITK
>ENST00000565400.5|SNV-115392-A-G|8
APTPVDIMEIKEIRPGKNSEDFER
>ENST00000284548.16|SNV-37531-G-A|4
VRMEVKGCTQR
>ENST00000319715.10|SNV-33814-A-T|4
KTDYDTSEYSSSKR
>ENST00000533337.1|MNV-1535-GG-G|1
RSAVCGW
>ENST00000256108.10|SNV-5648-A-T|4
VEKMLFSSIK
>ENST00000497026.5|SNV-338084-G-C|1
WKRNMIT
>ENST00000380110.8|SNV-121312-T-A|2
DANIYVSGLPK
>ENST00000301607.8|SNV-18730-T-A|3
VWEMHNR
>ENST00000389840.7|SNV-82649-C-T|3
RGDSSRAEDQVLMR
>ENST00000303254.4|INDEL-4580-G-GC|2
EDEPQVHQHLPFHISSFPR
>ENST00000415936.5|SNV-7490-G-T|1
WTVGRPAASSTAIPGAHWAAVCRR
>ENST00000394308.8|SNV-17882-C-G|4
APSPEKGEEESERLLR
>ENST00000555190.5|SNV-10997-G-T|1
LLLLQPQNQNLQQR
>ENST00000409694.6|SNV-418658-T-A|2
DWAQLKIPSYFSMSWESN
>ENST00000395297.6|SNV-348583-C-G|1
MFSFYEAKEKFK
>ENST00000371250.4|SNV-120788-A-T|1
MSRSTIQNPYVAALYK
>ENST00000508562.1|SNV-24545-A-G|6
SWSETKAAEAPLPPK
>ENST00000580306.7|SNV-6962-G-T|3
EESDTEAELALAASQPARLEEMLIR
>ENST00000476781.6|INDEL-1972-A-AA|4
SKIWSSMDLSATK
>ENST00000370440.5|SNV-81424-G-T|2
SSQHQVLFLLSDVAHAKNPTHSNK
>ENST00000487664.5|SNV-175-G-C|2
GGGYTNRTFEFDDGQSAPR
>ENST00000450521.5|SNV-16385-C-A|2
NTPTTDSPSK
>ENST00000342992.10|INDEL-110784-G-GTT|1
YICQIKNDAVE
>ENST00000366662.8|SNV-47093-A-G|2
GMVLYHHGSLQEALKNFK
>ENST00000622144.4|SNV-95679-G-A|3
TVVVAAHCITDLGK
>ENST00000515174.5|SNV-913-G-T|7
TCVQPLAWIR
>ENST00000284142.7|SNV-10122-T-C|2
QPNIFKILLQYGILER
>ENST00000566078.2|SNV-48404-C-T|5
QSKPLWRSSK
>FUSION-ENST00000397128.6:28959-ENST00000354891.7:150595|2
QRMAYCSTVGR
>ENST00000566501.5|SNV-34913-A-G|4
EKPKMFAR
>ENST00000489228.1|SNV-4687-C-A|5
LVHTYSSMER
>ENST00000622241.1|SNV-8603-A-G|2
GKPSFPYQDRPSTQESFR
>ENST00000396625.5|SNV-61257-G-T|2
CIKGIPGMVGLPGPPGR
>ENST00000649838.1|SNV-9614-G-A|2
VAGITDIYRAVPIR
>FUSION-ENST00000521096.5:41924-ENST00000523442.5:13078|10
MMKKSSLQGCLLNITGK
>ENST00000418274.2|SNV-32033-T-G|5
ETYSLLSRAQGMNGVIYK
>ENST00000520257.5|SNV-288440-G-C|8
IKPMDESLLSTAQENSSTK
>ENST00000476946.2|SNV-125044-G-T|4
KQQQIHIVDMLSK
>ENST00000617271.4|SNV-1816348-G-C|1
NYPWSLEFILARNMDK
>ENST00000549060.1|SNV-676719-G-T|3
MKHGDPHGLPEPDS
>ENST00000590803.5|SNV-32234-C-G|3
KRASAAGMSPPP
>ENST00000297323.12|SNV-139728-G-T|3
KMCPFWRAGLQGR
>FUSION-ENST00000509874.5:28959-ENST00000354891.7:150595|100
EEKLRNHLFLALNVFITIIL
>ENST00000503467.1|SNV-27476-G-T|6
MPALKQGTVSGGCLSSNIIQDR
>ENST00000380110.8|SNV-121312-T-A|1
DANIYVSGLPKTMTQK
>ENST00000648244.1|SNV-1284-C-T|4
TSLVSLLLLLSLEAIVKAGITILR
>ENST00000340446.5|SNV-643-A-C|1
EAAIELPESVQDVAIPPNIPSVQLK
>ENST00000565054.5|SNV-115392-A-G|3
NSEDFER
>ENST00000366695.3|SNV-124-G-T|2
AVLQFPVGRVHR
>ENST00000643417.1|SNV-139826-G-T|2
QSSSSVRYCFSFLF
>ENST00000490993.5|SNV-18159-A-G|9
MILVMFCGTYMMNKGKWK
>ENST00000354179.8|SNV-77132-A-G|3
KEFETSSGDSLLGLPEGALISKCSR
>ENST00000428135.7|SNV-64986-C-T|2
EVCCDLVCTSPK
>ENST00000636805.1|SNV-88629-C-G|3
DKLWIFLVQSFYGVRHTESWK
>ENST00000590599.1|SNV-73934-C-T|4
RAAALRPTRWPR
>ENST00000640804.1|SNV-385-C-T|7
APRRTCPCCPCR
>ENST00000260128.8|SNV-161153-A-G|4
AYIDKEIGALQDKIK
>ENST00000521321.5|SNV-23295-T-A|11
FLSTIKAKR
>ENST00000515174.5|SNV-913-G-T|20
TSYPRCQSSWTCSRPTWR
>ENST00000371692.9|MNV-10970-AGGCAGTGCAAG-A|9
RPHPAQPGQGVR
>ENST00000408888.8|SNV-12871-C-T|1
LVAIKRK
>ENST00000376811.5|SNV-10651-G-A|5
RGNVISCVTNSSK
>FUSION-ENST00000509874.5:28959-ENST00000354891.7:150595|88
LSRLLLNSWPQVIFLPQLPK
>ENST00000367245.5|SNV-61-T-C|6
RTQVYEGLCKNYFSLAALQR
>ENST00000486762.6|SNV-8071-G-A|6
MMQKLSGQLSNARNK
>ENST00000486762.6|SNV-8071-G-A|4
QKLSGQLSNAR
>ENST00000549060.1|SNV-676719-G-T|6
KHETWRSTWSTR
>ENST00000280562.9|MNV-159366-GG-G|4
HPASPRSLQSGGAR
>ENST00000476376.5|SNV-124921-T-A|2
MVENQEYRGVLS
>ENST00000262410.9|SNV-102232-G-T|2
NVNSKIGSTENLK
>ENST00000260128.8|SNV-161153-A-G|5
AYIDKEIGALQDK
>ENST00000537350.5|SNV-67454-G-A|6
CGSPREEKPAGEKAEMEK
>ENST00000649064.1|SNV-35988-C-T|3
MRPAVAPTPFSTSSSPR
>ENST00000368423.5|SNV-7471-C-A|3
SAGCGESSVPPTTHHGSR
>ENST00000242108.9|SNV-1588-A-G|6
REHGPFRGVEDLVR
>ENST00000486762.6|SNV-8071-G-A|5
MQKLSGQLSNARNK
>ENST00000622144.4|SNV-95679-G-A|2
TVVVAAHCITDLGKVTMIK
>ENST00000522311.1|SNV-54140-A-T|1
AILHCEVQLCSSCT
>FUSION-ENST00000521096.5:41924-ENST00000523442.5:13078|12
TGVEAEAMPSFMSDEAVSSDLK
>ENST00000366695.3|SNV-124-G-T|6
SRSSRAVLQFPVGR
>ENST00000561333.1|SNV-24411-G-T|9
LTLGHCTDDCEENQYDLFK
>ENST00000342992.10|SNV-38652-C-G|3
VVICAAK
>ENST00000371250.4|SNV-120788-A-T|3
IYYLKMSR
>ENST00000648269.1|SNV-8950-C-A|2
RLPLSSVSLPGQSGPGEESLPAR
>ENST00000265071.3|SNV-100454-G-C|1
RPVEPESEFIIKIHDINDNEPIFTK
>ENST00000380152.7|SNV-17720-G-T|1
KKDFLTS
>ENST00000376811.5|SNV-10651-G-A|1
GNVISCVTNSSKTTLAKNLQK
>ENST00000373825.7|INDEL-48753-G-GAT|3
LPDLQSVLLPSLNQLTK
>ENST00000550015.1|SNV-394175-G-C|7
MLISMDLVQAKENLGKSAWLAM
>ENST00000568987.1|SNV-26669-G-T|1
ATVPEDGGCSQEGDMNSEGI
>ENST00000482558.5|SNV-64986-C-T|4
MEKEVCCDLVCTSPKDEEGFLR
>ENST00000256108.10|SNV-5648-A-T|1
MLFSSIKEK
>FUSION-ENST00000509874.5:28959-ENST00000354891.7:150595|49
MIVNYNLFKEHFDC
>ENST00000477657.5|SNV-21687-G-A|3
MAVGFMLAHPYGFTRVISSYRWPR
>ENST00000463400.1|INDEL-8522-C-CA|4
MYKQGVYLQPQKK
>ENST00000371692.9|MNV-10970-AGGCAGTGCAAG-A|3
ARRPPRGAGHTAAHLYHAER
>ENST00000463400.1|INDEL-8522-C-CA|3
YKQGVYLQPQKK
>ENST00000646991.2|SNV-303-T-A|1
QPYGMHPVLQEPKFSSLHSGSEAMR
>ENST00000508562.1|SNV-24545-A-G|3
AAEAPLPPK
>ENST00000480995.5|SNV-146528-G-T|5
FLHWLLR
>ENST00000359039.5|SNV-1047-G-A|4
IANTYNLIKVDK
>ENST00000262410.9|SNV-102232-G-T|4
LQTAPVPMPDLKNVNSK
>FUSION-ENST00000509874.5:28959-ENST00000354891.7:150595|56
NLFWLGVVAYTCNPSILGGR
>ENST00000485975.1|SNV-3061-C-T|17
AVGAFPARPLPFAPFR
>FUSION-ENST00000395184.6:246823-ENST00000366988.5:11419|17
FLFEVVPEFYGRGAPYNALTGK
>FUSION-ENST00000509874.5:28959-ENST00000354891.7:150595|52
MVKTHLY
>ENST00000261978.9|SNV-109149-C-G|1
RSSEVYAQLCNVARIEAER
>FUSION-ENST00000606011.1:1104-ENST00000230449.9:82961|26
QKTVRTDPESCAYQGK
>ENST00000467212.5|SNV-2227-G-C|2
QLLAGFGEAAPR
>ENST00000472600.6|SNV-124921-T-A|2
NIEEESCLDPTEHSLLNKK
>ENST00000534032.5|SNV-3890-G-T|5
QSSKDPCPTEPVPGSGER
>FUSION-ENST00000606011.1:1104-ENST00000230449.9:82961|3
KEKTESLISCGEGNIM
>ENST00000379789.8|SNV-74730-A-G|2
ISCYEASCQPLDPDKCDR
>ENST00000502492.6|SNV-913-G-T|2
GTVLAEDQLSQMSK
>ENST00000278314.5|SNV-20099-T-C|4
VHTGEKPYTCPECGKGLSK
>ENST00000622241.1|SNV-8603-A-G|3
AVHKGKPSFPYQDRPSTQESFRQK
>ENST00000371692.9|MNV-10970-AGGCAGTGCAAG-A|7
RPHPAQPGQGVRTATGLPAAWRAR
>ENST00000336596.7|SNV-288336-G-T|1
NSISLSWQEPEHPNGIILDYEVKYY
>ENST00000320201.8|MNV-159366-GG-G|2
SGSTTPCTALTPSRPSPR
>FUSION-ENST00000509874.5:28959-ENST00000354891.7:150595|103
MKIQKEEK
>ENST00000297323.12|SNV-139728-G-T|4
KMCPFWR
>ENST00000655882.1|SNV-5557-G-T|1
LLLVSLSMTLK
>ENST00000354179.8|SNV-77132-A-G|1
EFETSSGDSLLGLPEGALISKCSR
>ENST00000566543.1|SNV-6079-C-T|SNV-6081-T-C|1
FESNQLAANSPVEDRRGVAFR
>ENST00000640804.1|SNV-385-C-T|6
RTCPCCPCR
>ENST00000549060.1|SNV-676719-G-T|7
MKHETWRSTWSTR
>ENST00000242108.9|SNV-1588-A-G|1
GVEDLVRMDGINAAFLDRIR
>ENST00000569496.5|SNV-67-C-G|3
MLRAGCSRR
>ENST00000265071.3|SNV-100454-G-C|5
AQAINRRTR
>ENST00000449969.5|SNV-65348-G-A|1
DCEDPNNFSVSTLSPSGKLRR
>ENST00000268919.6|SNV-528-C-G|3
VPSKPCVMK
>ENST00000389840.7|SNV-82649-C-T|4
SVLVVAGSLKRGDSSR
>ENST00000648407.1|SNV-9614-G-A|1
VNVTDIYRAVPIRVNPR
>ENST00000379211.7|SNV-27504-G-C|3
TMLMYDILHYSESGVISNR
>ENST00000592068.5|SNV-32234-C-G|3
EPPGRRGPLLPGCHLPHE
>ENST00000375320.5|SNV-1809-A-G|3
AELQEGARQRLHELQEK
>ENST00000282516.13|SNV-109093-G-A|6
HESGDSRERPSSGEQKSRPDSPHVK
>ENST00000648269.1|SNV-8950-C-A|14
DFRGNIFGSHYFDPEK
>ENST00000523485.5|SNV-73436-G-C|4
LAFRSTLWHPNHSVTAARFPR
>ENST00000319675.5|SNV-192-C-A|3
ELSVSCMQR
>FUSION-ENST00000395184.6:246823-ENST00000366988.5:11419|18
FLFEVVPEFYGR
>FUSION-ENST00000521096.5:41924-ENST00000523442.5:13078|21
KPQFPRDPMIQR
>ENST00000308128.9|SNV-33014-G-A|1
DVSNICAPMTASNTQNR
>ENST00000521946.5|SNV-161153-A-G|8
RLELCKIK
>ENST00000369937.5|SNV-8071-G-A|4
GTIGDMMQKLSGQLSNAR
>ENST00000504430.5|SNV-109093-G-A|5
DHLLGNKNQDLTVLMLNK
>ENST00000367662.5|SNV-229044-C-G|1
RKPTPIPIPPMVIGQTNK
>ENST00000520046.1|SNV-73436-G-C|3
SGLWAATEKLAFRSTLWHPNH
>ENST00000457545.7|SNV-20371-A-G|2
TLKDLRLSYLDVYLIHWPQGFK
>ENST00000587569.5|SNV-18730-T-A|2
CTTGSARPGRPGRR
>ENST00000374165.5|INDEL-15312-G-GGCA|3
QQQQQQQQQK
>ENST00000622132.5|SNV-147238-C-A|1
LTLVILAISPVLGLSDAVWAK
>ENST00000643759.2|SNV-38176-T-A|4
RHEGYER
>ENST00000481053.5|SNV-3061-C-T|38
RGSWTGAAPTSRYWR
>ENST00000314675.11|SNV-17396-C-T|1
ISVSSCYGGIGAPVSR
>ENST00000617704.1|SNV-5062-G-T|1
SAPMDPQGVESFAVWCAQAFTSVK
>ENST00000650716.1|SNV-167857-A-C|1
LQQKGQTLQR
>ENST00000344387.9|SNV-59314-T-C|2
IHTIEEFSWLQNTNESKTEIQK
>ENST00000603053.2|SNV-8935-T-C|1
NTGPWGLLSQR
>ENST00000544227.5|SNV-211386-C-G|1
QCPHTALFLRLTEGK
>ENST00000481053.5|SNV-3061-C-T|18
CSSCSAWHYVR
>FUSION-ENST00000509874.5:28959-ENST00000354891.7:150595|14
MSDGEFLRTSCGSPNYAAPEVISGR
>FUSION-ENST00000509874.5:28959-ENST00000354891.7:150595|24
AEYLATIDHR
>ENST00000562430.5|SNV-33814-A-T|2
MTPVSIQVPNVEMKRMN
>ENST00000533337.1|MNV-1535-GG-G|4
LGTQSAEALGCLWLVRPGR
>ENST00000367245.5|SNV-61-T-C|4
TQVYEGLCKNYFSLAALQRDR
>ENST00000371692.9|MNV-10970-AGGCAGTGCAAG-A|10
LMRRPHPAQPGQGVRTATGLPAAWR
>ENST00000342992.10|SNV-38652-C-G|1
VVICAAKAKEQETR
>ENST00000515174.5|SNV-913-G-T|3
WPLEKDFGLRCWAWGTSITN
>ENST00000505893.6|SNV-10750-G-A|1
RSAVAGGSPEASCGFSRSSC
>ENST00000650216.1|SNV-9614-G-A|4
NMRNLNPEDIYRAVPIR
>ENST00000651943.2|SNV-737832-T-C|7
GVVVVRQVSDLKQLFAYPGR
>ENST00000370598.6|SNV-725831-C-G|4
RSVYLCTDDNLR
>ENST00000626877.1|SNV-10971-C-T|2
THPARERPGCGRLSALIA
>ENST00000650216.1|SNV-9614-G-A|2
NLNPEDIYRAVPIR
>ENST00000481053.5|SNV-3061-C-T|9
WRRSPLSGTR
>ENST00000489540.1|SNV-14222-A-T|8
MLGESGLCWHWGDVWLVQR
>ENST00000627992.3|SNV-2600-G-A|3
GASLAEPRCPWGPGKVEVSSQH
>ENST00000485975.1|SNV-3061-C-T|19
CSPGRAVGAFPARPLPFAPFR
>ENST00000241436.8|SNV-86260-G-T|3
KIKPNNPKHTLDIFFN
>ENST00000397276.6|SNV-2991-C-T|1
GCVYRSG
>ENST00000366662.8|SNV-47093-A-G|1
GMVLYHHGSLQEALKNFKR
>ENST00000373825.7|INDEL-48753-G-GAT|6
RLAAEATEWQRSDELLR
>ENST00000549060.1|SNV-676719-G-T|1
HGDPHGLPEPDS
>ENST00000641172.1|SNV-5196-G-A|2
RLCVIFVSIS
>ENST00000553781.5|SNV-17445-C-T|2
GCVYRGR
>ENST00000293217.10|INDEL-29601-A-AA|2
KQGGSLEPNFC
>ENST00000379211.7|SNV-27504-G-C|1
TMLMYDILHYSESGVISNRLRNEMK
>ENST00000320610.13|INDEL-29300-C-CA|1
VASLKSAYYAT
>ENST00000343629.11|MNV-55989-ACA-A|1
SFCSVSS
>ENST00000284142.7|SNV-10122-T-C|1
QPNIFKILLQYGILEREK
>ENST00000580306.7|SNV-6962-G-T|2
LEEMLIR
>FUSION-ENST00000506539.5:55330-ENST00000637164.2:7626|2
WPSCGSLMSPGGPR
>ENST00000371692.9|MNV-10970-AGGCAGTGCAAG-A|2
RPPRGAGHTAAHLYHAER
>ENST00000464324.5|SNV-9812-G-T|2
VSPHHPGPRYWR
>FUSION-ENST00000608083.5:113290-ENST00000478423.6:105007|116
SLPVPQLVHLLR
>ENST00000590803.5|SNV-32234-C-G|5
MNERDVESSSSSSSRGTCTPTHPAR
>ENST00000565932.5|SNV-34913-A-G|8
CLPGELRSPMLLLSR
>ENST00000481053.5|SNV-3061-C-T|24
ARPDASGAWR
>FUSION-ENST00000342232.5:6680-ENST00000487874.1:11274|2
SMDVSNSQKLK
>FUSION-ENST00000509874.5:28959-ENST00000354891.7:150595|5
IYHFNANSILLFNGILIFVFGK
>ENST00000561333.1|SNV-24411-G-T|4
NLASCLLLVIAQMIVR
>ENST00000369633.6|MNV-4834-GAC-G|4
QGAHQERAGQDEAGAR
>ENST00000515174.5|SNV-913-G-T|18
CQSSWTCSRPTWRNLPANTSR
>FUSION-ENST00000380985.10:55330-ENST00000637164.2:7626|3
TDIAAFMK
>ENST00000300005.7|SNV-101014-G-A|2
EHSGLDDSQNTALLAWK
>ENST00000381578.6|SNV-10379-C-G|1
TNFTLEELNELER
>ENST00000264360.7|SNV-2594-G-C|3
NRTPAREVLPR
>ENST00000394947.8|SNV-45659-G-T|1
NQEYLLSEFGQFLPDANSSVLLSK
>ENST00000565400.5|SNV-115392-A-G|12
RNPPREELR
>ENST00000312988.9|SNV-6439-T-A|2
LVHKIDLMYAK
>ENST00000578557.1|SNV-44816-A-G|2
NLVTTNLCYGQRLAPLHK
>ENST00000485975.1|SNV-3061-C-T|18
CSPGRAVGAFPARPLPFAPFRR
>ENST00000648878.1|SNV-737832-T-C|1
DAGIRAMALSYDQRRPR
>ENST00000535844.1|INDEL-27804-A-AA|7
QKSFGLLQKR
>ENST00000566078.2|SNV-48404-C-T|1
SSKLLLKER
>ENST00000615798.4|SNV-74077-T-C|1
VAYSPVDGTRPSESIVVPGNTR
>ENST00000409195.6|SNV-363100-A-T|1
VLREKIPVK
>ENST00000487664.5|SNV-175-G-C|3
EARGGGYTNRTFEFDDGQSAPR
>FUSION-ENST00000606011.1:1104-ENST00000230449.9:82961|29
QPTSTGKQK
>ENST00000548925.5|SNV-3566-C-T|1
GQLQSALS
>ENST00000651875.1|SNV-3511-G-A|5
LQSGAPNGPWATVGMGEAR
>ENST00000520257.5|SNV-288440-G-C|2
DESLLSTAQENSSTKE
>FUSION-ENST00000482955.5:142-ENST00000570285.1:45142|1
QPGGTKYR
>ENST00000294484.7|SNV-22767-G-C|4
KIMDHPAFREFCWK
>ENST00000481053.5|SNV-3061-C-T|42
SWRPPSR
>ENST00000481860.6|SNV-13263-C-G|3
WAPVSWGWR
>ENST00000308208.10|SNV-6718-C-G|5
AKEQQAEAEVR
>ENST00000578557.1|SNV-44816-A-G|6
IKNLVTTNLCYGQR
>ENST00000565932.5|SNV-34913-A-G|1
FARGTEITHAVVIKK
>ENST00000376406.8|SNV-14222-A-T|1
AVLALGGCLAGSAAEASHLVTDRIR
>ENST00000544052.6|SNV-52750-A-G|6
KRLIDLHTNVATAVLEHVK
>ENST00000354179.8|SNV-77132-A-G|4
KEFETSSGDSLLGLPEGALISK
>ENST00000411641.7|SNV-230-C-A|1
NLPWGYKHTLNQIDEVK
>ENST00000286614.11|SNV-211386-C-G|4
IPPPTRPLPTVPPHRSIPPADRR
>ENST00000485975.1|SNV-3061-C-T|27
RPCSRPGCRSWRPPSRWGR
>ENST00000368423.5|SNV-7471-C-A|1
SAGCGESSVPPTTHHGSRR
>ENST00000241436.8|SNV-86260-G-T|2
IKPNNPKHTLDIFFN
>ENST00000368489.5|SNV-23513-A-G|5
KKGDSASSPSGGADKPLK
>ENST00000265071.3|SNV-100454-G-C|3
TRRPVEPESEFIIK
>ENST00000314355.7|SNV-137-C-G|6
AHKQIYYSDKYLDEHYEYR
>ENST00000408888.8|SNV-12871-C-T|3
SLIPAEGTLSKKLVAIK
>ENST00000640804.1|SNV-385-C-T|4
TCPCCPCR
>ENST00000544052.6|SNV-52750-A-G|1
LIDLHTNVATAVLEHVKARK
>ENST00000481860.6|SNV-13263-C-G|2
WAPVSWGWRAPGATQMSPLR
>ENST00000648269.1|SNV-8950-C-A|13
MDFRGNIFGSHYFDPEKCR
>ENST00000628528.2|SNV-175-G-C|1
TFEFDDGQSAPRVQVEFYVNENTFK
>ENST00000560601.4|SNV-44544-A-G|1
TCGVRPSTETYDVYCFVDR
>ENST00000360029.4|SNV-964-C-A|5
GSYTTVRDNQAEAK
>ENST00000447801.5|SNV-12871-C-T|3
IPAEGTLSKKLVAIK
>FUSION-ENST00000509874.5:28959-ENST00000354891.7:150595|89
MLSRLLLNSWPQVIFLPQLPK
>FUSION-ENST00000509874.5:28959-ENST00000354891.7:150595|12
SDGEFLRTSCGSPNYAAPEVISGR
>ENST00000576353.5|SNV-913-G-T|2
GTVLAEDQLSQLEK
>ENST00000376811.5|SNV-10651-G-A|6
HRRGNVISCVTNSSK
>ENST00000361092.9|SNV-10651-G-A|7
MKTFIIGISGVTNSSK
>ENST00000314355.7|SNV-137-C-G|5
QIYYSDKYLDEHYEYR
>ENST00000569929.5|SNV-115392-A-G|7
MEIKEIRPGKNSEDFER
>ENST00000295266.6|SNV-888-C-A|4
FAANYCRSGKGHILMELQTYR
>ENST00000476781.6|INDEL-1972-A-AA|3
SKIWSSMDLSATKEQK
>ENST00000402673.7|SNV-42279-G-T|5
ELNARPLEVFMCSVLKRQVYGEGFR
>ENST00000373825.7|SNV-48753-G-A|7
RLAAEATEWQRSR
>ENST00000515174.5|SNV-913-G-T|23
SEGRSWLRTSYPR
>ENST00000354577.8|SNV-40473-A-G|1
MGPAAVPPQAMNSGSPAPQSNQ
>ENST00000408999.4|SNV-32625-G-C|4
QKSCWDAVCTLIHRK
>ENST00000462833.5|SNV-158460-C-A|4
LLHNILPKEVAAHFLARER
>ENST00000366695.3|SNV-124-G-T|3
AVLQFPVGR
>ENST00000569182.1|SNV-42215-G-A|3
DLRRWGLWCHLCFIK
>ENST00000407292.1|SNV-132788-G-A|1
QDVVCVGESHQGRNAPSSPSSPIAK
>ENST00000576353.5|SNV-913-G-T|4
ERGTVLAEDQLSQLEK
>ENST00000642318.1|SNV-377799-G-T|6
DLLHSEGVTAQEDSVWRNG
>ENST00000434865.5|SNV-6502-G-T|5
GSDAARACVWKHGQICGAVSICR
>ENST00000320201.8|MNV-159366-GG-G|8
ATRHPASPRRPPMR
>ENST00000544052.6|SNV-52750-A-G|2
LIDLHTNVATAVLEHVKAR
>ENST00000570299.5|SNV-102232-G-T|4
MSIPRSAPLR
>ENST00000319675.5|SNV-192-C-A|4
IARELSVSCMQRK
>ENST00000421699.7|SNV-8010-C-T|1
TFSLTESLR
>ENST00000489692.1|SNV-1913-A-T|2
RMVVCPGFIV
>ENST00000397276.6|SNV-2991-C-T|2
FYSGFNSRPRGCVYRSG
>ENST00000439388.6|SNV-37011-A-G|2
LLADEYAFAFPPHHDTIKK
>ENST00000550015.1|SNV-394175-G-C|2
DLVQAKENLGKSAWLAM
>ENST00000481053.5|SNV-3061-C-T|37
GSWTGAAPTSR
>ENST00000409039.8|SNV-150921-T-G|2
ERNFYLTK
>ENST00000520908.7|SNV-33880-G-A|3
RRNTENIIPAEIPLAQEVTTTLWE
>ENST00000394308.8|SNV-17882-C-G|2
GEEESERLLR
>ENST00000370557.5|SNV-146984-G-T|3
MALNYQGKSHK
>ENST00000590599.1|SNV-73934-C-T|7
MRAAALRPTR
>ENST00000395297.6|SNV-348583-C-G|2
MFSFYEAKEK
>ENST00000320201.8|MNV-159366-GG-G|7
HPASPRRPPMR
>ENST00000490993.5|SNV-18159-A-G|8
ILVMFCGTYMMNKGKWK
>ENST00000264963.8|SNV-6502-G-T|1
MQPGPVFGNMDKFVGL
>ENST00000555190.5|SNV-10997-G-T|2
LKLLLLQPQNQNLQQR
>FUSION-ENST00000509874.5:28959-ENST00000354891.7:150595|98
NLPRILQITVK
>ENST00000237837.2|SNV-8950-C-A|3
YLCMDFRGNIFGSHYFDPEKCR
>ENST00000379274.6|SNV-87441-A-T|1
VGQLLKQTSSFQRWK
>ENST00000413465.6|SNV-12408-G-T|2
FRAMAIYK
>ENST00000576353.5|SNV-913-G-T|3
ERGTVLAEDQLSQLEKDFGLR
>ENST00000476376.5|SNV-124921-T-A|4
MVENQEYR
>ENST00000481053.5|SNV-3061-C-T|29
SRPTPSSPCAR
>ENST00000566078.2|SNV-48404-C-T|2
SSKLLLK
>ENST00000377110.7|SNV-909526-A-G|4
VENMSMRLGEVNEREHSMK
>ENST00000522138.1|SNV-33880-G-A|1
KHLETTLCGQQKGAFSPGAVHDVR
>ENST00000490882.5|SNV-98404-A-G|2
YWPKEPGEYAVHIMCDGEDIK
>ENST00000379274.6|SNV-87441-A-T|5
TKTSIKVGQLLK
>ENST00000314355.7|SNV-137-C-G|4
QIYYSDKYLDEHYEYRHVMLPR
>ENST00000289004.8|SNV-23780-A-G|1
HNHQGFGAGNFDSLFKAFEEEQNLR
>FUSION-ENST00000397128.6:28959-ENST00000354891.7:150595|3
RQRMAYCSTVGR
>ENST00000655882.1|SNV-5557-G-T|2
RLLLVSLSMTLK
>ENST00000378164.7|SNV-100758-A-G|4
HSDHRHHHHHEHKK
>ENST00000373825.7|SNV-48753-G-A|1
APPPSGSAVSTAPQPKPADKMSKNK
>ENST00000239462.9|MNV-12433-AC-A|4
CPRSSTAMR
>ENST00000340700.9|SNV-140936-C-G|5
LGLDQRAHSLDMLSAEK
>ENST00000320785.10|SNV-26075-C-T|1
HNSYLQPPQPYPAQRPPGPR
>ENST00000505045.1|SNV-205332-G-A|5
KIQETFILQR
>ENST00000649838.1|SNV-9614-G-A|3
VAGITDIYR
>ENST00000295266.6|SNV-888-C-A|3
SGKGHILMELQTYR
>ENST00000262367.10|SNV-88635-C-T|4
NVLNHMTHCQAGKACQVAHCAFSR
>ENST00000522311.1|SNV-54140-A-T|2
AECSGSDKAILHCEVQLCSSCT
>ENST00000379789.8|SNV-74730-A-G|3
ISCYEASCQPLDPDK
>ENST00000480869.1|SNV-6502-G-T|2
MDKFVGL
>ENST00000294484.7|SNV-22767-G-C|2
IMDHPAFREFCWK
>ENST00000550722.5|SNV-215085-G-C|1
TLVGEPLDPEQDLQEAHILTYNYVK
>ENST00000651943.2|SNV-737832-T-C|5
QVSDLKQLFAYPGRDAGIR
>FUSION-ENST00000509874.5:28959-ENST00000354891.7:150595|76
GRVSLCRPGWRAAT
>ENST00000251582.12|SNV-205476-G-A|3
QDGSWGAWSPFGSCSR
>ENST00000626877.1|SNV-16240-C-A|4
TSRLISGSNHLKVNDDSQVSFGEGK
>ENST00000557366.5|SNV-12381-C-G|2
WRQPVSALHSPSPYKPSSPQGGR
>ENST00000409508.8|SNV-48331-C-A|4
AAKSELEHR
>ENST00000373696.7|SNV-30568-C-T|2
TRTLKCK
>ENST00000562430.5|SNV-33814-A-T|12
TSLPIETKKLTMTPVSIQVPNVEMK
>ENST00000481860.6|SNV-13263-C-G|6
MFWTRWAPVSWGWRAPGATQMSPLR
>ENST00000488171.6|SNV-15218-G-A|3
ISNFQGPTNSSETYHSKYSNYR
>ENST00000284548.16|SNV-37531-G-A|3
MEVKGCTQR
>ENST00000587569.5|SNV-18730-T-A|6
SGPACGRCTTGSARPGRPGR
>ENST00000294484.7|SNV-22767-G-C|5
KIMDHPAFR
>ENST00000477657.5|SNV-21687-G-A|4
MAVGFMLAHPYGFTRVISSYR
>ENST00000481053.5|SNV-3061-C-T|19
RCSSCSAWHYVRTPR
>ENST00000445597.6|SNV-111158-A-G|1
LDGSRTYSLDEFCEEQLQQATQALK
>ENST00000549060.1|SNV-676719-G-T|5
HETWRSTWSTR
>ENST00000513963.1|INDEL-38744-C-CA|1
SGSNENSSFHVWSSSP
>ENST00000565932.5|SNV-34913-A-G|11
SQKCLPGELRSPMLLLSR
>ENST00000508562.1|SNV-24545-A-G|1
AAEAPLPPKCSEAARSGWCWPVR
>ENST00000367662.5|SNV-229044-C-G|2
MHCYLDLVYQQWTERR
>ENST00000308624.10|SNV-132788-G-A|1
QDVVCVGESHQGRNRR
>ENST00000489540.1|SNV-14222-A-T|1
SGWFSGRGFPPGH
>ENST00000270815.5|SNV-3099-C-G|2
HHVHLVMYGR
>FUSION-ENST00000509874.5:28959-ENST00000354891.7:150595|29
SGPENILIK
>ENST00000480995.5|SNV-146528-G-T|6
MFLHWLLR
>ENST00000375320.5|SNV-1809-A-G|4
AELQEGARQR
>ENST00000626877.1|SNV-16240-C-A|1
TFIDTISL
>ENST00000566501.5|SNV-34913-A-G|3
EKPKMFARGTEITHAVVIK
>ENST00000361092.9|SNV-10651-G-A|3
TFIIGISGVTNSSK
>ENST00000504430.5|SNV-109093-G-A|1
LNKEILINQDLINLVLNHQLVKMTK
>ENST00000479810.6|SNV-44472-G-T|2
SSWVFIASKGLELPSEIQR
>ENST00000643759.2|SNV-38176-T-A|1
HEGYERDLVPLGDKVTILGETAER
>FUSION-ENST00000521096.5:41924-ENST00000523442.5:13078|40
RNEETPVPER
>ENST00000370185.7|SNV-41880-A-G|3
LLSAKNGSSSDGIAHAEGILNRNHR
>ENST00000369633.6|MNV-4834-GAC-G|5
QGAHQER
>ENST00000489023.5|SNV-124509-C-A|2
GVLGVQASTALSQR
>FUSION-ENST00000506652.5:22965-ENST00000354891.7:150595|84
SQEESYLIISVRMEGRR
>FUSION-ENST00000509874.5:28959-ENST00000354891.7:150595|104
IADFGKDNFIVS
>ENST00000476376.5|SNV-124921-T-A|1
VENQEYRGVLS
>ENST00000394308.8|SNV-17882-C-G|1
GEEESERLLRELYLFDVLR
>ENST00000518471.5|SNV-23295-T-A|1
GFSFPVNYKS
>ENST00000294484.7|SNV-22767-G-C|3
IMDHPAFR
>ENST00000367405.4|INDEL-783-A-AA|7
KTWVKNAGEK
>ENST00000650216.1|SNV-9614-G-A|5
NMRNLNPEDIYR
>ENST00000518716.1|SNV-13591-A-C|2
MAAIPQTPNR
>ENST00000373825.7|SNV-48753-G-A|2
APPPSGSAVSTAPQPKPADKMSK
>ENST00000498764.5|SNV-841574-G-T|1
DFFIYLH
>ENST00000478934.5|SNV-4059-A-T|6
TNYQIPQTALLKYRFFFQFLLGNER
>ENST00000320610.13|INDEL-29300-C-CA|2
FSRVASLKSAYYAT
>ENST00000481053.5|SNV-3061-C-T|15
TPRCTRTASRPSCCR
>ENST00000592068.5|SNV-32234-C-G|1
GPLLPGCHLPHE
>ENST00000467659.1|SNV-83482-C-T|3
GPLWQTWKTLPTAAVPCSCPLTLPR
>ENST00000476376.5|SNV-124921-T-A|3
VENQEYR
>ENST00000231188.9|SNV-9791-C-T|1
YNNMPIVRASGR
>ENST00000293373.11|SNV-21210-T-A|3
FEFSGLRLDWIR
>ENST00000467219.5|SNV-27866-G-T|5
ENLTFYPFSIK
>ENST00000354891.7|SNV-112001-A-T|3
GLDPDTNYQFAVRAMISHGPSPR
>ENST00000319715.10|SNV-33814-A-T|3
TDYDTSEYSSSK
>ENST00000465344.1|SNV-37226-G-C|1
LEATETS
>ENST00000643759.2|SNV-38176-T-A|2
HEGYERDLVPLGDK
>ENST00000284548.16|SNV-37531-G-A|1
GCTQRLVVQQVGK
>FUSION-ENST00000509874.5:28959-ENST00000354891.7:150595|86
VLGLQVCTTAPGSLNIFK
>ENST00000572216.1|SNV-1396-C-A|1
QNTQHPQRPLHQVVPGAPK
>ENST00000367332.5|SNV-17683-G-T|1
LLSLVAVVVCLLVPPAEANKVR
>ENST00000495488.5|SNV-11834-G-A|1
QDPEDGENTAQWR
>ENST00000308624.10|SNV-132788-G-A|4
EVLTIQKQDVVCVGESHQGRNR
>ENST00000239462.9|MNV-12433-AC-A|2
SSTAMRFLVCCLEPST
>ENST00000615798.4|SNV-74077-T-C|SNV-74079-T-A|1
VANSPVDGTRPSESIVVPGNTR
>ENST00000489228.1|SNV-4687-C-A|4
MLVHTYSSMERHDGVPSHSSR
>ENST00000440294.6|SNV-47075-G-C|1
VKMTRFICK
>ENST00000429519.5|SNV-87114-T-A|3
TGIQTFGKNEVVAGRSK
>ENST00000314355.7|SNV-137-C-G|2
YLDEHYEYRHVMLPR
>ENST00000651372.2|SNV-167857-A-C|1
SNPTEDNKFCHEQFYQCPYCNYNSR
>ENST00000256108.10|SNV-5648-A-T|2
MLFSSIK
>ENST00000510882.4|SNV-706-G-T|1
EEEVADDEASQEWHAEAPGGGDR
>FUSION-ENST00000606011.1:1104-ENST00000230449.9:82961|32
MQPTSTGK
>ENST00000481053.5|SNV-3061-C-T|34
YWRRTGGR
>ENST00000257566.7|SNV-9583-G-T|6
ASPDSRHSPATISSSTRCLGAEER
>ENST00000239462.9|MNV-12433-AC-A|5
SKCPRSSTAMR
>ENST00000515174.5|SNV-913-G-T|21
SWLRTSYPRCQSSWTCSRPTWR
>ENST00000409404.6|SNV-514739-C-G|1
AVNDGSWDSVFLELNR
>ENST00000346162.10|INDEL-48753-G-GAT|3
MSSSAFR
>ENST00000640804.1|SNV-385-C-T|9
WAWMAPRRTCPCCPCR
>ENST00000409694.6|SNV-418658-T-A|1
IPSYFSMSWESN
>ENST00000481053.5|SNV-3061-C-T|54
MPWSSGPARSCCGSCSR
>ENST00000295266.6|SNV-888-C-A|2
GHILMELQTYR
>ENST00000648269.1|SNV-8950-C-A|15
MDFRGNIFGSHYFDPEK
>ENST00000342992.10|SNV-38652-C-G|5
TFVPKVVICAAK
>ENST00000560626.6|SNV-239062-C-A|1
ANTLSTVRFFVDKK
>ENST00000377110.7|SNV-909526-A-G|1
LGEVNEREHSMKASLQTVDIR
>ENST00000569182.1|SNV-42215-G-A|4
MDLRRWGLWCHLCFIK
>ENST00000548925.5|SNV-3566-C-T|2
TIATALEYVYKGQLQSALS
>FUSION-ENST00000606011.1:1104-ENST00000230449.9:82961|6
EEMVSRK
>ENST00000397899.7|SNV-112972-G-C|4
RARLQHSSALTASVEEGGVPR
>FUSION-ENST00000509874.5:28959-ENST00000354891.7:150595|20
AEYLATIDHRILLKQITK
>ENST00000373696.7|SNV-30568-C-T|1
TLKCKVPGCFLQDLEK
>ENST00000490882.5|SNV-98404-A-G|1
EPGEYAVHIMCDGEDIK
>ENST00000308208.10|SNV-6718-C-G|3
EQQAEAEVR
>FUSION-ENST00000606011.1:1104-ENST00000230449.9:82961|19
RDMNLSK
>ENST00000498428.5|SNV-1132198-C-T|4
KWHQFSTISWSK
>ENST00000519097.5|SNV-59426-G-C|1
LLIKEEDAVIYKNGSFIHSVPR
>ENST00000373855.5|SNV-66616-G-A|3
WERDETQVRER
>FUSION-ENST00000614100.1:27856-ENST00000623511.1:23702|4
FTLNQVTR
>FUSION-ENST00000521096.5:41924-ENST00000523442.5:13078|39
RNEETPVPERSHDPETK
>ENST00000587569.5|SNV-18730-T-A|5
MSGPACGRCTTGSARPGRPGRR
>ENST00000649838.1|SNV-9614-G-A|5
NLRLPGSSHSPASASRVAGITDIYR
>ENST00000479810.6|SNV-44472-G-T|7
MKFRSSWVFIASK
>ENST00000534032.5|SNV-3890-G-T|3
DPCPTEPVPGSGER
>ENST00000254579.11|MNV-59905-GC-G|1
GFVDYPNHQEHLAGCQACEALV
>ENST00000428135.7|SNV-64986-C-T|1
EVCCDLVCTSPKDEEGFLR
>ENST00000492183.5|SNV-87114-T-A|4
MRLWLEDPRT
>ENST00000549512.1|SNV-7840-G-T|4
RAGIPCPAAPEECSCGPLFFR
>ENST00000419474.5|SNV-22611-C-T|2
VCSYETNISCNLR
>FUSION-ENST00000521096.5:41924-ENST00000523442.5:13078|23
KKPQFPRDPMIQR
>ENST00000389484.8|SNV-1430668-A-T|2
YFKNVIALAFDYNQ
>ENST00000322507.13|SNV-16355-G-C|4
NNFKYILDFIAALVSAFHIGEEK
>ENST00000521321.5|SNV-23295-T-A|9
RLPCKFTTR
>ENST00000265922.8|SNV-201907-C-G|3
TFFERVHIYLRSR
>ENST00000646991.2|SNV-303-T-A|4
MMAMNSKQPYGMHPVLQEPK
>ENST00000342679.9|SNV-19833-T-G|2
EGHVKMCDFGISGYLGDSVAK
>ENST00000286614.11|SNV-211386-C-G|2
SIPPADRR
>ENST00000481053.5|SNV-3061-C-T|20
RCSSCSAWHYVR
>ENST00000555992.1|SNV-32409-T-C|1
AVGQDLHCYSYS
>ENST00000650528.1|SNV-3024-C-A|1
ILSGWEGPSASWAMSAWEGPSTSR
>ENST00000515174.5|SNV-913-G-T|9
ILSSVCSSRTCVQPLAWIR
>ENST00000481053.5|SNV-3061-C-T|22
ARPDASGAWRRR
>ENST00000550015.1|SNV-394175-G-C|4
DLVQAKENLGK
>FUSION-ENST00000414148.6:51581-ENST00000552881.1:777|1
YGACLYPVGAPAFHWEFEVLPCNS
>ENST00000557004.6|SNV-2364-A-C|1
SQILEGLGFTLTELSESDVHR
>ENST00000490993.5|SNV-18159-A-G|7
MFCGTYMMNKGK
>ENST00000370185.7|SNV-41880-A-G|4
LLSAKNGSSSDGIAHAEGILNR
>ENST00000342992.10|SNV-106939-C-T|1
AVLIVQEPPSFVKEPEPLEVLPGK
>ENST00000373855.5|SNV-66616-G-A|5
SKWERDETQVR
>FUSION-ENST00000509874.5:28959-ENST00000354891.7:150595|39
FFLIFGGDGESLCWPGRTRTPELK
>ENST00000320201.8|MNV-159366-GG-G|10
CQAWLRATRHPASPR
>FUSION-ENST00000614100.1:27856-ENST00000623511.1:23702|2
FTLNQVTRRILPK
>ENST00000374165.5|INDEL-15312-G-GGCA|6
KQQQRQQQQQQQQQK
>ENST00000488171.6|SNV-15218-G-A|4
KISNFQGPTNSSETYHSKYSNYR
>ENST00000320785.10|SNV-26075-C-T|2
KHNSYLQPPQPYPAQRPPGPR
>ENST00000265922.8|SNV-201907-C-G|5
WKTFFERVHIYLR
>ENST00000293217.10|INDEL-29601-A-AA|1
QGGSLEPNFC
>ENST00000561333.1|SNV-24411-G-T|2
NLASCLLLVIAQMIVRKISMTFLK
>FUSION-ENST00000506652.5:22965-ENST00000354891.7:150595|82
MEGRRQR
>ENST00000319715.10|SNV-33814-A-T|5
KTDYDTSEYSSSK
>ENST00000269033.7|SNV-294146-A-G|4
SRSFSRSR
>ENST00000485975.1|SNV-3061-C-T|3
SRPTPSSPCARTSARARPDASG
>ENST00000269033.7|SNV-294146-A-G|1
SRMEELGGGRNESCR
>ENST00000434865.5|SNV-6502-G-T|2
HGQICGAVSICR
>ENST00000373825.7|INDEL-48753-G-GAT|1
LPDLQSVLLPSLNQLTKCQRIR
>ENST00000367405.4|INDEL-783-A-AA|2
IKKESEVPC
>ENST00000297323.12|SNV-139728-G-T|5
SLGLDRKMCPFWR
>FUSION-ENST00000521096.5:41924-ENST00000523442.5:13078|22
IQNWSGS
>ENST00000427473.3|MNV-2998-CT-C|6
MMGNELTFQMIPSAR
>ENST00000570299.5|SNV-102232-G-T|10
MPDLKNVNSK
>ENST00000508562.1|SNV-24545-A-G|5
MSWSETKAAEAPLPPKCSEAAR
>ENST00000298386.7|SNV-42205-C-T|1
YLTNSTFLSCDLLTVLFLPR
>ENST00000371692.9|MNV-10970-AGGCAGTGCAAG-A|5
TATGLPAAWRAR
>ENST00000553558.6|SNV-52398-G-T|1
TTLIHTMLSVELNSCQWKNR
>ENST00000344788.7|SNV-4687-C-A|2
LVENVKYEDIYEMLVHTYSSMER
>ENST00000520046.1|SNV-73436-G-C|2
LAFRSTLWHPNH
>ENST00000480136.1|SNV-20568-A-G|1
GHESIQRTL
>ENST00000508562.1|SNV-24545-A-G|4
SWSETKAAEAPLPPKCSEAAR
>FUSION-ENST00000505783.5:28959-ENST00000354891.7:150595|6
SDGEFLRTSCGSPNYAAPEVISGRR
>ENST00000481136.1|SNV-24-T-G|2
MPDNAWFLLGPSGVAGVN
>ENST00000436072.7|SNV-111476-C-G|2
KVKPTLATYLSKN
>ENST00000264381.8|SNV-51261-C-T|5
YLTLNTESTRIMTKLCAQQCR
>FUSION-ENST00000509874.5:28959-ENST00000354891.7:150595|57
MNLFWLGVVAYTCNPSILGGR
>ENST00000353777.7|SNV-32409-T-C|1
GAPGLLMAVGQDLHCYSYS
>ENST00000342992.10|SNV-38652-C-G|6
ETEKTFVPKVVICAAK
>ENST00000376406.8|SNV-14222-A-T|2
AVLALGGCLAGSAAEASHLVTDR
>ENST00000449969.5|SNV-65348-G-A|2
DCEDPNNFSVSTLSPSGKLR
>ENST00000481053.5|SNV-3061-C-T|55
PWSSGPAR
>ENST00000648269.1|SNV-8950-C-A|6
QVPTPDAGKR
>ENST00000389286.9|SNV-69567-G-C|2
YRPGQVVLYR
>ENST00000373855.5|SNV-66616-G-A|4
WERDETQVR
>ENST00000520257.5|SNV-288440-G-C|9
MIKPMDESLLSTAQENSSTK
>ENST00000481894.1|SNV-70094-A-G|2
MSPLNSADHWIPDWNMLILNVSLSA
>ENST00000520257.5|SNV-288440-G-C|1
VFFQLHKKTPVR
>ENST00000263160.4|SNV-39288-A-T|2
SYGATTQANGGWPSGWDK
>ENST00000467219.5|SNV-27866-G-T|2
MENLTFYPFSIKSSQFWKYVMDEFK
>ENST00000497026.5|SNV-338084-G-C|3
LIALGPLYQSLGTQFHSYLLIFK
>FUSION-ENST00000509874.5:28959-ENST00000354891.7:150595|80
SLLLLFYRGR
>ENST00000278314.5|SNV-20099-T-C|5
IHQRVHTGEKPYTCPECGKGLSK
>FUSION-ENST00000509874.5:28959-ENST00000354891.7:150595|72
EKKESEWDGII
>ENST00000480869.1|SNV-6502-G-T|1
IGCSQGLCLETWTNLWGCEYL
>ENST00000373825.7|SNV-48753-G-A|6
LAAEATEWQRSR
>ENST00000262410.9|SNV-102232-G-T|5
SRLQTAPVPMPDLKNVNSK
>ENST00000409039.8|SNV-27866-G-T|1
VDGLVTPMENLTFYPFSIKSSQFWK
>ENST00000342992.10|SNV-110784-G-T|1
YICQIKNDA
>ENST00000265922.8|SNV-201907-C-G|6
WKTFFER
>ENST00000347898.7|SNV-65545-T-C|3
AILWLCGTQEK
>FUSION-ENST00000606011.1:1104-ENST00000230449.9:82961|15
MNLSKMR
>FUSION-ENST00000606011.1:1104-ENST00000230449.9:82961|28
MQPTSTGKQKTVR
>ENST00000262410.9|SNV-102232-G-T|1
NVNSKIGSTENLKHQPGGGK
>ENST00000379789.8|SNV-74730-A-G|1
ISCYEASCQPLDPDKCDRDLSLIK
>ENST00000342992.10|SNV-38652-C-G|4
TFVPKVVICAAKAK
>ENST00000308378.7|SNV-124921-T-A|3
NIEEYCLNSSK
>ENST00000544052.6|SNV-52750-A-G|4
RLIDLHTNVATAVLEHVKAR
>ENST00000590599.1|SNV-73934-C-T|2
AAALRPTRWPR
>ENST00000547043.1|SNV-41586-T-C|3
DLQITEIQEQLRDAMFYLETQQKI
>ENST00000262518.9|SNV-41458-G-T|3
ILLSSAPPSLAGPAVSHR
>FUSION-ENST00000614100.1:27856-ENST00000623511.1:23702|8
MVVLFSSSDKFTLNQVTR
>FUSION-ENST00000509874.5:28959-ENST00000354891.7:150595|60
SELCEFNYLKLFKTIF
>ENST00000481053.5|SNV-3061-C-T|4
SPLSGTRAHKWR
>ENST00000361328.7|SNV-20741-G-T|3
NLLRSYLK
>ENST00000373296.8|SNV-16240-C-A|1
YNFSMTSRLISGSNHLK
>ENST00000622144.4|SNV-95679-G-A|1
TVVVAAHCITDLGKVTMIKTADLK
>ENST00000320201.8|MNV-159366-GG-G|12
SASPARCQAWLRATR
>ENST00000393655.4|SNV-4687-C-A|4
LVENVKYEDIYEER
>ENST00000462833.5|SNV-158460-C-A|6
RLLHNILPKEVAAHFLAR
>ENST00000515174.5|SNV-913-G-T|4
WPLEKDFGLR
>ENST00000480995.5|SNV-146528-G-T|2
MFLHWLLRGTMVRAVWRPSPR
>ENST00000472600.6|SNV-124921-T-A|5
IRNIEEESCLDPTEHSLLNK
>ENST00000493061.1|SNV-124921-T-A|2
NIEAKHWHIENCLFLPK
>ENST00000301607.8|SNV-18730-T-A|4
ARVWEMHNRER
>ENST00000480995.5|SNV-146528-G-T|3
FLHWLLRGTMVR
>ENST00000328194.8|SNV-122614-A-G|4
LFKNVFVWDFLEK
>ENST00000648269.1|SNV-8950-C-A|4
QVPTPDAGKRVR
>ENST00000602321.5|SNV-3221-G-A|3
ARSPHGCSQQPPPAALRSGIPR
>ENST00000564774.5|SNV-6014-C-A|1
PPPYSSYR
>ENST00000534032.5|SNV-3890-G-T|1
DPCPTEPVPGSGERGRQADPQ
>ENST00000643417.1|SNV-139826-G-T|3
APVECQHLRQSSSSVRYCFSFLF
>FUSION-ENST00000509874.5:28959-ENST00000354891.7:150595|48
IVNYNLFKEHFDC
>ENST00000319715.10|SNV-33814-A-T|1
TDYDTSEYSSSKRR
>ENST00000491397.1|SNV-21687-G-A|7
AVGFMLAHPYGFTRVISSYRWPR
>FUSION-ENST00000509874.5:28959-ENST00000354891.7:150595|42
MFFLIFGGDGESLCWPGRTR
>ENST00000626877.1|SNV-10971-C-T|1
ERPGCGRLSALIA
>ENST00000570308.5|SNV-108691-G-A|1
VDATFNWSKNKK
>ENST00000464324.5|SNV-9812-G-T|3
VSPHHPGPR
>ENST00000553781.5|SNV-17445-C-T|1
GCVYRGRAR
>ENST00000327475.11|SNV-87875-A-G|1
VEDMLTLNETYAKEWADILNHKSK
>ENST00000268919.6|SNV-528-C-G|5
NQTASGDSLDVRVPSKPCVMK
>ENST00000550015.1|SNV-394175-G-C|1
ENLGKSAWLAM
>ENST00000520257.5|SNV-288440-G-C|3
MDESLLSTAQENSSTKE
>ENST00000366695.3|SNV-124-G-T|1
AVLQFPVGRVHRLLR
>ENST00000370440.5|SNV-81424-G-T|3
SSQHQVLFLLSDVAHAK
>ENST00000486762.6|SNV-8071-G-A|8
MMQKLSGQLSNAR
>ENST00000361092.9|SNV-10651-G-A|2
TFIIGISGVTNSSKTTLAK
>FUSION-ENST00000509874.5:28959-ENST00000354891.7:150595|85
VLGLQVCTTAPGSLNIFKIK
>ENST00000286614.11|SNV-211386-C-G|3
SIPPADR
>ENST00000481053.5|SNV-3061-C-T|7
RSPLSGTRAHK
>ENST00000648269.1|SNV-8950-C-A|7
MQVPTPDAGKR
>ENST00000271308.9|SNV-13358-G-A|2
IVEIDAHIGCAMSGLIADAKTLINK
>ENST00000643684.1|SNV-45749-T-A|4
MSSSLPKAIMTSDFGL
>FUSION-ENST00000606011.1:1104-ENST00000230449.9:82961|18
RDMNLSKMR
>ENST00000419234.9|SNV-41586-T-C|2
DAMFYLETQQK
>FUSION-ENST00000521096.5:41924-ENST00000523442.5:13078|9
KSSLQGCLLNITGK
>ENST00000298910.12|SNV-131663-A-C|2
AAYEGDEVAVKIFNK
>ENST00000521321.5|SNV-23295-T-A|4
FEVFHRGFSFPVNYKS
>ENST00000418274.2|SNV-32033-T-G|1
AQGMNGVIYKKTLILTFR
>ENST00000569496.5|SNV-67-C-G|4
LRAGCSR
>ENST00000372476.8|SNV-8137-G-A|4
GSIELRKPDDTVLLSTK
>ENST00000514252.1|SNV-109968-G-T|3
KWCHYFLVKELTFMQQQQQGIQH
>ENST00000518471.5|SNV-23295-T-A|2
SAWMFEVFHRGFSFPVNYKS
>ENST00000562430.5|SNV-33814-A-T|9
LTMTPVSIQVPNVEMK
>ENST00000490993.5|SNV-18159-A-G|6
FCGTYMMNKGK
>ENST00000434865.5|SNV-6502-G-T|3
ACVWKHGQICGAVSICRHLPQ
>ENST00000454000.6|SNV-31522-C-T|3
EKLQEGRDAFR
>ENST00000264501.8|SNV-129349-G-T|3
KPIVLKFSSMLDGIAIGAALLPSLK
>ENST00000640804.1|SNV-385-C-T|2
TCPCCPCRRIWR
>ENST00000374165.5|INDEL-15312-G-GGCA|5
QQQRQQQQQQQQQK
>ENST00000257566.7|SNV-9583-G-T|4
HSPATISSSTRCLGAEERR
>ENST00000521946.5|SNV-161153-A-G|10
HTLTKRLELCK
>FUSION-ENST00000606011.1:1104-ENST00000230449.9:82961|20
FRRDMNLSK
>FUSION-ENST00000509874.5:28959-ENST00000354891.7:150595|55
MNLFWLGVVAYTCNPSILGGRGGR
>ENST00000319675.5|SNV-192-C-A|5
IARELSVSCMQR
>ENST00000549512.1|SNV-7840-G-T|1
AGIPCPAAPEECSCGPLFFRK
>ENST00000301607.8|SNV-18730-T-A|6
VLEDERARVWEMHNR
>ENST00000344788.7|SNV-4687-C-A|1
YEDIYEMLVHTYSSMER
>ENST00000569496.5|SNV-67-C-G|2
LRAGCSRR
>ENST00000439388.6|SNV-37011-A-G|1
LLADEYAFAFPPHHDTIKKECLACR
>ENST00000526899.5|MNV-1535-GG-G|1
SAVCGCPPGGFPDPASGHGGCGG
>ENST00000503467.1|SNV-27476-G-T|2
QGTVSGGCLSSNIIQDR
>ENST00000521321.5|SNV-23295-T-A|12
FLSTIKAK
>ENST00000553781.5|SNV-17445-C-T|3
FYSGFNSRPRGCVYRGR
>FUSION-ENST00000509874.5:28959-ENST00000354891.7:150595|45
AYSPHYPGG
>ENST00000293373.11|SNV-21210-T-A|1
LDWIRLQAYTSVAK
>ENST00000505045.1|SNV-205332-G-A|4
MKIQETFILQRN
>FUSION-ENST00000509874.5:28959-ENST00000354891.7:150595|16
MMSDGEFLR
>ENST00000237837.2|SNV-8950-C-A|5
RYLCMDFRGNIFGSHYFDPEK
>ENST00000242108.9|SNV-1588-A-G|2
GVEDLVRMDGINAAFLDR
>ENST00000376811.5|SNV-10651-G-A|3
GNVISCVTNSSK
>ENST00000376811.5|SNV-10651-G-A|4
RGNVISCVTNSSKTTLAK
>ENST00000565054.5|SNV-115392-A-G|1
NSEDFERAKAVR
>ENST00000294484.7|SNV-22767-G-C|6
LVTIHEIERKIMDHPAFR
>ENST00000560626.6|SNV-239062-C-A|5
FANFRANTLSTVR
>ENST00000482558.5|SNV-64986-C-T|5
EKEVCCDLVCTSPK
>ENST00000409195.6|MNV-361298-TA-T|1
ENLADLTEGNFQEVKKK
>ENST00000489228.1|SNV-4687-C-A|1
ERHDGVPSHSSR
>ENST00000521321.5|SNV-23295-T-A|3
RFSGPLEPSSTGPAFYH
>FUSION-ENST00000509874.5:28959-ENST00000354891.7:150595|78
SLLLLFYRGRVSLCRPGWR
>FUSION-ENST00000482955.5:142-ENST00000570285.1:45142|2
IPESPGVSGVASRQPGGTKYR
>ENST00000508562.1|SNV-24545-A-G|8
TGLAVMSWSETKAAEAPLPPK
>ENST00000570299.5|SNV-102232-G-T|1
SIPRSAPLRT
>ENST00000411641.7|SNV-230-C-A|2
NLPWGYK
>ENST00000489228.1|SNV-4687-C-A|6
MLVHTYSSMER
>FUSION-ENST00000606011.1:1104-ENST00000230449.9:82961|24
TVRTDPESCAYQGKFR
>ENST00000444572.6|SNV-488524-C-G|1
TISELLQDCSSGLKMTHPAR
>ENST00000488171.6|SNV-15218-G-A|1
YSNYRSLTNFSENHHKNHHTK
>FUSION-ENST00000506539.5:55330-ENST00000637164.2:7626|7
MGSIFLNKYRILR
>ENST00000485975.1|SNV-3061-C-T|20
QGRCSPGRAVGAFPARPLPFAPFR
>ENST00000535844.1|INDEL-27804-A-AA|3
RDSPDIR
>ENST00000556644.5|SNV-35614-G-C|2
AATAAAAAAAGRPIR
>FUSION-ENST00000509874.5:28959-ENST00000354891.7:150595|96
NLPRILQITVKDYIK
>FUSION-ENST00000606011.1:1104-ENST00000230449.9:82961|30
MQPTSTGKQK
>FUSION-ENST00000342232.5:6680-ENST00000487874.1:11274|1
SMDVSNSQKLKK
>ENST00000002165.11|MNV-147-CTGC-C|1
LAFPLLLLLLLLPPPPCPAHSATR
>ENST00000651105.1|SNV-2094670-G-T|1
YRSKDIEFIIQWIPLNMSTTG
>ENST00000502492.6|SNV-913-G-T|1
GTVLAEDQLSQMSKQLDMFK
>ENST00000396625.5|SNV-61257-G-T|3
GEKCIKGIPGMVGLPGPPGR
>ENST00000368489.5|SNV-23513-A-G|4
KGDSASSPSGGADKPLK
>ENST00000263707.6|SNV-47539-A-G|1
SRFSQFCRLFASFSGADLLK
>ENST00000518716.1|SNV-13591-A-C|1
AAIPQTPNR
>ENST00000261978.9|SNV-109149-C-G|2
RSSEVYAQLCNVAR
>ENST00000638518.1|SNV-385-C-T|1
GLDGTETYLPLLSMSQNLARLAQR
>ENST00000508562.1|SNV-24545-A-G|9
GRTGLAVMSWSETKAAEAPLPPK
>ENST00000477657.5|SNV-21687-G-A|1
VISSYRWPRQFQNGNEHG
>ENST00000648407.1|SNV-9614-G-A|2
VNVTDIYRAVPIR
>ENST00000650216.1|SNV-9614-G-A|3
NLNPEDIYR
>ENST00000515174.5|SNV-913-G-T|16
NLPANTSR
>ENST00000378164.7|SNV-100758-A-G|1
HHHHHEHKKK
>FUSION-ENST00000509874.5:28959-ENST00000354891.7:150595|107
NAKIADFGK
>ENST00000479187.5|SNV-131663-A-C|4
AVLDQFTEQPMKETK
>ENST00000655882.1|SNV-5557-G-T|3
MRLLLVSLSMTLK
>ENST00000476781.6|INDEL-1972-A-AA|1
IWSSMDLSATKEQK
>ENST00000569182.1|SNV-42215-G-A|2
RWGLWCHLCFIK
>ENST00000498764.5|SNV-841574-G-T|2
QGESATLSISQNCRDFFIYLH
>ENST00000367607.8|SNV-141151-A-G|2
RVCKQAVFDLTK
>ENST00000369633.6|MNV-4834-GAC-G|2
AGQDEAGAR
>ENST00000260128.8|SNV-161153-A-G|6
DHKAYIDKEIGALQDK
>FUSION-ENST00000342232.5:6680-ENST00000487874.1:11274|3
SMDVSNSQK
>ENST00000265922.8|SNV-201907-C-G|7
LQNSQCYNWTLLLGNRWKTFFER
>ENST00000418274.2|SNV-32033-T-G|2
AQGMNGVIYKK
>ENST00000565054.5|SNV-115392-A-G|4
EIRPGKNSEDFERAK
>ENST00000489540.1|SNV-14222-A-T|7
LGESGLCWHWGDVWLVQR
>ENST00000270815.5|SNV-3099-C-G|1
HHVHLVMYGRLALLQWIR
>ENST00000343629.11|MNV-55989-ACA-A|3
SRVGRSFCSVSS
>ENST00000278314.5|SNV-20099-T-C|2
GLSKSSK
>ENST00000562430.5|SNV-33814-A-T|6
MTPVSIQVPNVEMK
>ENST00000381297.10|SNV-71553-G-C|4
LREYLACR
>ENST00000544227.5|SNV-211386-C-G|2
FLHLQDLYRQCPHTALFLRLTEGK
>ENST00000322507.13|SNV-16355-G-C|1
YILDFIAALVSAFHIGEEKTR
>ENST00000479810.6|SNV-44472-G-T|1
SSWVFIASKGLELPSEIQREK
>FUSION-ENST00000521096.5:41924-ENST00000523442.5:13078|32
VAALEQVESQKR
>ENST00000367330.6|SNV-17683-G-T|1
LLSLVAVVVCLLVPPAEANK
>FUSION-ENST00000521096.5:41924-ENST00000523442.5:13078|24
MKKPQFPRDPMIQR
>ENST00000397833.3|SNV-3919-C-T|5
NQGSLLQFDRQAPGCISTSPTLR
>ENST00000427473.3|MNV-2998-CT-C|2
GNELTFQMIPSAR
>FUSION-ENST00000509874.5:28959-ENST00000354891.7:150595|47
MVVRAYSPHYPGG
>ENST00000260983.8|SNV-377799-G-T|3
FCVEKWVKITALPR
>FUSION-ENST00000521096.5:41924-ENST00000523442.5:13078|28
EEMKKPQFPR
>ENST00000492062.1|SNV-1201-C-A|3
SIINEQWVVSAGHCYK
>ENST00000264501.8|SNV-129349-G-T|1
FSSMLDGIAIGAALLPSLKAEYK
>ENST00000297323.12|SNV-139728-G-T|1
MCPFWRAGLQGRRPPVCPMPGVSVR
>ENST00000286614.11|SNV-211386-C-G|1
SIPPADRRK
>ENST00000467659.1|SNV-83482-C-T|1
TLPTAAVPCSCPLTLPRAGAPQLQR
>ENST00000640804.1|SNV-385-C-T|8
MAPRRTCPCCPCR
>ENST00000257566.7|SNV-9583-G-T|3
CLGAEER
>ENST00000457545.7|SNV-20371-A-G|1
DLRLSYLDVYLIHWPQGFK
>FUSION-ENST00000509874.5:28959-ENST00000354891.7:150595|94
ILQITVK
>ENST00000356083.8|SNV-133379-G-A|1
GEPGDPGYPEQEGVQGLR
>FUSION-ENST00000521096.5:41924-ENST00000523442.5:13078|33
VAALEQVESQK
>ENST00000490870.5|SNV-13358-G-A|4
SGLIADAKTLINK
>ENST00000454000.6|SNV-31522-C-T|2
LQEGRDAFR
>ENST00000392056.8|SNV-164408-G-A|7
KSDHLSVRPSCPSKQSSTESITK
>ENST00000526899.5|MNV-1535-GG-G|2
RSAVCGCPPGGFPDPASGHGGCGG
>FUSION-ENST00000509874.5:28959-ENST00000354891.7:150595|30
MSGPENILIK
>ENST00000590599.1|SNV-73934-C-T|3
AAALRPTR
>ENST00000306534.8|MNV-1535-GG-G|2
LGTQSAEALGCLWLSSGRISR
>ENST00000514252.1|SNV-109968-G-T|1
WCHYFLVKELTFMQQQQQGIQH
>ENST00000566501.5|SNV-34913-A-G|2
MFARGTEITHAVVIK
>FUSION-ENST00000342232.5:6680-ENST00000487874.1:11274|5
VEIANSRSMDVSNSQK
>ENST00000489228.1|SNV-4687-C-A|3
LVHTYSSMERHDGVPSHSSR
>ENST00000570299.5|SNV-102232-G-T|9
PDLKNVNSK
>ENST00000504430.5|SNV-109093-G-A|4
NQDLTVLMLNK
>ENST00000648244.1|SNV-1284-C-T|2
AGITILRNPGCPNSEDK
>ENST00000356083.8|SNV-133379-G-A|2
GDRGEPGDPGYPEQEGVQGLR
>ENST00000347898.7|SNV-65545-T-C|6
QSKVVKAILWLCGTQEK
>ENST00000397833.3|SNV-3919-C-T|1
QAPGCISTSPTLRRLR
>ENST00000490870.5|SNV-13358-G-A|3
MSGLIADAKTLINKAR
>ENST00000425451.2|SNV-34931-G-A|3
CCSQQHGQAEASGGDSEK
>ENST00000650064.2|INDEL-702-T-TT|3
KTGDGAKTFIIFLLPFA
>FUSION-ENST00000521096.5:41924-ENST00000523442.5:13078|4
LGGMFWSDLSFSSGAR
>ENST00000495520.5|SNV-5834-C-A|1
GTAVGPHHSPAQHDSALPAR
>ENST00000481053.5|SNV-3061-C-T|56
MPWSSGPAR
>ENST00000521321.5|SNV-23295-T-A|5
MFEVFHRGFSFPVNYKS
>FUSION-ENST00000509874.5:28959-ENST00000354891.7:150595|67
KESEWDGII
>ENST00000372213.8|SNV-9420-C-A|1
ARMADLRR
>ENST00000481053.5|SNV-3061-C-T|41
SWRPPSRR
>ENST00000367033.4|SNV-199854-G-A|2
RLQMQMDNLESHVALECK
>ENST00000650064.2|INDEL-702-T-TT|2
TGDGAKTFIIFLLPFA
>ENST00000378164.7|SNV-100758-A-G|3
HHHHHEHK
>ENST00000467219.5|SNV-27866-G-T|3
ENLTFYPFSIKSSQFWK
>ENST00000513963.1|INDEL-38744-C-CA|2
LERSGSNENSSFHVWSSSP
>ENST00000367405.4|INDEL-783-A-AA|6
TWVKNAGEK
>ENST00000439388.6|SNV-37011-A-G|3
LLADEYAFAFPPHHDTIK
>ENST00000549512.1|SNV-7840-G-T|6
MMRAGIPCPAAPEECSCGPLFFRK
>ENST00000590599.1|SNV-73934-C-T|6
MRAAALRPTRWPR
>ENST00000651943.2|SNV-737832-T-C|6
QVSDLKQLFAYPGR
>ENST00000308624.10|SNV-132788-G-A|3
QDVVCVGESHQGR
>ENST00000357232.10|SNV-1381-G-C|4
AAVREDAQPGPEVCRVR
>ENST00000319675.5|SNV-192-C-A|6
FANYCRIARELSVSCMQR
>ENST00000650216.1|SNV-9614-G-A|6
TKNMRNLNPEDIYR
>ENST00000408999.4|SNV-32625-G-C|2
SCWDAVCTLIHRK
>ENST00000481053.5|SNV-3061-C-T|40
SWRPPSRRGSWTGAAPTSR
>ENST00000602321.5|SNV-3221-G-A|4
ARSPHGCSQQPPPAALR
>ENST00000226299.8|SNV-27476-G-T|2
LFDASIETGDRVWR
>ENST00000308378.7|SNV-124921-T-A|8
MNRYLTTGDLDGWLKIR
>ENST00000318238.9|SNV-14681-G-T|1
IINLYHHPGCGGTTLAMHVLLDLKK
>ENST00000392056.8|SNV-164408-G-A|6
SDHLSVRPSCPSKQSSTESITK
>ENST00000251879.10|SNV-358-G-A|1
LLCPLGSPAEAPFHIQSDPQR
>ENST00000503467.1|SNV-27476-G-T|1
QGTVSGGCLSSNIIQDRL
>ENST00000474993.5|SNV-1607-G-C|2
RNRTVMR
>ENST00000239462.9|MNV-12433-AC-A|1
FLVCCLEPST
>ENST00000515174.5|SNV-913-G-T|6
TCVQPLAWIRWPLEK
>ENST00000416074.6|SNV-16368-G-A|2
TVPVFTLPSQLPDFLGALQQPRTPR
>ENST00000392056.8|SNV-164408-G-A|1
EFYRYMLRDIER
>ENST00000549060.1|SNV-676719-G-T|10
MSTQSLGIVFGPTLLRAENET
>ENST00000497026.5|SNV-338084-G-C|2
LIALGPLYQSLGTQFHSYLLIFKWK
>ENST00000371692.9|MNV-10970-AGGCAGTGCAAG-A|11
LMRRPHPAQPGQGVR
>ENST00000646076.1|SNV-48404-C-T|1
EGDAVEAIVEEFETFIKGKER
>ENST00000340700.9|SNV-140936-C-G|1
AHSLDMLSAEKRSVFAALDTGR
>ENST00000562430.5|SNV-33814-A-T|7
LTMTPVSIQVPNVEMKRMN
>ENST00000554284.1|SNV-28466-A-G|3
LLRDLTR
>ENST00000560626.6|SNV-239062-C-A|3
ANTLSTVR
>ENST00000482558.5|SNV-64986-C-T|6
MEKEVCCDLVCTSPK
>ENST00000419474.5|SNV-22611-C-T|1
VCSYETNISCNLRIHMTSEK
>ENST00000578557.1|SNV-44816-A-G|3
NLVTTNLCYGQR
>ENST00000497011.5|SNV-51261-C-T|1
LCAQQCRFWTSFFPKVLEMTG
>ENST00000627109.2|SNV-213591-C-T|1
QQELKDVGHRD
>FUSION-ENST00000509874.5:28959-ENST00000354891.7:150595|17
QTQFYCLMGF
>ENST00000550015.1|SNV-394175-G-C|8
LISMDLVQAKENLGK
>ENST00000360029.4|SNV-964-C-A|4
GSYTTVRDNQAEAKFR
>FUSION-ENST00000509874.5:28959-ENST00000354891.7:150595|32
MGNHYVGQAGLELLS
>ENST00000626877.1|SNV-16240-C-A|2
MTFIDTISL
>ENST00000580306.7|SNV-6962-G-T|1
LEEMLIRDQDLGASLLPAAPQEQWR
>FUSION-ENST00000509874.5:28959-ENST00000354891.7:150595|51
MIVNYNLFK
>ENST00000481053.5|SNV-3061-C-T|35
GSWTGAAPTSRYWRR
>ENST00000418274.2|SNV-32033-T-G|3
AQGMNGVIYK
>ENST00000462833.5|SNV-158460-C-A|2
EVAAHFLARER
>ENST00000270815.5|SNV-3099-C-G|4
EKHHVHLVMYGR
>ENST00000554284.1|SNV-28466-A-G|1
DLTRRTT
>ENST00000534032.5|SNV-3890-G-T|6
KQSSKDPCPTEPVPGSGER
>ENST00000490993.5|SNV-18159-A-G|4
FCGTYMMNKGKWK
>FUSION-ENST00000506539.5:55330-ENST00000637164.2:7626|1
WPSCGSLMSPGGPRSSS
>ENST00000312988.9|SNV-6439-T-A|1
IDLMYAK
>ENST00000251879.10|SNV-358-G-A|2
RLLCPLGSPAEAPFHIQSDPQR
>ENST00000295095.11|SNV-676719-G-T|1
NLMSTQSLGIVFGPTLLRAENET
>ENST00000379789.8|SNV-74730-A-G|5
RISCYEASCQPLDPDK
>ENST00000649046.1|SNV-160766-G-A|1
CDYYNDCGDGSNEAGCLFR
>ENST00000308624.10|SNV-132788-G-A|6
LTKEVLTIQKQDVVCVGESHQGR
>ENST00000293618.12|SNV-83447-A-G|4
RNGEEQYVPPR
>ENST00000392644.9|SNV-5883-A-T|1
LSPNDKMLG
>ENST00000371692.9|MNV-10970-AGGCAGTGCAAG-A|6
TATGLPAAWR
>ENST00000357232.10|SNV-1381-G-C|3
EDAQPGPEVCR
>ENST00000480869.1|SNV-6502-G-T|3
QPGPVFGNMDKFVGL
>ENST00000651875.1|SNV-3511-G-A|1
LQSGAPNGPWATVGMGEARRR
>ENST00000319715.10|SNV-33814-A-T|2
TDYDTSEYSSSKR
>FUSION-ENST00000521096.5:41924-ENST00000523442.5:13078|26
MKKPQFPR
>ENST00000308378.7|SNV-124921-T-A|6
YLTTGDLDGWLKIRNIEEYCLNSSK
>ENST00000485975.1|SNV-3061-C-T|1
ARPDASG
>ENST00000649064.1|SNV-35988-C-T|1
PAVAPTPFSTSSSPR
>ENST00000308208.10|SNV-6718-C-G|1
EQQAEAEVRKLR
>ENST00000320201.8|MNV-159366-GG-G|3
SLQSGGAR
>ENST00000419234.9|SNV-41586-T-C|3
DLQITEIQEQLRDAMFYLETQQK
>ENST00000490870.5|SNV-13358-G-A|2
SGLIADAKTLINKAR
>ENST00000506502.2|SNV-135592-T-A|4
LQEREDDGHELQAALR
>ENST00000373825.7|SNV-48753-G-A|4
SRAPPPSGSAVSTAPQPKPADKMSK
>ENST00000641390.1|SNV-118325-C-G|2
VTYIFTRLLLLKK
>ENST00000526969.1|SNV-100758-A-G|3
ESTASKHSDHRHHHHHEH
>ENST00000523710.5|SNV-5648-A-T|2
LFSSIKEK
>ENST00000508562.1|SNV-24545-A-G|2
AAEAPLPPKCSEAAR
>ENST00000613082.1|SNV-33857-C-T|2
MGIDATHRPPVSISML
>ENST00000481053.5|SNV-3061-C-T|10
TASRPSCCRWRR
>ENST00000587569.5|SNV-18730-T-A|9
MHNRERTAR
>ENST00000566543.1|SNV-6081-T-C|1
FESNQLAANSPVEDRRGVASR
>ENST00000578557.1|SNV-44816-A-G|4
IKNLVTTNLCYGQRLAPLHK
>ENST00000320005.5|SNV-72672-C-G|2
QRTAVYKK
>ENST00000382275.6|SNV-854473-G-T|1
LVYSILQGQPYFSVDPKTGVIR
>ENST00000476781.6|INDEL-1972-A-AA|9
KGLEEFFDDPKK
>ENST00000265071.3|SNV-100454-G-C|2
RPVEPESEFIIK
>FUSION-ENST00000380985.10:55330-ENST00000637164.2:7626|4
KTDIAAFMKEILGEDS
>ENST00000367405.4|INDEL-783-A-AA|5
TWVKNAGEKFLR
>ENST00000242108.9|SNV-1588-A-G|5
EHGPFRGVEDLVR
>ENST00000467156.1|SNV-20371-A-G|1
DLRLSYLDVYLIHWPQGFKV
>ENST00000322507.13|SNV-16355-G-C|3
NNFKYILDFIAALVSAFHIGEEKTR
>ENST00000508363.5|SNV-42279-G-T|5
CSVLKRQVYGEGFR
>ENST00000643417.1|SNV-139826-G-T|1
YCFSFLF
>ENST00000360029.4|SNV-964-C-A|3
DNQAEAK
>ENST00000370598.6|SNV-725831-C-G|3
RSVYLCTDDNLRGADMDIVHPQER
>ENST00000344387.9|SNV-59314-T-C|1
IHTIEEFSWLQNTNESKTEIQKI
>ENST00000652525.1|SNV-4663-G-A|1
NQSIPVAPTPPHRVR
>ENST00000576353.5|SNV-913-G-T|5
YKERGTVLAEDQLSQLEK
>ENST00000561333.1|SNV-24411-G-T|7
KVWIQEKNLASCLLLVIAQMIVR
>FUSION-ENST00000509874.5:28959-ENST00000354891.7:150595|73
MEKKESEWDGII
>ENST00000602321.5|SNV-3221-G-A|2
SPHGCSQQPPPAALR
>ENST00000361328.7|SNV-20741-G-T|4
FKNLLRSYLK
>ENST00000377110.7|SNV-909526-A-G|6
VTSERVENMSMRLGEVNER
>ENST00000409508.8|SNV-48331-C-A|3
AAKSELEHRVER
>ENST00000480995.5|SNV-146528-G-T|4
MFLHWLLRGTMVR
>ENST00000534032.5|SNV-3890-G-T|4
QSSKDPCPTEPVPGSGERGR
>ENST00000642080.1|SNV-2243-C-G|2
MLSSLVGMSQPISLAGCAR
>ENST00000464322.5|INDEL-11796-C-CA|2
ESQVNFQEGQLNSGKKTNR
>ENST00000226299.8|SNV-27476-G-T|3
LFDASIETGDR
>ENST00000515174.5|SNV-913-G-T|11
SGRILSSVCSSRTCVQPLAWIR
>ENST00000287727.7|SNV-139721-C-A|1
DALEGNVVSNLGHSFFSQSFLGSK
>ENST00000354179.8|SNV-77132-A-G|2
EFETSSGDSLLGLPEGALISK
>ENST00000622132.5|SNV-147238-C-A|2
GWKLTLVILAISPVLGLSDAVWAK
>ENST00000562430.5|SNV-33814-A-T|11
KLTMTPVSIQVPNVEMK
>ENST00000361328.7|SNV-20741-G-T|2
NLLRSYLKAK
>ENST00000489692.1|SNV-1913-A-T|1
MVVCPGFIV
>FUSION-ENST00000509874.5:28959-ENST00000354891.7:150595|108
MNAKIADFGK
>ENST00000263707.6|SNV-47539-A-G|2
SRFSQFCR
>ENST00000418274.2|SNV-32033-T-G|4
ETYSLLSRAQGMNGVIYKK
>ENST00000378164.7|SNV-100758-A-G|6
ESTASKHSDHRHHHHHEHK
>ENST00000508350.1|SNV-854473-G-T|1
GTSVLQVTATDADDPTYGNSARLVY
>ENST00000453061.7|SNV-24545-A-G|3
GSPSTSEVLR
>ENST00000622241.1|SNV-8603-A-G|4
AVHKGKPSFPYQDRPSTQESFR
>ENST00000375320.5|SNV-1809-A-G|5
VEPLRAELQEGARQR
>ENST00000550015.1|SNV-394175-G-C|3
MDLVQAKENLGKSAWLAM
>FUSION-ENST00000606011.1:1104-ENST00000230449.9:82961|5
MEEMVSRKK
>ENST00000520257.5|SNV-288440-G-C|4
DESLLSTAQENSSTK
>ENST00000340437.8|SNV-19060-C-T|1
HWDRERDR
>ENST00000354334.7|SNV-34931-G-A|3
SAVASSMVK
>ENST00000480136.1|SNV-20568-A-G|3
GHESIQR
>FUSION-ENST00000614100.1:27856-ENST00000623511.1:23702|3
FTLNQVTRR
>ENST00000409195.6|MNV-361298-TA-T|2
ENLADLTEGNFQEVKK
>ENST00000265734.8|SNV-61771-A-T|1
SDRETKLTLVFEHVDQDLTTYLDK
>ENST00000269197.12|SNV-165291-T-A|1
IVSSTTSENSSVPMLFNK
>ENST00000463400.1|INDEL-8522-C-CA|1
QGVYLQPQKKEIGK
>ENST00000640804.1|SNV-385-C-T|3
TCPCCPCRR
>FUSION-ENST00000509874.5:28959-ENST00000354891.7:150595|26
IFLSFDYIYVSISITISI
>ENST00000264381.8|SNV-51261-C-T|4
IMTKLCAQQCR
>FUSION-ENST00000380985.10:55330-ENST00000637164.2:7626|5
KTDIAAFMK
>ENST00000549512.1|SNV-7840-G-T|3
RAGIPCPAAPEECSCGPLFFRK
>ENST00000235180.4|SNV-24772-C-T|1
SESPSCIRHLVHSVQKLFAK
>ENST00000392056.8|SNV-164408-G-A|2
EFYRYMLR
>ENST00000541676.5|SNV-6014-C-A|1
CLPPTLHIVCTQFSLYLVDER
>ENST00000651875.1|SNV-3511-G-A|2
MLQSGAPNGPWATVGMGEARRR
>ENST00000636805.1|SNV-88629-C-G|1
LWIFLVQSFYGVRHTESWK
>ENST00000293618.12|SNV-83447-A-G|3
RNGEEQYVPPRSPK
>FUSION-ENST00000509874.5:28959-ENST00000354891.7:150595|18
MQTQFYCLMGF
>FUSION-ENST00000509874.5:28959-ENST00000354891.7:150595|33
LARPDSNS
>ENST00000514252.1|SNV-109968-G-T|6
MKKWCHYFLVK
>ENST00000615798.4|SNV-74079-T-A|1
VVNSPVDGTRPSESIVVPGNTR
>ENST00000627992.3|SNV-2600-G-A|1
VEVSSQH
>ENST00000344876.8|MNV-11463-CT-C|2
LLQDVRQSR
>FUSION-ENST00000506539.5:55330-ENST00000637164.2:7626|4
ILRWPSCGSLMSPGGPR
>ENST00000408999.4|SNV-32625-G-C|1
SCWDAVCTLIHRKAVPGNSAK
>FUSION-ENST00000509874.5:28959-ENST00000354891.7:150595|62
SELCEFNYLK
>ENST00000425451.2|SNV-34931-G-A|2
CCSQQHGQAEASGGDSEKTAGGPR
>ENST00000360029.4|SNV-964-C-A|1
DNQAEAKFRR
>ENST00000381196.8|SNV-2094670-G-T|2
MLSSTTILVQWKEPEEPNVQIQGYR
>ENST00000485975.1|SNV-3061-C-T|22
RQGRCSPGR
>ENST00000590803.5|SNV-32234-C-G|7
MNERDVESSSSSSSR
>FUSION-ENST00000395184.6:246823-ENST00000366988.5:11419|19
VSEHPCNEENPGKFLFEVVPEFYGR
>ENST00000439388.6|SNV-37011-A-G|4
RLLADEYAFAFPPHHDTIKK
>ENST00000381297.10|SNV-71553-G-C|1
EYLACRRVPR
>FUSION-ENST00000521096.5:41924-ENST00000523442.5:13078|27
EEMKKPQFPRDPMIQR
>ENST00000489228.1|SNV-4687-C-A|2
MERHDGVPSHSSR
>ENST00000565932.5|SNV-34913-A-G|12
SQKCLPGELR
>ENST00000251582.12|SNV-205476-G-A|1
QDGSWGAWSPFGSCSRTCGTGVKFR
>ENST00000492062.1|SNV-1201-C-A|2
SIINEQWVVSAGHCYKSR
>FUSION-ENST00000506539.5:55330-ENST00000637164.2:7626|6
GSIFLNKYRILR
>FUSION-ENST00000521096.5:41924-ENST00000523442.5:13078|8
KSSLQGCLLNITGKTGK
>ENST00000519097.5|SNV-59426-G-C|4
GDNVNISFKKLLIK
>FUSION-ENST00000506539.5:55330-ENST00000637164.2:7626|3
ILRWPSCGSLMSPGGPRSSS
>FUSION-ENST00000614100.1:27856-ENST00000623511.1:23702|6
MVVLFSSSDKFTLNQVTRR
>ENST00000550015.1|SNV-394175-G-C|5
MDLVQAKENLGK
>ENST00000614075.4|SNV-32234-C-G|2
DVTSPMNER
>ENST00000560626.6|SNV-239062-C-A|6
GQPRFANFRANTLSTVR
>ENST00000481053.5|SNV-3061-C-T|12
TASRPSCCR
>ENST00000445597.6|SNV-111158-A-G|2
EFWVITASFISKLDGSR
>FUSION-ENST00000509874.5:28959-ENST00000354891.7:150595|13
SDGEFLR
>ENST00000573795.5|SNV-913-G-T|3
YKERGTVLAEDQLSQR
>ENST00000359785.10|SNV-33654-G-A|1
HQSLDLGSLLFEGCSNSKPVNATGR
>ENST00000393655.4|SNV-4687-C-A|1
YEDIYEERHDGVPSHSSR
>ENST00000498428.5|SNV-1132198-C-T|1
WHQFSTISWSKTS
>FUSION-ENST00000509874.5:28959-ENST00000354891.7:150595|58
IKYGEEGK
>ENST00000265734.8|SNV-61771-A-T|2
LFDVCTVSRSDRETK
>ENST00000295927.4|SNV-6128-T-C|1
GNIVGWGVTEIQPHGGAQYVSQML
>ENST00000543160.5|SNV-1818-A-T|1
APVQNEAPALGGGEYQEPGGNV
>ENST00000262518.9|SNV-41458-G-T|2
ILLSSAPPSLAGPAVSHRGR
>ENST00000493061.1|SNV-124921-T-A|4
IRNIEAK
>ENST00000587044.1|SNV-38279-G-A|1
THRRVTGH
>ENST00000476781.6|INDEL-1972-A-AA|2
IWSSMDLSATK
>ENST00000372476.8|SNV-8137-G-A|1
KPDDTVLLSTKAIVEPEK
>ENST00000506502.2|SNV-135592-T-A|5
QLRLQEREDDGHELQAALR
>ENST00000462833.5|SNV-158460-C-A|5
LLHNILPKEVAAHFLAR
>ENST00000498428.5|SNV-1132198-C-T|3
KWHQFSTISWSKTS
>FUSION-ENST00000509874.5:28959-ENST00000354891.7:150595|35
WGITMLARPDSNS
>ENST00000409195.6|MNV-361298-TA-T|6
NQEDSSRWFPGSK
>ENST00000526969.1|SNV-100758-A-G|5
HPAASAPLSVFTKESTASKHSDHR
>FUSION-ENST00000509874.5:28959-ENST00000354891.7:150595|34
MLARPDSNS
>ENST00000481053.5|SNV-3061-C-T|45
RPCSRPGCR
>ENST00000347898.7|SNV-65545-T-C|4
VVKAILWLCGTQEKGK
>ENST00000515174.5|SNV-913-G-T|17
CQSSWTCSRPTWRNLPANTSRR
>ENST00000523485.5|SNV-73436-G-C|1
STLWHPNHSVTAARFPRR
>ENST00000493061.1|SNV-124921-T-A|3
IRNIEAKHWHIENCLFLPK
>ENST00000242108.9|SNV-1588-A-G|4
EHGPFRGVEDLVRMDGINAAFLDR
>FUSION-ENST00000509874.5:28959-ENST00000354891.7:150595|95
LRNHLFLALNVFITIIL
>ENST00000415936.5|SNV-7490-G-T|2
WTVGRPAASSTAIPGAHWAAVCR
>ENST00000354891.7|SNV-112001-A-T|2
AMISHGPSPR
>ENST00000590599.1|SNV-73934-C-T|8
TPPASPAGSPATRMRAAALRPTR
>ENST00000418274.2|SNV-32033-T-G|6
INVSHQKETYSLLSRAQGMNGVIYK
>ENST00000256108.10|SNV-5648-A-T|5
SSPVDLVTATDQKVEKMLFSSIK
>ENST00000403733.8|SNV-154697-G-T|1
LEAERQRLEE
>ENST00000314355.7|SNV-137-C-G|1
YLDEHYEYRHVMLPRELSK
>ENST00000492062.1|SNV-1201-C-A|1
SIINEQWVVSAGHCYKSRIQVR
>ENST00000194155.7|SNV-2514-G-T|1
FLKPIIPNFFAQGAERVSEANPSFR
>ENST00000603053.2|SNV-8935-T-C|3
RAEELRNTGPWGLLSQR
>ENST00000381578.6|SNV-10379-C-G|3
RSRTNFTLEELNELER
>ENST00000626877.1|SNV-16240-C-A|3
HLVAPFILPMTFIDTISL
>ENST00000481053.5|SNV-3061-C-T|28
SRPTPSSPCARTSAR
>ENST00000374165.5|INDEL-15312-G-GGCA|2
QQQQQQQQQKK
>ENST00000534032.5|SNV-3890-G-T|2
DPCPTEPVPGSGERGR
>ENST00000488171.6|SNV-15218-G-A|2
YSNYRSLTNFSENHHK
>ENST00000519097.5|SNV-59426-G-C|2
LLIKEEDAVIYK
>ENST00000397833.3|SNV-3919-C-T|4
NQGSLLQFDRQAPGCISTSPTLRR
>ENST00000521946.5|SNV-161153-A-G|5
LELCKIK
>ENST00000590803.5|SNV-32234-C-G|6
NERDVESSSSSSSR
>ENST00000482587.5|SNV-12787-C-A|1
ADYCPECYTDNPANR
>FUSION-ENST00000614100.1:27856-ENST00000623511.1:23702|7
VVLFSSSDKFTLNQVTR
>ENST00000427473.3|MNV-2998-CT-C|5
MGNELTFQMIPSAR
>FUSION-ENST00000509874.5:28959-ENST00000354891.7:150595|87
LLLNSWPQVIFLPQLPK
>ENST00000367245.5|SNV-61-T-C|2
NYFSLAALQRDR
>ENST00000557366.5|SNV-12381-C-G|1
QPVSALHSPSPYKPSSPQGGR
>FUSION-ENST00000482955.5:142-ENST00000570285.1:45142|3
IPESPGVSGVASRQPGGTK
>ENST00000262367.10|SNV-88635-C-T|1
ACQVAHCAFSRQIISHWKNCTR
>FUSION-ENST00000509874.5:28959-ENST00000354891.7:150595|101
IQKEEKLR
>ENST00000268919.6|SNV-528-C-G|2
VPSKPCVMKQK
>ENST00000394308.8|SNV-17882-C-G|3
GEEESER
>ENST00000381297.10|SNV-71553-G-C|3
LREYLACRR
>ENST00000521321.5|SNV-23295-T-A|6
FTTRRFSGPLEPSSTGPAFYH
>ENST00000367161.7|SNV-24109-C-G|2
LRFTYGTETR
>FUSION-ENST00000509874.5:28959-ENST00000354891.7:150595|22
AEYLATIDHRILLK
>ENST00000472600.6|SNV-124921-T-A|4
IRNIEEESCLDPTEHSLLNKK
>ENST00000389840.7|SNV-82649-C-T|1
GDSSRAEDQVLMRALR
>ENST00000320201.8|MNV-159366-GG-G|5
GPLASLSWTLEK
>ENST00000408999.4|SNV-32625-G-C|3
SCWDAVCTLIHR
>ENST00000476781.6|INDEL-1972-A-AA|7
GLEEFFDDPKKLGAR
>ENST00000502492.6|SNV-913-G-T|4
ERGTVLAEDQLSQMSK
>ENST00000370557.5|SNV-146984-G-T|4
IYGVAVYTGMETKMALNYQGKSHK
>ENST00000513963.1|INDEL-38744-C-CA|3
RLERSGSNENSSFHVWSSSP
>ENST00000360029.4|SNV-964-C-A|2
DNQAEAKFR
>FUSION-ENST00000342232.5:6680-ENST00000487874.1:11274|4
VEIANSRSMDVSNSQKLK
>FUSION-ENST00000509874.5:28959-ENST00000354891.7:150595|69
MELFKTLKTR
>ENST00000565932.5|SNV-34913-A-G|2
FARGTEITHAVVIK
>ENST00000425451.2|SNV-34931-G-A|1
CCSQQHGQAEASGGDSEKTAGGPRK
>ENST00000270815.5|SNV-3099-C-G|3
EKHHVHLVMYGRLALLQWIR
>FUSION-ENST00000509874.5:28959-ENST00000354891.7:150595|90
PGCFVFL
>ENST00000320201.8|MNV-159366-GG-G|13
SASPARCQAWLR
>ENST00000491397.1|SNV-21687-G-A|4
MLAHPYGFTRVISSYRWPR
>FUSION-ENST00000509874.5:28959-ENST00000354891.7:150595|31
GNHYVGQAGLELLS
>FUSION-ENST00000509874.5:28959-ENST00000354891.7:150595|91
MPGCFVFL
>ENST00000264360.7|SNV-2594-G-C|2
TPAREVLPR
>ENST00000265922.8|SNV-201907-C-G|2
VHIYLRSR
>ENST00000354334.7|SNV-34931-G-A|6
SKRSAVASSMVK
>FUSION-ENST00000509874.5:28959-ENST00000354891.7:150595|97
MNLPRILQITVKDYIK
>ENST00000514252.1|SNV-109968-G-T|4
KWCHYFLVK
>ENST00000481053.5|SNV-3061-C-T|26
TSARARPDASGAWR
>ENST00000535844.1|INDEL-27804-A-AA|6
SFGLLQK
>ENST00000652525.1|SNV-4663-G-A|2
MNQSIPVAPTPPHRVR
>ENST00000409508.8|SNV-48331-C-A|2
SELEHRVER
>ENST00000369937.5|SNV-8071-G-A|3
GTIGDMMQKLSGQLSNARNK
>ENST00000346162.10|INDEL-48753-G-GAT|6
SSTFGGWLQKQQNGSDLMSSSAFR
>ENST00000320005.5|SNV-72672-C-G|4
MRQRTAVYK
>ENST00000515174.5|SNV-913-G-T|10
ILSSVCSSR
>ENST00000265071.3|SNV-100454-G-C|4
RTRRPVEPESEFIIK
>FUSION-ENST00000606011.1:1104-ENST00000230449.9:82961|13
NLSKMRLK
>ENST00000651875.1|SNV-3511-G-A|3
LQSGAPNGPWATVGMGEARR
>ENST00000257566.7|SNV-9583-G-T|5
HSPATISSSTRCLGAEER
>FUSION-ENST00000521096.5:41924-ENST00000523442.5:13078|38
NEETPVPER
>ENST00000467659.1|SNV-83482-C-T|2
TLPTAAVPCSCPLTLPR
>FUSION-ENST00000509874.5:28959-ENST00000354891.7:150595|83
MSLLLLFYR
>ENST00000480995.5|SNV-146528-G-T|7
ELCFYTGF
>ENST00000322446.3|SNV-1286-C-T|3
LMCKSIFSKIVSLFAEHNDL
>ENST00000319675.5|SNV-192-C-A|2
ELSVSCMQRK
>FUSION-ENST00000606011.1:1104-ENST00000230449.9:82961|2
EKTESLISCGEGNIM
>ENST00000265734.8|SNV-61771-A-T|4
HLETFEHPNVVRLFDVCTVSRSDR
>ENST00000367405.4|INDEL-783-A-AA|1
KESEVPC
>ENST00000370598.6|SNV-725831-C-G|1
SVYLCTDDNLRGADMDIVHPQER
>ENST00000644049.1|SNV-394175-G-C|1
YGPCAGQGEPGQK
>ENST00000481053.5|SNV-3061-C-T|13
CTRTASRPSCCRWR
>ENST00000481053.5|SNV-3061-C-T|27
SRPTPSSPCARTSARARPDASGAWR
>ENST00000262410.9|SNV-102232-G-T|3
LQTAPVPMPDLKNVNSKIGSTENLK
>ENST00000419336.6|SNV-3511-G-A|3
AMLQSGAPNGPWATVGMGEAR
>ENST00000308208.10|SNV-6718-C-G|2
EQQAEAEVRK
>ENST00000489023.5|SNV-124509-C-A|4
KGVLGVQASTALSQR
>ENST00000666250.1|SNV-592777-A-G|5
QVAGSDPRLEQDYHSKCR
>ENST00000536195.1|SNV-212091-C-T|1
AHPPSPTCLPSSPLPSTPASSRGK
>ENST00000344191.8|SNV-125044-G-T|2
QQQIHIVDMLSK
>ENST00000649406.1|SNV-323404-T-A|2
FSKDIAILDDLLPLTIFDFIQL
>ENST00000481053.5|SNV-3061-C-T|5
SPLSGTRAHK
>ENST00000563615.5|SNV-26669-G-T|1
SLIPQFQAGWPPYQKTGVVPRR
>ENST00000453061.7|SNV-24545-A-G|6
DKGRGSPSTSEVLR
>ENST00000621676.4|SNV-4136-C-T|3
GYLIIVSRDWKVSPK
>ENST00000320201.8|MNV-159366-GG-G|6
QALAWRGPLASLSWTLEK
>ENST00000416796.5|SNV-67108-C-A|3
KCFKNDIHK
>ENST00000641172.1|SNV-5196-G-A|1
LCVIFVSIS
>ENST00000397063.8|SNV-158458-A-C|1
DLIDILWRPDIDLGVSREVFDFSQR
>ENST00000293217.10|INDEL-29601-A-AA|7
LVEIAAKKPSK
>ENST00000649064.1|SNV-35988-C-T|2
RPAVAPTPFSTSSSPR
>ENST00000409195.6|MNV-361298-TA-T|8
VTVQLPTESIQKNQEDSSRWFPGSK
>ENST00000549512.1|SNV-7840-G-T|7
MRAGIPCPAAPEECSCGPLFFR
>ENST00000320201.8|MNV-159366-GG-G|1
WLCLTSSTPATGSQQTWSPFC
>ENST00000648407.1|SNV-9614-G-A|5
VQPGDRVNVTDIYR
>ENST00000389286.9|SNV-69567-G-C|3
SPTDILISWLPIPAKYRPGQVVLYR
>ENST00000479187.5|SNV-131663-A-C|3
MAVLDQFTEQPMKETKWL
>ENST00000646076.1|SNV-48404-C-T|3
EGDAVEAIVEEFETFIKGK
>FUSION-ENST00000509874.5:28959-ENST00000354891.7:150595|63
TRSELCEFNYLKLFK
>ENST00000340437.8|SNV-19060-C-T|3
EHERHWDR
>ENST00000354334.7|SNV-34931-G-A|4
RSAVASSMVKQK
>FUSION-ENST00000606011.1:1104-ENST00000230449.9:82961|11
CVKYYQVDNYYFTCICCLDTIR
>FUSION-ENST00000509874.5:28959-ENST00000354891.7:150595|68
ELFKTLKTR
>ENST00000269033.7|SNV-294146-A-G|2
SRMEELGGGR
>ENST00000486762.6|SNV-8071-G-A|3
QKLSGQLSNARNK
>ENST00000568987.1|SNV-26669-G-T|2
MATVPEDGGCSQEGDMNSEGI
>ENST00000566078.2|SNV-48404-C-T|3
QSKPLWRSSKLLLK
>ENST00000481053.5|SNV-3061-C-T|39
RGSWTGAAPTSR
>ENST00000570308.5|SNV-108691-G-A|2
VDATFNWSKNK
>ENST00000372213.8|SNV-9420-C-A|3
LKARMADLR
>ENST00000498428.5|SNV-1132198-C-T|2
WHQFSTISWSK
>ENST00000467212.5|SNV-2227-G-C|1
QLLAGFGEAAPRFR
>ENST00000502492.6|SNV-913-G-T|3
ERGTVLAEDQLSQMSKQLDMFK
>ENST00000328194.8|SNV-122614-A-G|1
NVFVWDFLEKAQTYYETLEK
>FUSION-ENST00000509874.5:28959-ENST00000354891.7:150595|99
MNLPRILQITVK
>ENST00000293217.10|INDEL-29601-A-AA|3
SDSQKKQGGSLEPNFC
>ENST00000373825.7|SNV-48753-G-A|5
SRAPPPSGSAVSTAPQPKPADK
>ENST00000382073.4|SNV-21493-T-G|2
RNSICEMNKSYL
>ENST00000521360.5|SNV-5648-A-T|1
MLFSSIKEKYPSHR
>ENST00000282516.13|SNV-109093-G-A|1
SRPDSPHVKQGDSNKSR
>ENST00000621676.4|SNV-4136-C-T|1
DWKVSPKSEFTSR
>ENST00000490993.5|SNV-18159-A-G|11
MILVMFCGTYMMNKGK
>ENST00000666250.1|SNV-592777-A-G|4
LEQDYHSKCR
>ENST00000481053.5|SNV-3061-C-T|21
RRCSSCSAWHYVR
>ENST00000289004.8|SNV-23780-A-G|2
HNHQGFGAGNFDSLFK
>ENST00000506502.2|SNV-135592-T-A|2
EDDGHELQAALR
>ENST00000373825.7|SNV-48753-G-A|3
APPPSGSAVSTAPQPKPADK
>ENST00000282516.13|SNV-109093-G-A|2
SRPDSPHVKQGDSNK
>ENST00000481053.5|SNV-3061-C-T|43
RPCSRPGCRSWRPPSRR
>ENST00000481053.5|SNV-3061-C-T|33
TGGRRCGTTR
>ENST00000453061.7|SNV-24545-A-G|1
GSPSTSEVLRGREK
>FUSION-ENST00000614100.1:27856-ENST00000623511.1:23702|1
RILPKSV
>ENST00000314355.7|SNV-137-C-G|7
MAHKQIYYSDKYLDEHYEYR
>FUSION-ENST00000509874.5:28959-ENST00000354891.7:150595|79
MSLLLLFYRGRVSLCRPGWR
>FUSION-ENST00000521096.5:41924-ENST00000523442.5:13078|16
QRWQLWSKWR
>ENST00000434865.5|SNV-6502-G-T|1
HGQICGAVSICRHLPQ
>ENST00000489540.1|SNV-14222-A-T|5
LGESGLCWHWGDVWLVQRQR
>FUSION-ENST00000521096.5:41924-ENST00000523442.5:13078|31
VAALEQVESQKRIQNWSGS
>ENST00000441131.7|SNV-235912-T-A|3
KTRDGFEEHIGLNYLGHFLLTN
>ENST00000441131.7|SNV-235912-T-A|2
TRDGFEEHIGLNYLGHFLLTN
>ENST00000220676.2|SNV-118080-G-T|1
EQDMVPIYLSANCSTVNIQSVPK
>ENST00000602321.5|SNV-3221-G-A|1
SPHGCSQQPPPAALRSGIPR
>ENST00000484563.1|SNV-13358-G-A|1
TLINKARVETQVK
>ENST00000308208.10|SNV-6718-C-G|4
AKEQQAEAEVRK
>FUSION-ENST00000509874.5:28959-ENST00000354891.7:150595|75
VSLCRPGWR
>ENST00000394329.8|SNV-1467-G-A|1
DLTPDRATGRPWLPLHTLSVSQLLR
>ENST00000377110.7|SNV-909526-A-G|5
VENMSMRLGEVNER
>ENST00000481053.5|SNV-3061-C-T|51
PWSSGPARSCCGSCSRR
>ENST00000522138.1|SNV-33880-G-A|4
MRKHLETTLCGQQK
>ENST00000556644.5|SNV-35614-G-C|1
AATAAAAAAAGRPIRTEFTSM
>ENST00000347898.7|SNV-65545-T-C|1
AILWLCGTQEKGKEELPAR
>FUSION-ENST00000509874.5:28959-ENST00000354891.7:150595|102
KIQKEEK
>ENST00000565054.5|SNV-115392-A-G|6
IEGFLDIMEIKEIRPGKNSEDFER
>ENST00000514252.1|SNV-109968-G-T|5
KKWCHYFLVK
>ENST00000341832.10|SNV-3617-A-G|2
MEITIRNSPCRR
>ENST00000491397.1|SNV-21687-G-A|5
LAHPYGFTRVISSYR
>ENST00000614075.4|SNV-32234-C-G|1
DVTSPMNERDVESSSSSSSR
>ENST00000648407.1|SNV-9614-G-A|4
VQPGDRVNVTDIYRAVPIR
>ENST00000313294.7|SNV-24411-G-T|1
FSIMLTLGHCTDDCAEK
>ENST00000481053.5|SNV-3061-C-T|47
RRPCSRPGCR
>ENST00000556339.5|SNV-35614-G-C|4
LGKQTAAKAATAAAAAAAGRPIR
>ENST00000357232.10|SNV-1381-G-C|5
AAVREDAQPGPEVCR
>ENST00000643684.1|SNV-45749-T-A|2
AIMTSDFGL
>ENST00000503467.1|SNV-27476-G-T|4
MPALKQGTVSGGCLSSNIIQDRL
>ENST00000409195.6|MNV-361298-TA-T|5
WFPGSKENLADLTEGNFQEVK
>ENST00000481053.5|SNV-3061-C-T|49
SCCGSCSRR
>ENST00000642318.1|SNV-377799-G-T|7
KDLLHSEGVTAQEDSVWRNG
>ENST00000314355.7|SNV-137-C-G|3
YLDEHYEYR
>ENST00000555122.1|SNV-29096-G-T|1
VQTGQVDVKLP
>ENST00000413465.6|SNV-12408-G-T|3
TCPVQLWVDSTPPPGTRFRAMAIYK
>ENST00000342992.10|SNV-106939-C-T|2
AVLIVQEPPSFVK
>ENST00000260983.8|SNV-377799-G-T|5
RFCVEKWVK
>ENST00000614960.4|SNV-2543-A-T|1
ISFVASSVPLDEDPQVIEMMADKK
>ENST00000235180.4|SNV-24772-C-T|3
SESPSCIR
>ENST00000481053.5|SNV-3061-C-T|2
WRGCDQPPRPAA
>ENST00000554284.1|SNV-28466-A-G|2
LLRDLTRR
>ENST00000340700.9|SNV-140936-C-G|4
LGLDQRAHSLDMLSAEKR
>ENST00000389394.8|SNV-265155-G-A|1
SGNWVFLQNCHLAVS
>ENST00000520046.1|SNV-73436-G-C|1
STLWHPNH
>ENST00000375320.5|SNV-1809-A-G|1
QRLHELQEKLSPLGEEMR
>FUSION-ENST00000509874.5:28959-ENST00000354891.7:150595|71
MELFKTLK
>ENST00000526969.1|SNV-100758-A-G|1
HHHHHEH
>ENST00000293217.10|INDEL-29601-A-AA|4
RSDSQKK
>FUSION-ENST00000606011.1:1104-ENST00000230449.9:82961|9
YYQVDNYYFTCICCLDTIRETHEL
>ENST00000354334.7|SNV-34931-G-A|1
SAVASSMVKQKLAEVILK
>ENST00000495488.5|SNV-11834-G-A|2
SCQEGRQDPEDGENTAQWR
>FUSION-ENST00000521096.5:41924-ENST00000523442.5:13078|3
VQSSHQINTFSK
>ENST00000640804.1|SNV-385-C-T|5
RTCPCCPCRR
>ENST00000646076.1|SNV-48404-C-T|6
MEGDAVEAIVEEFETFIK
>FUSION-ENST00000414148.6:51581-ENST00000552881.1:777|2
ADLEEQLSDEEKRPIIR
>FUSION-ENST00000521096.5:41924-ENST00000523442.5:13078|37
NEETPVPERSHDPETK
>ENST00000295266.6|SNV-888-C-A|1
GHILMELQTYRYHGHSMSDPGVSYR
>ENST00000392056.8|SNV-164408-G-A|4
QSSTESITKEFYR
>ENST00000504430.5|SNV-109093-G-A|6
NQGTQGKDHLLGNKNQDLTVLMLNK
>ENST00000368423.5|SNV-7471-C-A|2
MSAGCGESSVPPTTHHGSRR
>ENST00000565400.5|SNV-115392-A-G|9
EELRRFR
>ENST00000479810.6|SNV-44472-G-T|4
FRSSWVFIASKGLELPSEIQR
>ENST00000650716.1|SNV-167857-A-C|2
MLQQKGQTLQR
>ENST00000565400.5|SNV-115392-A-G|11
NPPREELR
>ENST00000652525.1|SNV-4663-G-A|4
MNQSIPVAPTPPHR
>ENST00000319715.10|SNV-33814-A-T|6
DKKTDYDTSEYSSSK
>ENST00000346162.10|INDEL-48753-G-GAT|4
QQNGSDLMSSSAFRICSQYCSPA
>FUSION-ENST00000521096.5:41924-ENST00000523442.5:13078|1
LINFGEATQSS
>ENST00000549060.1|SNV-676719-G-T|4
HETWRSTWSTRTR
>ENST00000271308.9|SNV-13358-G-A|1
TLINKAR
>ENST00000485975.1|SNV-3061-C-T|24
SWRPPSRWGRR
>ENST00000367063.6|SNV-15218-G-A|1
VPPTVQKPTTVNIPTTEVSPTSQK
>ENST00000409039.8|SNV-27866-G-T|2
VDGLVTPMENLTFYPFSIK
>ENST00000587569.5|SNV-18730-T-A|8
HNRERTAR
>ENST00000370557.5|SNV-146984-G-T|2
MALNYQGKSHKR
>ENST00000578557.1|SNV-44816-A-G|7
MIKNLVTTNLCYGQR
>ENST00000569182.1|SNV-42215-G-A|1
WGLWCHLCFIK
>ENST00000237837.2|SNV-8950-C-A|2
GNIFGSHYFDPEK
>ENST00000666250.1|SNV-592777-A-G|1
CRSGWDPHRGADNVSTK
>ENST00000373296.8|SNV-16240-C-A|2
YNFSMTSR
>ENST00000651372.2|SNV-167857-A-C|2
SNPTEDNK
>ENST00000485223.1|SNV-1200-C-A|1
VPEFWLPLLWWLTHQR
>FUSION-ENST00000509874.5:28959-ENST00000354891.7:150595|38
TRTPELK
>ENST00000523485.5|SNV-73436-G-C|5
LAFRSTLWHPNHSVTAAR
>ENST00000489692.1|SNV-1913-A-T|4
MGCSLLRRMVVCPGFIV
>ENST00000271588.9|SNV-285246-C-A|1
YKPVALQCIANGIPNTSITWLK
>ENST00000646076.1|SNV-48404-C-T|4
MEGDAVEAIVEEFETFIKGK
>ENST00000562430.5|SNV-33814-A-T|8
LTMTPVSIQVPNVEMKR
>ENST00000489540.1|SNV-14222-A-T|3
SGWFSGR
>ENST00000308208.10|SNV-6718-C-G|6
DSDTPQEPSEKAKEQQAEAEVR
>FUSION-ENST00000414148.6:51581-ENST00000552881.1:777|3
MADLEEQLSDEEKRPIIR
>ENST00000666250.1|SNV-592777-A-G|3
LEQDYHSKCRSGWDPHR
>ENST00000402673.7|SNV-42279-G-T|1
QVYGEGFRWMAQYID
>ENST00000394308.8|SNV-17882-C-G|5
APSPEKGEEESER
>FUSION-ENST00000509874.5:28959-ENST00000354891.7:150595|106
MNAKIADFGKDNFIVS
>ENST00000353777.7|SNV-32409-T-C|2
LGGSRGAPGLLMAVGQDLHCYSYS
>FUSION-ENST00000509874.5:28959-ENST00000354891.7:150595|37
MWATTCSYVFFNFWWR
>ENST00000354334.7|SNV-34931-G-A|2
SAVASSMVKQK
>ENST00000374165.5|INDEL-15312-G-GGCA|1
QQQQQQQQQKKVK
>ENST00000673714.1|MNV-4568-GGGATCAGCACAT-G|1
AIAWVKR
>ENST00000371692.9|MNV-10970-AGGCAGTGCAAG-A|1
GAGHTAAHLYHAER
>ENST00000407683.5|SNV-7490-G-T|1
SGECQLAAVDGGQAGSFLYCNSR
>ENST00000260983.8|SNV-377799-G-T|2
WVKITALPR
>ENST00000492183.5|SNV-87114-T-A|1
LWLEDPRT
>ENST00000565932.5|SNV-34913-A-G|7
CLPGELRSPMLLLSRN
>ENST00000644049.1|SNV-394175-G-C|2
LVYAYKYGPCAGQGEPGQK
>ENST00000359039.5|SNV-1047-G-A|2
VDKYVNNFILK
>ENST00000523485.5|SNV-73436-G-C|2
STLWHPNHSVTAARFPR
>ENST00000481053.5|SNV-3061-C-T|36
GSWTGAAPTSRYWR
>ENST00000357250.10|SNV-8739-C-T|1
GLDGSLQTAAFSNLFSLFDSQWHK
>ENST00000648269.1|SNV-8950-C-A|8
QVPTPDAGK
>FUSION-ENST00000506652.5:22965-ENST00000354891.7:150595|85
MSQEESYLIISVRMEGRR
>ENST00000392056.8|SNV-164408-G-A|3
QSSTESITKEFYRYMLR
>ENST00000389840.7|SNV-82649-C-T|2
GDSSRAEDQVLMR
>FUSION-ENST00000506539.5:55330-ENST00000637164.2:7626|5
YRILRWPSCGSLMSPGGPR
>ENST00000361092.9|SNV-10651-G-A|4
KTFIIGISGVTNSSKTTLAK
>ENST00000533337.1|MNV-1535-GG-G|2
SQQRRSAVCGW
>ENST00000481860.6|SNV-13263-C-G|4
FWTRWAPVSWGWRAPGATQMSPLR
>ENST00000653868.1|SNV-54641-G-T|2
QTLKLCCSVGNV
>ENST00000381196.8|SNV-2094670-G-T|1
EPEEPNVQIQGYR
>ENST00000481053.5|SNV-3061-C-T|53
PWSSGPARSCCGSCSR
>ENST00000265734.8|SNV-61771-A-T|3
LFDVCTVSRSDR
>ENST00000322446.3|SNV-1286-C-T|2
SIFSKIVSLFAEHNDL
>FUSION-ENST00000380985.10:55330-ENST00000637164.2:7626|15
RNGLHLPEQVQNIEMAILR
>ENST00000409039.8|SNV-150921-T-G|1
ERNFYLTKR
>ENST00000467219.5|SNV-27866-G-T|1
ENLTFYPFSIKSSQFWKYVMDEFK
>ENST00000492183.5|SNV-87114-T-A|2
LWLEDPR
>ENST00000413465.6|SNV-12408-G-T|1
FRAMAIYKQSQHMTEVVR
>ENST00000535844.1|INDEL-27804-A-AA|1
DSPDIRL
>FUSION-ENST00000509874.5:28959-ENST00000354891.7:150595|81
MSLLLLFYRGR
>ENST00000308624.10|SNV-132788-G-A|2
QDVVCVGESHQGRNR
>ENST00000393655.4|SNV-4687-C-A|2
YEDIYEER
>ENST00000505045.1|SNV-205332-G-A|1
IQETFILQRN
>FUSION-ENST00000521096.5:41924-ENST00000523442.5:13078|6
SSLQGCLLNITGKTGK
>ENST00000489023.5|SNV-124509-C-A|3
KGVLGVQASTALSQRE
>FUSION-ENST00000521096.5:41924-ENST00000523442.5:13078|15
WQLWSKWR
>ENST00000489692.1|SNV-1913-A-T|3
GCSLLRRMVVCPGFIV
>ENST00000357726.4|SNV-2199-G-T|1
CLQAPLETVLMTECLLSESDLK
>ENST00000371250.4|SNV-120788-A-T|2
IYYLKMSRSTIQNPYVAALYK
>FUSION-ENST00000509874.5:28959-ENST00000354891.7:150595|64
TRSELCEFNYLK
>ENST00000535844.1|INDEL-27804-A-AA|9
LVCLQSVCNSGLKQKSFGLLQK
>ENST00000569929.5|SNV-115392-A-G|6
EIKEIRPGKNSEDFER
>ENST00000549060.1|SNV-676719-G-T|2
KHGDPHGLPEPDS
>ENST00000293217.10|INDEL-29601-A-AA|5
KPSKRSDSQK
>ENST00000251582.12|SNV-205476-G-A|2
QDGSWGAWSPFGSCSRTCGTGVK
>ENST00000481053.5|SNV-3061-C-T|46
RRPCSRPGCRSWRPPSR
>ENST00000646076.1|SNV-48404-C-T|2
MEGDAVEAIVEEFETFIKGKER
>ENST00000416796.5|SNV-67108-C-A|4
LNMVKKK
>ENST00000298910.12|SNV-131663-A-C|1
AAYEGDEVAVKIFNKHTSLR
>ENST00000476724.1|SNV-19576-G-A|2
ALAAILKRR
>ENST00000587044.1|SNV-38279-G-A|3
MLPRKTHR
>FUSION-ENST00000506652.5:22965-ENST00000354891.7:150595|87
MSQEESYLIISVRMEGR
>ENST00000389484.8|SNV-1430668-A-T|1
NVIALAFDYNQ
>ENST00000479187.5|SNV-131663-A-C|5
MAVLDQFTEQPMKETK
>ENST00000651875.1|SNV-3511-G-A|4
MLQSGAPNGPWATVGMGEARR
>ENST00000651105.1|SNV-2094670-G-T|2
MYRSKDIEFIIQWIPLNMSTTG
>ENST00000587569.5|SNV-18730-T-A|4
SGPACGRCTTGSARPGRPGRR
>ENST00000194155.7|SNV-2514-G-T|2
FLKPIIPNFFAQGAER
>ENST00000462833.5|SNV-158460-C-A|1
EVAAHFLARERR
>FUSION-ENST00000482955.5:142-ENST00000570285.1:45142|4
RIPESPGVSGVASRQPGGTK
>ENST00000510882.4|SNV-707-G-T|1
EEEVADE
>ENST00000491397.1|SNV-21687-G-A|8
AVGFMLAHPYGFTRVISSYR
>ENST00000560626.6|SNV-239062-C-A|4
FANFRANTLSTVRFFVDK
>FUSION-ENST00000606011.1:1104-ENST00000230449.9:82961|21
TDPESCAYQGKFRR
>ENST00000235180.4|SNV-24772-C-T|2
SESPSCIRHLVHSVQK
>ENST00000646076.1|SNV-48404-C-T|5
EGDAVEAIVEEFETFIK
>ENST00000651372.2|SNV-167857-A-C|4
EEDVATKRSNPTEDNK
>ENST00000498428.5|SNV-1132198-C-T|5
NKKWHQFSTISWSK
>ENST00000320201.8|MNV-159366-GG-G|4
GPLASLSWTLEKSLQSGGAR
>ENST00000564774.5|SNV-6014-C-A|2
MPPPYSSYR
>ENST00000486762.6|SNV-8071-G-A|7
MQKLSGQLSNAR
>ENST00000411641.7|SNV-230-C-A|3
QPNCDDPETEEAALVAIDYINK
>ENST00000521321.5|SNV-23295-T-A|13
CFIGAFRFLSTIKAK
>ENST00000368423.5|SNV-7471-C-A|4
MSAGCGESSVPPTTHHGSR
>FUSION-ENST00000521096.5:41924-ENST00000523442.5:13078|19
DPMIQRQR
>ENST00000381736.8|SNV-38568-G-A|1
KPPAGNKRR
>FUSION-ENST00000521096.5:41924-ENST00000523442.5:13078|34
SHDPETKVAALEQVESQKR
>ENST00000377147.2|SNV-30283-C-T|2
VFSLLYTVVTPFFNPVIYTMR
>ENST00000476376.5|SNV-124921-T-A|12
NRYLTTGDLDGWLKIR
>FUSION-ENST00000509874.5:28959-ENST00000354891.7:150595|84
VLGLQVCTTAPGSLNIFKIKF
>FUSION-ENST00000614100.1:27856-ENST00000623511.1:23702|5
VVLFSSSDKFTLNQVTRR
>ENST00000280562.9|MNV-159366-GG-G|5
ATRHPASPRSLQSGGAR
>ENST00000263160.4|SNV-39288-A-T|1
SYGATTQANGGWPSGWDKK
>ENST00000554284.1|SNV-28466-A-G|4
FVSLKLLRDLTR
>ENST00000650064.2|INDEL-702-T-TT|1
TFIIFLLPFA
>ENST00000515174.5|SNV-913-G-T|15
NLPANTSRR
>ENST00000522138.1|SNV-33880-G-A|2
KHLETTLCGQQK
>ENST00000322446.3|SNV-1286-C-T|1
IVSLFAEHNDL
>ENST00000481860.6|SNV-13263-C-G|7
MFWTRWAPVSWGWR
>ENST00000264381.8|SNV-51261-C-T|3
IMTKLCAQQCRFWTSFFPK
>ENST00000286614.11|SNV-211386-C-G|5
IPPPTRPLPTVPPHRSIPPADR
>FUSION-ENST00000521096.5:41924-ENST00000523442.5:13078|2
VQSSHQINTFSKLINFGEATQSS
>ENST00000570299.5|SNV-102232-G-T|8
MPDLKNVNSKIGSTENLK
>ENST00000481053.5|SNV-3061-C-T|31
CGTTRSRPTPSSPCAR
>ENST00000373855.5|SNV-66616-G-A|2
DETQVRER
>ENST00000537350.5|SNV-67454-G-A|3
EEKPAGEKAEMEKATEVK
>ENST00000370185.7|SNV-41880-A-G|1
NGSSSDGIAHAEGILNRNHR
>ENST00000535844.1|INDEL-27804-A-AA|2
RDSPDIRL
>ENST00000478934.5|SNV-4059-A-T|2
FFFQFLLGNERATAK
>ENST00000239462.9|MNV-12433-AC-A|7
SSLGSRSK
>ENST00000429519.5|SNV-87114-T-A|1
NEVVAGRSK
>ENST00000566078.2|SNV-48404-C-T|4
MQSKPLWRSSKLLLK
>ENST00000257566.7|SNV-9583-G-T|1
CLGAEERRSPVR
>ENST00000264963.8|SNV-6502-G-T|2
DRMQPGPVFGNMDKFVGL
>ENST00000562430.5|SNV-33814-A-T|1
TPVSIQVPNVEMKRMN
>ENST00000560626.6|SNV-239062-C-A|2
ANTLSTVRFFVDK
>FUSION-ENST00000509874.5:28959-ENST00000354891.7:150595|59
RIKYGEEGK
>ENST00000555992.1|SNV-32409-T-C|2
MAVGQDLHCYSYS
>ENST00000651372.2|SNV-167857-A-C|3
RSNPTEDNK
>ENST00000375320.5|SNV-1809-A-G|2
QRLHELQEK
>ENST00000587569.5|SNV-18730-T-A|1
CTTGSARPGRPGRRR
>ENST00000476724.1|SNV-19576-G-A|3
ALAAILKR
>ENST00000357232.10|SNV-1381-G-C|2
EDAQPGPEVCRVR
>ENST00000334583.11|SNV-3221-G-A|1
GGLGPPTGVANSLPPQLFAAVSR
>FUSION-ENST00000380985.10:55330-ENST00000637164.2:7626|16
MGKRNGLHLPEQVQNIEMAILR
>ENST00000409694.6|SNV-418658-T-A|3
IATTSSKDWAQLKIPSYFSMSWESN
>ENST00000360029.4|SNV-964-C-A|6
SGFLTLGYRGSYTTVRDNQAEAK
>ENST00000367245.5|SNV-61-T-C|1
NYFSLAALQRDRIK
>FUSION-ENST00000521096.5:41924-ENST00000523442.5:13078|36
SHDPETK
>ENST00000474993.5|SNV-1607-G-C|1
NRTVMRK
>ENST00000402673.7|SNV-42279-G-T|2
QVYGEGFR
>ENST00000374165.5|INDEL-15312-G-GGCA|4
QQQRQQQQQQQQQKK
>ENST00000268919.6|SNV-528-C-G|1
VPSKPCVMKQKK
>ENST00000373825.7|INDEL-48753-G-GAT|2
LPDLQSVLLPSLNQLTKCQR
>FUSION-ENST00000521096.5:41924-ENST00000523442.5:13078|18
DPMIQRQRWQLWSK
>ENST00000359039.5|SNV-1047-G-A|3
IANTYNLIKVDKYVNNFILK
>ENST00000322507.13|SNV-16355-G-C|2
YILDFIAALVSAFHIGEEK
>FUSION-ENST00000509874.5:28959-ENST00000354891.7:150595|40
MFFLIFGGDGESLCWPGRTRTPELK
>ENST00000480136.1|SNV-20568-A-G|4
MGHESIQR
>ENST00000372213.8|SNV-9420-C-A|2
ARMADLR
>ENST00000328194.8|SNV-122614-A-G|2
NVFVWDFLEK
>ENST00000256108.10|SNV-5648-A-T|3
VEKMLFSSIKEK
>ENST00000237837.2|SNV-8950-C-A|1
GNIFGSHYFDPEKCR
>ENST00000293618.12|SNV-83447-A-G|1
NGEEQYVPPRSPK
>ENST00000369937.5|SNV-8071-G-A|1
LSGQLSNARNK
>FUSION-ENST00000509874.5:28959-ENST00000354891.7:150595|7
MMIYHFNANSILLFNGILIFVFGK
>ENST00000237837.2|SNV-8950-C-A|4
YLCMDFRGNIFGSHYFDPEK
>ENST00000514252.1|SNV-109968-G-T|2
WCHYFLVK
>ENST00000344191.8|SNV-125044-G-T|1
QQQIHIVDMLSKEIQELQSKPDR
>ENST00000490993.5|SNV-18159-A-G|5
MFCGTYMMNKGKWK
>ENST00000283365.13|SNV-386334-C-A|1
TQFEDLVP
>ENST00000478934.5|SNV-4059-A-T|3
FFFQFLLGNER
>ENST00000419474.5|SNV-22611-C-T|4
TKSSWQCKVCSYETNISCNLR
>ENST00000453061.7|SNV-24545-A-G|4
GRGSPSTSEVLRGR
>FUSION-ENST00000509874.5:28959-ENST00000354891.7:150595|15
MSDGEFLR
>ENST00000436072.7|SNV-111476-C-G|1
VKPTLATYLSKN
>ENST00000397899.7|SNV-112972-G-C|1
EDPSSRPATPELAEPESAPTLR
>ENST00000481860.6|SNV-13263-C-G|5
FWTRWAPVSWGWR
>ENST00000419336.6|SNV-3511-G-A|2
AMLQSGAPNGPWATVGMGEARR
>ENST00000341832.10|SNV-3617-A-G|1
NSPCRREDSMEDR
>ENST00000504290.5|SNV-12408-G-T|5
FCQLAKTCPVQLWVDSTPPPGTRFR
>ENST00000479810.6|SNV-44472-G-T|6
KFRSSWVFIASK
>FUSION-ENST00000521096.5:41924-ENST00000523442.5:13078|7
SSLQGCLLNITGK
>ENST00000561333.1|SNV-24411-G-T|1
MIVRKISMTFLK
>FUSION-ENST00000606011.1:1104-ENST00000230449.9:82961|17
DMNLSKMR
>ENST00000553781.5|SNV-17445-C-T|4
FYSGFNSRPRGCVYR
>ENST00000481053.5|SNV-3061-C-T|14
CTRTASRPSCCR
>ENST00000564208.5|SNV-6014-C-A|2
PPPYSSYRLYPVLSLPSGR
>FUSION-ENST00000606011.1:1104-ENST00000230449.9:82961|1
TESLISCGEGNIM
>ENST00000260983.8|SNV-377799-G-T|4
FCVEKWVK
>ENST00000344876.8|MNV-11463-CT-C|3
HELMDASELVAEINKLLQDVRQSR
>ENST00000648269.1|SNV-8950-C-A|9
MQVPTPDAGK
>ENST00000413465.6|SNV-12408-G-T|4
TCPVQLWVDSTPPPGTRFR
>ENST00000278314.5|SNV-20099-T-C|3
VHTGEKPYTCPECGKGLSKSSK
>ENST00000592068.5|SNV-32234-C-G|2
RGPLLPGCHLPHE
>ENST00000299454.4|SNV-560-C-T|1
VNYFFCDSPPVLK
>ENST00000553558.6|SNV-52398-G-T|2
TTLIHTMLSVELNSCQWK
>ENST00000653868.1|SNV-54641-G-T|3
MQTLKLCCSVGNV
>ENST00000549512.1|SNV-7840-G-T|5
MRAGIPCPAAPEECSCGPLFFRK
>ENST00000513963.1|INDEL-38744-C-CA|4
VFIFNPKKR
>ENST00000490993.5|SNV-18159-A-G|3
MMNKGKWK
>ENST00000301607.8|SNV-18730-T-A|2
VWEMHNRER
>ENST00000231021.9|SNV-205332-G-A|1
YILTGDGAGSLFVIDENTGDIHTAK
>ENST00000260128.8|SNV-161153-A-G|2
EIGALQDKIK
>ENST00000370598.6|SNV-725831-C-G|5
ENSELRRSVYLCTDDNLR
>ENST00000587044.1|SNV-38279-G-A|4
RPSAVGSSVMLPRKTHR
>ENST00000481053.5|SNV-3061-C-T|16
CSSCSAWHYVRTPRCTR
>ENST00000565932.5|SNV-34913-A-G|9
CLPGELR
>ENST00000366695.3|SNV-124-G-T|4
SSRAVLQFPVGRVHR
>ENST00000481053.5|SNV-3061-C-T|17
CSSCSAWHYVRTPR
>ENST00000505045.1|SNV-205332-G-A|2
IQETFILQR
>ENST00000521321.5|SNV-23295-T-A|1
FSGPLEPSSTGPAFYH
>ENST00000262367.10|SNV-88635-C-T|3
ACQVAHCAFSR
>ENST00000523710.5|SNV-5648-A-T|1
LFSSIKEKYPSHSFIGEESVAAGEK
>FUSION-ENST00000509874.5:28959-ENST00000354891.7:150595|44
MFFLIFGGDGESLCWPGR
>ENST00000547043.1|SNV-41586-T-C|1
DAMFYLETQQKI
>ENST00000261978.9|SNV-109149-C-G|4
TTYTECCCQDGEAWSQQCALCPR
>ENST00000590803.5|SNV-32234-C-G|2
RASAAGMSPPP
>ENST00000433154.6|SNV-24411-G-T|1
FSIMLTLGHCTDDCEENQYDLFK
>ENST00000450521.5|SNV-16385-C-A|4
VEESQQKNTPTTDSPSK
>ENST00000397833.3|SNV-3919-C-T|2
QAPGCISTSPTLRR
>ENST00000340437.8|SNV-19060-C-T|2
EHERHWDRER
>ENST00000485975.1|SNV-3061-C-T|23
WGRRQGR
>ENST00000282516.13|SNV-109093-G-A|3
SRPDSPHVK
>ENST00000621676.4|SNV-4136-C-T|5
LIAHWFRGYLIIVSRDWK
>ENST00000521321.5|SNV-23295-T-A|7
LPCKFTTRR
>ENST00000370557.5|SNV-146984-G-T|1
SHKRSAVEK
>ENST00000445597.6|SNV-111158-A-G|3
HCKEFWVITASFISKLDGSR
>ENST00000646991.2|SNV-303-T-A|3
MAMNSKQPYGMHPVLQEPK
>ENST00000371692.9|MNV-10970-AGGCAGTGCAAG-A|4
TATGLPAAWRARRPPR
>ENST00000275162.10|SNV-1592-C-T|1
ACLELNENPDTLHQDIQEVR
>ENST00000522138.1|SNV-33880-G-A|3
RKHLETTLCGQQK
>ENST00000416796.5|SNV-67108-C-A|2
CFKNDIHK
>ENST00000376811.5|SNV-10651-G-A|2
GNVISCVTNSSKTTLAK
>ENST00000490993.5|SNV-18159-A-G|2
MNKGKWK
>ENST00000487664.5|SNV-175-G-C|1
TFEFDDGQSAPR
>ENST00000555122.1|SNV-29096-G-T|2
TTDLSIQPPSADLKVQTGQVDVKLP
>ENST00000476946.2|SNV-125044-G-T|3
KQQQIHIVDMLSKEIQELQSKPDR
>ENST00000649838.1|SNV-9614-G-A|1
VAGITDIYRAVPIRVNPR
>ENST00000570308.5|SNV-108691-G-A|3
VDATFNWSK
>ENST00000457545.7|SNV-20371-A-G|3
AFEKTLKDLR
>ENST00000550015.1|SNV-394175-G-C|9
MLISMDLVQAKENLGK
>ENST00000409195.6|MNV-361298-TA-T|9
VTVQLPTESIQKNQEDSSR
>ENST00000361092.9|SNV-10651-G-A|6
KTFIIGISGVTNSSK
>ENST00000666250.1|SNV-592777-A-G|2
CRSGWDPHR
>ENST00000643684.1|SNV-45749-T-A|1
MTSDFGL
>ENST00000515174.5|SNV-913-G-T|14
NLPANTSRRSGR
>ENST00000643684.1|SNV-45749-T-A|3
SSSLPKAIMTSDFGL
>FUSION-ENST00000521096.5:41924-ENST00000523442.5:13078|13
GSRTGVEAEAMPSFMSDEAVSSDLK
>ENST00000379274.6|SNV-87441-A-T|2
VGQLLKQTSSFQR
>ENST00000367245.5|SNV-61-T-C|5
TQVYEGLCKNYFSLAALQR
>ENST00000416074.6|SNV-16368-G-A|1
TPRSGRLQER
>ENST00000526899.5|MNV-1535-GG-G|3
ARPCPQTWVSTHVRPATGLARSQQR
>ENST00000378988.5|SNV-3881-T-C|3
MKALEFLAK
>FUSION-ENST00000397128.6:28959-ENST00000354891.7:150595|5
TSCGSPNYAAPEVISGRR
>ENST00000265922.8|SNV-201907-C-G|1
VHIYLRSRTR
>ENST00000308378.7|SNV-124921-T-A|5
IRNIEEYCLNSSK
>ENST00000402673.7|SNV-42279-G-T|4
RQVYGEGFR
>ENST00000341832.10|SNV-3617-A-G|3
MEITIRNSPCR
>ENST00000561333.1|SNV-24411-G-T|6
VWIQEKNLASCLLLVIAQMIVR
>ENST00000397899.7|SNV-112972-G-C|2
LQHSSALTASVEEGGVPR
>ENST00000556339.5|SNV-35614-G-C|3
QTAAKAATAAAAAAAGRPIR
>ENST00000614960.4|SNV-2543-A-T|2
ISFVASSVPLDEDPQVIEMMADK
>ENST00000549060.1|SNV-676719-G-T|9
STQSLGIVFGPTLLRAENET
>ENST00000368489.5|SNV-23513-A-G|3
KGDSASSPSGGADKPLKG
>FUSION-ENST00000397128.6:22965-ENST00000354891.7:150595|91
NGRAEAEDGLLLYCGENEHGR
>ENST00000506502.2|SNV-135592-T-A|1
EDDGHELQAALRHAPGAAR
>ENST00000653868.1|SNV-54641-G-T|1
LCCSVGNV
>ENST00000434865.5|SNV-6502-G-T|4
ACVWKHGQICGAVSICR
>ENST00000453061.7|SNV-24545-A-G|2
GSPSTSEVLRGR
>ENST00000651875.1|SNV-3511-G-A|6
MLQSGAPNGPWATVGMGEAR
>FUSION-ENST00000521096.5:41924-ENST00000523442.5:13078|11
TGVEAEAMPSFMSDEAVSSDLKMMK
>ENST00000427473.3|MNV-2998-CT-C|4
MMGNELTFQMIPSARAPPVEIK
>ENST00000372476.8|SNV-8137-G-A|3
GSIELRKPDDTVLLSTKAIVEPEK
>ENST00000569496.5|SNV-67-C-G|1
AGCSRRLVAELQGALDACAQR
>ENST00000368489.5|SNV-23513-A-G|1
GDSASSPSGGADKPLKG
>ENST00000367607.8|SNV-141151-A-G|1
VCKQAVFDLTK
>ENST00000439388.6|SNV-37011-A-G|5
RLLADEYAFAFPPHHDTIK
>ENST00000578557.1|SNV-44816-A-G|5
MIKNLVTTNLCYGQRLAPLHK
>ENST00000481053.5|SNV-3061-C-T|8
RSPLSGTR
>FUSION-ENST00000509874.5:28959-ENST00000354891.7:150595|105
NAKIADFGKDNFIVS
>ENST00000346162.10|INDEL-48753-G-GAT|5
QQNGSDLMSSSAFR
>ENST00000463400.1|INDEL-8522-C-CA|2
QGVYLQPQKK
>ENST00000449103.5|INDEL-21405-T-TTT|1
GNISSSRPTSTPSTTAARP
>ENST00000429519.5|SNV-87114-T-A|2
NEVVAGR
