# Supplementary material for: Identification of non-canonical peptides with moPepGen
Source: Nat Biotechnol. 2025 Jun 16;44(4):568–73. doi: 10.1038/s41587-025-02701-0 (PMC12680078; doi:10.1038/s41587-025-02701-0)
Supplement: Supplementary file 4 — Supplementary Data: Cancer cell line variant peptide database. Custom peptide database FASTA file for each of the 376 cell lines from the Cancer Cell Line Encyclopedia with proteomics characterization or used in the reference channel. Variant peptide FASTA files were produced by moPepGen as the result of cell-line-specific publicly available mutations and fusions. [file 41587_2025_2701_MOESM4_ESM.zip › ACH-000511.fasta]

>ENST00000515059.6|SNV-372046-T-C|3
VAVKVFFTTEEASWLR
>ENST00000648994.1|SNV-48925-G-A|2
ELISMECYNIYSKTWTK
>ENST00000617050.1|SNV-298-G-T|1
GSFVVDIAKDLGLEPRELAER
>ENST00000467216.2|MNV-333084-CC-C|11
RENLVSR
>ENST00000486089.1|SNV-36341-C-T|10
MPMMYQSNVKSLLLSLMLEKD
>ENST00000498312.1|SNV-1060-C-T|3
CEWLDVGLEVIGESPCR
>ENST00000393811.6|SNV-134545-T-C|2
MSIKLGKLSSSTK
>FUSION-ENST00000588559.5:9271-ENST00000433386.7:14095|14
EHVAPGRMSASPQVWSESRR
>ENST00000416073.6|SNV-9319-A-C|3
LPGNLFQRWHVPLDLQMTR
>ENST00000471275.1|SNV-37213-T-C|2
LFERFSKNMLT
>ENST00000435029.6|SNV-2432-A-T|6
HLNDLLEDRKILALDVVQLK
>ENST00000435029.6|SNV-2432-A-T|3
ILALDVVQLK
>ENST00000313367.7|SNV-116263-T-C|2
VPLWLQPSEDMEK
>ENST00000435029.6|SNV-2432-A-T|1
ILALDVVQLKEKK
>ENST00000533770.5|SNV-291545-T-G|6
MSSASLVQSSQK
>ENST00000244728.10|MNV-333084-CC-C|5
GEKGEPGVEVPLDQK
>ENST00000343200.9|SNV-68971-G-C|2
EFEHSTLKPNRK
>ENST00000254657.8|SNV-43714-G-A|2
EDENGSPLNHRIK
>ENST00000355754.7|SNV-7479-G-A|3
IQNSNMPREYIRHFFR
>ENST00000503849.5|SNV-4574-G-T|2
RIITIKIP
>ENST00000243189.12|SNV-91665-T-C|4
GQRHYGFGR
>ENST00000309235.6|SNV-9190-G-A|3
SSQLDESALDK
>ENST00000645237.2|SNV-130930-C-G|5
ITILVTHQLQYLKAASQIVILK
>ENST00000645237.2|SNV-130930-C-G|3
AASQIVILK
>ENST00000490944.1|SNV-1060-C-T|3
SGLPEAALWK
>ENST00000333628.4|MNV-3207-AGCTCAC-A|2
ALTVPDQQMFDSKNMMAACDPR
>ENST00000305135.10|SNV-88393-C-T|1
TVPVTSQLSKPGTTMLR
>ENST00000333628.4|MNV-3207-AGCTCAC-A|1
ALTVPDQQMFDSKNMMAACDPRHGR
>ENST00000515059.6|SNV-372046-T-C|1
VFFTTEEASWLRETEIYQTVLMR
>ENST00000274217.4|SNV-19605-C-G|6
FKRNLSVEAEVDLLSYCGR
>ENST00000284425.7|SNV-18593-G-A|3
HPSDDYFEPVAPEFQGK
>ENST00000547314.5|SNV-24965-G-C|1
DTPFVCAPSSK
>ENST00000257189.5|SNV-9366-A-T|5
FAKPCREGEDNSNR
>ENST00000329312.5|SNV-12556-G-A|1
NVKKDTESTDAESGDSK
>ENST00000338316.9|SNV-420770-G-T|1
QYMHIGTMVDFAFALVGKLDAINK
>ENST00000529970.5|SNV-132898-G-A|6
ANRKGESEESCR
>ENST00000343457.3|SNV-22741-C-A|1
SISSESARSK
>ENST00000366603.6|SNV-98912-T-C|2
EDSPSSEAEEEEEEEDDEK
>ENST00000504742.1|SNV-12061-G-A|3
LLGLMGVRKALER
>ENST00000333628.4|MNV-3202-GCCC-G|1
ALTVELTQQMFDSKNMMAACDPR
>ENST00000450873.6|SNV-101613-C-T|3
EFIEFLKTFYKTGQEIYK
>ENST00000360325.11|SNV-3561-G-A|3
AGYHVPR
>ENST00000490133.5|SNV-193652-G-A|1
PTEPKILLNGERK
>ENST00000304032.13|SNV-303762-T-C|1
QQLSTGPCK
>ENST00000652736.1|INDEL-34156-A-AA|3
QWDSDEMEQEEDILLLQRTQKNC
>ENST00000509580.2|SNV-68856-C-G|5
DTRFAELLALESEAGVPALVGR
>ENST00000297156.4|SNV-104-G-C|1
ERPGVPAGSGLSASQRRAELR
>ENST00000257430.9|SNV-131608-C-T|1
CHVDQPIDYSLKYATDIPSSQK
>ENST00000531641.1|SNV-91052-T-G|2
RLQWRLARP
>ENST00000526381.2|SNV-109602-A-G|1
ESSAGGRRSLPLQSL
>ENST00000498312.1|SNV-1060-C-T|2
SQGEEGLLQESSLGMR
>ENST00000610318.4|SNV-304156-C-T|3
RTRTCTNLAPLNGGAFCEGQSVQK
>ENST00000393811.6|SNV-134545-T-C|1
SIKLGKLSSSTK
>ENST00000367742.7|SNV-55564-C-G|3
GGRGQTRDYPQYR
>ENST00000295989.9|SNV-19439-G-A|2
QLKDQSVRAR
>ENST00000556881.5|SNV-19515-C-T|2
LSFSPRNYK
>ENST00000338625.9|SNV-15790-G-A|1
CQLQTMYEMETSGKIAK
>ENST00000572449.6|SNV-7589-C-G|4
KASSPQPSPPEEILEPRK
>ENST00000264709.7|SNV-42387-C-T|2
EECQEPSTTARK
>ENST00000512033.1|MNV-187426-AAGATTA-A|3
ESENLDCAVYFK
>ENST00000284425.7|SNV-18593-G-A|2
HPSDDYFEPVAPEFQGKEAIR
>ENST00000483591.6|SNV-238849-C-T|2
MCCFHRVFLTSL
>ENST00000377071.9|SNV-138671-G-A|3
SPPRVISRPPPSMSPPKCIQMER
>FUSION-ENST00000376350.8:9271-ENST00000433386.7:14095|22
GSRQNVSISTGLVREQEAGLLQFLR
>ENST00000342992.10|MNV-299701-TTCT-T|2
GQVLSTARHQVTTTK
>ENST00000450873.6|SNV-101613-C-T|2
TFYKTGQEIYK
>ENST00000473993.5|SNV-48007-C-T|2
CTYPSSLR
>ENST00000494110.5|MNV-54956-AGAG-A|1
GGPEEEAGGADQQRQ
>ENST00000295989.9|SNV-19439-G-A|3
QLKDQSVR
>ENST00000512033.1|MNV-187426-AAGATTA-A|2
MESENLDCAVYFKN
>ENST00000638680.1|SNV-72793-C-T|8
DEGTVDERAPLIR
>ENST00000262525.6|SNV-3002-G-A|1
EIIMGDPAQSPESKDSTEMSLER
>FUSION-ENST00000376350.8:9271-ENST00000433386.7:14095|23
GSRQNVSISTGLVR
>ENST00000564987.1|SNV-33335-C-T|13
MLALGPKEVREWIQK
>ENST00000268919.6|SNV-492-G-T|5
TATKWVAMIPQKNQTASGYSLDVR
>ENST00000378814.9|SNV-170532-G-C|2
ELEQLRQQLSPDTQPQSSGPDR
>ENST00000396862.2|SNV-5389-C-T|2
CSAGVPVRGVELQAAAER
>ENST00000509580.2|SNV-68856-C-G|2
SAFKIPFLIR
>ENST00000307659.6|SNV-81644-G-T|1
AVLRSEYHLWEGQKESLEK
>ENST00000506289.5|SNV-4030-A-G|1
GVDVLNEAIGTL
>ENST00000274217.4|SNV-19605-C-G|2
NLSVEAEVDLLSYCGREWK
>ENST00000243189.12|SNV-91665-T-C|3
GQRHYGFGRTVYPEEHSR
>ENST00000489023.5|SNV-116341-G-T|2
SALLVSWTKMK
>ENST00000515056.5|SNV-4030-A-G|7
GTLPVTKAMGVDVLNEAIGTLTAR
>ENST00000337147.11|SNV-42924-A-G|5
IGFPWSEIRNISFNDR
>ENST00000512033.1|MNV-187426-AAGATTA-A|8
NGERESGLRSLFQK
>ENST00000486089.1|SNV-36341-C-T|7
MYQSNVKSLLLSLMLEK
>ENST00000337147.11|SNV-42924-A-G|3
NISFNDR
>ENST00000334414.10|SNV-105392-A-G|2
VHVVQTECQYVYLHQCVRDVLR
>ENST00000573872.5|SNV-45769-T-C|6
SIFYVPDMVWR
>ENST00000025301.4|SNV-29879-A-G|1
SVIPDTPPSTPLVPSRASSEWDIKK
>FUSION-ENST00000533898.5:9535-ENST00000638917.1:273638|16
MSILRLHLPPDLSDTVSRSSK
>ENST00000367113.5|SNV-47116-C-T|2
FDLTVRMQKQGDDSSEWGNSFF
>ENST00000287652.8|SNV-1281-T-G|5
RSCLREPCDVAPASRPAQR
>ENST00000470303.1|SNV-28013-G-A|8
MGSSASVPTSIMGSYVRR
>ENST00000467216.2|MNV-333084-CC-C|6
RRIWGGWLDGAR
>ENST00000325636.8|SNV-448-T-C|3
QARFPPYPIPAVEPDLLRSVLQQR
>ENST00000647733.1|SNV-282285-G-A|2
DVLGLQNFER
>FUSION-ENST00000376350.8:9271-ENST00000433386.7:14095|21
QNVSISTGLVR
>ENST00000570827.6|SNV-83931-C-T|2
GTSELDRPLQGTLTLLRSVFWKK
>ENST00000503342.1|SNV-170532-G-C|3
SGNWSNSASSSPPTRSHR
>ENST00000495612.1|SNV-5707-G-T|1
VVALTAVLGSGIPVGKEECYLASR
>ENST00000461003.5|SNV-20699-C-G|6
RHSLCWPPAAVPWTPLAPGLK
>ENST00000396533.5|SNV-174131-C-A|4
IQSILQSMARHR
>ENST00000229633.7|SNV-359-T-G|2
DYDSTCVFGR
>ENST00000533770.5|SNV-291545-T-G|2
SSASLVQSSQKIR
>ENST00000409072.3|SNV-1143-C-T|1
NSTRSIM
>ENST00000416073.6|SNV-9319-A-C|2
WHVPLDLQMTR
>ENST00000503342.1|SNV-170532-G-C|5
SGNWSNSASSSPPTR
>ENST00000264380.9|SNV-59070-C-T|1
TLMFFEGCPQHLGCIIKLR
>ENST00000407071.7|SNV-533149-C-T|3
SAGTLPPSSGASPK
>ENST00000264709.7|SNV-42387-C-T|6
DGEEQEEPRGKEECQEPSTTAR
>ENST00000454355.7|SNV-6361-G-A|1
GLRPRCCRQK
>ENST00000323011.7|SNV-130275-G-T|3
DIRENIVRYDDEGGGEEDT
>ENST00000489501.1|SNV-420770-G-T|9
HIGTMVDFAFALVGK
>ENST00000509580.2|SNV-68856-C-G|3
FAELLALESEAGVPALVGRSAFK
>ENST00000396862.2|SNV-5389-C-T|1
CSAGVPVRGVELQAAAERFAR
>ENST00000333628.4|MNV-3202-GCCC-G|MNV-3207-AGCTCAC-A|2
ALTVDQQMFDSKNMMAACDPR
>ENST00000246957.10|SNV-45769-T-C|1
GVADSEDIPLNLSRELLQESALIRK
>ENST00000481806.1|SNV-32054-C-G|11
ITMMNRNESEK
>ENST00000298875.9|INDEL-33283-C-CA|3
VLSYVSCPR
>ENST00000262027.10|SNV-41100-A-G|2
QLAVAEGRPPEAPKGK
>ENST00000440835.6|SNV-258212-G-A|3
GIYGKVEVLVISVNECNNYTIR
>ENST00000367742.7|SNV-55564-C-G|1
GQTRDYPQYRDNKPR
>ENST00000640569.1|SNV-47116-C-T|2
MQKQGDDSSEWGNSFFW
>ENST00000538503.5|SNV-138671-G-A|1
SPPKCIQMER
>ENST00000572449.6|SNV-7589-C-G|5
KASSPQPSPPEEILEPR
>ENST00000489023.5|SNV-116341-G-T|5
GRSALLVSWTK
>ENST00000489501.1|SNV-420770-G-T|5
VDFAFALVGK
>ENST00000264995.8|SNV-223-G-C|3
LGAALGPGNR
>ENST00000485073.5|SNV-48007-C-T|5
HISQFIEVKHTTTSPSTAR
>ENST00000503342.1|SNV-170532-G-C|6
MSGNWSNSASSSPPTR
>ENST00000473125.5|SNV-55300-A-G|5
EHVEKLELGFIQYRGER
>ENST00000461003.5|SNV-20699-C-G|5
MRHSLCWPPAAVPWTPLAPGLKLR
>FUSION-ENST00000588559.5:9271-ENST00000433386.7:14095|16
EHVAPGRMSASPQVWSESR
>ENST00000468221.5|SNV-7964-T-A|1
AVLGQAFYQK
>ENST00000286688.6|INDEL-5509-A-AA|1
EDDLDSLINEILEEPNLDKKTL
>ENST00000338316.9|SNV-420770-G-T|2
QYMHIGTMVDFAFALVGK
>ENST00000481806.1|SNV-32054-C-G|6
MMNRNESEKGWK
>ENST00000416274.7|SNV-25972-G-A|3
GVGAGCNTKEIIDRLR
>ENST00000406785.6|SNV-471615-C-T|1
DSVIAVVFVALGTSVPDTFASK
>ENST00000343200.9|SNV-68971-G-C|4
FREFEHSTLKPNRK
>ENST00000485073.5|SNV-48007-C-T|8
MHISQFIEVKHTTTSPSTAR
>ENST00000463046.5|SNV-250770-T-G|1
GRTCSRR
>ENST00000249071.11|SNV-308-C-T|2
MQVIKCVVVGDGAVGK
>ENST00000311936.8|SNV-5586-G-T|3
MTEYKLVVVGACGVGK
>ENST00000470303.1|SNV-28013-G-A|10
MGSSASVPTSIMGSYVR
>ENST00000376442.8|SNV-10307-A-T|1
SVLRYMTDGMLLR
>ENST00000610318.4|SNV-304156-C-T|1
TCTNLAPLNGGAFCEGQSVQK
>ENST00000326756.4|SNV-11463-A-G|1
TENFSSSVSSKFKVR
>ENST00000333628.4|MNV-3202-GCCC-G|MNV-3207-AGCTCAC-A|1
ALTVDQQMFDSKNMMAACDPRHGR
>ENST00000470303.1|SNV-28013-G-A|7
GSSASVPTSIMGSYVRR
>ENST00000491911.5|SNV-8754-C-T|1
SWCLPCPSRPCWAAASSTSTTTYR
>ENST00000559982.1|SNV-24725-C-T|2
MYHSRTTLRFQLAR
>ENST00000264605.8|MNV-54956-AGAG-A|5
GLGAGVRTEADVEEALR
>ENST00000567163.5|SNV-9884-G-A|1
GHHGLPPGDTEACAGPGRDPGSGHR
>ENST00000640880.1|SNV-72793-C-T|3
GQGSMDEWMK
>ENST00000482722.5|SNV-13877-A-T|7
ASPASRGPR
>ENST00000498312.1|SNV-1060-C-T|4
ILDGCRCEWLDVGLEVIGESPCR
>ENST00000504169.2|SNV-2587-G-T|1
SVYLCTGCGKSKENAK
>ENST00000308982.12|SNV-29404-C-G|1
VMDTVGRRLR
>ENST00000467216.2|MNV-333084-CC-C|5
RIWGGWLDGAR
>ENST00000611543.4|SNV-23402-G-A|2
LNGHPPRVWANGSAPHPER
>ENST00000377071.9|SNV-138671-G-A|4
SPPRVISRPPPSMSPPK
>FUSION-ENST00000588559.5:9271-ENST00000433386.7:14095|8
LGCCSSSAWTASLC
>ENST00000570827.6|SNV-83931-C-T|4
RGTSELDRPLQGTLTLLRSVFWK
>ENST00000244728.10|MNV-333084-CC-C|6
GERGEKGEPGVEVPLDQK
>ENST00000486089.1|SNV-36341-C-T|6
MMYQSNVKSLLLSLMLEKD
>ENST00000416274.7|SNV-25972-G-A|4
GVGAGCNTKEIIDR
>ENST00000470303.1|SNV-28013-G-A|2
GSYVRRWSAALT
>ENST00000355303.9|SNV-9649-G-T|1
QDHPLPCK
>ENST00000393409.2|SNV-25973-T-C|5
QGGTRLTITGENLGLRFEDVRPGVR
>ENST00000472689.5|SNV-250770-T-G|1
FLLAHNYPRGRT
>ENST00000489023.5|SNV-116341-G-T|1
SALLVSWTKMKTQK
>ENST00000353578.8|SNV-47440-G-A|1
VGNVQELSK
>ENST00000638680.1|SNV-72793-C-T|4
MREQWMKEHPSFEPK
>ENST00000435029.6|SNV-2432-A-T|4
KILALDVVQLKEK
>ENST00000257189.5|SNV-9366-A-T|6
EWVKFAKPCREGEDNSNR
>ENST00000297156.4|SNV-104-G-C|5
MESMAVATDGR
>ENST00000371806.4|SNV-4846-C-A|1
GYFLSGWHTIYLPD
>ENST00000652736.1|INDEL-34156-A-AA|2
MEQEEDILLLQRTQKNC
>ENST00000514430.5|SNV-38088-G-T|5
LTLATRFPQTALHLFR
>ENST00000467045.5|MNV-333084-CC-C|6
ERGEKGEPGVEVPLDQK
>ENST00000503849.5|SNV-4574-G-T|8
AMARDENNYYQDT
>ENST00000450873.6|SNV-101614-A-G|3
TFRKTGQEIYK
>ENST00000314607.11|SNV-92960-G-C|1
ESIGSELANSFASNIRIK
>ENST00000255324.10|SNV-23944-G-A|1
TLQLSPSLRTYCDLNQIIR
>ENST00000436693.6|SNV-27721-T-C|3
ISCHPIVSFRHSDLSFNDFK
>ENST00000419067.6|SNV-430-C-G|2
QHAGHETAAQR
>ENST00000380110.8|SNV-124951-G-T|3
YPGPLAQQAHR
>ENST00000583088.6|SNV-39625-G-T|1
LCLMCRVGNLRK
>ENST00000461003.5|SNV-20699-C-G|3
HSLCWPPAAVPWTPLAPGLK
>ENST00000264995.8|SNV-223-G-C|6
LLTQVGAQVLGRLGDR
>ENST00000264995.8|SNV-223-G-C|4
LGDRLGAALGPGNRTHIWLFVR
>ENST00000438793.7|SNV-251238-C-G|1
DGNYWVTDVAVHQVFKLDPNNK
>ENST00000255324.10|SNV-23944-G-A|4
KNNLNAAMNIARTLQLSPSLR
>ENST00000268919.6|SNV-909-C-A|1
YLQNQTFCFDNAFDDK
>ENST00000470303.1|SNV-28013-G-A|6
MGSSASVPTSIMGSYVRRWSAALT
>ENST00000297156.4|SNV-104-G-C|4
ESMAVATDGR
>ENST00000268919.6|SNV-909-C-A|3
QKVDLTRYLQNQTFCFDNAFDDK
>ENST00000461003.5|SNV-20699-C-G|4
RHSLCWPPAAVPWTPLAPGLKLR
>ENST00000411912.5|SNV-250770-T-G|3
FLLAHNYPRGR
>ENST00000308982.12|SNV-29404-C-G|2
VMDTVGRR
>ENST00000478934.5|SNV-7975-G-A|1
YAEFSSTLVSINQTIPNER
>ENST00000564987.1|SNV-33335-C-T|1
GCFGQWRSP
>ENST00000435029.6|SNV-2432-A-T|2
ILALDVVQLKEK
>ENST00000458238.6|SNV-5658-G-C|2
RQGLGTGDQNLSVMPPNGR
>ENST00000376442.8|SNV-10307-A-T|4
LGNEVGYSIRFEDCTSERSVLR
>ENST00000298875.9|INDEL-33283-C-CA|6
QAKKVLSYVSCPR
>ENST00000674056.1|SNV-3434-G-T|4
WLEEADSSTGSPTSIDKIAAQCR
>ENST00000467216.2|MNV-333084-CC-C|2
IWGGWLDGARR
>ENST00000504742.1|SNV-12061-G-A|8
MLLGLMGVR
>ENST00000481806.1|SNV-32054-C-G|8
MMNRNESEK
>ENST00000361921.8|SNV-3068-G-C|2
VLLIFFPDRVK
>ENST00000614830.5|SNV-4574-G-T|2
DENNYYQDTPKQIR
>ENST00000617050.1|SNV-298-G-T|4
ILYSVSEETDKGSFVVDIAK
>ENST00000366603.6|SNV-98912-T-C|1
EDSPSSEAEEEEEEEDDEKEK
>ENST00000262158.7|SNV-1752-G-A|1
GEGTTDSRAHGAGGGGPGR
>ENST00000512033.1|MNV-187426-AAGATTA-A|6
ESGLRSLFQKLEENGDLYLAV
>ENST00000550722.5|SNV-211197-C-T|1
VACLLNVPIESLCLR
>ENST00000451085.5|SNV-32272-C-G|2
VHLNSNR
>ENST00000573872.5|SNV-45769-T-C|9
YTLHYKTDAPLNIRSIFYVPDMVWR
>ENST00000380110.8|SNV-124951-G-T|5
RYPGPLAQQAHR
>ENST00000485073.5|SNV-48007-C-T|9
MHISQFIEVK
>ENST00000268919.6|SNV-492-G-T|2
NQTASGYSLDVRVPSKPCLMK
>ENST00000264380.9|SNV-59070-C-T|2
TLMFFEGCPQHLGCIIK
>ENST00000374435.3|SNV-10383-A-G|3
AFARNAALTRHER
>ENST00000449606.7|SNV-33335-C-T|3
EVREWIQK
>ENST00000265104.4|SNV-167236-G-A|1
VLYQTAGQQGKGITFIFTDNEIK
>ENST00000456601.1|SNV-14706-C-T|2
WGRGYVCSLIL
>ENST00000650645.1|SNV-19957-C-T|2
LHPAFQTPNSPGSGGFPMGR
>ENST00000570415.5|SNV-77886-G-C|4
MSPWLQRSPAITLRSY
>ENST00000410032.5|MNV-54956-AGAG-A|3
TEADVEEALR
>ENST00000355585.9|SNV-47116-C-T|1
FDLTVRMQK
>ENST00000260197.12|SNV-162726-C-T|2
AKAINQTAVECTWIGPR
>ENST00000267622.8|SNV-29861-A-G|1
VRIEVLEKEK
>ENST00000515056.5|SNV-4030-A-G|1
GVDVLNEAIGTLTARGDR
>ENST00000333628.4|MNV-3202-GCCC-G|MNV-3207-AGCTCAC-A|3
ALTVDQQMFDSK
>ENST00000227665.9|SNV-792-A-G|3
GGVEQIHQQK
>ENST00000344204.9|SNV-344710-C-A|1
EPFPTSSPLQK
>ENST00000375759.8|SNV-97741-G-A|1
ASDVDTSSNTLRKILMDPK
>ENST00000361921.8|SNV-3068-G-C|4
LWVLLEVAVHVVVGKVLLIFFPDR
>ENST00000504742.1|SNV-12061-G-A|6
MLLGLMGVRK
>ENST00000529970.5|SNV-132898-G-A|1
GESEESCRSLSSDLKLCK
>ENST00000482722.5|SNV-13877-A-T|6
ASPASRGPRDSK
>FUSION-ENST00000533898.5:9535-ENST00000638917.1:273638|18
GLWIRMSILRLHLPPDLSDTVSR
>ENST00000440835.6|SNV-258212-G-A|4
RGIYGKVEVLVISVNECNNYTIR
>ENST00000308982.12|SNV-29404-C-G|6
QAKVSRVMDTVGR
>ENST00000320474.10|SNV-19178-A-C|1
WVTEFCPNATYVMK
>ENST00000494110.5|MNV-54956-AGAG-A|3
CRGGPEEEAGGADQQRQ
>ENST00000309235.6|SNV-9190-G-A|1
SSQLDESALDKIIERCLR
>ENST00000495612.1|SNV-5707-G-T|4
KAFVAKVVALTAVLGSGIPVGK
>ENST00000375735.7|SNV-248912-C-A|4
FDREIWSNEISPVLNLWK
>ENST00000573872.5|SNV-45769-T-C|4
SIFYVPDMVWRTVRTFP
>ENST00000485073.5|SNV-48007-C-T|4
HISQFIEVKHTTTSPSTARAR
>ENST00000503849.5|SNV-4574-G-T|4
MRIITIK
>ENST00000496144.5|SNV-468339-G-T|2
CSNPQVHLFYELTDIMNKVWNK
>ENST00000262525.6|SNV-3002-G-A|4
GAESENEEESPRQESSGK
>ENST00000264896.8|SNV-72793-C-T|1
GQGSMDEGTVDERAPLIRT
>ENST00000573872.5|SNV-45769-T-C|3
MVWRTVR
>ENST00000503342.1|SNV-170532-G-C|2
SHRVAALTAWPTAAR
>ENST00000450873.6|SNV-101614-A-G|2
KTGQEIYK
>ENST00000482722.5|SNV-13877-A-T|2
EYVENPATLAPAGMR
>ENST00000025301.4|SNV-29879-A-G|4
DRSVIPDTPPSTPLVPSR
>ENST00000545168.5|SNV-108565-C-A|1
FSISCSETLMGELGNIAKTR
>ENST00000570415.5|SNV-77886-G-C|5
SPWLQRSPAITLR
>ENST00000638680.1|SNV-72793-C-T|9
MDEGTVDERAPLIR
>ENST00000485073.5|SNV-48007-C-T|7
MHISQFIEVKHTTTSPSTARAR
>ENST00000305135.10|SNV-88393-C-T|2
ISDSTLKTVPVTSQLSKPGTTMLR
>ENST00000486089.1|SNV-36341-C-T|8
MMYQSNVKSLLLSLMLEK
>ENST00000470303.1|SNV-28013-G-A|1
HLGWAQVPVSQPLLWGVM
>ENST00000652134.1|SNV-19178-A-C|2
AFRWVTEFCPNATYVMK
>ENST00000377071.9|SNV-138671-G-A|5
HQLGPSLRSPPRVISRPPPSMSPPK
>ENST00000242310.4|SNV-5199-G-C|1
HMCQGQGR
>ENST00000533770.5|SNV-291545-T-G|3
SSASLVQSSQK
>ENST00000506289.5|SNV-4030-A-G|4
GTLPVTKAMGVDVLNEAIGTL
>ENST00000265523.9|SNV-45114-G-A|1
LTWLVSLFGELSLVSATLEEQK
>FUSION-ENST00000588559.5:9271-ENST00000433386.7:14095|12
MSASPQVWSESRR
>ENST00000355754.7|SNV-7479-G-A|1
EYIRHFFRK
>ENST00000483672.1|SNV-250770-T-G|2
FLLAHNYPRGRTCK
>ENST00000375759.8|SNV-97741-G-A|3
ASDVDTSSNTLR
>ENST00000504742.1|SNV-12061-G-A|1
GVRKALER
>ENST00000372748.8|SNV-13877-A-T|3
GKVGDPGVAGLPGENGEK
>ENST00000333628.4|MNV-3202-GCCC-G|2
ALTVELTQQMFDSK
>ENST00000297156.4|SNV-104-G-C|3
ERPGVPAGSGLSASQR
>ENST00000343200.9|SNV-68971-G-C|6
STDGSFQDRFREFEHSTLKPNR
>ENST00000467216.2|MNV-333084-CC-C|12
EVKRENLVSR
>ENST00000467216.2|MNV-333084-CC-C|3
IWGGWLDGAR
>ENST00000611543.4|SNV-23402-G-A|4
VLAAHGSDGEQVSLRLNGHPPR
>ENST00000674056.1|SNV-3434-G-T|1
IAAQCRKR
>ENST00000339594.9|SNV-79916-C-G|3
QVFTNAEVYNCRGSDVLSCMVK
>ENST00000490133.5|SNV-193652-G-A|2
MPTEPKILLNGERK
>ENST00000498312.1|SNV-1060-C-T|8
MDQLSQRLQGLWLPLLCLVFVTK
>ENST00000287652.8|SNV-1281-T-G|3
SCLREPCDVAPASRPAQRSASR
>ENST00000512033.1|MNV-187426-AAGATTA-A|1
ESENLDCAVYFKN
>ENST00000251020.9|SNV-9286-G-T|3
SKDAHVCGLCCAEFFELSDLLLHKK
>ENST00000380110.8|SNV-124951-G-T|4
RYPGPLAQQAHRFR
>ENST00000584687.1|SNV-156944-C-A|1
FLSQPLP
>ENST00000262525.6|SNV-3002-G-A|2
EIIMGDPAQSPESK
>ENST00000444716.5|SNV-443007-C-T|1
IFNHNFILQGSSTNRTKER
>ENST00000447510.6|SNV-60964-G-T|1
AFTDLNIINSVLGGGILDR
>ENST00000243189.12|SNV-91665-T-C|1
HYGFGRTVYPEEHSRWR
>ENST00000358151.8|SNV-9190-G-A|5
WVELPWLLEEVSKSSQLDIHGAVK
>ENST00000455756.6|SNV-498117-C-A|1
DTPVVKSSSREL
>ENST00000325636.8|SNV-448-T-C|5
SRQARFPPYPIPAVEPDLLR
>ENST00000264709.7|SNV-42387-C-T|4
GKEECQEPSTTARK
>ENST00000645237.2|SNV-130930-C-G|1
AASQIVILKDGKMVQK
>ENST00000298532.2|SNV-22222-G-T|4
GVRLPLLGSR
>ENST00000337147.11|SNV-42924-A-G|4
IGFPWSEIRNISFNDRK
>ENST00000411912.5|SNV-250770-T-G|2
GRTSAAYLLVSLIPSNSFR
>ENST00000643230.2|SNV-249028-G-A|5
SHPLMYQAIKPAHKKPILVKTNGK
>ENST00000482722.5|SNV-13877-A-T|9
RASPASR
>ENST00000264709.7|SNV-42387-C-T|1
EECQEPSTTARKVGRPGR
>ENST00000257430.9|SNV-131608-C-T|3
YNEEKCHVDQPIDYSLK
>ENST00000410032.5|MNV-54956-AGAG-A|5
DSPQGLGAGVRTEADVEEALR
>ENST00000638680.1|SNV-72793-C-T|5
MREQWMK
>ENST00000284509.11|SNV-259327-G-A|2
MSVIVQNPEGQIK
>ENST00000259021.9|SNV-9768-T-C|1
DTSLKDSGSDLSHRPKR
>ENST00000567163.5|SNV-9884-G-A|3
MGHHGLPPGDTEACAGPGR
>ENST00000284425.7|SNV-18593-G-A|6
TNAKVIEKEIDAK
>ENST00000467216.2|MNV-333084-CC-C|8
ENLVSRCHWIKR
>ENST00000370879.5|SNV-49079-G-A|1
LAYSGGYYQNVNGVHASEPVLESRR
>ENST00000374435.3|SNV-10383-A-G|2
NAALTRHER
>ENST00000251020.9|SNV-9286-G-T|2
DAHVCGLCCAEFFELSDLLLHK
>ENST00000326756.4|SNV-11463-A-G|3
TENFSSSVSSK
>ENST00000572449.6|SNV-7589-C-G|2
ASSPQPSPPEEILEPRK
>FUSION-ENST00000588559.5:9271-ENST00000433386.7:14095|17
MEHVAPGRMSASPQVWSESR
>ENST00000407071.7|SNV-533149-C-T|2
SAGTLPPSSGASPKAGQSK
>ENST00000409968.6|SNV-465611-C-G|1
MDCVLSEWTEWSCCSQSCSNK
>ENST00000374435.3|SNV-10383-A-G|6
CNDCGKAFAR
>ENST00000368320.7|MNV-8711-GGGCAAAGGT-G|2
VFLRSGCIEPASGR
>ENST00000570827.6|SNV-83931-C-T|1
SVFWKKENR
>ENST00000470303.1|SNV-28013-G-A|4
MGSYVRR
>ENST00000503849.5|SNV-4574-G-T|6
ARDENNYYQDT
>ENST00000652134.1|SNV-19178-A-C|3
MAFRWVTEFCPNATYVMK
>ENST00000650645.1|SNV-19957-C-T|1
LHPAFQTPNSPGSGGFPMGRLA
>ENST00000338625.9|SNV-15790-G-A|2
CQLQTMYEMETSGK
>ENST00000503849.5|SNV-4574-G-T|9
VENHGEDYKAMARDENNYYQDT
>ENST00000416073.6|SNV-9319-A-C|1
WHVPLDLQMTRQMASSGASGGK
>ENST00000567163.5|SNV-9884-G-A|2
GHHGLPPGDTEACAGPGR
>ENST00000486089.1|SNV-36341-C-T|3
YQSNVKSLLLSLMLEKD
>ENST00000638680.1|SNV-72793-C-T|1
EQWMKEHPSFEPKHCLCLVK
>ENST00000514430.5|SNV-38088-G-T|4
LTLATRFPQTALHLFRR
>ENST00000367963.8|SNV-103688-C-T|1
TDNAEWLIQGMTALPPDIERPYK
>ENST00000506757.7|SNV-12061-G-A|2
STPAAIIFPLMLLGLMGVRK
>ENST00000343200.9|SNV-68971-G-C|3
EFEHSTLKPNR
>ENST00000468889.5|SNV-56617-G-T|1
NSSEEKAKIK
>ENST00000440835.6|SNV-258212-G-A|2
VEVLVISVNECNNYTIR
>ENST00000323011.7|SNV-130275-G-T|2
ENIVRYDDEGGGEEDT
>ENST00000481806.1|SNV-32054-C-G|10
MITMMNRNESEKGWK
>ENST00000468178.5|MNV-54956-AGAG-A|5
ASSESQGLGAGVRTEADVEEALR
>ENST00000450873.6|SNV-101613-C-T|4
EFIEFLKTFYK
>ENST00000246957.10|SNV-45769-T-C|2
GVADSEDIPLNLSRELLQESALIR
>ENST00000583088.6|SNV-39625-G-T|2
LCLMCRVGNLR
>ENST00000638680.1|SNV-72793-C-T|3
REQWMKEHPSFEPK
>ENST00000264995.8|SNV-223-G-C|5
LGDRLGAALGPGNR
>ENST00000548220.1|SNV-258212-G-A|1
VEVLVISVNECNNYTIRNLVLKK
>ENST00000490944.1|SNV-1060-C-T|4
ILDGCRSGLPEAALWKTGVCAQWG
>ENST00000376442.8|SNV-10307-A-T|3
FEDCTSERSVLR
>ENST00000339594.9|SNV-79916-C-G|2
GSDVLSCMVK
>ENST00000451085.5|SNV-32272-C-G|1
VHLNSNRLQMINSK
>ENST00000559982.1|SNV-24725-C-T|5
IAPSAFDLIAALEMYHSRTTLR
>ENST00000264995.8|SNV-223-G-C|7
PGWRLLTQVGAQVLGRLGDR
>ENST00000371806.4|SNV-4846-C-A|2
DLLDRGYFLSGWHTIYLPD
>ENST00000495036.5|SNV-1138-C-T|2
QERILSGQTVFPSLW
>ENST00000557896.1|SNV-365921-C-T|4
RSAMTGSTPTPSPPPALLL
>ENST00000410032.5|MNV-54956-AGAG-A|1
TEADVEEALRRK
>ENST00000564987.1|SNV-33335-C-T|5
DPEGGFQLGRGCFGQWR
>ENST00000356889.8|INDEL-95620-A-AA|4
MMQAGKKIQR
>ENST00000557896.1|SNV-365921-C-T|1
TGSTPTPSPPPALLL
>ENST00000325636.8|SNV-448-T-C|1
FPPYPIPAVEPDLLRSVLQQR
>ENST00000287652.8|SNV-1281-T-G|2
EPCDVAPASRPAQR
>ENST00000556881.5|SNV-19515-C-T|3
GLLKLSFSPRNYK
>ENST00000343457.3|SNV-22741-C-A|2
SISSESAR
>ENST00000265104.4|SNV-167236-G-A|2
VLYQTAGQQGK
>ENST00000268919.6|SNV-492-G-T|4
WVAMIPQKNQTASGYSLDVR
>ENST00000564987.1|SNV-33335-C-T|7
DPEGGFQLGR
>ENST00000268919.6|SNV-492-G-T|3
NQTASGYSLDVR
>ENST00000368320.7|MNV-8711-GGGCAAAGGT-G|1
SGCIEPASGR
>ENST00000489023.5|SNV-116341-G-T|7
MRGRSALLVSWTK
>ENST00000515056.5|SNV-4030-A-G|8
MGTLPVTKAMGVDVLNEAIGTLTAR
>ENST00000325636.8|SNV-448-T-C|2
FPPYPIPAVEPDLLR
>ENST00000674056.1|SNV-3434-G-T|3
WLEEADSSTGSPTSIDKIAAQCRK
>ENST00000243189.12|SNV-91665-T-C|5
AYAIARGQRHYGFGR
>ENST00000557667.5|INDEL-17126-C-CTGC|2
ALESNCQALLLLLLLPPPPR
>ENST00000649096.1|SNV-80908-G-A|2
QITVTLLHETGSHIRWK
>ENST00000298532.2|SNV-22222-G-T|2
LPLLGSR
>ENST00000360835.9|SNV-125010-T-C|3
KSIGRQQFHVQVSGTEYEVAQRPAK
>ENST00000440314.7|SNV-137126-G-A|1
FSPGMAATVGIDYHVK
>ENST00000372748.8|SNV-13877-A-T|1
VGDPGVAGLPGENGEKGESGEPGPK
>ENST00000440314.7|SNV-137126-G-A|2
FCEDRFSPGMAATVGIDYHVK
>ENST00000495036.5|SNV-1138-C-T|3
MQERILSGQTVFPSLW
>ENST00000228289.9|SNV-22236-C-T|1
LQLIVHKGVHTGVKPYGCSQCAK
>ENST00000504087.6|SNV-41542-C-G|1
EIVEHVLDHGAEVNHEDVDGR
>ENST00000260197.12|SNV-162726-C-T|1
AINQTAVECTWIGPR
>ENST00000284425.7|SNV-18593-G-A|1
HPSDDYFEPVAPEFQGKEAIRIR
>ENST00000545168.5|SNV-108565-C-A|2
FSISCSETLMGELGNIAK
>ENST00000342992.10|MNV-299701-TTCT-T|4
KGQVLSTARHQVTTTK
>ENST00000339594.9|SNV-79916-C-G|1
GSDVLSCMVKTEQCLVALLHK
>ENST00000375735.7|SNV-248912-C-A|1
EIWSNEISPVLNLWKK
>ENST00000645237.2|SNV-130930-C-G|4
ITILVTHQLQYLKAASQIVILKDGK
>ENST00000267622.8|SNV-29861-A-G|2
VRIEVLEK
>ENST00000489501.1|SNV-420770-G-T|3
VDFAFALVGKLDAINK
>ENST00000614830.5|SNV-4574-G-T|5
AMARDENNYYQDTPK
>ENST00000374435.3|SNV-10383-A-G|1
NAALTRHERIHSGEKPFK
>ENST00000529970.5|SNV-132898-G-A|2
GESEESCRSLSSDLK
>ENST00000607359.5|SNV-110-G-A|2
GGQTPQSPDSRGPTAGGHTR
>ENST00000467216.2|MNV-333084-CC-C|4
RIWGGWLDGARR
>ENST00000556881.5|SNV-19515-C-T|1
LSFSPRNYKALSEVQGWK
>ENST00000416274.7|SNV-25972-G-A|1
EIIDRLRYLK
>ENST00000509580.2|SNV-68856-C-G|1
SAFKIPFLIRQK
>ENST00000515056.5|SNV-4030-A-G|2
MGVDVLNEAIGTLTARGDR
>ENST00000393897.6|SNV-1060-C-T|1
ELPSPWISCPKGSK
>ENST00000503849.5|SNV-4574-G-T|11
YMVENHGEDYKAMARDENNYYQDT
>ENST00000378814.9|SNV-170532-G-C|1
QQLSPDTQPQSSGPDR
>ENST00000640569.1|SNV-47116-C-T|1
QKQGDDSSEWGNSFFW
>ENST00000244728.10|MNV-333084-CC-C|2
GEPGVEVPLDQKENLGWMA
>ENST00000264605.8|MNV-54956-AGAG-A|4
GLGAGVRTEADVEEALRR
>ENST00000489501.1|SNV-420770-G-T|6
MVDFAFALVGK
>ENST00000506289.5|SNV-4030-A-G|2
MGVDVLNEAIGTL
>ENST00000337147.11|SNV-42924-A-G|1
NISFNDRKFVIKPIDK
>ENST00000533770.5|SNV-291545-T-G|4
MSSASLVQSSQKIRFSSILQVSR
>ENST00000645237.2|SNV-130930-C-G|2
AASQIVILKDGK
>ENST00000643230.2|SNV-249028-G-A|2
TNGKYNLK
>ENST00000263087.9|SNV-77886-G-C|1
ENVTVAAEISCDHSEELLK
>ENST00000264995.8|SNV-223-G-C|1
LGAALGPGNRTHIWLFVRGLHGK
>ENST00000461003.5|SNV-20699-C-G|7
MRHSLCWPPAAVPWTPLAPGLK
>ENST00000506289.5|SNV-4030-A-G|3
AMGVDVLNEAIGTL
>ENST00000614830.5|SNV-4574-G-T|1
DENNYYQDTPKQIRSK
>ENST00000526381.2|SNV-109602-A-G|4
MESSAGGRR
>ENST00000343257.7|SNV-5707-G-T|1
VVALTAVLGSGIPVGK
>ENST00000025301.4|SNV-29879-A-G|3
SVIPDTPPSTPLVPSR
>ENST00000255326.4|SNV-23944-G-A|6
MNIARTLQLSPSLR
>ENST00000468221.5|SNV-7964-T-A|2
MAVLGQAFYQK
>ENST00000375807.8|INDEL-32298-C-CA|3
LKKTEMCHYFSQL
>ENST00000573872.5|SNV-45769-T-C|7
TDAPLNIRSIFYVPDMVWRTVR
>ENST00000470303.1|SNV-28013-G-A|12
EAPGMGSSASVPTSIMGSYVR
>ENST00000486089.1|SNV-36341-C-T|2
SLLLSLMLEK
>ENST00000410032.5|MNV-54956-AGAG-A|2
TEADVEEALRR
>ENST00000268919.6|SNV-909-C-A|2
VDLTRYLQNQTFCFDNAFDDK
>ENST00000378970.5|SNV-724-G-A|1
TPWWDTSSGALRPVALK
>ENST00000572449.6|SNV-7589-C-G|6
TRKASSPQPSPPEEILEPR
>ENST00000490944.1|SNV-1060-C-T|5
ILDGCRSGLPEAALWK
>ENST00000374435.3|SNV-10383-A-G|5
CNDCGKAFARNAALTR
>ENST00000513016.5|SNV-68971-G-C|4
MRGPQTVVSKTVSGNSSIPP
>ENST00000255324.10|SNV-23944-G-A|2
TLQLSPSLR
>ENST00000564987.1|SNV-33335-C-T|6
MDPEGGFQLGRGCFGQWR
>ENST00000503342.1|SNV-170532-G-C|1
SHRVAALTAWPTAARQR
>ENST00000284425.7|SNV-18593-G-A|5
VIEKEIDAK
>FUSION-ENST00000588559.5:9271-ENST00000433386.7:14095|4
WSTWLQAECQHLHR
>FUSION-ENST00000376350.8:9271-ENST00000433386.7:14095|24
NGARGSRQNVSISTGLVR
>ENST00000286688.6|INDEL-5509-A-AA|2
EDDLDSLINEILEEPNLDKK
>ENST00000649031.1|SNV-877-A-G|2
HEPLGLPMESYQPWALPNGWNGR
>ENST00000473125.5|SNV-55300-A-G|1
GERCHQKVHR
>ENST00000481806.1|SNV-32054-C-G|9
ITMMNRNESEKGWK
>ENST00000438793.7|SNV-251238-C-G|2
DGNYWVTDVAVHQVFK
>ENST00000286688.6|INDEL-5509-A-AA|3
KEDDLDSLINEILEEPNLDKK
>ENST00000255326.4|SNV-23944-G-A|3
NIARTLQLSPSLRTYCDLNQIIR
>ENST00000257430.9|SNV-131608-C-T|2
CHVDQPIDYSLK
>ENST00000298875.9|INDEL-33283-C-CA|5
KVLSYVSCPR
>ENST00000262525.6|SNV-3002-G-A|3
QESSGKEIIMGDPAQSPESK
>ENST00000481806.1|SNV-32054-C-G|1
NESEKGWKPMSLFGNIICTQ
>ENST00000547314.5|SNV-24965-G-C|3
MCIAEIDLIPRDTPFVCAPSSK
>ENST00000367742.7|SNV-55564-C-G|5
GRGGRGQTR
>ENST00000481806.1|SNV-32054-C-G|7
MNRNESEK
>ENST00000251020.9|SNV-9286-G-T|1
DAHVCGLCCAEFFELSDLLLHKK
>ENST00000490133.5|SNV-193652-G-A|3
PTEPKILLNGER
>ENST00000376442.8|SNV-10307-A-T|2
FEDCTSERSVLRYMTDGMLLR
>ENST00000355754.7|SNV-7479-G-A|2
EYIRHFFR
>ENST00000310357.8|SNV-22554-T-C|1
ATERNFVMR
>ENST00000262027.10|SNV-41100-A-G|4
KQLAVAEGRPPEAPKGK
>ENST00000298875.9|INDEL-33283-C-CA|1
VLSYVSCPRRK
>ENST00000228289.9|SNV-22236-C-T|2
LQLIVHK
>ENST00000389484.8|SNV-1627944-G-T|1
QCGTEEFICADGR
>ENST00000367742.7|SNV-55564-C-G|2
GQTRDYPQYR
>ENST00000416274.7|SNV-25972-G-A|2
EIIDRLR
>ENST00000396533.5|SNV-174131-C-A|3
IQSILQSMARHRHVK
>ENST00000358151.8|SNV-9190-G-A|3
SSQLDIHGAVK
>ENST00000227665.9|SNV-792-A-G|1
GGVEQIHQQKMAREPATLK
>ENST00000468178.5|MNV-54956-AGAG-A|4
ASSESQGLGAGVRTEADVEEALRR
>ENST00000489501.1|SNV-420770-G-T|4
MVDFAFALVGKLDAINK
>ENST00000404816.7|SNV-442297-T-A|1
DAMVDFSEQYTPEADPYFIQDR
>ENST00000570415.5|SNV-77886-G-C|6
MSPWLQRSPAITLR
>ENST00000484094.1|SNV-78056-C-T|2
MAYSDISLNQLLPQVFS
>FUSION-ENST00000588559.5:9271-ENST00000433386.7:14095|13
MSASPQVWSESR
>ENST00000504742.1|SNV-12061-G-A|2
MGVRKALER
>FUSION-ENST00000533898.5:9535-ENST00000638917.1:273638|14
SILRLHLPPDLSDTVSRSSK
>ENST00000515056.5|SNV-4030-A-G|5
AMGVDVLNEAIGTLTARGDR
>ENST00000489023.5|SNV-116341-G-T|3
SALLVSWTK
>ENST00000264896.8|SNV-72793-C-T|3
GQGSMDEGTVDER
>ENST00000481806.1|SNV-32054-C-G|12
MITMMNRNESEK
>ENST00000482337.5|MNV-8711-GGGCAAAGGT-G|1
SSCGQAALSQHLAEK
>ENST00000498312.1|SNV-1060-C-T|6
LQGLWLPLLCLVFVTK
>ENST00000503342.1|SNV-170532-G-C|9
YERELEQLRQQLSPDTQPQSSGPDR
>ENST00000311936.8|SNV-5586-G-T|2
TEYKLVVVGACGVGK
>ENST00000410032.5|MNV-54956-AGAG-A|4
DSPQGLGAGVRTEADVEEALRR
>ENST00000467216.2|MNV-333084-CC-C|7
CHWIKRR
>ENST00000374435.3|SNV-10383-A-G|4
AFARNAALTR
>FUSION-ENST00000588559.5:9271-ENST00000433386.7:14095|15
MEHVAPGRMSASPQVWSESRR
>ENST00000514430.5|SNV-38088-G-T|1
FPQTALHLFRRVNAMSTLFGR
>ENST00000250024.9|SNV-11334-G-T|4
AESSQNSAPFPSKMSQLAAICK
>ENST00000649096.1|SNV-80908-G-A|1
QITVTLLHETGSHIRWKEVR
>FUSION-ENST00000588559.5:9271-ENST00000433386.7:14095|2
SGPRAGGWAAAVPPPGR
>ENST00000304032.13|SNV-303762-T-C|2
KQQLSTGPCK
>ENST00000564987.1|SNV-33335-C-T|12
LALGPKEVREWIQK
>ENST00000643230.2|SNV-249028-G-A|3
KPILVKTNGKYNLK
>ENST00000513016.5|SNV-68971-G-C|2
GPQTVVSKTVSGNSSIPP
>ENST00000473463.1|SNV-430-C-G|1
QHAGHETAAQRYSARLLQAGYEPER
>ENST00000490944.1|SNV-1060-C-T|1
TGVCAQWG
>ENST00000343457.3|SNV-22741-C-A|3
STPSDTCCELESDCDSDEGSLFTLR
>ENST00000531641.1|SNV-91052-T-G|1
LQWRLARP
>ENST00000540844.5|SNV-7041-G-A|2
LIAQACVSIFPDSSHFNVDNIR
>ENST00000564987.1|SNV-33335-C-T|3
DPEGGFQLGRGCFGQWRSP
>ENST00000638680.1|SNV-72793-C-T|6
DEGTVDERAPLIRT
>ENST00000375807.8|INDEL-32298-C-CA|1
TEMCHYFSQL
>ENST00000358151.8|SNV-9190-G-A|2
SSQLDIHGAVKK
>ENST00000573872.5|SNV-45769-T-C|5
SIFYVPDMVWRTVR
>ENST00000482722.5|SNV-13877-A-T|8
RASPASRGPR
>ENST00000355824.7|SNV-9190-G-A|2
WVELPWLLEEVSKSSQLGSVI
>ENST00000512033.1|MNV-187426-AAGATTA-A|5
SLFQKLEENGDLYLAV
>ENST00000533675.5|SNV-61157-C-T|2
MAWTLVFAAGSR
>ENST00000284509.11|SNV-259327-G-A|1
MSVIVQNPEGQIKLYSK
>ENST00000265104.4|SNV-167236-G-A|3
SYNTSNLMEDLKVLYQTAGQQGK
>ENST00000502732.6|SNV-121294-A-G|3
HTPADVQLIGTDSQGNKFR
>ENST00000360325.11|SNV-3561-G-A|2
AGYHVPRSYPK
>ENST00000469318.5|SNV-48007-C-T|6
HISQFIEAPLTATDTAILS
>ENST00000366875.5|SNV-1475-C-G|3
ERQGELREK
>ENST00000526381.2|SNV-109602-A-G|6
MESSAGGR
>ENST00000355303.9|SNV-9649-G-T|2
SVKQDHPLPCK
>ENST00000264709.7|SNV-42387-C-T|5
GKEECQEPSTTAR
>ENST00000262027.10|SNV-41100-A-G|3
QLAVAEGRPPEAPK
>ENST00000310357.8|SNV-22554-T-C|4
TLAYKANKATER
>ENST00000556881.5|SNV-19515-C-T|4
GLLKLSFSPR
>ENST00000370205.6|SNV-89788-T-C|1
IPFHLSDYFIVQWPALKEKYPK
>ENST00000309235.6|SNV-9190-G-A|2
SSQLDESALDKIIER
>FUSION-ENST00000054950.4:9535-ENST00000638917.1:273638|15
NGDGFVDQDEYIATAFASRLVR
>ENST00000262158.7|SNV-1752-G-A|2
GEGTTDSR
>ENST00000416073.6|SNV-9319-A-C|4
NRLPGNLFQRWHVPLDLQMTR
>ENST00000515059.6|SNV-372046-T-C|4
GEKVAVKVFFTTEEASWLR
>ENST00000583088.6|SNV-39625-G-T|5
AQTLLFSHNAVVALRDGKLCLMCR
>ENST00000338895.7|SNV-26349-G-C|2
EQDGREVDWEYFYGLLFTSDNLK
>ENST00000334414.10|SNV-105392-A-G|5
LHRVHVVQTECQYVYLHQCVR
>ENST00000570415.5|SNV-77886-G-C|3
SPWLQRSPAITLRSY
>ENST00000486089.1|SNV-36341-C-T|9
PMMYQSNVKSLLLSLMLEKD
>ENST00000262027.10|SNV-41100-A-G|1
QLAVAEGRPPEAPKGKK
>ENST00000342992.10|MNV-299701-TTCT-T|1
GQVLSTARHQVTTTKYK
>ENST00000345617.7|SNV-290111-A-T|1
AQSSPASATFPVSVQEPPT
>ENST00000481806.1|SNV-32054-C-G|3
NRNESEKGWK
>ENST00000504742.1|SNV-12061-G-A|5
LLGLMGVRK
>ENST00000643441.1|SNV-249028-G-A|5
YQAIKPAHKKPILVKTNGK
>ENST00000444716.5|SNV-443007-C-T|4
IETSSVTTIKIFNHNFILQGSSTNR
>ENST00000504742.1|SNV-12061-G-A|7
LLGLMGVR
>ENST00000506757.7|SNV-12061-G-A|3
STPAAIIFPLMLLGLMGVR
>ENST00000572449.6|SNV-7589-C-G|1
ASSPQPSPPEEILEPRKK
>ENST00000425847.6|SNV-223-G-C|1
LGAALGPGNRVTTNSLNVSLIRR
>ENST00000264995.8|SNV-223-G-C|2
LGAALGPGNRTHIWLFVR
>ENST00000393811.6|SNV-134545-T-C|3
MSIKLGK
>ENST00000371806.4|SNV-4846-C-A|3
NCKDLLDRGYFLSGWHTIYLPD
>ENST00000514430.5|SNV-38088-G-T|6
AKLTLATRFPQTALHLFR
>ENST00000529970.5|SNV-132898-G-A|4
KGESEESCRSLSSDLK
>ENST00000297156.4|SNV-104-G-C|2
ERPGVPAGSGLSASQRR
>ENST00000360325.11|SNV-3561-G-A|1
AGYHVPRSYPKSNSSK
>ENST00000314607.11|SNV-92960-G-C|3
DSSYPFANKESIGSELANSFASNIR
>ENST00000361921.8|SNV-3068-G-C|1
VLLIFFPDRVKR
>ENST00000481806.1|SNV-32054-C-G|2
NESEKGWK
>ENST00000355585.9|SNV-114274-C-G|1
AMKPEAAPLLGDYQDPFWNLLHQPK
>ENST00000284425.7|SNV-18593-G-A|4
EIDAKHPSDDYFEPVAPEFQGK
>ENST00000407071.7|SNV-533149-C-T|6
AGRSLGRSAGTLPPSSGASPK
>ENST00000456601.1|SNV-14706-C-T|1
GYVCSLIL
>ENST00000375807.8|INDEL-32298-C-CA|2
KTEMCHYFSQL
>FUSION-ENST00000054950.4:9535-ENST00000638917.1:273638|16
NGDGFVDQDEYIATAFASR
>ENST00000643230.2|SNV-249028-G-A|4
KPILVKTNGK
>ENST00000643441.1|SNV-249028-G-A|6
MYQAIKPAHKKPILVKTNGK
>ENST00000515056.5|SNV-4030-A-G|4
MGVDVLNEAIGTLTAR
>ENST00000503849.5|SNV-4574-G-T|1
IITIKIP
>ENST00000503342.1|SNV-170532-G-C|4
MSGNWSNSASSSPPTRSHR
>ENST00000372748.8|SNV-13877-A-T|2
VGDPGVAGLPGENGEK
>ENST00000538503.5|SNV-138671-G-A|2
MSPPKCIQMER
>ENST00000333628.4|MNV-3207-AGCTCAC-A|4
GSQQYRALTVPDQQMFDSK
>ENST00000531641.1|SNV-91052-T-G|3
MRLQWRLARP
>ENST00000343257.7|SNV-5707-G-T|2
AFVAKVVALTAVLGSGIPVGK
>ENST00000557896.1|SNV-365921-C-T|2
MTGSTPTPSPPPALLL
>ENST00000473993.5|SNV-48007-C-T|1
CTYPSSLRHP
>FUSION-ENST00000532474.5:9535-ENST00000638917.1:273638|21
MGLWIRMSILR
>ENST00000564987.1|SNV-33335-C-T|14
MMLALGPKEVREWIQK
>ENST00000366603.6|SNV-98912-T-C|3
TELKEDSPSSEAEEEEEEEDDEKEK
>ENST00000473993.5|SNV-48007-C-T|3
LIKCTYPSSLRHP
>ENST00000361921.8|SNV-3068-G-C|3
VLLIFFPDR
>ENST00000246957.10|SNV-45769-T-C|4
FIRGVADSEDIPLNLSR
>ENST00000436693.6|SNV-27721-T-C|2
HSDLSFNDFK
>ENST00000638680.1|SNV-72793-C-T|7
MDEGTVDERAPLIRT
>ENST00000467216.2|MNV-333084-CC-C|10
RENLVSRCHWIK
>ENST00000308982.12|SNV-29404-C-G|7
IHELKQAKVSR
>ENST00000295989.9|SNV-19439-G-A|4
ALQRQLKDQSVR
>ENST00000513016.5|SNV-68971-G-C|3
RGPQTVVSKTVSGNSSIPP
>ENST00000470303.1|SNV-28013-G-A|13
MEAPGMGSSASVPTSIMGSYVRR
>ENST00000298532.2|SNV-22222-G-T|3
GVRLPLLGSRLPYQPPALCSLR
>ENST00000308982.12|SNV-29404-C-G|3
VMDTVGR
>ENST00000564987.1|SNV-33335-C-T|2
GCFGQWR
>ENST00000489501.1|SNV-420770-G-T|7
HIGTMVDFAFALVGKLDAINK
>ENST00000264709.7|SNV-42387-C-T|3
EECQEPSTTAR
>ENST00000447510.6|SNV-60964-G-T|2
DKAFTDLNIINSVLGGGILDR
>ENST00000370205.6|SNV-89788-T-C|3
IPFHLSDYFIVQWPALK
>ENST00000458238.6|SNV-5658-G-C|1
QGLGTGDQNLSVMPPNGR
>ENST00000450873.6|SNV-101614-A-G|5
EFIEFLKTFR
>ENST00000366603.6|SNV-98912-T-C|4
TELKEDSPSSEAEEEEEEEDDEK
>ENST00000267622.8|SNV-29861-A-G|3
LKVRIEVLEK
>ENST00000353578.8|SNV-47440-G-A|2
IASNSATAFRVGNVQELSK
>ENST00000274217.4|SNV-19605-C-G|5
RNLSVEAEVDLLSYCGR
>ENST00000396862.2|SNV-5389-C-T|3
CSAGVPVR
>ENST00000244728.10|MNV-333084-CC-C|3
GEPGVEVPLDQK
>ENST00000250024.9|SNV-11334-G-T|2
MSQLAAICKMQLEEQSSESR
>ENST00000564987.1|SNV-33335-C-T|4
MDPEGGFQLGRGCFGQWRSP
>ENST00000482722.5|SNV-13877-A-T|4
DSKEYVENPATLAPAGMR
>ENST00000343200.9|SNV-68971-G-C|1
EFEHSTLKPNRKKPTENIIIDLDK
>ENST00000485073.5|SNV-48007-C-T|6
HISQFIEVK
>ENST00000483591.6|SNV-238849-C-T|1
CCFHRVFLTSL
>ENST00000287652.8|SNV-1281-T-G|4
SCLREPCDVAPASRPAQR
>ENST00000393409.2|SNV-25973-T-C|2
FEDVRPGVR
>ENST00000529970.5|SNV-132898-G-A|3
GESEESCR
>ENST00000259021.9|SNV-9768-T-C|2
DTSLKDSGSDLSHRPK
>ENST00000370879.5|SNV-49079-G-A|2
LAYSGGYYQNVNGVHASEPVLESR
>ENST00000556881.5|SNV-19515-C-T|5
NPTLGLAIFLAVLLTVKGLLK
>ENST00000526381.2|SNV-109602-A-G|2
MESSAGGRRSLPLQSL
>ENST00000257189.5|SNV-9366-A-T|2
EGEDNSNRNPIAK
>ENST00000246957.10|SNV-45769-T-C|3
GVADSEDIPLNLSR
>ENST00000506289.5|SNV-4030-A-G|5
MGTLPVTKAMGVDVLNEAIGTL
>ENST00000425847.6|SNV-223-G-C|2
LGAALGPGNRVTTNSLNVSLIR
>ENST00000255326.4|SNV-23944-G-A|4
MNIARTLQLSPSLRTYCDLNQIIR
>ENST00000314607.11|SNV-92960-G-C|2
ESIGSELANSFASNIR
>ENST00000355824.7|SNV-9190-G-A|1
SSQLGSVI
>ENST00000557896.1|SNV-365921-C-T|3
SAMTGSTPTPSPPPALLL
>ENST00000540844.5|SNV-7041-G-A|1
LIAQACVSIFPDSSHFNVDNIRVCK
>ENST00000304032.13|SNV-303762-T-C|3
KKQQLSTGPCK
>ENST00000375735.7|SNV-248912-C-A|2
EIWSNEISPVLNLWK
>ENST00000366875.5|SNV-1475-C-G|4
ERQGELR
>ENST00000607359.5|SNV-110-G-A|3
GGQTPQSPDSR
>ENST00000643230.2|SNV-249028-G-A|1
TNGKYNLKQIAVDR
>ENST00000559982.1|SNV-24725-C-T|3
YHSRTTLR
>ENST00000490944.1|SNV-1060-C-T|2
SGLPEAALWKTGVCAQWG
>ENST00000559982.1|SNV-24725-C-T|1
YHSRTTLRFQLAR
>ENST00000380110.8|SNV-124951-G-T|1
YPGPLAQQAHRFRLDNLLNMAYGVK
>ENST00000429002.6|SNV-42266-G-T|2
LFKSLFVPYFVLELDQTEDGR
>ENST00000366875.5|SNV-1475-C-G|1
QGELREKAQK
>ENST00000503849.5|SNV-4574-G-T|7
MARDENNYYQDT
>ENST00000467216.2|MNV-333084-CC-C|1
IWGGWLDGARRS
>ENST00000559982.1|SNV-24725-C-T|8
MIAPSAFDLIAALEMYHSR
>ENST00000504169.2|SNV-2587-G-T|4
CKSVYLCTGCGKSK
>ENST00000262027.10|SNV-41100-A-G|5
KQLAVAEGRPPEAPK
>ENST00000393409.2|SNV-25973-T-C|4
LTITGENLGLRFEDVRPGVR
>ENST00000374435.3|SNV-10383-A-G|7
IHTGQKPYKCNDCGKAFAR
>ENST00000257189.5|SNV-9366-A-T|1
EGEDNSNRNPIAKITSDYQATQK
>ENST00000366875.5|SNV-1475-C-G|2
QGELREK
>ENST00000307128.6|SNV-22213-G-A|1
AQINHSIAMQNEK
>ENST00000583088.6|SNV-39625-G-T|4
DGKLCLMCR
>ENST00000504169.2|SNV-2587-G-T|6
SSQESIVCELRCKSVYLCTGCGK
>FUSION-ENST00000533898.5:9535-ENST00000638917.1:273638|15
SILRLHLPPDLSDTVSR
>ENST00000360835.9|SNV-125010-T-C|2
SIGRQQFHVQVSGTEYEVAQRPAK
>ENST00000333628.4|MNV-3207-AGCTCAC-A|3
ALTVPDQQMFDSK
>ENST00000473993.5|SNV-48007-C-T|4
LIKCTYPSSLR
>ENST00000450873.6|SNV-101614-A-G|1
KTGQEIYKQTK
>ENST00000295989.9|SNV-19439-G-A|1
DQSVRAR
>ENST00000337147.11|SNV-42924-A-G|6
LTPKIGFPWSEIRNISFNDR
>ENST00000584687.1|SNV-156944-C-A|4
MPVPNLSGMFLSQPLP
>ENST00000308982.12|SNV-29404-C-G|4
VSRVMDTVGRR
>ENST00000264896.8|SNV-72793-C-T|2
GQGSMDEGTVDERAPLIR
>ENST00000513016.5|SNV-68971-G-C|1
TVSGNSSIPP
>ENST00000367112.1|SNV-114274-C-G|2
MKPEAAPLLGDYQDPFWNLLHQPK
>ENST00000559982.1|SNV-24725-C-T|7
IAPSAFDLIAALEMYHSR
>ENST00000307659.6|SNV-81644-G-T|2
AVLRSEYHLWEGQK
>ENST00000640880.1|SNV-72793-C-T|1
GQGSMDEWMKEHPSFEPKHCLCLVK
>FUSION-ENST00000376350.8:9271-ENST00000433386.7:14095|20
QNVSISTGLVREQEAGLLQFLR
>ENST00000255326.4|SNV-23944-G-A|5
NIARTLQLSPSLR
>ENST00000274217.4|SNV-19605-C-G|3
NLSVEAEVDLLSYCGR
>ENST00000498312.1|SNV-1060-C-T|5
LQGLWLPLLCLVFVTKILDGCR
>ENST00000482337.5|MNV-8711-GGGCAAAGGT-G|3
LKQVPKSSCGQAALSQHLAEK
>ENST00000573872.5|SNV-45769-T-C|2
MVWRTVRTFP
>ENST00000449606.7|SNV-33335-C-T|1
EWIQKVVSS
>ENST00000584687.1|SNV-156944-C-A|3
PVPNLSGMFLSQPLP
>ENST00000482722.5|SNV-13877-A-T|5
GPRDSKEYVENPATLAPAGMR
>ENST00000429002.6|SNV-42266-G-T|1
SLFVPYFVLELDQTEDGR
>ENST00000570415.5|SNV-77886-G-C|1
SPAITLRSY
>ENST00000611543.4|SNV-23402-G-A|1
VWANGSAPHPER
>ENST00000494110.5|MNV-54956-AGAG-A|4
CRGGPEEEAGGADQQR
>ENST00000356889.8|INDEL-95620-A-AA|1
LSVGTCSCISGNP
>ENST00000377071.9|SNV-138671-G-A|2
VISRPPPSMSPPK
>ENST00000498312.1|SNV-1060-C-T|9
MDQLSQR
>ENST00000468178.5|MNV-54956-AGAG-A|6
GRASSESQGLGAGVRTEADVEEALR
>ENST00000255324.10|SNV-23944-G-A|3
NNLNAAMNIARTLQLSPSLR
>ENST00000393897.6|SNV-1060-C-T|2
ELPSPWISCPK
>ENST00000526381.2|SNV-109602-A-G|5
ESSAGGR
>ENST00000227665.9|SNV-792-A-G|2
GGVEQIHQQKMAR
>ENST00000461003.5|SNV-20699-C-G|2
HSLCWPPAAVPWTPLAPGLKLR
>ENST00000526381.2|SNV-109602-A-G|3
ESSAGGRR
>ENST00000450873.6|SNV-101613-C-T|5
VSKEFIEFLKTFYK
>ENST00000504872.5|SNV-4030-A-G|7
AMGVDVLNEAIGTLTARGDRN
>ENST00000450873.6|SNV-101613-C-T|1
TFYKTGQEIYKQTK
>ENST00000249071.11|SNV-308-C-T|1
QVIKCVVVGDGAVGK
>ENST00000481806.1|SNV-32054-C-G|5
MNRNESEKGWK
>ENST00000440835.6|SNV-258212-G-A|1
VEVLVISVNECNNYTIRNLVLK
>ENST00000254657.8|SNV-43714-G-A|1
EDENGSPLNHRIKEQT
>ENST00000533675.5|SNV-61157-C-T|1
AWTLVFAAGSR
>ENST00000367742.7|SNV-55564-C-G|4
GGRGQTR
>ENST00000614830.5|SNV-4574-G-T|4
AMARDENNYYQDTPKQIR
>ENST00000342992.10|MNV-299701-TTCT-T|3
GQVLSTAR
>FUSION-ENST00000588559.5:9271-ENST00000433386.7:14095|6
KWSTWLQAECQHLHR
>ENST00000649031.1|SNV-877-A-G|1
MYCPKEQAQPPHLWK
>ENST00000393409.2|SNV-25973-T-C|1
FEDVRPGVRVGK
>ENST00000461412.1|SNV-136029-G-A|1
DVLGLQNFERLAHG
>ENST00000573872.5|SNV-45769-T-C|8
TDAPLNIRSIFYVPDMVWR
>ENST00000643759.2|SNV-18755-A-C|1
TGHEMIEGGHYASDNVTTR
>ENST00000647733.1|SNV-282285-G-A|1
DVLGLQNFERESVSTSQSR
>ENST00000556881.5|SNV-19515-C-T|6
MNPTLGLAIFLAVLLTVKGLLK
>ENST00000473125.5|SNV-55300-A-G|2
GERCHQK
>ENST00000419067.6|SNV-430-C-G|1
QHAGHETAAQRYSAR
>ENST00000356889.8|INDEL-95620-A-AA|3
KIQRLSVGTCSCISGNP
>ENST00000573872.5|SNV-45769-T-C|1
VWRTVRTFP
>ENST00000470303.1|SNV-28013-G-A|14
MEAPGMGSSASVPTSIMGSYVR
>ENST00000483672.1|SNV-250770-T-G|1
GRTCKSNI
>FUSION-ENST00000532474.5:9535-ENST00000638917.1:273638|20
GLWIRMSILR
>ENST00000307128.6|SNV-22213-G-A|2
YTFENFQYQSRAQINHSIAMQNEK
>ENST00000504169.2|SNV-2587-G-T|2
SVYLCTGCGKSK
>ENST00000496144.5|SNV-468339-G-T|3
CSNPQVHLFYELTDIMNK
>ENST00000489501.1|SNV-420770-G-T|2
MVDFAFALVGKLDAINKHSFNDFK
>ENST00000358151.8|SNV-9190-G-A|4
WVELPWLLEEVSKSSQLDIHGAVKK
>ENST00000395737.2|SNV-1311-C-T|1
LWQLMGPAGWQDSAPVDPSSPHSYG
>ENST00000355754.7|SNV-7479-G-A|4
IQNSNMPREYIR
>ENST00000244728.10|MNV-333084-CC-C|4
GEKGEPGVEVPLDQKENLGWMA
>ENST00000375735.7|SNV-248912-C-A|3
FDREIWSNEISPVLNLWKK
>ENST00000449606.7|SNV-33335-C-T|2
EVREWIQKVVSS
>ENST00000396862.2|SNV-5389-C-T|4
YGDVDDAVYMWYQQKCSAGVPVR
>ENST00000377071.9|SNV-138671-G-A|1
VISRPPPSMSPPKCIQMER
>ENST00000372748.8|SNV-13877-A-T|4
TGPRGKVGDPGVAGLPGENGEK
>ENST00000482722.5|SNV-13877-A-T|1
EYVENPATLAPAGMRAPQGFR
>ENST00000336689.8|SNV-28662-G-A|1
VAALFKNLIQNLNNIVSFPLDSLMK
>ENST00000444716.5|SNV-443007-C-T|3
IFNHNFILQGSSTNR
>ENST00000465528.1|SNV-10829-T-C|1
ASTGVPV
>ENST00000566099.5|SNV-9884-G-A|2
MGHHGLPPGDTV
>FUSION-ENST00000588559.5:9271-ENST00000433386.7:14095|7
KKWSTWLQAECQHLHR
>ENST00000229633.7|SNV-359-T-G|3
SPEPKDYDSTCVFGRIAGR
>ENST00000227665.9|SNV-792-A-G|4
GFWDYFSQTSGDKGGVEQIHQQK
>ENST00000504872.5|SNV-4030-A-G|2
MGVDVLNEAIGTLTARGDRN
>ENST00000482722.5|SNV-13877-A-T|10
ARRASPASR
>ENST00000268919.6|SNV-492-G-T|1
NQTASGYSLDVRVPSKPCLMKQK
>ENST00000489023.5|SNV-116341-G-T|6
RGRSALLVSWTK
>ENST00000564987.1|SNV-33335-C-T|8
MDPEGGFQLGR
>ENST00000342992.10|MNV-299701-TTCT-T|5
KGQVLSTAR
>ENST00000482337.5|MNV-8711-GGGCAAAGGT-G|2
QVPKSSCGQAALSQHLAEK
>ENST00000489501.1|SNV-420770-G-T|8
MHIGTMVDFAFALVGKLDAINK
>ENST00000262304.9|SNV-29993-G-A|1
QADPQHIIEYSLALVTVLNEYER
>ENST00000338895.7|SNV-26349-G-C|1
EVDWEYFYGLLFTSDNLK
>ENST00000370205.6|SNV-89788-T-C|2
IPFHLSDYFIVQWPALKEK
>ENST00000470303.1|SNV-28013-G-A|5
GSSASVPTSIMGSYVRRWSAALT
>ENST00000617050.1|SNV-298-G-T|3
GSFVVDIAK
>ENST00000334414.10|SNV-105392-A-G|4
LHRVHVVQTECQYVYLHQCVRDVLR
>ENST00000583088.6|SNV-39625-G-T|3
DGKLCLMCRVGNLR
>ENST00000284509.11|SNV-259327-G-A|5
KRMSVIVQNPEGQIK
>ENST00000570827.6|SNV-83931-C-T|3
GTSELDRPLQGTLTLLRSVFWK
>ENST00000674313.1|SNV-56135-G-A|1
YLQVLYMSVAAEMDLEDGGEMPKQR
>ENST00000333628.4|MNV-3202-GCCC-G|3
GSQQYRALTVELTQQMFDSK
>ENST00000298532.2|SNV-22222-G-T|1
LPLLGSRLPYQPPALCSLR
>ENST00000557667.5|INDEL-17126-C-CTGC|1
ALESNCQALLLLLLLPPPPRLLPCN
>ENST00000486089.1|SNV-36341-C-T|5
MYQSNVKSLLLSLMLEKD
>ENST00000311936.8|SNV-5586-G-T|1
LVVVGACGVGK
>ENST00000407071.7|SNV-533149-C-T|5
SLGRSAGTLPPSSGASPK
>ENST00000502732.6|SNV-121294-A-G|2
FRLLSEHQVTSSGDK
>ENST00000267622.8|SNV-29861-A-G|4
LSSLNQDNSLAEDNLKLKVR
>ENST00000498312.1|SNV-1060-C-T|7
DQLSQRLQGLWLPLLCLVFVTK
>ENST00000473125.5|SNV-55300-A-G|4
LELGFIQYRGER
>ENST00000489501.1|SNV-420770-G-T|10
MHIGTMVDFAFALVGK
>ENST00000463046.5|SNV-250770-T-G|5
MENWVERFLLAHNYPRGR
>ENST00000416274.7|SNV-25972-G-A|5
NSIQWKGVGAGCNTKEIIDR
>ENST00000346964.6|SNV-254702-G-C|1
QIIEEQSGSYIWVPAKENL
>ENST00000486089.1|SNV-36341-C-T|11
PMMYQSNVKSLLLSLMLEK
>ENST00000495612.1|SNV-5707-G-T|5
MKAFVAKVVALTAVLGSGIPVGK
>ENST00000356889.8|INDEL-95620-A-AA|2
IQRLSVGTCSCISGNP
>ENST00000246957.10|SNV-45769-T-C|5
WLRFIRGVADSEDIPLNLSR
>ENST00000334414.10|SNV-105392-A-G|3
VHVVQTECQYVYLHQCVR
>ENST00000251020.9|SNV-9286-G-T|4
SKDAHVCGLCCAEFFELSDLLLHK
>ENST00000638680.1|SNV-72793-C-T|10
DEGTVDER
>FUSION-ENST00000533898.5:9535-ENST00000638917.1:273638|19
MGLWIRMSILRLHLPPDLSDTVSR
>ENST00000498312.1|SNV-1060-C-T|1
SQGEEGLLQESSLGMRMNTLIFHTV
>ENST00000274217.4|SNV-19605-C-G|1
NLSVEAEVDLLSYCGREWKGETPR
>ENST00000367113.5|SNV-47116-C-T|1
MQKQGDDSSEWGNSFF
>ENST00000489023.5|SNV-116341-G-T|4
GRSALLVSWTKMK
>ENST00000407071.7|SNV-533149-C-T|1
SAGTLPPSSGASPKAGQSKISAVSR
>ENST00000541930.5|SNV-7338-A-G|1
RPVLETTCGEYPLTAMTLTPGGK
>ENST00000320474.10|SNV-19178-A-C|2
TIMAFRWVTEFCPNATYVMK
>ENST00000343200.9|SNV-68971-G-C|5
FREFEHSTLKPNR
>ENST00000529970.5|SNV-132898-G-A|5
KGESEESCR
>ENST00000298875.9|INDEL-33283-C-CA|4
KVLSYVSCPRR
>ENST00000469318.5|SNV-48007-C-T|7
MHISQFIEAPLTATDTAILS
>FUSION-ENST00000588559.5:9271-ENST00000433386.7:14095|11
SASPQVWSESR
>ENST00000509580.2|SNV-68856-C-G|4
FAELLALESEAGVPALVGR
>ENST00000344721.8|SNV-184629-T-C|1
TCLVCGDEASGCHYGVVTCGSCK
>ENST00000287652.8|SNV-1281-T-G|1
EPCDVAPASRPAQRSASR
>ENST00000461003.5|SNV-20699-C-G|1
HSLCWPPAAVPWTPLAPGLKLRR
>ENST00000495036.5|SNV-1138-C-T|1
ILSGQTVFPSLW
>ENST00000244728.10|MNV-333084-CC-C|1
ENLGWMA
>ENST00000478934.5|SNV-7975-G-A|2
RYAEFSSTLVSINQTIPNER
>ENST00000355303.9|SNV-9649-G-T|3
VQHSDTPSGARSVKQDHPLPCK
>ENST00000250024.9|SNV-11334-G-T|5
TNKAESSQNSAPFPSKMSQLAAICK
>ENST00000533770.5|SNV-291545-T-G|1
SSASLVQSSQKIRFSSILQVSR
>ENST00000470303.1|SNV-28013-G-A|9
GSSASVPTSIMGSYVR
>ENST00000496144.5|SNV-468339-G-T|1
CSNPQVHLFYELTDIMNKVWNKIQK
>ENST00000409072.3|SNV-1143-C-T|2
SYEPRNSTRSIM
>ENST00000309235.6|SNV-9190-G-A|4
WVELPWLLEEVSKSSQLDESALDK
>FUSION-ENST00000588559.5:9271-ENST00000433386.7:14095|1
AGGWAAAVPPPGR
>ENST00000425263.5|SNV-18073-G-A|1
LSNQPVMEASFPNVSSFEWVK
>ENST00000473993.5|SNV-48007-C-T|5
LKLIKCTYPSSLR
>ENST00000484094.1|SNV-78056-C-T|1
AYSDISLNQLLPQVFS
>ENST00000504169.2|SNV-2587-G-T|5
CKSVYLCTGCGK
>ENST00000284509.11|SNV-259327-G-A|3
RMSVIVQNPEGQIKLYSK
>ENST00000396533.5|SNV-174131-C-A|1
HVKHSPDFHDK
>ENST00000298875.9|INDEL-33283-C-CA|2
VLSYVSCPRR
>ENST00000515056.5|SNV-4030-A-G|3
GVDVLNEAIGTLTAR
>FUSION-ENST00000588559.5:9271-ENST00000433386.7:14095|9
RLGCCSSSAWTASLC
>ENST00000229633.7|SNV-359-T-G|1
DYDSTCVFGRIAGR
>FUSION-ENST00000588559.5:9271-ENST00000433386.7:14095|10
SASPQVWSESRR
>ENST00000481806.1|SNV-32054-C-G|4
NRNESEK
>ENST00000405484.5|SNV-308-C-T|2
MQVIKAVGK
>ENST00000494110.5|MNV-54956-AGAG-A|2
GGPEEEAGGADQQR
>ENST00000559982.1|SNV-24725-C-T|6
MIAPSAFDLIAALEMYHSRTTLR
>ENST00000310357.8|SNV-22554-T-C|3
ANKATER
>ENST00000649096.1|SNV-80908-G-A|3
QITVTLLHETGSHIR
>ENST00000380110.8|SNV-124951-G-T|2
YPGPLAQQAHRFR
>ENST00000323011.7|SNV-130275-G-T|1
YDDEGGGEEDT
>ENST00000494110.5|MNV-54956-AGAG-A|5
CWSAHGGRCRGGPEEEAGGADQQR
>ENST00000367112.1|SNV-114274-C-G|1
KPEAAPLLGDYQDPFWNLLHQPK
>ENST00000651701.1|SNV-211197-C-T|1
DLSLTAPAPSDVPIESLCLR
>ENST00000515059.6|SNV-372046-T-C|2
VFFTTEEASWLR
>ENST00000486089.1|SNV-36341-C-T|1
SLLLSLMLEKD
>ENST00000638680.1|SNV-72793-C-T|2
EQWMKEHPSFEPK
>ENST00000375735.7|SNV-248912-C-A|5
SITAGSKFDREIWSNEISPVLNLWK
>ENST00000440314.7|SNV-137126-G-A|3
RFCEDRFSPGMAATVGIDYHVK
>ENST00000514430.5|SNV-38088-G-T|3
FPQTALHLFR
>ENST00000228289.9|SNV-22236-C-T|3
AFTFKLQLIVHK
>ENST00000471275.1|SNV-37213-T-C|1
FSKNMLT
>ENST00000310357.8|SNV-22554-T-C|2
ANKATERNFVMR
>ENST00000481806.1|SNV-32054-C-G|13
MITMMNR
>ENST00000649716.1|SNV-1160-G-T|1
LLFGWGETYSEGSEECQVIR
>ENST00000407071.7|SNV-533149-C-T|4
SLGRSAGTLPPSSGASPKAGQSK
>ENST00000264995.8|SNV-223-G-C|8
MPGWRLLTQVGAQVLGRLGDR
>ENST00000250024.9|SNV-11334-G-T|3
MSQLAAICK
>ENST00000607359.5|SNV-110-G-A|1
GGQTPQSPDSRGPTAGGHTRGR
>FUSION-ENST00000588559.5:9271-ENST00000433386.7:14095|3
WSTWLQAECQHLHRSGPR
>ENST00000566099.5|SNV-9884-G-A|1
GHHGLPPGDTV
>ENST00000614830.5|SNV-4574-G-T|3
DENNYYQDTPK
>ENST00000617050.1|SNV-298-G-T|2
GSFVVDIAKDLGLEPR
>ENST00000470303.1|SNV-28013-G-A|11
EAPGMGSSASVPTSIMGSYVRR
>ENST00000227665.9|SNV-792-A-G|5
KGFWDYFSQTSGDKGGVEQIHQQK
>ENST00000572449.6|SNV-7589-C-G|3
ASSPQPSPPEEILEPR
>ENST00000529970.5|SNV-132898-G-A|7
MANRKGESEESCR
>ENST00000326756.4|SNV-11463-A-G|2
TENFSSSVSSKFK
>ENST00000463046.5|SNV-250770-T-G|4
ENWVERFLLAHNYPRGR
>ENST00000444716.5|SNV-443007-C-T|2
IFNHNFILQGSSTNRTK
>ENST00000450873.6|SNV-101614-A-G|4
EFIEFLKTFRK
>ENST00000611543.4|SNV-23402-G-A|3
LNGHPPR
>ENST00000358151.8|SNV-9190-G-A|1
SSQLDIHGAVKKMQMFSEAE
>ENST00000533770.5|SNV-291545-T-G|5
MSSASLVQSSQKIR
>ENST00000674313.1|SNV-56135-G-A|2
YLQVLYMSVAAEMDLEDGGEMPK
>ENST00000652736.1|INDEL-34156-A-AA|1
EQEEDILLLQRTQKNC
>ENST00000308982.12|SNV-29404-C-G|5
VSRVMDTVGR
>ENST00000450873.6|SNV-101614-A-G|6
VSKEFIEFLKTFR
>ENST00000429002.6|SNV-42266-G-T|3
KLFKSLFVPYFVLELDQTEDGR
>ENST00000506757.7|SNV-12061-G-A|1
STPAAIIFPLMLLGLMGVRKALER
>ENST00000638680.1|SNV-72793-C-T|11
MDEGTVDER
>ENST00000503849.5|SNV-4574-G-T|10
MVENHGEDYKAMARDENNYYQDT
>ENST00000411912.5|SNV-250770-T-G|1
GRTSAAYLLVSLIPSNSFRQMFR
>ENST00000284509.11|SNV-259327-G-A|4
RMSVIVQNPEGQIK
>ENST00000435029.6|SNV-2432-A-T|5
KILALDVVQLK
>ENST00000486089.1|SNV-36341-C-T|12
MPMMYQSNVKSLLLSLMLEK
>ENST00000512033.1|MNV-187426-AAGATTA-A|7
ESGLRSLFQK
>ENST00000336689.8|SNV-28662-G-A|2
KVAALFK
>ENST00000504872.5|SNV-4030-A-G|1
GVDVLNEAIGTLTARGDRN
>ENST00000584687.1|SNV-156944-C-A|2
MFLSQPLP
>ENST00000334414.10|SNV-105392-A-G|1
VHVVQTECQYVYLHQCVRDVLRAR
>ENST00000393409.2|SNV-25973-T-C|3
LTITGENLGLRFEDVRPGVRVGK
>ENST00000482722.5|SNV-13877-A-T|11
MARRASPASR
>ENST00000463046.5|SNV-250770-T-G|2
FLLAHNYPRGRTCSR
>ENST00000262027.10|SNV-41100-A-G|6
LLDLKKQLAVAEGRPPEAPK
>ENST00000473125.5|SNV-55300-A-G|3
LELGFIQYRGERCHQK
>ENST00000467216.2|MNV-333084-CC-C|9
ENLVSRCHWIK
>ENST00000648994.1|SNV-48925-G-A|1
ELISMECYNIYSKTWTKQPDLTMVR
>ENST00000257189.5|SNV-9366-A-T|4
FAKPCREGEDNSNRNPIAK
>ENST00000482722.5|SNV-13877-A-T|3
DSKEYVENPATLAPAGMRAPQGFR
>ENST00000250024.9|SNV-11334-G-T|1
MSQLAAICKMQLEEQSSESRQK
>ENST00000528880.3|SNV-774-A-G|2
RAITFIVVVAIVFVICFLPSVVVR
>ENST00000396533.5|SNV-174131-C-A|2
HRHVKHSPDFHDK
>ENST00000503849.5|SNV-4574-G-T|3
MRIITIKIP
>ENST00000512033.1|MNV-187426-AAGATTA-A|4
MESENLDCAVYFK
>ENST00000570415.5|SNV-77886-G-C|2
SPAITLR
>ENST00000243189.12|SNV-91665-T-C|2
HYGFGRTVYPEEHSR
>FUSION-ENST00000588559.5:9271-ENST00000433386.7:14095|5
KWSTWLQAECQHLHRSGPR
>ENST00000504169.2|SNV-2587-G-T|3
SVYLCTGCGK
>ENST00000355754.7|SNV-7479-G-A|5
NPKIQNSNMPREYIR
>ENST00000486089.1|SNV-36341-C-T|4
YQSNVKSLLLSLMLEK
>ENST00000648994.1|SNV-48925-G-A|3
ELISMECYNIYSK
>ENST00000333628.4|MNV-3202-GCCC-G|MNV-3207-AGCTCAC-A|4
GSQQYRALTVDQQMFDSK
>FUSION-ENST00000533898.5:9535-ENST00000638917.1:273638|17
MSILRLHLPPDLSDTVSR
>ENST00000514430.5|SNV-38088-G-T|2
FPQTALHLFRR
>ENST00000360835.9|SNV-125010-T-C|1
QQFHVQVSGTEYEVAQRPAK
>ENST00000375759.8|SNV-97741-G-A|2
ASDVDTSSNTLRK
>ENST00000490133.5|SNV-193652-G-A|4
MPTEPKILLNGER
>ENST00000274217.4|SNV-19605-C-G|4
RNLSVEAEVDLLSYCGREWK
>ENST00000559982.1|SNV-24725-C-T|4
MYHSRTTLR
>ENST00000337147.11|SNV-42924-A-G|2
NISFNDRK
>ENST00000489501.1|SNV-420770-G-T|1
VDFAFALVGKLDAINKHSFNDFK
>ENST00000515056.5|SNV-4030-A-G|6
AMGVDVLNEAIGTLTAR
>ENST00000640569.1|SNV-47116-C-T|3
FDLTVRMQKQGDDSSEWGNSFFW
>ENST00000325636.8|SNV-448-T-C|4
QARFPPYPIPAVEPDLLR
>ENST00000025301.4|SNV-29879-A-G|2
SVIPDTPPSTPLVPSRASSEWDIK
>ENST00000674056.1|SNV-3434-G-T|2
IAAQCRK
>ENST00000257189.5|SNV-9366-A-T|3
EGEDNSNR
>ENST00000547314.5|SNV-24965-G-C|2
CIAEIDLIPRDTPFVCAPSSK
>ENST00000502732.6|SNV-121294-A-G|1
FRLLSEHQVTSSGDKDRPR
>ENST00000470303.1|SNV-28013-G-A|3
MGSYVRRWSAALT
>ENST00000229633.7|SNV-359-T-G|4
SPEPKDYDSTCVFGR
>ENST00000640880.1|SNV-72793-C-T|2
GQGSMDEWMKEHPSFEPK
>ENST00000673688.1|SNV-792-A-G|1
GGVEQIHQQKMAREPAGSVR
>ENST00000366875.5|SNV-1475-C-G|5
KERQGELR
>ENST00000610318.4|SNV-304156-C-T|2
TRTCTNLAPLNGGAFCEGQSVQK
>ENST00000528880.3|SNV-774-A-G|1
AITFIVVVAIVFVICFLPSVVVR
>ENST00000470300.5|SNV-81590-G-T|1
IKRSVENQ
>ENST00000504742.1|SNV-12061-G-A|4
MLLGLMGVRKALER
>ENST00000313367.7|SNV-116263-T-C|1
VPLWLQPSEDMEKCSK
>ENST00000405484.5|SNV-308-C-T|1
QVIKAVGK
>ENST00000396533.5|SNV-174131-C-A|5
NALSSLKIQSILQSMARHR
>ENST00000436693.6|SNV-27721-T-C|1
HSDLSFNDFKALPICK
>ENST00000503849.5|SNV-4574-G-T|5
DENNYYQDT
>ENST00000025301.4|SNV-29879-A-G|5
VRDRSVIPDTPPSTPLVPSR
>ENST00000361921.8|SNV-3068-G-C|5
RLWVLLEVAVHVVVGKVLLIFFPDR
