# Supplementary material for: Identification of non-canonical peptides with moPepGen
Source: Nat Biotechnol. 2025 Jun 16;44(4):568–73. doi: 10.1038/s41587-025-02701-0 (PMC12680078; doi:10.1038/s41587-025-02701-0)
Supplement: Supplementary file 4 — Supplementary Data: Cancer cell line variant peptide database. Custom peptide database FASTA file for each of the 376 cell lines from the Cancer Cell Line Encyclopedia with proteomics characterization or used in the reference channel. Variant peptide FASTA files were produced by moPepGen as the result of cell-line-specific publicly available mutations and fusions. [file 41587_2025_2701_MOESM4_ESM.zip › ACH-000521.fasta]

>ENST00000265854.11|SNV-163941-A-G|2
EELRQVSGQLLEER
>ENST00000366425.4|SNV-673-C-G|1
CVAPPGLRGRLLPYLAEDELR
>ENST00000483496.1|SNV-72904-C-A|11
SRACYPMGSPAR
>ENST00000483728.5|SNV-66240-C-G|3
EEGSVPNPPRIYYR
>ENST00000483496.1|SNV-72904-C-A|4
MGSPARTPRPLRR
>ENST00000661174.1|SNV-2078-G-T|2
VEEELGSQPACQEK
>ENST00000607941.5|SNV-14230-A-T|1
ISHTSPDIPAEVLMSVKEHIMRHTR
>ENST00000564307.5|SNV-6191-C-T|3
MTSSTTRWPTPLRTT
>ENST00000497502.1|SNV-19949-A-G|2
AKTTTSLQAGSHHLPPPLLPYHR
>ENST00000376191.3|MNV-74-GCT-G|4
ADQLQRK
>ENST00000262441.10|SNV-20351-C-A|2
ATDIWQDDSECSENHSFK
>ENST00000401542.3|SNV-40630-T-A|3
AHIDQSIAFGGK
>ENST00000462608.5|SNV-71398-C-A|4
YTERFMGLQTKDDNLEHYK
>ENST00000531161.5|SNV-34427-G-T|12
KRCQMCTVFCIASPK
>ENST00000317025.13|INDEL-52572-C-CC|4
TDQCRGGGLLTLK
>ENST00000367007.5|SNV-330199-G-T|1
GIDTENVLQICPKDMRADICVHLNR
>ENST00000374144.8|SNV-25519-C-A|3
SDFMPSLK
>ENST00000555122.1|SNV-33026-C-A|7
MQGDLKTTDLSIQLPSVDLEVK
>ENST00000468592.5|INDEL-39651-C-CA|1
NGLLFSRI
>ENST00000264463.8|SNV-107458-G-T|3
AFYTLRSQAINRR
>ENST00000325083.12|SNV-49749-G-A|6
TRKTSAQASLASK
>ENST00000373277.8|SNV-29451-G-T|2
SVTMTYGLTADK
>ENST00000482333.5|SNV-66995-G-A|4
MEQRMGSR
>ENST00000381809.8|SNV-1002-C-T|2
AVIMGASGSGKGTVSSR
>ENST00000330212.7|INDEL-5893-C-CA|4
VISDTLSLAQSQEESRLPQQSSK
>ENST00000401542.3|SNV-40630-T-A|4
KAHIDQSIAFGGKVDASWDPK
>ENST00000252136.12|SNV-2004-A-G|3
CEFLVGVGVDGEDSTVGCR
>ENST00000350221.4|SNV-44668-G-A|6
NIELAKESRNPVIMVDR
>ENST00000400809.8|SNV-706-T-A|2
FLYTKSFVK
>ENST00000483496.1|SNV-72903-G-A|2
MGSPANTPRPLRRAFQTSR
>ENST00000283921.5|SNV-8148-C-G|1
GCPYTKHQTLELEKEFLFNMYLTR
>ENST00000370576.9|SNV-65728-C-T|5
AEANPWR
>ENST00000325509.4|SNV-301-G-T|3
STVSVSDPEEMELR
>ENST00000650330.1|SNV-160243-C-T|6
MLSHSFFMSLQKMMK
>ENST00000431180.5|SNV-50065-G-T|2
GWVLRAAK
>ENST00000259748.6|SNV-15646-A-C|2
VFHFDFRRPGPEPPR
>ENST00000262717.9|SNV-165781-G-C|1
LHSDMDRGHGSIK
>ENST00000425289.5|SNV-82666-A-C|1
DSSFGWGTRDGSGRTSGSR
>ENST00000490362.1|SNV-27801-G-T|5
LGWGGSAGR
>ENST00000470928.3|SNV-155263-C-T|5
PQGQQGGK
>ENST00000434997.1|SNV-27801-G-T|4
MNMLGWGGSAGRKPLK
>ENST00000366779.5|INDEL-67682-G-GC|1
VLPPGPIPCWGPHSRGH
>ENST00000354666.4|MNV-49272-GTCTTGAACTGGATA-G|17
ANEERYAR
>ENST00000434997.1|SNV-27801-G-T|1
NMLGWGGSAGRKPLKSGMK
>ENST00000481854.1|SNV-82666-A-C|1
DSSFGAPEMAQGEHLGVDRAAQK
>ENST00000375256.5|MNV-388-CGCCGCC-C|2
GFEAPMAENPPPPPVIFCHDSPK
>ENST00000560458.5|SNV-11622-G-T|2
MWVRVTEDFSDCLMQYQNSFFFGR
>ENST00000505154.5|INDEL-46184-C-CA|6
RTNASLVSIQKK
>ENST00000564307.5|SNV-6191-C-T|1
WPTPLRTT
>ENST00000359751.8|SNV-143-C-G|9
MRLLPLLRTVLWAAFLGSR
>ENST00000367256.9|SNV-319619-T-C|5
QQYRNSWNRTANWVSHWPR
>ENST00000483496.1|SNV-72903-G-A|7
ACYPMGSPANTPRPLRRAFQTSR
>ENST00000551169.5|SNV-3900-C-G|3
CHMFLTR
>ENST00000531161.5|SNV-34427-G-T|13
SDVYSILHSIPQRQIEEMQRQAR
>ENST00000368324.5|SNV-8561-C-A|2
GISIYQETLSNKK
>ENST00000650330.1|SNV-160243-C-T|3
LSHSFFMSLQK
>ENST00000637849.1|SNV-92129-C-T|10
EVHERNDGRDPFPLLMNCQR
>ENST00000468195.2|SNV-8226-C-T|2
ESGLTCTSFMRTVQPQFGSMR
>ENST00000425289.5|SNV-82666-A-C|3
DSSFGWGTR
>ENST00000317025.13|INDEL-52572-C-CC|2
GGGLLTLK
>ENST00000355300.6|SNV-205170-G-A|3
AVLCHHK
>ENST00000285039.12|SNV-300175-G-T|5
KILEDSHSR
>ENST00000218348.7|SNV-12176-G-T|3
TTSPEEVHAQPYIAIDCEPEMK
>ENST00000325083.12|SNV-34884-T-C|3
INRLTAAKQK
>ENST00000531161.5|SNV-34427-G-T|10
RCQMCTVFCIASPKDR
>ENST00000636043.1|SNV-17512-C-G|1
TPEKPTL
>ENST00000480901.1|SNV-62-G-A|4
LREGLLPQAGKEWPR
>ENST00000326047.9|INDEL-76619-C-CA|2
ERGSRTEEE
>ENST00000634499.1|SNV-1691326-G-T|1
VPWASEVIR
>ENST00000564111.5|SNV-75345-A-T|4
APSGLTPMEVRAATHGKLFPCL
>ENST00000551435.1|SNV-12511-G-T|4
MRVGIHSGLVHCGVLGLRK
>ENST00000631148.2|SNV-7986-C-T|3
KPEELENGEPTAAATAR
>ENST00000274457.5|SNV-20140-A-G|1
VTAILIECGADVNVR
>ENST00000401542.3|SNV-40630-T-A|1
AHIDQSIAFGGKVDASWDPKSPFK
>ENST00000551115.1|SNV-3900-C-G|4
MFLTRFKKPAEFTTVSSYK
>ENST00000480044.5|SNV-71398-C-A|1
GLQTKDDNLEHYKNSTVMAR
>ENST00000508189.1|SNV-7479-A-T|1
TWFQDQFFVVQLHLFEE
>ENST00000469080.5|SNV-12176-G-T|1
TLLSTVSQR
>ENST00000268296.9|SNV-16250-G-A|3
TRPVLWVGVSMQFIPAK
>ENST00000371026.8|SNV-91247-G-T|1
QAPVMCFAFHPK
>ENST00000188790.9|SNV-56870-G-C|2
EGIVIALVDGR
>ENST00000472917.1|SNV-33629-G-T|6
LCLWRISSPSMQPILR
>ENST00000561203.1|SNV-29600-G-T|4
LYQKQLEK
>FUSION-ENST00000578649.1:1561-ENST00000430157.6:3173|11
MAALFLTTTSRRSRPCTWSCV
>ENST00000409021.9|SNV-95003-A-G|6
AARKQAEEALGNCMQADK
>ENST00000256339.8|SNV-304048-C-T|3
QCNVPTCLNSDLEGQPLR
>ENST00000505139.1|SNV-132-C-G|1
LRGGSSLRHVVYWNSSNPSLR
>ENST00000161863.9|SNV-67785-G-T|3
WHSLFLRRMIAPSKPWSQVDEATIR
>ENST00000403045.6|SNV-63800-G-T|3
RVTMILQSPSFREELEGLIQ
>ENST00000661174.1|SNV-2078-G-T|3
SWRVEEELGSQPACQEKT
>ENST00000462351.5|SNV-5836-A-T|4
MSQGLSWHDVLTQYVISQEMER
>ENST00000427590.1|SNV-82666-A-C|3
AFLWKTGAPEMAQGEHLGVDRAAQK
>ENST00000332408.9|SNV-38983-G-T|3
YMGCFEVLQSMR
>ENST00000330212.7|INDEL-5893-C-CA|8
ACGSRSAGGSYLR
>ENST00000421763.5|SNV-62-G-A|4
AAAVAGMLREGLLPQAGKEWPR
>ENST00000571644.1|SNV-16250-G-A|5
MQFIPAKIPR
>ENST00000354666.4|MNV-49272-GTCTTGAACTGGATA-G|15
YARATCR
>ENST00000374580.10|SNV-142650-G-T|2
VPLMEHDNIALFIVGDER
>ENST00000354666.4|MNV-49272-GTCTTGAACTGGATA-G|27
AHHHAHHERRR
>ENST00000325083.12|SNV-14439-C-T|1
TPYTFPHSRYMSQMSVPEQAELEK
>ENST00000483238.5|SNV-4-G-A|1
TLLLTLTSPDLEGTWDTRDKDGFK
>ENST00000481854.1|SNV-82666-A-C|4
KDSSFGAPEMAQGEHLGVDR
>ENST00000425289.5|SNV-82666-A-C|2
DSSFGWGTRDGSGR
>FUSION-ENST00000541860.1:459-ENST00000534981.5:8931|1
APQCMGFDRP
>ENST00000379305.7|SNV-111230-A-G|3
YIVSALQR
>ENST00000354666.4|MNV-49272-GTCTTGAACTGGATA-G|3
STYTSLTDWLVLK
>ENST00000408907.5|SNV-343-G-A|2
VLQQELRLR
>ENST00000495223.1|SNV-2382-C-A|2
MEFTGADGCNQVDAEYLK
>ENST00000300119.8|SNV-7070-G-A|2
DTTGYAYLNHEVSRVDGMDDTSSFR
>ENST00000508483.1|SNV-26293-C-T|3
TPGLIFLVVSFFLK
>ENST00000295920.7|SNV-61222-A-G|5
DEPDWESLIFLARLIPRMCHSVNR
>ENST00000488848.1|SNV-12176-G-T|1
TTSPSPPAQPYIAIDCEPEMKKR
>ENST00000462351.5|SNV-5836-A-T|3
SQGLSWHDVLTQYVISQEMER
>ENST00000488848.1|SNV-12176-G-T|5
TTSPSPPAQPYIAIDCEPEMK
>ENST00000454474.2|SNV-24913-C-T|1
CIKTLQRHLK
>ENST00000307886.8|SNV-1601-A-C|1
LDIFAPNLAQAQR
>ENST00000374144.8|SNV-25519-C-A|2
SDFMPSLKGK
>ENST00000483496.1|SNV-72903-G-A|4
MGSPANTPRPLRR
>ENST00000434997.1|SNV-27801-G-T|3
NMLGWGGSAGRKPLK
>FUSION-ENST00000578649.1:1561-ENST00000430157.6:3173|33
RSRPCTWSCV
>ENST00000564400.5|SNV-16096-G-A|3
PAPTIPQEWTRVR
>ENST00000521421.1|SNV-8148-C-G|1
AAPTRSTRHWSWR
>ENST00000325083.12|SNV-49749-G-A|1
TSAQASLASKDKTPK
>ENST00000368690.7|SNV-9261-G-A|2
GQNLLQGGRAVAPR
>ENST00000369780.8|SNV-77754-G-A|1
INDSAIMLFFSGVR
>ENST00000470814.1|SNV-9709-C-G|2
CVAPPGLR
>ENST00000532566.3|SNV-2469-A-G|2
ADLMAFSPSLPPCPISRDR
>ENST00000367468.10|SNV-6009-C-T|1
TVTINASSSCSGLDDINPTVLLKER
>ENST00000468592.5|INDEL-39651-C-CA|3
WDPRNGLLFSRI
>ENST00000634891.1|SNV-474900-G-A|1
NLPPSTGPCCTK
>ENST00000495223.1|SNV-2382-C-A|1
EFTGADGCNQVDAEYLK
>ENST00000410040.5|SNV-64416-C-A|1
LLLENNKNQTIKK
>ENST00000361203.7|SNV-351329-G-T|1
CHVEELSISHQSLK
>ENST00000623461.3|SNV-105814-C-T|8
YLMRGQLTLKTIQESLVLR
>ENST00000314520.6|SNV-1279-A-T|3
QKLIQHYKEAMSNK
>ENST00000468888.6|SNV-142103-A-T|1
SFQPLGPGYGISLSSRLSSSVSAMR
>ENST00000409039.8|SNV-154484-C-A|5
QFIILGDKEVDYDSNFRLYLNNK
>ENST00000354666.4|MNV-49272-GTCTTGAACTGGATA-G|13
ATCRERSEEWFFQSLLHCSK
>ENST00000161863.9|SNV-11427-G-C|2
QRTELLPK
>ENST00000398958.6|SNV-23975-C-G|1
SPPADAMPKSKK
>ENST00000242249.8|SNV-49-G-T|2
METVALRRPQLLPLLLLLCGGCPR
>ENST00000401542.3|SNV-40630-T-A|5
KAHIDQSIAFGGK
>ENST00000508673.5|SNV-16195-G-T|3
NFLYRSECPEEIQNGKAK
>ENST00000379071.4|SNV-2254-G-A|2
LVSSENFEDYMKELGVNFTAR
>ENST00000354666.4|MNV-49272-GTCTTGAACTGGATA-G|14
YARATCRER
>ENST00000454474.2|SNV-24913-C-T|10
MYYNMCIK
>ENST00000367256.9|SNV-319619-T-C|1
TANWVSHWPRR
>ENST00000359154.6|SNV-167904-A-T|2
YFVDHYTRTTTFK
>ENST00000637849.1|SNV-92129-C-T|5
DPFPLLMNCQRVPKVLVENAK
>ENST00000377776.7|SNV-63658-G-T|6
YCYICPDIVKEFAKYDVDPLK
>ENST00000623461.3|SNV-105814-C-T|2
TIQESLVLRSR
>ENST00000532250.5|SNV-153421-G-A|3
ELAEQKSVETTKR
>ENST00000415045.1|SNV-209291-G-C|3
ECARKPGNKICR
>ENST00000571644.1|SNV-16250-G-A|2
QFIPAKIPRSAFECR
>ENST00000330212.7|INDEL-5893-C-CA|1
LPQQSSKR
>ENST00000445360.5|SNV-24913-C-T|6
ELADTTAMKKIMYYNMCIK
>FUSION-ENST00000291041.6:16453-ENST00000554602.5:681|3
YSYSGESAIKGK
>ENST00000474331.1|SNV-21934-G-T|9
KVVLNIFQDSNRTTEGTIIFEFK
>ENST00000454474.2|SNV-24913-C-T|4
MCIKTLQR
>ENST00000602987.1|SNV-513-C-T|1
GDQFLVSAHEAR
>ENST00000532566.3|SNV-2469-A-G|3
ADLMAFSPSLPPCPISR
>ENST00000508189.1|SNV-7479-A-T|7
MYDMVSRSIFCSAASSF
>ENST00000529835.6|SNV-153421-G-A|1
SVETTKRSLWR
>ENST00000483496.1|SNV-72903-G-A|1
GSPANTPRPLRRAFQTSR
>ENST00000205557.11|SNV-50223-G-C|2
DTIQYGRVK
>ENST00000528431.5|SNV-3297-A-G|2
GGYVEVVNVDAAVQQQMLK
>ENST00000391553.2|SNV-391-G-C|2
MPSDPGPQAGSGWPGLLMSCLK
>ENST00000576136.1|SNV-4034-T-A|3
MYSGGEEPWAGVPPYLILQRLEDR
>ENST00000302450.11|SNV-21934-G-T|1
VVLNIFQDSNR
>ENST00000551435.1|SNV-12511-G-T|3
RVGIHSGLVHCGVLGLRK
>ENST00000306100.10|SNV-777574-T-A|4
VDDFFIPTTTLIITHMRFGFILQK
>ENST00000674006.1|SNV-1178883-G-A|3
GCCRSLTREK
>ENST00000496461.5|SNV-16096-G-A|2
MPAPTIPQEWTRVRNSG
>ENST00000263923.5|SNV-10281-G-T|2
TVVIPCLVSISNLNVSLCARYPEK
>ENST00000637874.1|SNV-92129-C-T|1
DPFPLLMNCQRVPKVLVENAR
>ENST00000580874.1|SNV-4182-C-T|6
HYSALPGLRPTGHGLVFGSSAVR
>ENST00000650330.1|SNV-160243-C-T|7
MMLSHSFFMSLQKMMK
>ENST00000291688.6|MNV-2095-AA-A|1
VTTWLSQEGISLSWHLPGFQV
>ENST00000517836.5|SNV-34884-T-C|2
LQNRNLDSYK
>ENST00000425598.2|SNV-706-T-A|1
AGVVPAVLIYQVLR
>ENST00000368801.4|SNV-4268-C-A|1
YSSRGPYESGSGHSSGLGHQESR
>ENST00000315870.10|SNV-19949-A-G|1
NNNKSSSR
>ENST00000531161.5|SNV-34427-G-T|17
SDVYSILHSIPQR
>ENST00000286355.10|SNV-50471-G-T|1
MCVEARLRLETENQR
>ENST00000378982.4|SNV-1085-G-A|2
AGTRPRVAAR
>ENST00000525304.5|SNV-15115-C-T|1
GPGWSRS
>ENST00000401095.8|SNV-15810-C-A|3
QLLQGHCHARALDILRARPGGADGR
>ENST00000325083.12|SNV-34884-T-C|2
LTAAKQK
>ENST00000354666.4|MNV-49272-GTCTTGAACTGGATA-G|29
AHHHAHHER
>ENST00000555122.1|SNV-33026-C-A|5
TTDLSIQLPSVDLEVK
>ENST00000488848.1|SNV-12176-G-T|4
MTTSPSPPAQPYIAIDCEPEMKK
>ENST00000306385.10|SNV-44470-G-A|1
TDCGYDYMELFDGYDSTAPRLGR
>ENST00000394480.6|SNV-316118-C-A|3
VFLAECYNLSPNK
>ENST00000410112.6|SNV-199-G-T|1
ILLEIESTDTACIGPTLRIK
>ENST00000559058.1|SNV-42076-G-A|1
AMSDFHVHPQTTVGEEGGVAR
>ENST00000517836.5|SNV-34884-T-C|6
LNLNRRSTDLR
>ENST00000614987.5|SNV-154411-G-A|4
SEPPYPQEMSALAKDLIQHLLMK
>ENST00000480044.5|SNV-71398-C-A|4
MGLQTKDDNLEHYK
>ENST00000355300.6|SNV-205170-G-A|4
CECSAQDRAVLCHHKR
>ENST00000508189.1|SNV-7479-A-T|5
MVSRSIFCSAASSF
>ENST00000305738.10|SNV-1430-A-T|4
NDAVNEIVAVKNNFPVIEFVQCR
>ENST00000622290.4|SNV-50223-G-C|1
TPSNTAG
>ENST00000674317.1|SNV-10562-C-A|10
MYWFPDHLLQDQEPLLR
>ENST00000505154.5|INDEL-46184-C-CA|1
NRGNKAG
>ENST00000338591.8|SNV-2643-T-G|2
ARVGVAAGGNR
>ENST00000454474.2|SNV-24913-C-T|7
YYNMCIKTLQR
>ENST00000355300.6|SNV-205170-G-A|5
CECSAQDRAVLCHHK
>ENST00000533608.7|SNV-34427-G-T|1
MSDVYSILHSIPQRQIEEMQRQAR
>ENST00000274457.5|SNV-20140-A-G|3
YPVCKFPSLRVTAILIECGADVNVR
>ENST00000330212.7|INDEL-5893-C-CA|6
SAGGSYLRVISDTLSLAQSQEESR
>ENST00000468592.5|INDEL-39651-C-CA|4
WDPRNGLLFSR
>ENST00000544162.5|SNV-167904-A-T|9
KYTSEGVRYFVDHYTR
>ENST00000468263.5|SNV-119019-G-A|7
WPPSKTPCSSPEVAR
>ENST00000468263.5|SNV-119019-G-A|14
AAQQNPLQQPRGRQGLGQR
>ENST00000376191.3|MNV-74-GCT-G|5
HGRADQLQRK
>ENST00000330212.7|INDEL-5893-C-CA|7
SAGGSYLR
>ENST00000262189.11|SNV-200136-G-T|4
RPRGAGLSGRGCR
>FUSION-ENST00000163416.7:16073-ENST00000380228.6:15168|78
EQESYKQMQKFLMSTK
>ENST00000481854.1|SNV-82666-A-C|3
KDSSFGAPEMAQGEHLGVDRAAQK
>ENST00000375514.9|SNV-438659-A-G|4
KLTNGIPIVRSFADIGK
>ENST00000654081.1|SNV-23632-C-T|7
PSSGYVDSPICLLPSSSSR
>ENST00000401095.8|SNV-15810-C-A|1
ALDILRARPGGADGRVHTK
>ENST00000470928.3|SNV-155263-C-T|4
MPQGQQGGKTAIIETTNFVSCK
>ENST00000256339.8|SNV-304048-C-T|2
QCNVPTCLNSDLEGQPLRMR
>ENST00000625049.1|SNV-22821-G-T|2
SLRAREQQAWK
>ENST00000559471.6|SNV-29600-G-T|4
KLHEALSKAAGK
>ENST00000374518.6|SNV-48288-G-T|3
NQKSSLKGAECQLQ
>ENST00000483496.1|SNV-72904-C-A|3
GSPARTPRPLRR
>ENST00000654081.1|SNV-23632-C-T|3
RSTSPMPHTAPRSSCHPTR
>ENST00000367256.9|SNV-319619-T-C|2
TANWVSHWPR
>ENST00000462351.5|SNV-5836-A-T|5
DCPGTMSSPSM
>ENST00000320574.10|SNV-21946-C-T|1
LLAAVEVGDAAEVKRCK
>ENST00000462880.1|SNV-154-A-G|1
QLDSHVHAVRTVPHK
>ENST00000264463.8|SNV-107458-G-T|5
EEKAFYTLRSQAINR
>ENST00000674006.1|SNV-1178883-G-A|2
SLTREKSPAK
>ENST00000434997.1|SNV-27801-G-T|6
MNMLGWGGSAGR
>ENST00000470333.1|SNV-71243-G-T|9
DLEDLGLSRQELGYSGFNEI
>ENST00000285039.12|SNV-300175-G-T|4
KILEDSHSREK
>ENST00000454474.2|SNV-24913-C-T|2
MCIKTLQRHLK
>FUSION-ENST00000578649.1:1561-ENST00000430157.6:3173|47
VEASWGWVGR
>ENST00000367256.9|SNV-319619-T-C|4
NSWNRTANWVSHWPR
>ENST00000494820.5|SNV-2004-A-G|7
MGRIAPWAVGSASTR
>ENST00000532566.3|SNV-2469-A-G|1
ADLMAFSPSLPPCPISRDREEK
>ENST00000504248.5|SNV-158-C-T|1
AFVVPHSHMDVGWVYTV
>ENST00000285039.12|SNV-300175-G-T|2
ILEDSHSREK
>ENST00000377776.7|SNV-63658-G-T|5
EFAKYDVDPLK
>ENST00000654081.1|SNV-23632-C-T|5
PSSGYVDSPICLLPSSSSRR
>ENST00000299155.10|SNV-6167-G-A|4
SGDKAPGLFFVDAER
>ENST00000564111.5|SNV-75345-A-T|5
GVWVPEA
>ENST00000377918.8|SNV-35013-G-C|3
ASCCDMSVR
>ENST00000326047.9|INDEL-76619-C-CA|5
TDQEGSPDSGTSAQAKPK
>ENST00000325083.12|SNV-34884-T-C|4
INRLTAAK
>ENST00000564400.5|SNV-16096-G-A|9
VFFFCMPAPTIPQEWTR
>ENST00000354666.4|MNV-49272-GTCTTGAACTGGATA-G|12
ERSEEWFFQSLLHCSK
>ENST00000569248.5|SNV-1956-C-T|2
SETSLTTCVAR
>ENST00000564111.5|SNV-75345-A-T|2
EVRAATHGKLFPCL
>ENST00000242249.8|SNV-49-G-T|1
ETVALRRPQLLPLLLLLCGGCPR
>ENST00000638117.1|SNV-1523245-G-T|2
MDQISAITDSA
>ENST00000378585.7|SNV-10769-A-T|3
RVPGNLMGSYWSVGVETGETKK
>ENST00000564400.5|SNV-16096-G-A|5
PAPTIPQEWTR
>ENST00000638951.1|SNV-66760-C-A|3
KLHISYRDQNIPHK
>ENST00000381418.9|SNV-4218-G-A|1
STPSFLKGTPTWEKTAPENGIVR
>ENST00000494820.5|SNV-2004-A-G|1
IAPWAVGSASTRAGRVLWQPR
>ENST00000369663.10|SNV-27712-C-T|2
LHSPCALYGYNFSTSPKLVASPEK
>ENST00000306100.10|SNV-777574-T-A|1
FGFILQKDEAALQKIDLETMSYIK
>ENST00000391553.2|SNV-496-G-A|5
IVHPEKFPK
>ENST00000508483.1|SNV-26293-C-T|10
VDENTWTNLLSRVILLETEMLLSKK
>ENST00000564400.5|SNV-16096-G-A|12
IFQKYQSRVFFFCMPAPTIPQEWTR
>ENST00000252336.10|SNV-76683-T-G|2
VFGHLGAMEVAK
>ENST00000305738.10|SNV-1430-A-T|1
NNFPVIEFVQCRMCHLQFPGEKCSR
>ENST00000306100.10|SNV-777574-T-A|3
FGFILQK
>ENST00000359751.8|SNV-143-C-G|4
TVLWAAFLGSRLR
>ENST00000393203.3|SNV-51721-C-G|4
SKDVFCKPVNIFWALEDSVLVVK
>ENST00000480460.1|SNV-2004-A-G|4
MGRIAPWAVGSASTRAG
>ENST00000470333.1|SNV-71243-G-T|6
RYELVYSPSMR
>ENST00000366923.8|SNV-27507-G-A|2
GLKQFIAAQGSSR
>ENST00000494820.5|SNV-2004-A-G|3
IAPWAVGSASTR
>ENST00000512285.5|SNV-79500-G-T|2
SKPLVLGPEFK
>ENST00000370576.9|SNV-65728-C-T|3
AEANPWRGK
>ENST00000393203.3|SNV-51721-C-G|1
DVFCKPVNIFWALEDSVLVVKAR
>ENST00000317025.13|INDEL-52572-C-CC|7
ICAEYSAR
>ENST00000444636.5|SNV-66240-C-G|4
RLMEEGSVPNPPRIYYR
>ENST00000428068.5|SNV-44738-G-C|1
NNIISTVQPGPFLGLGELKR
>ENST00000325083.12|SNV-49749-G-A|3
TSAQASLASK
>ENST00000507839.1|SNV-2328-C-A|2
NSHAGCKCVGSQVH
>ENST00000381809.8|SNV-1002-C-T|7
MGASARLLRAVIMGASGSGK
>ENST00000409039.8|SNV-154484-C-A|3
EVDYDSNFRLYLNNKLANPR
>ENST00000401095.8|SNV-18011-G-T|4
KTSMFDFNTVLR
>ENST00000533608.7|SNV-34427-G-T|4
ASVVVPEEKMSDVYSILHSIPQR
>ENST00000473989.8|INDEL-53004-C-CA|1
ETPGFSSYWHLFRPYCWFFHSEP
>ENST00000307886.8|SNV-1601-A-C|2
SYLSPEEHAHRLDIFAPNLAQAQR
>ENST00000410040.5|SNV-64416-C-A|3
KLLLENNKNQTIK
>ENST00000580874.1|SNV-4182-C-T|1
CPVCGPRATG
>ENST00000462608.5|SNV-71398-C-A|2
FMGLQTKDDNLEHYK
>ENST00000551854.5|SNV-3900-C-G|1
EEPGDLISTLLFATLYILCHMFLTR
>ENST00000370576.9|SNV-65728-C-T|1
AEANPWRGKMR
>ENST00000256339.8|SNV-304048-C-T|5
RQCNVPTCLNSDLEGQPLR
>ENST00000551169.5|SNV-3900-C-G|1
CHMFLTRFKKPAEFTTVSSYK
>ENST00000397801.6|SNV-15115-C-T|4
GSRGPGWSR
>ENST00000368801.4|SNV-4268-C-A|3
HESGSRQSSSYGPHGYGSGRYSSR
>ENST00000550867.5|SNV-3900-C-G|3
MFLTRFKKPAEFTTVDDEDATVNK
>ENST00000509803.1|SNV-395922-C-A|5
RPTAWTK
>ENST00000473989.8|INDEL-53004-C-CA|10
LPLATPKKTR
>ENST00000418721.5|SNV-108078-G-T|1
YLICVVFPTWHIGKV
>ENST00000317025.13|INDEL-52572-C-CC|11
TEVKKTPTTK
>ENST00000381317.9|SNV-25913-G-A|4
AKAGEAGQATAEAECHR
>ENST00000397801.6|SNV-15115-C-T|5
GSSSSRGSRGPGWSR
>ENST00000625049.1|SNV-22821-G-T|3
AAGLEGCHPPG
>ENST00000543880.6|SNV-2691-G-T|2
IDEKDEKDFR
>ENST00000556304.1|SNV-154411-G-A|4
SALAKDLIQHLLMKDPK
>ENST00000511884.6|SNV-422067-C-A|3
TTPDGSVDSRTLPDVALTGKCTR
>ENST00000367607.8|INDEL-98368-G-GA|3
NYTVYCQGTEHAILR
>ENST00000576683.1|SNV-50223-G-C|3
MASRKGHHPIR
>ENST00000637849.1|SNV-92129-C-T|7
DPFPLLMNCQR
>ENST00000473311.5|SNV-3868-G-A|4
MPTEPLKCR
>ENST00000480901.1|SNV-62-G-A|5
MLREGLLPQAGKEWPR
>ENST00000544162.5|SNV-167904-A-T|3
MGDEIHQRGGAILCGPLYPHHHL
>ENST00000401095.8|SNV-18011-G-T|3
KTSMFDFNTVLRAEPGNVQALCGR
>ENST00000490711.5|SNV-8779-G-T|1
AVVVVTI
>ENST00000294635.4|SNV-42045-C-A|3
NNISFMK
>ENST00000483496.1|SNV-72903-G-A|6
MGSPANTPRPLR
>ENST00000326047.9|INDEL-76619-C-CA|1
GSRTEEE
>ENST00000357869.7|SNV-12511-G-T|1
VGIHSGLVHCGVLGLRK
>ENST00000505490.3|SNV-100-G-T|2
GGRGWGRGR
>ENST00000464239.5|SNV-29451-G-T|1
TYGLTADKVTRSDGCPTSTSLPRPR
>ENST00000483728.5|SNV-66240-C-G|1
EEGSVPNPPRIYYRNK
>ENST00000389484.8|SNV-1075886-G-C|1
RSCKRPK
>ENST00000374518.6|SNV-48288-G-T|2
SSLKGAECQLQ
>ENST00000317025.13|INDEL-52572-C-CC|1
GGGLLTLKY
>ENST00000239449.6|SNV-2019-C-T|1
DSGINAQVNYSLLPPQDR
>ENST00000643048.1|SNV-24644-G-C|3
VQVVMWGIHQQVNWSLHQR
>ENST00000561203.1|SNV-29600-G-T|13
MEQKKLHEALSK
>ENST00000569248.5|SNV-1956-C-T|3
GRSETSLTTCVARSALS
>ENST00000469080.5|SNV-12176-G-T|2
PSRTLLSTVSQR
>ENST00000332129.6|SNV-24238-G-T|2
AKLQQENSEETDENEAEEE
>ENST00000325509.4|SNV-301-G-T|1
STVSVSDPEEMELRGLQR
>ENST00000468195.2|SNV-8226-C-T|5
MESGLTCTSFMR
>ENST00000483496.1|SNV-72903-G-A|8
ACYPMGSPANTPRPLRR
>ENST00000508673.5|SNV-16195-G-T|1
SECPEEIQNGKAK
>ENST00000650330.1|SNV-160243-C-T|5
MMLSHSFFMSLQKMMKR
>ENST00000444636.5|SNV-66240-C-G|6
CGGWPLRRLMEEGSVPNPPR
>FUSION-ENST00000541860.1:459-ENST00000534981.5:8931|3
MINLGRAPQCMGFDRP
>ENST00000473989.8|INDEL-53004-C-CA|6
FYSDYTFFK
>ENST00000359751.8|SNV-143-C-G|8
RLLPLLRTVLWAAFLGSR
>ENST00000513237.5|SNV-130575-C-T|2
SLAERTMSVTIDSTVTTSPYAFTR
>ENST00000507839.1|SNV-2328-C-A|3
GTQRNSHAGCKCVGSQVH
>ENST00000517836.5|SNV-34884-T-C|4
STDLRLQNR
>ENST00000509803.1|SNV-395922-C-A|6
MRPTAWTKR
>ENST00000564711.2|MNV-237460-AAAAC-A|1
DQSRLKEIEN
>ENST00000332129.6|SNV-24238-G-T|1
LQQENSEETDENEAEEE
>ENST00000483496.1|SNV-72903-G-A|9
ACYPMGSPANTPRPLR
>ENST00000470928.3|SNV-155263-C-T|3
PQGQQGGKTAIIETTNFVSCK
>ENST00000490362.1|SNV-27801-G-T|4
MLGWGGSAGRKPLK
>ENST00000341010.6|SNV-6847-T-A|1
CLACEETEEGPSLQLEDVNIEELYK
>ENST00000381809.8|SNV-1002-C-T|6
GASARLLRAVIMGASGSGK
>ENST00000281127.11|SNV-1691326-G-T|3
SANPTEPGIRRVPWASEVIR
>ENST00000325083.12|SNV-49749-G-A|5
KTSAQASLASK
>ENST00000236826.8|SNV-12440-G-T|2
DISNYGFPSSVQAIDSAVFYR
>ENST00000474331.1|SNV-21934-G-T|1
LFLISFKTQTEPQK
>ENST00000469080.5|SNV-12176-G-T|5
KSMPSRTLLSTVSQR
>ENST00000473311.5|SNV-3868-G-A|10
RSSSIASTSRFSLTGFATMPTEPLK
>ENST00000505154.5|INDEL-46184-C-CA|7
RTNASLVSIQK
>ENST00000423059.9|SNV-290714-C-A|1
LGNCETDNGK
>ENST00000454474.2|SNV-24913-C-T|17
MKKIMYYNMCIK
>ENST00000470333.1|SNV-71243-G-T|5
MRYELVYSPSMRPPHR
>ENST00000231423.7|SNV-161709-G-T|1
GYIMVTCIFPPVPGPKIK
>ENST00000354666.4|MNV-49272-GTCTTGAACTGGATA-G|4
KSTYTSLTDWLVLKQR
>ENST00000474331.1|SNV-21934-G-T|4
SCGKLFLISFK
>ENST00000560458.5|SNV-11622-G-T|7
AIEPYKKVISHVGK
>ENST00000431110.1|INDEL-39651-C-CA|7
LMFVPSASGYKAKK
>ENST00000444190.5|SNV-82666-A-C|2
GTRDGSGR
>ENST00000264463.8|SNV-107458-G-T|1
SQAINRRTLRPVEPESEFVIK
>ENST00000509803.1|SNV-395922-C-A|2
PTAWTKRR
>ENST00000381317.9|SNV-25913-G-A|2
AGEAGQATAEAECHR
>ENST00000332408.9|SNV-38983-G-T|2
YMGCFEVLQSMRSLDFGMR
>ENST00000285039.12|SNV-300175-G-T|6
AHSERKILEDSHSR
>ENST00000650330.1|SNV-160243-C-T|2
LSHSFFMSLQKMMK
>ENST00000508483.1|SNV-26293-C-T|4
KTPGLIFLVVSFFLKQK
>ENST00000566228.6|SNV-75345-A-T|1
IVSLSLNGEFGYQKLDVK
>ENST00000544162.5|SNV-167904-A-T|2
GDEIHQRGGAILCGPLYPHHHL
>ENST00000381418.9|SNV-4218-G-A|5
MKSTPSFLKGTPTWEK
>ENST00000521421.1|SNV-8148-C-G|2
AAPTRSTR
>ENST00000571644.1|SNV-16250-G-A|4
QFIPAKIPR
>ENST00000512285.5|SNV-79500-G-T|3
EPEPPGVVGGPGEKSKPLVLGPEFK
>ENST00000564400.5|SNV-16096-G-A|1
PAPTIPQEWTRVRNSGR
>ENST00000394480.6|SNV-316118-C-A|4
ELGEGAFGKVFLAECYNLSPNKDK
>ENST00000550867.5|SNV-3900-C-G|4
MFLTRFK
>ENST00000421763.5|SNV-62-G-A|7
MAAAVAGMLREGLLPQAGK
>ENST00000466016.5|SNV-62-G-A|4
LREGLLPQAGRLPTLQTVR
>ENST00000283921.5|SNV-8148-C-G|5
KKGCPYTK
>ENST00000614987.5|SNV-154411-G-A|2
DLIQHLLMKDPK
>ENST00000468917.1|SNV-2004-A-G|1
IAPWAVGSASTRAGRVLW
>ENST00000408907.5|SNV-343-G-A|3
VLQQELR
>ENST00000470814.1|SNV-9709-C-G|4
DLRCVAPPGLR
>ENST00000354666.4|MNV-49272-GTCTTGAACTGGATA-G|5
KSTYTSLTDWLVLK
>ENST00000637849.1|SNV-92129-C-T|3
NCQRVPK
>ENST00000264162.7|SNV-28362-G-C|1
VGNTSELQHLATSRLPSFTEEEKR
>ENST00000444565.1|SNV-1864-G-C|1
ATSLVMSTTLASTSK
>ENST00000401095.8|SNV-18011-G-T|5
CYGFLGQKKTSMFDFNTVLR
>ENST00000392056.8|SNV-49694-A-C|2
GCGSSGSGPGNSIPACKK
>ENST00000517836.5|SNV-34884-T-C|7
MLNLNRRSTDLR
>ENST00000622290.4|SNV-50223-G-C|2
FLWMTLTGQDGQQERTPSNTAG
>ENST00000398532.9|SNV-676-G-A|6
MTMRSAVFKAATAPAGGNPEQR
>ENST00000264162.7|SNV-28362-G-C|2
VGNTSELQHLATSRLPSFTEEEK
>ENST00000160373.8|SNV-116202-G-A|1
SITLGNVPWSVGQSFTQSPWDFMRK
>ENST00000465058.5|SNV-119019-G-A|2
TPCSSPEVARGLGRGAPQG
>ENST00000437148.2|SNV-1430-A-T|4
ALSGSLSMRNDAVIEFVQCR
>ENST00000517836.5|SNV-34884-T-C|3
STDLRLQNRNLDSYK
>ENST00000483238.5|SNV-4-G-A|2
MTLLLTLTSPDLEGTWDTRDKDGFK
>ENST00000634499.1|SNV-1691326-G-T|3
NVPTANPTEPGIRRVPWASEVIR
>ENST00000674317.1|SNV-10562-C-A|3
FRFSPGFWAPPLLLCTGFQITCFR
>ENST00000400809.8|SNV-706-T-A|3
LPQVAMATGQVLFQRFLYTKSFVK
>ENST00000415045.1|SNV-209291-G-C|1
KPGNKICRK
>ENST00000263923.5|SNV-10281-G-T|4
NKTVVIPCLVSISNLNVSLCAR
>ENST00000381317.9|SNV-25913-G-A|3
AKAGEAGQATAEAECHRTR
>ENST00000378585.7|SNV-10769-A-T|5
QRRVPGNLMGSYWSVGVETGETK
>ENST00000282499.10|SNV-369652-G-A|2
ARLSITGSVGENGHVLTPDCPK
>ENST00000334414.10|SNV-50359-G-T|1
EFTFTDLVP
>ENST00000466300.1|SNV-2643-T-G|1
GGTGSMLWAAMMGPQTWLPWSPTTP
>ENST00000281146.9|SNV-16195-G-T|2
GDTKWEGK
>ENST00000511884.6|SNV-422067-C-A|2
TLPDVALTGK
>ENST00000415676.6|SNV-519685-C-A|2
YNWQDRK
>ENST00000358392.6|SNV-146164-C-A|1
GHPGPTGPPGEQGLPGAAGKEGAK
>ENST00000468195.2|SNV-8226-C-T|1
ESGLTCTSFMRTVQPQFGSMRMISR
>ENST00000668726.1|SNV-118634-C-A|2
VKANSRNDEHVPQGGG
>ENST00000486233.1|SNV-11777-G-T|2
MGELLQCVCQAPRGR
>ENST00000380518.8|SNV-29226-G-T|2
TCRDLKLCHP
>ENST00000381418.9|SNV-4218-G-A|6
KSTPSFLK
>ENST00000366779.5|INDEL-67682-G-GC|4
LILCHGLSAK
>ENST00000551535.1|SNV-3900-C-G|2
FLTRFKKPAEFTTGTLISLPPAR
>ENST00000437148.2|SNV-1430-A-T|1
NDAVIEFVQCRMCHLQFPGEKCSR
>ENST00000370598.6|SNV-412962-G-T|1
LPAASVLTDINFPIKGRK
>ENST00000401095.8|SNV-15810-C-A|2
ALDILRARPGGADGR
>ENST00000366917.6|SNV-123916-C-A|1
DSSLTEMSVSSISSAGSSVASAVP
>ENST00000525304.5|SNV-15115-C-T|2
GSRGPGWSRS
>ENST00000518936.5|SNV-14439-C-T|1
TPYTFPHSRYMSQMSV
>ENST00000351111.7|SNV-62-G-A|1
EGLLPQAGRLPTLQTVRYGSK
>ENST00000262189.11|SNV-200136-G-T|3
GAGLSGRGCR
>ENST00000367007.5|SNV-330199-G-T|2
GIDTENVLQICPKDMR
>ENST00000354666.4|MNV-49272-GTCTTGAACTGGATA-G|21
FLRSDIPK
>ENST00000378585.7|SNV-10769-A-T|1
VPGNLMGSYWSVGVETGETKK
>ENST00000161863.9|SNV-11427-G-C|4
FPVTNKQR
>ENST00000483253.1|SNV-532138-G-C|2
MVTISNTANLSTCEGYIPMK
>ENST00000524913.3|SNV-7792-G-A|4
GTELEQYLNWKGPTSAK
>ENST00000265713.8|SNV-108078-G-T|4
REGQAGSPEKPLSDLCR
>ENST00000564400.5|SNV-16096-G-A|8
VFFFCMPAPTIPQEWTRVR
>ENST00000477772.1|SNV-26863-C-T|1
SLAHSTPCGRRLSR
>ENST00000462608.5|SNV-71398-C-A|3
FMGLQTK
>ENST00000359152.9|SNV-96664-C-T|1
SAEDVSTVSTQPDNPFSHPDKLKR
>ENST00000393203.3|SNV-51721-C-G|3
SKDVFCKPVNIFWALEDSVLVVKAR
>ENST00000294635.4|SNV-42045-C-A|2
NNISFMKTNSIPYQNR
>ENST00000361727.8|SNV-1523245-G-T|1
YSVTQLVYSASMDQISAITDSA
>ENST00000674317.1|SNV-10562-C-A|4
MFRFSPGFWAPPLLLCTGFQITCFR
>ENST00000624802.1|SNV-395-C-T|1
GTLSWMEHTVFPLFPESLSLILK
>ENST00000252336.10|SNV-76683-T-G|3
SPDWYNKVFGHLGAMEVAKIR
>ENST00000252336.10|SNV-76683-T-G|1
VFGHLGAMEVAKIR
>ENST00000187397.8|SNV-82666-A-C|5
RQLFRGTR
>ENST00000623461.3|SNV-105814-C-T|5
GQLTLKTIQESLVLR
>ENST00000242261.6|SNV-332-C-G|1
MQDVCSSPVSPADDSLSNSEEEPDR
>ENST00000427590.1|SNV-82666-A-C|5
KAFLWKTGAPEMAQGEHLGVDR
>ENST00000494820.5|SNV-2004-A-G|5
MGRIAPWAVGSASTRAGR
>FUSION-ENST00000291041.6:16453-ENST00000554602.5:681|4
YSYSGESAIK
>ENST00000282499.10|SNV-369652-G-A|1
LSITGSVGENGHVLTPDCPK
>ENST00000397801.6|SNV-15115-C-T|3
GSRGPGWSRSR
>ENST00000650330.1|SNV-160243-C-T|8
MLSHSFFMSLQK
>ENST00000644362.1|SNV-203290-C-G|2
SLLGKDVLLLKDCVGPEVEK
>ENST00000561311.5|SNV-347740-G-T|1
AVSHSLNNCVNCLPWQKDVDVALK
>ENST00000267102.12|SNV-3900-C-G|1
ECIISTLLFATLYILCHMFLTRFK
>ENST00000668726.1|SNV-118634-C-A|4
MEVRVKANSR
>ENST00000344096.4|SNV-9412-C-G|1
MNVIHMLENFTFR
>ENST00000561203.1|SNV-29600-G-T|3
LYQKQLEKR
>ENST00000531161.5|SNV-34427-G-T|11
RCQMCTVFCIASPK
>ENST00000242249.8|SNV-49-G-T|3
METVALR
>ENST00000638117.1|SNV-1523245-G-T|1
DQISAITDSA
>ENST00000373277.8|SNV-29451-G-T|5
RRSVTMTYGLTADK
>ENST00000302277.7|INDEL-339424-C-CA|8
ENETTRSCK
>ENST00000398958.6|SNV-23975-C-G|6
RRSPPADAMPK
>ENST00000355300.6|SNV-205170-G-A|1
AVLCHHKRFVAVPEGIPTETR
>ENST00000466016.5|SNV-62-G-A|6
LREGLLPQAGR
>FUSION-ENST00000578649.1:1561-ENST00000430157.6:3173|39
AVLFLTTTSR
>ENST00000366923.8|SNV-27507-G-A|5
RGMTVKGLK
>ENST00000483728.5|SNV-66240-C-G|5
EEGSVPNPPR
>ENST00000634891.1|SNV-474900-G-A|2
GPKNLPPSTGPCCTK
>ENST00000377918.8|SNV-35013-G-C|1
ASCCDMSVREALKMK
>ENST00000299155.10|SNV-6167-G-A|3
SGDKAPGLFFVDAERVPCR
>ENST00000623461.3|SNV-105814-C-T|1
TIQESLVLRSRR
>ENST00000508483.1|SNV-26293-C-T|7
MKTPGLIFLVVSFFLK
>ENST00000389960.8|SNV-96664-C-T|3
ISTVSTQPDNPFSHPDK
>ENST00000409195.6|SNV-357855-C-T|5
TQLLNRSTEFYAEK
>ENST00000444636.5|SNV-66240-C-G|1
LMEEGSVPNPPRIYYRNK
>ENST00000409021.9|SNV-95003-A-G|4
KQAEEALGNCMQADKTK
>ENST00000259748.6|SNV-15646-A-C|3
VFHFDFR
>ENST00000379071.4|SNV-2254-G-A|1
ELGVNFTAR
>ENST00000410040.5|SNV-64416-C-A|2
LLLENNKNQTIK
>ENST00000326047.9|INDEL-76619-C-CA|3
TDQEGSPDSGTSAQAKPKERGSR
>ENST00000473989.8|INDEL-53004-C-CA|9
KTRFYSDYTFFK
>ENST00000218348.7|SNV-12176-G-T|2
TTSPEEVHAQPYIAIDCEPEMKK
>ENST00000511884.6|SNV-422067-C-A|1
TLPDVALTGKCTR
>ENST00000311936.8|SNV-5586-G-T|2
TEYKLVVVGACGVGK
>ENST00000350221.4|SNV-44668-G-A|4
ESRNPVIMVDREK
>ENST00000457424.6|SNV-26293-C-T|2
VILLETEMLLSK
>ENST00000674334.1|SNV-15741-C-T|1
EIRCTLMRR
>ENST00000354666.4|MNV-49272-GTCTTGAACTGGATA-G|1
STYTSLTDWLVLKQRLN
>ENST00000366779.5|INDEL-67682-G-GC|8
EAGFPGPGLLPSGQGQR
>ENST00000524913.3|SNV-7792-G-A|1
GPTSAKAEPPQKSNWR
>ENST00000302277.7|INDEL-339424-C-CA|7
ENETTRSCKNR
>ENST00000295228.4|SNV-381-C-A|3
KMHAGKVR
>ENST00000317025.13|INDEL-52572-C-CC|5
ICAEYSARTDQCRGGGLLTLK
>ENST00000376191.3|MNV-74-GCT-G|2
KWEDDVPSQGPWDPPHS
>ENST00000474331.1|SNV-21934-G-T|5
GQHQYKSCGKLFLISFK
>ENST00000403045.6|SNV-63800-G-T|2
VTMILQSPSFREELEGLIQ
>ENST00000470333.1|SNV-71243-G-T|10
MDLEDLGLSRQELGYSGFNEI
>ENST00000262450.8|SNV-59202-G-T|2
AREERPEETEKAPPSP
>ENST00000251127.11|SNV-71243-G-T|1
QELGYSGFNEI
>ENST00000327532.7|SNV-11989-C-T|1
VAWELDVATLQENIAGITFCNLDR
>ENST00000454474.2|SNV-24913-C-T|16
KKIMYYNMCIK
>ENST00000275358.8|SNV-33232-G-T|2
NVMQIDQNFNNYVAFINEWR
>ENST00000366923.8|SNV-27507-G-A|1
GLKQFIAAQGSSRSVVNMEWDK
>ENST00000370576.9|SNV-65728-C-T|6
MAEANPWR
>ENST00000375514.9|SNV-438659-A-G|2
LTNGIPIVRSFADIGK
>ENST00000643048.1|SNV-24644-G-C|4
MVQVVMWGIHQQVNWSLHQR
>ENST00000483496.1|SNV-72903-G-A|11
SRACYPMGSPANTPRPLR
>ENST00000483728.5|SNV-66240-C-G|6
MEEGSVPNPPR
>ENST00000562096.1|SNV-22821-G-T|2
AREQQAWKDVTLQGEHQHLPEPGC
>ENST00000302450.11|SNV-21934-G-T|3
NGATPIQELRKVVLNIFQDSNR
>ENST00000259213.9|SNV-23906-G-A|1
DLCLFCAEIQSKPTLQLK
>ENST00000555122.1|SNV-33026-C-A|4
TTDLSIQLPSVDLEVKAGQVDVK
>ENST00000473311.5|SNV-3868-G-A|6
FSLTGFATMPTEPLKCRVNSR
>ENST00000245503.10|SNV-24688-A-G|4
ILRIQLELSQVKSEVDR
>ENST00000267102.12|SNV-3900-C-G|3
IRECIISTLLFATLYILCHMFLTR
>ENST00000551169.5|SNV-3900-C-G|2
CHMFLTRFK
>ENST00000631148.2|SNV-7986-C-T|5
ELRKPEELENGEPTAAATAR
>ENST00000623461.3|SNV-105814-C-T|6
RGQLTLKTIQESLVLR
>ENST00000188790.9|SNV-56870-G-C|1
EGIVIALVDGRGTAFQGDK
>ENST00000354666.4|MNV-49272-GTCTTGAACTGGATA-G|24
ETVWLPLR
>ENST00000531161.5|SNV-34427-G-T|5
CTVFCIASPK
>ENST00000533608.7|SNV-34427-G-T|5
RASVVVPEEKMSDVYSILHSIPQR
>ENST00000515034.1|SNV-356426-C-A|3
QASSVLPEQETWTK
>ENST00000532250.5|SNV-153421-G-A|2
SVETTKR
>ENST00000508673.5|SNV-16195-G-T|2
SECPEEIQNGK
>ENST00000398958.6|SNV-23975-C-G|3
SPPADAMPK
>ENST00000623461.3|SNV-105814-C-T|7
MRGQLTLKTIQESLVLR
>ENST00000366779.5|INDEL-67682-G-GC|7
EAGFPGPGLLPSGQGQREALCKPQR
>ENST00000425289.5|SNV-82666-A-C|5
KDSSFGWGTR
>ENST00000559471.6|SNV-29600-G-T|1
LHEALSKAAGKK
>ENST00000397801.6|SNV-15115-C-T|2
GPGWSRSR
>ENST00000187397.8|SNV-82666-A-C|3
QLFRGTRDGSGR
>ENST00000348367.9|SNV-53711-G-T|4
HRHGIDLSTLVEDFFVMK
>ENST00000650330.1|SNV-160243-C-T|4
MLSHSFFMSLQKMMKR
>ENST00000497502.1|SNV-19949-A-G|1
TTTSLQAGSHHLPPPLLPYHR
>ENST00000551115.1|SNV-3900-C-G|3
FLTRFKKPAEFTTVSSYK
>ENST00000551435.1|SNV-12511-G-T|5
RVGIHSGLVHCGVLGLR
>ENST00000559058.1|SNV-42076-G-A|2
WCERAMSDFHVHPQTTVGEEGGVAR
>ENST00000654081.1|SNV-23632-C-T|1
STSPMPHTAPRSSCHPTR
>ENST00000374144.8|SNV-25519-C-A|1
SDFMPSLKGKAK
>ENST00000560458.5|SNV-11622-G-T|5
KVISHVGKSY
>ENST00000283921.5|SNV-8148-C-G|3
KGCPYTKHQTLELEK
>ENST00000468592.5|INDEL-39651-C-CA|8
GVFHICALKDNSLAKK
>ENST00000361271.8|SNV-76-C-G|2
GRLTEAAAAGSGCR
>ENST00000302277.7|INDEL-339424-C-CA|11
KRENETTR
>ENST00000401095.8|SNV-18011-G-T|2
TSMFDFNTVLR
>ENST00000468592.5|INDEL-39651-C-CA|7
DNSLAKK
>FUSION-ENST00000578649.1:1561-ENST00000430157.6:3173|13
MAALFLTTTSRR
>ENST00000558252.5|SNV-63137-C-A|2
MPSPEEPCWPFSSPLLHT
>ENST00000332129.6|SNV-24238-G-T|3
RAKLQQENSEETDENEAEEE
>ENST00000302277.7|INDEL-339424-C-CA|10
RENETTR
>ENST00000494820.5|SNV-2004-A-G|6
GRIAPWAVGSASTR
>ENST00000637849.1|SNV-92129-C-T|9
NDGRDPFPLLMNCQR
>ENST00000561203.1|SNV-29600-G-T|12
EQKKLHEALSK
>ENST00000445360.5|SNV-24913-C-T|2
IMYYNMCIKTLQR
>ENST00000631148.2|SNV-7986-C-T|4
ELRKPEELENGEPTAAATARR
>ENST00000674334.1|SNV-15741-C-T|2
EIRCTLMR
>ENST00000560458.5|SNV-11622-G-T|1
WVRVTEDFSDCLMQYQNSFFFGR
>ENST00000580874.1|SNV-4182-C-T|4
RCPVCGPR
>ENST00000367256.9|SNV-319619-T-C|3
NSWNRTANWVSHWPRR
>ENST00000638951.1|SNV-66760-C-A|1
LHISYRDQNIPHKDLR
>ENST00000488848.1|SNV-12176-G-T|6
MTTSPSPPAQPYIAIDCEPEMK
>ENST00000564400.5|SNV-16096-G-A|6
MPAPTIPQEWTR
>ENST00000282499.10|SNV-369652-G-A|3
NKARLSITGSVGENGHVLTPDCPK
>ENST00000490711.5|SNV-8779-G-T|3
SPLMAVVVVTI
>ENST00000366923.8|SNV-27507-G-A|6
GVLRRGMTVK
>ENST00000474959.5|SNV-154-A-G|1
QLDSHVHAVRCPGGKLGAGPVSLAL
>ENST00000265854.11|SNV-163941-A-G|3
QQLREELRQVSGQLLEER
>ENST00000534980.7|SNV-4949-G-C|3
MSTARTENPVIIGLSSQNGQLR
>ENST00000481854.1|SNV-82666-A-C|2
DSSFGAPEMAQGEHLGVDR
>ENST00000561203.1|SNV-29600-G-T|1
RIKHLCS
>ENST00000505154.5|INDEL-46184-C-CA|8
KRTNASLVSIQK
>ENST00000295920.7|SNV-61222-A-G|4
LIPRMCHSVNR
>ENST00000317025.13|INDEL-52572-C-CC|9
TPTTKICAEYSAR
>ENST00000418721.5|SNV-108078-G-T|5
QGLQRNRYLICVVFPTWHIGK
>ENST00000490362.1|SNV-27801-G-T|6
MLGWGGSAGR
>ENST00000418721.5|SNV-108078-G-T|4
NRYLICVVFPTWHIGK
>ENST00000409195.6|SNV-357855-C-T|1
STEFYAEKEEIVKGDVQQAIK
>ENST00000396946.8|SNV-119589-C-A|1
STVEEDNDSGGFDALDLDDDSNER
>ENST00000281146.9|SNV-16195-G-T|1
GDTKWEGKAYLPWSYFPPNVTK
>FUSION-ENST00000541860.1:459-ENST00000534981.5:8931|2
INLGRAPQCMGFDRP
>ENST00000509803.1|SNV-395922-C-A|4
RPTAWTKR
>ENST00000295171.10|SNV-4961-A-T|2
EKAEASNAGAACMGYSQHQGR
>ENST00000646253.1|INDEL-264264-C-CA|3
KTEGVKEAQAPCPGSTT
>ENST00000551435.1|SNV-12511-G-T|6
MRVGIHSGLVHCGVLGLR
>ENST00000325083.12|SNV-14439-C-T|2
TPYTFPHSR
>ENST00000486233.1|SNV-11777-G-T|4
MGELLQCVCQAPR
>ENST00000561616.2|SNV-191843-C-T|2
MGRPWAWVPSSCPSVTSCGPVR
>ENST00000348367.9|SNV-53711-G-T|3
HRHGIDLSTLVEDFFVMKEEVLAR
>ENST00000638604.1|SNV-10769-A-T|1
GSYWSVGVETGETKKEGAAR
>ENST00000564400.5|SNV-16096-G-A|11
YQSRVFFFCMPAPTIPQEWTR
>ENST00000564111.5|SNV-75345-A-T|1
AATHGKLFPCL
>ENST00000509803.1|SNV-395922-C-A|8
MRPTAWTK
>ENST00000304129.9|SNV-72904-C-A|1
APEEQGLLPNGEPSQNSSAPQK
>ENST00000332408.9|SNV-38983-G-T|1
YMGCFEVLQSMRSLDFGMRTQVTR
>ENST00000401095.8|SNV-18011-G-T|1
TSMFDFNTVLRAEPGNVQALCGR
>ENST00000636043.1|SNV-17512-C-G|3
TTSTTEKTTRTPEKPTL
>ENST00000376191.3|MNV-74-GCT-G|3
ADQLQRKWEDDVPSQGPWDPPHS
>ENST00000533608.7|SNV-34427-G-T|3
MSDVYSILHSIPQR
>ENST00000483496.1|SNV-72904-C-A|10
SRACYPMGSPARTPRPLR
>ENST00000555122.1|SNV-33026-C-A|6
QGDLKTTDLSIQLPSVDLEVK
>ENST00000391553.2|SNV-496-G-A|2
LPAAPCFPPAPRPTPTLAPK
>FUSION-ENST00000578649.1:1561-ENST00000430157.6:3173|38
MAVLFLTTTSRR
>ENST00000483496.1|SNV-72904-C-A|8
ACYPMGSPARTPRPLR
>ENST00000445360.5|SNV-24913-C-T|3
IMYYNMCIK
>ENST00000644362.1|SNV-203290-C-G|4
YSLEPVAVELKSLLGKDVLLLK
>ENST00000561203.1|SNV-29600-G-T|6
MKLYQKQLEK
>ENST00000564400.5|SNV-16096-G-A|4
MPAPTIPQEWTRVR
>ENST00000403045.6|SNV-63800-G-T|1
EELEGLIQ
>ENST00000531161.5|SNV-34427-G-T|3
CTVFCIASPKDR
>ENST00000480460.1|SNV-2004-A-G|3
GRIAPWAVGSASTRAG
>ENST00000408907.5|SNV-343-G-A|1
VLQQELRLRELR
>ENST00000470814.1|SNV-9709-C-G|1
CVAPPGLRGR
>ENST00000558354.5|SNV-42076-G-A|2
MSDFHVHPQTTVGEEGGVAR
>ENST00000409021.9|SNV-95003-A-G|2
QAEEALGNCMQADKTK
>ENST00000245503.10|SNV-24688-A-G|2
IQLELSQVKSEVDR
>ENST00000468263.5|SNV-119019-G-A|3
TPCSSPEVARGLGRGAPQGR
>ENST00000378585.7|SNV-10769-A-T|2
VPGNLMGSYWSVGVETGETK
>ENST00000461416.1|SNV-10023-C-G|1
SWSLGPCLPACALQANSSCQTC
>FUSION-ENST00000578649.1:1561-ENST00000430157.6:3173|48
GEVKVEASWGWVGR
>FUSION-ENST00000291041.6:16453-ENST00000554602.5:681|5
GKYSYSGESAIKGK
>ENST00000473311.5|SNV-3868-G-A|1
PTEPLKCRVNSR
>ENST00000359154.6|SNV-167904-A-T|5
YTSEGVRYFVDHYTR
>ENST00000214893.9|SNV-45546-A-G|1
SFCVRAHK
>ENST00000571644.1|SNV-16250-G-A|6
MQFIPAK
>ENST00000398958.6|SNV-23975-C-G|5
RSPPADAMPK
>FUSION-ENST00000578649.1:1561-ENST00000430157.6:3173|36
MAVLFLTTTSRRSRPCTWSCV
>ENST00000268296.9|SNV-16250-G-A|4
GQVLLLRTRPVLWVGVSMQFIPAK
>ENST00000373277.8|SNV-29451-G-T|1
SVTMTYGLTADKVTR
>ENST00000486233.1|SNV-11777-G-T|1
GELLQCVCQAPRGR
>ENST00000521421.1|SNV-8148-C-G|5
QRVVGRR
>ENST00000379305.7|SNV-111230-A-G|4
NVIPDKYIVSALQRWR
>ENST00000470928.3|SNV-155263-C-T|6
MPQGQQGGK
>ENST00000263923.5|SNV-10281-G-T|3
TVVIPCLVSISNLNVSLCAR
>ENST00000474959.5|SNV-154-A-G|2
QLDSHVHAVRCPGGK
>ENST00000470333.1|SNV-71243-G-T|3
YELVYSPSMR
>ENST00000366923.8|SNV-27507-G-A|3
GMTVKGLKQFIAAQGSSR
>ENST00000359751.8|SNV-143-C-G|5
TVLWAAFLGSR
>ENST00000366767.7|INDEL-189325-A-AA|1
DLEIKKLK
>ENST00000415045.1|SNV-209291-G-C|2
KPGNKICR
>ENST00000520701.5|SNV-36649-C-T|1
IPDPSHFPLVAPWK
>ENST00000434997.1|SNV-27801-G-T|5
NMLGWGGSAGR
>ENST00000342679.9|SNV-16254-C-A|1
LLMDMDINMR
>ENST00000638604.1|SNV-10769-A-T|2
MGSYWSVGVETGETKKEGAAR
>ENST00000646253.1|INDEL-264264-C-CA|2
TEGVKEAQAPCPGSTT
>ENST00000236826.8|SNV-12440-G-T|1
DISNYGFPSSVQAIDSAVFYRSK
>ENST00000517836.5|SNV-34884-T-C|5
RSTDLRLQNR
>ENST00000445360.5|SNV-24913-C-T|1
IMYYNMCIKTLQRHLK
>ENST00000378982.4|SNV-1085-G-A|3
DEEERAGTRPRVAAR
>ENST00000470814.1|SNV-9709-C-G|5
APYRDLRCVAPPGLR
>ENST00000359303.4|SNV-2492-G-C|6
RYQKSTQLLIR
>ENST00000252336.10|SNV-76683-T-G|4
SPDWYNKVFGHLGAMEVAK
>ENST00000559471.6|SNV-29600-G-T|5
KLHEALSK
>ENST00000444190.5|SNV-82666-A-C|1
GTRDGSGRTSGSR
>ENST00000486195.6|INDEL-23898-T-TT|1
EETLFFLEPAIIITITDGSK
>ENST00000521421.1|SNV-8148-C-G|3
RAAPTRSTR
>ENST00000366497.6|SNV-8016-G-T|2
MMLDLASGTLYQDR
>ENST00000518936.5|SNV-14439-C-T|3
TKTPYTFPHSRYMSQMSV
>ENST00000576683.1|SNV-50223-G-C|5
TLTGQDGQQERTPSNTAG
>ENST00000576136.1|SNV-4034-T-A|4
YSGGEEPWAGVPPYLILQR
>ENST00000299155.10|SNV-6167-G-A|6
FSWHDPHLWRSGDK
>ENST00000580874.1|SNV-4182-C-T|3
RCPVCGPRATG
>ENST00000473311.5|SNV-3868-G-A|3
PTEPLKCR
>ENST00000317025.13|INDEL-52572-C-CC|6
ICAEYSARTDQCR
>ENST00000623461.3|SNV-105814-C-T|10
LGATVEK
>ENST00000650330.1|SNV-160243-C-T|1
LSHSFFMSLQKMMKR
>ENST00000454474.2|SNV-24913-C-T|8
MYYNMCIKTLQR
>ENST00000295228.4|SNV-381-C-A|1
MHAGKVREDGR
>ENST00000559525.1|SNV-6167-G-A|6
LWRSGDK
>ENST00000398532.9|SNV-676-G-A|1
AATAPAGGNPEQRLDYER
>ENST00000462608.5|SNV-71398-C-A|5
YTERFMGLQTK
>ENST00000472917.1|SNV-33629-G-T|3
ISSPSMQPILRLDPCI
>ENST00000359751.8|SNV-143-C-G|3
TVLWAAFLGSRLRGGSSLR
>ENST00000405015.7|SNV-157260-G-A|1
QADIGNLDDFEEDNEDNDENR
>ENST00000509803.1|SNV-395922-C-A|3
PTAWTKR
>ENST00000569248.5|SNV-1956-C-T|1
SETSLTTCVARSALS
>ENST00000272427.11|SNV-199-G-T|1
ILLEIESTDTACIGPTLR
>ENST00000368801.4|SNV-4268-C-A|2
QSSSYGPHGYGSGRYSSR
>ENST00000370598.6|SNV-412962-G-T|3
LPAASVLTDINFPIK
>ENST00000351111.7|SNV-62-G-A|5
MAAAVAGMLREGLLPQAGR
>ENST00000350221.4|SNV-44668-G-A|3
NPVIMVDR
>ENST00000359303.4|SNV-2492-G-C|5
YQKSTQLLIR
>ENST00000379672.10|SNV-126443-G-T|1
LSQELIHFELQVER
>ENST00000511884.6|SNV-422067-C-A|6
LGALPLPEDNYERTTPDGSVDSR
>ENST00000566228.6|SNV-75345-A-T|2
IVSLSLNGEFGYQK
>ENST00000409195.6|SNV-357855-C-T|3
STEFYAEK
>ENST00000472917.1|SNV-33629-G-T|4
ISSPSMQPILR
>ENST00000650653.1|SNV-142103-A-T|1
STGALYAPEVYGASGPGYGISLSSR
>ENST00000566915.5|INDEL-74012-C-CA|1
VPQTKKDD
>ENST00000367468.10|SNV-6009-C-T|2
TVTINASSSCSGLDDINPTVLLK
>ENST00000650330.1|SNV-160243-C-T|9
MMLSHSFFMSLQK
>ENST00000374103.9|SNV-10222-T-C|3
EFQLPTTTFIGGSENTLSPR
>ENST00000474331.1|SNV-21934-G-T|2
LFLISFK
>ENST00000564307.5|SNV-6191-C-T|5
MTSSTTRWPTPLR
>ENST00000468592.5|INDEL-39651-C-CA|6
DNSLAKKWDPR
>ENST00000548983.1|SNV-3900-C-G|7
ECILIFCYRYQHFCLQHCTSSATCS
>ENST00000480901.1|SNV-62-G-A|6
LREGLLPQAGK
>ENST00000473989.8|INDEL-53004-C-CA|3
SYCWSHR
>ENST00000431541.6|SNV-10562-C-A|3
SLASGSR
>ENST00000259748.6|SNV-15646-A-C|5
GSPRVFHFDFR
>ENST00000367607.8|INDEL-98368-G-GA|2
NYTVYCQGTEHAILRR
>FUSION-ENST00000163416.7:16073-ENST00000380228.6:15168|79
EQESYKQMQK
>ENST00000482333.5|SNV-66995-G-A|2
MEQRMGSRTMTSS
>ENST00000263923.5|SNV-10281-G-T|1
TVVIPCLVSISNLNVSLCARYPEKR
>ENST00000468263.5|SNV-119019-G-A|6
WPPSKTPCSSPEVARGLGR
>ENST00000464390.1|SNV-11622-G-T|1
WDIMGMD
>ENST00000560458.5|SNV-11622-G-T|3
VISHVGKSY
>ENST00000398532.9|SNV-676-G-A|3
SAVFKAATAPAGGNPEQRLDYER
>ENST00000481854.1|SNV-82666-A-C|5
PIRKDSSFGAPEMAQGEHLGVDR
>ENST00000264463.8|SNV-107458-G-T|2
SQAINRR
>ENST00000445360.5|SNV-24913-C-T|5
KIMYYNMCIK
>ENST00000580874.1|SNV-4182-C-T|2
CPVCGPR
>ENST00000327407.2|SNV-23906-G-A|1
DLCLFCAEIQSKPTLQLKEK
>ENST00000661174.1|SNV-2078-G-T|5
LTRSWRVEEELGSQPACQEK
>ENST00000290650.9|SNV-153673-C-T|2
CPWSADDER
>ENST00000375256.5|MNV-388-CGCCGCC-C|1
GFEAPMAENPPPPPVIFCHDSPKR
>ENST00000661174.1|SNV-2078-G-T|4
SWRVEEELGSQPACQEK
>ENST00000654081.1|SNV-23632-C-T|8
MPSSGYVDSPICLLPSSSSR
>ENST00000496007.5|SNV-706-T-A|3
ATGQVLFQRFLYTKSFVK
>ENST00000470333.1|SNV-71243-G-T|1
YELVYSPSMRPPHRK
>ENST00000325083.12|SNV-91137-G-C|1
HFKKTAESK
>ENST00000491045.1|SNV-142103-A-T|4
MGSAYQVDCR
>ENST00000674006.1|SNV-1178883-G-A|1
EKSPAKGAMAWAVGLPSAGNVK
>ENST00000466016.5|SNV-62-G-A|5
MLREGLLPQAGRLPTLQTVR
>ENST00000638604.1|SNV-10769-A-T|6
MGSYWSVGVETGETK
>FUSION-ENST00000578649.1:1561-ENST00000430157.6:3173|42
MTNFVLSDLAL
>ENST00000532250.5|SNV-153421-G-A|5
ELQKELAEQKSVETTK
>ENST00000575411.2|SNV-6803-C-T|3
TYPTCQLLR
>ENST00000556304.1|SNV-154411-G-A|7
MSALAKDLIQHLLMK
>ENST00000427191.6|SNV-150720-G-T|1
HGFQTDNSNICQYLLHLCSYQHK
>ENST00000564400.5|SNV-16096-G-A|2
MPAPTIPQEWTRVRNSGR
>ENST00000354666.4|MNV-49272-GTCTTGAACTGGATA-G|6
MSNRKSTYTSLTDWLVLK
>ENST00000508483.1|SNV-26293-C-T|2
TPGLIFLVVSFFLKQK
>ENST00000437148.2|SNV-1430-A-T|3
NDAVIEFVQCR
>ENST00000469080.5|SNV-12176-G-T|4
SMPSRTLLSTVSQR
>ENST00000503240.5|SNV-8004-C-T|1
TQHFVAESLLQVGVTQR
>ENST00000468263.5|SNV-119019-G-A|4
TPCSSPEVARGLGR
>ENST00000354666.4|MNV-49272-GTCTTGAACTGGATA-G|18
KANEERYAR
>ENST00000344096.4|SNV-9412-C-G|4
KQDKDNR
>ENST00000354666.4|MNV-49272-GTCTTGAACTGGATA-G|26
RRETVWLPLR
>ENST00000483496.1|SNV-72904-C-A|12
LRSRACYPMGSPAR
>ENST00000299752.9|SNV-6937-G-A|1
ASVPISAPAGSFLLTIQPSDPISR
>ENST00000381809.8|SNV-1002-C-T|1
AVIMGASGSGKGTVSSRITTHFELK
>ENST00000401542.3|SNV-40630-T-A|2
AHIDQSIAFGGKVDASWDPK
>ENST00000359152.9|SNV-96664-C-T|2
SAEDVSTVSTQPDNPFSHPDKLK
>ENST00000366779.5|INDEL-67682-G-GC|6
EALCKPQR
>ENST00000350221.4|SNV-44668-G-A|2
NPVIMVDREK
>ENST00000355689.6|SNV-999-C-G|1
LQFLLQQNPFPAETFGNLLLLYCK
>ENST00000370598.6|SNV-412962-G-T|2
LPAASVLTDINFPIKGR
>ENST00000431180.5|SNV-50065-G-T|3
KGWVLRAAK
>ENST00000359303.4|SNV-2492-G-C|4
YQKSTQLLIRK
>ENST00000264162.7|SNV-28362-G-C|6
NGDYPDTMKWKVGNTSELQHLATSR
>ENST00000674317.1|SNV-10562-C-A|7
YWFPDHLLQDQEPLLRSLK
>ENST00000486239.1|SNV-323045-C-A|1
GQVDFTSPYWDNVSDSAK
>FUSION-ENST00000578649.1:1561-ENST00000430157.6:3173|45
GFLFRESCGFGFVFSLPNTVLR
>ENST00000330212.7|INDEL-5893-C-CA|5
VISDTLSLAQSQEESR
>ENST00000400809.8|SNV-706-T-A|4
LPQVAMATGQVLFQRFLYTK
>ENST00000541464.5|INDEL-52801-G-GA|1
EHPPVHWAGVFHWGGLF
>ENST00000358392.6|SNV-146164-C-A|2
GHPGPTGPPGEQGLPGAAGK
>ENST00000283225.2|SNV-181-C-A|1
LHMAMYFFIR
>ENST00000466016.5|SNV-62-G-A|7
MLREGLLPQAGR
>ENST00000366779.5|INDEL-67682-G-GC|3
LILCHGLSAKVLPPGPIPCWGPHSR
>ENST00000558252.5|SNV-63137-C-A|3
IPKMPSPEEPCWPFSSPLLHT
>ENST00000622290.4|SNV-50223-G-C|3
QRFLWMTLTGQDGQQERTPSNTAG
>ENST00000368690.7|SNV-9261-G-A|6
TLLRGGMSLRGQNLLQGGR
>ENST00000483722.2|SNV-6337-A-T|1
NFPFTHLDNILK
>ENST00000381809.8|SNV-1002-C-T|3
AVIMGASGSGK
>ENST00000299752.9|SNV-6937-G-A|3
VMPPPKLDQESYK
>ENST00000483496.1|SNV-72904-C-A|2
TPRPLRR
>ENST00000205557.11|SNV-50223-G-C|5
AGWPAGKDTIQYGR
>ENST00000264162.7|SNV-28362-G-C|5
WKVGNTSELQHLATSR
>ENST00000508483.1|SNV-26293-C-T|1
TPGLIFLVVSFFLKQKCFCLK
>ENST00000299155.10|SNV-6167-G-A|5
FSWHDPHLWRSGDKAPGLFFVDAER
>ENST00000473311.5|SNV-3868-G-A|7
FSLTGFATMPTEPLKCR
>ENST00000515034.1|SNV-356426-C-A|1
QASSVLPEQETWTKLWNI
>ENST00000513237.5|SNV-130575-C-T|1
TMSVTIDSTVTTSPYAFTR
>ENST00000295171.10|SNV-4961-A-T|3
KEKAEASNAGAACMGYSQHQGR
>ENST00000561203.1|SNV-29600-G-T|5
KLYQKQLEK
>ENST00000302277.7|INDEL-339424-C-CA|2
TNKPIKKQTVFPP
>ENST00000294635.4|SNV-42045-C-A|4
TETYDSSLIPQTQSKNNISFMK
>ENST00000291688.6|MNV-2095-AA-A|3
KLALLSLQK
>ENST00000531161.5|SNV-34427-G-T|6
MCTVFCIASPK
>ENST00000505154.5|INDEL-46184-C-CA|5
TNASLVSIQK
>ENST00000483238.5|SNV-4-G-A|6
MTLLLTLTSPDLEGTWDTR
>ENST00000638951.1|SNV-66760-C-A|4
KLHISYR
>FUSION-ENST00000555793.1:16073-ENST00000380228.6:15168|78
QKFLMSTK
>ENST00000508189.1|SNV-7479-A-T|2
MTWFQDQFFVVQLHLFEE
>ENST00000371370.8|SNV-12180-A-T|1
LGDEHELLEHLTYEALSSVTQLHLK
>FUSION-ENST00000578649.1:1561-ENST00000430157.6:3173|40
MAVLFLTTTSR
>ENST00000531161.5|SNV-34427-G-T|7
CQMCTVFCIASPKDRLK
>ENST00000334414.10|SNV-50359-G-T|3
SLSKDAKEFTFTDLVP
>ENST00000576683.1|SNV-50223-G-C|1
KGHHPIR
>ENST00000421763.5|SNV-62-G-A|3
EGLLPQAGK
>ENST00000483496.1|SNV-72903-G-A|5
GSPANTPRPLR
>ENST00000379672.10|SNV-126443-G-T|2
LCGETEDKLSQELIHFELQVER
>ENST00000427590.1|SNV-82666-A-C|4
AFLWKTGAPEMAQGEHLGVDR
>ENST00000391553.2|SNV-496-G-A|1
LPAAPCFPPAPRPTPTLAPKR
>ENST00000555122.1|SNV-33026-C-A|1
AGQVDVKLPEGHVPEGAGLKGHLPK
>ENST00000378982.4|SNV-1085-G-A|4
DEEERAGTRPR
>ENST00000381317.9|SNV-25913-G-A|1
AGEAGQATAEAECHRTR
>ENST00000306100.10|SNV-777574-T-A|2
FGFILQKDEAALQK
>ENST00000564400.5|SNV-16096-G-A|7
VFFFCMPAPTIPQEWTRVRNSGR
>ENST00000505154.5|INDEL-46184-C-CA|3
TNASLVSIQKKYR
>ENST00000325083.12|SNV-34884-T-C|5
SSLVDEHPEDAEFEQKINRLTAAK
>ENST00000370766.8|SNV-50162-G-A|1
TISQLQKLCHQWLRPEIHSK
>ENST00000415045.1|SNV-209291-G-C|4
ECARKPGNK
>ENST00000508189.1|SNV-7479-A-T|6
YDMVSRSIFCSAASSF
>ENST00000444190.5|SNV-82666-A-C|4
EDNQSVCSQESLFVENRGTR
>ENST00000505490.3|SNV-100-G-T|4
SQRGGRGWGR
>ENST00000473989.8|INDEL-53004-C-CA|5
FYSDYTFFKSYCWSHR
>ENST00000487694.7|INDEL-1695737-C-CA|4
SSIQQKNR
>ENST00000305738.10|SNV-1430-A-T|3
NNFPVIEFVQCR
>ENST00000372829.8|INDEL-3377-C-CT|2
SLHQDTDYETNYK
>ENST00000470928.3|SNV-155263-C-T|2
MPQGQQGGKTAIIETTNFVSCKR
>ENST00000161863.9|SNV-67785-G-T|2
RMIAPSKPWSQVDEATIR
>ENST00000370766.8|SNV-50162-G-A|6
HFWSFRYHEATGPLK
>ENST00000375256.5|MNV-388-CGCCGCC-C|3
IRGFEAPMAENPPPPPVIFCHDSPK
>ENST00000559471.6|SNV-29600-G-T|2
LHEALSKAAGK
>ENST00000262189.11|SNV-200136-G-T|1
GCRGRSK
>ENST00000326047.9|INDEL-76619-C-CA|7
KTLGAAAVCPGR
>ENST00000317025.13|INDEL-52572-C-CC|10
KTPTTKICAEYSAR
>ENST00000265713.8|SNV-108078-G-T|2
EGQAGSPEKPLSDLCR
>ENST00000488848.1|SNV-12176-G-T|8
FPGSRIHDHLSLTPSPAVHCYRL
>ENST00000564111.5|SNV-75345-A-T|7
MENCFPVFERGVWVPEA
>ENST00000188790.9|SNV-56870-G-C|3
SVFAVNWISYLASKEGIVIALVDGR
>ENST00000291688.6|MNV-2095-AA-A|4
RKLALLSLQK
>ENST00000428068.5|SNV-44738-G-C|2
NNIISTVQPGPFLGLGELK
>ENST00000464390.1|SNV-11622-G-T|2
MWDIMGMD
>ENST00000494820.5|SNV-2004-A-G|2
IAPWAVGSASTRAGR
>ENST00000350221.4|SNV-44668-G-A|5
ESRNPVIMVDR
>ENST00000464352.6|SNV-91247-G-T|3
DEALISRQAPVMCFAFHPKGPVYK
>ENST00000409021.9|SNV-95003-A-G|1
QAEEALGNCMQADKTKAADLR
>ENST00000373277.8|SNV-29451-G-T|4
RSVTMTYGLTADK
>ENST00000389484.8|SNV-1075886-G-C|3
TGFNLGSDRR
>ENST00000381317.9|SNV-25913-G-A|5
DEKAKAGEAGQATAEAECHR
>ENST00000300119.8|SNV-7070-G-A|1
VDGMDDTSSFR
>ENST00000431180.5|SNV-50065-G-T|4
QHADVEVILTEKKGWVLR
>ENST00000314520.6|SNV-1279-A-T|2
LIQHYKEAMSNK
>ENST00000370766.8|SNV-50162-G-A|3
YHEATGPLKTISQLQK
>ENST00000505490.3|SNV-100-G-T|1
GWGRGRGR
>ENST00000468263.5|SNV-119019-G-A|2
GLGRGAPQGR
>ENST00000418721.5|SNV-108078-G-T|2
YLICVVFPTWHIGK
>ENST00000483238.5|SNV-4-G-A|4
MTLLLTLTSPDLEGTWDTRDK
>ENST00000511884.6|SNV-422067-C-A|4
TTPDGSVDSRTLPDVALTGK
>ENST00000398532.9|SNV-676-G-A|4
SAVFKAATAPAGGNPEQR
>ENST00000532250.5|SNV-153421-G-A|1
SVETTKRK
>ENST00000483496.1|SNV-72903-G-A|12
LRSRACYPMGSPANTPRPLR
>ENST00000508483.1|SNV-26293-C-T|12
MVDENTWTNLLSRVILLETEMLLSK
>ENST00000468592.5|INDEL-39651-C-CA|2
NGLLFSR
>ENST00000491045.1|SNV-142103-A-T|1
GSAYQVDCRLLLVPCES
>ENST00000359303.4|SNV-2492-G-C|2
STQLLIRK
>ENST00000437148.2|SNV-1430-A-T|2
NDAVIEFVQCRMCHLQFPGEK
>ENST00000286355.10|SNV-50471-G-T|2
MCVEARLR
>ENST00000302450.11|SNV-21934-G-T|2
KVVLNIFQDSNR
>ENST00000531161.5|SNV-34427-G-T|2
MCTVFCIASPKDRLK
>ENST00000256339.8|SNV-304048-C-T|4
RQCNVPTCLNSDLEGQPLRMR
>ENST00000359751.8|SNV-143-C-G|1
LRGGSSLRHVVYWNSSNPR
>ENST00000561311.5|SNV-347740-G-T|3
LAQVAKAVSHSLNNCVNCLPWQK
>ENST00000371026.8|SNV-91247-G-T|3
KDEALISRQAPVMCFAFHPK
>ENST00000369780.8|SNV-77754-G-A|3
GRVFHRINDSAIMLFFSGVR
>ENST00000317025.13|INDEL-52572-C-CC|8
TPTTKICAEYSARTDQCR
>ENST00000468263.5|SNV-119019-G-A|9
MKWPPSKTPCSSPEVAR
>ENST00000354666.4|MNV-49272-GTCTTGAACTGGATA-G|25
RETVWLPLR
>ENST00000392056.8|SNV-49694-A-C|1
GCGSSGSGPGNSIPACKKVLR
>ENST00000357869.7|SNV-12511-G-T|2
VGIHSGLVHCGVLGLR
>ENST00000376207.10|SNV-12117-G-C|1
GPGGTFQGRHLR
>ENST00000379305.7|SNV-111230-A-G|5
NVIPDKYIVSALQR
>ENST00000474331.1|SNV-21934-G-T|6
MGQHQYKSCGKLFLISFK
>ENST00000245503.10|SNV-24688-A-G|5
ILRIQLELSQVK
>ENST00000431541.6|SNV-10562-C-A|2
SLASGSRAAVEILK
>ENST00000635293.1|SNV-13716-G-T|1
RPILTIITLEDSSVNLLGRNSFEVR
>ENST00000646253.1|INDEL-264264-C-CA|4
LAVKPKKTEGVK
>ENST00000281146.9|SNV-16195-G-T|3
MSRGDTKWEGK
>ENST00000285039.12|SNV-300175-G-T|1
ILEDSHSREKDELR
>ENST00000391553.2|SNV-496-G-A|4
FPKLPAAPCFPPAPRPTPTLAPK
>ENST00000281146.9|SNV-16195-G-T|4
MSRGDTK
>ENST00000161863.9|SNV-11427-G-C|5
SLIQRFPVTNKQR
>ENST00000354666.4|MNV-49272-GTCTTGAACTGGATA-G|19
SDIPKKANEER
>ENST00000409021.9|SNV-95003-A-G|5
KQAEEALGNCMQADK
>ENST00000562096.1|SNV-22821-G-T|1
EQQAWKDVTLQGEHQHLPEPGC
>ENST00000468263.5|SNV-119019-G-A|15
MAAQQNPLQQPRGRQGLGQR
>ENST00000381809.8|SNV-1002-C-T|5
LLRAVIMGASGSGK
>ENST00000623461.3|SNV-105814-C-T|11
AANFENHSGKLGATVEK
>FUSION-ENST00000578649.1:1561-ENST00000430157.6:3173|35
AVLFLTTTSRRSRPCTWSCV
>ENST00000445360.5|SNV-24913-C-T|4
KIMYYNMCIKTLQR
>ENST00000473311.5|SNV-3868-G-A|8
FSLTGFATMPTEPLK
>FUSION-ENST00000578649.1:1561-ENST00000430157.6:3173|10
AALFLTTTSRRSRPCTWSCV
>ENST00000393203.3|SNV-51721-C-G|2
DVFCKPVNIFWALEDSVLVVK
>ENST00000252336.10|SNV-76683-T-G|5
GRSPDWYNKVFGHLGAMEVAK
>ENST00000398958.6|SNV-23975-C-G|4
RSPPADAMPKSK
>ENST00000453890.5|SNV-332396-G-A|1
DGLSEVDTVAADPSALEEDRK
>ENST00000389484.8|SNV-1075886-G-C|5
CRTGFNLGSDRR
>ENST00000359154.6|SNV-167904-A-T|3
YFVDHYTR
>ENST00000454474.2|SNV-24913-C-T|3
CIKTLQR
>ENST00000274457.5|SNV-20140-A-G|5
NTTCVGRYPVCKFPSLR
>ENST00000559471.6|SNV-29600-G-T|3
LHEALSK
>ENST00000259748.6|SNV-15646-A-C|1
VFHFDFRRPGPEPPRQLNYIQVELK
>ENST00000302277.7|INDEL-339424-C-CA|5
ELRTNKPIK
>ENST00000354666.4|MNV-49272-GTCTTGAACTGGATA-G|11
SEEWFFQSLLHCSK
>ENST00000534980.7|SNV-4949-G-C|2
STARTENPVIIGLSSQNGQLR
>ENST00000569248.5|SNV-1956-C-T|5
RGRSETSLTTCVAR
>ENST00000488848.1|SNV-12176-G-T|2
MTTSPSPPAQPYIAIDCEPEMKKR
>ENST00000524913.3|SNV-7792-G-A|5
AKGTELEQYLNWKGPTSAK
>ENST00000457424.6|SNV-26293-C-T|1
VILLETEMLLSKK
>ENST00000473989.8|INDEL-53004-C-CA|2
SYCWSHRASTK
>ENST00000380518.8|SNV-29226-G-T|1
DLKLCHP
>ENST00000278314.5|SNV-17594-A-T|1
LFREVMWENYTNVMSVENWNESYK
>FUSION-ENST00000555793.1:16073-ENST00000380228.6:15168|77
MQKFLMSTKYNK
>ENST00000421763.5|SNV-62-G-A|2
EGLLPQAGKEWPR
>ENST00000258729.8|SNV-119019-G-A|3
GRQGLGQRGSSR
>ENST00000375514.9|SNV-438659-A-G|5
KLTNGIPIVR
>ENST00000474331.1|SNV-21934-G-T|3
SCGKLFLISFKTQTEPQK
>ENST00000636043.1|SNV-17512-C-G|2
TTRTPEKPTL
>ENST00000637849.1|SNV-92129-C-T|8
NDGRDPFPLLMNCQRVPK
>ENST00000470928.3|SNV-155263-C-T|1
PQGQQGGKTAIIETTNFVSCKR
>ENST00000348367.9|SNV-53711-G-T|1
HGIDLSTLVEDFFVMKEEVLAR
>ENST00000560458.5|SNV-11622-G-T|4
VISHVGK
>ENST00000508189.1|SNV-7479-A-T|4
VSRSIFCSAASSF
>ENST00000366497.6|SNV-8016-G-T|4
KMMLDLASGTLYQDR
>ENST00000517836.5|SNV-34884-T-C|1
LQNRNLDSYKILLLWYR
>ENST00000370766.8|SNV-50162-G-A|5
HFWSFRYHEATGPLKTISQLQK
>ENST00000464239.5|SNV-29451-G-T|3
MTYGLTADKVTR
>ENST00000370766.8|SNV-50162-G-A|4
YHEATGPLK
>ENST00000354666.4|MNV-49272-GTCTTGAACTGGATA-G|10
SEEWFFQSLLHCSKWSDEQESTIK
>ENST00000457623.6|SNV-86385-C-T|1
ITYVWREPKLCSGGISLPEQR
>ENST00000161863.9|SNV-67785-G-T|1
MIAPSKPWSQVDEATIR
>ENST00000468263.5|SNV-119019-G-A|5
TPCSSPEVAR
>ENST00000374518.6|SNV-48288-G-T|1
GAECQLQ
>ENST00000543880.6|SNV-2691-G-T|1
DEKDFRLR
>ENST00000550867.5|SNV-3900-C-G|1
GSASVLYQHFCLQHCTSSATCS
>ENST00000507839.1|SNV-2328-C-A|1
CVGSQVH
>ENST00000580874.1|SNV-4182-C-T|5
ATTTLCTTRRCPVCGPR
>ENST00000338560.12|SNV-2291-G-A|6
VNLNYRKGTSASQPDPNR
>ENST00000377776.7|SNV-63658-G-T|4
EFAKYDVDPLKWIK
>ENST00000460182.5|SNV-28668-G-A|1
GIPQKISLQDHLDKAK
>ENST00000508483.1|SNV-26293-C-T|6
KTPGLIFLVVSFFLK
>ENST00000327987.9|SNV-42076-G-A|1
IQAATMSDFHVHPQTTVGEEGGVAR
>ENST00000295228.4|SNV-381-C-A|2
MHAGKVR
>ENST00000468263.5|SNV-119019-G-A|1
GLGRGAPQGRGLQDPYPSR
>ENST00000359303.4|SNV-2492-G-C|1
STQLLIRKLPFQR
>ENST00000367607.8|INDEL-98368-G-GA|1
NYTVYCQGTEHAILRRTR
>ENST00000555664.5|SNV-304048-C-T|6
QIQPGKRQCNVPTCLNSDLEGQPLR
>ENST00000472917.1|SNV-33629-G-T|2
MQPILRLDPCI
>ENST00000462592.5|SNV-45546-A-G|3
EQTPWDSIKLTFEATGPSHMSFCVR
>ENST00000342679.9|SNV-16254-C-A|2
RLLMDMDINMR
>ENST00000550867.5|SNV-3900-C-G|2
FLTRFKKPAEFTTVDDEDATVNK
>ENST00000264162.7|SNV-28362-G-C|3
VGNTSELQHLATSR
>FUSION-ENST00000555793.1:16073-ENST00000380228.6:15168|76
QKFLMSTKYNK
>ENST00000302277.7|INDEL-339424-C-CA|6
KELRTNKPIK
>ENST00000631148.2|SNV-7986-C-T|1
KPEELENGEPTAAATARRSK
>ENST00000261800.5|SNV-34501-C-A|1
THVAVVFAR
>ENST00000544162.5|SNV-167904-A-T|1
GGAILCGPLYPHHHL
>ENST00000668726.1|SNV-118634-C-A|1
ANSRNDEHVPQGGG
>ENST00000278314.5|SNV-17594-A-T|2
RLFREVMWENYTNVMSVENWNESYK
>ENST00000302277.7|INDEL-339424-C-CA|3
TNKPIKK
>ENST00000483728.5|SNV-66240-C-G|4
MEEGSVPNPPRIYYR
>ENST00000354666.4|MNV-49272-GTCTTGAACTGGATA-G|9
WSDEQESTIK
>ENST00000366497.6|SNV-8016-G-T|5
TILARKMMLDLASGTLYQDR
>ENST00000305738.10|SNV-1430-A-T|2
NNFPVIEFVQCRMCHLQFPGEK
>ENST00000468195.2|SNV-8226-C-T|4
ESGLTCTSFMR
>ENST00000531161.5|SNV-34427-G-T|1
CTVFCIASPKDRLK
>ENST00000326047.9|INDEL-76619-C-CA|4
TDQEGSPDSGTSAQAKPKER
>ENST00000661174.1|SNV-2078-G-T|1
VEEELGSQPACQEKT
>ENST00000473989.8|INDEL-53004-C-CA|7
TRFYSDYTFFKSYCWSHR
>ENST00000507705.5|SNV-81217-C-T|2
NSKYFSLQTQTAQYDSCSHEHTWS
>ENST00000252136.12|SNV-2004-A-G|5
NKCEFLVGVGVDGEDSTVGCR
>ENST00000674317.1|SNV-10562-C-A|9
YWFPDHLLQDQEPLLR
>ENST00000480901.1|SNV-62-G-A|7
MLREGLLPQAGK
>ENST00000367256.9|SNV-319619-T-C|6
MQQYRNSWNRTANWVSHWPR
>ENST00000265713.8|SNV-108078-G-T|3
REGQAGSPEKPLSDLCRLSYMAYWK
>ENST00000457623.6|SNV-86385-C-T|2
ITYVWREPK
>ENST00000283921.5|SNV-8148-C-G|2
GCPYTKHQTLELEK
>ENST00000674317.1|SNV-10562-C-A|2
FSPGFWAPPLLLCTGFQITCFR
>ENST00000482333.5|SNV-66995-G-A|1
EQRMGSRTMTSS
>ENST00000421763.5|SNV-62-G-A|5
MAAAVAGMLREGLLPQAGKEWPR
>ENST00000338560.12|SNV-2291-G-A|4
KGTSASQPDPNRFDR
>ENST00000638604.1|SNV-10769-A-T|5
GSYWSVGVETGETK
>ENST00000378982.4|SNV-1085-G-A|1
AGTRPRVAARR
>ENST00000496007.5|SNV-706-T-A|4
MATGQVLFQRFLYTKSFVK
>ENST00000462592.5|SNV-45546-A-G|2
LTFEATGPSHMSFCVR
>ENST00000401095.8|SNV-15810-C-A|4
QLLQGHCHARALDILR
>ENST00000468888.6|SNV-142103-A-T|2
SFQPLGPGYGISLSSR
>ENST00000368324.5|SNV-8561-C-A|1
GISIYQETLSNKKK
>ENST00000291688.6|MNV-2095-AA-A|5
LGNKEAKR
>FUSION-ENST00000578649.1:1561-ENST00000430157.6:3173|37
AVLFLTTTSRR
>ENST00000368324.5|SNV-8561-C-A|6
NPPYKFIHMLKGISIYQETLSNK
>ENST00000274457.5|SNV-20140-A-G|4
YPVCKFPSLR
>ENST00000368102.5|SNV-32286-G-T|1
LWLVTLASGVDFPQLSAWMR
>ENST00000359303.4|SNV-2492-G-C|3
STQLLIR
>ENST00000460182.5|SNV-28668-G-A|2
GIPQKISLQDHLDK
>ENST00000231423.7|SNV-161709-G-T|2
GYIMVTCIFPPVPGPK
>FUSION-ENST00000578649.1:1561-ENST00000430157.6:3173|49
MGEVKVEASWGWVGR
>ENST00000624802.1|SNV-395-C-T|3
MKGTLSWMEHTVFPLFPESLSLILK
>ENST00000483496.1|SNV-72903-G-A|3
GSPANTPRPLRR
>ENST00000368869.8|SNV-32324-A-T|2
ADKEGDYYVLYGSK
>ENST00000371374.5|SNV-35033-C-T|1
SSGQQGHVPEDGGLFLLCCIDR
>ENST00000268296.9|SNV-16250-G-A|1
IPRSAFECR
>ENST00000531161.5|SNV-34427-G-T|8
CQMCTVFCIASPKDR
>ENST00000161863.9|SNV-11427-G-C|3
FPVTNKQRTELLPK
>ENST00000262441.10|SNV-20351-C-A|3
HCLAQGTWQTIEK
>ENST00000299155.10|SNV-6167-G-A|7
DSDRFSWHDPHLWRSGDK
>ENST00000575411.2|SNV-6803-C-T|2
MTYPTCQLLRC
>ENST00000464239.5|SNV-29451-G-T|2
TYGLTADKVTR
>ENST00000389484.8|SNV-1075886-G-C|7
TCRCRTGFNLGSDR
>ENST00000254605.11|SNV-1615-G-A|2
QGPPCSNSEEEVERK
>ENST00000473989.8|INDEL-53004-C-CA|8
TRFYSDYTFFK
>FUSION-ENST00000163416.7:16073-ENST00000380228.6:15168|77
QMQKFLMSTK
>ENST00000314520.6|SNV-1279-A-T|1
LIQHYKEAMSNKACR
>ENST00000421763.5|SNV-62-G-A|1
EGLLPQAGKEWPRSSR
>ENST00000327407.2|SNV-23906-G-A|3
GKDLCLFCAEIQSKPTLQLKEK
>ENST00000624802.1|SNV-395-C-T|2
KGTLSWMEHTVFPLFPESLSLILK
>ENST00000490362.1|SNV-27801-G-T|1
LGWGGSAGRKPLKSGMK
>ENST00000428068.5|SNV-44738-G-C|3
LDLRNNIISTVQPGPFLGLGELKR
>ENST00000254605.11|SNV-1615-G-A|3
QGPPCSNSEEEVER
>ENST00000470333.1|SNV-71243-G-T|2
YELVYSPSMRPPHR
>ENST00000505490.3|SNV-100-G-T|3
GGRGWGR
>ENST00000488848.1|SNV-12176-G-T|7
IHDHLSLTPSPAVHCYRL
>ENST00000351111.7|SNV-62-G-A|4
AAAVAGMLREGLLPQAGR
>FUSION-ENST00000578649.1:1561-ENST00000430157.6:3173|30
SRPCTWSCV
>ENST00000354666.4|MNV-49272-GTCTTGAACTGGATA-G|23
LSHLPVILYANVSHPLLK
>ENST00000338086.9|SNV-39910-A-G|1
SEGGGLGVSMVEYVLSSSPADK
>ENST00000444190.5|SNV-82666-A-C|3
EDNQSVCSQESLFVENRGTRDGSGR
>ENST00000302277.7|INDEL-339424-C-CA|1
KQTVFPP
>ENST00000294635.4|SNV-42045-C-A|5
LSKTETYDSSLIPQTQSKNNISFMK
>ENST00000480460.1|SNV-2004-A-G|1
IAPWAVGSASTRAG
>ENST00000368324.5|SNV-8561-C-A|5
FIHMLKGISIYQETLSNK
>ENST00000259748.6|SNV-15646-A-C|4
GSPRVFHFDFRRPGPEPPR
>ENST00000521421.1|SNV-8148-C-G|4
VVGRRAAPTR
>ENST00000454474.2|SNV-24913-C-T|9
YYNMCIK
>ENST00000541464.5|INDEL-52801-G-GA|2
GQKEHPPVHWAGVFHWGGLF
>ENST00000508483.1|SNV-26293-C-T|11
VDENTWTNLLSRVILLETEMLLSK
>ENST00000674317.1|SNV-10562-C-A|6
MYWFPDHLLQDQEPLLRSLKTVPWK
>ENST00000576136.1|SNV-4034-T-A|1
YSGGEEPWAGVPPYLILQRLEDRAR
>ENST00000607941.5|SNV-14230-A-T|2
ISHTSPDIPAEVLMSVKEHIMR
>ENST00000444636.5|SNV-66240-C-G|2
LMEEGSVPNPPRIYYR
>ENST00000264162.7|SNV-28362-G-C|4
WKVGNTSELQHLATSRLPSFTEEEK
>ENST00000560458.5|SNV-11622-G-T|6
KVISHVGK
>ENST00000394480.6|SNV-316118-C-A|1
VFLAECYNLSPNKDKMLVAVK
>ENST00000473311.5|SNV-3868-G-A|5
MPTEPLK
>ENST00000543880.6|SNV-2691-G-T|3
IDEKDEK
>ENST00000491045.1|SNV-142103-A-T|2
MGSAYQVDCRLLLVPCES
>ENST00000295920.7|SNV-61222-A-G|2
MCHSVNR
>ENST00000252136.12|SNV-2004-A-G|2
CEFLVGVGVDGEDSTVGCRLGK
>ENST00000338591.8|SNV-2643-T-G|3
RARVGVAAGGNR
>ENST00000487694.7|INDEL-1695737-C-CA|3
SSIQQKNRSDGIWLFST
>ENST00000571644.1|SNV-16250-G-A|3
MQFIPAKIPRSAFECR
>ENST00000409021.9|SNV-95003-A-G|3
QAEEALGNCMQADK
>ENST00000462592.5|SNV-45546-A-G|1
LTFEATGPSHMSFCVRAHK
>ENST00000575411.2|SNV-6803-C-T|1
TYPTCQLLRC
>ENST00000205557.11|SNV-50223-G-C|4
AGWPAGKDTIQYGRVK
>ENST00000551535.1|SNV-3900-C-G|3
MFLTRFKKPAEFTTGTLISLPPAR
>ENST00000638951.1|SNV-66760-C-A|2
LHISYRDQNIPHK
>ENST00000325083.12|SNV-34884-T-C|1
LTAAKQKLR
>ENST00000366497.6|SNV-8016-G-T|3
KMMLDLASGTLYQDRFDYLFYIHCR
>ENST00000528431.5|SNV-3297-A-G|1
GGYVEVVNVDAAVQQQMLKLMSVR
>ENST00000654081.1|SNV-23632-C-T|2
STSPMPHTAPR
>ENST00000354666.4|MNV-49272-GTCTTGAACTGGATA-G|20
FLRSDIPKK
>ENST00000483238.5|SNV-4-G-A|5
TLLLTLTSPDLEGTWDTR
>ENST00000299752.9|SNV-6937-G-A|2
LDQESYK
>ENST00000521620.5|SNV-57102-C-T|1
QDWSCYLSPYFSDGRPSATA
>ENST00000654081.1|SNV-23632-C-T|6
MPSSGYVDSPICLLPSSSSRR
>ENST00000258729.8|SNV-119019-G-A|4
GRQGLGQR
>ENST00000325509.4|SNV-301-G-T|2
MSTVSVSDPEEMELRGLQR
>ENST00000254605.11|SNV-1615-G-A|6
KCQKQGPPCSNSEEEVER
>ENST00000205557.11|SNV-50223-G-C|3
DTIQYGR
>ENST00000496461.5|SNV-16096-G-A|1
PAPTIPQEWTRVRNSG
>ENST00000381809.8|SNV-1002-C-T|4
LLRAVIMGASGSGKGTVSSR
>ENST00000511884.6|SNV-422067-C-A|5
TTPDGSVDSR
>ENST00000286355.10|SNV-50471-G-T|5
AQRQAFLETRMCVEAR
>ENST00000454474.2|SNV-24913-C-T|6
MYYNMCIKTLQRHLK
>ENST00000379305.7|SNV-111230-A-G|1
YIVSALQRWRLNVLR
>ENST00000302277.7|INDEL-339424-C-CA|4
ELRTNKPIKK
>ENST00000361271.8|SNV-76-C-G|1
LTEAAAAGSGCR
>ENST00000373277.8|SNV-29451-G-T|3
RSVTMTYGLTADKVTR
>FUSION-ENST00000291041.6:16453-ENST00000554602.5:681|2
GKLQELGAYVVFEIPVE
>ENST00000509803.1|SNV-395922-C-A|1
RRTSTIHPR
>ENST00000381418.9|SNV-4218-G-A|3
STPSFLK
>ENST00000556304.1|SNV-154411-G-A|5
MSALAKDLIQHLLMKDPK
>ENST00000320574.10|SNV-21946-C-T|4
KLLAAVEVGDAAEVKR
>ENST00000431110.1|INDEL-39651-C-CA|6
AKKWDPR
>ENST00000555122.1|SNV-33026-C-A|2
AGQVDVKLPEGHVPEGAGLK
>ENST00000342679.9|SNV-16254-C-A|3
ATVNSQEQKRLLMDMDINMR
>ENST00000374144.8|SNV-25519-C-A|4
FFPGPLSPEEEDVFYSDSK
>ENST00000325083.12|SNV-49749-G-A|4
KTSAQASLASKDK
>ENST00000376191.3|MNV-74-GCT-G|6
HGRADQLQR
>ENST00000544162.5|SNV-167904-A-T|10
MKYTSEGVRYFVDHYTR
>ENST00000245503.10|SNV-24688-A-G|1
IQLELSQVKSEVDRK
>ENST00000483496.1|SNV-72904-C-A|5
GSPARTPRPLR
>ENST00000607941.5|SNV-14230-A-T|3
ISHTSPDIPAEVLMSVK
>ENST00000486233.1|SNV-11777-G-T|3
GELLQCVCQAPR
>ENST00000486195.6|INDEL-23898-T-TT|2
GREETLFFLEPAIIITITDGSK
>ENST00000354666.4|MNV-49272-GTCTTGAACTGGATA-G|7
WSDEQESTIKMSNRK
>ENST00000460182.5|SNV-28668-G-A|3
LGYYPYIDSITGVTVNRGIPQK
>ENST00000377776.7|SNV-63658-G-T|3
YDVDPLK
>ENST00000564307.5|SNV-6191-C-T|2
TSSTTRWPTPLRTT
>ENST00000503240.5|SNV-8004-C-T|2
MTQHFVAESLLQVGVTQR
>ENST00000290650.9|SNV-153673-C-T|1
CPWSADDERK
>ENST00000359154.6|SNV-167904-A-T|4
YTSEGVRYFVDHYTRTTTFK
>ENST00000512285.5|SNV-79500-G-T|1
SKPLVLGPEFKQAIQASIK
>ENST00000576136.1|SNV-4034-T-A|2
YSGGEEPWAGVPPYLILQRLEDR
>ENST00000561203.1|SNV-29600-G-T|2
QLEKRIK
>FUSION-ENST00000291041.6:16453-ENST00000554602.5:681|6
GKYSYSGESAIK
>ENST00000368869.8|SNV-32324-A-T|3
TRADKEGDYYVLYGSK
>ENST00000425289.5|SNV-82666-A-C|6
PIRKDSSFGWGTR
>ENST00000462351.5|SNV-5836-A-T|1
SQGLSWHDVLTQYVISQEMERIPR
>ENST00000389484.8|SNV-1075886-G-C|4
TGFNLGSDR
>ENST00000262441.10|SNV-20351-C-A|4
AYRHCLAQGTWQTIEK
>ENST00000415045.1|SNV-209291-G-C|5
ISKECARKPGNK
>ENST00000646253.1|INDEL-264264-C-CA|1
EAQAPCPGSTT
>ENST00000638604.1|SNV-10769-A-T|4
MGSYWSVGVETGETKK
>ENST00000483496.1|SNV-72904-C-A|6
MGSPARTPRPLR
>ENST00000283921.5|SNV-8148-C-G|4
KGCPYTK
>ENST00000368690.7|SNV-9261-G-A|4
GGMSLRGQNLLQGGRAVAPR
>ENST00000541464.5|INDEL-52801-G-GA|3
IVDKEKK
>ENST00000434997.1|SNV-27801-G-T|2
MNMLGWGGSAGRKPLKSGMK
>ENST00000258729.8|SNV-119019-G-A|2
QGLGQRGSSR
>ENST00000351111.7|SNV-62-G-A|3
EGLLPQAGR
>ENST00000638951.1|SNV-66760-C-A|5
RKLHISYR
>ENST00000480044.5|SNV-71398-C-A|3
GLQTKDDNLEHYK
>ENST00000486195.6|INDEL-23898-T-TT|3
MGREETLFFLEPAIIITITDGSK
>ENST00000325509.4|SNV-301-G-T|4
MSTVSVSDPEEMELR
>ENST00000576683.1|SNV-50223-G-C|6
MTLTGQDGQQERTPSNTAG
>ENST00000524913.3|SNV-7792-G-A|2
GPTSAKAEPPQK
>ENST00000214893.9|SNV-45546-A-G|2
MSFCVRAHK
>ENST00000496007.5|SNV-706-T-A|6
MATGQVLFQRFLYTK
>ENST00000455364.2|SNV-10562-C-A|1
FLGSSTPIMYWFPDHLLQDQEPLLR
>ENST00000623461.3|SNV-105814-C-T|12
EEVFDERAANFENHSGKLGATVEK
>ENST00000482511.1|SNV-2382-C-A|1
EFTGADGCNQVDAEYLKVGSEGHFR
>ENST00000458142.1|SNV-23750-C-G|3
ATGRRQPCLPDSGVVCCPCGRPLAV
>FUSION-ENST00000578649.1:1561-ENST00000430157.6:3173|12
AALFLTTTSRR
>ENST00000496007.5|SNV-706-T-A|5
ATGQVLFQRFLYTK
>ENST00000205557.11|SNV-50223-G-C|1
DTIQYGRVKATVHLAYLR
>ENST00000418721.5|SNV-108078-G-T|3
NRYLICVVFPTWHIGKV
>ENST00000464352.6|SNV-91247-G-T|1
QAPVMCFAFHPKGPVYK
>ENST00000561594.5|SNV-14880-G-C|1
SALTPGFSHNAIMLFSPDFTLR
>ENST00000490362.1|SNV-27801-G-T|2
MLGWGGSAGRKPLKSGMK
>ENST00000409195.6|SNV-357855-C-T|4
TQLLNRSTEFYAEKEEIVK
>ENST00000354666.4|MNV-49272-GTCTTGAACTGGATA-G|2
STYTSLTDWLVLKQR
>ENST00000468195.2|SNV-8226-C-T|3
MESGLTCTSFMRTVQPQFGSMR
>ENST00000251127.11|SNV-71243-G-T|2
CMDLEDLGLSRQELGYSGFNEI
>ENST00000483496.1|SNV-72904-C-A|7
ACYPMGSPARTPRPLRR
>ENST00000614987.5|SNV-154411-G-A|3
DLIQHLLMK
>ENST00000505154.5|INDEL-46184-C-CA|4
TNASLVSIQKK
>ENST00000314520.6|SNV-1279-A-T|4
QKLIQHYK
>ENST00000295920.7|SNV-61222-A-G|3
LIPRMCHSVNRVVYIFGPPVK
>ENST00000427590.1|SNV-82666-A-C|2
TGAPEMAQGEHLGVDR
>FUSION-ENST00000578649.1:1561-ENST00000430157.6:3173|41
TNFVLSDLAL
>ENST00000265854.11|SNV-163941-A-G|1
EELRQVSGQLLEERK
>ENST00000379305.7|SNV-111230-A-G|2
YIVSALQRWR
>ENST00000508483.1|SNV-26293-C-T|5
MKTPGLIFLVVSFFLKQK
>ENST00000428068.5|SNV-44738-G-C|4
LDLRNNIISTVQPGPFLGLGELK
>ENST00000338560.12|SNV-2291-G-A|5
KGTSASQPDPNR
>ENST00000252136.12|SNV-2004-A-G|1
CEFLVGVGVDGEDSTVGCRLGKYK
>ENST00000564111.5|SNV-75345-A-T|9
MENCFPVFER
>ENST00000644362.1|SNV-203290-C-G|1
DVLLLKDCVGPEVEK
>ENST00000555122.1|SNV-33026-C-A|3
AGQVDVK
>ENST00000401542.3|SNV-40630-T-A|6
SMITIFNHKKAHIDQSIAFGGK
>ENST00000423059.9|SNV-290714-C-A|2
AVRLGNCETDNGK
>ENST00000637849.1|SNV-92129-C-T|1
NCQRVPKVLVENAK
>ENST00000559525.1|SNV-6167-G-A|5
LWRSGDKAPGLFFVDAER
>ENST00000295228.4|SNV-381-C-A|4
AAMVTALRKMHAGK
>FUSION-ENST00000578649.1:1561-ENST00000430157.6:3173|44
ESCGFGFVFSLPNTVLR
>ENST00000415676.6|SNV-519685-C-A|1
YNWQDRKVR
>ENST00000259748.6|SNV-15646-A-C|6
RGSPRVFHFDFR
>ENST00000425289.5|SNV-82666-A-C|4
KDSSFGWGTRDGSGR
>ENST00000338560.12|SNV-2291-G-A|2
GTSASQPDPNRFDR
>ENST00000569248.5|SNV-1956-C-T|4
GRSETSLTTCVAR
>ENST00000483253.1|SNV-532138-G-C|1
VTISNTANLSTCEGYIPMK
>ENST00000274457.5|SNV-20140-A-G|2
FPSLRVTAILIECGADVNVR
>ENST00000561616.2|SNV-191843-C-T|1
GRPWAWVPSSCPSVTSCGPVR
>ENST00000534980.7|SNV-4949-G-C|1
TENPVIIGLSSQNGQLR
>ENST00000515034.1|SNV-356426-C-A|4
MQASSVLPEQETWTK
>ENST00000444636.5|SNV-66240-C-G|5
RLMEEGSVPNPPR
>ENST00000374103.9|SNV-10222-T-C|1
EFQLPTTTFIGGSENTLSPREIIRR
>ENST00000320574.10|SNV-21946-C-T|5
KLLAAVEVGDAAEVK
>ENST00000507705.5|SNV-81217-C-T|1
YFSLQTQTAQYDSCSHEHTWS
>ENST00000374580.10|SNV-142650-G-T|1
VPLMEHDNIALFIVGDERVTADGR
>ENST00000344096.4|SNV-9412-C-G|2
DNRMNVIHMLENFTFR
>ENST00000403980.1|SNV-3601-A-G|2
LGLETPLQPLPISPTDLRTGR
>ENST00000278314.5|SNV-17594-A-T|3
FLDSSQKRLFR
>ENST00000482333.5|SNV-66995-G-A|3
EQRMGSR
>ENST00000375514.9|SNV-438659-A-G|6
QHHHQNQKKLTNGIPIVR
>ENST00000561311.5|SNV-347740-G-T|2
AVSHSLNNCVNCLPWQK
>ENST00000462608.5|SNV-71398-C-A|1
FMGLQTKDDNLEHYKNSTVMAR
>ENST00000409195.6|SNV-357855-C-T|6
GNVNLTKTQLLNRSTEFYAEK
>ENST00000564307.5|SNV-6191-C-T|4
TSSTTRWPTPLR
>ENST00000531161.5|SNV-34427-G-T|9
CQMCTVFCIASPK
>ENST00000326047.9|INDEL-76619-C-CA|6
TLGAAAVCPGR
>ENST00000531161.5|SNV-34427-G-T|15
SDVYSILHSIPQRQIEEMQR
>ENST00000370576.9|SNV-65728-C-T|4
MAEANPWRGK
>ENST00000631148.2|SNV-7986-C-T|2
KPEELENGEPTAAATARR
>ENST00000295718.7|SNV-5836-A-T|1
QLMSQGLSWHDVLTQYVISQEMER
>ENST00000564111.5|SNV-75345-A-T|8
ENCFPVFER
>ENST00000505154.5|INDEL-46184-C-CA|2
YRNRGNK
>ENST00000398532.9|SNV-676-G-A|5
TMRSAVFKAATAPAGGNPEQR
>ENST00000472917.1|SNV-33629-G-T|5
LCLWRISSPSMQPILRLDPCI
>ENST00000391553.2|SNV-391-G-C|1
PSDPGPQAGSGWPGLLMSCLK
>ENST00000281146.9|SNV-16195-G-T|5
QELPLSFRMSRGDTK
>ENST00000409039.8|SNV-154484-C-A|4
EVDYDSNFRLYLNNK
>ENST00000389960.8|SNV-96664-C-T|2
ISTVSTQPDNPFSHPDKLK
>ENST00000558354.5|SNV-42076-G-A|1
SDFHVHPQTTVGEEGGVAR
>ENST00000462351.5|SNV-5836-A-T|6
VCSDNSCPKDCPGTMSSPSM
>ENST00000407071.7|SNV-532138-G-C|1
AMVTISNTANLSTCEGYIPMK
>ENST00000674317.1|SNV-10562-C-A|8
MYWFPDHLLQDQEPLLRSLK
>ENST00000533608.7|SNV-34427-G-T|2
MSDVYSILHSIPQRQIEEMQR
>ENST00000311936.8|SNV-5586-G-T|1
LVVVGACGVGK
>ENST00000517628.1|SNV-36649-C-T|2
RIPDPSHFPLVAPWK
>ENST00000265854.11|SNV-163941-A-G|6
GLEKARQQLR
>ENST00000515034.1|SNV-356426-C-A|2
MQASSVLPEQETWTKLWNI
>ENST00000488848.1|SNV-12176-G-T|3
TTSPSPPAQPYIAIDCEPEMKK
>ENST00000576136.1|SNV-4034-T-A|5
MYSGGEEPWAGVPPYLILQR
>ENST00000320574.10|SNV-21946-C-T|6
KKLLAAVEVGDAAEVK
>ENST00000566044.5|MNV-237460-AAAAC-A|1
LKEIEKMT
>FUSION-ENST00000163416.7:16073-ENST00000380228.6:15168|76
QMQKFLMSTKYNK
>ENST00000040877.2|SNV-58471-T-C|2
NRVWQTLLVLFPRPDQNFLNGIIDR
>ENST00000470333.1|SNV-71243-G-T|7
MRYELVYSPSMR
>ENST00000366497.6|SNV-8016-G-T|1
MMLDLASGTLYQDRFDYLFYIHCR
>ENST00000487694.7|INDEL-1695737-C-CA|2
NRSDGIWLFST
>ENST00000391553.2|SNV-496-G-A|6
MEAMKIVHPEKFPK
>ENST00000325083.12|SNV-49749-G-A|2
TSAQASLASKDK
>ENST00000338560.12|SNV-2291-G-A|1
GTSASQPDPNRFDRDR
>ENST00000431541.6|SNV-10562-C-A|1
SLASGSRAAVEILKDCALEASCR
>ENST00000468263.5|SNV-119019-G-A|8
KWPPSKTPCSSPEVAR
>ENST00000306385.10|SNV-44470-G-A|2
TDCGYDYMELFDGYDSTAPR
>ENST00000367007.5|SNV-330199-G-T|3
GIDTENVLQICPK
>ENST00000040877.2|SNV-58471-T-C|1
VWQTLLVLFPRPDQNFLNGIIDR
>ENST00000350221.4|SNV-44668-G-A|1
NPVIMVDREKK
>ENST00000325083.12|SNV-14439-C-T|3
TKTPYTFPHSR
>ENST00000265713.8|SNV-108078-G-T|1
EGQAGSPEKPLSDLCRLSYMAYWK
>ENST00000473989.8|INDEL-53004-C-CA|4
FYSDYTFFKSYCWSHRASTK
>ENST00000368690.7|SNV-9261-G-A|3
GQNLLQGGR
>ENST00000361203.7|SNV-351329-G-T|2
SLPSDFPRCHVEELSISHQSLK
>ENST00000431180.5|SNV-50065-G-T|1
GWVLRAAKDLPS
>ENST00000375514.9|SNV-438659-A-G|1
LTNGIPIVRSFADIGKK
>ENST00000487694.7|INDEL-1695737-C-CA|1
SDGIWLFST
>ENST00000643048.1|SNV-24644-G-C|1
VQVVMWGIHQQVNWSLHQRK
>ENST00000368324.5|SNV-8561-C-A|3
GISIYQETLSNK
>ENST00000275358.8|SNV-33232-G-T|1
NVMQIDQNFNNYVAFINEWRILPGK
>ENST00000469080.5|SNV-12176-G-T|3
MPSRTLLSTVSQR
>ENST00000330212.7|INDEL-5893-C-CA|3
VISDTLSLAQSQEESRLPQQSSKR
>ENST00000359751.8|SNV-143-C-G|7
LLPLLRTVLWAAFLGSR
>ENST00000368324.5|SNV-8561-C-A|4
FIHMLKGISIYQETLSNKK
>ENST00000427590.1|SNV-82666-A-C|1
TGAPEMAQGEHLGVDRAAQK
>ENST00000381317.9|SNV-25913-G-A|6
DAGSRDEKAK
>ENST00000400809.8|SNV-706-T-A|1
FLYTKSFVKHSMEHVSMACVHLASK
>ENST00000286355.10|SNV-50471-G-T|4
QAFLETRMCVEAR
>ENST00000348367.9|SNV-53711-G-T|2
HGIDLSTLVEDFFVMK
>ENST00000262441.10|SNV-20351-C-A|1
ATDIWQDDSECSENHSFKQNVDR
>ENST00000378585.7|SNV-10769-A-T|4
RVPGNLMGSYWSVGVETGETK
>ENST00000389960.8|SNV-96664-C-T|1
ISTVSTQPDNPFSHPDKLKR
>ENST00000625049.1|SNV-22821-G-T|1
AREQQAWK
>ENST00000531161.5|SNV-34427-G-T|4
MCTVFCIASPKDR
>ENST00000637874.1|SNV-92129-C-T|6
HERNDGRDPFPLLMNCQR
>ENST00000637849.1|SNV-92129-C-T|6
DPFPLLMNCQRVPK
>ENST00000330212.7|INDEL-5893-C-CA|2
LPQQSSK
>ENST00000262134.10|INDEL-74012-C-CA|1
HEESTSDKKR
>ENST00000472917.1|SNV-33629-G-T|1
QPILRLDPCI
>ENST00000315870.10|SNV-19949-A-G|2
SKNNNKSSSR
>ENST00000483728.5|SNV-66240-C-G|2
MEEGSVPNPPRIYYRNK
>ENST00000564111.5|SNV-75345-A-T|6
ENCFPVFERGVWVPEA
>FUSION-ENST00000555793.1:16073-ENST00000380228.6:15168|79
MQKFLMSTK
>ENST00000187397.8|SNV-82666-A-C|4
QLFRGTR
>ENST00000458142.1|SNV-23750-C-G|1
QPCLPDSGVVCCPCGRPLAV
>ENST00000394480.6|SNV-316118-C-A|2
VFLAECYNLSPNKDK
>FUSION-ENST00000578649.1:1561-ENST00000430157.6:3173|46
MGFLFRESCGFGFVFSLPNTVLR
>ENST00000397801.6|SNV-15115-C-T|1
GPGWSRSRSQSR
>ENST00000361271.8|SNV-76-C-G|3
MGRLTEAAAAGSGCR
>FUSION-ENST00000291041.6:16453-ENST00000554602.5:681|7
QILRGKYSYSGESAIK
>ENST00000375514.9|SNV-438659-A-G|3
LTNGIPIVR
>ENST00000295171.10|SNV-4961-A-T|1
AEASNAGAACMGYSQHQGR
>FUSION-ENST00000578649.1:1561-ENST00000430157.6:3173|43
FEADWSSVGGV
>ENST00000474331.1|SNV-21934-G-T|7
VVLNIFQDSNRTTEGTIIFEFK
>ENST00000268296.9|SNV-16250-G-A|2
TRPVLWVGVSMQFIPAKIPR
>ENST00000381418.9|SNV-4218-G-A|7
MKSTPSFLK
>ENST00000377776.7|SNV-63658-G-T|2
YDVDPLKWIK
>ENST00000366923.8|SNV-27507-G-A|4
GMTVKGLK
>ENST00000368690.7|SNV-9261-G-A|1
GQNLLQGGRAVAPRMGLR
>ENST00000576683.1|SNV-50223-G-C|2
ASRKGHHPIR
>ENST00000578442.1|SNV-126443-G-T|3
LKLCGETEDKLSQELIHFELQVER
>ENST00000468592.5|INDEL-39651-C-CA|5
KWDPRNGLLFSR
>ENST00000294635.4|SNV-42045-C-A|1
NNISFMKTNSIPYQNRIELPK
>ENST00000254605.11|SNV-1615-G-A|1
QGPPCSNSEEEVERKK
>ENST00000589225.5|SNV-35201-C-T|1
ATGNDLRPPSPSPSSDLTHPMK
>ENST00000359751.8|SNV-143-C-G|2
LRGGSSLR
>ENST00000509803.1|SNV-395922-C-A|7
MMRPTAWTKR
>ENST00000483238.5|SNV-4-G-A|3
TLLLTLTSPDLEGTWDTRDK
>ENST00000344096.4|SNV-9412-C-G|3
QDKDNRMNVIHMLENFTFR
>ENST00000634499.1|SNV-1691326-G-T|2
RVPWASEVIR
>ENST00000374580.10|SNV-142650-G-T|3
NIYRVPLMEHDNIALFIVGDER
>ENST00000366779.5|INDEL-67682-G-GC|2
VLPPGPIPCWGPHSR
>ENST00000483496.1|SNV-72904-C-A|1
TPRPLRRAFQTSR
>ENST00000480044.5|SNV-71398-C-A|2
MGLQTKDDNLEHYKNSTVMAR
>ENST00000265854.11|SNV-163941-A-G|4
QQLREELR
>ENST00000470333.1|SNV-71243-G-T|4
RYELVYSPSMRPPHR
>ENST00000389484.8|SNV-1075886-G-C|2
TGFNLGSDRRSCK
>ENST00000524913.3|SNV-7792-G-A|3
GTELEQYLNWKGPTSAKAEPPQK
>ENST00000370766.8|SNV-50162-G-A|2
TISQLQK
>ENST00000490711.5|SNV-8779-G-T|2
MAVVVVTI
>ENST00000389484.8|SNV-1075886-G-C|6
CRTGFNLGSDR
>ENST00000464239.5|SNV-29451-G-T|5
MTYGLTADK
>ENST00000359154.6|SNV-167904-A-T|1
YFVDHYTRTTTFKDPRPGFESGTK
>ENST00000556304.1|SNV-154411-G-A|6
SALAKDLIQHLLMK
>ENST00000508189.1|SNV-7479-A-T|3
SIFCSAASSF
>ENST00000370576.9|SNV-65728-C-T|2
MAEANPWRGKMR
>ENST00000668726.1|SNV-118634-C-A|3
EVRVKANSR
>ENST00000259213.9|SNV-23906-G-A|2
GKDLCLFCAEIQSKPTLQLK
>ENST00000256339.8|SNV-304048-C-T|1
QCNVPTCLNSDLEGQPLRMRGATK
>ENST00000251076.9|SNV-123172-G-T|1
EDGSHILTVGVCANIFMYGR
>ENST00000254605.11|SNV-1615-G-A|4
CQKQGPPCSNSEEEVERK
>ENST00000379672.10|SNV-126443-G-T|3
MLKLCGETEDKLSQELIHFELQVER
>ENST00000286355.10|SNV-50471-G-T|3
QAFLETRMCVEARLR
>ENST00000320574.10|SNV-21946-C-T|2
LLAAVEVGDAAEVKR
>ENST00000409039.8|SNV-154484-C-A|1
LYLNNKLANPRYSPSVFGK
>ENST00000454474.2|SNV-24913-C-T|5
YYNMCIKTLQRHLK
>ENST00000354666.4|MNV-49272-GTCTTGAACTGGATA-G|28
AHHHAHHERR
>ENST00000302277.7|INDEL-339424-C-CA|9
RENETTRSCK
>ENST00000564111.5|SNV-75345-A-T|3
MEVRAATHGKLFPCL
>ENST00000392056.8|SNV-49694-A-C|3
GCGSSGSGPGNSIPACK
>ENST00000302277.7|INDEL-339424-C-CA|12
LISEDKKR
>ENST00000285039.12|SNV-300175-G-T|3
ILEDSHSR
>ENST00000258729.8|SNV-119019-G-A|1
QGLGQRGSSRQGSPGSVSK
>ENST00000458142.1|SNV-23750-C-G|2
RQPCLPDSGVVCCPCGRPLAV
>ENST00000462351.5|SNV-5836-A-T|2
MSQGLSWHDVLTQYVISQEMERIPR
>ENST00000509803.1|SNV-395922-C-A|9
MMRPTAWTK
>ENST00000403980.1|SNV-3601-A-G|1
TGRLDFAMEGNLQAADSSALSL
>ENST00000354666.4|MNV-49272-GTCTTGAACTGGATA-G|8
WSDEQESTIKMSNR
>ENST00000398958.6|SNV-23975-C-G|2
SPPADAMPKSK
>ENST00000548983.1|SNV-3900-C-G|6
YQHFCLQHCTSSATCS
>ENST00000465058.5|SNV-119019-G-A|1
GLGRGAPQG
>ENST00000320574.10|SNV-21946-C-T|3
LLAAVEVGDAAEVK
>ENST00000371026.8|SNV-91247-G-T|2
DEALISRQAPVMCFAFHPK
>ENST00000368685.6|SNV-154-A-G|2
QLDSHVHAVR
>ENST00000372829.8|INDEL-3377-C-CT|1
SLHQDTDYETNYKLY
>ENST00000637849.1|SNV-92129-C-T|2
MNCQRVPKVLVENAK
>ENST00000354666.4|MNV-49272-GTCTTGAACTGGATA-G|16
ANEERYARATCR
>ENST00000368869.8|SNV-32324-A-T|1
EGDYYVLYGSK
>ENST00000638604.1|SNV-10769-A-T|3
GSYWSVGVETGETKK
>ENST00000425598.2|SNV-706-T-A|2
ASGPGGHGYRAGVVPAVLIYQVLR
>ENST00000394480.6|SNV-316118-C-A|5
ELGEGAFGKVFLAECYNLSPNK
>ENST00000494820.5|SNV-2004-A-G|4
GRIAPWAVGSASTRAGR
>ENST00000405201.5|MNV-222933-GG-G|1
QSPLTYEDHGAPFAATSHEVRP
>ENST00000409039.8|SNV-154484-C-A|2
LYLNNKLANPR
>ENST00000369663.10|SNV-27712-C-T|1
LVASPEK
>ENST00000473311.5|SNV-3868-G-A|9
SSSIASTSRFSLTGFATMPTEPLK
>ENST00000444636.5|SNV-66240-C-G|3
LMEEGSVPNPPR
>ENST00000483496.1|SNV-72904-C-A|9
ACYPMGSPAR
>ENST00000377918.8|SNV-35013-G-C|2
ASCCDMSVREALK
>ENST00000359152.9|SNV-96664-C-T|3
SAEDVSTVSTQPDNPFSHPDK
>ENST00000376207.10|SNV-12117-G-C|2
ASDLLGARGPGGTFQGRHLR
>ENST00000368685.6|SNV-154-A-G|1
QLDSHVHAVRESQVELR
>ENST00000623461.3|SNV-105814-C-T|9
LGATVEKAAAVGTANK
>ENST00000254605.11|SNV-1615-G-A|5
CQKQGPPCSNSEEEVER
>ENST00000409195.6|SNV-357855-C-T|2
STEFYAEKEEIVK
>ENST00000464239.5|SNV-29451-G-T|4
TYGLTADK
>ENST00000635293.1|SNV-13716-G-T|2
RPILTIITLEDSSVNLLGR
>ENST00000644362.1|SNV-203290-C-G|3
SLLGKDVLLLK
>ENST00000643048.1|SNV-24644-G-C|2
MVQVVMWGIHQQVNWSLHQRK
>ENST00000359751.8|SNV-143-C-G|6
LLPLLRTVLWAAFLGSRLR
>ENST00000486239.1|SNV-323045-C-A|2
MGQVDFTSPYWDNVSDSAK
>ENST00000381418.9|SNV-4218-G-A|4
KSTPSFLKGTPTWEK
>ENST00000160373.8|SNV-116202-G-A|2
SITLGNVPWSVGQSFTQSPWDFMR
>FUSION-ENST00000163416.7:16073-ENST00000380228.6:15168|80
REQESYKQMQK
>ENST00000654081.1|SNV-23632-C-T|4
RSTSPMPHTAPR
>ENST00000264463.8|SNV-107458-G-T|4
AFYTLRSQAINR
>ENST00000394480.6|SNV-316118-C-A|6
RELGEGAFGKVFLAECYNLSPNK
>ENST00000360947.8|SNV-14033-G-A|1
QARGRRPPQADASPPYAR
>ENST00000161863.9|SNV-11427-G-C|1
QRTELLPKTER
>ENST00000267102.12|SNV-3900-C-G|2
ECIISTLLFATLYILCHMFLTR
>ENST00000334414.10|SNV-50359-G-T|2
DAKEFTFTDLVP
>ENST00000532250.5|SNV-153421-G-A|4
ELAEQKSVETTK
>ENST00000623461.3|SNV-105814-C-T|4
GQLTLKTIQESLVLRSR
>ENST00000252136.12|SNV-2004-A-G|4
NKCEFLVGVGVDGEDSTVGCRLGK
>ENST00000575411.2|SNV-6803-C-T|4
MTYPTCQLLR
>ENST00000368685.6|SNV-154-A-G|3
DLFAEGLLEFLRPAVR
>ENST00000262450.8|SNV-59202-G-T|1
EERPEETEKAPPSP
>ENST00000262189.11|SNV-200136-G-T|2
GAGLSGRGCRGR
>ENST00000470814.1|SNV-9709-C-G|3
DLRCVAPPGLRGR
>ENST00000366779.5|INDEL-67682-G-GC|5
EALCKPQRLILCHGLSAK
>ENST00000377776.7|SNV-63658-G-T|1
YDVDPLKWIKQYTGINAINQK
>FUSION-ENST00000291041.6:16453-ENST00000554602.5:681|1
LQELGAYVVFEIPVE
>ENST00000354666.4|MNV-49272-GTCTTGAACTGGATA-G|22
LSHLPVILYANVSHPLLKFLR
>ENST00000264382.8|SNV-19262-C-G|1
DFTYDQVGFNGLPQFVQDLHDHGQK
>ENST00000483496.1|SNV-72903-G-A|10
SRACYPMGSPANTPRPLRR
>ENST00000351111.7|SNV-62-G-A|2
EGLLPQAGRLPTLQTVR
>ENST00000338560.12|SNV-2291-G-A|3
GTSASQPDPNR
>ENST00000637849.1|SNV-92129-C-T|4
MNCQRVPK
>ENST00000460182.5|SNV-28668-G-A|4
LGYYPYIDSITGVTVNR
>ENST00000508673.5|SNV-16195-G-T|4
NFLYRSECPEEIQNGK
>ENST00000218348.7|SNV-12176-G-T|1
TTSPEEVHAQPYIAIDCEPEMKKR
>ENST00000381418.9|SNV-4218-G-A|2
STPSFLKGTPTWEK
>ENST00000674317.1|SNV-10562-C-A|5
YWFPDHLLQDQEPLLRSLKTVPWK
>ENST00000311936.8|SNV-5586-G-T|3
MTEYKLVVVGACGVGK
>ENST00000473311.5|SNV-3868-G-A|2
MPTEPLKCRVNSR
>ENST00000558252.5|SNV-63137-C-A|1
PSPEEPCWPFSSPLLHT
>ENST00000338591.8|SNV-2643-T-G|1
VGVAAGGNR
>ENST00000398119.6|INDEL-23898-T-TT|1
NPFFLGASNNYHNY
>ENST00000580874.1|SNV-4182-C-T|7
MHYSALPGLRPTGHGLVFGSSAVR
>ENST00000614987.5|SNV-154411-G-A|1
DLIQHLLMKDPKK
>ENST00000398532.9|SNV-676-G-A|2
AATAPAGGNPEQR
>ENST00000368690.7|SNV-9261-G-A|5
GGMSLRGQNLLQGGR
>ENST00000376191.3|MNV-74-GCT-G|1
WEDDVPSQGPWDPPHS
>ENST00000374103.9|SNV-10222-T-C|2
EFQLPTTTFIGGSENTLSPREIIR
>ENST00000391553.2|SNV-496-G-A|3
FPKLPAAPCFPPAPRPTPTLAPKR
>ENST00000355300.6|SNV-205170-G-A|2
AVLCHHKR
>ENST00000317025.13|INDEL-52572-C-CC|3
TDQCRGGGLLTLKY
>ENST00000325083.12|SNV-14439-C-T|4
RTKTPYTFPHSR
>ENST00000490362.1|SNV-27801-G-T|3
LGWGGSAGRKPLK
>ENST00000265854.11|SNV-163941-A-G|5
ARQQLREELR
>ENST00000369780.8|SNV-77754-G-A|2
VFHRINDSAIMLFFSGVR
>ENST00000512600.1|SNV-67785-G-T|1
IAPSKPWSQVDEATIR
>ENST00000491045.1|SNV-142103-A-T|3
GSAYQVDCR
>ENST00000468888.6|SNV-142103-A-T|3
DTSPVRSFQPLGPGYGISLSSR
>ENST00000543880.6|SNV-2691-G-T|4
LEELMGKIDEKDEK
>ENST00000674317.1|SNV-10562-C-A|1
FSPGFWAPPLLLCTGFQITCFRIK
>ENST00000488638.1|SNV-6693-G-A|1
LVQTGGSAQPETPYSGPGLLIDS
>ENST00000295920.7|SNV-61222-A-G|1
MCHSVNRVVYIFGPPVK
>ENST00000623461.3|SNV-105814-C-T|3
TIQESLVLR
>ENST00000291688.6|MNV-2095-AA-A|2
LALLSLQK
>ENST00000564400.5|SNV-16096-G-A|10
YQSRVFFFCMPAPTIPQEWTRVR
>ENST00000421763.5|SNV-62-G-A|6
AAAVAGMLREGLLPQAGK
