# Supplementary material for: Identification of non-canonical peptides with moPepGen
Source: Nat Biotechnol. 2025 Jun 16;44(4):568–73. doi: 10.1038/s41587-025-02701-0 (PMC12680078; doi:10.1038/s41587-025-02701-0)
Supplement: Supplementary file 4 — Supplementary Data: Cancer cell line variant peptide database. Custom peptide database FASTA file for each of the 376 cell lines from the Cancer Cell Line Encyclopedia with proteomics characterization or used in the reference channel. Variant peptide FASTA files were produced by moPepGen as the result of cell-line-specific publicly available mutations and fusions. [file 41587_2025_2701_MOESM4_ESM.zip › ACH-000522.fasta]

>FUSION-ENST00000525476.2:106597-ENST00000340160.7:37961|1619
AQVCGPSSCVGPGASSLALCSSGR
>FUSION-ENST00000525476.2:106597-ENST00000340160.7:37961|434
MALGPAAPAR
>FUSION-ENST00000550730.1:6692-ENST00000322569.9:528|61
VARVAGGTAALGPRSGSER
>FUSION-ENST00000525476.2:106597-ENST00000340160.7:37961|2649
AQPRWVQR
>FUSION-ENST00000525476.2:106597-ENST00000340160.7:37961|4707
QIFFFCIFSRDRVPSC
>FUSION-ENST00000525476.2:106597-ENST00000340160.7:37961|1982
DLGSQQPPPPGFKR
>FUSION-ENST00000525476.2:106597-ENST00000340160.7:37961|2127
DSCLEYIK
>FUSION-ENST00000525476.2:106597-ENST00000340160.7:37961|5139
HGGLHQEQLWMPAVWHVRS
>FUSION-ENST00000525476.2:106597-ENST00000340160.7:37961|2007
CISHSPKDQK
>ENST00000411528.4|SNV-332-C-A|1
SSCAPVYCRR
>FUSION-ENST00000525476.2:106597-ENST00000340160.7:37961|4206
MDDRPEVQR
>FUSION-ENST00000525476.2:106597-ENST00000340160.7:37961|3892
MSNSSRLSETK
>FUSION-ENST00000525476.2:106597-ENST00000340160.7:37961|602
MAPAEAEITRGR
>ENST00000382899.8|SNV-234242-T-G|5
VSDPKLFEMIKYCR
>FUSION-ENST00000525476.2:106597-ENST00000340160.7:37961|2288
MVGTRVFSACSRPR
>FUSION-ENST00000525476.2:106597-ENST00000340160.7:37961|2543
HISVNIFKKPLNCTLFVS
>FUSION-ENST00000525476.2:106597-ENST00000340160.7:37961|4734
WPNVSKSR
>FUSION-ENST00000525476.2:106597-ENST00000340160.7:37961|421
EGWGLQGQAPQSK
>FUSION-ENST00000525476.2:106597-ENST00000340160.7:37961|2048
PVVPATREAEAGESLEPGRQR
>FUSION-ENST00000525476.2:106597-ENST00000340160.7:37961|4799
MQYGHKNRWN
>FUSION-ENST00000525476.2:106597-ENST00000340160.7:37961|504
VMALRDSVR
>FUSION-ENST00000525476.2:105948-ENST00000340160.7:37961|16
MLPTTSASSSAWRTGESVSR
>FUSION-ENST00000525476.2:106597-ENST00000340160.7:37961|4526
MSFDAQNFYIFLK
>FUSION-ENST00000525476.2:106597-ENST00000340160.7:37961|1451
MAESSVLNVF
>ENST00000264245.9|SNV-121310-C-G|3
DDSPSSVESSK
>FUSION-ENST00000525476.2:106597-ENST00000340160.7:37961|4624
SSRFIHVVACVRISFFFFLR
>FUSION-ENST00000525476.2:106597-ENST00000340160.7:37961|2843
MQCACVCTWACS
>FUSION-ENST00000525476.2:106597-ENST00000340160.7:37961|1611
TCLGWAGGTPFYR
>FUSION-ENST00000525476.2:106597-ENST00000340160.7:37961|558
HRSVARWPSSTQR
>FUSION-ENST00000525476.2:106597-ENST00000340160.7:37961|3108
LLIVILGKDREEAETEVPVLVR
>FUSION-ENST00000525476.2:106597-ENST00000340160.7:37961|1233
PPSRPCMR
>ENST00000368721.5|SNV-57293-G-C|5
WCRDYFLNCSPLR
>FUSION-ENST00000525476.2:106597-ENST00000340160.7:37961|4840
WSLTLLPR
>FUSION-ENST00000525476.2:106597-ENST00000340160.7:37961|2226
MESCSVTQARMQWR
>FUSION-ENST00000525476.2:106597-ENST00000340160.7:37961|1245
WSARWETR
>FUSION-ENST00000292599.4:606-ENST00000484750.1:29645|2
TAREAPSECVCPPECAGLHMLFGW
>FUSION-ENST00000525476.2:106597-ENST00000340160.7:37961|4124
MVALLMGPVMNS
>FUSION-ENST00000525476.2:106597-ENST00000340160.7:37961|4709
QIFFFCIFSR
>FUSION-ENST00000525476.2:106597-ENST00000340160.7:37961|4649
ISNSRLQVIRPPRPPK
>FUSION-ENST00000525476.2:106597-ENST00000340160.7:37961|921
WQPWWGR
>ENST00000524792.5|MNV-120869-AG-A|22
MKMVLIKDTGQMISVPFMPK
>ENST00000615910.4|SNV-11520-T-G|4
TYQGSYGFRLACK
>FUSION-ENST00000525476.2:106597-ENST00000340160.7:37961|1967
MWTLLKVR
>FUSION-ENST00000525476.2:106597-ENST00000340160.7:37961|1646
MVRVGGR
>FUSION-ENST00000525476.2:106597-ENST00000340160.7:37961|4432
MKPKMSSHLTQQFQF
>ENST00000296328.9|INDEL-69879-T-TT|1
SDEESESELFFWQ
>FUSION-ENST00000379441.7:6692-ENST00000322569.9:528|1
GEYGDQPR
>FUSION-ENST00000525476.2:106597-ENST00000340160.7:37961|1656
MVSLAWWVGCLCCLHPR
>FUSION-ENST00000525476.2:106597-ENST00000340160.7:37961|2334
LPGSWSRWGSSSEFTST
>FUSION-ENST00000525476.2:106597-ENST00000340160.7:37961|4089
GLSQVGGGAGPRMCDI
>FUSION-ENST00000525476.2:106597-ENST00000340160.7:37961|3700
MALPGQWPLSQSSK
>FUSION-ENST00000525476.2:106597-ENST00000340160.7:37961|3360
LWSQDWQLLGTQVPQKLR
>FUSION-ENST00000525476.2:106597-ENST00000340160.7:37961|3525
MVGHSVLMKLVLLTMPCFFSSESFF
>FUSION-ENST00000550730.1:6692-ENST00000322569.9:528|51
LAPLGPRG
>FUSION-ENST00000525476.2:106597-ENST00000340160.7:37961|192
VPRQTSRG
>ENST00000521496.5|SNV-46419-G-A|24
MMMMTMMMIMMMMKMMKMK
>FUSION-ENST00000525476.2:106597-ENST00000340160.7:37961|2983
MPCLSPGWLSQPWPWPSLLCETR
>FUSION-ENST00000525476.2:106597-ENST00000340160.7:37961|226
AARREHAR
>FUSION-ENST00000525476.2:106597-ENST00000340160.7:37961|1614
MSALHHFPA
>FUSION-ENST00000525476.2:106597-ENST00000340160.7:37961|1880
MALGGSCLATASFWCLPAVLGLA
>FUSION-ENST00000525476.2:106597-ENST00000340160.7:37961|5090
NHCARPNFCIFSRDGILPCWSGWSR
>ENST00000510861.5|SNV-89088-A-G|4
LVLANIQEDEAKNNIAIFTRILDR
>FUSION-ENST00000525476.2:106597-ENST00000340160.7:37961|2765
MFYMILHPSSVCYR
>FUSION-ENST00000525476.2:106597-ENST00000340160.7:37961|3775
TRGVREYTGVAGSR
>FUSION-ENST00000525476.2:106597-ENST00000340160.7:37961|1596
AVGSECGVDR
>FUSION-ENST00000525476.2:106597-ENST00000340160.7:37961|2466
DELVMSAPVELKAGYMTCTR
>FUSION-ENST00000525476.2:106597-ENST00000340160.7:37961|3150
AQGAFCRMDHEPRQGR
>ENST00000505618.5|SNV-52349-C-G|1
LSSMKCVLVGDSAVGKTSLLVR
>FUSION-ENST00000525476.2:106597-ENST00000340160.7:37961|1372
MLGTAAHTCSLNYSGG
>FUSION-ENST00000525476.2:106597-ENST00000340160.7:37961|3969
MFFVFLVEMGFHRVSQDGLYLLIL
>FUSION-ENST00000525476.2:106597-ENST00000340160.7:37961|5108
CHHTWLSFFFSFFFLR
>FUSION-ENST00000525476.2:106597-ENST00000340160.7:37961|2962
LLQAPRPPTSA
>FUSION-ENST00000525476.2:106597-ENST00000340160.7:37961|3420
GVGEGIIVLFLRQSLTLLPR
>FUSION-ENST00000525476.2:106597-ENST00000340160.7:37961|3552
LPRLILISWPQAILLS
>FUSION-ENST00000525476.2:106597-ENST00000340160.7:37961|3023
VLATPLSSLFPSR
>ENST00000427750.2|SNV-22872-C-T|4
HTCSRILQSHGHLGCHLQMK
>FUSION-ENST00000525476.2:106597-ENST00000340160.7:37961|953
LLGAQVRRKP
>FUSION-ENST00000525476.2:106597-ENST00000340160.7:37961|3210
QSFSLVA
>FUSION-ENST00000525476.2:106597-ENST00000340160.7:37961|4724
MPFSCLSLPSSWDYR
>ENST00000267101.8|SNV-19714-C-T|5
YLERGESIESLDPSEK
>FUSION-ENST00000525476.2:106597-ENST00000340160.7:37961|3037
MVTVEGKATWFLV
>FUSION-ENST00000525476.2:106597-ENST00000340160.7:37961|1019
TPAALRWAELEQR
>FUSION-ENST00000525476.2:106597-ENST00000340160.7:37961|3808
ESLEPGRR
>FUSION-ENST00000525476.2:106597-ENST00000340160.7:37961|3671
YVASGPCDDCVNCTNCL
>FUSION-ENST00000525476.2:106597-ENST00000340160.7:37961|4377
ELKENVRR
>FUSION-ENST00000525476.2:106597-ENST00000340160.7:37961|3733
RFWNWIVGYQHYKYAK
>FUSION-ENST00000525476.2:106597-ENST00000340160.7:37961|4485
MWNPQIQR
>FUSION-ENST00000525476.2:106597-ENST00000340160.7:37961|2924
GMLVGGK
>FUSION-ENST00000525476.2:106597-ENST00000340160.7:37961|527
RPSWLPLRMR
>FUSION-ENST00000525476.2:106597-ENST00000340160.7:37961|2240
MPPTALSGVALR
>FUSION-ENST00000525476.2:106597-ENST00000340160.7:37961|2387
MAHACNPSTLGGR
>FUSION-ENST00000525476.2:106597-ENST00000340160.7:37961|3939
SMLKQNSKMNIYVPIPR
>FUSION-ENST00000525476.2:106597-ENST00000340160.7:37961|3758
MNHENIVLSKRSQTQK
>FUSION-ENST00000550730.1:6692-ENST00000322569.9:528|87
RPCWLLSGPAVEPRPPPPSR
>FUSION-ENST00000525476.2:106597-ENST00000340160.7:37961|4574
CMDFTYPFIYLWTLGLVPCLSYYE
>FUSION-ENST00000525476.2:106597-ENST00000340160.7:37961|4884
ATVNICV
>FUSION-ENST00000525476.2:106597-ENST00000340160.7:37961|1959
YIFRIYIFVLFCFLR
>FUSION-ENST00000525476.2:106597-ENST00000340160.7:37961|1927
MRLGSLGSPLHTSSCR
>FUSION-ENST00000525476.2:106597-ENST00000340160.7:37961|2327
TFLISDTFVFFFFLPSFGKAYRI
>FUSION-ENST00000525476.2:106597-ENST00000340160.7:37961|2722
MLCVKASVK
>FUSION-ENST00000525476.2:106597-ENST00000340160.7:37961|513
RLSRSPK
>FUSION-ENST00000525476.2:106597-ENST00000340160.7:37961|4363
QESMVHTQERHSLFQPRCWTS
>FUSION-ENST00000525476.2:106597-ENST00000340160.7:37961|1205
RITPGPTQR
>ENST00000369393.8|SNV-47103-C-G|6
EKFTFAATRR
>FUSION-ENST00000525476.2:106597-ENST00000340160.7:37961|787
STWLLGRKSPWR
>FUSION-ENST00000525476.2:106597-ENST00000340160.7:37961|1217
PKAGVCTLQQGLSHS
>FUSION-ENST00000525476.2:106597-ENST00000340160.7:37961|2517
NCTSSESTFVHQR
>FUSION-ENST00000525476.2:106597-ENST00000340160.7:37961|189
MPLSTLGPPPAGFRDILLR
>FUSION-ENST00000525476.2:106597-ENST00000340160.7:37961|5091
NHCARPNFCIFSR
>FUSION-ENST00000525476.2:106597-ENST00000340160.7:37961|1897
AGAGALYLGKDAVAQWSKAGP
>FUSION-ENST00000525476.2:106597-ENST00000340160.7:37961|3894
MLARLVLNS
>FUSION-ENST00000525476.2:106597-ENST00000340160.7:37961|3714
MAKQNVAYPSSGMLFSHK
>FUSION-ENST00000525476.2:106597-ENST00000340160.7:37961|4227
MACGQLGVYLHLR
>FUSION-ENST00000525476.2:106597-ENST00000340160.7:37961|3507
FLGLLGSCCL
>FUSION-ENST00000525476.2:106597-ENST00000340160.7:37961|861
GSLGRHEQVQAAR
>ENST00000465698.5|SNV-58045-G-A|1
DGTNWVSLWLPR
>FUSION-ENST00000529047.6:105948-ENST00000340160.7:37961|16
IAPYVAHNFSKLFSMENWGECIQK
>FUSION-ENST00000525476.2:106597-ENST00000340160.7:37961|2459
CLIYMVCELYLSK
>FUSION-ENST00000525476.2:106597-ENST00000340160.7:37961|4821
FHDLGLLATSACWVQAILLPQPPE
>FUSION-ENST00000525476.2:106597-ENST00000340160.7:37961|1051
MLARLVSNSWPR
>FUSION-ENST00000525476.2:106597-ENST00000340160.7:37961|4316
DPHLDIS
>FUSION-ENST00000525476.2:106597-ENST00000340160.7:37961|4179
MLPKAVSVR
>ENST00000670357.1|SNV-15574-C-G|1
SIYTPLELQ
>ENST00000239462.9|SNV-55769-T-G|1
EHSSTVLTGLRPGMEYMGHVWAQK
>ENST00000377365.4|SNV-97928-G-C|5
IKVLLNVIQDLEKAPALTEGR
>ENST00000427750.2|SNV-22872-C-T|SNV-22877-C-G|7
QQTRMHTCSRILESHGHLGCHLQMK
>FUSION-ENST00000525476.2:106597-ENST00000340160.7:37961|980
EDPHVGSEVDIEYTEAGSAQR
>FUSION-ENST00000525476.2:106597-ENST00000340160.7:37961|3706
MLFSHKKE
>FUSION-ENST00000525476.2:106597-ENST00000340160.7:37961|2837
MCVGVCGCVYIYIYIFFFFFFFS
>FUSION-ENST00000525476.2:106597-ENST00000340160.7:37961|3979
MSLLFPLSPVTQSPPRRPLPVK
>FUSION-ENST00000525476.2:106597-ENST00000340160.7:37961|129
MRVMGCRFW
>FUSION-ENST00000525476.2:106597-ENST00000340160.7:37961|104
NLWGLEQGTQVWRR
>FUSION-ENST00000525476.2:106597-ENST00000340160.7:37961|1261
MRFRGFCQD
>FUSION-ENST00000525476.2:106597-ENST00000340160.7:37961|3197
ICLPRPPKVLGLQV
>ENST00000651629.1|SNV-15401-C-A|4
TDSLRSLRPIK
>FUSION-ENST00000525476.2:106597-ENST00000340160.7:37961|1283
VSPVAWLGLDSRDQGVLVAAGVS
>ENST00000486277.5|SNV-58045-G-A|1
DGTNWCCWAHDHCYGRLEEKGCNIR
>ENST00000505733.5|SNV-12679-C-T|1
ALGDTHSPLCCSGFRPGLGLWCPSK
>FUSION-ENST00000525476.2:106597-ENST00000340160.7:37961|2742
ESLTLLPRLECNGTILAHCNLR
>FUSION-ENST00000525476.2:106597-ENST00000340160.7:37961|4420
KLAKMIK
>FUSION-ENST00000525476.2:106597-ENST00000340160.7:37961|3907
FTAVELSIE
>ENST00000554578.5|MNV-6623-AG-A|18
QPGFQQSHYFVALYRFKPWR
>FUSION-ENST00000525476.2:106597-ENST00000340160.7:37961|4556
MSHCTWQTPKIQHTHTK
>FUSION-ENST00000525476.2:106597-ENST00000340160.7:37961|2780
ANWKLLLFAELQNNKTK
>FUSION-ENST00000525476.2:106597-ENST00000340160.7:37961|477
STLGGTNSRPRWAQR
>FUSION-ENST00000525476.2:106597-ENST00000340160.7:37961|1467
AEGRPQPLGPVCGCSPTSGR
>ENST00000299563.5|SNV-72-G-T|5
MAAAGPSTRASSASAAAALSRR
>FUSION-ENST00000525476.2:106597-ENST00000340160.7:37961|2115
MPVIPALWEAK
>FUSION-ENST00000525476.2:106597-ENST00000340160.7:37961|3912
MHMALFMFTAVELSIE
>FUSION-ENST00000525476.2:106597-ENST00000340160.7:37961|666
MPPSQCLEADSSGGCRGWARSEAAR
>FUSION-ENST00000525476.2:106597-ENST00000340160.7:37961|4974
SEGGLDATPTPTPGFLCNAKIIQK
>FUSION-ENST00000525476.2:106597-ENST00000340160.7:37961|4263
CFAHKGEFTLYLK
>ENST00000553462.6|SNV-9141-G-T|3
TSLLLWLLFIYQRPQK
>FUSION-ENST00000525476.2:106597-ENST00000340160.7:37961|3344
MVPLHSSLGNRVRLCLK
>ENST00000672018.1|SNV-27491-G-A|3
STGMYLR
>FUSION-ENST00000525476.2:106597-ENST00000340160.7:37961|1127
VKLELGLK
>ENST00000580170.5|SNV-546820-C-T|1
CYPVPIHFQNASLLNS
>FUSION-ENST00000525476.2:106597-ENST00000340160.7:37961|2510
GKDNPQSGR
>FUSION-ENST00000525476.2:106597-ENST00000340160.7:37961|4143
RAVRPSFLVLLPPFYR
>FUSION-ENST00000525476.2:106597-ENST00000340160.7:37961|2953
AWAAQAPVVRVGR
>FUSION-ENST00000525476.2:106597-ENST00000340160.7:37961|4652
LVRMISNSRLQVIRPPRPPK
>FUSION-ENST00000525476.2:106597-ENST00000340160.7:37961|4009
QPFLADLWPRKDISATASAR
>FUSION-ENST00000525476.2:106597-ENST00000340160.7:37961|4746
KLVGGEWTWLR
>FUSION-ENST00000525476.2:106597-ENST00000340160.7:37961|99
MEGAGPAR
>FUSION-ENST00000525476.2:106597-ENST00000340160.7:37961|4679
NLRLPGSSNSPASASR
>FUSION-ENST00000525476.2:106597-ENST00000340160.7:37961|2791
GCGGVAGRR
>FUSION-ENST00000525476.2:106597-ENST00000340160.7:37961|4421
YPNQAVTLNLLP
>FUSION-ENST00000525476.2:106597-ENST00000340160.7:37961|3203
GVSLYWSGWSRTPDLMICLPRPPK
>FUSION-ENST00000525476.2:106597-ENST00000340160.7:37961|3608
MVAHICNPSTLGGQGGQIT
>FUSION-ENST00000525476.2:106597-ENST00000340160.7:37961|2848
GRGHVLYDPPSLK
>FUSION-ENST00000525476.2:106597-ENST00000340160.7:37961|2668
MPSLAEIDK
>ENST00000524573.5|SNV-419543-G-C|1
LGEAPASYIPPILPLSV
>FUSION-ENST00000529047.6:105948-ENST00000340160.7:37961|8
RTLAPLGPKGK
>ENST00000664954.1|SNV-4689-C-G|4
SRGLDSEQCAQRQR
>FUSION-ENST00000525476.2:106597-ENST00000340160.7:37961|2695
MILYRKT
>FUSION-ENST00000525476.2:106597-ENST00000340160.7:37961|4581
MLFSTSATAFYISINSA
>ENST00000673868.1|SNV-83742-C-G|1
TNPYTEANYKPTFL
>ENST00000261405.9|SNV-72026-G-A|6
EPGRCELNCPKGQVYLQCR
>FUSION-ENST00000550730.1:6692-ENST00000322569.9:528|71
RCGCRGSCQVGK
>FUSION-ENST00000525476.2:106597-ENST00000340160.7:37961|2593
MDQRLNIVK
>FUSION-ENST00000525476.2:106597-ENST00000340160.7:37961|1207
GSAVGSEVWLAPARPRRSWR
>ENST00000477921.1|SNV-1165-A-T|1
QGCPQMSLSMSSQRPLLSWLRMAT
>FUSION-ENST00000525476.2:106597-ENST00000340160.7:37961|3903
APGTHEQEFLWGIN
>FUSION-ENST00000525476.2:106597-ENST00000340160.7:37961|2577
MSSARLQDIR
>FUSION-ENST00000525476.2:106597-ENST00000340160.7:37961|339
MRHENRINQGATGCSELR
>FUSION-ENST00000525476.2:106597-ENST00000340160.7:37961|2040
VLGRITK
>FUSION-ENST00000525476.2:106597-ENST00000340160.7:37961|287
VPQGTAGK
>FUSION-ENST00000525476.2:106597-ENST00000340160.7:37961|94
EGAGPARDSLGGSAGVRR
>FUSION-ENST00000525476.2:106597-ENST00000340160.7:37961|3202
TPDLMICLPRPPK
>ENST00000635760.1|SNV-128199-G-A|4
DMFFKICESLNIPVDDSLVK
>FUSION-ENST00000525476.2:106597-ENST00000340160.7:37961|1227
PTSSPTPTASPSSSR
>ENST00000581567.1|SNV-64463-G-A|5
DKRNTCCCIISQNR
>FUSION-ENST00000525476.2:106597-ENST00000340160.7:37961|1262
GLQGTVLSLTPTCRRTT
>ENST00000411528.4|SNV-332-C-A|2
SSCAPVYCR
>FUSION-ENST00000525476.2:106597-ENST00000340160.7:37961|2345
KRISGWK
>FUSION-ENST00000525476.2:106597-ENST00000340160.7:37961|403
SQTHAEGHNRSASPSHVEGPQPAR
>FUSION-ENST00000525476.2:106597-ENST00000340160.7:37961|1121
GHTAGAGTQASPAVFGLLLSR
>FUSION-ENST00000525476.2:106597-ENST00000340160.7:37961|2534
MGPPSYMHFIIDCNIVWHIPVVI
>ENST00000260283.8|SNV-133655-G-A|1
LCIKSHEEIEPGSQSSSGSLPWER
>FUSION-ENST00000550730.1:6692-ENST00000322569.9:528|86
TPDPRPPPQR
>ENST00000647653.1|SNV-1225-C-T|3
EPEFDFERLIFLSPSPPILFRK
>FUSION-ENST00000525476.2:106597-ENST00000340160.7:37961|446
RPPHLVSVAQGARAGLPASPAGPR
>FUSION-ENST00000525476.2:106597-ENST00000340160.7:37961|2296
IYIYLLKS
>ENST00000072516.7|SNV-94976-C-A|3
VAFTLEVVQK
>FUSION-ENST00000525476.2:106597-ENST00000340160.7:37961|3827
DPWLTCR
>FUSION-ENST00000525476.2:106597-ENST00000340160.7:37961|5025
SINREGK
>FUSION-ENST00000525476.2:106597-ENST00000340160.7:37961|1990
LVRVVSNS
>FUSION-ENST00000525476.2:106597-ENST00000340160.7:37961|2635
EAANQVAFPQK
>FUSION-ENST00000525476.2:106597-ENST00000340160.7:37961|2573
MNLESNMLSER
>FUSION-ENST00000525476.2:106597-ENST00000340160.7:37961|2786
LTARLAAAAVLPSHPWGVHFRVK
>FUSION-ENST00000525476.2:106597-ENST00000340160.7:37961|4677
LPGSSNSPASASR
>FUSION-ENST00000525476.2:106597-ENST00000340160.7:37961|4906
SVGITCVSYRTWPLGLS
>FUSION-ENST00000525476.2:106597-ENST00000340160.7:37961|3036
VTVEGKATWFLV
>FUSION-ENST00000525476.2:106597-ENST00000340160.7:37961|2234
MNTKHSQLILK
>FUSION-ENST00000525476.2:106597-ENST00000340160.7:37961|2008
CISHSPK
>FUSION-ENST00000525476.2:106597-ENST00000340160.7:37961|4460
SLSDDSALK
>FUSION-ENST00000525476.2:106597-ENST00000340160.7:37961|929
MGEGVGDGGTGGRPRGR
>FUSION-ENST00000525476.2:106597-ENST00000340160.7:37961|4348
ARLSLKK
>FUSION-ENST00000525476.2:106597-ENST00000340160.7:37961|3056
MSCMISVC
>FUSION-ENST00000525476.2:106597-ENST00000340160.7:37961|3179
LYYCCCRSNSLVSNEKFIPTR
>ENST00000521496.5|SNV-46419-G-A|9
MMMIMMMMKMMK
>FUSION-ENST00000525476.2:106597-ENST00000340160.7:37961|2849
CLLYVGCASLASSADSDFLKGR
>FUSION-ENST00000525476.2:106597-ENST00000340160.7:37961|1189
SSSRSHGTSR
>FUSION-ENST00000550730.1:6692-ENST00000322569.9:528|96
GWRALGPCGGGR
>ENST00000335503.3|SNV-233-C-A|8
TLNPKAEVARAQAALAVK
>FUSION-ENST00000525476.2:106597-ENST00000340160.7:37961|1388
GWPTSEASLHSGI
>FUSION-ENST00000525476.2:106597-ENST00000340160.7:37961|433
ALGPAAPAR
>FUSION-ENST00000525476.2:106597-ENST00000340160.7:37961|3059
ETQAGCAGPNRTRGGDDIFGPIQ
>FUSION-ENST00000525476.2:106597-ENST00000340160.7:37961|1923
TPGSWNGSFQFAAWKR
>ENST00000512395.5|SNV-139038-C-G|26
MNTGPPYTLYFGIK
>FUSION-ENST00000525476.2:106597-ENST00000340160.7:37961|3773
GVREYTGVAGSRALESYC
>ENST00000335080.6|SNV-24472-G-A|1
ITQEAGK
>FUSION-ENST00000525476.2:106597-ENST00000340160.7:37961|3873
MVKPCLY
>ENST00000482071.1|INDEL-83877-C-CA|9
VGLVPKK
>ENST00000526757.5|SNV-195180-C-G|1
YNSPPTQLSLKPNSQSLRSGNW
>FUSION-ENST00000525476.2:106597-ENST00000340160.7:37961|5068
TQELVSCVR
>FUSION-ENST00000525476.2:106597-ENST00000340160.7:37961|2721
LCVKASVK
>FUSION-ENST00000525476.2:106597-ENST00000340160.7:37961|16
MLWATPTTQTTWSSKCIQK
>ENST00000369415.9|SNV-31997-C-T|2
VNTDINFEVFIYK
>FUSION-ENST00000525476.2:106597-ENST00000340160.7:37961|3964
MPFSFISVSWK
>FUSION-ENST00000525476.2:106597-ENST00000340160.7:37961|1363
CLGLPKCWVYRCEPPCPT
>FUSION-ENST00000525476.2:106597-ENST00000340160.7:37961|3120
MVFFFFFCPGCSCK
>FUSION-ENST00000525476.2:106597-ENST00000340160.7:37961|971
MAAQEGDREVDSGPR
>FUSION-ENST00000525476.2:106597-ENST00000340160.7:37961|429
ALGPAAPARSVPGTFSRR
>FUSION-ENST00000525476.2:106597-ENST00000340160.7:37961|1605
ELGQPPASGLWACAGLCPR
>FUSION-ENST00000525476.2:106597-ENST00000340160.7:37961|1438
LALCEAEAGRPLEVRSSRPAWPTW
>FUSION-ENST00000525476.2:106597-ENST00000340160.7:37961|201
MGTNAPVYPRPAPGWFQRHPAARGA
>FUSION-ENST00000525476.2:106597-ENST00000340160.7:37961|4493
MDARILQDAQVLDR
>FUSION-ENST00000525476.2:106597-ENST00000340160.7:37961|2061
IRTYGYGHTNIQVK
>FUSION-ENST00000525476.2:106597-ENST00000340160.7:37961|2294
AQSRLTSASASWVQVILLPQRPE
>FUSION-ENST00000525476.2:106597-ENST00000340160.7:37961|754
GQGVLLFR
>ENST00000376170.8|SNV-92132-A-C|1
TLEPVNPPTVPNDYMTSPAR
>FUSION-ENST00000525476.2:106597-ENST00000340160.7:37961|1957
IYIFVLFCFLR
>FUSION-ENST00000525476.2:106597-ENST00000340160.7:37961|3325
MLETQQGEGLSHLLSSGGTGR
>ENST00000409018.7|MNV-39040-TCTA-T|2
SLAETVLNFPLDKSLLR
>FUSION-ENST00000525476.2:106597-ENST00000340160.7:37961|3430
QRGCLNQAPHYQASFFSQ
>FUSION-ENST00000525476.2:106597-ENST00000340160.7:37961|2929
ASCSLTANGPGSLPGHGITIQGEGR
>FUSION-ENST00000525476.2:106597-ENST00000340160.7:37961|2373
LARLVTNSWPQVICLLRPPKVLGL
>ENST00000497429.5|SNV-83742-C-G|3
KTLRGATNPYTEANYKPTFL
>FUSION-ENST00000525476.2:106597-ENST00000340160.7:37961|2304
NLPRDLWLPTHNY
>FUSION-ENST00000525476.2:106597-ENST00000340160.7:37961|1009
GRSRTVCGRPTGCGAPR
>FUSION-ENST00000525476.2:106597-ENST00000340160.7:37961|3406
MAEVDFVGLGMVAHVCNPSTLGG
>FUSION-ENST00000525476.2:106597-ENST00000340160.7:37961|4931
MLLLVLIVHFLLFFFFK
>FUSION-ENST00000525476.2:106597-ENST00000340160.7:37961|4166
NAPFSNPAFSQLTEWLK
>FUSION-ENST00000525476.2:106597-ENST00000340160.7:37961|2440
LKDCDLMRK
>FUSION-ENST00000525476.2:106597-ENST00000340160.7:37961|1935
MFKNFATLFLIS
>FUSION-ENST00000525476.2:106597-ENST00000340160.7:37961|3302
MGGVVSTELK
>ENST00000025008.10|SNV-77749-G-C|4
AIKGLEHR
>FUSION-ENST00000525476.2:106597-ENST00000340160.7:37961|731
HRGDPGHPPR
>FUSION-ENST00000525476.2:106597-ENST00000340160.7:37961|2703
PSSFRLGK
>FUSION-ENST00000525476.2:106597-ENST00000340160.7:37961|1028
RTSASTGVPSSAGSPPR
>FUSION-ENST00000525476.2:106597-ENST00000340160.7:37961|2652
AASPGSL
>FUSION-ENST00000525476.2:106597-ENST00000340160.7:37961|3317
MSHHNLPGTTTKQSLVV
>FUSION-ENST00000525476.2:106597-ENST00000340160.7:37961|4158
HTQGAGR
>FUSION-ENST00000429002.6:73262-ENST00000293525.5:52613|40
HHDLWILLWWPR
>FUSION-ENST00000525476.2:106597-ENST00000340160.7:37961|4957
KLNITLFLNFPIPFYVLFVYFCLF
>FUSION-ENST00000525476.2:106597-ENST00000340160.7:37961|4515
MGRGAGCGPNYQGD
>FUSION-ENST00000622592.1:122-ENST00000310430.11:205604|1
WWLPFVGGGGGRPRRLH
>FUSION-ENST00000525476.2:106597-ENST00000340160.7:37961|2490
VVPLPSSLGDRVR
>FUSION-ENST00000525476.2:106597-ENST00000340160.7:37961|3093
TKAIITRADHWGHFFGHLYR
>FUSION-ENST00000550730.1:6692-ENST00000322569.9:528|105
RHSGARTQVR
>FUSION-ENST00000525476.2:106597-ENST00000340160.7:37961|2552
MDQRPKCKK
>ENST00000429029.6|SNV-50180-G-A|2
RVEVEEDGQLK
>FUSION-ENST00000525476.2:106597-ENST00000340160.7:37961|4858
CLSSASTDFK
>FUSION-ENST00000525476.2:106597-ENST00000340160.7:37961|4217
MCHHAWLVFVFFVKTVLPRLVSNF
>ENST00000496203.5|SNV-6518-G-A|4
GTSQKGEK
>FUSION-ENST00000525476.2:106597-ENST00000340160.7:37961|3936
LKQNSKMNIYVPIPR
>ENST00000611519.4|SNV-1139-G-T|3
LKLLEITPVVCNVEQVRILR
>ENST00000361354.9|SNV-36717-T-A|4
AIIGLYNYAHEKTHGASDREYPR
>FUSION-ENST00000525476.2:106597-ENST00000340160.7:37961|3795
SVAETNKQMYSVMFACIVHLRT
>ENST00000218089.13|MNV-123231-TA-T|4
DGIEFAFKSLIR
>FUSION-ENST00000525476.2:106597-ENST00000340160.7:37961|254
QVLVTGGTVGHPLGTGGLGA
>FUSION-ENST00000525476.2:106597-ENST00000340160.7:37961|3752
TFLGNIQNRP
>FUSION-ENST00000525476.2:106597-ENST00000340160.7:37961|203
MGTNAPVYPRPAPGWFQRHPAAR
>FUSION-ENST00000525476.2:106597-ENST00000340160.7:37961|4333
VPEGEERKGQK
>FUSION-ENST00000525476.2:106597-ENST00000340160.7:37961|257
MEKRSQGPK
>ENST00000482071.1|INDEL-83877-C-CA|8
MVGLVPKKLCYR
>FUSION-ENST00000525476.2:106597-ENST00000340160.7:37961|2907
PFLLMPFPSHRITAACGPDLAR
>FUSION-ENST00000525476.2:106597-ENST00000340160.7:37961|3038
MMVTVEGKATWFLV
>FUSION-ENST00000525476.2:106597-ENST00000340160.7:37961|3280
TDHPVLSSREKEK
>ENST00000610354.4|SNV-35587-G-A|2
TLKAIHYAVELLWFGWGR
>FUSION-ENST00000525476.2:106597-ENST00000340160.7:37961|1455
TLHCCVLDS
>FUSION-ENST00000525476.2:106597-ENST00000340160.7:37961|367
ATQCWEPGSSGTRWAWFLPP
>FUSION-ENST00000525476.2:106597-ENST00000340160.7:37961|3853
AASTTAMR
>ENST00000361354.9|SNV-36717-T-A|6
AIIGLYNYAHEK
>ENST00000278198.2|SNV-1344241-C-A|2
LWMIQSK
>FUSION-ENST00000525476.2:106597-ENST00000340160.7:37961|4915
MRSRYVA
>FUSION-ENST00000525476.2:106597-ENST00000340160.7:37961|465
QEAEEDR
>FUSION-ENST00000525476.2:106597-ENST00000340160.7:37961|3517
PVFPCPEHVTFASRPSSVP
>FUSION-ENST00000525476.2:106597-ENST00000340160.7:37961|3500
MVTYISRL
>FUSION-ENST00000525476.2:106597-ENST00000340160.7:37961|2463
MSAPVELKAGYMTCTR
>ENST00000406890.6|INDEL-234240-G-GA|1
LGISTGPTK
>FUSION-ENST00000525476.2:106597-ENST00000340160.7:37961|4447
NSSCILIKLSL
>FUSION-ENST00000525476.2:106597-ENST00000340160.7:37961|2368
PVIPALWEAEAGGSLEAR
>ENST00000460155.1|SNV-95822-C-A|9
EELYRVPAK
>FUSION-ENST00000525476.2:106597-ENST00000340160.7:37961|122
GVNKERPGRQLHLWVLPWR
>FUSION-ENST00000525476.2:106597-ENST00000340160.7:37961|4113
VMPQPRWRGGR
>FUSION-ENST00000525476.2:106597-ENST00000340160.7:37961|3372
QNSLRGGKR
>FUSION-ENST00000525476.2:106597-ENST00000340160.7:37961|308
VPATVWVCAQPCPCR
>FUSION-ENST00000525476.2:106597-ENST00000340160.7:37961|1049
MLARLVSNSWPRGIHPLWPPK
>ENST00000460155.1|SNV-95822-C-A|11
YCPDNLEVYFEDEDREELYR
>FUSION-ENST00000525476.2:106597-ENST00000340160.7:37961|2717
MPAGTVIATR
>FUSION-ENST00000525476.2:106597-ENST00000340160.7:37961|2219
MQWRHLGSLQPPRPGFKR
>FUSION-ENST00000525476.2:106597-ENST00000340160.7:37961|3825
MLMARHGGSCL
>FUSION-ENST00000525476.2:106597-ENST00000340160.7:37961|4925
LLRLFFFF
>FUSION-ENST00000525476.2:106597-ENST00000340160.7:37961|3788
MFACIVHLR
>FUSION-ENST00000525476.2:106597-ENST00000340160.7:37961|2266
CLVGFGVCVQFGR
>FUSION-ENST00000525476.2:106597-ENST00000340160.7:37961|758
MPVCVASLSPTLRGNSALPR
>ENST00000278616.8|MNV-120869-AG-A|4
RYRPNDFSAFHAKR
>FUSION-ENST00000525476.2:106597-ENST00000340160.7:37961|4157
HTQGAGRGCSHL
>ENST00000381232.7|SNV-268682-G-A|2
IGGEGERK
>ENST00000664954.1|SNV-4689-C-G|2
GLDSEQCAQRQR
>FUSION-ENST00000525476.2:106597-ENST00000340160.7:37961|4548
NHLIQNGQRGRVWSQLPGR
>FUSION-ENST00000525476.2:106597-ENST00000340160.7:37961|2071
QSICHCLSLGCYNTIP
>FUSION-ENST00000525476.2:106597-ENST00000340160.7:37961|418
GHISQAVK
>FUSION-ENST00000525476.2:106597-ENST00000340160.7:37961|2754
YCGLQFLKPKSQFEVSCK
>FUSION-ENST00000525476.2:106597-ENST00000340160.7:37961|2474
KVSFQCSWSK
>ENST00000580146.1|SNV-817184-C-A|2
MPRPVHSSLSLSLLSQAPVSSIR
>ENST00000294304.12|SNV-94073-G-T|1
TCIVPEAFFVFTSRAAIHR
>FUSION-ENST00000525476.2:106597-ENST00000340160.7:37961|3913
WMHMALFMFTAVELSIE
>FUSION-ENST00000525476.2:106597-ENST00000340160.7:37961|86
RGLRDGEVPLCR
>FUSION-ENST00000525476.2:106597-ENST00000340160.7:37961|1866
WPSSPVSSHLHSVCVCVQISPFL
>FUSION-ENST00000525476.2:106597-ENST00000340160.7:37961|2948
SWACGQQPSPPC
>FUSION-ENST00000525476.2:106597-ENST00000340160.7:37961|2271
RCLVGFGVCVQFGRGSEGVGGGG
>FUSION-ENST00000525476.2:106597-ENST00000340160.7:37961|4277
MCSTKFGT
>FUSION-ENST00000525476.2:106597-ENST00000340160.7:37961|1477
FPKPHPDPHSFPLSEAPR
>FUSION-ENST00000525476.2:106597-ENST00000340160.7:37961|1059
NTGKSCQCR
>ENST00000648519.1|SNV-1888-T-C|1
CILQLSLLTLTLVHH
>ENST00000496703.1|INDEL-81661-A-AA|2
LAENNINLIFAVTKKPLYAVQEYPV
>FUSION-ENST00000525476.2:106597-ENST00000340160.7:37961|109
SLVSPLEIRQGK
>FUSION-ENST00000525476.2:106597-ENST00000340160.7:37961|2874
SDPTLAVRPYLMSR
>FUSION-ENST00000525476.2:106597-ENST00000340160.7:37961|5124
AGSCGVR
>FUSION-ENST00000525476.2:106597-ENST00000340160.7:37961|3358
VGALSGMC
>FUSION-ENST00000525476.2:106597-ENST00000340160.7:37961|4660
SWDYRRLPPCPANFFCIFSR
>FUSION-ENST00000525476.2:106597-ENST00000340160.7:37961|3531
LLFFFFFETESRSISQARLCLPG
>FUSION-ENST00000525476.2:106597-ENST00000340160.7:37961|3328
SGPQLALSSR
>FUSION-ENST00000525476.2:106597-ENST00000340160.7:37961|4188
VWQGVTVHRAEKTNLRPSPFLLK
>FUSION-ENST00000525476.2:106597-ENST00000340160.7:37961|1889
RGGYFYHHCASPAPGVR
>ENST00000321639.7|SNV-53353-C-A|3
LPLNIELSDAR
>ENST00000382751.4|SNV-47500-C-G|1
LVSTDSPPASGLYQEILAQLVPFAR
>FUSION-ENST00000525476.2:106597-ENST00000340160.7:37961|4290
GEKGSERMATS
>FUSION-ENST00000525476.2:106597-ENST00000340160.7:37961|4401
LLGSGGVR
>FUSION-ENST00000525476.2:106597-ENST00000340160.7:37961|1331
VANRGEHQWGR
>FUSION-ENST00000525476.2:106597-ENST00000340160.7:37961|4827
GPANFCIFSR
>FUSION-ENST00000525476.2:106597-ENST00000340160.7:37961|4800
QYGHKNR
>ENST00000480886.1|SNV-2312-G-A|5
TKKFPLTEEEIFYINCR
>FUSION-ENST00000525476.2:106597-ENST00000340160.7:37961|1312
MRVVHSYEVSEDAQGWEQGR
>ENST00000524792.5|MNV-120869-AG-A|8
ISVPFMPKENDGGAKK
>ENST00000492815.5|MNV-39040-TCTA-T|1
SLLRCSNWDAETLTEDQEFTWRK
>ENST00000540892.1|SNV-199028-T-G|2
EISWTSFYRYHICYIC
>FUSION-ENST00000525476.2:106597-ENST00000340160.7:37961|470
MRQEAEEDR
>FUSION-ENST00000525476.2:106597-ENST00000340160.7:37961|3259
RPQPSPVIRGDWQK
>ENST00000524792.5|MNV-120869-AG-A|6
PKENDGGAK
>FUSION-ENST00000525476.2:106597-ENST00000340160.7:37961|15
LWATPTTQTTWSSKCIQK
>FUSION-ENST00000525476.2:106597-ENST00000340160.7:37961|4258
KNRAIANNNIGGLSPAH
>FUSION-ENST00000525476.2:106597-ENST00000340160.7:37961|2817
ELAVLRMHRFWIGTK
>ENST00000258888.5|SNV-41198-G-A|1
VQAGRQALAAAR
>FUSION-ENST00000525476.2:106597-ENST00000340160.7:37961|2495
MQWRNLGLLRPPPPGFKR
>FUSION-ENST00000525476.2:106597-ENST00000340160.7:37961|42
DADTKNTKEEGPK
>FUSION-ENST00000525476.2:106597-ENST00000340160.7:37961|2912
IAKPELEPKV
>FUSION-ENST00000525476.2:106597-ENST00000340160.7:37961|2218
QWRHLGSLQPPRPGFK
>ENST00000537226.2|SNV-9332-A-T|1
LYESHECDTTLWHFQSNQTVQK
>FUSION-ENST00000525476.2:106597-ENST00000340160.7:37961|3462
FQVFLTVSAVRQGLVAGKR
>FUSION-ENST00000525476.2:106597-ENST00000340160.7:37961|3182
RLYYCCCRSNSLVSNEK
>FUSION-ENST00000525476.2:106597-ENST00000340160.7:37961|1550
ESRSITQAGMQWR
>FUSION-ENST00000525476.2:106597-ENST00000340160.7:37961|3188
VLCFLPLAPQAK
>ENST00000311936.8|SNV-5586-G-T|3
MTEYKLVVVGACGVGK
>FUSION-ENST00000525476.2:106597-ENST00000340160.7:37961|124
RGVNKERPGR
>FUSION-ENST00000525476.2:106597-ENST00000340160.7:37961|3247
MLPRLVLNSWTQAILPLWPPR
>FUSION-ENST00000525476.2:106597-ENST00000340160.7:37961|480
RSTLGGTNSRPR
>FUSION-ENST00000525476.2:106597-ENST00000340160.7:37961|2020
MSASQRLPCNSCSPRHCSV
>FUSION-ENST00000525476.2:106597-ENST00000340160.7:37961|2868
VLCSSSPAGSVLHKMPWSYR
>FUSION-ENST00000525476.2:106597-ENST00000340160.7:37961|4907
SVGITCVSYR
>FUSION-ENST00000525476.2:106597-ENST00000340160.7:37961|1198
LWPPLGMGR
>ENST00000662684.1|SNV-216040-G-A|1
KYFVSPTLFRVIR
>FUSION-ENST00000525476.2:106597-ENST00000340160.7:37961|3955
FFFLHFAICLLQNPTLNRR
>ENST00000361354.9|SNV-36718-G-T|4
KAIIGLYNYAHEITHGASDR
>FUSION-ENST00000525476.2:106597-ENST00000340160.7:37961|2027
WSLALSLQPR
>FUSION-ENST00000525476.2:106597-ENST00000340160.7:37961|1383
CHHAWLSFIFSVETGFHHVAQVGFK
>FUSION-ENST00000525476.2:106597-ENST00000340160.7:37961|237
FTSIHHGHPVLGAGFIR
>FUSION-ENST00000525476.2:106597-ENST00000340160.7:37961|4483
MWNPQIQRADHIVNEGSDVTE
>ENST00000361428.3|SNV-30925-A-C|2
ESVNQDQESQELRK
>FUSION-ENST00000525476.2:106597-ENST00000340160.7:37961|1148
ASATANARHRPGSR
>FUSION-ENST00000525476.2:106597-ENST00000340160.7:37961|1928
DTRPSVPGDFPAGFPCPWLSRLPFR
>ENST00000453771.5|INDEL-51722-G-GA|10
KTSAAGSR
>FUSION-ENST00000525476.2:106597-ENST00000340160.7:37961|1175
GTSCTCTSETAPSSGGTR
>FUSION-ENST00000525476.2:106597-ENST00000340160.7:37961|2333
KSKTFLISDTFVFFFFLPSFGK
>ENST00000266754.9|INDEL-50640-A-AGACCT|2
CPKLPKAK
>FUSION-ENST00000525476.2:106597-ENST00000340160.7:37961|2102
IPFYTTRLTEIKV
>FUSION-ENST00000525476.2:106597-ENST00000340160.7:37961|1754
MCCVLWKRQLCQER
>FUSION-ENST00000525476.2:106597-ENST00000340160.7:37961|4602
AHTCNPSTLGGR
>FUSION-ENST00000525476.2:106597-ENST00000340160.7:37961|348
NTKISRAWYR
>FUSION-ENST00000525476.2:106597-ENST00000340160.7:37961|506
MRVMALRDSVR
>ENST00000392793.5|SNV-56763-A-G|4
QCKSGEECALRNGVR
>FUSION-ENST00000525476.2:106597-ENST00000340160.7:37961|2804
ANFCIFLEAEFHR
>FUSION-ENST00000525476.2:106597-ENST00000340160.7:37961|2541
MASGAQEFEAAVNYGR
>FUSION-ENST00000525476.2:106597-ENST00000340160.7:37961|1955
MWPRAKEPGSHR
>FUSION-ENST00000525476.2:106597-ENST00000340160.7:37961|5072
MELKKLKPR
>FUSION-ENST00000525476.2:106597-ENST00000340160.7:37961|4382
LDFIDNDVKSTILNLSKELK
>ENST00000483679.1|SNV-234239-C-T|1
QFILCLMQ
>FUSION-ENST00000525476.2:106597-ENST00000340160.7:37961|232
MGLVPAPIELTVWR
>FUSION-ENST00000525476.2:106597-ENST00000340160.7:37961|4608
MMAHTCNPSTLGGR
>FUSION-ENST00000525476.2:106597-ENST00000340160.7:37961|269
MKPMGVLAHSGFLRGLLER
>FUSION-ENST00000525476.2:106597-ENST00000340160.7:37961|2535
QSETLSSK
>ENST00000341776.7|SNV-241350-G-C|1
ADSPREQASANHPAAAPSTGSSAK
>ENST00000218089.13|MNV-123231-TA-T|1
KGRAIHL
>ENST00000526104.5|SNV-2206-G-A|1
MGLYRERSFPHDVQFFDLR
>ENST00000498542.5|SNV-1165-A-T|3
QGCPQMVR
>FUSION-ENST00000525476.2:106597-ENST00000340160.7:37961|3478
WLYDSWDCWEAVAYR
>FUSION-ENST00000525476.2:106597-ENST00000340160.7:37961|4898
LSLALSHRLECSGTISAHCKLR
>FUSION-ENST00000525476.2:106597-ENST00000340160.7:37961|3155
MAQGAFCR
>FUSION-ENST00000525476.2:106597-ENST00000340160.7:37961|4469
SGCGTHRYRGLTI
>FUSION-ENST00000525476.2:106597-ENST00000340160.7:37961|3219
ARFWLTTTSASWVR
>ENST00000017003.7|SNV-7643-G-A|1
AESPGVPMAKVVRAVTSR
>FUSION-ENST00000525476.2:106597-ENST00000340160.7:37961|1612
MTCLGWAGGTPFYR
>FUSION-ENST00000525476.2:106597-ENST00000340160.7:37961|2166
MSVGSLVSTG
>FUSION-ENST00000525476.2:106597-ENST00000340160.7:37961|569
MGQGQHPQFYSGCGLTSR
>FUSION-ENST00000525476.2:106597-ENST00000340160.7:37961|3352
AVDRHHVGVRHSEAYV
>FUSION-ENST00000525476.2:106597-ENST00000340160.7:37961|2870
AASGHGEALLIVQHQPALR
>ENST00000335503.3|SNV-233-C-A|1
ISAARGLQDVLRTNLGPK
>FUSION-ENST00000525476.2:106597-ENST00000340160.7:37961|1858
GFALLARLVLNS
>FUSION-ENST00000525476.2:106597-ENST00000340160.7:37961|750
GEPLSLPVGGPCRAHR
>FUSION-ENST00000525476.2:106597-ENST00000340160.7:37961|3209
GILLPQPSE
>FUSION-ENST00000525476.2:106597-ENST00000340160.7:37961|40
NTKEEGPKK
>FUSION-ENST00000525476.2:106597-ENST00000340160.7:37961|2042
EAEAGESLEPGRQRLH
>ENST00000258888.5|SNV-41198-G-A|5
RLTGLLDRK
>ENST00000433700.5|SNV-43157-C-A|3
ETQSLDVIFTERQEK
>ENST00000488436.1|SNV-4948-G-A|1
VDTFYAIELVMR
>FUSION-ENST00000525476.2:106597-ENST00000340160.7:37961|3595
LIFCIYK
>FUSION-ENST00000525476.2:106597-ENST00000340160.7:37961|459
NFLSQASPGIASRLPTPR
>FUSION-ENST00000525476.2:106597-ENST00000340160.7:37961|1710
LVALAGNVPL
>FUSION-ENST00000525476.2:106597-ENST00000340160.7:37961|2465
MSAPVELK
>ENST00000483271.1|SNV-81483-C-T|7
MKITKTTTPIFFK
>FUSION-ENST00000525476.2:106597-ENST00000340160.7:37961|561
MVGAGSPRARHR
>FUSION-ENST00000525476.2:106597-ENST00000340160.7:37961|3681
MSLDPGCVDLP
>FUSION-ENST00000525476.2:106597-ENST00000340160.7:37961|96
EGAGPARDSLGGSAGVR
>FUSION-ENST00000525476.2:106597-ENST00000340160.7:37961|4072
LEPGLPRGEWDFWK
>FUSION-ENST00000525476.2:106597-ENST00000340160.7:37961|2222
MLQNVIGTTLRH
>ENST00000505388.5|SNV-19894-C-G|3
NCLGFLRRPNLCNWRVR
>FUSION-ENST00000525476.2:106597-ENST00000340160.7:37961|1815
GTSDLPM
>FUSION-ENST00000525476.2:106597-ENST00000340160.7:37961|3770
MWPTHPVECCSAIK
>ENST00000544369.5|SNV-5656-T-C|2
SVYVLHHRSHGASCATQR
>FUSION-ENST00000525476.2:106597-ENST00000340160.7:37961|2954
AWAAQAPVVR
>FUSION-ENST00000525476.2:106597-ENST00000340160.7:37961|764
VSQVHAHVNTR
>FUSION-ENST00000525476.2:106597-ENST00000340160.7:37961|3003
MCPGEGSSLLALWGDRPMMSPVPR
>FUSION-ENST00000525476.2:106597-ENST00000340160.7:37961|4236
MLPPQPPK
>FUSION-ENST00000525476.2:106597-ENST00000340160.7:37961|3467
GLLSKGEFKFQVFLTVSAVR
>FUSION-ENST00000525476.2:106597-ENST00000340160.7:37961|2673
ISLDNLSTRDSQVAGQDLR
>FUSION-ENST00000525476.2:106597-ENST00000340160.7:37961|1787
QSCHRRSPECSAK
>FUSION-ENST00000525476.2:106597-ENST00000340160.7:37961|1976
CHLLFILSETPGNLPFCLFI
>FUSION-ENST00000525476.2:106597-ENST00000340160.7:37961|2521
CPELAGHGGSPL
>FUSION-ENST00000525476.2:106597-ENST00000340160.7:37961|1054
MLSGWLLWLAGGMEAPPSP
>FUSION-ENST00000525476.2:106597-ENST00000340160.7:37961|2810
KMGKAVWP
>FUSION-ENST00000525476.2:106597-ENST00000340160.7:37961|536
MPAQGTCR
>FUSION-ENST00000525476.2:106597-ENST00000340160.7:37961|2709
HSLGQDGGIKAGRE
>FUSION-ENST00000525476.2:106597-ENST00000340160.7:37961|3976
RPLPVKLSCLSSWRWSAL
>FUSION-ENST00000525476.2:106597-ENST00000340160.7:37961|4667
ESYGICLFVTGIFHIA
>FUSION-ENST00000525476.2:106597-ENST00000340160.7:37961|4811
CESPRLASVTCFNWNLK
>FUSION-ENST00000525476.2:106597-ENST00000340160.7:37961|5046
ERGGAGR
>FUSION-ENST00000525476.2:106597-ENST00000340160.7:37961|2547
GGWLEVGSSRPAWAMS
>FUSION-ENST00000525476.2:106597-ENST00000340160.7:37961|3045
TSMTLGKSL
>FUSION-ENST00000525476.2:106597-ENST00000340160.7:37961|2347
VVRACNPSYSGG
>FUSION-ENST00000525476.2:106597-ENST00000340160.7:37961|2385
MAHACNPSTLGGRGR
>FUSION-ENST00000525476.2:106597-ENST00000340160.7:37961|3080
MKETLLACLAP
>ENST00000258787.12|SNV-12299-G-A|3
VARKLDENHCR
>FUSION-ENST00000525476.2:106597-ENST00000340160.7:37961|976
QEQVVLVFQRAISSCQALCSLVGSR
>FUSION-ENST00000525476.2:106597-ENST00000340160.7:37961|4833
QFFCLSLPSSWDYR
>FUSION-ENST00000525476.2:106597-ENST00000340160.7:37961|2231
HSQLILKANNFFFFEMESCSVTQAR
>FUSION-ENST00000292599.4:606-ENST00000484750.1:29645|6
LDAADGPEHGRPATKLDGLAK
>FUSION-ENST00000525476.2:106597-ENST00000340160.7:37961|1645
MVRVGGRK
>FUSION-ENST00000525476.2:106597-ENST00000340160.7:37961|828
SRDMSRR
>FUSION-ENST00000525476.2:106597-ENST00000340160.7:37961|5065
LKPREGCLAESK
>FUSION-ENST00000525476.2:106597-ENST00000340160.7:37961|2993
WTTQGIVRSR
>ENST00000431196.2|SNV-234242-T-G|6
SNGEPEPLRFTGEYCR
>FUSION-ENST00000525476.2:106597-ENST00000340160.7:37961|1786
RSPECSAK
>ENST00000380817.8|SNV-20140-G-T|5
RGQVPCMSVWEYVDR
>ENST00000540892.1|SNV-199028-T-G|3
EISWTSFYR
>ENST00000524792.5|MNV-120869-AG-A|3
ENDGGAK
>FUSION-ENST00000525476.2:106597-ENST00000340160.7:37961|27
GEDGIIK
>FUSION-ENST00000525476.2:106597-ENST00000340160.7:37961|3333
EQNHPWSPCSLQDHR
>ENST00000506274.1|SNV-19894-C-G|7
LGSPVCGGNSSPRAPTETPQLR
>ENST00000521496.5|SNV-46419-G-A|25
MMMMTMMMIMMMMKMMK
>FUSION-ENST00000525476.2:106597-ENST00000340160.7:37961|603
APAEAEITR
>FUSION-ENST00000525476.2:106597-ENST00000340160.7:37961|4365
QESMVHTQER
>FUSION-ENST00000525476.2:106597-ENST00000340160.7:37961|4071
MLEPGLPRGEWDFWKTSGR
>FUSION-ENST00000525476.2:106597-ENST00000340160.7:37961|4938
SDSVTQAGVQWHSLSSLQPLPPRLR
>FUSION-ENST00000525476.2:106597-ENST00000340160.7:37961|1411
FLCSLLKTK
>FUSION-ENST00000525476.2:106597-ENST00000340160.7:37961|4824
MESHSVAQAGMR
>FUSION-ENST00000525476.2:106597-ENST00000340160.7:37961|962
GGASQGKR
>FUSION-ENST00000525476.2:106597-ENST00000340160.7:37961|1228
RPTSSPTPTASPSSSRRPMGVEGVA
>FUSION-ENST00000525476.2:106597-ENST00000340160.7:37961|1811
MESPLSR
>ENST00000072516.7|SNV-94976-C-A|2
VAFTLEVVQKDSCFNSPMK
>FUSION-ENST00000525476.2:106597-ENST00000340160.7:37961|2731
HRMKGQIMGL
>FUSION-ENST00000525476.2:106597-ENST00000340160.7:37961|3225
LLGHLGLRWGL
>FUSION-ENST00000525476.2:106597-ENST00000340160.7:37961|2015
GNNLFVTALVWAAITQYHRFIK
>FUSION-ENST00000429002.6:73262-ENST00000293525.5:52613|18
VRAQSPMHHHR
>FUSION-ENST00000528224.2:106597-ENST00000340160.7:37961|11
SYCQEDTVR
>FUSION-ENST00000525476.2:106597-ENST00000340160.7:37961|682
KGRSLHLQAR
>FUSION-ENST00000525476.2:106597-ENST00000340160.7:37961|2850
MCLLYVGCASLASSADSDFLKGR
>FUSION-ENST00000525476.2:106597-ENST00000340160.7:37961|2283
VFSACSRPRL
>FUSION-ENST00000525476.2:106597-ENST00000340160.7:37961|2416
SRIGKSIETESR
>ENST00000453771.5|INDEL-51722-G-GA|11
TFSEVLAEKKTSAAGSR
>FUSION-ENST00000525476.2:106597-ENST00000340160.7:37961|4785
QFDLSVDV
>FUSION-ENST00000525476.2:106597-ENST00000340160.7:37961|1904
WRQSQRWE
>FUSION-ENST00000525476.2:106597-ENST00000340160.7:37961|3139
GIVGQCGEYSHLSNR
>FUSION-ENST00000525476.2:106597-ENST00000340160.7:37961|2851
CLLYVGCASLASSADSDFLK
>FUSION-ENST00000525476.2:106597-ENST00000340160.7:37961|4458
SLSDDSALKEEGK
>FUSION-ENST00000525476.2:106597-ENST00000340160.7:37961|2235
PPTALSGVALREVRK
>FUSION-ENST00000525476.2:106597-ENST00000340160.7:37961|242
MLWCKQVWR
>FUSION-ENST00000525476.2:106597-ENST00000340160.7:37961|4770
IGGTKYKIDTV
>ENST00000072516.7|SNV-94976-C-A|1
VAFTLEVVQKDSCFNSPMKLPVHK
>ENST00000672018.1|SNV-27491-G-A|5
FATGITPFEFENMAKSTGMYLR
>FUSION-ENST00000525476.2:106597-ENST00000340160.7:37961|1083
SAWFLNDSHDGPHPSR
>FUSION-ENST00000525476.2:106597-ENST00000340160.7:37961|3107
DREEAETEVPVLVR
>FUSION-ENST00000525476.2:106597-ENST00000340160.7:37961|5075
GGHVGEGSPQTTCLMELK
>ENST00000482071.1|INDEL-83877-C-CA|5
QEDQWYGWSSTKKTMLPLCR
>ENST00000380817.8|SNV-20140-G-T|3
GQVPCMSVWEYVDR
>ENST00000524792.5|MNV-120869-AG-A|10
ISVPFMPKENDGGAK
>FUSION-ENST00000525476.2:106597-ENST00000340160.7:37961|4552
IQHTHTKNHLIQNGQR
>FUSION-ENST00000525476.2:106597-ENST00000340160.7:37961|2161
PTVARVRLPT
>FUSION-ENST00000525476.2:106597-ENST00000340160.7:37961|1527
RPLSCWANFCTFSR
>FUSION-ENST00000525476.2:106597-ENST00000340160.7:37961|2882
MLVAGAGLVGSSPPHLAEAK
>FUSION-ENST00000525476.2:106597-ENST00000340160.7:37961|4952
PLHSSLATQQDSISKK
>FUSION-ENST00000525476.2:106597-ENST00000340160.7:37961|2092
IILSAYTTQFLIAKNWKQPR
>FUSION-ENST00000525476.2:106597-ENST00000340160.7:37961|1994
SNRTLCSHS
>FUSION-ENST00000525476.2:106597-ENST00000340160.7:37961|809
GRGQWLSLAAAAR
>FUSION-ENST00000525476.2:106597-ENST00000340160.7:37961|2663
PSLAEIDKMILKFTEK
>FUSION-ENST00000525476.2:106597-ENST00000340160.7:37961|3915
ESYSRFL
>ENST00000553525.6|SNV-544332-G-C|4
KSVYGVTQESQAQSPVHVLSQPIR
>ENST00000285039.12|SNV-290407-G-T|4
ARQAYQSVRR
>FUSION-ENST00000525476.2:106597-ENST00000340160.7:37961|565
MVGAGSPR
>ENST00000474634.1|SNV-448117-C-T|1
TLTPGLTIT
>FUSION-ENST00000525476.2:106597-ENST00000340160.7:37961|1181
MRGIDQGRV
>ENST00000376619.6|MNV-22012-GCAGCC-G|7
ISGGLRISGPR
>FUSION-ENST00000525476.2:106597-ENST00000340160.7:37961|4738
MHMWPNVSKSRGL
>FUSION-ENST00000525476.2:106597-ENST00000340160.7:37961|510
ARAPMRVMALR
>FUSION-ENST00000525476.2:106597-ENST00000340160.7:37961|3491
LHLHPGPALFPEEVGVLIPHRR
>FUSION-ENST00000525476.2:106597-ENST00000340160.7:37961|1119
MTQPWRASPGGSR
>FUSION-ENST00000525476.2:106597-ENST00000340160.7:37961|3405
AEVDFVGLGMVAHVCNPSTLGG
>ENST00000507005.1|SNV-2144-C-T|6
WIRSTWTR
>ENST00000338882.4|SNV-59283-G-C|3
LSIDWRDPHPAVPAQKPHSNTRK
>FUSION-ENST00000525476.2:106597-ENST00000340160.7:37961|2223
LQNVIGTTLR
>ENST00000335503.3|SNV-233-C-A|7
AEVARAQAALAVK
>FUSION-ENST00000525476.2:106597-ENST00000340160.7:37961|3156
QILLPPAVW
>ENST00000561142.5|SNV-2583-T-C|9
MVMEIRNAYAVLHDIILKNFEK
>FUSION-ENST00000525476.2:106597-ENST00000340160.7:37961|1542
MQWRDLGSLQLPPHRLK
>FUSION-ENST00000525476.2:106597-ENST00000340160.7:37961|1708
EQETALWVLLVKPSAFPGK
>FUSION-ENST00000525476.2:106597-ENST00000340160.7:37961|3646
MYDAIAFFFFFF
>FUSION-ENST00000525476.2:106597-ENST00000340160.7:37961|4475
CFTIGPVLNDWGVQRR
>FUSION-ENST00000525476.2:106597-ENST00000340160.7:37961|3461
QGLVAGK
>FUSION-ENST00000525476.2:106597-ENST00000340160.7:37961|3306
LTANSASQVQAISCLSLPSSWHYR
>FUSION-ENST00000525476.2:106597-ENST00000340160.7:37961|3164
ECGGNCWETPPHPRVN
>FUSION-ENST00000525476.2:106597-ENST00000340160.7:37961|5080
VGMAVTWK
>FUSION-ENST00000525476.2:106597-ENST00000340160.7:37961|4112
MPQPRWR
>FUSION-ENST00000525476.2:106597-ENST00000340160.7:37961|1555
GITRHHA
>FUSION-ENST00000525476.2:106597-ENST00000340160.7:37961|1965
MPSQVSLEDR
>FUSION-ENST00000525476.2:106597-ENST00000340160.7:37961|2648
AQPRWVQRR
>ENST00000258787.12|SNV-12299-G-A|6
EPFYVRCIKPNEDKVAR
>ENST00000427750.2|SNV-22872-C-T|SNV-22877-C-G|3
HTCSRILESHGHLGCHLQMKR
>ENST00000453771.5|INDEL-51722-G-GA|3
QKGYNLHQAKD
>ENST00000483271.1|SNV-81483-C-T|2
TTTPIFFKISLLK
>FUSION-ENST00000525476.2:106597-ENST00000340160.7:37961|2932
LCSTCETSQTAVQEKHVTTR
>ENST00000262457.7|INDEL-201410-C-CA|7
NFSYNLQSATQPKKQNK
>FUSION-ENST00000525476.2:106597-ENST00000340160.7:37961|1188
SSSRSHGTSRCR
>FUSION-ENST00000525476.2:106597-ENST00000340160.7:37961|1548
ESRSITQAGMQWRDLGSLQLPPHR
>FUSION-ENST00000525476.2:106597-ENST00000340160.7:37961|2185
RIIFQLLNEILK
>FUSION-ENST00000525476.2:106597-ENST00000340160.7:37961|2677
TIPFKIASK
>FUSION-ENST00000525476.2:106597-ENST00000340160.7:37961|684
LYTGYGVLSPPGRK
>FUSION-ENST00000525476.2:106597-ENST00000340160.7:37961|4682
ILAHRNLR
>FUSION-ENST00000525476.2:106597-ENST00000340160.7:37961|1851
MSCHLGTR
>FUSION-ENST00000525476.2:106597-ENST00000340160.7:37961|2319
CVYIGGRFSSR
>FUSION-ENST00000525476.2:106597-ENST00000340160.7:37961|972
AAQEGDR
>FUSION-ENST00000525476.2:106597-ENST00000340160.7:37961|948
ASCARDLLPIQGPEPQRR
>ENST00000521496.5|SNV-46419-G-A|5
MIMMMMK
>FUSION-ENST00000525476.2:106597-ENST00000340160.7:37961|2364
MSVIPATREAEAEDCLNPR
>FUSION-ENST00000525476.2:106597-ENST00000340160.7:37961|5125
RPLESAWRAGSCGVRWFCQLVVK
>FUSION-ENST00000525476.2:106597-ENST00000340160.7:37961|3794
QMYSVMFACIVHLR
>FUSION-ENST00000525476.2:106597-ENST00000340160.7:37961|589
QTQPPPAAGEACTAQ
>FUSION-ENST00000525476.2:106597-ENST00000340160.7:37961|3861
ASILRGCWISHLR
>ENST00000368586.10|SNV-20306-G-C|1
LCTTLYQAPQRAEDKAIMAVEQAK
>FUSION-ENST00000525476.2:106597-ENST00000340160.7:37961|4716
SFTVLARMVSIS
>FUSION-ENST00000525476.2:106597-ENST00000340160.7:37961|1252
TSPRPARMQGSGLLGQAQKWSAR
>FUSION-ENST00000525476.2:106597-ENST00000340160.7:37961|2700
LGKGVGSAENASLLDWD
>FUSION-ENST00000525476.2:106597-ENST00000340160.7:37961|4199
GSVSLSASLGRVIAK
>FUSION-ENST00000525476.2:106597-ENST00000340160.7:37961|4063
SGWLPGNGERQR
>ENST00000472190.5|SNV-52866-C-A|1
NSESYIRLGSRVTCYLALLPCW
>FUSION-ENST00000525476.2:106597-ENST00000340160.7:37961|4655
MLVRMISNSR
>FUSION-ENST00000525476.2:106597-ENST00000340160.7:37961|1414
MFLCSLLK
>ENST00000514203.1|SNV-139038-C-G|1
YSIDFVFEQIHALHIQKALFKTN
>ENST00000296181.9|INDEL-81661-A-AA|1
LQKYYSTDY
>FUSION-ENST00000525476.2:106597-ENST00000340160.7:37961|1977
FSCLSVLSSWDYR
>FUSION-ENST00000525476.2:106597-ENST00000340160.7:37961|3587
AGGHHGTCQHVMSPLDTQL
>ENST00000286298.5|SNV-20505-G-A|1
SSLLGLMEESEVFESVSAYK
>FUSION-ENST00000525476.2:106597-ENST00000340160.7:37961|123
GVNKERPGR
>FUSION-ENST00000525476.2:106597-ENST00000340160.7:37961|2423
PVIPATQEAEAGESLEPGR
>ENST00000369393.8|SNV-47103-C-G|3
FTFAATRRSSVLIEQLAVCVSK
>ENST00000485713.5|SNV-12776-G-A|6
SLLELRRTLAHGAVLLDLDQQTLPR
>FUSION-ENST00000525476.2:106597-ENST00000340160.7:37961|1397
MPLHSSLGNKSETPSQKK
>FUSION-ENST00000525476.2:106597-ENST00000340160.7:37961|4416
IKTNFFR
>FUSION-ENST00000525476.2:106597-ENST00000340160.7:37961|2073
KNGKQSICHCLSLGCYNTIP
>FUSION-ENST00000525476.2:106597-ENST00000340160.7:37961|114
MPAGLSWEE
>FUSION-ENST00000525476.2:106597-ENST00000340160.7:37961|2005
VQDQVSADSASGEGPLPGS
>ENST00000474612.1|SNV-26666-C-G|2
FSRPTAGRR
>ENST00000398212.7|SNV-368-G-T|1
LLFQSVKEK
>FUSION-ENST00000525476.2:106597-ENST00000340160.7:37961|4326
KNSNLPTQEAQ
>FUSION-ENST00000525476.2:106597-ENST00000340160.7:37961|443
AGLPASPAGPRR
>FUSION-ENST00000525476.2:106597-ENST00000340160.7:37961|4587
VAGTCSLSYSEG
>FUSION-ENST00000525476.2:106597-ENST00000340160.7:37961|2236
MPPTALSGVALREVRK
>FUSION-ENST00000525476.2:106597-ENST00000340160.7:37961|4631
LTTTSASRVQATLLPQPPE
>FUSION-ENST00000525476.2:106597-ENST00000340160.7:37961|160
AVEGVAWRWR
>FUSION-ENST00000525476.2:106597-ENST00000340160.7:37961|3131
MDHAVLLCR
>FUSION-ENST00000525476.2:106597-ENST00000340160.7:37961|2749
MDDSKAR
>FUSION-ENST00000525476.2:106597-ENST00000340160.7:37961|4731
MSDAHVAQCE
>FUSION-ENST00000525476.2:106597-ENST00000340160.7:37961|1153
GCVTSPCRRPGCALCSKASATANAR
>FUSION-ENST00000525476.2:106597-ENST00000340160.7:37961|3001
MMSPVPR
>FUSION-ENST00000525476.2:106597-ENST00000340160.7:37961|197
SPFKSYSPWPSLMLSPR
>FUSION-ENST00000525476.2:106597-ENST00000340160.7:37961|1104
VIILKALR
>FUSION-ENST00000525476.2:106597-ENST00000340160.7:37961|4533
GCSESRLYDCIPAWTTE
>FUSION-ENST00000525476.2:106597-ENST00000340160.7:37961|4657
LPPCPANFFCIFSR
>FUSION-ENST00000525476.2:106597-ENST00000340160.7:37961|2254
MIWAGCLLGNLSVNTWELSWGR
>FUSION-ENST00000525476.2:106597-ENST00000340160.7:37961|4080
GRGWVGTSSAGNVTQTFRNDASGG
>ENST00000486700.1|SNV-5656-T-C|1
AAPPQPWGLLR
>FUSION-ENST00000525476.2:106597-ENST00000340160.7:37961|2531
HFIIDCNIVWHIPVVI
>FUSION-ENST00000525476.2:106597-ENST00000340160.7:37961|36
AQRPLRPGLVPAR
>FUSION-ENST00000525476.2:106597-ENST00000340160.7:37961|729
TLRLLGVQLEVGFCTLEGPER
>FUSION-ENST00000525476.2:106597-ENST00000340160.7:37961|1050
LARLVSNSWPR
>FUSION-ENST00000525476.2:106597-ENST00000340160.7:37961|266
GVLAHSGFLR
>FUSION-ENST00000525476.2:106597-ENST00000340160.7:37961|4537
MRSRGCSESR
>FUSION-ENST00000525476.2:106597-ENST00000340160.7:37961|4308
NTVEGKTFNCNYWTFES
>FUSION-ENST00000429002.6:71331-ENST00000652389.1:36395|5
KLFKSLCVPYFVLELDQTGK
>FUSION-ENST00000525476.2:106597-ENST00000340160.7:37961|326
HSTAGGVPLCGEHLTGWWGR
>FUSION-ENST00000550730.1:6692-ENST00000322569.9:528|54
MLAPLGPR
>FUSION-ENST00000525476.2:106597-ENST00000340160.7:37961|353
SSRPAWQTWR
>FUSION-ENST00000525476.2:106597-ENST00000340160.7:37961|191
MPLSTLGPPPAGFR
>FUSION-ENST00000525476.2:106597-ENST00000340160.7:37961|2418
MRVDNTP
>ENST00000353383.6|SNV-115377-G-C|6
AKPTKGNGEPATKLPPPQTPDACLK
>FUSION-ENST00000525476.2:106597-ENST00000340160.7:37961|4883
MRVPVSLHPPQHWLWLVF
>FUSION-ENST00000525476.2:106597-ENST00000340160.7:37961|4559
QGLVLLPR
>FUSION-ENST00000525476.2:106597-ENST00000340160.7:37961|3739
FLFGVMKR
>FUSION-ENST00000525476.2:106597-ENST00000340160.7:37961|67
LLHYLGLARDCPALPSPPLR
>FUSION-ENST00000525476.2:106597-ENST00000340160.7:37961|1593
HLVATLWGRVQPSR
>FUSION-ENST00000525476.2:106597-ENST00000340160.7:37961|149
MAKMSRTWYWGQR
>FUSION-ENST00000525476.2:106597-ENST00000340160.7:37961|3060
METQAGCAGPNRTRGGDDIFGPIQ
>FUSION-ENST00000525476.2:106597-ENST00000340160.7:37961|4641
MEFHSCCPGWSAMVRSRLTTTSASR
>ENST00000654051.1|SNV-6112-G-A|3
RLREPLDGDGHESTEPYAK
>FUSION-ENST00000525476.2:106597-ENST00000340160.7:37961|69
AQKLLHYLGLARDCPALPSPPLR
>FUSION-ENST00000525476.2:106597-ENST00000340160.7:37961|4251
MILPPEPPE
>FUSION-ENST00000525476.2:106597-ENST00000340160.7:37961|4627
MSSRFIHVVACVR
>ENST00000621112.2|SNV-297-C-A|1
LAHYNKRSTIT
>FUSION-ENST00000525476.2:106597-ENST00000340160.7:37961|3745
TASGTRFLFGVMK
>FUSION-ENST00000525476.2:106597-ENST00000340160.7:37961|1748
MHNPRPRK
>ENST00000375980.9|SNV-139-G-A|1
RLQMEGK
>FUSION-ENST00000525476.2:106597-ENST00000340160.7:37961|4018
ASFSSWR
>ENST00000327946.12|SNV-642121-G-A|1
KADLAISAITITPERESVVDFSK
>FUSION-ENST00000525476.2:106597-ENST00000340160.7:37961|1405
MPIIPATWEAEAGELPEPGRQR
>FUSION-ENST00000525476.2:106597-ENST00000340160.7:37961|4489
ILQDAQVLDR
>ENST00000225927.7|SNV-2196-G-T|1
MGNLHTLDGPLPPSWHIKQLYLQHR
>FUSION-ENST00000525476.2:106597-ENST00000340160.7:37961|4678
NLRLPGSSNSPASASRVAGTTDAR
>FUSION-ENST00000525476.2:106597-ENST00000340160.7:37961|375
FFASWLRK
>FUSION-ENST00000525476.2:106597-ENST00000340160.7:37961|2174
IFMLISSK
>ENST00000504188.1|SNV-6086-C-T|1
LPVVFFSYYRK
>FUSION-ENST00000525476.2:106597-ENST00000340160.7:37961|667
PPSQCLEADSSGGCRGWAR
>FUSION-ENST00000525476.2:106597-ENST00000340160.7:37961|2445
QNPGPEGQR
>FUSION-ENST00000525476.2:106597-ENST00000340160.7:37961|2186
EISPLEDKRIIFQLLNEILK
>FUSION-ENST00000525476.2:106597-ENST00000340160.7:37961|2829
CQFHEDRDLFSPAQLSL
>FUSION-ENST00000525476.2:106597-ENST00000340160.7:37961|834
QPPALLTWPGAHSVRCFR
>FUSION-ENST00000525476.2:106597-ENST00000340160.7:37961|599
APAEAEITRGRGPCASDRPNR
>FUSION-ENST00000525476.2:106597-ENST00000340160.7:37961|384
SGSEPAPLRER
>ENST00000398212.7|SNV-368-G-T|2
LLFQSVK
>FUSION-ENST00000525476.2:106597-ENST00000340160.7:37961|4507
FRSWIWCQVR
>FUSION-ENST00000525476.2:106597-ENST00000340160.7:37961|3909
ALFMFTAVELSIE
>FUSION-ENST00000525476.2:106597-ENST00000340160.7:37961|2136
WGDRHSVVFLVAV
>FUSION-ENST00000525476.2:106597-ENST00000340160.7:37961|174
RKAVEGVAWR
>FUSION-ENST00000525476.2:106597-ENST00000340160.7:37961|142
ENWGGRLACCAAPGR
>FUSION-ENST00000525476.2:106597-ENST00000340160.7:37961|1375
CPPPRPANFFFFVFLVETGFHR
>FUSION-ENST00000525476.2:106597-ENST00000340160.7:37961|709
MAFAPHTLLCR
>ENST00000480886.1|SNV-2312-G-A|1
FPLTEEEIFYINCRAAYLTVFK
>FUSION-ENST00000525476.2:106597-ENST00000340160.7:37961|746
QRCVATSAVDITRSPCTLLR
>FUSION-ENST00000525476.2:106597-ENST00000340160.7:37961|2182
IIFQLLNEILKR
>FUSION-ENST00000525476.2:106597-ENST00000340160.7:37961|4514
GRGAGCGPNYQGD
>FUSION-ENST00000525476.2:106597-ENST00000340160.7:37961|3859
ASILRGCWISHLRSK
>FUSION-ENST00000525476.2:106597-ENST00000340160.7:37961|2753
SQFEVSCK
>FUSION-ENST00000525476.2:106597-ENST00000340160.7:37961|3252
AYCVSPGPEWYFVFCLWR
>FUSION-ENST00000525476.2:106597-ENST00000340160.7:37961|1152
RPGCALCSK
>FUSION-ENST00000525476.2:106597-ENST00000340160.7:37961|390
LCVLAAPAAPPSR
>FUSION-ENST00000525476.2:106597-ENST00000340160.7:37961|108
SLVSPLEIRQGKNLWGLEQGTQVWR
>ENST00000555612.5|SNV-379546-G-C|1
LTASLAQFEQKWTMLITQLPDIQEK
>ENST00000271588.9|SNV-336242-G-T|6
HYEVKVYIPPIINKWDLWGPGLSPK
>ENST00000486277.5|SNV-58045-G-A|5
GTPKDGTNWCCWAHDHCYGR
>ENST00000524792.5|MNV-120869-AG-A|16
DTGQMISVPFMPK
>FUSION-ENST00000525476.2:106597-ENST00000340160.7:37961|3240
REGAFPTQ
>ENST00000521496.5|SNV-46419-G-A|28
MMMMMTMMMIMMMMKMMK
>FUSION-ENST00000525476.2:106597-ENST00000340160.7:37961|2645
NRLGAVAR
>FUSION-ENST00000525476.2:106597-ENST00000340160.7:37961|3305
CLPPRPANFCIFSR
>FUSION-ENST00000525476.2:106597-ENST00000340160.7:37961|90
DSLGGSAGVR
>FUSION-ENST00000525476.2:106597-ENST00000340160.7:37961|4645
MEFHSCCPGWSAMVR
>FUSION-ENST00000525476.2:106597-ENST00000340160.7:37961|4986
MQRLFRNYFGR
>FUSION-ENST00000525476.2:106597-ENST00000340160.7:37961|2902
ITAACGPDLAR
>FUSION-ENST00000525476.2:106597-ENST00000340160.7:37961|4860
IHPPRPPKVLGLQA
>ENST00000241014.6|SNV-16775-C-A|4
TGEQTPPHEHICLSDELPPK
>FUSION-ENST00000525476.2:106597-ENST00000340160.7:37961|3830
ISGVSLFWFKDPWLTCRY
>FUSION-ENST00000525476.2:106597-ENST00000340160.7:37961|3708
QNVAYPSSGMLFSHKKE
>FUSION-ENST00000525476.2:106597-ENST00000340160.7:37961|1814
QSPRCHPFPLGCSFE
>ENST00000650225.1|SNV-174505-C-A|1
GSKAIQEALDLKELMECLGPPG
>FUSION-ENST00000525476.2:106597-ENST00000340160.7:37961|5112
ESRQLWCEVVLPAGCKVT
>FUSION-ENST00000525476.2:106597-ENST00000340160.7:37961|3623
MKSGHLEKR
>FUSION-ENST00000525476.2:106597-ENST00000340160.7:37961|4149
GWERGNAR
>FUSION-ENST00000525476.2:106597-ENST00000340160.7:37961|4517
MVSGKGPISFFLMCLCR
>FUSION-ENST00000525476.2:106597-ENST00000340160.7:37961|3910
MALFMFTAVELSIE
>FUSION-ENST00000525476.2:106597-ENST00000340160.7:37961|3425
VTGPTQGSAK
>FUSION-ENST00000525476.2:106597-ENST00000340160.7:37961|273
ASQAGAKVWSARQV
>ENST00000285039.12|SNV-290407-G-T|5
ARQAYQSVR
>FUSION-ENST00000525476.2:106597-ENST00000340160.7:37961|4780
LDFESNC
>FUSION-ENST00000525476.2:106597-ENST00000340160.7:37961|566
VGGDAGVAPSVPSAGHPNL
>FUSION-ENST00000525476.2:106597-ENST00000340160.7:37961|4852
FFVLRQGLALCPR
>FUSION-ENST00000525476.2:106597-ENST00000340160.7:37961|38
KAQRPLRPGLVPAR
>FUSION-ENST00000525476.2:106597-ENST00000340160.7:37961|4334
VPEGEERK
>FUSION-ENST00000525476.2:106597-ENST00000340160.7:37961|1736
EAVESPER
>FUSION-ENST00000525476.2:106597-ENST00000340160.7:37961|2018
MGNNLFVTALVWAAITQYHR
>ENST00000278616.8|MNV-120869-AG-A|1
YRPNDFSAFHAKRK
>FUSION-ENST00000525476.2:106597-ENST00000340160.7:37961|2467
DELVMSAPVELK
>ENST00000647653.1|SNV-1225-C-T|2
LIFLSPSPPILFR
>ENST00000298912.9|SNV-115996-C-T|1
QESLKIPESSSDK
>FUSION-ENST00000525476.2:106597-ENST00000340160.7:37961|5062
EGCLAESK
>ENST00000392793.5|SNV-56763-A-G|3
SGEECALR
>ENST00000199936.9|SNV-63225-C-T|2
DFFPVLR
>FUSION-ENST00000525476.2:106597-ENST00000340160.7:37961|3101
ECAGSLHPDFSVNACSR
>ENST00000376619.6|MNV-22012-GCAGCC-G|5
ISGPRRGEPTR
>FUSION-ENST00000525476.2:106597-ENST00000340160.7:37961|1203
ITPGPTQR
>FUSION-ENST00000525476.2:106597-ENST00000340160.7:37961|3940
MSMLKQNSKMNIYVPIPR
>FUSION-ENST00000525476.2:106597-ENST00000340160.7:37961|2622
HPLSRCGK
>FUSION-ENST00000525476.2:106597-ENST00000340160.7:37961|4730
SDAHVAQCE
>FUSION-ENST00000525476.2:106597-ENST00000340160.7:37961|3133
SLTHEHVVSFLSFRFLISFEGLL
>FUSION-ENST00000525476.2:106597-ENST00000340160.7:37961|2193
EKEGVESRGK
>FUSION-ENST00000525476.2:106597-ENST00000340160.7:37961|30
CILGGPGSGGDTCLLIIAQRGR
>ENST00000672018.1|SNV-27491-G-A|6
FATGITPFEFENMAK
>FUSION-ENST00000525476.2:106597-ENST00000340160.7:37961|2707
TGRQGSTWL
>FUSION-ENST00000525476.2:106597-ENST00000340160.7:37961|116
QSLSLAPQPRDGASWGACGV
>ENST00000393238.7|SNV-222610-G-C|3
IKQVFQK
>FUSION-ENST00000525476.2:106597-ENST00000340160.7:37961|1389
KGWPTSEASLHSGI
>FUSION-ENST00000525476.2:106597-ENST00000340160.7:37961|4388
DTVFSSLDVGLHRQ
>FUSION-ENST00000525476.2:106597-ENST00000340160.7:37961|1673
AADWWHLLGMCHCELK
>FUSION-ENST00000525476.2:106597-ENST00000340160.7:37961|1220
RHLPMPKAGVCTLQQGLSHS
>ENST00000368721.5|SNV-57293-G-C|3
DYFLNCSPLR
>FUSION-ENST00000525476.2:106597-ENST00000340160.7:37961|468
MRQEAEEDREQGGSR
>FUSION-ENST00000525476.2:106597-ENST00000340160.7:37961|3570
MWQQWWAILSL
>FUSION-ENST00000525476.2:106597-ENST00000340160.7:37961|1165
SFGLGSPATL
>FUSION-ENST00000525476.2:106597-ENST00000340160.7:37961|466
AQTRTVAGTLAFTDTR
>FUSION-ENST00000525476.2:106597-ENST00000340160.7:37961|4444
MMPLHKK
>FUSION-ENST00000525476.2:106597-ENST00000340160.7:37961|2540
ASGAQEFEAAVNYGR
>FUSION-ENST00000525476.2:106597-ENST00000340160.7:37961|3771
EYTGVAGSRALESYC
>FUSION-ENST00000429002.6:73262-ENST00000293525.5:52613|28
VRRLSGR
>FUSION-ENST00000525476.2:106597-ENST00000340160.7:37961|4739
HMWPNVSKSR
>FUSION-ENST00000525476.2:106597-ENST00000340160.7:37961|2958
MPWAKLARAWAAQAPVVR
>FUSION-ENST00000525476.2:106597-ENST00000340160.7:37961|5039
GLTASVAAPFLMTSTMTSQRGFGK
>FUSION-ENST00000525476.2:106597-ENST00000340160.7:37961|4412
TREINQR
>FUSION-ENST00000525476.2:106597-ENST00000340160.7:37961|4439
YNISFFVILECYTNNLFR
>FUSION-ENST00000525476.2:106597-ENST00000340160.7:37961|2698
ISNSDTCYVAITVK
>FUSION-ENST00000429002.6:73262-ENST00000293525.5:52613|27
RLSGRLLR
>ENST00000258888.5|SNV-41198-G-A|4
LTGLLDRK
>FUSION-ENST00000525476.2:106597-ENST00000340160.7:37961|4360
VHTQERHSLFQPR
>FUSION-ENST00000525476.2:106597-ENST00000340160.7:37961|4310
MNTVEGK
>FUSION-ENST00000525476.2:106597-ENST00000340160.7:37961|4965
ESRSVAISAHCNLR
>FUSION-ENST00000525476.2:106597-ENST00000340160.7:37961|1021
AASSRTPAALR
>FUSION-ENST00000525476.2:106597-ENST00000340160.7:37961|3763
SEVLTHATTWMNHENIVLSKR
>FUSION-ENST00000525476.2:106597-ENST00000340160.7:37961|2545
HISVNIFK
>FUSION-ENST00000525476.2:106597-ENST00000340160.7:37961|1510
IRLSQRPK
>FUSION-ENST00000525476.2:106597-ENST00000340160.7:37961|2221
LQNVIGTTLRH
>FUSION-ENST00000525476.2:106597-ENST00000340160.7:37961|5146
SSCGCQQFGMSGLK
>FUSION-ENST00000525476.2:106597-ENST00000340160.7:37961|695
AFYQSTRCPGRWQTQLSAPGAMR
>ENST00000553521.5|SNV-41298-C-T|5
SGCRVFIGRLNPVAR
>FUSION-ENST00000525476.2:106597-ENST00000340160.7:37961|3119
VFFFFFCPGCSCK
>ENST00000369562.9|SNV-1893-G-T|4
MPPTQAESFIR
>FUSION-ENST00000525476.2:106597-ENST00000340160.7:37961|1701
CLEWCQPEGLQTGGTCWECAIVS
>ENST00000524792.5|MNV-120869-AG-A|5
MPKENDGGAKK
>FUSION-ENST00000525476.2:106597-ENST00000340160.7:37961|2075
SVTPAQATRVKLHLK
>FUSION-ENST00000525476.2:106597-ENST00000340160.7:37961|1243
WETRWRPGPSPLLR
>FUSION-ENST00000525476.2:106597-ENST00000340160.7:37961|3167
MAGRECGGNCWETPPHPRVN
>FUSION-ENST00000525476.2:106597-ENST00000340160.7:37961|3703
ESRLLVAR
>FUSION-ENST00000525476.2:106597-ENST00000340160.7:37961|1099
GYYKNQHK
>FUSION-ENST00000525476.2:106597-ENST00000340160.7:37961|3191
HPRSAQGPPIGPSSSA
>FUSION-ENST00000525476.2:106597-ENST00000340160.7:37961|2396
MPVIPALWDA
>FUSION-ENST00000525476.2:106597-ENST00000340160.7:37961|4606
MMAHTCNPSTLGGRGR
>ENST00000447098.6|SNV-13497-G-C|3
DPQGELLRAQALQSTFLLMSPR
>FUSION-ENST00000525476.2:106597-ENST00000340160.7:37961|4687
MLILLIEQDPHDNLLK
>ENST00000524602.5|SNV-102298-C-T|1
VPVHQHSPSEPFLEKPVLDMTQKPK
>ENST00000461701.5|SNV-3912-G-A|2
SACTTRSSR
>FUSION-ENST00000525476.2:106597-ENST00000340160.7:37961|481
SSTVRRSTLGGTNSRPR
>FUSION-ENST00000525476.2:106597-ENST00000340160.7:37961|3977
RPLPVKLSCLSSWR
>FUSION-ENST00000525476.2:106597-ENST00000340160.7:37961|4208
MVVVLLLMDDRPEVQR
>FUSION-ENST00000525476.2:106597-ENST00000340160.7:37961|640
MGKALTRAPQALHWIR
>FUSION-ENST00000525476.2:106597-ENST00000340160.7:37961|1839
EAGSPRSR
>FUSION-ENST00000525476.2:106597-ENST00000340160.7:37961|1991
MLVRVVSNS
>FUSION-ENST00000525476.2:106597-ENST00000340160.7:37961|2808
MPPCKANFCIFLEAEFHR
>FUSION-ENST00000525476.2:106597-ENST00000340160.7:37961|4761
FSCLRLLSSWDYR
>FUSION-ENST00000525476.2:106597-ENST00000340160.7:37961|130
MRVMGCR
>FUSION-ENST00000525476.2:106597-ENST00000340160.7:37961|188
PLSTLGPPPAGFRDILLR
>FUSION-ENST00000525476.2:106597-ENST00000340160.7:37961|1995
MSNRTLCSHS
>FUSION-ENST00000525476.2:106597-ENST00000340160.7:37961|2302
MLLLSPLLFCPWGFIALK
>FUSION-ENST00000525476.2:106597-ENST00000340160.7:37961|3154
AQGAFCR
>FUSION-ENST00000525476.2:106597-ENST00000340160.7:37961|3519
PCFFSSESFF
>FUSION-ENST00000525476.2:106597-ENST00000340160.7:37961|2644
NRLGAVARTCNPSTLGGQGGR
>FUSION-ENST00000525476.2:106597-ENST00000340160.7:37961|2130
MLAHICNPSYSGG
>FUSION-ENST00000525476.2:106597-ENST00000340160.7:37961|578
VWGTHPHR
>FUSION-ENST00000525476.2:106597-ENST00000340160.7:37961|2815
MHRFWIGTKK
>FUSION-ENST00000525476.2:106597-ENST00000340160.7:37961|3524
VGHSVLMKLVLLTMPCFFSSESFF
>FUSION-ENST00000525476.2:106597-ENST00000340160.7:37961|919
WQPWWGREWCRGR
>ENST00000283351.9|SNV-99279-G-T|2
HWKLQKSVNLS
>FUSION-ENST00000525476.2:106597-ENST00000340160.7:37961|4324
MRMNIRDPHLDIS
>FUSION-ENST00000525476.2:106597-ENST00000340160.7:37961|70
AQKLLHYLGLAR
>FUSION-ENST00000525476.2:106597-ENST00000340160.7:37961|2606
NELDPTSYHIQK
>FUSION-ENST00000525476.2:106597-ENST00000340160.7:37961|1556
TGLRGITRHHA
>ENST00000199936.9|SNV-63225-C-T|3
NFLLLINSLASKDFFPVLR
>ENST00000521496.5|SNV-46419-G-A|2
IMMMMKMMK
>FUSION-ENST00000525476.2:106597-ENST00000340160.7:37961|4244
KIEQLPITILVASPLPINHQDVSK
>FUSION-ENST00000525476.2:106597-ENST00000340160.7:37961|3022
VLATPLSSLFPSRR
>FUSION-ENST00000525476.2:106597-ENST00000340160.7:37961|100
RFLYECPWRR
>ENST00000318217.10|SNV-165152-G-T|5
TPRTLFTLEELRSQMLIR
>FUSION-ENST00000525476.2:106597-ENST00000340160.7:37961|672
MLLQVRR
>FUSION-ENST00000525476.2:106597-ENST00000340160.7:37961|1187
SHGTSRCR
>FUSION-ENST00000525476.2:106597-ENST00000340160.7:37961|2801
YYIPNMDQFTCILIFHPPNEHTK
>FUSION-ENST00000525476.2:106597-ENST00000340160.7:37961|4408
LYQQFVQVAGVTK
>FUSION-ENST00000525476.2:106597-ENST00000340160.7:37961|2774
CLSYLPGEVTLSSK
>FUSION-ENST00000525476.2:106597-ENST00000340160.7:37961|381
ERAPGVRWGR
>FUSION-ENST00000525476.2:106597-ENST00000340160.7:37961|3258
TLLTLVFLLLLFCF
>ENST00000561734.5|SNV-805-C-G|1
FAELADPDTCYGFR
>FUSION-ENST00000525476.2:106597-ENST00000340160.7:37961|3308
MGQTQSFPQRDPGK
>FUSION-ENST00000525476.2:106597-ENST00000340160.7:37961|1487
FLHCAMNKDK
>FUSION-ENST00000525476.2:106597-ENST00000340160.7:37961|3879
MPVFLTLWEDKVERSLEPR
>ENST00000637089.1|SNV-128199-G-A|1
ICESLNIPVDDSLVKER
>ENST00000460155.1|SNV-95822-C-A|7
MRTGKNYTGCLPR
>FUSION-ENST00000525476.2:106597-ENST00000340160.7:37961|3942
MSMLKQNSK
>FUSION-ENST00000525476.2:106597-ENST00000340160.7:37961|1500
HLVPRRR
>FUSION-ENST00000525476.2:106597-ENST00000340160.7:37961|386
SVAAGPFPWKSGSEPAPLRER
>FUSION-ENST00000525476.2:106597-ENST00000340160.7:37961|4246
GNLPFTSR
>FUSION-ENST00000525476.2:106597-ENST00000340160.7:37961|3857
GCWISHLRSK
>FUSION-ENST00000525476.2:106597-ENST00000340160.7:37961|832
CFRSSRGWGR
>FUSION-ENST00000525476.2:106597-ENST00000340160.7:37961|4173
IHACIVTG
>FUSION-ENST00000525476.2:106597-ENST00000340160.7:37961|3925
LGPYKPPMFPPR
>FUSION-ENST00000525476.2:106597-ENST00000340160.7:37961|2383
MAHACNPSTLGGRGRWIT
>ENST00000361354.9|SNV-36717-T-A|8
KAIIGLYNYAHEK
>FUSION-ENST00000525476.2:106597-ENST00000340160.7:37961|3187
MVLCFLPLAPQAKR
>FUSION-ENST00000525476.2:106597-ENST00000340160.7:37961|3620
SGHLEKR
>FUSION-ENST00000525476.2:106597-ENST00000340160.7:37961|1773
MWGLSCSSS
>FUSION-ENST00000525476.2:106597-ENST00000340160.7:37961|911
RPAVPSLSGSPRR
>FUSION-ENST00000525476.2:106597-ENST00000340160.7:37961|1073
MTGLSAHR
>ENST00000376619.6|MNV-22012-GCAGCC-G|2
RGSWRSGHG
>FUSION-ENST00000525476.2:106597-ENST00000340160.7:37961|2942
FKHVNICLLINR
>FUSION-ENST00000525476.2:106597-ENST00000340160.7:37961|1774
LPKLISNS
>ENST00000504188.1|SNV-6086-C-T|3
LQSQIKLPVVFFSYYRK
>FUSION-ENST00000525476.2:106597-ENST00000340160.7:37961|2526
IVFSTSGAK
>FUSION-ENST00000525476.2:106597-ENST00000340160.7:37961|3727
VHACNPSYSGD
>FUSION-ENST00000525476.2:106597-ENST00000340160.7:37961|2292
MLARLVSNS
>FUSION-ENST00000525476.2:106597-ENST00000340160.7:37961|5006
MLCINVK
>ENST00000447459.7|SNV-272266-C-A|4
HERYPARHQPHMEDSWPR
>FUSION-ENST00000525476.2:106597-ENST00000340160.7:37961|2031
MLVILALWEAK
>FUSION-ENST00000525476.2:106597-ENST00000340160.7:37961|2884
LARMVLNS
>FUSION-ENST00000525476.2:106597-ENST00000340160.7:37961|4441
PLHKKYIL
>FUSION-ENST00000525476.2:106597-ENST00000340160.7:37961|416
GHISQAVKGESRR
>ENST00000318217.10|SNV-165152-G-T|4
TLFTLEELRSQMLIR
>FUSION-ENST00000525476.2:106597-ENST00000340160.7:37961|4323
RMNIRDPHLDIS
>FUSION-ENST00000525476.2:106597-ENST00000340160.7:37961|2719
MAPSWLTATSASQVEVILLPQPPQ
>FUSION-ENST00000525476.2:106597-ENST00000340160.7:37961|3079
KETLLACLAP
>FUSION-ENST00000525476.2:106597-ENST00000340160.7:37961|2538
ASGAQEFEAAVNYGRATALQPGR
>FUSION-ENST00000525476.2:106597-ENST00000340160.7:37961|4033
SHPIYLAK
>FUSION-ENST00000525476.2:106597-ENST00000340160.7:37961|2666
MPSLAEIDKMILK
>FUSION-ENST00000525476.2:106597-ENST00000340160.7:37961|3415
TWLEERI
>FUSION-ENST00000525476.2:106597-ENST00000340160.7:37961|4541
LKWEDHLSMRSR
>FUSION-ENST00000525476.2:106597-ENST00000340160.7:37961|1519
MLSSACGPPPEGLPGAQHCIYK
>FUSION-ENST00000525476.2:106597-ENST00000340160.7:37961|2971
ASTGVGGTSLPPAVEEAPGACLGAR
>FUSION-ENST00000525476.2:106597-ENST00000340160.7:37961|2595
MIMDQRLNIVK
>ENST00000648519.1|SNV-1888-T-C|2
TCCFPALPKCILQLSLLTLTLVHH
>FUSION-ENST00000525476.2:106597-ENST00000340160.7:37961|2208
SHIEKALSHPRPWLSQCIG
>FUSION-ENST00000525476.2:106597-ENST00000340160.7:37961|4293
HHESPRRR
>ENST00000377365.4|SNV-97928-G-C|2
APALTEGR
>FUSION-ENST00000525476.2:106597-ENST00000340160.7:37961|1025
TSASTGVPSSAGSPPRTPR
>ENST00000553521.5|SNV-41298-C-T|1
LNPVAREKDVER
>FUSION-ENST00000525476.2:106597-ENST00000340160.7:37961|525
PSWLPLRMR
>FUSION-ENST00000525476.2:106597-ENST00000340160.7:37961|3068
YVWLDLGWQRR
>FUSION-ENST00000525476.2:106597-ENST00000340160.7:37961|1431
CSDLCLVFLFFAPFTAIHLP
>FUSION-ENST00000525476.2:106597-ENST00000340160.7:37961|249
SWGGRGQESK
>ENST00000659997.1|SNV-70284-C-A|2
QEATNDTR
>FUSION-ENST00000525476.2:106597-ENST00000340160.7:37961|4727
LTATPASQVQAILLPQTPE
>FUSION-ENST00000525476.2:106597-ENST00000340160.7:37961|2726
MSSTTWLDR
>ENST00000267101.8|SNV-19714-C-T|1
GESIESLDPSEKANKVLAR
>FUSION-ENST00000525476.2:106597-ENST00000340160.7:37961|469
RQEAEEDR
>ENST00000505014.5|SNV-11520-T-G|1
AATVSVWAACILGQPSL
>FUSION-ENST00000525476.2:106597-ENST00000340160.7:37961|1023
TPRAASSR
>FUSION-ENST00000525476.2:106597-ENST00000340160.7:37961|699
AFYQSTR
>ENST00000347528.8|SNV-204113-G-A|5
DIKVLEGMSLFAELSGNLVPVK
>FUSION-ENST00000525476.2:106597-ENST00000340160.7:37961|2755
MYCGLQFLKPKSQFEVSCK
>FUSION-ENST00000525476.2:106597-ENST00000340160.7:37961|4948
FDETSEMFQLNL
>ENST00000361354.9|SNV-36717-T-A|1
THGASDREYPRLGQMIVDYENPLK
>FUSION-ENST00000525476.2:106597-ENST00000340160.7:37961|1250
MQGSGLLGQAQKWSAR
>FUSION-ENST00000525476.2:106597-ENST00000340160.7:37961|1404
PIIPATWEAEAGELPEPGRQR
>FUSION-ENST00000525476.2:106597-ENST00000340160.7:37961|2620
MSCLGCCLLSSSR
>ENST00000557176.5|MNV-6623-AG-A|2
SGFPARR
>FUSION-ENST00000525476.2:106597-ENST00000340160.7:37961|574
MSEGPGRPPSALLFPPWGKASTR
>FUSION-ENST00000525476.2:106597-ENST00000340160.7:37961|2699
MISNSDTCYVAITVK
>ENST00000429029.6|SNV-50180-G-A|3
IVENGQKRVEVEEDGQLK
>FUSION-ENST00000525476.2:106597-ENST00000340160.7:37961|4566
CLLAICISSIFFGEMSVQVLCLFK
>FUSION-ENST00000525476.2:106597-ENST00000340160.7:37961|4549
NHLIQNGQRGR
>FUSION-ENST00000525476.2:106597-ENST00000340160.7:37961|3839
RLLYGFIMGDRISGVSLFWFK
>FUSION-ENST00000525476.2:106597-ENST00000340160.7:37961|29
GRGEDGIIK
>FUSION-ENST00000525476.2:106597-ENST00000340160.7:37961|3538
MSQWAAFSL
>FUSION-ENST00000525476.2:106597-ENST00000340160.7:37961|4779
MGMVSQPMCLK
>FUSION-ENST00000525476.2:106597-ENST00000340160.7:37961|2038
MKLPYLFIYFLR
>FUSION-ENST00000525476.2:106597-ENST00000340160.7:37961|1170
RWSRLPPPPTWTR
>FUSION-ENST00000525476.2:106597-ENST00000340160.7:37961|3863
VMASILRGCWISHLRSK
>FUSION-ENST00000525476.2:106597-ENST00000340160.7:37961|4107
VEYVNPRPCK
>FUSION-ENST00000525476.2:106597-ENST00000340160.7:37961|4294
MHHESPRRR
>FUSION-ENST00000525476.2:106597-ENST00000340160.7:37961|3610
RDEISPSLP
>FUSION-ENST00000525476.2:106597-ENST00000340160.7:37961|1756
MCCVLWKR
>ENST00000428559.7|SNV-125405-C-T|1
QIYHHVIGRYAAYHDLPMS
>FUSION-ENST00000525476.2:106597-ENST00000340160.7:37961|954
LLGAQVRR
>FUSION-ENST00000525476.2:106597-ENST00000340160.7:37961|364
RGIQSWCR
>FUSION-ENST00000525476.2:106597-ENST00000340160.7:37961|3146
DHEPRQGRDR
>FUSION-ENST00000525476.2:106597-ENST00000340160.7:37961|3691
CMMPLPSFFFFFNSPPCCGK
>FUSION-ENST00000525476.2:106597-ENST00000340160.7:37961|1680
ERQVGGGGLV
>FUSION-ENST00000525476.2:106597-ENST00000340160.7:37961|336
HENRINQGATGCSELRLCH
>FUSION-ENST00000525476.2:106597-ENST00000340160.7:37961|3392
MVKPHLYKNTKN
>FUSION-ENST00000525476.2:106597-ENST00000340160.7:37961|4583
NMGVQISL
>FUSION-ENST00000525476.2:106597-ENST00000340160.7:37961|2306
FSSPCIVGFLQIAFSALSFGLHPL
>FUSION-ENST00000525476.2:106597-ENST00000340160.7:37961|3251
HRPSGFTTAAAVLTVSSPMR
>FUSION-ENST00000525476.2:106597-ENST00000340160.7:37961|936
QRPPGLCGAVR
>FUSION-ENST00000525476.2:106597-ENST00000340160.7:37961|3283
IKTDHPVLSSREK
>FUSION-ENST00000525476.2:106597-ENST00000340160.7:37961|760
MPVCVASLSPTLR
>FUSION-ENST00000525476.2:106597-ENST00000340160.7:37961|1277
MLVSLLAASVPLAAGTDWR
>FUSION-ENST00000525476.2:106597-ENST00000340160.7:37961|3009
VGWYPVGGNSVLASYWGAL
>FUSION-ENST00000525476.2:106597-ENST00000340160.7:37961|2866
PWSYRTERPGFPLGIWEIGGLR
>FUSION-ENST00000525476.2:106597-ENST00000340160.7:37961|1110
GIQVLSVLK
>FUSION-ENST00000525476.2:106597-ENST00000340160.7:37961|1604
GGYSLFHFSLL
>FUSION-ENST00000525476.2:106597-ENST00000340160.7:37961|2991
SRQEGGR
>FUSION-ENST00000525476.2:106597-ENST00000340160.7:37961|4936
CTLVKPSLQSR
>ENST00000361354.9|SNV-36718-G-T|3
KAIIGLYNYAHEITHGASDREYPR
>FUSION-ENST00000525476.2:106597-ENST00000340160.7:37961|1737
MEAVESPER
>FUSION-ENST00000525476.2:106597-ENST00000340160.7:37961|693
WQTQLSAPGAMR
>ENST00000549935.6|SNV-5699-C-T|2
MELMEQYKGISRSHGEITEER
>FUSION-ENST00000525476.2:106597-ENST00000340160.7:37961|2862
SCSVQHVRPPRQQCRK
>FUSION-ENST00000525476.2:106597-ENST00000340160.7:37961|4601
AHTCNPSTLGGRGR
>FUSION-ENST00000525476.2:106597-ENST00000340160.7:37961|791
STWLLGR
>FUSION-ENST00000525476.2:106597-ENST00000340160.7:37961|1056
FQAAFTTSLSGNTCK
>FUSION-ENST00000525476.2:106597-ENST00000340160.7:37961|3850
PGPGNLTHISNSHDTDLSQK
>FUSION-ENST00000525476.2:106597-ENST00000340160.7:37961|3018
MTFLVQSSSSL
>FUSION-ENST00000525476.2:106597-ENST00000340160.7:37961|1676
MVPARRAADWWHLLGMCHCELK
>FUSION-ENST00000525476.2:106597-ENST00000340160.7:37961|2799
DQFTCILIFHPPNEHTK
>FUSION-ENST00000529047.6:105948-ENST00000340160.7:37961|17
KIAPYVAHNFSKLFSMENWGECIQK
>ENST00000463226.1|SNV-79892-C-G|1
SGLASPQHPDILYGSFEDRCV
>ENST00000267101.8|SNV-19714-C-T|2
GESIESLDPSEKANK
>FUSION-ENST00000525476.2:106597-ENST00000340160.7:37961|656
AWPGVLAEK
>FUSION-ENST00000525476.2:106597-ENST00000340160.7:37961|3803
AWLIFLYF
>FUSION-ENST00000525476.2:106597-ENST00000340160.7:37961|493
MLRKSGGPR
>ENST00000561583.5|SNV-16135-C-G|1
SSLSPVPWMIQSQHHKLR
>ENST00000261833.11|SNV-125243-A-G|2
QAKTELEETTAGAEEEIQALTAHR
>FUSION-ENST00000525476.2:106597-ENST00000340160.7:37961|823
QPALGGLAAR
>FUSION-ENST00000525476.2:106597-ENST00000340160.7:37961|347
ISRAWYR
>FUSION-ENST00000525476.2:106597-ENST00000340160.7:37961|3088
MAQIILHFIDQETKVQKVT
>FUSION-ENST00000525476.2:106597-ENST00000340160.7:37961|3931
MNIYVPIPRLRLGPYKPPMFPPR
>FUSION-ENST00000525476.2:106597-ENST00000340160.7:37961|2120
IYYSSVRKR
>FUSION-ENST00000525476.2:106597-ENST00000340160.7:37961|1199
KAVLPHVLLSPTSCLL
>FUSION-ENST00000525476.2:106597-ENST00000340160.7:37961|2746
DDSKART
>FUSION-ENST00000525476.2:106597-ENST00000340160.7:37961|3106
DREEAETEVPVLVRILDLK
>FUSION-ENST00000525476.2:106597-ENST00000340160.7:37961|1273
QWLCGGDGAFRR
>FUSION-ENST00000525476.2:106597-ENST00000340160.7:37961|2407
NKTLALKGSAVG
>ENST00000346178.8|SNV-16088-C-A|5
YFTWDPSRFPQPSTMLER
>FUSION-ENST00000525476.2:106597-ENST00000340160.7:37961|2898
ISAHCNPCLPGSSDSSASASR
>FUSION-ENST00000525476.2:106597-ENST00000340160.7:37961|3195
FGFLLLNLFLSLYSFQCLSFY
>FUSION-ENST00000525476.2:106597-ENST00000340160.7:37961|4177
MLPKAVSVRL
>ENST00000553525.6|SNV-544332-G-C|1
SVYGVTQESQAQSPVHVLSQPIRK
>FUSION-ENST00000525476.2:106597-ENST00000340160.7:37961|3878
PVFLTLWEDKVERSLEPR
>ENST00000577468.2|SNV-546820-C-T|1
HFQNASLLNS
>FUSION-ENST00000525476.2:106597-ENST00000340160.7:37961|3144
DRCKHYPELSTER
>FUSION-ENST00000525476.2:106597-ENST00000340160.7:37961|3606
MSPDKMLSMTMR
>FUSION-ENST00000429002.6:71331-ENST00000652389.1:36395|2
SLCVPYFVLELDQTGK
>FUSION-ENST00000525476.2:106597-ENST00000340160.7:37961|1224
MGVEGVA
>FUSION-ENST00000525476.2:106597-ENST00000340160.7:37961|2550
SYKEKNK
>FUSION-ENST00000525476.2:106597-ENST00000340160.7:37961|2428
GGPQLQKKILIPV
>FUSION-ENST00000525476.2:106597-ENST00000340160.7:37961|1597
GAAEGAATCQHSIIFLPELSR
>FUSION-ENST00000525476.2:106597-ENST00000340160.7:37961|2847
GRGHVLYDPPSLKCVLQAVCCSVNT
>ENST00000561734.5|SNV-805-C-G|2
YRFAELADPDTCYGFR
>ENST00000396352.8|SNV-44062-C-A|2
IWFQNRSMK
>FUSION-ENST00000525476.2:106597-ENST00000340160.7:37961|4302
MVHRHTNQHMHHESPRR
>FUSION-ENST00000525476.2:106597-ENST00000340160.7:37961|1580
IWKFSIWKYR
>FUSION-ENST00000525476.2:106597-ENST00000340160.7:37961|5104
SLALLPGWSAVAQAR
>ENST00000296328.9|INDEL-69879-T-TT|2
QDSRSDEESESELFFWQ
>FUSION-ENST00000525476.2:106597-ENST00000340160.7:37961|2085
DQPDQHGENPSLLK
>FUSION-ENST00000525476.2:106597-ENST00000340160.7:37961|2660
ILKFTEK
>FUSION-ENST00000525476.2:106597-ENST00000340160.7:37961|1940
GGSDVATSK
>FUSION-ENST00000525476.2:106597-ENST00000340160.7:37961|3761
NHENIVLSK
>FUSION-ENST00000525476.2:106597-ENST00000340160.7:37961|3255
GHPLGPLALLSSSAPEPEK
>FUSION-ENST00000525476.2:106597-ENST00000340160.7:37961|1130
GGDSVWFIVLVRPKVKLELGLK
>FUSION-ENST00000525476.2:106597-ENST00000340160.7:37961|1444
QSREILSTVHR
>FUSION-ENST00000525476.2:106597-ENST00000340160.7:37961|1311
RVVHSYEVSEDAQGWEQGR
>FUSION-ENST00000525476.2:106597-ENST00000340160.7:37961|2028
LVILALWEAKAGGSLEVR
>FUSION-ENST00000525476.2:106597-ENST00000340160.7:37961|3010
MVGWYPVGGNSVLASYWGAL
>FUSION-ENST00000525476.2:106597-ENST00000340160.7:37961|1370
HQEVDGASLSVGPLWGWEGPSLILR
>FUSION-ENST00000525476.2:106597-ENST00000340160.7:37961|4879
PRSGVAGSCGSCMYV
>ENST00000346178.8|SNV-16088-C-A|2
FPQPSTMLERLASK
>FUSION-ENST00000525476.2:106597-ENST00000340160.7:37961|1802
MGGAQTRTELR
>FUSION-ENST00000525476.2:106597-ENST00000340160.7:37961|2873
SDPTLAVRPYLMSRIINL
>FUSION-ENST00000525476.2:106597-ENST00000340160.7:37961|1554
MGFHRVSQDGLHLLTS
>FUSION-ENST00000525476.2:106597-ENST00000340160.7:37961|3654
LLIFLPYHFIIFSAS
>ENST00000358025.7|SNV-379546-G-C|1
ETDTATLTASLAQFEQK
>FUSION-ENST00000525476.2:106597-ENST00000340160.7:37961|3402
MLLNSILGR
>ENST00000393276.7|SNV-68904-C-A|1
LGCFNIFSKILDEVEKR
>FUSION-ENST00000525476.2:106597-ENST00000340160.7:37961|4744
LVGGEWTWLR
>ENST00000670357.1|SNV-15574-C-G|2
SKSIYTPLELQ
>FUSION-ENST00000525476.2:106597-ENST00000340160.7:37961|26
GEDGIIKGA
>FUSION-ENST00000525476.2:106597-ENST00000340160.7:37961|3914
MWMHMALFMFTAVELSIE
>FUSION-ENST00000525476.2:106597-ENST00000340160.7:37961|3158
LICHMQILLPPAVW
>FUSION-ENST00000525476.2:106597-ENST00000340160.7:37961|1585
SLSLHGK
>FUSION-ENST00000525476.2:106597-ENST00000340160.7:37961|2093
MIILSAYTTQFLIAKNWKQPR
>FUSION-ENST00000525476.2:106597-ENST00000340160.7:37961|479
RSTLGGTNSRPRWAQR
>FUSION-ENST00000525476.2:106597-ENST00000340160.7:37961|2361
EAEAEDCLNPRGGGCSELR
>ENST00000264852.8|SNV-79892-C-G|1
LKIDLGIFRR
>ENST00000566706.5|SNV-7230-G-C|1
TGGPHGAGVLGHSVADLR
>FUSION-ENST00000525476.2:106597-ENST00000340160.7:37961|3083
ADHWGHFFGHLYRAR
>FUSION-ENST00000525476.2:106597-ENST00000340160.7:37961|1864
LSHCFYPHWLRVL
>FUSION-ENST00000525476.2:106597-ENST00000340160.7:37961|4042
QVEVREVVAMGRR
>FUSION-ENST00000525476.2:106597-ENST00000340160.7:37961|4685
APPLNTIALGVR
>FUSION-ENST00000525476.2:106597-ENST00000340160.7:37961|4248
DVLLTKGNLPFTSR
>FUSION-ENST00000550730.1:6692-ENST00000322569.9:528|98
MGWRALGPCGGGR
>FUSION-ENST00000525476.2:106597-ENST00000340160.7:37961|4960
LLVQAILLPQPPE
>FUSION-ENST00000525476.2:106597-ENST00000340160.7:37961|1293
MGHLGGV
>FUSION-ENST00000525476.2:106597-ENST00000340160.7:37961|650
LPPCSEGGR
>FUSION-ENST00000525476.2:106597-ENST00000340160.7:37961|970
AAQEGDREVDSGPR
>FUSION-ENST00000525476.2:106597-ENST00000340160.7:37961|4522
MHKIFTFS
>FUSION-ENST00000525476.2:106597-ENST00000340160.7:37961|3286
EGQEYIVKIK
>FUSION-ENST00000525476.2:106597-ENST00000340160.7:37961|4551
IQHTHTKNHLIQNGQRGR
>FUSION-ENST00000525476.2:106597-ENST00000340160.7:37961|3049
WLGSMTSMTLGKSL
>FUSION-ENST00000525476.2:106597-ENST00000340160.7:37961|3726
MPLHSSLGDESK
>FUSION-ENST00000525476.2:106597-ENST00000340160.7:37961|1208
GSAVGSEVWLAPARPRR
>FUSION-ENST00000525476.2:106597-ENST00000340160.7:37961|530
MRPSWLPLR
>FUSION-ENST00000525476.2:106597-ENST00000340160.7:37961|1833
YGTFVCPTSVCVLFPGGAKPY
>FUSION-ENST00000525476.2:106597-ENST00000340160.7:37961|2502
MSGCQGLRELR
>FUSION-ENST00000525476.2:106597-ENST00000340160.7:37961|3440
SSLAPFCR
>FUSION-ENST00000525476.2:106597-ENST00000340160.7:37961|1216
AGVCTLQQGLSHS
>FUSION-ENST00000550730.1:6692-ENST00000322569.9:528|106
ELPGGQGGQSCRRHSGAR
>FUSION-ENST00000525476.2:106597-ENST00000340160.7:37961|855
ATCVCECRR
>FUSION-ENST00000525476.2:106597-ENST00000340160.7:37961|4978
QLIFNLLKL
>FUSION-ENST00000525476.2:106597-ENST00000340160.7:37961|1623
MELHHGASGR
>FUSION-ENST00000525476.2:106597-ENST00000340160.7:37961|1796
EVAARGI
>FUSION-ENST00000525476.2:106597-ENST00000340160.7:37961|3019
MPASVTQ
>FUSION-ENST00000525476.2:106597-ENST00000340160.7:37961|4005
DISATASARFLSHIS
>FUSION-ENST00000525476.2:106597-ENST00000340160.7:37961|1212
AGSRAGQPAVGAGADHSR
>FUSION-ENST00000525476.2:106597-ENST00000340160.7:37961|4470
MSGCGTHRYRGLTI
>FUSION-ENST00000525476.2:106597-ENST00000340160.7:37961|2986
RTGTCSLLHNFLSDDRQCLACCK
>FUSION-ENST00000525476.2:106597-ENST00000340160.7:37961|2184
RIIFQLLNEILKR
>FUSION-ENST00000525476.2:106597-ENST00000340160.7:37961|2553
DQRPKCK
>FUSION-ENST00000525476.2:106597-ENST00000340160.7:37961|4569
MLSTFFFFFFF
>FUSION-ENST00000525476.2:106597-ENST00000340160.7:37961|3716
EPKGGNNPDVHQPMNG
>FUSION-ENST00000525476.2:106597-ENST00000340160.7:37961|4513
GPISFFLMCLCR
>FUSION-ENST00000525476.2:106597-ENST00000340160.7:37961|1167
LPPPPTWTR
>FUSION-ENST00000525476.2:106597-ENST00000340160.7:37961|3723
PLHSSLGDESKTPSQNTK
>FUSION-ENST00000525476.2:106597-ENST00000340160.7:37961|1222
RHLPMPK
>FUSION-ENST00000525476.2:106597-ENST00000340160.7:37961|2207
ALSHPRPWLSQCIG
>FUSION-ENST00000525476.2:106597-ENST00000340160.7:37961|3477
MLQTGPQGTGLPGAATFSSVR
>FUSION-ENST00000525476.2:106597-ENST00000340160.7:37961|1545
SITQAGMQWRDLGSLQLPPHRLK
>FUSION-ENST00000525476.2:106597-ENST00000340160.7:37961|2470
VSFQCSWSKLSLPSGHNK
>FUSION-ENST00000525476.2:106597-ENST00000340160.7:37961|4806
SHCTWPFK
>FUSION-ENST00000525476.2:106597-ENST00000340160.7:37961|752
GQGVLLFRGEPLSLPVGGPCRAHR
>ENST00000636343.1|SNV-128199-G-A|4
DMFFKICESLNIPVDDSLVKEK
>FUSION-ENST00000525476.2:106597-ENST00000340160.7:37961|3437
HLPPCLANFCIFNR
>FUSION-ENST00000550730.1:6692-ENST00000322569.9:528|101
TQVRVGKMGWR
>FUSION-ENST00000525476.2:106597-ENST00000340160.7:37961|1322
AIAIAAGEYNGQAR
>FUSION-ENST00000525476.2:106597-ENST00000340160.7:37961|544
VQVEGVQGR
>FUSION-ENST00000550730.1:6692-ENST00000322569.9:528|109
VQRELPGGQGGQSCRR
>FUSION-ENST00000525476.2:106597-ENST00000340160.7:37961|2209
MSHIEKALSHPRPWLSQCIG
>FUSION-ENST00000525476.2:106597-ENST00000340160.7:37961|3327
SGPQLALSSRGCR
>FUSION-ENST00000525476.2:106597-ENST00000340160.7:37961|2419
PVIPATQEAEAGESLEPGRQRLW
>FUSION-ENST00000525476.2:106597-ENST00000340160.7:37961|3520
MPCFFSSESFF
>FUSION-ENST00000525476.2:106597-ENST00000340160.7:37961|1015
PAHLCTGSAWCLGLQCQVATAR
>FUSION-ENST00000525476.2:106597-ENST00000340160.7:37961|2168
LISSKINSCCRMSLELP
>FUSION-ENST00000525476.2:106597-ENST00000340160.7:37961|2010
QQKCISHSPK
>FUSION-ENST00000525476.2:106597-ENST00000340160.7:37961|3757
NHENIVLSKRSQTQK
>FUSION-ENST00000525476.2:106597-ENST00000340160.7:37961|4932
SMLLLVLIVHFLLFFFFK
>FUSION-ENST00000525476.2:106597-ENST00000340160.7:37961|3927
LRLGPYKPPMFPPR
>FUSION-ENST00000525476.2:106597-ENST00000340160.7:37961|3713
AKQNVAYPSSGMLFSHK
>FUSION-ENST00000525476.2:106597-ENST00000340160.7:37961|34
AQRPLRPGLVPARGCRAETR
>ENST00000299563.5|SNV-72-G-T|2
ASSASAAAALSRR
>FUSION-ENST00000525476.2:106597-ENST00000340160.7:37961|4814
STCLSLPKSCGYRCESPR
>FUSION-ENST00000525476.2:106597-ENST00000340160.7:37961|893
MELQLCSR
>FUSION-ENST00000525476.2:106597-ENST00000340160.7:37961|2876
LITPKSLCLYFSIGASDLPK
>ENST00000347528.8|SNV-204113-G-A|3
VLEGMSLFAELSGNLVPVK
>FUSION-ENST00000525476.2:106597-ENST00000340160.7:37961|1296
VLAFLWGHCGVGK
>ENST00000637353.1|SNV-128199-G-A|1
ICESLNIPVDDSLVKEVTCKR
>FUSION-ENST00000525476.2:106597-ENST00000340160.7:37961|4654
LVRMISNSR
>FUSION-ENST00000525476.2:106597-ENST00000340160.7:37961|3217
ARFWLTTTSASWVRGILLPQPSE
>FUSION-ENST00000525476.2:106597-ENST00000340160.7:37961|1488
FLHCAMNK
>FUSION-ENST00000525476.2:106597-ENST00000340160.7:37961|4621
FIHVVACVR
>FUSION-ENST00000525476.2:106597-ENST00000340160.7:37961|2421
PVIPATQEAEAGESLEPGRQR
>FUSION-ENST00000525476.2:106597-ENST00000340160.7:37961|1540
MARSRLTATSASQAQATLLPQPPE
>FUSION-ENST00000525476.2:106597-ENST00000340160.7:37961|4145
SSNDLIDPASVPGEMLNA
>FUSION-ENST00000525476.2:106597-ENST00000340160.7:37961|2434
AVTAGPGSLWPGGGAVCH
>ENST00000526104.5|SNV-2206-G-A|4
LTERMGLYR
>ENST00000505388.5|SNV-19894-C-G|4
NCLGFLRRPNLCNWR
>ENST00000512395.5|SNV-139038-C-G|24
MNTGPPYTLYFGIKFYAEDPCK
>FUSION-ENST00000525476.2:106597-ENST00000340160.7:37961|1428
YSQAWWFTPVIPALWEAK
>FUSION-ENST00000525476.2:106597-ENST00000340160.7:37961|4413
TNFFRTREINQR
>FUSION-ENST00000525476.2:106597-ENST00000340160.7:37961|4834
RSSHLSLLSSWDHGMHVMPG
>FUSION-ENST00000525476.2:106597-ENST00000340160.7:37961|2994
WTTQGIVR
>FUSION-ENST00000525476.2:106597-ENST00000340160.7:37961|4768
QWCNLGSLQPLPPR
>FUSION-ENST00000525476.2:106597-ENST00000340160.7:37961|1706
MGLQHGTAAWDR
>FUSION-ENST00000525476.2:106597-ENST00000340160.7:37961|4832
QFFCLSLPSSWDYRR
>FUSION-ENST00000525476.2:106597-ENST00000340160.7:37961|692
MRTFHCTLSPGPFSQR
>FUSION-ENST00000525476.2:106597-ENST00000340160.7:37961|280
TGRRPLRSSGR
>FUSION-ENST00000525476.2:106597-ENST00000340160.7:37961|1834
MYGTFVCPTSVCVLFPGGAKPY
>FUSION-ENST00000525476.2:106597-ENST00000340160.7:37961|3880
PVFLTLWEDKVER
>FUSION-ENST00000525476.2:106597-ENST00000340160.7:37961|89
DSLGGSAGVRR
>FUSION-ENST00000525476.2:106597-ENST00000340160.7:37961|4751
MQNCIPVLVTGYGPR
>FUSION-ENST00000525476.2:106597-ENST00000340160.7:37961|2688
KVRPGESAAAQQVDGLR
>FUSION-ENST00000525476.2:106597-ENST00000340160.7:37961|1571
SCCLPLNFLGFTLHHK
>FUSION-ENST00000525476.2:106597-ENST00000340160.7:37961|1190
CLWRSSSRSHGTSR
>FUSION-ENST00000525476.2:106597-ENST00000340160.7:37961|4997
LHITLCCFGASSHVHAVYQCEMY
>ENST00000480886.1|SNV-2312-G-A|2
FPLTEEEIFYINCR
>ENST00000505014.5|SNV-11520-T-G|2
KPTRAATVSVWAACILGQPSL
>FUSION-ENST00000525476.2:106597-ENST00000340160.7:37961|44
SVASPTGLGHWGQARDADTKNTK
>FUSION-ENST00000525476.2:106597-ENST00000340160.7:37961|22
SAPGGGCRSSGSSSPTSLSR
>FUSION-ENST00000525476.2:106597-ENST00000340160.7:37961|1281
MQLSRLGR
>ENST00000481829.5|SNV-83520-A-G|6
EVLGVRNEDTMKCR
>FUSION-ENST00000550730.1:6692-ENST00000322569.9:528|90
VGRLSPGRGFSAPSGSDSLLPR
>FUSION-ENST00000525476.2:106597-ENST00000340160.7:37961|3776
MKTRGVR
>FUSION-ENST00000525476.2:106597-ENST00000340160.7:37961|3642
FREQEREP
>FUSION-ENST00000525476.2:106597-ENST00000340160.7:37961|2914
IAKPELEPK
>FUSION-ENST00000525476.2:106597-ENST00000340160.7:37961|4184
TNLRPSPFLLKLSLHGR
>FUSION-ENST00000525476.2:106597-ENST00000340160.7:37961|1677
QVGGGGLV
>ENST00000437629.6|SNV-57412-T-G|5
NLENYKVPESIGSPDR
>FUSION-ENST00000525476.2:106597-ENST00000340160.7:37961|4034
QDGKSHPIYLAKGS
>FUSION-ENST00000525476.2:106597-ENST00000340160.7:37961|2715
MPAGTVIATRHSLGQDGGIK
>FUSION-ENST00000525476.2:106597-ENST00000340160.7:37961|4629
MCHHTRLILYFY
>FUSION-ENST00000525476.2:106597-ENST00000340160.7:37961|3503
MPGVWEEAGFFA
>FUSION-ENST00000525476.2:106597-ENST00000340160.7:37961|401
GSAVGGAGAAPLAGLLR
>ENST00000521496.5|SNV-46419-G-A|33
MKMMMMMTMMMIMMMMK
>ENST00000510584.1|SNV-6086-C-T|1
LPVVFFSYYRKQVSSSLK
>FUSION-ENST00000525476.2:106597-ENST00000340160.7:37961|780
MRTLNGYLGSKEPFAGLCYWR
>ENST00000506274.1|SNV-19894-C-G|9
ALPHPSPQVATPSR
>FUSION-ENST00000525476.2:106597-ENST00000340160.7:37961|5013
DVALCCVVKCYA
>FUSION-ENST00000525476.2:106597-ENST00000340160.7:37961|1985
CRDLGSQQPPPPGFK
>FUSION-ENST00000525476.2:105948-ENST00000340160.7:37961|79
MENWGECIQKLLSGGHCKR
>FUSION-ENST00000525476.2:106597-ENST00000340160.7:37961|1155
GCVTSPCR
>FUSION-ENST00000525476.2:106597-ENST00000340160.7:37961|3567
MWGSGPETEMK
>FUSION-ENST00000525476.2:106597-ENST00000340160.7:37961|1572
RSCCLPLNFLGFTLHHK
>FUSION-ENST00000525476.2:106597-ENST00000340160.7:37961|1638
MLPPKELPCPGDSPLGLK
>ENST00000482071.1|INDEL-83877-C-CA|10
MVGLVPKK
>FUSION-ENST00000525476.2:106597-ENST00000340160.7:37961|4646
LQVIRPPRPPKVLGLQV
>FUSION-ENST00000525476.2:106597-ENST00000340160.7:37961|3554
CWSCGCTSGSAS
>FUSION-ENST00000525476.2:106597-ENST00000340160.7:37961|1666
WASHLLAPLCSELC
>FUSION-ENST00000525476.2:106597-ENST00000340160.7:37961|2329
TFLISDTFVFFFFLPSFGK
>ENST00000361354.9|SNV-36718-G-T|5
IEERKAIIGLYNYAHEITHGASDR
>FUSION-ENST00000525476.2:106597-ENST00000340160.7:37961|2462
SAPVELKAGYMTCTR
>FUSION-ENST00000525476.2:106597-ENST00000340160.7:37961|1969
SLLKTVVCDPWSSEVW
>FUSION-ENST00000525476.2:106597-ENST00000340160.7:37961|4735
MWPNVSKSR
>FUSION-ENST00000525476.2:106597-ENST00000340160.7:37961|4571
MHHHAWLIFVFLVETC
>FUSION-ENST00000525476.2:106597-ENST00000340160.7:37961|3431
MQRGCLNQAPHYQASFFSQ
>ENST00000360467.7|SNV-174505-C-A|2
GEQGHPGSPGFK
>FUSION-ENST00000525476.2:106597-ENST00000340160.7:37961|550
CVWRAMRGGSQENSPSGTAQK
>FUSION-ENST00000525476.2:106597-ENST00000340160.7:37961|4344
NPEILELNCVVTDMK
>ENST00000343070.7|MNV-93165-AC-A|9
LMLHEQRSYPSSEMRASTPCR
>FUSION-ENST00000525476.2:106597-ENST00000340160.7:37961|1649
SAWSCIMVR
>ENST00000485871.1|SNV-439658-G-C|5
DLDHRIPQCPR
>FUSION-ENST00000525476.2:106597-ENST00000340160.7:37961|595
ARAMCFRQTQPPPAAGEACTAQ
>FUSION-ENST00000525476.2:106597-ENST00000340160.7:37961|2544
MHISVNIFKKPLNCTLFVS
>FUSION-ENST00000525476.2:106597-ENST00000340160.7:37961|3843
TLICPRR
>FUSION-ENST00000525476.2:106597-ENST00000340160.7:37961|4079
GWVGTSSAGNVTQTFR
>FUSION-ENST00000525476.2:106597-ENST00000340160.7:37961|2588
LNIVKMAILPELICNPYHNPRCLH
>FUSION-ENST00000525476.2:106597-ENST00000340160.7:37961|3990
MVECLPC
>FUSION-ENST00000525476.2:106597-ENST00000340160.7:37961|4519
MDMVSGKGPISFFLMCLCR
>FUSION-ENST00000525476.2:106597-ENST00000340160.7:37961|3457
QKFLLPIGG
>ENST00000521496.5|SNV-46419-G-A|30
KMMMMMTMMMIMMMMKMMK
>FUSION-ENST00000525476.2:106597-ENST00000340160.7:37961|4375
RVSHQIEGGQGR
>FUSION-ENST00000525476.2:106597-ENST00000340160.7:37961|2665
PSLAEIDKMILK
>FUSION-ENST00000525476.2:106597-ENST00000340160.7:37961|2697
GVGSAENASLLDWD
>FUSION-ENST00000525476.2:106597-ENST00000340160.7:37961|4863
MIHPPRPPK
>FUSION-ENST00000550730.1:6692-ENST00000322569.9:528|119
MPFSLPCVKQDHCLHEMR
>FUSION-ENST00000525476.2:106597-ENST00000340160.7:37961|2149
DLLQLSKK
>FUSION-ENST00000525476.2:106597-ENST00000340160.7:37961|3427
TSHLFPACQAPGDLR
>FUSION-ENST00000525476.2:106597-ENST00000340160.7:37961|4690
ASSTSFIR
>ENST00000427750.2|SNV-22877-C-G|6
MHTCSRTLESHGHLGCHLQMK
>FUSION-ENST00000525476.2:106597-ENST00000340160.7:37961|3394
MVKPHLYKNTK
>FUSION-ENST00000525476.2:106597-ENST00000340160.7:37961|3541
VIFLGTR
>FUSION-ENST00000525476.2:106597-ENST00000340160.7:37961|3862
MASILRGCWISHLR
>FUSION-ENST00000525476.2:106597-ENST00000340160.7:37961|3568
MVYQSQG
>FUSION-ENST00000525476.2:106597-ENST00000340160.7:37961|1118
TQPWRASPGGSR
>FUSION-ENST00000525476.2:106597-ENST00000340160.7:37961|2497
MQWRNLGLLRPPPPGFK
>FUSION-ENST00000525476.2:106597-ENST00000340160.7:37961|2272
RCLVGFGVCVQFGR
>ENST00000476522.5|SNV-47017-G-T|5
RILASWK
>FUSION-ENST00000525476.2:106597-ENST00000340160.7:37961|3814
LVIPATQEAETR
>FUSION-ENST00000525476.2:106597-ENST00000340160.7:37961|1553
GFHRVSQDGLHLLTS
>FUSION-ENST00000525476.2:106597-ENST00000340160.7:37961|852
CLLSLPSSLLEGK
>FUSION-ENST00000525476.2:106597-ENST00000340160.7:37961|3988
MGPRKPR
>ENST00000218089.13|MNV-123231-TA-T|3
DGIEFAFKSLIRK
>FUSION-ENST00000525476.2:106597-ENST00000340160.7:37961|1093
MGVCLLWSTGFVSDR
>FUSION-ENST00000525476.2:106597-ENST00000340160.7:37961|2713
MPAGTVIATRHSLGQDGGIKAGR
>FUSION-ENST00000525476.2:106597-ENST00000340160.7:37961|1048
LARLVSNSWPRGIHPLWPPK
>FUSION-ENST00000525476.2:106597-ENST00000340160.7:37961|3796
MSVAETNKQMYSVMFACIVHLRT
>FUSION-ENST00000525476.2:106597-ENST00000340160.7:37961|1900
MAGAGALYLGKDAVAQWSK
>FUSION-ENST00000525476.2:106597-ENST00000340160.7:37961|1835
GVGGTGTLCISLGGAFC
>ENST00000506274.1|SNV-19894-C-G|10
RALPHPSPQVATPSR
>FUSION-ENST00000525476.2:106597-ENST00000340160.7:37961|3741
SQQRYSNTKK
>FUSION-ENST00000525476.2:106597-ENST00000340160.7:37961|1371
LGTAAHTCSLNYSGG
>ENST00000325642.7|SNV-37469-G-C|4
KVHFFTQDHKPSNPLEKQR
>FUSION-ENST00000525476.2:106597-ENST00000340160.7:37961|3674
MVSLTFKV
>FUSION-ENST00000525476.2:106597-ENST00000340160.7:37961|414
PTHPHVPAPTGR
>FUSION-ENST00000525476.2:106597-ENST00000340160.7:37961|3121
AGVHDEYDLGQVTVNGTPG
>FUSION-ENST00000525476.2:106597-ENST00000340160.7:37961|845
LRPSPPPC
>ENST00000654051.1|SNV-6112-G-A|1
EPLDGDGHESTEPYAK
>FUSION-ENST00000525476.2:106597-ENST00000340160.7:37961|606
GWGDGTSRGRNNTR
>FUSION-ENST00000525476.2:106597-ENST00000340160.7:37961|4361
MVHTQERHSLFQPR
>FUSION-ENST00000525476.2:106597-ENST00000340160.7:37961|717
MRGHAQG
>FUSION-ENST00000525476.2:106597-ENST00000340160.7:37961|4640
EFHSCCPGWSAMVRSRLTTTSASR
>FUSION-ENST00000525476.2:106597-ENST00000340160.7:37961|3035
MAWLPVVMGRPCS
>FUSION-ENST00000525476.2:106597-ENST00000340160.7:37961|461
EQGGSRNFLSQASPGIASRLPTPR
>FUSION-ENST00000525476.2:106597-ENST00000340160.7:37961|4870
LSILSCVCHLPVLILNLVKFLCK
>FUSION-ENST00000525476.2:106597-ENST00000340160.7:37961|2180
RIFMLISSK
>FUSION-ENST00000525476.2:106597-ENST00000340160.7:37961|856
ATCVCECR
>FUSION-ENST00000525476.2:106597-ENST00000340160.7:37961|4539
WEDHLSMRSR
>FUSION-ENST00000525476.2:106597-ENST00000340160.7:37961|2246
MPPRPTDFCIFSR
>FUSION-ENST00000525476.2:106597-ENST00000340160.7:37961|4353
ASLYSSLGNR
>FUSION-ENST00000525476.2:106597-ENST00000340160.7:37961|767
HTRVSQVHAHVNTR
>FUSION-ENST00000525476.2:106597-ENST00000340160.7:37961|2328
TFLISDTFVFFFFLPSFGKAYR
>FUSION-ENST00000525476.2:106597-ENST00000340160.7:37961|1276
LVSLLAASVPLAAGTDWR
>FUSION-ENST00000525476.2:106597-ENST00000340160.7:37961|1979
RFSCLSVLSSWDYR
>FUSION-ENST00000525476.2:106597-ENST00000340160.7:37961|1029
AGAYPTWACGRR
>FUSION-ENST00000525476.2:106597-ENST00000340160.7:37961|1893
LVFLGNVPNYLLILYLLCLK
>FUSION-ENST00000525476.2:106597-ENST00000340160.7:37961|1803
MGGAQTR
>FUSION-ENST00000525476.2:106597-ENST00000340160.7:37961|4101
GVRPGDETEGDAPASLAWR
>FUSION-ENST00000525476.2:106597-ENST00000340160.7:37961|3118
MVFFFFFCPGCSCKEGW
>ENST00000425660.5|SNV-34612-G-C|2
ANRDKMTQDSLL
>ENST00000271588.9|SNV-336242-G-T|1
WDLWGPGLSPKEVKIK
>FUSION-ENST00000525476.2:106597-ENST00000340160.7:37961|3374
QNSLRGGK
>FUSION-ENST00000525476.2:106597-ENST00000340160.7:37961|4321
SNLSCSK
>FUSION-ENST00000525476.2:106597-ENST00000340160.7:37961|3341
LCLKGTK
>FUSION-ENST00000525476.2:106597-ENST00000340160.7:37961|2883
LPARPPLPETSLLGSCAVTY
>FUSION-ENST00000525476.2:106597-ENST00000340160.7:37961|1284
VSPVAWLGLDSR
>FUSION-ENST00000525476.2:106597-ENST00000340160.7:37961|2587
MAILPELICNPYHNPR
>FUSION-ENST00000525476.2:106597-ENST00000340160.7:37961|4119
MKSHSHVPDTWTHR
>ENST00000335542.13|SNV-3134-G-T|1
ALAGWLLPEDGGQAEGAEDELEVR
>FUSION-ENST00000525476.2:106597-ENST00000340160.7:37961|3388
MSHHALPRSIMLIAELVLVDSK
>FUSION-ENST00000525476.2:106597-ENST00000340160.7:37961|290
PQAAPCPQGFPGR
>FUSION-ENST00000525476.2:106597-ENST00000340160.7:37961|2598
ERYPMIMDQRLNIVK
>FUSION-ENST00000525476.2:106597-ENST00000340160.7:37961|3353
AVDRHHVGVR
>FUSION-ENST00000525476.2:106597-ENST00000340160.7:37961|4050
MEKATPFI
>FUSION-ENST00000525476.2:106597-ENST00000340160.7:37961|1163
AEKREGR
>FUSION-ENST00000525476.2:106597-ENST00000340160.7:37961|2787
LTARLAAAAVLPSHPWGVHFR
>FUSION-ENST00000525476.2:106597-ENST00000340160.7:37961|351
SSRPAWQTWRNPISIKNTK
>FUSION-ENST00000525476.2:106597-ENST00000340160.7:37961|5028
SSLRSINR
>ENST00000373542.9|SNV-103155-G-A|5
GPDWNTK
>FUSION-ENST00000525476.2:106597-ENST00000340160.7:37961|2253
IWAGCLLGNLSVNTWELSWGR
>FUSION-ENST00000525476.2:106597-ENST00000340160.7:37961|4702
MIRASASQSVGITGVSHR
>FUSION-ENST00000525476.2:106597-ENST00000340160.7:37961|1663
MFVTQAWR
>FUSION-ENST00000525476.2:106597-ENST00000340160.7:37961|3868
SLCIPRVMASILR
>ENST00000368194.7|SNV-76024-C-G|1
LSVDSQEGDSGLDSGTER
>FUSION-ENST00000525476.2:106597-ENST00000340160.7:37961|1790
AEPPGESGPIR
>FUSION-ENST00000529047.6:105948-ENST00000340160.7:37961|10
LLSGGHCKRTLAPLGPK
>FUSION-ENST00000525476.2:106597-ENST00000340160.7:37961|2141
WANDVNR
>FUSION-ENST00000525476.2:106597-ENST00000340160.7:37961|3404
MVAHVCNPSTLGG
>FUSION-ENST00000525476.2:106597-ENST00000340160.7:37961|1546
SITQAGMQWRDLGSLQLPPHR
>FUSION-ENST00000525476.2:106597-ENST00000340160.7:37961|3408
MSAVILEG
>FUSION-ENST00000525476.2:106597-ENST00000340160.7:37961|1524
DGDSPCWPGWF
>ENST00000343070.7|MNV-93165-AC-A|10
LMLHEQRSYPSSEMR
>FUSION-ENST00000525476.2:106597-ENST00000340160.7:37961|3375
MQNSLRGGK
>FUSION-ENST00000525476.2:106597-ENST00000340160.7:37961|4511
CLCRSCFFFVFSCFWFFFFFFF
>FUSION-ENST00000525476.2:106597-ENST00000340160.7:37961|1568
HFPCHQNLCK
>FUSION-ENST00000525476.2:106597-ENST00000340160.7:37961|54
TGEVGWHAAQR
>FUSION-ENST00000525476.2:106597-ENST00000340160.7:37961|4503
MRHHTWLILYF
>FUSION-ENST00000525476.2:106597-ENST00000340160.7:37961|522
RCCRLTGPR
>FUSION-ENST00000525476.2:106597-ENST00000340160.7:37961|1454
CHLFLIFQALVI
>FUSION-ENST00000525476.2:106597-ENST00000340160.7:37961|3887
LSETKDLRF
>FUSION-ENST00000525476.2:106597-ENST00000340160.7:37961|605
GRNNTRAR
>FUSION-ENST00000525476.2:106597-ENST00000340160.7:37961|4994
MCEEPEVQRD
>FUSION-ENST00000525476.2:106597-ENST00000340160.7:37961|1247
QGSGLLGQAQKWSAR
>FUSION-ENST00000525476.2:106597-ENST00000340160.7:37961|3168
AGRECGGNCWETPPHPR
>FUSION-ENST00000525476.2:106597-ENST00000340160.7:37961|839
RSLCTVSGPR
>FUSION-ENST00000525476.2:106597-ENST00000340160.7:37961|2067
MIISFMK
>FUSION-ENST00000525476.2:106597-ENST00000340160.7:37961|4989
PHPLLPLDFYVMQRLFR
>ENST00000369393.8|SNV-47103-C-G|8
QSEAVHLQREKFTFAATR
>FUSION-ENST00000525476.2:106597-ENST00000340160.7:37961|3560
TRYLSLMHLWK
>FUSION-ENST00000529047.6:106597-ENST00000340160.7:37961|3
VYPEATVR
>FUSION-ENST00000525476.2:106597-ENST00000340160.7:37961|2800
MDQFTCILIFHPPNEHTK
>ENST00000550804.6|SNV-5699-C-T|3
QEHMELMEQYK
>ENST00000393106.6|SNV-30860-G-A|1
QVLTNKSHLWVEEEVWR
>FUSION-ENST00000525476.2:106597-ENST00000340160.7:37961|2557
NWTPPHTIYK
>ENST00000505388.5|SNV-19894-C-G|5
NCLGFLR
>ENST00000619701.5|SNV-1103-C-A|5
RSAVDIELVELSYSVR
>ENST00000357063.7|SNV-2841-T-C|3
KDTILRTEQNSGR
>ENST00000512395.5|SNV-139038-C-G|3
EELEEAIERIHKTLMGQIPSEAEL
>FUSION-ENST00000525476.2:106597-ENST00000340160.7:37961|4220
CHHAWLVFVFFVK
>FUSION-ENST00000525476.2:106597-ENST00000340160.7:37961|3718
TPSQNTKKEPK
>FUSION-ENST00000525476.2:106597-ENST00000340160.7:37961|2701
PSSFRLGKGVGSAENASLLDWD
>ENST00000355585.9|SNV-94866-G-A|5
CRTPTWTDR
>FUSION-ENST00000525476.2:106597-ENST00000340160.7:37961|4094
RGLSQVGGGAGPRMCDI
>FUSION-ENST00000525476.2:106597-ENST00000340160.7:37961|1753
CCVLWKRQLCQER
>FUSION-ENST00000525476.2:106597-ENST00000340160.7:37961|1078
TRGNPASVGSR
>FUSION-ENST00000525476.2:106597-ENST00000340160.7:37961|3774
GVREYTGVAGSR
>FUSION-ENST00000525476.2:106597-ENST00000340160.7:37961|1633
SRPAFASL
>FUSION-ENST00000525476.2:106597-ENST00000340160.7:37961|5038
MTSTMTSQR
>FUSION-ENST00000525476.2:106597-ENST00000340160.7:37961|1223
MRHLPMPK
>FUSION-ENST00000525476.2:106597-ENST00000340160.7:37961|4740
MHMWPNVSKSR
>FUSION-ENST00000525476.2:106597-ENST00000340160.7:37961|4021
RQGICCQQGT
>FUSION-ENST00000525476.2:106597-ENST00000340160.7:37961|255
MQVLVTGGTVGHPLGTGGLGA
>FUSION-ENST00000525476.2:106597-ENST00000340160.7:37961|3906
MILLSQPPK
>FUSION-ENST00000525476.2:106597-ENST00000340160.7:37961|3844
MTLICPRR
>FUSION-ENST00000525476.2:106597-ENST00000340160.7:37961|4617
ISFFFFLRWSLALSPR
>FUSION-ENST00000525476.2:106597-ENST00000340160.7:37961|3895
SKNFCGV
>FUSION-ENST00000525476.2:106597-ENST00000340160.7:37961|2227
ESCSVTQAR
>FUSION-ENST00000525476.2:106597-ENST00000340160.7:37961|3138
MGIVGQCGEYSHLSNRK
>FUSION-ENST00000525476.2:106597-ENST00000340160.7:37961|3513
MYYLYLLQQLWR
>ENST00000369415.9|SNV-31997-C-T|1
VNTDINFEVFIYKVDGLSDDHK
>ENST00000524792.5|MNV-120869-AG-A|12
ISVPFMPK
>FUSION-ENST00000525476.2:106597-ENST00000340160.7:37961|1530
WSLALSPRLECNGAISAHCNFR
>FUSION-ENST00000525476.2:106597-ENST00000340160.7:37961|2494
QWRNLGLLRPPPPGFKR
>FUSION-ENST00000525476.2:106597-ENST00000340160.7:37961|2424
MPVIPATQEAEAGESLEPGR
>FUSION-ENST00000525476.2:106597-ENST00000340160.7:37961|3805
ESHSVAQAGVQWHNLSSLR
>FUSION-ENST00000525476.2:106597-ENST00000340160.7:37961|4442
MPLHKKYIL
>FUSION-ENST00000525476.2:106597-ENST00000340160.7:37961|4006
DISATASAR
>FUSION-ENST00000525476.2:106597-ENST00000340160.7:37961|5103
LTATSASWVQAILLPQPPE
>ENST00000553521.5|SNV-41298-C-T|6
MSGCRVFIGRLNPVAR
>FUSION-ENST00000525476.2:106597-ENST00000340160.7:37961|2148
DLLQLSKKK
>FUSION-ENST00000525476.2:106597-ENST00000340160.7:37961|1140
TDSPPLCQDAADCSGPGAPICQR
>ENST00000527900.1|SNV-102298-C-T|1
VPVHQHSPSEPFLEKPVLDMTQ
>ENST00000532373.1|SNV-2206-G-A|1
GLYRERSFPHDVQFFDLR
>FUSION-ENST00000525476.2:106597-ENST00000340160.7:37961|4592
APLHSSLGDRAR
>FUSION-ENST00000525476.2:106597-ENST00000340160.7:37961|2249
MRFSKEFLC
>ENST00000504154.6|SNV-239983-C-T|1
GLTEIPTNLPEIITEIRLEQNTIK
>ENST00000382899.8|SNV-234242-T-G|2
YCRLRTLK
>FUSION-ENST00000525476.2:106597-ENST00000340160.7:37961|2046
VMGTQISR
>FUSION-ENST00000525476.2:106597-ENST00000340160.7:37961|553
WPSSTQRRCVWR
>FUSION-ENST00000525476.2:106597-ENST00000340160.7:37961|4532
LYDCIPAWTTE
>FUSION-ENST00000525476.2:106597-ENST00000340160.7:37961|2820
TCPLPSDWGKELAVLR
>FUSION-ENST00000525476.2:106597-ENST00000340160.7:37961|4692
WSFALVAQAGV
>ENST00000615910.4|SNV-11520-T-G|1
LACKYSPALNKMFCQLAK
>FUSION-ENST00000525476.2:106597-ENST00000340160.7:37961|2314
QIFTASTLWSVGIR
>ENST00000349466.6|SNV-23684-G-T|4
LKTSPTEVLADNTNDLEKR
>FUSION-ENST00000525476.2:106597-ENST00000340160.7:37961|1399
MPLHSSLGNKSETPSQK
>FUSION-ENST00000525476.2:106597-ENST00000340160.7:37961|3581
MLARLVLNSWPHVIHWP
>FUSION-ENST00000525476.2:106597-ENST00000340160.7:37961|4235
LPPQPPK
>FUSION-ENST00000525476.2:106597-ENST00000340160.7:37961|3243
MGFEPAWGLVWVAGWGLITAVMR
>ENST00000615910.4|SNV-11520-T-G|2
LACKYSPALNK
>FUSION-ENST00000532864.6:237503-ENST00000321505.9:279929|23
ININILSVCKAYR
>FUSION-ENST00000525476.2:106597-ENST00000340160.7:37961|3824
LMARHGGSCL
>FUSION-ENST00000525476.2:106597-ENST00000340160.7:37961|1186
SHGTSRCRSWVSGPDAPPGAAGGGS
>ENST00000304457.11|SNV-9214-A-T|1
IFIKPNAQKPLPQALSKVRR
>FUSION-ENST00000525476.2:106597-ENST00000340160.7:37961|1526
RPLSCWANFCTFSRDGDSPCWPGWF
>FUSION-ENST00000525476.2:106597-ENST00000340160.7:37961|4877
MIMMLSILSCVCHLPVLILNLVK
>ENST00000460155.1|SNV-95822-C-A|1
NYTGCLPRAPCYRFYSTR
>FUSION-ENST00000525476.2:106597-ENST00000340160.7:37961|1741
GICQLAFAENSKWVSGLSALWR
>FUSION-ENST00000525476.2:106597-ENST00000340160.7:37961|2324
MSYPGSFLKHSFSCPLFFTVLSF
>FUSION-ENST00000525476.2:106597-ENST00000340160.7:37961|3014
MQDLRPISLGFGRPSKR
>FUSION-ENST00000525476.2:106597-ENST00000340160.7:37961|813
MPPRPLKPAR
>FUSION-ENST00000525476.2:106597-ENST00000340160.7:37961|3495
GLSGKDLKAC
>ENST00000361354.9|SNV-36717-T-A|2
THGASDREYPR
>FUSION-ENST00000525476.2:106597-ENST00000340160.7:37961|17
LWATPTTQTTWSSK
>FUSION-ENST00000525476.2:106597-ENST00000340160.7:37961|4683
MILAHRNLR
>FUSION-ENST00000525476.2:106597-ENST00000340160.7:37961|2513
NCTSSESTFVHQRTLSRK
>FUSION-ENST00000525476.2:106597-ENST00000340160.7:37961|3115
MGWKGSRK
>FUSION-ENST00000525476.2:106597-ENST00000340160.7:37961|2640
AYREAANQVAFPQK
>FUSION-ENST00000525476.2:106597-ENST00000340160.7:37961|1884
DAIAFLVSLRR
>FUSION-ENST00000525476.2:106597-ENST00000340160.7:37961|3033
MVCDHTMAR
>FUSION-ENST00000525476.2:106597-ENST00000340160.7:37961|2163
PTVARVR
>FUSION-ENST00000525476.2:106597-ENST00000340160.7:37961|4875
MMLSILSCVCHLPVLILNLVK
>FUSION-ENST00000525476.2:106597-ENST00000340160.7:37961|2812
FWIGTKK
>FUSION-ENST00000525476.2:106597-ENST00000340160.7:37961|1020
AASSRTPAALRWAELEQR
>FUSION-ENST00000525476.2:106597-ENST00000340160.7:37961|1255
QCTLATGSSLSERTSPRPAR
>ENST00000559123.5|SNV-2583-T-C|1
NAYAVLHDIILKNFEKLK
>ENST00000651629.1|SNV-15401-C-A|2
SLRPIKVDSQEHK
>ENST00000306151.9|SNV-33285-C-T|1
YRLFQLYK
>ENST00000616430.1|SNV-203-G-C|6
MGGSCAHR
>ENST00000367080.8|SNV-37951-C-T|3
NYSVGSRLLKPLSPLRAQDMQEGAD
>ENST00000506274.1|SNV-19894-C-G|12
SSPLSPLVSPQSPLPLCGAVRSRR
>FUSION-ENST00000525476.2:106597-ENST00000340160.7:37961|3626
EGRIVCHLFC
>FUSION-ENST00000525476.2:106597-ENST00000340160.7:37961|2735
ISNSGCPELHLR
>FUSION-ENST00000525476.2:106597-ENST00000340160.7:37961|1060
SGPAGSKNTGKSCQCR
>FUSION-ENST00000525476.2:106597-ENST00000340160.7:37961|97
MEGAGPARDSLGGSAGVR
>FUSION-ENST00000525476.2:106597-ENST00000340160.7:37961|2143
TTSPAEKWANDVNR
>ENST00000580146.1|SNV-817184-C-A|3
LEMPRPVHSSLSLSLLSQAPVSSIR
>FUSION-ENST00000525476.2:106597-ENST00000340160.7:37961|4347
NKKNPEILELNCVVTDMK
>FUSION-ENST00000525476.2:106597-ENST00000340160.7:37961|3717
KEPKGGNNPDVHQPMNG
>FUSION-ENST00000525476.2:106597-ENST00000340160.7:37961|5074
GGHVGEGSPQTTCLMELKK
>FUSION-ENST00000528224.2:106597-ENST00000340160.7:37961|6
EPWHLWAQRERHQWK
>FUSION-ENST00000525476.2:106597-ENST00000340160.7:37961|4628
CHHTRLILYFY
>ENST00000283351.9|SNV-99279-G-T|1
LQKSVNLS
>FUSION-ENST00000525476.2:106597-ENST00000340160.7:37961|3184
VLCFLPLAPQAKRLYYCCCR
>ENST00000361428.3|SNV-30925-A-C|4
LVEIHLRESVNQDQESQELRK
>FUSION-ENST00000525476.2:106597-ENST00000340160.7:37961|2655
TTKRILR
>FUSION-ENST00000525476.2:106597-ENST00000340160.7:37961|2888
ARSEVTE
>FUSION-ENST00000525476.2:106597-ENST00000340160.7:37961|2725
SSTTWLDR
>ENST00000396352.8|SNV-44062-C-A|3
QIKIWFQNRSMK
>FUSION-ENST00000525476.2:106597-ENST00000340160.7:37961|2399
VPIQKGQGWARWLMPVIPALWDA
>FUSION-ENST00000525476.2:106597-ENST00000340160.7:37961|3433
MSQPCSESVHSFIHSTTVLC
>FUSION-ENST00000525476.2:106597-ENST00000340160.7:37961|4276
CSTKFGT
>FUSION-ENST00000525476.2:106597-ENST00000340160.7:37961|110
MSLVSPLEIRQGK
>FUSION-ENST00000525476.2:106597-ENST00000340160.7:37961|5016
MDVALCCVVK
>FUSION-ENST00000525476.2:106597-ENST00000340160.7:37961|1817
PLCNLIVT
>FUSION-ENST00000525476.2:106597-ENST00000340160.7:37961|2243
PPRPTDFCIFSRYGVSPCWPGWSR
>FUSION-ENST00000525476.2:106597-ENST00000340160.7:37961|229
GLVPAPIELTVWRR
>FUSION-ENST00000525476.2:106597-ENST00000340160.7:37961|356
VQWFMPVIPAVWEAEAGGSLEAR
>FUSION-ENST00000525476.2:106597-ENST00000340160.7:37961|2286
MVGTRVFSACSRPRL
>FUSION-ENST00000525476.2:106597-ENST00000340160.7:37961|3113
GSRKLLIVILGK
>FUSION-ENST00000525476.2:106597-ENST00000340160.7:37961|2974
TPLPFHLSTR
>FUSION-ENST00000525476.2:106597-ENST00000340160.7:37961|2816
MHRFWIGTK
>FUSION-ENST00000525476.2:106597-ENST00000340160.7:37961|3640
SVLFANK
>FUSION-ENST00000525476.2:106597-ENST00000340160.7:37961|4935
MCTLVKPSLQSRE
>FUSION-ENST00000525476.2:106597-ENST00000340160.7:37961|872
VRGCSPRLPLLPALGGPPDR
>FUSION-ENST00000525476.2:106597-ENST00000340160.7:37961|4557
SHCTWQTPK
>FUSION-ENST00000525476.2:106597-ENST00000340160.7:37961|1102
AWDGWGLLPMSRPR
>FUSION-ENST00000525476.2:106597-ENST00000340160.7:37961|685
LYTGYGVLSPPGR
>FUSION-ENST00000525476.2:106597-ENST00000340160.7:37961|63
MVNGPTTPIPVK
>FUSION-ENST00000525476.2:106597-ENST00000340160.7:37961|1765
MKRAPGR
>FUSION-ENST00000525476.2:106597-ENST00000340160.7:37961|143
MENWGGRLACCAAPGR
>ENST00000570285.1|SNV-73502-T-C|2
MSASVWVGCISGTESAAKKIQF
>ENST00000523649.1|SNV-179-G-T|1
MRSASSATQVHK
>FUSION-ENST00000525476.2:106597-ENST00000340160.7:37961|1490
WCSWTLEFLSVFP
>FUSION-ENST00000525476.2:106597-ENST00000340160.7:37961|3846
SILAFNK
>FUSION-ENST00000525476.2:106597-ENST00000340160.7:37961|3875
SLEPRSLKPAWAT
>ENST00000335080.6|SNV-24472-G-A|3
VALISPTVLKENGIPFNRITQEAGK
>FUSION-ENST00000525476.2:106597-ENST00000340160.7:37961|4867
MVSLLNFSHLK
>FUSION-ENST00000525476.2:106597-ENST00000340160.7:37961|1146
TWALGSVCHLWGQGLPQAILLR
>FUSION-ENST00000525476.2:106597-ENST00000340160.7:37961|1726
QVPHTLLASLWLILACK
>FUSION-ENST00000525476.2:106597-ENST00000340160.7:37961|3029
MVCDHTMARVLATPLSSLFPSRR
>FUSION-ENST00000525476.2:106597-ENST00000340160.7:37961|2566
SQTQNPHNL
>FUSION-ENST00000525476.2:106597-ENST00000340160.7:37961|1086
MTFSKSAWFLNDSHDGPHPSRSLL
>FUSION-ENST00000525476.2:106597-ENST00000340160.7:37961|3923
MFPPRLK
>FUSION-ENST00000525476.2:106597-ENST00000340160.7:37961|2920
EVTWTSVYASALFPSA
>FUSION-ENST00000525476.2:106597-ENST00000340160.7:37961|2578
GYYLAIQRSEVLAHTTTR
>ENST00000164024.5|SNV-7039-C-G|2
QRFHLTLSLSLATVQQSGLLFYNGR
>FUSION-ENST00000525476.2:106597-ENST00000340160.7:37961|645
AEQWGSLPFQSLWDGVLPVHK
>FUSION-ENST00000525476.2:106597-ENST00000340160.7:37961|1027
RTSASTGVPSSAGSPPRTPR
>FUSION-ENST00000525476.2:106597-ENST00000340160.7:37961|4467
PESSKMLK
>FUSION-ENST00000525476.2:106597-ENST00000340160.7:37961|3391
VKPHLYKNTKN
>ENST00000266754.9|INDEL-50638-A-AGCTTGTACCT|2
CPKLPKAACT
>FUSION-ENST00000525476.2:106597-ENST00000340160.7:37961|2133
QLALIIAILGAAVANE
>FUSION-ENST00000525476.2:106597-ENST00000340160.7:37961|2139
WANDVNRQFTKGK
>FUSION-ENST00000525476.2:106597-ENST00000340160.7:37961|3627
VPKEGRIVCHLFC
>FUSION-ENST00000525476.2:106597-ENST00000340160.7:37961|150
IAPYVAHNFSKLFSMENWGGR
>FUSION-ENST00000525476.2:106597-ENST00000340160.7:37961|1169
WSRLPPPPTWTR
>FUSION-ENST00000525476.2:106597-ENST00000340160.7:37961|2939
DPVFWPCGETGP
>ENST00000479423.1|SNV-234242-T-G|1
IFNIQLLVTNNFSPTIGIVV
>FUSION-ENST00000525476.2:106597-ENST00000340160.7:37961|4783
SSSSHLM
>FUSION-ENST00000525476.2:106597-ENST00000340160.7:37961|2689
WSRKVRPGESAAAQQVDGLR
>ENST00000427750.2|SNV-22872-C-T|6
MHTCSRILQSHGHLGCHLQMK
>FUSION-ENST00000525476.2:106597-ENST00000340160.7:37961|2899
MISAHCNPCLPGSSDSSASASR
>FUSION-ENST00000525476.2:106597-ENST00000340160.7:37961|5000
SLIISILFILENICLLQCVRNQRFR
>FUSION-ENST00000525476.2:106597-ENST00000340160.7:37961|545
MVQVEGVQGR
>FUSION-ENST00000525476.2:106597-ENST00000340160.7:37961|55
LPTTSASSSAWRTGEVGWHAAQR
>FUSION-ENST00000525476.2:106597-ENST00000340160.7:37961|4329
EWPQADEK
>ENST00000345617.7|SNV-286370-C-T|1
IIPKPSEPVRQPESHPEETEEELR
>FUSION-ENST00000429002.6:73262-ENST00000293525.5:52613|24
LLRTQLR
>FUSION-ENST00000525476.2:106597-ENST00000340160.7:37961|4673
MTTSSRPHLLIR
>FUSION-ENST00000525476.2:106597-ENST00000340160.7:37961|2708
MTGRQGSTWL
>FUSION-ENST00000525476.2:106597-ENST00000340160.7:37961|3290
EREGQEYIVK
>FUSION-ENST00000525476.2:106597-ENST00000340160.7:37961|4140
MDPGVRRTGWSSGLALISK
>FUSION-ENST00000525476.2:106597-ENST00000340160.7:37961|2448
AVKKQNPGPEGQR
>FUSION-ENST00000525476.2:106597-ENST00000340160.7:37961|1132
GGDSVWFIVLVRPK
>ENST00000540892.1|SNV-199028-T-G|7
MWGHILGKEISWTSFYR
>FUSION-ENST00000525476.2:106597-ENST00000340160.7:37961|3111
KLLIVILGKDR
>FUSION-ENST00000525476.2:106597-ENST00000340160.7:37961|58
MLPTTSASSSAWR
>ENST00000477921.1|SNV-1165-A-T|4
MQGCPQMSLSMSSQRPLLSWLR
>FUSION-ENST00000525476.2:106597-ENST00000340160.7:37961|4580
LFSTSATAFYISINSA
>FUSION-ENST00000528224.2:106597-ENST00000340160.7:37961|2
EVSISWTTLK
>ENST00000460155.1|SNV-95822-C-A|10
YCPDNLEVYFEDEDREELYRVPAK
>FUSION-ENST00000525476.2:106597-ENST00000340160.7:37961|4934
CTLVKPSLQSRE
>FUSION-ENST00000525476.2:106597-ENST00000340160.7:37961|2860
HSHISSSQ
>FUSION-ENST00000525476.2:106597-ENST00000340160.7:37961|4117
QRVMPQPR
>FUSION-ENST00000525476.2:106597-ENST00000340160.7:37961|1816
MGTSDLPM
>FUSION-ENST00000525476.2:106597-ENST00000340160.7:37961|3046
MTSMTLGKSL
>ENST00000485871.1|SNV-439658-G-C|6
MDLDHRIPQCPR
>FUSION-ENST00000525476.2:106597-ENST00000340160.7:37961|3701
ESRLLVARGWGWVGMGNDS
>FUSION-ENST00000525476.2:106597-ENST00000340160.7:37961|4087
GGGCACIDHCGILRA
>FUSION-ENST00000525476.2:106597-ENST00000340160.7:37961|5007
YMLCINVKCINIK
>FUSION-ENST00000525476.2:106597-ENST00000340160.7:37961|3054
MKHEWRWLGSMTSMTLGK
>FUSION-ENST00000525476.2:106597-ENST00000340160.7:37961|261
MSLFLFSPSKMFSTGCSGSCL
>FUSION-ENST00000525476.2:106597-ENST00000340160.7:37961|4638
VRSRLTTTSASR
>FUSION-ENST00000525476.2:106597-ENST00000340160.7:37961|1993
MYPLSLPSPCMVI
>FUSION-ENST00000525476.2:106597-ENST00000340160.7:37961|3381
ERGILIALHVNFSLMQNSLR
>FUSION-ENST00000525476.2:106597-ENST00000340160.7:37961|2106
IPFYTTR
>FUSION-ENST00000525476.2:106597-ENST00000340160.7:37961|1681
VRERQVGGGGLV
>ENST00000393106.6|SNV-30860-G-A|2
YDLVNLAVKQVLTNK
>FUSION-ENST00000525476.2:106597-ENST00000340160.7:37961|4160
HKHTQGAGRGCSHL
>ENST00000368721.5|SNV-57293-G-C|2
DYFLNCSPLRMADVIR
>FUSION-ENST00000525476.2:106597-ENST00000340160.7:37961|840
MRSLCTVSGPR
>FUSION-ENST00000525476.2:106597-ENST00000340160.7:37961|4207
VVVLLLMDDRPEVQR
>FUSION-ENST00000525476.2:106597-ENST00000340160.7:37961|2137
MWGDRHSVVFLVAV
>FUSION-ENST00000525476.2:106597-ENST00000340160.7:37961|3447
AFRPQPR
>FUSION-ENST00000525476.2:106597-ENST00000340160.7:37961|2112
PVIPALWEAKVGR
>FUSION-ENST00000525476.2:106597-ENST00000340160.7:37961|2779
LLLFAELQNNK
>FUSION-ENST00000525476.2:106597-ENST00000340160.7:37961|281
TGRRPLR
>ENST00000264852.8|SNV-79892-C-G|2
LKIDLGIFR
>FUSION-ENST00000525476.2:106597-ENST00000340160.7:37961|859
HEQVQAAR
>ENST00000538116.5|SNV-27491-G-A|6
AKSTGMYLR
>FUSION-ENST00000525476.2:106597-ENST00000340160.7:37961|4644
EFHSCCPGWSAMVR
>FUSION-ENST00000525476.2:106597-ENST00000340160.7:37961|334
INQGATGCSELRLCH
>FUSION-ENST00000525476.2:106597-ENST00000340160.7:37961|379
APGVRWGRFFASWLR
>ENST00000555612.5|SNV-379546-G-C|2
LTASLAQFEQK
>FUSION-ENST00000525476.2:106597-ENST00000340160.7:37961|4509
SCFFFVFSCFWFFFFFFF
>ENST00000506538.6|INDEL-12526-C-CA|3
INQPNEKCTLYSNCRTDISP
>FUSION-ENST00000525476.2:106597-ENST00000340160.7:37961|2313
QIFTASTLWSVGIRGLLLR
>ENST00000427750.2|SNV-22872-C-T|2
ILQSHGHLGCHLQMK
>FUSION-ENST00000525476.2:106597-ENST00000340160.7:37961|4222
FSSALLAFDCPIPTGCK
>FUSION-ENST00000525476.2:106597-ENST00000340160.7:37961|1783
MLVRLVLNSQP
>FUSION-ENST00000525476.2:106597-ENST00000340160.7:37961|1607
GAQTMELGQPPASGLWACAGLCPR
>FUSION-ENST00000525476.2:106597-ENST00000340160.7:37961|4061
MGPSGGR
>FUSION-ENST00000525476.2:106597-ENST00000340160.7:37961|1042
MGGVQPGLWH
>FUSION-ENST00000525476.2:106597-ENST00000340160.7:37961|1873
LTATSASRVQANSPVSASR
>FUSION-ENST00000525476.2:106597-ENST00000340160.7:37961|2901
MDLWSCLCAWFPGWNEMSVS
>FUSION-ENST00000525476.2:106597-ENST00000340160.7:37961|4972
IIQKLLWSKTIDFQFVK
>ENST00000380817.8|SNV-20140-G-T|6
GERRGQVPCMSVWEYVDR
>FUSION-ENST00000525476.2:106597-ENST00000340160.7:37961|1954
WPRAKEPGSHR
>FUSION-ENST00000525476.2:106597-ENST00000340160.7:37961|2479
SIILWDHHRICISSLTATSCGTYL
>ENST00000322507.13|SNV-40338-G-A|1
DITDTSIGAY
>FUSION-ENST00000525476.2:106597-ENST00000340160.7:37961|3090
MAQIILHFIDQETKVQK
>FUSION-ENST00000525476.2:106597-ENST00000340160.7:37961|1827
LLDSSDTPASAS
>ENST00000488436.1|SNV-4948-G-A|2
MVDTFYAIELVMR
>FUSION-ENST00000525476.2:106597-ENST00000340160.7:37961|195
MSGTEGPCAQSALTHASGSTLPPR
>ENST00000485713.5|SNV-12776-G-A|5
RTLAHGAVLLDLDQQTLPR
>FUSION-ENST00000525476.2:106597-ENST00000340160.7:37961|652
AGLVPIR
>ENST00000506274.1|SNV-19894-C-G|5
APTETPQLRGLGAR
>FUSION-ENST00000525476.2:106597-ENST00000340160.7:37961|1159
MGGGFCPCLVPDK
>FUSION-ENST00000525476.2:106597-ENST00000340160.7:37961|208
RPHCLYPGGPGFGEDR
>FUSION-ENST00000525476.2:106597-ENST00000340160.7:37961|819
ASPQPCP
>FUSION-ENST00000525476.2:106597-ENST00000340160.7:37961|445
RPPHLVSVAQGARAGLPASPAGPRR
>FUSION-ENST00000525476.2:106597-ENST00000340160.7:37961|3085
AIITRADHWGHFFGHLYRAR
>FUSION-ENST00000525476.2:106597-ENST00000340160.7:37961|3357
MSTRAVDR
>FUSION-ENST00000525476.2:106597-ENST00000340160.7:37961|2122
IYYSSVR
>FUSION-ENST00000525476.2:106597-ENST00000340160.7:37961|955
LLGAQVR
>FUSION-ENST00000525476.2:106597-ENST00000340160.7:37961|2705
LTIIFPLQAL
>ENST00000242108.9|SNV-1616-G-A|3
MDDINAAFLDR
>ENST00000254508.7|SNV-54288-C-A|3
AEAKGSTTLLVSYRHGHVHLSAK
>FUSION-ENST00000525476.2:106597-ENST00000340160.7:37961|2789
GCGGVAGRRLTAR
>FUSION-ENST00000525476.2:106597-ENST00000340160.7:37961|1743
KGICQLAFAENSKWVSGLSALWR
>FUSION-ENST00000525476.2:106597-ENST00000340160.7:37961|2422
MPVIPATQEAEAGESLEPGRQR
>FUSION-ENST00000525476.2:106597-ENST00000340160.7:37961|1449
RLSAPAAR
>FUSION-ENST00000525476.2:106597-ENST00000340160.7:37961|238
MFTSIHHGHPVLGAGFIR
>FUSION-ENST00000525476.2:106597-ENST00000340160.7:37961|4534
SRGCSESRLYDCIPAWTTE
>FUSION-ENST00000525476.2:106597-ENST00000340160.7:37961|1409
FLCSLLKTKWLSQVF
>FUSION-ENST00000525476.2:106597-ENST00000340160.7:37961|801
TTPRPPPR
>FUSION-ENST00000525476.2:106597-ENST00000340160.7:37961|3159
MLICHMQILLPPAVW
>FUSION-ENST00000525476.2:106597-ENST00000340160.7:37961|4781
KLDFESNC
>ENST00000308511.8|SNV-14043-C-T|2
QLVSRVVTQNICQYRSL
>ENST00000612417.4|SNV-82068-G-C|1
AELHREDFEHVK
>FUSION-ENST00000525476.2:106597-ENST00000340160.7:37961|3075
DETDVSTTQS
>ENST00000504154.6|SNV-239983-C-T|3
GKGLTEIPTNLPEIITEIR
>FUSION-ENST00000525476.2:106597-ENST00000340160.7:37961|4805
MSHCTWPFKK
>FUSION-ENST00000525476.2:106597-ENST00000340160.7:37961|4362
MVHTQER
>FUSION-ENST00000525476.2:106597-ENST00000340160.7:37961|4027
GLVGPEDS
>FUSION-ENST00000525476.2:106597-ENST00000340160.7:37961|690
TFHCTLSPGPFSQR
>FUSION-ENST00000525476.2:106597-ENST00000340160.7:37961|126
VMGCRFW
>FUSION-ENST00000525476.2:106597-ENST00000340160.7:37961|3274
MCLSAPGFFA
>FUSION-ENST00000525476.2:106597-ENST00000340160.7:37961|4742
MHMWPNVSK
>ENST00000461701.5|SNV-3912-G-A|8
RWTCISRLPSCTSCCSWQR
>ENST00000506274.1|SNV-19894-C-G|14
SSPLSPLVSPQSPLPLCGAVR
>FUSION-ENST00000525476.2:106597-ENST00000340160.7:37961|2730
MKGQIMGL
>ENST00000561583.5|SNV-16135-C-G|4
MSSLSPVPWMIQSQHHK
>FUSION-ENST00000525476.2:106597-ENST00000340160.7:37961|3484
PEPSSSLPGLILFSVT
>FUSION-ENST00000525476.2:106597-ENST00000340160.7:37961|4306
MVLTSLSSGTVFQFNP
>ENST00000369663.10|SNV-453-G-T|1
GSPCSILSLKAHAFSVEALIGAEK
>ENST00000357063.7|SNV-2841-T-C|1
DTILRTEQNSGRTILIK
>FUSION-ENST00000525476.2:106597-ENST00000340160.7:37961|392
GAASQPPGARIGK
>FUSION-ENST00000525476.2:106597-ENST00000340160.7:37961|234
NQMGLVPAPIELTVWRR
>FUSION-ENST00000525476.2:106597-ENST00000340160.7:37961|1772
WGLSCSSS
>FUSION-ENST00000525476.2:106597-ENST00000340160.7:37961|2429
MGGPQLQKKILIPV
>FUSION-ENST00000525476.2:106597-ENST00000340160.7:37961|4651
MISNSRLQVIRPPRPPK
>FUSION-ENST00000525476.2:106597-ENST00000340160.7:37961|1655
VSLAWWVGCLCCLHPR
>FUSION-ENST00000525476.2:106597-ENST00000340160.7:37961|1799
GGAQTRTELREVAAR
>ENST00000460155.1|SNV-95822-C-A|8
EELYRVPAKSTLLQVLQHQR
>FUSION-ENST00000525476.2:106597-ENST00000340160.7:37961|2228
MESCSVTQAR
>FUSION-ENST00000525476.2:106597-ENST00000340160.7:37961|4318
MNIRDPHLDIS
>FUSION-ENST00000525476.2:106597-ENST00000340160.7:37961|1268
GWPRPWK
>FUSION-ENST00000525476.2:106597-ENST00000340160.7:37961|1518
LSSACGPPPEGLPGAQHCIYK
>FUSION-ENST00000525476.2:106597-ENST00000340160.7:37961|25
MSAPGGGCR
>ENST00000388887.7|SNV-165959-G-T|2
CVDLHFQDTTVWVFHLR
>FUSION-ENST00000528224.2:106597-ENST00000340160.7:37961|4
HQWKEVSISWTTLK
>FUSION-ENST00000525476.2:106597-ENST00000340160.7:37961|2519
VAHACNPSYSGG
>ENST00000308893.9|SNV-8870-C-T|1
HCFVLRERPPTVIMDLIQRTK
>FUSION-ENST00000525476.2:106597-ENST00000340160.7:37961|3270
WPLFRLYT
>FUSION-ENST00000525476.2:106597-ENST00000340160.7:37961|1601
MEKAVGSECGVDR
>FUSION-ENST00000525476.2:106597-ENST00000340160.7:37961|585
VGEGVSAPERGGVEAKPCGEQR
>FUSION-ENST00000525476.2:106597-ENST00000340160.7:37961|309
VSVNTRVPATVWVCAQPCPCR
>ENST00000492432.5|INDEL-108515-A-AA|4
NTNEEISQAILDFRNAKK
>ENST00000278198.2|SNV-1344032-G-C|2
LDLGELKTLSYISEGAFEGLSNLR
>FUSION-ENST00000525476.2:106597-ENST00000340160.7:37961|4835
ILAYLQPPPAGFK
>FUSION-ENST00000525476.2:106597-ENST00000340160.7:37961|792
MSTWLLGR
>FUSION-ENST00000525476.2:106597-ENST00000340160.7:37961|2823
MNYSCFHNYYKTCPLPSDWGK
>FUSION-ENST00000525476.2:106597-ENST00000340160.7:37961|3807
ESLEPGRRR
>FUSION-ENST00000525476.2:106597-ENST00000340160.7:37961|3656
MAEEHKL
>ENST00000322507.13|SNV-40338-G-A|2
GSPQDLVTKDITDTSIGAY
>FUSION-ENST00000525476.2:106597-ENST00000340160.7:37961|1780
LVLNSQP
>FUSION-ENST00000525476.2:106597-ENST00000340160.7:37961|1868
TLYTGDSLSSCLFFPAGYSSGSK
>FUSION-ENST00000525476.2:106597-ENST00000340160.7:37961|1654
MVSLAWWVGCLCCLHPRTAWPVGR
>FUSION-ENST00000525476.2:106597-ENST00000340160.7:37961|3136
KSLTHEHVVSFLSFR
>FUSION-ENST00000525476.2:106597-ENST00000340160.7:37961|402
SASPSHVEGPQPAR
>FUSION-ENST00000525476.2:106597-ENST00000340160.7:37961|3678
ICLTVCLLLNTWLISR
>FUSION-ENST00000525476.2:106597-ENST00000340160.7:37961|2574
SEVLAHTTTRMNLESNMLSER
>ENST00000619701.5|SNV-1103-C-A|6
FSHLPKRSAVDIELVELSYSVR
>FUSION-ENST00000525476.2:106597-ENST00000340160.7:37961|874
GVKVRGCSPR
>FUSION-ENST00000528224.2:106597-ENST00000340160.7:37961|7
EPWHLWAQRER
>FUSION-ENST00000550730.1:6692-ENST00000322569.9:528|103
HSGARTQVRVGK
>FUSION-ENST00000525476.2:106597-ENST00000340160.7:37961|826
MSRRLGR
>FUSION-ENST00000525476.2:106597-ENST00000340160.7:37961|3475
SISIFLSPSACPSFIIR
>ENST00000611519.4|SNV-1139-G-T|4
LKLLEITPVVCNVEQVR
>ENST00000580146.1|SNV-817184-C-A|1
PRPVHSSLSLSLLSQAPVSSIR
>FUSION-ENST00000525476.2:105948-ENST00000340160.7:37961|78
ENWGECIQKLLSGGHCKR
>FUSION-ENST00000525476.2:106597-ENST00000340160.7:37961|979
EDPHVGSEVDIEYTEAGSAQRR
>FUSION-ENST00000525476.2:106597-ENST00000340160.7:37961|789
STWLLGRK
>FUSION-ENST00000525476.2:106597-ENST00000340160.7:37961|2693
NTPLLMWSR
>FUSION-ENST00000525476.2:106597-ENST00000340160.7:37961|5050
LFLLLASLQ
>ENST00000664954.1|SNV-4689-C-G|5
SRGLDSEQCAQR
>FUSION-ENST00000525476.2:106597-ENST00000340160.7:37961|865
KFLFIEHRPLPPRSGNGQWVSR
>FUSION-ENST00000525476.2:106597-ENST00000340160.7:37961|2788
RLTARLAAAAVLPSHPWGVHFR
>ENST00000558117.1|SNV-68871-C-T|1
TYLLSVTSTSGTGSGTL
>ENST00000529388.6|SNV-83742-C-G|2
TLRGATNPYTEANYKPTFL
>ENST00000580170.5|SNV-546820-C-T|2
TTEILKCYPVPIHFQNASLLNS
>FUSION-ENST00000525476.2:106597-ENST00000340160.7:37961|412
PTHPHVPAPTGRAER
>FUSION-ENST00000525476.2:106597-ENST00000340160.7:37961|1882
GGYFYHHCASPAPGVRICIGSGYL
>FUSION-ENST00000525476.2:106597-ENST00000340160.7:37961|537
APMPAQGTCRRLL
>ENST00000547988.5|SNV-5699-C-T|6
QEHMELMEQYKVGAGPGR
>FUSION-ENST00000525476.2:106597-ENST00000340160.7:37961|862
SGNGQWVSR
>FUSION-ENST00000525476.2:106597-ENST00000340160.7:37961|1368
SLSAEAALTWALTSLPRC
>ENST00000647211.2|SNV-11696-A-C|3
RLGRDVEMEEMIEQLQEQVHELEK
>ENST00000521496.5|SNV-46419-G-A|36
KMMKMMMMMTMMMIMMMMK
>FUSION-ENST00000529047.6:105948-ENST00000340160.7:37961|15
LFSMENWGECIQK
>FUSION-ENST00000525476.2:106597-ENST00000340160.7:37961|1087
TFSKSAWFLNDSHDGPHPSR
>FUSION-ENST00000525476.2:106597-ENST00000340160.7:37961|2299
LLLSPLLFCPWGFIALKIYIYLLK
>FUSION-ENST00000525476.2:106597-ENST00000340160.7:37961|770
FWGWEGRHTR
>ENST00000272839.7|SNV-4067-C-G|2
GRCAVELGAGTGLVGIVAALLALK
>FUSION-ENST00000429002.6:73262-ENST00000293525.5:52613|34
RPLPWHLLLPRPHR
>FUSION-ENST00000525476.2:106597-ENST00000340160.7:37961|3468
MGLLSKGEFKFQVFLTVSAVR
>ENST00000524792.5|MNV-120869-AG-A|21
KMVLIKDTGQMISVPFMPK
>FUSION-ENST00000525476.2:106597-ENST00000340160.7:37961|478
STLGGTNSRPR
>ENST00000611519.4|SNV-1139-G-T|2
LLEITPVVCNVEQVR
>FUSION-ENST00000525476.2:106597-ENST00000340160.7:37961|3967
MGFHRVSQDGLYLLIL
>FUSION-ENST00000525476.2:106597-ENST00000340160.7:37961|283
VSVSSAEGVRTGR
>FUSION-ENST00000525476.2:106597-ENST00000340160.7:37961|57
LPTTSASSSAWR
>FUSION-ENST00000525476.2:106597-ENST00000340160.7:37961|4278
LMCSTKFGT
>ENST00000496203.5|SNV-6518-G-A|3
GTSQKGEKICPK
>FUSION-ENST00000525476.2:106597-ENST00000340160.7:37961|683
LYTGYGVLSPPGRKGR
>FUSION-ENST00000525476.2:106597-ENST00000340160.7:37961|3645
YDAIAFFFFFF
>FUSION-ENST00000525476.2:106597-ENST00000340160.7:37961|1377
PRCRGEK
>FUSION-ENST00000525476.2:106597-ENST00000340160.7:37961|2312
QIFTASTLWSVGIRGLLLRCGLGFR
>FUSION-ENST00000525476.2:106597-ENST00000340160.7:37961|722
TRPLALAAS
>FUSION-ENST00000525476.2:106597-ENST00000340160.7:37961|4658
RLPPCPANFFCIFSRDGVSPC
>FUSION-ENST00000525476.2:106597-ENST00000340160.7:37961|1265
RVDSSKS
>ENST00000528727.5|SNV-1203803-T-C|1
LGDTAAGYRPQQTVCQMR
>FUSION-ENST00000525476.2:106597-ENST00000340160.7:37961|1686
QWCFSSSLCLLGPIRAWHCVRVR
>ENST00000298912.9|SNV-106676-G-C|1
ALLAWVHRKTR
>ENST00000343070.7|MNV-93165-AC-A|8
SYPSSEMR
>FUSION-ENST00000525476.2:106597-ENST00000340160.7:37961|3970
FFVFLVEMGFHR
>FUSION-ENST00000525476.2:106597-ENST00000340160.7:37961|1106
GIQVLSVLKVIILKALR
>FUSION-ENST00000525476.2:106597-ENST00000340160.7:37961|240
MLWCKQVWREQAQPVTA
>ENST00000548573.5|SNV-3085-G-A|5
MCNGLLNLPHFPWANKMALSK
>ENST00000285039.12|SNV-290407-G-T|1
QAYQSVRRAAVVIQAFTR
>FUSION-ENST00000525476.2:106597-ENST00000340160.7:37961|3609
DEISPSLP
>FUSION-ENST00000525476.2:106597-ENST00000340160.7:37961|4410
EINQRLATI
>FUSION-ENST00000525476.2:106597-ENST00000340160.7:37961|3061
ETQAGCAGPNRTR
>FUSION-ENST00000525476.2:106597-ENST00000340160.7:37961|3361
LWSQDWQLLGTQVPQK
>FUSION-ENST00000429002.6:73262-ENST00000293525.5:52613|19
GRVRAQSPMHHHR
>FUSION-ENST00000525476.2:106597-ENST00000340160.7:37961|4345
KNPEILELNCVVTDMKNSLEAEQQI
>FUSION-ENST00000525476.2:106597-ENST00000340160.7:37961|2977
QILPPALAPHQQHTSQK
>ENST00000510861.5|SNV-89088-A-G|5
LVLANIQEDEAKNNIAIFTR
>FUSION-ENST00000529047.6:105948-ENST00000340160.7:37961|12
LLSGGHCK
>FUSION-ENST00000525476.2:106597-ENST00000340160.7:37961|1998
VRRSQIIIIIHVDTSESQIVP
>FUSION-ENST00000525476.2:106597-ENST00000340160.7:37961|3725
PLHSSLGDESK
>FUSION-ENST00000525476.2:106597-ENST00000340160.7:37961|3443
SATQPGDLGSLQPLPPGFK
>FUSION-ENST00000525476.2:106597-ENST00000340160.7:37961|4198
GSVSLSASLGRVIAKL
>FUSION-ENST00000525476.2:106597-ENST00000340160.7:37961|3800
MSVAETNK
>FUSION-ENST00000525476.2:106597-ENST00000340160.7:37961|2400
MVPIQKGQGWARWLMPVIPALWDA
>FUSION-ENST00000525476.2:106597-ENST00000340160.7:37961|2771
MLAVPVLPRQQIVIFLK
>FUSION-ENST00000525476.2:106597-ENST00000340160.7:37961|723
CTKTRPLALAAS
>FUSION-ENST00000525476.2:106597-ENST00000340160.7:37961|47
GARSVASPTGLGHWGQARDADTK
>FUSION-ENST00000525476.2:106597-ENST00000340160.7:37961|793
WAVLSPQGPAITSHMSTWLLGRK
>FUSION-ENST00000525476.2:106597-ENST00000340160.7:37961|431
ALGPAAPARSVPGTFSR
>FUSION-ENST00000525476.2:106597-ENST00000340160.7:37961|4891
FNLNCQIF
>ENST00000258888.5|SNV-41198-G-A|2
KVQAGRQALAAAR
>FUSION-ENST00000525476.2:106597-ENST00000340160.7:37961|3523
MKLVLLTMPCFFSSESFF
>FUSION-ENST00000529047.6:105948-ENST00000340160.7:37961|6
TLAPLGPKGK
>FUSION-ENST00000525476.2:106597-ENST00000340160.7:37961|2485
VRLCQVK
>FUSION-ENST00000525476.2:106597-ENST00000340160.7:37961|4912
MIHPTSASK
>FUSION-ENST00000525476.2:106597-ENST00000340160.7:37961|224
RGWATRQSQR
>FUSION-ENST00000525476.2:106597-ENST00000340160.7:37961|3911
HMALFMFTAVELSIE
>FUSION-ENST00000525476.2:106597-ENST00000340160.7:37961|4681
MILAHRNLRLPGSSNSPASASR
>ENST00000492432.5|INDEL-108515-A-AA|5
MNTNEEISQAILDFRNAKK
>ENST00000624978.1|INDEL-475-G-GG|2
LGTIVMLRGLLWGEPLLLHGV
>FUSION-ENST00000525476.2:106597-ENST00000340160.7:37961|2247
FSKEFLC
>FUSION-ENST00000525476.2:106597-ENST00000340160.7:37961|1033
LRSTWLRAGAYPTWACGR
>FUSION-ENST00000525476.2:106597-ENST00000340160.7:37961|1847
MSCHLGTRGIEWGAGPVKLSSR
>ENST00000612417.4|SNV-82068-G-C|2
DTANWLEINPDTGAISTRAELHR
>FUSION-ENST00000525476.2:106597-ENST00000340160.7:37961|1779
MAPVASVPPFPPR
>FUSION-ENST00000525476.2:106597-ENST00000340160.7:37961|4252
LPSSPCLRAVASPFIPYCLK
>FUSION-ENST00000525476.2:106597-ENST00000340160.7:37961|1650
TAWPVGRSAWSCIMVRVGGR
>FUSION-ENST00000525476.2:106597-ENST00000340160.7:37961|3065
RMGDQGH
>FUSION-ENST00000525476.2:106597-ENST00000340160.7:37961|396
SQPASASGRIGLRGAASQPPGAR
>FUSION-ENST00000525476.2:106597-ENST00000340160.7:37961|2220
MQWRHLGSLQPPRPGFK
>ENST00000419755.3|SNV-14482-A-G|5
VLVVGSTQDSLR
>FUSION-ENST00000525476.2:106597-ENST00000340160.7:37961|1161
EGRSPSR
>FUSION-ENST00000525476.2:106597-ENST00000340160.7:37961|2401
VPIQKGQGWAR
>FUSION-ENST00000525476.2:106597-ENST00000340160.7:37961|2523
KCPELAGHGGSPL
>FUSION-ENST00000525476.2:106597-ENST00000340160.7:37961|2289
PVFGDASYP
>ENST00000580306.7|SNV-6940-C-A|3
EESDTEAELALAASKPAR
>FUSION-ENST00000525476.2:106597-ENST00000340160.7:37961|1482
RRSPESSK
>FUSION-ENST00000525476.2:106597-ENST00000340160.7:37961|2583
MMGYYLAIQR
>FUSION-ENST00000525476.2:106597-ENST00000340160.7:37961|3488
ESRRGGCLEEGAAK
>FUSION-ENST00000525476.2:106597-ENST00000340160.7:37961|1446
LSAPAARQSR
>FUSION-ENST00000525476.2:106597-ENST00000340160.7:37961|901
MAALVGERVV
>FUSION-ENST00000525476.2:106597-ENST00000340160.7:37961|3539
TISYLCLPV
>ENST00000368586.10|SNV-20306-G-C|2
LCTTLYQAPQRAEDK
>FUSION-ENST00000525476.2:106597-ENST00000340160.7:37961|1116
TQPWRASPGGSRAR
>FUSION-ENST00000525476.2:106597-ENST00000340160.7:37961|2602
LIQNGPKT
>FUSION-ENST00000525476.2:106597-ENST00000340160.7:37961|2662
MILKFTEK
>FUSION-ENST00000525476.2:106597-ENST00000340160.7:37961|1771
MGPSSCSGGGHMK
>FUSION-ENST00000525476.2:106597-ENST00000340160.7:37961|779
RTLNGYLGSKEPFAGLCYWR
>ENST00000648373.1|SNV-43157-C-A|4
AQNDRETQSLDVIFTERQEQK
>FUSION-ENST00000525476.2:106597-ENST00000340160.7:37961|2305
MNLPRDLWLPTHNY
>FUSION-ENST00000525476.2:106597-ENST00000340160.7:37961|5067
MTQELVSCVRFPAVLPWS
>FUSION-ENST00000525476.2:106597-ENST00000340160.7:37961|1587
KSLSLHGK
>ENST00000367080.8|SNV-37951-C-T|2
LLKPLSPLR
>FUSION-ENST00000525476.2:106597-ENST00000340160.7:37961|1983
DLGSQQPPPPGFK
>FUSION-ENST00000525476.2:106597-ENST00000340160.7:37961|2144
TTSPAEK
>FUSION-ENST00000525476.2:106597-ENST00000340160.7:37961|3312
MPPCLAVNYQFVDYLCLFFTYLF
>FUSION-ENST00000525476.2:106597-ENST00000340160.7:37961|223
REHARWTQLGGVT
>ENST00000353383.6|SNV-115377-G-C|1
LPPPQTPDACLKLASRAAFQGAMK
>FUSION-ENST00000525476.2:106597-ENST00000340160.7:37961|444
AGLPASPAGPR
>FUSION-ENST00000525476.2:106597-ENST00000340160.7:37961|4666
MEFRSRCPGWSVMA
>FUSION-ENST00000525476.2:106597-ENST00000340160.7:37961|1450
AESSVLNVF
>FUSION-ENST00000525476.2:106597-ENST00000340160.7:37961|4923
LRYVHVVACIDSSFPSFFFF
>FUSION-ENST00000525476.2:106597-ENST00000340160.7:37961|1471
DPFHCASIMSLLSCPWLK
>FUSION-ENST00000525476.2:106597-ENST00000340160.7:37961|4839
MLKRSSHLSLLSSWDHGMHVMPG
>ENST00000470487.6|SNV-85640-G-A|1
SHQRAEM
>FUSION-ENST00000525476.2:106597-ENST00000340160.7:37961|3490
MLHLHPGPALFPEEVGVLIPHRRK
>FUSION-ENST00000525476.2:106597-ENST00000340160.7:37961|514
LPVPSSTSLLPSRWRER
>FUSION-ENST00000525476.2:106597-ENST00000340160.7:37961|707
MAFAPHTLLCRGPCSHSSKPGSR
>FUSION-ENST00000525476.2:106597-ENST00000340160.7:37961|3633
MSIFTAISEHKL
>FUSION-ENST00000525476.2:106597-ENST00000340160.7:37961|3345
VPLHSSLGNRVR
>FUSION-ENST00000525476.2:106597-ENST00000340160.7:37961|362
STLMCSGTSYVFVPLLPIK
>FUSION-ENST00000525476.2:106597-ENST00000340160.7:37961|3339
GTKTKTFLHGVR
>FUSION-ENST00000525476.2:106597-ENST00000340160.7:37961|700
MAFYQSTR
>ENST00000256785.5|SNV-5494-G-A|7
SFWTRITCTEK
>ENST00000373542.9|SNV-103155-G-A|3
GPDWNTKLYNERSATVR
>FUSION-ENST00000525476.2:106597-ENST00000340160.7:37961|1174
MGTSCTCTSETAPSSGGTRR
>FUSION-ENST00000525476.2:106597-ENST00000340160.7:37961|4981
KQLIFNLLK
>FUSION-ENST00000525476.2:106597-ENST00000340160.7:37961|4648
ISNSRLQVIRPPRPPKVLGLQV
>FUSION-ENST00000525476.2:106597-ENST00000340160.7:37961|140
MSRTWYWGQRLVLQS
>FUSION-ENST00000525476.2:106597-ENST00000340160.7:37961|2110
PVIPALWEAKVGRSPEVR
>FUSION-ENST00000525476.2:106597-ENST00000340160.7:37961|918
MVLWRPCR
>FUSION-ENST00000525476.2:106597-ENST00000340160.7:37961|4750
QNCIPVLVTGYGPR
>FUSION-ENST00000525476.2:106597-ENST00000340160.7:37961|2080
ESRSVTPAQATR
>FUSION-ENST00000525476.2:106597-ENST00000340160.7:37961|1122
VARGHTAGAGTQASPAVFGLLLSR
>ENST00000570156.6|SNV-97177-G-C|1
GPQTLRDGDRYNLR
>FUSION-ENST00000525476.2:106597-ENST00000340160.7:37961|1632
MLGTGFCIGK
>FUSION-ENST00000525476.2:106597-ENST00000340160.7:37961|3161
VERKPAESR
>FUSION-ENST00000525476.2:106597-ENST00000340160.7:37961|1392
KEMNQMVR
>FUSION-ENST00000525476.2:106597-ENST00000340160.7:37961|2802
MYYIPNMDQFTCILIFHPPNEHTK
>FUSION-ENST00000525476.2:106597-ENST00000340160.7:37961|3920
MNIHSVLILSVALLPR
>FUSION-ENST00000525476.2:106597-ENST00000340160.7:37961|1845
GIEWGAGPVK
>FUSION-ENST00000525476.2:106597-ENST00000340160.7:37961|5093
CLGDSVASPQPK
>ENST00000559123.5|SNV-2583-T-C|3
NAYAVLHDIILK
>FUSION-ENST00000525476.2:106597-ENST00000340160.7:37961|590
HLLPGRPAQLSDTWDISGWGPSAAP
>FUSION-ENST00000525476.2:106597-ENST00000340160.7:37961|2034
LPYLFIYFLR
>FUSION-ENST00000525476.2:106597-ENST00000340160.7:37961|306
FLSGLLER
>FUSION-ENST00000525476.2:106597-ENST00000340160.7:37961|4748
QNCIPVLVTGYGPRK
>FUSION-ENST00000525476.2:106597-ENST00000340160.7:37961|3178
SNSLVSNEK
>FUSION-ENST00000525476.2:106597-ENST00000340160.7:37961|3584
MNRWVSFLFPCVMWWSCA
>FUSION-ENST00000525476.2:106597-ENST00000340160.7:37961|4664
SRCPGWSVMA
>ENST00000242108.9|SNV-1616-G-A|1
MDDINAAFLDRIRHQVFAER
>FUSION-ENST00000525476.2:106597-ENST00000340160.7:37961|4372
VSHQIEGGQGRWITR
>FUSION-ENST00000525476.2:106597-ENST00000340160.7:37961|3588
MAGGHHGTCQHVMSPLDTQL
>FUSION-ENST00000525476.2:106597-ENST00000340160.7:37961|1685
EPGPSHCCPLLPVPGHR
>FUSION-ENST00000525476.2:106597-ENST00000340160.7:37961|3469
GLLSKGEFK
>FUSION-ENST00000525476.2:106597-ENST00000340160.7:37961|2784
LAAAAVLPSHPWGVHFRVK
>FUSION-ENST00000525476.2:106597-ENST00000340160.7:37961|3275
SGASEDWDQASPNTMCLSAPGFFA
>FUSION-ENST00000525476.2:106597-ENST00000340160.7:37961|3165
ECGGNCWETPPHPR
>ENST00000409968.6|SNV-291659-G-A|2
AHHHSKSWAIEIGYQTRQVSCTK
>FUSION-ENST00000525476.2:106597-ENST00000340160.7:37961|265
MGVLAHSGFLRGLLER
>FUSION-ENST00000525476.2:106597-ENST00000340160.7:37961|4940
RSDSVTQAGVQWHSLSSLQPLPPR
>FUSION-ENST00000525476.2:106597-ENST00000340160.7:37961|625
GTAQQPGGREVRGPSGR
>FUSION-ENST00000525476.2:106597-ENST00000340160.7:37961|673
LPKPMLLQVRR
>FUSION-ENST00000525476.2:106597-ENST00000340160.7:37961|2216
HLGSLQPPRPGFK
>FUSION-ENST00000525476.2:106597-ENST00000340160.7:37961|820
MASPQPCP
>FUSION-ENST00000525476.2:106597-ENST00000340160.7:37961|884
VQGRGPR
>FUSION-ENST00000525476.2:106597-ENST00000340160.7:37961|2938
MDPRALGQNTLA
>FUSION-ENST00000526207.1:71331-ENST00000652389.1:36395|1
SSSFSNSLN
>FUSION-ENST00000550730.1:6692-ENST00000322569.9:528|118
PFSLPCVKQDHCLHEMR
>FUSION-ENST00000525476.2:106597-ENST00000340160.7:37961|1314
GMRVVHSYEVSEDAQGWEQGR
>FUSION-ENST00000525476.2:106597-ENST00000340160.7:37961|1036
MLRSTWLR
>FUSION-ENST00000525476.2:106597-ENST00000340160.7:37961|3549
PGSTFPFFSFFLSFFFFF
>FUSION-ENST00000525476.2:106597-ENST00000340160.7:37961|4536
RSRGCSESR
>FUSION-ENST00000525476.2:106597-ENST00000340160.7:37961|467
RQEAEEDREQGGSR
>FUSION-ENST00000525476.2:106597-ENST00000340160.7:37961|2062
KIRTYGYGHTNIQVK
>FUSION-ENST00000525476.2:106597-ENST00000340160.7:37961|1303
GGRGGPLK
>FUSION-ENST00000429002.6:73262-ENST00000293525.5:52613|39
HHDLWILLWWPRLQLHLGLR
>FUSION-ENST00000525476.2:106597-ENST00000340160.7:37961|2896
VAGITRVCHHTRLILYFS
>FUSION-ENST00000525476.2:106597-ENST00000340160.7:37961|3319
MSHHNLPGTTTK
>FUSION-ENST00000525476.2:106597-ENST00000340160.7:37961|757
PVCVASLSPTLRGNSALPR
>FUSION-ENST00000525476.2:106597-ENST00000340160.7:37961|4764
QWCNLGSLQPLPPRFKR
>FUSION-ENST00000525476.2:106597-ENST00000340160.7:37961|1750
QLCQERGR
>ENST00000472190.5|SNV-52866-C-A|6
CLGKATIKNSESYIR
>FUSION-ENST00000525476.2:106597-ENST00000340160.7:37961|2104
IPFYTTRLTEIK
>FUSION-ENST00000525476.2:106597-ENST00000340160.7:37961|2264
SWDGKGVLMVEGVL
>FUSION-ENST00000525476.2:106597-ENST00000340160.7:37961|3414
MKSSREK
>ENST00000262839.2|SNV-235353-C-T|2
IVAYVKYNGSCPR
>FUSION-ENST00000525476.2:106597-ENST00000340160.7:37961|559
ARHRSVAR
>FUSION-ENST00000525476.2:106597-ENST00000340160.7:37961|4264
RCFAHKGEFTLYLK
>FUSION-ENST00000550730.1:6692-ENST00000322569.9:528|94
ALGPCGGGR
>FUSION-ENST00000525476.2:106597-ENST00000340160.7:37961|4209
AGLFSLPCCPRLFQ
>FUSION-ENST00000525476.2:106597-ENST00000340160.7:37961|906
CSRSVGIEAGLAPACPGPSPALR
>FUSION-ENST00000525476.2:106597-ENST00000340160.7:37961|1664
LILERPGFQIWEGSAIR
>FUSION-ENST00000525476.2:106597-ENST00000340160.7:37961|5021
SVTKKGPLLPGYVICQSLFGSSVPK
>FUSION-ENST00000525476.2:106597-ENST00000340160.7:37961|3522
KLVLLTMPCFFSSESFF
>FUSION-ENST00000525476.2:106597-ENST00000340160.7:37961|2744
ESLTLLPR
>ENST00000432999.6|SNV-4610-G-C|2
INDLAADIEEELVCR
>ENST00000349466.6|SNV-23684-G-T|6
RLKTSPTEVLADNTNDLEK
>ENST00000429029.6|SNV-50180-G-A|4
IVENGQKR
>FUSION-ENST00000525476.2:106597-ENST00000340160.7:37961|2852
MCLLYVGCASLASSADSDFLK
>FUSION-ENST00000525476.2:106597-ENST00000340160.7:37961|1373
MPATTPG
>ENST00000483060.1|SNV-102598-G-T|6
MEFSPAHTNHPTIANQSVR
>FUSION-ENST00000525476.2:106597-ENST00000340160.7:37961|3224
MNMWYLSFPLDF
>FUSION-ENST00000525476.2:106597-ENST00000340160.7:37961|4367
KQESMVHTQERHSLFQPR
>FUSION-ENST00000525476.2:106597-ENST00000340160.7:37961|4383
MLDFIDNDVKSTILNLSKELK
>FUSION-ENST00000525476.2:106597-ENST00000340160.7:37961|4917
RSWLTAASTSHAQAILPSQPLE
>FUSION-ENST00000525476.2:106597-ENST00000340160.7:37961|4118
KSHSHVPDTWTHR
>FUSION-ENST00000525476.2:106597-ENST00000340160.7:37961|926
GEGVGDGGTGGRPRGRFGAAR
>FUSION-ENST00000525476.2:106597-ENST00000340160.7:37961|4528
MIMSFDAQNFYIFLK
>FUSION-ENST00000525476.2:106597-ENST00000340160.7:37961|3592
MLIFCIYKKLAR
>FUSION-ENST00000525476.2:106597-ENST00000340160.7:37961|4810
CESPRLASVTCFNWNLKTDLLF
>FUSION-ENST00000525476.2:106597-ENST00000340160.7:37961|4037
MQDGKSHPIYLAK
>FUSION-ENST00000525476.2:106597-ENST00000340160.7:37961|2734
EASEPVSVCAQTPK
>FUSION-ENST00000525476.2:106597-ENST00000340160.7:37961|2116
QPAQQKSGQMM
>ENST00000341776.7|SNV-241350-G-C|3
EKHSDHRADSPR
>ENST00000266754.9|INDEL-50640-A-AGACCT|1
LPKAKTLYL
>FUSION-ENST00000525476.2:106597-ENST00000340160.7:37961|2370
MVDSLAG
>ENST00000650225.1|SNV-174505-C-A|4
MLASKGSKAIQEALDLK
>FUSION-ENST00000525476.2:106597-ENST00000340160.7:37961|2610
MHRNELDPTSYHIQK
>FUSION-ENST00000525476.2:106597-ENST00000340160.7:37961|2195
EREKEGVESR
>ENST00000369663.10|SNV-453-G-T|4
RGSPCSILSLK
>FUSION-ENST00000525476.2:106597-ENST00000340160.7:37961|3504
PLPSPAPEQSHHPQR
>FUSION-ENST00000525476.2:106597-ENST00000340160.7:37961|804
GQWLSLAAAAR
>FUSION-ENST00000525476.2:106597-ENST00000340160.7:37961|204
GTNAPVYPRPAPGWFQR
>FUSION-ENST00000525476.2:106597-ENST00000340160.7:37961|1014
QLGRTRMWALK
>ENST00000485871.1|SNV-439658-G-C|2
IPQCPRVSQER
>ENST00000504188.1|SNV-6086-C-T|4
LQSQIKLPVVFFSYYR
>FUSION-ENST00000525476.2:106597-ENST00000340160.7:37961|2522
TTVYLHAQE
>FUSION-ENST00000525476.2:106597-ENST00000340160.7:37961|712
LCPPTLSR
>FUSION-ENST00000525476.2:106597-ENST00000340160.7:37961|1942
ARGGSDVATSK
>FUSION-ENST00000525476.2:106597-ENST00000340160.7:37961|5047
VPPKPLVLWN
>FUSION-ENST00000525476.2:106597-ENST00000340160.7:37961|3365
MLFSLPR
>FUSION-ENST00000525476.2:106597-ENST00000340160.7:37961|3564
WGSGPETEMKEWR
>ENST00000525815.6|SNV-135653-C-A|1
ETHSAVL
>FUSION-ENST00000525476.2:106597-ENST00000340160.7:37961|1836
MGVGGTGTLCISLGGAFC
>FUSION-ENST00000525476.2:106597-ENST00000340160.7:37961|1702
KCLEWCQPEGLQTGGTCWECAIVS
>ENST00000474612.1|SNV-26666-C-G|1
FSRPTAGRRLLEAGANPNQPDR
>FUSION-ENST00000525476.2:106597-ENST00000340160.7:37961|3579
MPPRPANFLYF
>ENST00000549935.6|SNV-5699-C-T|1
ELMEQYKGISRSHGEITEER
>FUSION-ENST00000525476.2:106597-ENST00000340160.7:37961|2528
MGERIVFSTSGAKTTVYLHAQE
>ENST00000298912.9|SNV-115996-C-T|4
QDGHVLAVEVAEEKEQKQESLK
>ENST00000262457.7|INDEL-201410-C-CA|6
KQNKTLTAYGGR
>FUSION-ENST00000525476.2:106597-ENST00000340160.7:37961|3160
LLDLEVPTGSGCSAELHPLR
>FUSION-ENST00000525476.2:106597-ENST00000340160.7:37961|2611
VAGACNPSYSRG
>ENST00000345617.7|SNV-286370-C-T|4
HKQQFQQQQLQMNKIIPKPSEPVR
>FUSION-ENST00000525476.2:106597-ENST00000340160.7:37961|1854
CLLGPGIFLPAK
>FUSION-ENST00000525476.2:106597-ENST00000340160.7:37961|2108
VGRSPEVRR
>ENST00000553521.5|SNV-41298-C-T|3
VFIGRLNPVAREK
>FUSION-ENST00000525476.2:106597-ENST00000340160.7:37961|1408
TKWLSQVF
>FUSION-ENST00000525476.2:106597-ENST00000340160.7:37961|236
QVWREQAQPVTA
>FUSION-ENST00000525476.2:106597-ENST00000340160.7:37961|387
SVAAGPFPWKSGSEPAPLR
>FUSION-ENST00000525476.2:106597-ENST00000340160.7:37961|4634
SRLTTTSASRVQATLLPQPPE
>ENST00000346178.8|SNV-16088-C-A|3
FPQPSTMLER
>FUSION-ENST00000525476.2:106597-ENST00000340160.7:37961|3996
GLCGTLGLNGLEFYPPIEII
>FUSION-ENST00000525476.2:106597-ENST00000340160.7:37961|3870
MSLCIPR
>FUSION-ENST00000525476.2:106597-ENST00000340160.7:37961|583
GGVEAKPCGEQRAEEGR
>FUSION-ENST00000525476.2:106597-ENST00000340160.7:37961|2928
NAVCMCVYMGMLVGGK
>FUSION-ENST00000525476.2:106597-ENST00000340160.7:37961|4815
STCLSLPKSCGYR
>FUSION-ENST00000525476.2:106597-ENST00000340160.7:37961|3558
YLSLMHLWK
>FUSION-ENST00000525476.2:106597-ENST00000340160.7:37961|4221
MCHHAWLVFVFFVK
>FUSION-ENST00000525476.2:106597-ENST00000340160.7:37961|2449
VCELYLSKAVKK
>ENST00000335503.3|SNV-233-C-A|3
AQAALAVKISAARGLQDVLR
>ENST00000432999.6|SNV-4610-G-C|4
RINDLAADIEEELVCR
>FUSION-ENST00000525476.2:106597-ENST00000340160.7:37961|2830
CQFHEDR
>FUSION-ENST00000525476.2:106597-ENST00000340160.7:37961|3435
MHLPWPPEVPGLQA
>FUSION-ENST00000525476.2:106597-ENST00000340160.7:37961|448
CARRPPHLVSVAQGAR
>ENST00000526493.1|SNV-133569-G-T|2
MHHLDISWFLFNLK
>ENST00000553462.6|SNV-9141-G-T|1
TSLLLWLLFIYQRPQKTT
>ENST00000559123.5|SNV-2583-T-C|2
NAYAVLHDIILKNFEK
>FUSION-ENST00000525476.2:106597-ENST00000340160.7:37961|2267
GKSWDGKGVLMVEGVL
>FUSION-ENST00000525476.2:106597-ENST00000340160.7:37961|2404
FMSVCAYI
>ENST00000453771.5|INDEL-51722-G-GA|1
GYNLHQAKD
>FUSION-ENST00000525476.2:106597-ENST00000340160.7:37961|858
HEQVQAARATCVCECR
>ENST00000241014.6|SNV-16775-C-A|2
SGPAPTTDRGTSTDSPCR
>FUSION-ENST00000525476.2:106597-ENST00000340160.7:37961|1272
QWLCGGDGAFRRR
>ENST00000369562.9|SNV-1893-G-T|1
PPTQAESFIRSIIR
>FUSION-ENST00000525476.2:106597-ENST00000340160.7:37961|3095
RTKAIITR
>ENST00000473175.1|SNV-26783-C-G|2
MGFWILGILTILMYSTAAKFSK
>FUSION-ENST00000525476.2:106597-ENST00000340160.7:37961|3867
MSLCIPRVMASILRGCWISHLR
>FUSION-ENST00000525476.2:106597-ENST00000340160.7:37961|1313
GMRVVHSYEVSEDAQGWEQGRAACR
>FUSION-ENST00000525476.2:106597-ENST00000340160.7:37961|3482
GGCLEEGAAKTK
>FUSION-ENST00000409785.9:375-ENST00000661065.1:50694|1
MSRHEGC
>FUSION-ENST00000525476.2:106597-ENST00000340160.7:37961|3628
MVPKEGRIVCHLFC
>FUSION-ENST00000525476.2:106597-ENST00000340160.7:37961|3446
CPCLMPVFLFFFFFFETESR
>FUSION-ENST00000525476.2:106597-ENST00000340160.7:37961|517
RLPVPSSTSLLPSRWR
>FUSION-ENST00000525476.2:106597-ENST00000340160.7:37961|964
EVDSGPR
>FUSION-ENST00000525476.2:106597-ENST00000340160.7:37961|797
QTPAVFRVCRR
>ENST00000298912.9|SNV-115996-C-T|2
EQKQESLKIPESSSDK
>FUSION-ENST00000525476.2:106597-ENST00000340160.7:37961|3124
LPSADGDSGRLRWTK
>FUSION-ENST00000525476.2:106597-ENST00000340160.7:37961|4849
VFIFLALSIFNLIFSWN
>ENST00000461419.6|SNV-4067-C-G|1
WELWSSGAAVPWSWVLARGWWA
>FUSION-ENST00000525476.2:106597-ENST00000340160.7:37961|2487
NLGLLRPPPPGFK
>FUSION-ENST00000525476.2:106597-ENST00000340160.7:37961|4554
SHCTWQTPKIQHTHTKNHLIQNGQR
>FUSION-ENST00000525476.2:106597-ENST00000340160.7:37961|2496
QWRNLGLLRPPPPGFK
>FUSION-ENST00000525476.2:106597-ENST00000340160.7:37961|1905
MWRQSQRWE
>ENST00000308511.8|SNV-14043-C-T|1
VVTQNICQYRSL
>FUSION-ENST00000525476.2:106597-ENST00000340160.7:37961|1307
VVHSYEVSEDAQGWEQGRAACR
>ENST00000549282.5|SNV-8235-G-A|1
EVTGYVLVAINEFSTLPLPNLRVVR
>FUSION-ENST00000525476.2:106597-ENST00000340160.7:37961|4809
LASVTCFNWNLK
>FUSION-ENST00000525476.2:106597-ENST00000340160.7:37961|2088
WLMPVIPALWEAEVGGSPEVGSGVR
>FUSION-ENST00000525476.2:106597-ENST00000340160.7:37961|4987
PHPLLPLDFYVMQRLFRNYFGR
>FUSION-ENST00000525476.2:106597-ENST00000340160.7:37961|1071
MTGLSAHRR
>FUSION-ENST00000525476.2:106597-ENST00000340160.7:37961|1781
GTAWCGCWCWGQLGP
>ENST00000427750.2|SNV-22877-C-G|4
HTCSRTLESHGHLGCHLQMK
>FUSION-ENST00000532864.6:237503-ENST00000321505.9:279929|22
AYRFSQLPEMVMGSPPPPVPPR
>FUSION-ENST00000525476.2:106597-ENST00000340160.7:37961|3842
MTLICPRRLLYGFIMGDR
>FUSION-ENST00000525476.2:106597-ENST00000340160.7:37961|1432
SPVSYLPGTCDLK
>FUSION-ENST00000525476.2:106597-ENST00000340160.7:37961|1950
AKEPGSHRGWK
>FUSION-ENST00000525476.2:106597-ENST00000340160.7:37961|2205
CAVWEGE
>FUSION-ENST00000525476.2:106597-ENST00000340160.7:37961|4886
CFYFLASTNK
>FUSION-ENST00000525476.2:106597-ENST00000340160.7:37961|4874
MLSILSCVCHLPVLILNLVK
>FUSION-ENST00000525476.2:106597-ENST00000340160.7:37961|5040
GLTASVAAPFLMTSTMTSQR
>FUSION-ENST00000525476.2:106597-ENST00000340160.7:37961|4097
MRGLSQVGGGAGPR
>ENST00000581567.1|SNV-64463-G-A|4
RNTCCCIISQNR
>FUSION-ENST00000525476.2:106597-ENST00000340160.7:37961|4270
MLGDSRMELQYRK
>FUSION-ENST00000525476.2:106597-ENST00000340160.7:37961|790
MSTWLLGRK
>FUSION-ENST00000525476.2:106597-ENST00000340160.7:37961|202
GTNAPVYPRPAPGWFQRHPAAR
>FUSION-ENST00000525476.2:106597-ENST00000340160.7:37961|1732
EAVESPERQQGRK
>ENST00000451558.5|SNV-50615-C-T|2
TCDGEIPLTLAVK
>FUSION-ENST00000525476.2:106597-ENST00000340160.7:37961|1911
RAFSDVMKDSDLER
>FUSION-ENST00000525476.2:106597-ENST00000340160.7:37961|1562
FSWLHITSQAFPMSSKPVQTHYC
>ENST00000298912.9|SNV-106676-G-C|4
AIKALLAWVHRK
>FUSION-ENST00000525476.2:106597-ENST00000340160.7:37961|4672
TTSSRPHLLIR
>FUSION-ENST00000525476.2:106597-ENST00000340160.7:37961|1738
WVSGLSALWRGK
>ENST00000369393.8|SNV-47103-C-G|4
FTFAATRR
>FUSION-ENST00000525476.2:106597-ENST00000340160.7:37961|4364
QESMVHTQERHSLFQPR
>FUSION-ENST00000525476.2:106597-ENST00000340160.7:37961|5113
MESRQLWCEVVLPAGCKVT
>FUSION-ENST00000525476.2:106597-ENST00000340160.7:37961|3933
MNIYVPIPR
>FUSION-ENST00000525476.2:106597-ENST00000340160.7:37961|394
IGLRGAASQPPGARIGK
>FUSION-ENST00000525476.2:106597-ENST00000340160.7:37961|1494
LSPPAALAVGMVLFTCQFEMISDFQ
>FUSION-ENST00000525476.2:106597-ENST00000340160.7:37961|475
WAQRVLSDSDR
>FUSION-ENST00000525476.2:106597-ENST00000340160.7:37961|1763
APGRLCWWPGCVT
>FUSION-ENST00000525476.2:106597-ENST00000340160.7:37961|1625
IQCKNVCER
>FUSION-ENST00000525476.2:106597-ENST00000340160.7:37961|4597
QITRSGDRYHPG
>FUSION-ENST00000525476.2:106597-ENST00000340160.7:37961|3234
LGAAGQR
>FUSION-ENST00000525476.2:106597-ENST00000340160.7:37961|3128
AGTVSSCPLRLPSADGDSGR
>FUSION-ENST00000525476.2:106597-ENST00000340160.7:37961|2558
MNWTPPHTIYK
>FUSION-ENST00000525476.2:106597-ENST00000340160.7:37961|3050
WLGSMTSMTLGK
>ENST00000559123.5|SNV-2583-T-C|5
LMVMEIRNAYAVLHDIILK
>FUSION-ENST00000525476.2:106597-ENST00000340160.7:37961|3709
QNVAYPSSGMLFSHKK
>FUSION-ENST00000525476.2:106597-ENST00000340160.7:37961|1906
MWRQSQR
>FUSION-ENST00000525476.2:106597-ENST00000340160.7:37961|2614
MVAGACNPSYSR
>ENST00000381232.7|SNV-268682-G-A|7
SNELVMSCPYFRNK
>FUSION-ENST00000525476.2:106597-ENST00000340160.7:37961|1380
MSPRLRAVAQSQLTATSVF
>FUSION-ENST00000525476.2:106597-ENST00000340160.7:37961|18
MLWATPTTQTTWSSK
>ENST00000483679.1|INDEL-234240-G-GA|7
MQFILCLTTMR
>FUSION-ENST00000525476.2:106597-ENST00000340160.7:37961|2981
QCLACCK
>FUSION-ENST00000525476.2:106597-ENST00000340160.7:37961|3486
RGGCLEEGAAKTK
>FUSION-ENST00000525476.2:106597-ENST00000340160.7:37961|2138
QFTKGKT
>FUSION-ENST00000525476.2:106597-ENST00000340160.7:37961|3806
MESHSVAQAGVQWHNLSSLR
>FUSION-ENST00000525476.2:106597-ENST00000340160.7:37961|4544
VWSQLPGRLK
>FUSION-ENST00000525476.2:106597-ENST00000340160.7:37961|4671
MTTSSRPHLLIRLHWELG
>FUSION-ENST00000525476.2:106597-ENST00000340160.7:37961|80
LLRGANAVGYTNYPDNVVFK
>FUSION-ENST00000525476.2:106597-ENST00000340160.7:37961|2281
VGEGGEELK
>FUSION-ENST00000525476.2:106597-ENST00000340160.7:37961|4189
MVWQGVTVHRAEKTNLRPSPFLLK
>ENST00000278616.8|MNV-120869-AG-A|5
RYRPNDFSAFHAK
>FUSION-ENST00000525476.2:106597-ENST00000340160.7:37961|4484
WNPQIQR
>FUSION-ENST00000525476.2:106597-ENST00000340160.7:37961|133
TWYWGQRLVLQS
>FUSION-ENST00000525476.2:106597-ENST00000340160.7:37961|3869
MSLCIPRVMASILR
>FUSION-ENST00000525476.2:106597-ENST00000340160.7:37961|430
MALGPAAPARSVPGTFSRR
>FUSION-ENST00000525476.2:106597-ENST00000340160.7:37961|4958
MKLNITLFLNFPIPFYVLFVYFCLF
>FUSION-ENST00000525476.2:106597-ENST00000340160.7:37961|2684
MVEGCTLFLIN
>FUSION-ENST00000529047.6:105948-ENST00000340160.7:37961|11
LLSGGHCKR
>FUSION-ENST00000525476.2:106597-ENST00000340160.7:37961|4197
MPHFLILR
>FUSION-ENST00000525476.2:106597-ENST00000340160.7:37961|3147
DHEPRQGR
>FUSION-ENST00000525476.2:106597-ENST00000340160.7:37961|4178
LPKAVSVR
>FUSION-ENST00000525476.2:106597-ENST00000340160.7:37961|4771
IGGTKYK
>FUSION-ENST00000525476.2:106597-ENST00000340160.7:37961|4807
MSHCTWPFK
>ENST00000547988.5|SNV-5699-C-T|1
ELMEQYKVGAGPGRGQGLAAHPASK
>FUSION-ENST00000525476.2:106597-ENST00000340160.7:37961|3576
MGGLLELR
>ENST00000370435.5|INDEL-12978-C-CA|4
ACGRDRQAQPR
>FUSION-ENST00000525476.2:106597-ENST00000340160.7:37961|785
SPWRLLGLCLCVWPACLPP
>FUSION-ENST00000525476.2:106597-ENST00000340160.7:37961|5092
MNHCARPNFCIFSR
>FUSION-ENST00000525476.2:106597-ENST00000340160.7:37961|314
LSGDPPHDSVMQNGYDLQRVSVNTR
>ENST00000306011.6|SNV-835-G-A|1
EQPPPPPASCKSDHHHLR
>FUSION-ENST00000525476.2:106597-ENST00000340160.7:37961|3287
EGQEYIVK
>FUSION-ENST00000525476.2:106597-ENST00000340160.7:37961|4642
EFHSCCPGWSAMVRSR
>ENST00000261833.11|SNV-125243-A-G|1
TELEETTAGAEEEIQALTAHR
>FUSION-ENST00000525476.2:106597-ENST00000340160.7:37961|3896
MSKNFCGV
>ENST00000360772.7|SNV-90528-C-A|1
LVASSHIYKTSLSVDPSR
>FUSION-ENST00000525476.2:106597-ENST00000340160.7:37961|1355
SWWPTEVSTSGAGER
>FUSION-ENST00000525476.2:106597-ENST00000340160.7:37961|4808
LASVTCFNWNLKTDLLF
>FUSION-ENST00000525476.2:106597-ENST00000340160.7:37961|1374
VSQGGPT
>FUSION-ENST00000525476.2:106597-ENST00000340160.7:37961|2846
GHVLYDPPSLK
>FUSION-ENST00000525476.2:106597-ENST00000340160.7:37961|1537
HPPWPPK
>FUSION-ENST00000525476.2:106597-ENST00000340160.7:37961|1849
MSCHLGTRGIEWGAGPVK
>FUSION-ENST00000525476.2:106597-ENST00000340160.7:37961|1534
SRLTATSASQAQATLLPQPPE
>FUSION-ENST00000525476.2:106597-ENST00000340160.7:37961|1258
MQCTLATGSSLSER
>FUSION-ENST00000525476.2:106597-ENST00000340160.7:37961|888
ELQLCSRVQGRGPR
>FUSION-ENST00000525476.2:106597-ENST00000340160.7:37961|654
AWPGVLAEKAGLVPIRLPPCSEGGR
>ENST00000581567.1|SNV-64463-G-A|2
NTCCCIISQNR
>FUSION-ENST00000525476.2:106597-ENST00000340160.7:37961|2591
MDQRLNIVKMAILPELICNPYHNPR
>FUSION-ENST00000550730.1:6692-ENST00000322569.9:528|115
QDHCLHEMR
>FUSION-ENST00000525476.2:106597-ENST00000340160.7:37961|1126
LRDIWRVAR
>ENST00000367545.7|SNV-253690-G-A|6
WLNRTELEMLSDKSLSLPK
>FUSION-ENST00000525476.2:106597-ENST00000340160.7:37961|3662
RCVPEGRPLKWPLR
>FUSION-ENST00000525476.2:106597-ENST00000340160.7:37961|3208
CHHTRLIFVFLVEMGVSLYWSGWSR
>FUSION-ENST00000429002.6:73262-ENST00000293525.5:52613|11
EPPHAPQPGDRPQRAVR
>FUSION-ENST00000525476.2:106597-ENST00000340160.7:37961|778
TLNGYLGSK
>ENST00000254508.7|SNV-54288-C-A|1
GSTTLLVSYRHGHVHLSAK
>FUSION-ENST00000525476.2:106597-ENST00000340160.7:37961|1112
ARCRAWDGWGLLPMSRPR
>FUSION-ENST00000525476.2:106597-ENST00000340160.7:37961|2050
PVVPATREAEAGESLEPGR
>FUSION-ENST00000525476.2:106597-ENST00000340160.7:37961|3831
ISGVSLFWFKDPWLTCR
>FUSION-ENST00000525476.2:106597-ENST00000340160.7:37961|3326
SGPQLALSSRGCRVA
>ENST00000422890.5|SNV-6694-G-A|1
HWFTMERLK
>FUSION-ENST00000525476.2:106597-ENST00000340160.7:37961|2537
ATALQPGR
>FUSION-ENST00000525476.2:106597-ENST00000340160.7:37961|2403
MSVCAYI
>FUSION-ENST00000525476.2:106597-ENST00000340160.7:37961|3104
EEAETEVPVLVRILDLK
>ENST00000569317.1|SNV-13622-G-C|3
TGGPHGAGVLGLHLEGPFISR
>ENST00000480886.1|SNV-2312-G-A|4
KFPLTEEEIFYINCR
>FUSION-ENST00000525476.2:106597-ENST00000340160.7:37961|571
ASTRSSTRAVASPAGLVAMQV
>FUSION-ENST00000525476.2:106597-ENST00000340160.7:37961|2030
LVILALWEAK
>FUSION-ENST00000525476.2:106597-ENST00000340160.7:37961|642
SVLPEGCTVPHLLLLLSPVLCPPR
>FUSION-ENST00000525476.2:106597-ENST00000340160.7:37961|3719
TPSQNTKK
>ENST00000564275.5|MNV-93165-AC-A|25
AEVIPFIR
>FUSION-ENST00000525476.2:106597-ENST00000340160.7:37961|4593
MAPLHSSLGDRAR
>FUSION-ENST00000525476.2:106597-ENST00000340160.7:37961|2316
FSSRQIFTASTLWSVGIR
>FUSION-ENST00000525476.2:106597-ENST00000340160.7:37961|3722
MPLHSSLGDESKTPSQNTKK
>FUSION-ENST00000525476.2:106597-ENST00000340160.7:37961|3006
PFSPPREF
>FUSION-ENST00000525476.2:106597-ENST00000340160.7:37961|4266
ELQYRKR
>FUSION-ENST00000393792.3:169-ENST00000523242.1:15321|3
TVTESVGKASRGQER
>FUSION-ENST00000525476.2:106597-ENST00000340160.7:37961|3249
RNSFPPGFHVVLLNIL
>FUSION-ENST00000525476.2:106597-ENST00000340160.7:37961|2032
LPYLFIYFLRWSLALSLQPRQQE
>ENST00000025008.10|SNV-77749-G-C|5
LDNQNMKAIKGLEHR
>FUSION-ENST00000525476.2:106597-ENST00000340160.7:37961|5026
SSLRSINREGK
>FUSION-ENST00000525476.2:106597-ENST00000340160.7:37961|4636
SHRAQHFFFF
>ENST00000483679.1|INDEL-234240-G-GA|3
MQFILCLTTMRRSYR
>FUSION-ENST00000525476.2:106597-ENST00000340160.7:37961|4873
MMLSILSCVCHLPVLILNLVKFLCK
>ENST00000492417.5|MNV-16926-TC-T|2
MAALPSGLL
>FUSION-ENST00000525476.2:106597-ENST00000340160.7:37961|1493
MVLFTCQFEMISDFQ
>FUSION-ENST00000525476.2:106597-ENST00000340160.7:37961|2128
MDSCLEYIK
>FUSION-ENST00000525476.2:106597-ENST00000340160.7:37961|689
RSHVLPR
>FUSION-ENST00000525476.2:106597-ENST00000340160.7:37961|2290
MPVFGDASYP
>ENST00000504154.6|SNV-239983-C-T|2
GLTEIPTNLPEIITEIR
>FUSION-ENST00000525476.2:106597-ENST00000340160.7:37961|2600
ERYPMIMDQR
>FUSION-ENST00000525476.2:106597-ENST00000340160.7:37961|1729
QGEGSLGDGGCFSLTHSLLFPHF
>FUSION-ENST00000525476.2:106597-ENST00000340160.7:37961|4134
FLSFFKPWFPHL
>FUSION-ENST00000525476.2:106597-ENST00000340160.7:37961|1183
MRGIDQGR
>FUSION-ENST00000525476.2:106597-ENST00000340160.7:37961|775
EPFAGLCYWR
>FUSION-ENST00000525476.2:106597-ENST00000340160.7:37961|4133
MRKPTSGGCWVEIK
>FUSION-ENST00000525476.2:106597-ENST00000340160.7:37961|1171
GTSCTCTSETAPSSGGTRRWSR
>FUSION-ENST00000525476.2:106597-ENST00000340160.7:37961|2308
CYVLAAFVSCGQVR
>FUSION-ENST00000525476.2:106597-ENST00000340160.7:37961|4102
MGVRPGDETEGDAPASLAWR
>ENST00000540892.1|SNV-199028-T-G|5
MWGHILGKEISWTSFYRYHICYIC
>FUSION-ENST00000525476.2:106597-ENST00000340160.7:37961|1047
LVSNSWPR
>FUSION-ENST00000525476.2:106597-ENST00000340160.7:37961|965
AISSCQALCSLVGSRREQGR
>ENST00000507005.1|SNV-2144-C-T|2
FHTLDKINVDPVLLPNITLGSEIR
>FUSION-ENST00000525476.2:106597-ENST00000340160.7:37961|3039
MVTVEGK
>FUSION-ENST00000525476.2:106597-ENST00000340160.7:37961|4518
DMVSGKGPISFFLMCLCR
>ENST00000429029.6|SNV-50180-G-A|7
RIVENGQK
>FUSION-ENST00000525476.2:106597-ENST00000340160.7:37961|3874
SLKPAWAT
>FUSION-ENST00000525476.2:106597-ENST00000340160.7:37961|1459
EAFSNIQPPNPCTRPRSFAK
>FUSION-ENST00000525476.2:106597-ENST00000340160.7:37961|3575
GGLLELR
>ENST00000338146.7|SNV-518-G-A|3
TAHSSLALFRNDTGVK
>FUSION-ENST00000525476.2:106597-ENST00000340160.7:37961|4732
WPNVSKSRGL
>ENST00000379936.3|SNV-9269-G-A|1
EDLQEVLSEYPQAQTIMEEKGR
>FUSION-ENST00000525476.2:106597-ENST00000340160.7:37961|3821
MVILLLPSSSW
>FUSION-ENST00000525476.2:106597-ENST00000340160.7:37961|1561
MSSKPVQTHYC
>FUSION-ENST00000525476.2:106597-ENST00000340160.7:37961|3556
MHLWKCWSCGCTSGSAS
>FUSION-ENST00000525476.2:106597-ENST00000340160.7:37961|1682
AWHCVRVRER
>ENST00000522362.7|SNV-5437-G-A|4
SLMVTGIPADFEEAKIQEVLQETLK
>FUSION-ENST00000525476.2:106597-ENST00000340160.7:37961|1123
NFFGWWWPEVTAQ
>FUSION-ENST00000525476.2:106597-ENST00000340160.7:37961|4865
MVSLLNFSHLKR
>FUSION-ENST00000525476.2:106597-ENST00000340160.7:37961|3578
PPRPANFLYF
>FUSION-ENST00000525476.2:106597-ENST00000340160.7:37961|1949
LGCGVAISAHSNLR
>FUSION-ENST00000525476.2:106597-ENST00000340160.7:37961|680
GRSLHLQARVGR
>FUSION-ENST00000550730.1:6692-ENST00000322569.9:528|50
SGSERWAGGL
>FUSION-ENST00000525476.2:106597-ENST00000340160.7:37961|851
CLLSLPSSLLEGKER
>FUSION-ENST00000525476.2:106597-ENST00000340160.7:37961|2741
ESLTLLPRLECNGTILAHCNLRLPG
>FUSION-ENST00000525476.2:106597-ENST00000340160.7:37961|2858
KNMLLPVFWETRPLAFE
>FUSION-ENST00000525476.2:106597-ENST00000340160.7:37961|132
NGRPLCGQSHR
>FUSION-ENST00000525476.2:106597-ENST00000340160.7:37961|744
CVATSAVDITRSPCTLLR
>ENST00000504188.1|SNV-6086-C-T|2
LPVVFFSYYR
>FUSION-ENST00000525476.2:106597-ENST00000340160.7:37961|4242
MELTADVLFLIISLMCV
>FUSION-ENST00000525476.2:106597-ENST00000340160.7:37961|1739
WVSGLSALWR
>FUSION-ENST00000525476.2:106597-ENST00000340160.7:37961|5029
MSSLRSINR
>FUSION-ENST00000525476.2:106597-ENST00000340160.7:37961|2930
ILGDQTSGV
>FUSION-ENST00000525476.2:106597-ENST00000340160.7:37961|1191
CLWRSSSR
>ENST00000619701.5|SNV-1103-C-A|4
RSAVDIELVELSYSVREGPCWR
>FUSION-ENST00000525476.2:106597-ENST00000340160.7:37961|216
MTFSVCL
>FUSION-ENST00000525476.2:106597-ENST00000340160.7:37961|471
SLGTLPNTPTHAHTPTRPCTHGQGR
>FUSION-ENST00000525476.2:106597-ENST00000340160.7:37961|2854
MVLGVCNPSYPGG
>FUSION-ENST00000525476.2:106597-ENST00000340160.7:37961|2291
LARLVSNS
>FUSION-ENST00000525476.2:106597-ENST00000340160.7:37961|3677
MICLTVCLLLNTWLISRIL
>FUSION-ENST00000525476.2:106597-ENST00000340160.7:37961|2751
TDPLIVSALC
>FUSION-ENST00000525476.2:106597-ENST00000340160.7:37961|2457
CLIYMVCELYLSKAVK
>FUSION-ENST00000525476.2:106597-ENST00000340160.7:37961|4103
GGRQWEAGKGGGCACIDHCGILR
>FUSION-ENST00000525476.2:106597-ENST00000340160.7:37961|759
PVCVASLSPTLR
>FUSION-ENST00000525476.2:106597-ENST00000340160.7:37961|307
VPATVWVCAQPCPCRFLSGLLER
>FUSION-ENST00000525476.2:106597-ENST00000340160.7:37961|98
EGAGPAR
>ENST00000529984.5|SNV-9653-G-A|1
LTYQVYGLALEGQTPVTTVPPGTR
>FUSION-ENST00000525476.2:106597-ENST00000340160.7:37961|3086
AIITRADHWGHFFGHLYR
>FUSION-ENST00000550730.1:6692-ENST00000322569.9:528|104
HSGARTQVR
>ENST00000358252.8|SNV-22877-C-G|1
EPRASRVPSSDEEVVEEPQSR
>ENST00000550070.6|SNV-19714-C-T|1
GESIESLDPSEKTPIK
>FUSION-ENST00000525476.2:106597-ENST00000340160.7:37961|3720
TPSQNTK
>ENST00000254508.7|SNV-54288-C-A|4
AEAKGSTTLLVSYR
>FUSION-ENST00000525476.2:106597-ENST00000340160.7:37961|501
ALRDSVR
>FUSION-ENST00000525476.2:106597-ENST00000340160.7:37961|1973
DGVSPCWSGWSRTPDLVICPPGPPR
>FUSION-ENST00000525476.2:106597-ENST00000340160.7:37961|4604
MMAHTCNPSTLGGRGRQITR
>FUSION-ENST00000525476.2:106597-ENST00000340160.7:37961|112
MSLVSPLEIR
>FUSION-ENST00000525476.2:106597-ENST00000340160.7:37961|2001
PLHSSLGDRVR
>FUSION-ENST00000525476.2:106597-ENST00000340160.7:37961|1063
LSSLLRSGPAGSKNTGK
>FUSION-ENST00000525476.2:106597-ENST00000340160.7:37961|2918
GTVLREQESR
>FUSION-ENST00000525476.2:106597-ENST00000340160.7:37961|1158
GGGFCPCLVPDK
>FUSION-ENST00000525476.2:106597-ENST00000340160.7:37961|1695
KGELCLCVSPGASK
>FUSION-ENST00000525476.2:106597-ENST00000340160.7:37961|4086
AVGSRQGWR
>FUSION-ENST00000525476.2:106597-ENST00000340160.7:37961|2795
MSHRAQP
>FUSION-ENST00000525476.2:106597-ENST00000340160.7:37961|1917
MASKGTQVLILVVTLEGRR
>FUSION-ENST00000525476.2:106597-ENST00000340160.7:37961|4736
MWPNVSK
>FUSION-ENST00000525476.2:106597-ENST00000340160.7:37961|1200
MKAVLPHVLLSPTSCLL
>FUSION-ENST00000525476.2:106597-ENST00000340160.7:37961|1426
AGGSPEVRR
>FUSION-ENST00000525476.2:106597-ENST00000340160.7:37961|3356
STRAVDR
>FUSION-ENST00000525476.2:106597-ENST00000340160.7:37961|802
GQWLSLAAAARQTPAVFRVCR
>FUSION-ENST00000525476.2:106597-ENST00000340160.7:37961|1026
TSASTGVPSSAGSPPR
>FUSION-ENST00000525476.2:106597-ENST00000340160.7:37961|4172
MTSLILLLCQVR
>FUSION-ENST00000525476.2:106597-ENST00000340160.7:37961|264
GVLAHSGFLRGLLER
>ENST00000650225.1|SNV-174505-C-A|3
LASKGSKAIQEALDLK
>FUSION-ENST00000525476.2:106597-ENST00000340160.7:37961|2380
MVAHVCNPSYSR
>FUSION-ENST00000525476.2:106597-ENST00000340160.7:37961|4466
MLKCLIENGIVFAYNLCISSCVL
>FUSION-ENST00000525476.2:106597-ENST00000340160.7:37961|3403
VAHVCNPSTLGG
>FUSION-ENST00000525476.2:106597-ENST00000340160.7:37961|346
ISRAWYRMSVGMR
>FUSION-ENST00000525476.2:106597-ENST00000340160.7:37961|2654
MPRAASPGSL
>FUSION-ENST00000525476.2:106597-ENST00000340160.7:37961|749
GEPLSLPVGGPCRAHRQR
>FUSION-ENST00000525476.2:106597-ENST00000340160.7:37961|3324
LETQQGEGLSHLLSSGGTGR
>ENST00000231524.14|SNV-28845-T-C|5
MEIRVVTSGLDGAGK
>FUSION-ENST00000525476.2:106597-ENST00000340160.7:37961|817
LPPSKEPSSRPTTTPCWSK
>FUSION-ENST00000525476.2:106597-ENST00000340160.7:37961|2058
TYGYGHTNIQVKSTK
>FUSION-ENST00000525476.2:106597-ENST00000340160.7:37961|741
SPCTLLRLLVSWR
>ENST00000526493.1|SNV-133569-G-T|1
HHLDISWFLFNLK
>FUSION-ENST00000525476.2:106597-ENST00000340160.7:37961|1558
TGLRGITR
>FUSION-ENST00000525476.2:106597-ENST00000340160.7:37961|4922
YVHVVACIDSSFPSFFFF
>FUSION-ENST00000525476.2:106597-ENST00000340160.7:37961|3577
LVLNSWPHVIHWP
>FUSION-ENST00000525476.2:106597-ENST00000340160.7:37961|3599
NFISNFNFTPVLWSCDLALPPFAL
>FUSION-ENST00000429002.6:73262-ENST00000293525.5:52613|7
EAGGEGADQVPQQQVRGLHR
>ENST00000637340.1|SNV-128199-G-A|5
FFKICESLNIPVDDSLVK
>ENST00000435504.9|SNV-128557-C-A|1
SPGVEKPIVKPTEGAGPQETNMK
>FUSION-ENST00000525476.2:106597-ENST00000340160.7:37961|3613
AASGAAVFYGLSRR
>FUSION-ENST00000525476.2:106597-ENST00000340160.7:37961|2406
TLALKGSAVG
>FUSION-ENST00000525476.2:106597-ENST00000340160.7:37961|2728
MNQKSFLQGC
>FUSION-ENST00000525476.2:106597-ENST00000340160.7:37961|3089
AQIILHFIDQETKVQK
>FUSION-ENST00000525476.2:106597-ENST00000340160.7:37961|4369
WITRSRDR
>ENST00000296435.2|SNV-1014-G-T|1
LLDLDPRPTMDGYPDTPKPVSFTVK
>ENST00000360772.7|SNV-90528-C-A|3
GDVKLVASSHIYKTSLSVDPSR
>FUSION-ENST00000525476.2:106597-ENST00000340160.7:37961|2169
MLISSKINSCCRMSLELP
>FUSION-ENST00000525476.2:106597-ENST00000340160.7:37961|4480
HIILCTLNHLWIT
>FUSION-ENST00000525476.2:106597-ENST00000340160.7:37961|4791
ILKYSKLFF
>ENST00000470434.1|SNV-20140-G-T|11
CRACLCGSMWTG
>FUSION-ENST00000525476.2:106597-ENST00000340160.7:37961|1221
MRHLPMPKAGVCTLQQGLSHS
>FUSION-ENST00000525476.2:106597-ENST00000340160.7:37961|2337
MLPGSWSR
>FUSION-ENST00000525476.2:106597-ENST00000340160.7:37961|3008
MPFSPPR
>FUSION-ENST00000525476.2:106597-ENST00000340160.7:37961|2341
QFFLDKFEGLLCTFLTSETAKK
>FUSION-ENST00000525476.2:106597-ENST00000340160.7:37961|4253
MLPSSPCLRAVASPFIPYCLK
>FUSION-ENST00000525476.2:106597-ENST00000340160.7:37961|3289
MEREGQEYIVKIK
>FUSION-ENST00000525476.2:106597-ENST00000340160.7:37961|4893
LNLPSSWDYR
>FUSION-ENST00000525476.2:106597-ENST00000340160.7:37961|2006
DQKVQDQVSADSASGEGPLPGS
>FUSION-ENST00000525476.2:106597-ENST00000340160.7:37961|2493
MVVPLPSSLGDR
>ENST00000550804.6|SNV-5699-C-T|6
VQELERALATARQEHMELMEQYK
>FUSION-ENST00000525476.2:106597-ENST00000340160.7:37961|3206
MGVSLYWSGWSR
>FUSION-ENST00000525476.2:106597-ENST00000340160.7:37961|377
WGRFFASWLRK
>FUSION-ENST00000525476.2:106597-ENST00000340160.7:37961|1747
HNPRPRK
>FUSION-ENST00000525476.2:106597-ENST00000340160.7:37961|2132
MPVLVSLDESH
>FUSION-ENST00000525476.2:106597-ENST00000340160.7:37961|1333
VMVANRGEHQWGR
>FUSION-ENST00000525476.2:106597-ENST00000340160.7:37961|2156
MGITENGFMPRIHKDLLQLSK
>FUSION-ENST00000525476.2:106597-ENST00000340160.7:37961|1978
QVVRCHLLFILSETPGNLPFCLFI
>FUSION-ENST00000525476.2:106597-ENST00000340160.7:37961|2262
GVLMVEGVL
>FUSION-ENST00000525476.2:106597-ENST00000340160.7:37961|3073
LCCSAAVSGQAPASPSAHTR
>FUSION-ENST00000525476.2:106597-ENST00000340160.7:37961|4268
MELQYRK
>FUSION-ENST00000525476.2:106597-ENST00000340160.7:37961|3112
KLLIVILGK
>ENST00000367080.8|SNV-37951-C-T|1
LLKPLSPLRAQDMQEGAD
>FUSION-ENST00000525476.2:106597-ENST00000340160.7:37961|2594
IMDQRLNIVK
>FUSION-ENST00000525476.2:106597-ENST00000340160.7:37961|4436
LLELQNYVFKKFSI
>ENST00000392078.7|SNV-47017-G-T|3
LDENLGILEK
>FUSION-ENST00000525476.2:106597-ENST00000340160.7:37961|4999
CVTFLLSVTECCSYYEVTHAAHLLR
>FUSION-ENST00000525476.2:106597-ENST00000340160.7:37961|2167
INSCCRMSLELP
>ENST00000398212.7|SNV-368-G-T|5
MAHFSSEDQAMLQAMLRLLFQSVK
>FUSION-ENST00000525476.2:106597-ENST00000340160.7:37961|4402
YRLLGSGGVRTS
>ENST00000375980.9|SNV-139-G-A|2
LSRRLQMEGK
>FUSION-ENST00000525476.2:106597-ENST00000340160.7:37961|4224
QGSSPCHVAQGCFSKTVR
>ENST00000338146.7|SNV-518-G-A|1
NDTGVKYGLVGLEPTKVALNVER
>ENST00000507005.1|SNV-2144-C-T|1
INVDPVLLPNITLGSEIR
>FUSION-ENST00000525476.2:106597-ENST00000340160.7:37961|3423
IFFKGVGEGIIVLFLR
>FUSION-ENST00000525476.2:106597-ENST00000340160.7:37961|428
SVPGTFSR
>FUSION-ENST00000525476.2:106597-ENST00000340160.7:37961|250
WCVRSWGGRGQESK
>FUSION-ENST00000525476.2:106597-ENST00000340160.7:37961|310
QNGYDLQRVSVNTR
>FUSION-ENST00000525476.2:106597-ENST00000340160.7:37961|3601
MLSMTMRAR
>FUSION-ENST00000429002.6:73262-ENST00000293525.5:52613|9
AVREAGGEGADQVPQQQVRGLHR
>ENST00000538116.5|SNV-27491-G-A|14
MSKFATGITPFEFENMAK
>ENST00000544369.5|SNV-5656-T-C|3
SVYVLHHR
>FUSION-ENST00000525476.2:106597-ENST00000340160.7:37961|1641
CVGLPAVWGR
>ENST00000368130.9|SNV-83520-A-G|4
MEVLGVRNEDTMKCR
>ENST00000489133.6|MNV-39040-TCTA-T|2
SLAETVLNFPLDKSLLRCSNWDAET
>FUSION-ENST00000525476.2:106597-ENST00000340160.7:37961|3129
AGTVSSCPLR
>FUSION-ENST00000525476.2:106597-ENST00000340160.7:37961|509
APMRVMALR
>FUSION-ENST00000525476.2:106597-ENST00000340160.7:37961|4044
MQVEVREVVAMGRR
>FUSION-ENST00000525476.2:106597-ENST00000340160.7:37961|1008
SRTVCGRPTGCGAPR
>FUSION-ENST00000525476.2:106597-ENST00000340160.7:37961|952
GWWSHWLGGTGCSGWPR
>FUSION-ENST00000525476.2:106597-ENST00000340160.7:37961|488
AWMKLSASR
>ENST00000521496.5|SNV-46419-G-A|37
MKMMKMMMMMTMMMIMMMMK
>FUSION-ENST00000525476.2:106597-ENST00000340160.7:37961|3624
KSGHLEK
>FUSION-ENST00000525476.2:106597-ENST00000340160.7:37961|3747
MTASGTR
>FUSION-ENST00000525476.2:106597-ENST00000340160.7:37961|4980
KQLIFNLLKL
>FUSION-ENST00000525476.2:106597-ENST00000340160.7:37961|4859
MCLSSASTDFK
>FUSION-ENST00000525476.2:106597-ENST00000340160.7:37961|2276
TLSLTLGDQGEGGEEGR
>FUSION-ENST00000525476.2:106597-ENST00000340160.7:37961|943
MFPPFSRPFPPPPNALQR
>ENST00000483060.1|SNV-102598-G-T|2
MEFSPAHTNHPTIANQSVRVKEEK
>FUSION-ENST00000525476.2:106597-ENST00000340160.7:37961|1913
GTQVLILVVTLEGRRAFSDVMK
>ENST00000528727.5|SNV-1203803-T-C|2
MLGDTAAGYRPQQTVCQMR
>FUSION-ENST00000525476.2:106597-ENST00000340160.7:37961|239
LWCKQVWREQAQPVTA
>FUSION-ENST00000525476.2:106597-ENST00000340160.7:37961|4613
LHLPGSHHSPASASR
>FUSION-ENST00000525476.2:106597-ENST00000340160.7:37961|2556
MNWTPPHTIYKN
>FUSION-ENST00000525476.2:106597-ENST00000340160.7:37961|873
VRGCSPR
>FUSION-ENST00000525476.2:106597-ENST00000340160.7:37961|2972
TCEQWLLTAALPAHP
>FUSION-ENST00000525476.2:106597-ENST00000340160.7:37961|498
DSVRSTSPVMLR
>FUSION-ENST00000525476.2:106597-ENST00000340160.7:37961|3516
MATKFVLLSWGLFMYYLYLLQQLWR
>FUSION-ENST00000525476.2:106597-ENST00000340160.7:37961|2367
SSRPSWPTW
>FUSION-ENST00000550730.1:6692-ENST00000322569.9:528|85
ASPPVLAPGARPCEPLVPR
>FUSION-ENST00000525476.2:106597-ENST00000340160.7:37961|3313
GDKACLELN
>ENST00000581567.1|SNV-64463-G-A|3
RNTCCCIISQNRNF
>FUSION-ENST00000525476.2:106597-ENST00000340160.7:37961|3278
EKDLLTYR
>FUSION-ENST00000525476.2:106597-ENST00000340160.7:37961|3864
VMASILRGCWISHLR
>FUSION-ENST00000525476.2:106597-ENST00000340160.7:37961|2877
MLITPKSLCLYFSIGASDLPK
>ENST00000549935.6|SNV-5699-C-T|5
ELMEQYK
>FUSION-ENST00000525476.2:106597-ENST00000340160.7:37961|3013
QDLRPISLGFGRPSKR
>FUSION-ENST00000525476.2:106597-ENST00000340160.7:37961|2441
LKDCDLMR
>FUSION-ENST00000525476.2:106597-ENST00000340160.7:37961|165
KAVEGVAWRWR
>FUSION-ENST00000525476.2:106597-ENST00000340160.7:37961|1728
KQVPHTLLASLWLILACK
>FUSION-ENST00000525476.2:106597-ENST00000340160.7:37961|4954
PLHSSLATQQDSISK
>FUSION-ENST00000525476.2:106597-ENST00000340160.7:37961|768
FWGWEGRHTRVSQVHAHVNTR
>ENST00000431196.2|SNV-234242-T-G|4
FTGEYCR
>FUSION-ENST00000525476.2:106597-ENST00000340160.7:37961|1824
WGQKRPGILCPGP
>FUSION-ENST00000525476.2:106597-ENST00000340160.7:37961|2524
MKCPELAGHGGSPL
>FUSION-ENST00000525476.2:106597-ENST00000340160.7:37961|4338
RVPEGEER
>ENST00000506538.6|INDEL-12526-C-CA|1
CTLYSNCRTDISP
>FUSION-ENST00000525476.2:106597-ENST00000340160.7:37961|3230
MVQRQWWAKLLGHLGLR
>FUSION-ENST00000525476.2:106597-ENST00000340160.7:37961|2681
STQLGVGWAAPL
>FUSION-ENST00000525476.2:106597-ENST00000340160.7:37961|1472
HASSVSPCCSPVQR
>FUSION-ENST00000429002.6:73262-ENST00000293525.5:52613|32
RPLPWHLLLPRPHRGLRQPQR
>FUSION-ENST00000525476.2:106597-ENST00000340160.7:37961|1088
MTFSKSAWFLNDSHDGPHPSR
>ENST00000353383.6|SNV-115377-G-C|5
GNGEPATKLPPPQTPDACLK
>ENST00000549935.6|SNV-5699-C-T|3
ELMEQYKGISR
>FUSION-ENST00000525476.2:106597-ENST00000340160.7:37961|4838
LKRSSHLSLLSSWDHGMHVMPG
>FUSION-ENST00000525476.2:106597-ENST00000340160.7:37961|3396
MVKPHLYK
>FUSION-ENST00000525476.2:106597-ENST00000340160.7:37961|2905
MPFPSHRITAACGPDLAR
>FUSION-ENST00000525476.2:106597-ENST00000340160.7:37961|637
APQALHWIR
>FUSION-ENST00000525476.2:106597-ENST00000340160.7:37961|460
NFLSQASPGIASR
>FUSION-ENST00000525476.2:106597-ENST00000340160.7:37961|2814
HRFWIGTK
>FUSION-ENST00000525476.2:106597-ENST00000340160.7:37961|3780
MPVIPATQETEGGR
>FUSION-ENST00000525476.2:106597-ENST00000340160.7:37961|3263
LHAGDTAGR
>FUSION-ENST00000525476.2:106597-ENST00000340160.7:37961|4703
ILMIRASASQSVGITGVSHRTRPR
>FUSION-ENST00000525476.2:106597-ENST00000340160.7:37961|3698
MALPGQWPLSQSSKQFHICK
>FUSION-ENST00000525476.2:106597-ENST00000340160.7:37961|397
SQPASASGRIGLR
>FUSION-ENST00000525476.2:106597-ENST00000340160.7:37961|4521
HKIFTFS
>ENST00000510861.5|SNV-89088-A-G|2
NNIAIFTRILDR
>FUSION-ENST00000525476.2:106597-ENST00000340160.7:37961|1271
GRGWPRPWK
>ENST00000393276.7|SNV-68904-C-A|3
LGCFNIFSK
>FUSION-ENST00000525476.2:106597-ENST00000340160.7:37961|4795
MFFSSRPWKW
>ENST00000483271.1|SNV-81483-C-T|4
ITKTTTPIFFKISLLK
>FUSION-ENST00000525476.2:106597-ENST00000340160.7:37961|1775
MLPKLISNS
>FUSION-ENST00000525476.2:106597-ENST00000340160.7:37961|2811
FWIGTKKMGK
>FUSION-ENST00000525476.2:106597-ENST00000340160.7:37961|2881
LVAGAGLVGSSPPHLAEAK
>FUSION-ENST00000525476.2:106597-ENST00000340160.7:37961|3664
KRCVPEGRPLK
>FUSION-ENST00000525476.2:106597-ENST00000340160.7:37961|3421
GVGEGIIVLFLR
>FUSION-ENST00000525476.2:106597-ENST00000340160.7:37961|2503
SGCQGLR
>FUSION-ENST00000525476.2:106597-ENST00000340160.7:37961|3145
QGRDRCK
>FUSION-ENST00000525476.2:106597-ENST00000340160.7:37961|4069
GEWDFWK
>FUSION-ENST00000525476.2:106597-ENST00000340160.7:37961|570
SSTRAVASPAGLVAMQV
>FUSION-ENST00000525476.2:106597-ENST00000340160.7:37961|3611
AASGAAVFYGLSRRDEISPSLP
>FUSION-ENST00000525476.2:106597-ENST00000340160.7:37961|3710
QNVAYPSSGMLFSHK
>FUSION-ENST00000525476.2:106597-ENST00000340160.7:37961|2069
GSKLFIF
>ENST00000521496.5|SNV-46419-G-A|18
MMTMMMIMMMMKMMKMK
>FUSION-ENST00000525476.2:106597-ENST00000340160.7:37961|1952
WSLTLSPRLGCGVAISAHSNLR
>FUSION-ENST00000525476.2:106597-ENST00000340160.7:37961|2134
MQLALIIAILGAAVANE
>FUSION-ENST00000525476.2:106597-ENST00000340160.7:37961|373
MGQVAGNSGKPK
>FUSION-ENST00000525476.2:106597-ENST00000340160.7:37961|4297
MHHESPR
>FUSION-ENST00000525476.2:106597-ENST00000340160.7:37961|5082
VAGAWEIQWPPLSLNSTALPPVPC
>FUSION-ENST00000525476.2:106597-ENST00000340160.7:37961|4527
IMSFDAQNFYIFLK
>FUSION-ENST00000525476.2:106597-ENST00000340160.7:37961|529
RPSWLPLR
>FUSION-ENST00000525476.2:106597-ENST00000340160.7:37961|385
SGSEPAPLR
>FUSION-ENST00000525476.2:106597-ENST00000340160.7:37961|1157
GGGFCPCLVPDKLGAAICGSGNPGA
>FUSION-ENST00000525476.2:106597-ENST00000340160.7:37961|3769
WPTHPVECCSAIK
>FUSION-ENST00000525476.2:106597-ENST00000340160.7:37961|485
MKLSASRSSTVR
>FUSION-ENST00000525476.2:106597-ENST00000340160.7:37961|2607
HRNELDPTSYHIQKLIQNGPK
>FUSION-ENST00000525476.2:106597-ENST00000340160.7:37961|4774
ATKIGGTK
>FUSION-ENST00000525476.2:106597-ENST00000340160.7:37961|2995
SPVPRWTTQGIVRSR
>FUSION-ENST00000525476.2:106597-ENST00000340160.7:37961|2307
CYVLAAFVSCGQVRHRPSHQ
>ENST00000514203.1|SNV-139038-C-G|3
YSIDFVFEQIHALHIQK
>ENST00000393106.6|SNV-30860-G-A|3
AHRYDLVNLAVKQVLTNK
>FUSION-ENST00000525476.2:106597-ENST00000340160.7:37961|4905
TWPLGLS
>FUSION-ENST00000525476.2:106597-ENST00000340160.7:37961|631
AAALRPGRGAPRR
>ENST00000548573.5|SNV-3085-G-A|4
CNGLLNLPHFPWANKMALSK
>FUSION-ENST00000525476.2:106597-ENST00000340160.7:37961|924
GRFGAARWQPWWGR
>FUSION-ENST00000525476.2:106597-ENST00000340160.7:37961|1918
ASKGTQVLILVVTLEGR
>ENST00000368130.9|SNV-83520-A-G|1
CREGDKVR
>FUSION-ENST00000525476.2:106597-ENST00000340160.7:37961|1176
MGTSCTCTSETAPSSGGTR
>ENST00000522362.7|SNV-5437-G-A|2
IQEVLQETLKSLGR
>FUSION-ENST00000525476.2:106597-ENST00000340160.7:37961|1270
GRGWPRPWKGLQGTVLSLTPTCR
>FUSION-ENST00000525476.2:106597-ENST00000340160.7:37961|244
AWKPRER
>FUSION-ENST00000525476.2:106597-ENST00000340160.7:37961|3102
ILDLKECAGSLHPDFSVNACSRGHR
>FUSION-ENST00000525476.2:106597-ENST00000340160.7:37961|4390
KDTVFSSLDVGLHRQ
>FUSION-ENST00000525476.2:106597-ENST00000340160.7:37961|212
CSTTSSSWQALWTPSSSTR
>ENST00000641516.1|SNV-8935-G-A|1
NEVAINK
>ENST00000621003.4|SNV-139038-C-G|2
ELMNTGPPYTLYFGIK
>ENST00000504029.1|SNV-19894-C-G|1
MEVCCFV
>ENST00000637353.1|SNV-128199-G-A|4
DMFFKICESLNIPVDDSLVKEVTCK
>FUSION-ENST00000525476.2:106597-ENST00000340160.7:37961|288
QAEDEADGCACPQRVPQGTAGK
>FUSION-ENST00000525476.2:106597-ENST00000340160.7:37961|2548
MGGWLEVGSSRPAWAMS
>FUSION-ENST00000525476.2:106597-ENST00000340160.7:37961|5059
MLIPLFILLLKLPYFIDVFP
>FUSION-ENST00000525476.2:106597-ENST00000340160.7:37961|3729
MMVHACNPSYSGD
>ENST00000431196.2|SNV-234242-T-G|5
SNGEPEPLRFTGEYCRLR
>FUSION-ENST00000525476.2:106597-ENST00000340160.7:37961|4175
MHVLDKIHACIVTG
>FUSION-ENST00000525476.2:106597-ENST00000340160.7:37961|4903
SHCSWSVLFFFLR
>ENST00000643052.1|SNV-30722-A-G|6
IQMMWKQLVVPLGPCITFPIIVR
>FUSION-ENST00000525476.2:106597-ENST00000340160.7:37961|4924
MLRYVHVVACIDSSFPSFFFF
>FUSION-ENST00000525476.2:106597-ENST00000340160.7:37961|1040
MAPRMCYPGPLT
>FUSION-ENST00000525476.2:106597-ENST00000340160.7:37961|1888
RGGYFYHHCASPAPGVRICIGSGYL
>FUSION-ENST00000525476.2:106597-ENST00000340160.7:37961|411
PTHPHVPAPTGRAERKPALLLGPLR
>FUSION-ENST00000525476.2:106597-ENST00000340160.7:37961|4459
MSLSDDSALKEEGK
>FUSION-ENST00000525476.2:106597-ENST00000340160.7:37961|4060
MGPSGGRDWR
>FUSION-ENST00000525476.2:106597-ENST00000340160.7:37961|4243
IEQLPITILVASPLPINHQDVSK
>FUSION-ENST00000525476.2:106597-ENST00000340160.7:37961|825
RLGRQPALGGLAAR
>FUSION-ENST00000525476.2:106597-ENST00000340160.7:37961|2647
KNRLGAVAR
>FUSION-ENST00000525476.2:106597-ENST00000340160.7:37961|4826
GPANFCIFSRDGVSPYWPG
>FUSION-ENST00000525476.2:106597-ENST00000340160.7:37961|2433
MGGPQLQK
>FUSION-ENST00000525476.2:106597-ENST00000340160.7:37961|552
RCVWRAMR
>FUSION-ENST00000525476.2:106597-ENST00000340160.7:37961|1178
MGGTESLS
>FUSION-ENST00000525476.2:106597-ENST00000340160.7:37961|4637
MSHRAQHFFFF
>FUSION-ENST00000525476.2:106597-ENST00000340160.7:37961|2511
KGKDNPQSGR
>FUSION-ENST00000525476.2:106597-ENST00000340160.7:37961|1776
APVASVPPFPPRLLL
>ENST00000361428.3|SNV-30925-A-C|6
ESQKLVEIHLRESVNQDQESQELR
>ENST00000356956.5|SNV-106797-G-A|1
IYLNFESSTPCLADK
>ENST00000435803.6|SNV-102138-C-G|1
NLDSINDFL
>ENST00000521496.5|SNV-46419-G-A|20
MMTMMMIMMMMK
>FUSION-ENST00000525476.2:106597-ENST00000340160.7:37961|4452
MIATYEVCSVSYDVAFK
>FUSION-ENST00000525476.2:106597-ENST00000340160.7:37961|1412
MFLCSLLKTK
>ENST00000354179.8|SNV-136777-A-T|1
MGKGVDGTY
>FUSION-ENST00000525476.2:106597-ENST00000340160.7:37961|2094
IILSAYTTQFLIAKNWK
>FUSION-ENST00000525476.2:106597-ENST00000340160.7:37961|2525
IVFSTSGAKTTVYLHAQE
>FUSION-ENST00000525476.2:106597-ENST00000340160.7:37961|2202
RDFTPPRFNLQVPVLMER
>ENST00000343070.7|MNV-93165-AC-A|5
ASTPCRGQR
>FUSION-ENST00000525476.2:106597-ENST00000340160.7:37961|4123
VALLMGPVMNS
>FUSION-ENST00000525476.2:106597-ENST00000340160.7:37961|3644
MFREQER
>ENST00000458426.5|SNV-4067-C-G|1
CAVELGAGTGLVGIVAALLGGGI
>FUSION-ENST00000525476.2:106597-ENST00000340160.7:37961|837
SLCTVSGPR
>FUSION-ENST00000525476.2:106597-ENST00000340160.7:37961|3882
PVFLTLWEDK
>FUSION-ENST00000525476.2:106597-ENST00000340160.7:37961|4046
MQVEVREVVAMGR
>FUSION-ENST00000429002.6:71331-ENST00000652389.1:36395|1
SLCVPYFVLELDQTGKFLFNM
>FUSION-ENST00000525476.2:106597-ENST00000340160.7:37961|5121
WFCQLVVK
>FUSION-ENST00000525476.2:106597-ENST00000340160.7:37961|2500
MSGCQGLRELRGLEHDS
>FUSION-ENST00000525476.2:106597-ENST00000340160.7:37961|4888
MGITVYPVTFVGHLRCFYFLASTNK
>FUSION-ENST00000525476.2:106597-ENST00000340160.7:37961|2842
QCACVCTWACS
>ENST00000637340.1|SNV-128199-G-A|3
FFKICESLNIPVDDSLVKELIR
>FUSION-ENST00000525476.2:106597-ENST00000340160.7:37961|2360
GGGCSELR
>FUSION-ENST00000525476.2:106597-ENST00000340160.7:37961|1915
GTQVLILVVTLEGR
>FUSION-ENST00000525476.2:106597-ENST00000340160.7:37961|4153
HSSLLDAVRPQEDLTRWPCPELFIR
>FUSION-ENST00000525476.2:106597-ENST00000340160.7:37961|1257
QCTLATGSSLSER
>ENST00000568085.5|MNV-93165-AC-A|1
RPSGYSWPVFAPASKTT
>FUSION-ENST00000525476.2:106597-ENST00000340160.7:37961|668
MPPSQCLEADSSGGCRGWAR
>FUSION-ENST00000525476.2:106597-ENST00000340160.7:37961|1498
PVPPAPSWERPVLLVGSIR
>ENST00000521496.5|SNV-46419-G-A|13
TMMMIMMMMKMMK
>FUSION-ENST00000525476.2:106597-ENST00000340160.7:37961|4464
MGQACKHMR
>ENST00000650225.1|SNV-174505-C-A|6
MLASKGSK
>FUSION-ENST00000525476.2:106597-ENST00000340160.7:37961|1067
RGDEAWEECSLACGTEWKLSSLLR
>FUSION-ENST00000525476.2:106597-ENST00000340160.7:37961|4438
LLELQNYVFK
>FUSION-ENST00000525476.2:106597-ENST00000340160.7:37961|3294
EAVAIACK
>FUSION-ENST00000525476.2:106597-ENST00000340160.7:37961|3986
GPRKPRYDLGNSSEMLLLNLIVF
>FUSION-ENST00000525476.2:106597-ENST00000340160.7:37961|4125
CLTLGHTVMVALLMGPVMNS
>FUSION-ENST00000525476.2:106597-ENST00000340160.7:37961|1963
MPSQVSLEDRDLC
>FUSION-ENST00000525476.2:106597-ENST00000340160.7:37961|2959
PWAKLAR
>FUSION-ENST00000525476.2:106597-ENST00000340160.7:37961|3721
PLHSSLGDESKTPSQNTKK
>FUSION-ENST00000525476.2:106597-ENST00000340160.7:37961|53
TGEVGWHAAQRLVGMGAR
>FUSION-ENST00000525476.2:106597-ENST00000340160.7:37961|2109
VGRSPEVR
>FUSION-ENST00000525476.2:106597-ENST00000340160.7:37961|4070
LEPGLPRGEWDFWKTSGR
>FUSION-ENST00000525476.2:106597-ENST00000340160.7:37961|2206
MCAVWEGE
>FUSION-ENST00000525476.2:106597-ENST00000340160.7:37961|3340
LCLKGTKTK
>FUSION-ENST00000525476.2:106597-ENST00000340160.7:37961|1182
RGIDQGR
>ENST00000564275.5|MNV-93165-AC-A|27
LRPLPCVHGRGQADASRAEVIPFIR
>FUSION-ENST00000525476.2:106597-ENST00000340160.7:37961|959
DGSLGGGESGVGGAEAVHGR
>FUSION-ENST00000525476.2:106597-ENST00000340160.7:37961|4696
TRPRSLFLNGFGS
>ENST00000521496.5|SNV-46419-G-A|26
MMMMTMMMIMMMMK
>FUSION-ENST00000525476.2:106597-ENST00000340160.7:37961|902
AALVGER
>ENST00000470434.1|SNV-20140-G-T|12
GNAGARCRACLCGSMWTG
>FUSION-ENST00000525476.2:106597-ENST00000340160.7:37961|1782
LVRLVLNSQP
>FUSION-ENST00000525476.2:106597-ENST00000340160.7:37961|4267
MELQYRKR
>FUSION-ENST00000525476.2:106597-ENST00000340160.7:37961|3439
MSSLAPFCRVSSEPAGFIVLACEV
>FUSION-ENST00000525476.2:106597-ENST00000340160.7:37961|4104
GGRQWEAGK
>FUSION-ENST00000525476.2:106597-ENST00000340160.7:37961|1462
SQLLCPLLR
>FUSION-ENST00000525476.2:106597-ENST00000340160.7:37961|2239
PPTALSGVALR
>ENST00000413465.6|SNV-11520-T-G|3
TYQGSYGFRLGCLHSGTAK
>FUSION-ENST00000525476.2:106597-ENST00000340160.7:37961|2488
VVPLPSSLGDRVRLCQVK
>ENST00000368721.5|SNV-57293-G-C|1
DYFLNCSPLRMADVIRAELLEIIK
>FUSION-ENST00000525476.2:106597-ENST00000340160.7:37961|4759
VRILASP
>FUSION-ENST00000525476.2:106597-ENST00000340160.7:37961|3141
LVLHLEPPAGSLVLFVTQD
>FUSION-ENST00000525476.2:106597-ENST00000340160.7:37961|1354
AAPALAFFSHSLPQALASHSPFCFS
>FUSION-ENST00000525476.2:106597-ENST00000340160.7:37961|4530
MPRLVLNS
>FUSION-ENST00000525476.2:106597-ENST00000340160.7:37961|1820
MLFAEDTDATETSWRAP
>FUSION-ENST00000525476.2:106597-ENST00000340160.7:37961|4689
MASSTSFIRMLILLIEQDPHDNLLK
>FUSION-ENST00000525476.2:106597-ENST00000340160.7:37961|312
QNGYDLQR
>FUSION-ENST00000525476.2:106597-ENST00000340160.7:37961|1541
QWRDLGSLQLPPHRLK
>FUSION-ENST00000525476.2:106597-ENST00000340160.7:37961|5081
MVGMAVTWK
>FUSION-ENST00000525476.2:106597-ENST00000340160.7:37961|551
CVWRAMR
>FUSION-ENST00000525476.2:106597-ENST00000340160.7:37961|706
AFAPHTLLCRGPCSHSSKPGSR
>FUSION-ENST00000525476.2:106597-ENST00000340160.7:37961|1499
MPVPPAPSWERPVLLVGSIR
>FUSION-ENST00000525476.2:106597-ENST00000340160.7:37961|1767
MGPSSCSGGGHMKRAPGR
>FUSION-ENST00000525476.2:106597-ENST00000340160.7:37961|319
MGNPTVTKGR
>FUSION-ENST00000525476.2:106597-ENST00000340160.7:37961|4872
MLSILSCVCHLPVLILNLVKFLCK
>FUSION-ENST00000525476.2:106597-ENST00000340160.7:37961|4951
MLGPICK
>FUSION-ENST00000525476.2:106597-ENST00000340160.7:37961|1841
MEAGSPR
>FUSION-ENST00000525476.2:106597-ENST00000340160.7:37961|4038
MGRRWQI
>FUSION-ENST00000525476.2:106597-ENST00000340160.7:37961|2890
TDSAWHVVKARSEVTE
>ENST00000505303.5|INDEL-12526-C-CA|3
AAGSPCGHIGLWDLEDKKINQPNEK
>FUSION-ENST00000525476.2:106597-ENST00000340160.7:37961|4023
MGFGVQKRQGICCQQGT
>FUSION-ENST00000525476.2:106597-ENST00000340160.7:37961|4963
SVAISAHCNLRLLVQAILLPQPPE
>FUSION-ENST00000525476.2:106597-ENST00000340160.7:37961|1960
NTFKYIFRIYIFVLFCFLR
>FUSION-ENST00000525476.2:106597-ENST00000340160.7:37961|1128
LQVEHTVTEEITE
>FUSION-ENST00000525476.2:106597-ENST00000340160.7:37961|3235
WWELLGDPSPPQGELRLGAAGQR
>FUSION-ENST00000525476.2:106597-ENST00000340160.7:37961|2118
RQPAQQK
>ENST00000025008.10|SNV-77749-G-C|2
GLEHRLYALDQMIASCGR
>FUSION-ENST00000525476.2:106597-ENST00000340160.7:37961|3114
GWKGSRK
>FUSION-ENST00000550730.1:6692-ENST00000322569.9:528|116
PFSLPCVKQDHCLHEMRVQR
>FUSION-ENST00000525476.2:106597-ENST00000340160.7:37961|317
GNPTVTKGR
>FUSION-ENST00000525476.2:106597-ENST00000340160.7:37961|2913
MIAKPELEPKV
>FUSION-ENST00000525476.2:106597-ENST00000340160.7:37961|4579
MRVPVFPHPHQHFVVLIVAIPMGMR
>FUSION-ENST00000525476.2:106597-ENST00000340160.7:37961|3829
MLVIPALWESEVGGSLEVGSSRPA
>FUSION-ENST00000525476.2:106597-ENST00000340160.7:37961|4723
PFSCLSLPSSWDYR
>ENST00000643052.1|SNV-30722-A-G|5
MMWKQLVVPLGPCITFPIIVR
>FUSION-ENST00000525476.2:106597-ENST00000340160.7:37961|2095
MIILSAYTTQFLIAKNWK
>FUSION-ENST00000525476.2:106597-ENST00000340160.7:37961|2019
SASQRLPCNSCSPRHCSV
>FUSION-ENST00000525476.2:106597-ENST00000340160.7:37961|1714
MPFTPGALAASLEELR
>FUSION-ENST00000525476.2:106597-ENST00000340160.7:37961|268
KPMGVLAHSGFLRGLLER
>FUSION-ENST00000525476.2:106597-ENST00000340160.7:37961|2564
SRIGWAR
>FUSION-ENST00000525476.2:106597-ENST00000340160.7:37961|2533
GPPSYMHFIIDCNIVWHIPVVI
>FUSION-ENST00000525476.2:106597-ENST00000340160.7:37961|1856
MSWATCKCLLGPGIFLPAK
>FUSION-ENST00000525476.2:106597-ENST00000340160.7:37961|4386
LDFIDNDVK
>FUSION-ENST00000550730.1:6692-ENST00000322569.9:528|111
RVQRELPGGQGGQSCR
>FUSION-ENST00000525476.2:106597-ENST00000340160.7:37961|1502
MAFPSAQQSRHLVPRR
>FUSION-ENST00000525476.2:106597-ENST00000340160.7:37961|474
VLSDSDR
>FUSION-ENST00000525476.2:106597-ENST00000340160.7:37961|2568
LSERSQTQNPHNL
>ENST00000355044.8|INDEL-425940-G-GT|1
TTADGQPSLCFC
>FUSION-ENST00000525476.2:106597-ENST00000340160.7:37961|581
AEEGRRECSR
>FUSION-ENST00000525476.2:106597-ENST00000340160.7:37961|1887
MDAIAFLVSLR
>FUSION-ENST00000525476.2:106597-ENST00000340160.7:37961|2643
RAYREAANQVAFPQK
>FUSION-ENST00000525476.2:106597-ENST00000340160.7:37961|1166
LPPPPTWTRSFGLGSPATL
>FUSION-ENST00000525476.2:106597-ENST00000340160.7:37961|3043
MALLGEA
>FUSION-ENST00000525476.2:106597-ENST00000340160.7:37961|5037
TSTMTSQR
>FUSION-ENST00000525476.2:106597-ENST00000340160.7:37961|4754
CVPPCPTNFCTLSR
>FUSION-ENST00000525476.2:106597-ENST00000340160.7:37961|251
MWCVRSWGGRGQESK
>ENST00000483679.1|INDEL-234240-G-GA|2
QFILCLTTMRRSYR
>FUSION-ENST00000525476.2:106597-ENST00000340160.7:37961|3214
MAAVFLSFFLFFFFLRQSFSLVA
>FUSION-ENST00000525476.2:106597-ENST00000340160.7:37961|3264
MLHAGDTAGRRPQPSPVIRGDWQK
>FUSION-ENST00000525476.2:106597-ENST00000340160.7:37961|5136
MPAVWHVRS
>FUSION-ENST00000525476.2:106597-ENST00000340160.7:37961|1401
MPLHSSLGNK
>FUSION-ENST00000525476.2:106597-ENST00000340160.7:37961|1886
DAIAFLVSLR
>ENST00000460155.1|SNV-95822-C-A|5
TGKNYTGCLPR
>ENST00000283365.13|SNV-382012-G-A|1
SSPSHTISRPIPIPIR
>FUSION-ENST00000525476.2:106597-ENST00000340160.7:37961|3615
AASGAAVFYGLSR
>FUSION-ENST00000525476.2:106597-ENST00000340160.7:37961|3172
VSRCFTEYPVRNGL
>ENST00000646664.1|SNV-34612-G-C|1
VAPEEHPVLLTEAPLNPKANRDK
>FUSION-ENST00000525476.2:106597-ENST00000340160.7:37961|1549
MESRSITQAGMQWRDLGSLQLPPHR
>FUSION-ENST00000525476.2:106597-ENST00000340160.7:37961|3835
GDRISGVSLFWFK
>FUSION-ENST00000525476.2:106597-ENST00000340160.7:37961|3329
ARSGPQLALSSRGCR
>FUSION-ENST00000525476.2:106597-ENST00000340160.7:37961|1484
NKDKVYFR
>FUSION-ENST00000525476.2:106597-ENST00000340160.7:37961|4747
QNCIPVLVTGYGPRKLVGGEWTWLR
>FUSION-ENST00000525476.2:106597-ENST00000340160.7:37961|2980
QCLACCKGSFR
>FUSION-ENST00000525476.2:106597-ENST00000340160.7:37961|4726
MLGRLVSNS
>FUSION-ENST00000525476.2:106597-ENST00000340160.7:37961|3921
LARLVLNP
>FUSION-ENST00000525476.2:106597-ENST00000340160.7:37961|2613
VAGACNPSYSR
>FUSION-ENST00000525476.2:106597-ENST00000340160.7:37961|2908
MPFLLMPFPSHRITAACGPDLAR
>FUSION-ENST00000525476.2:106597-ENST00000340160.7:37961|4111
MPQPRWRGGR
>ENST00000012134.7|SNV-182789-C-A|1
STDTDEESSLFAEASDK
>FUSION-ENST00000525476.2:106597-ENST00000340160.7:37961|4705
ILMIRASASQSVGITGVSHR
>FUSION-ENST00000525476.2:106597-ENST00000340160.7:37961|4154
HSSLLDAVRPQEDLTR
>FUSION-ENST00000525476.2:106597-ENST00000340160.7:37961|2798
IAQAGVK
>FUSION-ENST00000525476.2:106597-ENST00000340160.7:37961|3790
MYSVMFACIVHLRT
>FUSION-ENST00000525476.2:106597-ENST00000340160.7:37961|1894
MLVFLGNVPNYLLILYLLCLK
>FUSION-ENST00000525476.2:106597-ENST00000340160.7:37961|2819
TCPLPSDWGKELAVLRMHR
>ENST00000526104.5|SNV-2206-G-A|5
LVVKLTERMGLYR
>FUSION-ENST00000525476.2:106597-ENST00000340160.7:37961|1914
GTQVLILVVTLEGRR
>FUSION-ENST00000525476.2:106597-ENST00000340160.7:37961|3151
MAQGAFCRMDHEPRQGR
>FUSION-ENST00000525476.2:106597-ENST00000340160.7:37961|5045
ERGGAGRAR
>FUSION-ENST00000525476.2:106597-ENST00000340160.7:37961|4567
MCLLAICISSIFFGEMSVQVLCLFK
>FUSION-ENST00000525476.2:106597-ENST00000340160.7:37961|2343
ISGWKQFFLDK
>FUSION-ENST00000525476.2:106597-ENST00000340160.7:37961|1709
LSSREQETALWVLLVKPSAFPGK
>FUSION-ENST00000525476.2:106597-ENST00000340160.7:37961|4182
LSLHGRLQLLS
>ENST00000356956.5|SNV-106797-G-A|3
VPIDGPPIDIGRVAGPPILNPIANK
>FUSION-ENST00000525476.2:106597-ENST00000340160.7:37961|5053
MGSWWEWP
>FUSION-ENST00000525476.2:106597-ENST00000340160.7:37961|5017
GPLLPGYVICQSLFGSSVPKALLT
>FUSION-ENST00000525476.2:106597-ENST00000340160.7:37961|515
LPVPSSTSLLPSRWR
>ENST00000554578.5|MNV-6623-AG-A|19
HKQPGFQQSHYFVALYRFKPWR
>ENST00000570156.6|SNV-97177-G-C|4
KGPQTLR
>FUSION-ENST00000525476.2:106597-ENST00000340160.7:37961|4275
MFCSQRGIYPLPQEK
>FUSION-ENST00000525476.2:106597-ENST00000340160.7:37961|1818
MPLCNLIVT
>FUSION-ENST00000525476.2:106597-ENST00000340160.7:37961|1698
VVAFLSLTHYCFPISEVR
>FUSION-ENST00000525476.2:106597-ENST00000340160.7:37961|4610
MGARHDGSHL
>FUSION-ENST00000525476.2:106597-ENST00000340160.7:37961|83
GLRDGEVPLCREAQK
>ENST00000372731.8|SNV-38963-C-T|4
VEVNDRQGFVLAAYVKK
>FUSION-ENST00000525476.2:106597-ENST00000340160.7:37961|4136
TGWSSGLALISK
>FUSION-ENST00000525476.2:106597-ENST00000340160.7:37961|4373
VSHQIEGGQGR
>FUSION-ENST00000525476.2:106597-ENST00000340160.7:37961|3512
YYLYLLQQLWR
>ENST00000505618.5|SNV-52349-C-G|3
LSSMKCVLVGDSAVGK
>ENST00000453771.5|INDEL-51722-G-GA|6
TSAAGSRETKK
>FUSION-ENST00000525476.2:106597-ENST00000340160.7:37961|5095
MDFHGGRCLGDSVASPQPK
>FUSION-ENST00000525476.2:106597-ENST00000340160.7:37961|3614
MAASGAAVFYGLSRR
>FUSION-ENST00000525476.2:106597-ENST00000340160.7:37961|1154
GCVTSPCRRPGCALCSK
>ENST00000335503.3|SNV-233-C-A|5
AQAALAVK
>ENST00000635760.1|SNV-128199-G-A|1
ICESLNIPVDDSLVKELIR
>ENST00000299563.5|SNV-72-G-T|6
AAAGPSTRASSASAAAALSR
>FUSION-ENST00000525476.2:106597-ENST00000340160.7:37961|4561
FLLFIYLFILR
>FUSION-ENST00000525476.2:106597-ENST00000340160.7:37961|748
AHRQRCVATSAVDITR
>FUSION-ENST00000525476.2:106597-ENST00000340160.7:37961|4895
LECSGTISAHCKLRLNLPSSWDYR
>FUSION-ENST00000525476.2:106597-ENST00000340160.7:37961|889
MELQLCSRVQGRGPR
>ENST00000460155.1|SNV-95822-C-A|3
NYTGCLPR
>FUSION-ENST00000525476.2:106597-ENST00000340160.7:37961|3378
GILIALHVNFSLMQNSLR
>FUSION-ENST00000525476.2:106597-ENST00000340160.7:37961|935
QRPPGLCGAVRGANMSLGQALGF
>ENST00000479423.1|SNV-234242-T-G|3
MLKIFNIQLLVTNNFSPTIGIVV
>ENST00000521496.5|SNV-46419-G-A|21
MMMTMMMIMMMMKMMKMK
>ENST00000256785.5|SNV-5494-G-A|2
GWSPTPKCLR
>FUSION-ENST00000525476.2:106597-ENST00000340160.7:37961|5143
SGLKLNQ
>FUSION-ENST00000525476.2:106597-ENST00000340160.7:37961|1201
ITPGPTQRLWPPLGMGRCLWR
>FUSION-ENST00000525476.2:106597-ENST00000340160.7:37961|4988
MPHPLLPLDFYVMQRLFRNYFGR
>FUSION-ENST00000525476.2:106597-ENST00000340160.7:37961|853
GVDPASGTFPSFPLPLPPR
>FUSION-ENST00000525476.2:106597-ENST00000340160.7:37961|2979
QCLACCKGSFRSD
>FUSION-ENST00000525476.2:106597-ENST00000340160.7:37961|1269
RRVDSSK
>FUSION-ENST00000525476.2:106597-ENST00000340160.7:37961|4170
MTSLILLLCQVRC
>FUSION-ENST00000525476.2:106597-ENST00000340160.7:37961|556
SVARWPSSTQRR
>FUSION-ENST00000525476.2:106597-ENST00000340160.7:37961|1745
HNPRPRKGICQLAFAENSK
>FUSION-ENST00000525476.2:106597-ENST00000340160.7:37961|671
LLQVRRHQAQPLAAALGRPCGQEAR
>FUSION-ENST00000525476.2:106597-ENST00000340160.7:37961|3547
LAKLVPNC
>FUSION-ENST00000525476.2:106597-ENST00000340160.7:37961|960
REQGRGWWSHWLGGTGCSGWPR
>FUSION-ENST00000525476.2:106597-ENST00000340160.7:37961|4816
STCLSLPK
>FUSION-ENST00000525476.2:106597-ENST00000340160.7:37961|4993
CEEPEVQRD
>FUSION-ENST00000525476.2:106597-ENST00000340160.7:37961|4355
MMLNQLF
>FUSION-ENST00000525476.2:106597-ENST00000340160.7:37961|2460
MCLIYMVCELYLSK
>FUSION-ENST00000525476.2:106597-ENST00000340160.7:37961|516
LPVPSSTSLLPSR
>FUSION-ENST00000525476.2:106597-ENST00000340160.7:37961|2413
MAVDAHICEYI
>FUSION-ENST00000525476.2:106597-ENST00000340160.7:37961|3841
TLICPRRLLYGFIMGDR
>FUSION-ENST00000525476.2:106597-ENST00000340160.7:37961|1616
RGGGNMSALHHFPA
>ENST00000648373.1|SNV-43157-C-A|2
ETQSLDVIFTERQEQKLK
>FUSION-ENST00000525476.2:106597-ENST00000340160.7:37961|3984
YDLGNSSEMLLLNLIVF
>FUSION-ENST00000525476.2:106597-ENST00000340160.7:37961|2432
GGPQLQK
>FUSION-ENST00000525476.2:106597-ENST00000340160.7:37961|4550
NHLIQNGQR
>FUSION-ENST00000525476.2:106597-ENST00000340160.7:37961|350
NPISIKNTK
>ENST00000554578.5|MNV-6623-AG-A|16
FKPWRRTIWISR
>FUSION-ENST00000525476.2:106597-ENST00000340160.7:37961|2748
MMDDSKART
>FUSION-ENST00000525476.2:106597-ENST00000340160.7:37961|1390
MKGWPTSEASLHSGI
>FUSION-ENST00000525476.2:106597-ENST00000340160.7:37961|3066
YVWLDLGWQRRMGDQGH
>FUSION-ENST00000525476.2:106597-ENST00000340160.7:37961|1124
MNFFGWWWPEVTAQ
>FUSION-ENST00000525476.2:106597-ENST00000340160.7:37961|2931
HVTTRILGDQTSGV
>FUSION-ENST00000525476.2:106597-ENST00000340160.7:37961|4725
LGRLVSNS
>ENST00000637340.1|SNV-128199-G-A|4
MFFKICESLNIPVDDSLVKELIR
>FUSION-ENST00000525476.2:106597-ENST00000340160.7:37961|1689
MQWCFSSSLCLLGPIRAWHCVR
>ENST00000548573.5|SNV-3085-G-A|7
MCNGLLNLPHFPWANK
>FUSION-ENST00000525476.2:106597-ENST00000340160.7:37961|3797
SVAETNKQMYSVMFACIVHLR
>FUSION-ENST00000525476.2:106597-ENST00000340160.7:37961|635
SPGPPLWTGSQEAPGCCDCPHRPW
>FUSION-ENST00000525476.2:106597-ENST00000340160.7:37961|1643
VGGRKCVGLPAVWGR
>FUSION-ENST00000525476.2:106597-ENST00000340160.7:37961|2455
CLIYMVCELYLSKAVKK
>FUSION-ENST00000525476.2:106597-ENST00000340160.7:37961|3501
MVTYISR
>FUSION-ENST00000525476.2:106597-ENST00000340160.7:37961|1032
STWLRAGAYPTWACGR
>FUSION-ENST00000525476.2:106597-ENST00000340160.7:37961|1109
MGIQVLSVLKVIILK
>ENST00000399609.7|SNV-49131-G-A|2
QQERGYPFNNVCQWFIDR
>ENST00000538116.5|SNV-27491-G-A|11
SKFATGITPFEFENMAKSTGMYLR
>FUSION-ENST00000525476.2:106597-ENST00000340160.7:37961|655
AWPGVLAEKAGLVPIR
>FUSION-ENST00000525476.2:106597-ENST00000340160.7:37961|2233
NTKHSQLILK
>ENST00000460175.5|SNV-58045-G-A|1
GTPKDGTN
>FUSION-ENST00000525476.2:106597-ENST00000340160.7:37961|4328
EWPQADEKQ
>ENST00000635760.1|SNV-128199-G-A|3
DMFFKICESLNIPVDDSLVKELIR
>FUSION-ENST00000525476.2:106597-ENST00000340160.7:37961|2113
MPVIPALWEAKVGR
>ENST00000346178.8|SNV-16088-C-A|4
YFTWDPSRFPQPSTMLERLASK
>FUSION-ENST00000525476.2:106597-ENST00000340160.7:37961|4146
AGQNTCLHSDWLAWK
>ENST00000524792.5|MNV-120869-AG-A|20
MVLIKDTGQMISVPFMPK
>FUSION-ENST00000525476.2:106597-ENST00000340160.7:37961|4245
GNLPFTSRK
>ENST00000272839.7|SNV-4067-C-G|1
CAVELGAGTGLVGIVAALLALK
>FUSION-ENST00000525476.2:106597-ENST00000340160.7:37961|3893
LARLVLNS
>FUSION-ENST00000525476.2:106597-ENST00000340160.7:37961|4183
TNLRPSPFLLKLSLHGRLQLLS
>FUSION-ENST00000525476.2:106597-ENST00000340160.7:37961|3132
FLISFEGLL
>FUSION-ENST00000525476.2:106597-ENST00000340160.7:37961|3201
TPDLMICLPRPPKVLGLQV
>FUSION-ENST00000525476.2:106597-ENST00000340160.7:37961|4691
MASSTSFIR
>FUSION-ENST00000525476.2:106597-ENST00000340160.7:37961|2473
MKVSFQCSWSKLSLPSGHNK
>FUSION-ENST00000525476.2:106597-ENST00000340160.7:37961|4752
DGVSPCWAGWSRTPDLK
>FUSION-ENST00000525476.2:106597-ENST00000340160.7:37961|5123
AGSCGVRWFCQLVVK
>FUSION-ENST00000525476.2:106597-ENST00000340160.7:37961|4688
ASSTSFIRMLILLIEQDPHDNLLK
>FUSION-ENST00000525476.2:106597-ENST00000340160.7:37961|1531
LTATSASQAQATLLPQPPE
>FUSION-ENST00000525476.2:106597-ENST00000340160.7:37961|3782
MTRGGQPG
>FUSION-ENST00000525476.2:106597-ENST00000340160.7:37961|3966
GFHRVSQDGLYLLIL
>FUSION-ENST00000525476.2:106597-ENST00000340160.7:37961|2747
MDDSKART
>FUSION-ENST00000525476.2:106597-ENST00000340160.7:37961|3590
KLARHCGAHL
>FUSION-ENST00000525476.2:106597-ENST00000340160.7:37961|3789
YSVMFACIVHLRT
>FUSION-ENST00000525476.2:106597-ENST00000340160.7:37961|639
GKALTRAPQALHWIR
>FUSION-ENST00000525476.2:106597-ENST00000340160.7:37961|4295
HHESPRR
>ENST00000355585.9|SNV-94866-G-A|1
TPTWTDRVLWWRK
>FUSION-ENST00000525476.2:106597-ENST00000340160.7:37961|134
TWYWGQR
>FUSION-ENST00000525476.2:106597-ENST00000340160.7:37961|3877
VERSLEPR
>FUSION-ENST00000525476.2:106597-ENST00000340160.7:37961|3941
SMLKQNSK
>ENST00000482071.1|INDEL-83877-C-CA|1
TMLPLCRIIH
>ENST00000388887.7|SNV-165959-G-T|1
CVDLHFQDTTVWVFHLRSPLGQYK
>ENST00000399429.8|SNV-3105-G-C|2
GPKSNLLATK
>ENST00000418658.6|SNV-944846-A-C|2
IILNWAQVKALDNESEVK
>FUSION-ENST00000429002.6:73262-ENST00000293525.5:52613|15
AQSPMHHHRVGQR
>FUSION-ENST00000525476.2:106597-ENST00000340160.7:37961|816
LPPSKEPSSRPTTTPCWSKSLPTAK
>FUSION-ENST00000525476.2:106597-ENST00000340160.7:37961|2384
AHACNPSTLGGRGR
>ENST00000427750.2|SNV-22872-C-T|SNV-22877-C-G|5
MHTCSRILESHGHLGCHLQMKR
>FUSION-ENST00000525476.2:106597-ENST00000340160.7:37961|1447
LSAPAAR
>FUSION-ENST00000525476.2:106597-ENST00000340160.7:37961|2297
IYIYLLK
>FUSION-ENST00000525476.2:106597-ENST00000340160.7:37961|3205
GVSLYWSGWSR
>FUSION-ENST00000525476.2:106597-ENST00000340160.7:37961|4773
MATKIGGTKYK
>FUSION-ENST00000525476.2:106597-ENST00000340160.7:37961|2011
FIKQQKCISHSPK
>FUSION-ENST00000525476.2:106597-ENST00000340160.7:37961|2154
MPRIHKDLLQLSK
>FUSION-ENST00000525476.2:106597-ENST00000340160.7:37961|5119
WFCQLVVKSLDTGFQRVTLNLCQSR
>FUSION-ENST00000525476.2:106597-ENST00000340160.7:37961|1789
AEPPGESGPIRQSCHR
>FUSION-ENST00000525476.2:106597-ENST00000340160.7:37961|763
VSQVHAHVNTRMP
>ENST00000372731.8|SNV-38963-C-T|6
DWWKVEVNDRQGFVLAAYVK
>FUSION-ENST00000525476.2:106597-ENST00000340160.7:37961|1278
QLSRLGRGR
>ENST00000400707.7|SNV-51121-C-G|2
LNGEDLYFTLNPRFISVFPR
>FUSION-ENST00000525476.2:106597-ENST00000340160.7:37961|3740
FLFGVMK
>ENST00000392078.7|SNV-47017-G-T|2
LDENLGILEKQPSPEEIR
>FUSION-ENST00000525476.2:106597-ENST00000340160.7:37961|2904
PFPSHRITAACGPDLAR
>ENST00000361354.9|SNV-36717-T-A|9
IEERKAIIGLYNYAHEK
>FUSION-ENST00000525476.2:106597-ENST00000340160.7:37961|2737
HLLCGHHSK
>FUSION-ENST00000525476.2:106597-ENST00000340160.7:37961|115
DGASWGACGV
>FUSION-ENST00000528224.2:106597-ENST00000340160.7:37961|5
ERHQWKEVSISWTTLK
>ENST00000672018.1|SNV-27491-G-A|2
STGMYLRIR
>FUSION-ENST00000525476.2:106597-ENST00000340160.7:37961|2437
MRKLSHR
>ENST00000256785.5|SNV-5494-G-A|6
SFWTRITCTEKGWSPTPK
>FUSION-ENST00000528224.2:106597-ENST00000340160.7:37961|3
HQWKEVSISWTTLKLQVS
>FUSION-ENST00000525476.2:106597-ENST00000340160.7:37961|3382
MERGILIALHVNFSLMQNSLR
>ENST00000522362.7|SNV-5437-G-A|3
IQEVLQETLK
>ENST00000504467.5|SNV-321-G-A|2
NLEAESSPPLR
>FUSION-ENST00000525476.2:106597-ENST00000340160.7:37961|3262
LHAGDTAGRRPQPSPVIR
>FUSION-ENST00000525476.2:106597-ENST00000340160.7:37961|1297
MVLAFLWGHCGVGK
>FUSION-ENST00000525476.2:106597-ENST00000340160.7:37961|2203
RDFTPPR
>ENST00000231524.14|SNV-28845-T-C|1
VVTSGLDGAGKTTILFKLK
>FUSION-ENST00000525476.2:106597-ENST00000340160.7:37961|1434
SCPSCPVHG
>FUSION-ENST00000525476.2:106597-ENST00000340160.7:37961|3852
AASTTAMRQK
>FUSION-ENST00000525476.2:106597-ENST00000340160.7:37961|422
REGWGLQGQAPQSKGHISQAVK
>ENST00000470434.1|SNV-20140-G-T|2
MSVWEYVDRLSK
>FUSION-ENST00000525476.2:106597-ENST00000340160.7:37961|727
SSSLDRPPPPR
>FUSION-ENST00000525476.2:106597-ENST00000340160.7:37961|3367
PGVFQTLSPYQ
>FUSION-ENST00000525476.2:106597-ENST00000340160.7:37961|2869
VLCSSSPAGSVLHK
>ENST00000553521.5|SNV-41298-C-T|2
LNPVAREK
>FUSION-ENST00000525476.2:106597-ENST00000340160.7:37961|1793
MFRAEPPGESGPIRQSCHR
>FUSION-ENST00000525476.2:106597-ENST00000340160.7:37961|2770
LAVPVLPRQQIVIFLK
>FUSION-ENST00000525476.2:106597-ENST00000340160.7:37961|3937
MLKQNSKMNIYVPIPR
>ENST00000355522.5|SNV-805-G-A|3
IPEFCIPPRLIPR
>ENST00000474612.1|SNV-26666-C-G|3
FSRPTAGR
>FUSION-ENST00000525476.2:106597-ENST00000340160.7:37961|106
QGKNLWGLEQGTQVWRR
>ENST00000343070.7|MNV-93165-AC-A|2
RPSGYSWTSFSAWGSPTAR
>FUSION-ENST00000525476.2:106597-ENST00000340160.7:37961|1474
LSAQPLNCPR
>FUSION-ENST00000525476.2:106597-ENST00000340160.7:37961|2214
RFSCLSLPSSWEAGIIGAR
>ENST00000506274.1|SNV-19894-C-G|4
TAGDPAPEQPSTAFVAPIGGR
>FUSION-ENST00000525476.2:106597-ENST00000340160.7:37961|2452
MVCELYLSKAVK
>FUSION-ENST00000525476.2:106597-ENST00000340160.7:37961|1235
VQQGGVAGIPACYR
>FUSION-ENST00000525476.2:106597-ENST00000340160.7:37961|4059
GPSGGRDWR
>ENST00000651629.1|SNV-15401-C-A|1
SLRPIKVDSQEHKIILYENPNFTGK
>FUSION-ENST00000525476.2:106597-ENST00000340160.7:37961|3064
METQAGCAGPNR
>FUSION-ENST00000525476.2:106597-ENST00000340160.7:37961|1503
AFPSAQQSRHLVPR
>ENST00000524792.5|MNV-120869-AG-A|7
MPKENDGGAK
>FUSION-ENST00000525476.2:106597-ENST00000340160.7:37961|4298
HTNQHMHHESPRRR
>FUSION-ENST00000525476.2:106597-ENST00000340160.7:37961|1805
TMGGAQTRTELR
>FUSION-ENST00000525476.2:106597-ENST00000340160.7:37961|4031
MLPREEK
>FUSION-ENST00000525476.2:106597-ENST00000340160.7:37961|2567
SVCQNQLYFSSSGQIENEENNSI
>FUSION-ENST00000525476.2:106597-ENST00000340160.7:37961|739
LLVSWRGCPAAASVLR
>FUSION-ENST00000525476.2:106597-ENST00000340160.7:37961|2585
AILPELICNPYHNPR
>FUSION-ENST00000525476.2:106597-ENST00000340160.7:37961|3347
VPLHSSLGNR
>FUSION-ENST00000525476.2:106597-ENST00000340160.7:37961|3383
HYSLCTSLLQDLGMER
>FUSION-ENST00000525476.2:106597-ENST00000340160.7:37961|1533
VLGLQASATVPGFFCFVLFLR
>ENST00000463226.1|SNV-79892-C-G|5
GRLKIDVSDTADLGIFR
>FUSION-ENST00000525476.2:106597-ENST00000340160.7:37961|1511
MIRLSQRPK
>ENST00000647653.1|SNV-1225-C-T|1
LIFLSPSPPILFRK
>FUSION-ENST00000525476.2:106597-ENST00000340160.7:37961|3248
NSFPPGFHVVLLNIL
>ENST00000549282.5|SNV-8235-G-A|2
EVTGYVLVAINEFSTLPLPNLR
>ENST00000477921.1|SNV-1165-A-T|3
QGCPQMSLSMSSQRPLLSWLR
>ENST00000361354.9|SNV-36717-T-A|5
AIIGLYNYAHEKTHGASDR
>FUSION-ENST00000525476.2:106597-ENST00000340160.7:37961|3387
SHHALPRSIMLIAELVLVDSK
>FUSION-ENST00000525476.2:106597-ENST00000340160.7:37961|3905
ILLSQPPK
>ENST00000429029.6|SNV-50180-G-A|8
ITTKRIVENGQK
>FUSION-ENST00000525476.2:106597-ENST00000340160.7:37961|3820
VILLLPSSSW
>FUSION-ENST00000525476.2:106597-ENST00000340160.7:37961|4871
LSILSCVCHLPVLILNLVK
>FUSION-ENST00000525476.2:106597-ENST00000340160.7:37961|2442
SRLKDCDLMR
>FUSION-ENST00000525476.2:106597-ENST00000340160.7:37961|3898
MSHHVQQEHSYIWLLEHMSKNFCGV
>FUSION-ENST00000525476.2:106597-ENST00000340160.7:37961|2921
MEVTWTSVYASALFPSA
>FUSION-ENST00000525476.2:106597-ENST00000340160.7:37961|3332
MEQNHPWSPCSLQDHRAR
>FUSION-ENST00000525476.2:106597-ENST00000340160.7:37961|4789
ITRCRIAFLSWSLGMAPGSL
>FUSION-ENST00000525476.2:106597-ENST00000340160.7:37961|3750
CERSQQR
>FUSION-ENST00000525476.2:106597-ENST00000340160.7:37961|3134
SLTHEHVVSFLSFR
>FUSION-ENST00000525476.2:106597-ENST00000340160.7:37961|3711
AKQNVAYPSSGMLFSHKK
>FUSION-ENST00000525476.2:106597-ENST00000340160.7:37961|327
QGRGSGADR
>FUSION-ENST00000525476.2:106597-ENST00000340160.7:37961|610
GWGDGTSR
>FUSION-ENST00000525476.2:105948-ENST00000340160.7:37961|12
TGESVSRSYCQEDTVREPWHLWAQR
>FUSION-ENST00000525476.2:106597-ENST00000340160.7:37961|4239
MTDPRFREVQCLSQLH
>FUSION-ENST00000525476.2:106597-ENST00000340160.7:37961|1944
GWKRLGR
>FUSION-ENST00000525476.2:106597-ENST00000340160.7:37961|3456
FLLPIGG
>FUSION-ENST00000525476.2:106597-ENST00000340160.7:37961|4950
MLGPICKFDETSEMFQLNL
>FUSION-ENST00000525476.2:106597-ENST00000340160.7:37961|2164
MPTVARVR
>FUSION-ENST00000525476.2:106597-ENST00000340160.7:37961|14
CIQKLLSGGHCK
>FUSION-ENST00000525476.2:106597-ENST00000340160.7:37961|4066
TSGRSGWLPGNGER
>FUSION-ENST00000525476.2:106597-ENST00000340160.7:37961|1192
AVLPHVLLSPTSCLL
>FUSION-ENST00000529047.6:105948-ENST00000340160.7:37961|1
GEHLLDHPQASGELSF
>FUSION-ENST00000525476.2:106597-ENST00000340160.7:37961|2049
MPVVPATREAEAGESLEPGRQR
>ENST00000281772.14|INDEL-17072-T-TT|1
HYQTVFFNEI
>FUSION-ENST00000525476.2:106597-ENST00000340160.7:37961|246
GQESKMAWKPR
>ENST00000470487.6|SNV-85640-G-A|2
EEHYEEEEEEEEDGAAVAEKSHQR
>FUSION-ENST00000550730.1:6692-ENST00000322569.9:528|117
MPFSLPCVKQDHCLHEMRVQR
>ENST00000564275.5|MNV-93165-AC-A|26
GQADASRAEVIPFIR
>FUSION-ENST00000525476.2:106597-ENST00000340160.7:37961|1483
DKVYFRK
>FUSION-ENST00000525476.2:106597-ENST00000340160.7:37961|1180
RGIDQGRV
>FUSION-ENST00000525476.2:106597-ENST00000340160.7:37961|4846
MACTSCLADLKK
>FUSION-ENST00000525476.2:106597-ENST00000340160.7:37961|803
GQWLSLAAAARQTPAVFR
>ENST00000481829.5|SNV-83520-A-G|2
KCREGDK
>FUSION-ENST00000525476.2:106597-ENST00000340160.7:37961|4273
GIYPLPQEK
>FUSION-ENST00000528224.2:106597-ENST00000340160.7:37961|8
EPWHLWAQR
>ENST00000486700.1|SNV-5656-T-C|2
LRAAPPQPWGLLR
>FUSION-ENST00000525476.2:106597-ENST00000340160.7:37961|4057
GPSGGRDWRALNCSSIFILK
>FUSION-ENST00000525476.2:106597-ENST00000340160.7:37961|4126
MCLTLGHTVMVALLMGPVMNS
>ENST00000428559.7|SNV-125405-C-T|2
QIYHHVIGR
>FUSION-ENST00000525476.2:106597-ENST00000340160.7:37961|4064
SGWLPGNGER
>FUSION-ENST00000525476.2:106597-ENST00000340160.7:37961|4829
RGPANFCIFSR
>ENST00000298912.9|SNV-106676-G-C|5
AIKALLAWVHR
>FUSION-ENST00000525476.2:106597-ENST00000340160.7:37961|1039
APRMCYPGPLT
>FUSION-ENST00000525476.2:106597-ENST00000340160.7:37961|2827
MVPHPRPGTPAIMNYSCFHNYYK
>FUSION-ENST00000525476.2:106597-ENST00000340160.7:37961|3738
FLFGVMKRFWNWIVGYQHYK
>FUSION-ENST00000525476.2:106597-ENST00000340160.7:37961|2872
MSRIINL
>ENST00000492432.5|INDEL-108515-A-AA|1
LFLISETQKNGFERAK
>FUSION-ENST00000525476.2:106597-ENST00000340160.7:37961|4272
MLGDSRMELQYR
>FUSION-ENST00000525476.2:106597-ENST00000340160.7:37961|4933
MSMLLLVLIVHFLLFFFFK
>FUSION-ENST00000525476.2:106597-ENST00000340160.7:37961|2933
MLCSTCETSQTAVQEKHVTTR
>FUSION-ENST00000525476.2:106597-ENST00000340160.7:37961|1875
APSRLTATSASRVQANSPVSASR
>ENST00000256785.5|SNV-5494-G-A|4
ITCTEKGWSPTPKCLR
>FUSION-ENST00000525476.2:106597-ENST00000340160.7:37961|4152
WPCPELFIR
>FUSION-ENST00000525476.2:106597-ENST00000340160.7:37961|1361
CEPPCPT
>FUSION-ENST00000525476.2:106597-ENST00000340160.7:37961|1282
DQGVLVAAGVS
>FUSION-ENST00000525476.2:106597-ENST00000340160.7:37961|728
LLGVQLEVGFCTLEGPER
>ENST00000473175.1|SNV-26783-C-G|1
GFWILGILTILMYSTAAKFSK
>ENST00000372731.8|SNV-38963-C-T|3
QGFVLAAYVK
>FUSION-ENST00000525476.2:106597-ENST00000340160.7:37961|1810
MESPLSRTMGGAQTR
>FUSION-ENST00000525476.2:106597-ENST00000340160.7:37961|1234
MPPSRPCMR
>FUSION-ENST00000525476.2:106597-ENST00000340160.7:37961|5073
GGHVGEGSPQTTCLMELKKLKPR
>FUSION-ENST00000525476.2:106597-ENST00000340160.7:37961|1238
VNITGKQGVAPQLLER
>FUSION-ENST00000525476.2:106597-ENST00000340160.7:37961|4068
GEWDFWKTSGR
>FUSION-ENST00000525476.2:106597-ENST00000340160.7:37961|3074
MLCCSAAVSGQAPASPSAHTR
>FUSION-ENST00000525476.2:106597-ENST00000340160.7:37961|5122
AGSCGVRWFCQLVVKSLDTGFQR
>ENST00000377223.6|INDEL-13006-A-AA|2
KMTWCRSL
>FUSION-ENST00000525476.2:106597-ENST00000340160.7:37961|5149
GVFTRSSCGCQQFGMSGLK
>FUSION-ENST00000525476.2:106597-ENST00000340160.7:37961|35
AQRPLRPGLVPARGCR
>FUSION-ENST00000525476.2:106597-ENST00000340160.7:37961|647
RPPSQEGPEHI
>ENST00000619701.5|SNV-1103-C-A|3
SAVDIELVELSYSVR
>FUSION-ENST00000525476.2:106597-ENST00000340160.7:37961|681
GRSLHLQAR
>FUSION-ENST00000525476.2:106597-ENST00000340160.7:37961|548
MRGGSQENSPSGTAQK
>FUSION-ENST00000525476.2:106597-ENST00000340160.7:37961|1317
DSRLLQR
>FUSION-ENST00000525476.2:106597-ENST00000340160.7:37961|4848
MACTSCLADLK
>FUSION-ENST00000525476.2:106597-ENST00000340160.7:37961|512
LSRSPKAR
>FUSION-ENST00000525476.2:106597-ENST00000340160.7:37961|2961
MCRIPPP
>FUSION-ENST00000525476.2:106597-ENST00000340160.7:37961|4984
LFRNYFGR
>FUSION-ENST00000525476.2:106597-ENST00000340160.7:37961|1924
TPGSWNGSFQFAAWK
>FUSION-ENST00000525476.2:106597-ENST00000340160.7:37961|3331
EQNHPWSPCSLQDHRAR
>ENST00000521496.5|SNV-46419-G-A|7
MMMIMMMMKMMKMK
>FUSION-ENST00000525476.2:106597-ENST00000340160.7:37961|2499
SGCQGLRELRGLEHDS
>FUSION-ENST00000525476.2:106597-ENST00000340160.7:37961|660
SEAARAWPGVLAEK
>FUSION-ENST00000525476.2:106597-ENST00000340160.7:37961|2559
AGGSLEVGSSRPA
>FUSION-ENST00000525476.2:106597-ENST00000340160.7:37961|540
MAPMPAQGTCRR
>FUSION-ENST00000525476.2:106597-ENST00000340160.7:37961|620
GVCTGTGRR
>ENST00000529388.6|SNV-83742-C-G|1
GATNPYTEANYKPTFL
>FUSION-ENST00000429002.6:73262-ENST00000293525.5:52613|1
VLPEQPGAPV
>ENST00000644861.2|SNV-140197-C-T|2
ASFTVKNAVGVPIK
>ENST00000492417.5|MNV-16926-TC-T|1
AALPSGLL
>ENST00000507005.1|SNV-2144-C-T|4
STWTRSSCPTSPWAVR
>FUSION-ENST00000525476.2:106597-ENST00000340160.7:37961|349
NPISIKNTKISR
>FUSION-ENST00000525476.2:106597-ENST00000340160.7:37961|2940
TGSPAHTNHQVTCALVR
>ENST00000347528.8|SNV-204113-G-A|7
TLEQHENFVEVARSRDIK
>FUSION-ENST00000525476.2:106597-ENST00000340160.7:37961|4317
NIRDPHLDIS
>FUSION-ENST00000525476.2:106597-ENST00000340160.7:37961|799
QTPAVFR
>FUSION-ENST00000525476.2:106597-ENST00000340160.7:37961|4562
SVQVLCLFKFLLFIYLFILR
>FUSION-ENST00000525476.2:106597-ENST00000340160.7:37961|3078
ETLLACLAP
>FUSION-ENST00000525476.2:106597-ENST00000340160.7:37961|3499
VTYISRL
>ENST00000648373.1|SNV-43157-C-A|3
ETQSLDVIFTERQEQK
>FUSION-ENST00000525476.2:106597-ENST00000340160.7:37961|4461
MSLSDDSALK
>FUSION-ENST00000525476.2:106597-ENST00000340160.7:37961|2628
MKICSPRSHE
>FUSION-ENST00000525476.2:106597-ENST00000340160.7:37961|2063
IISFMKKIR
>FUSION-ENST00000525476.2:106597-ENST00000340160.7:37961|4045
MMQVEVREVVAMGRR
>FUSION-ENST00000525476.2:106597-ENST00000340160.7:37961|56
MLPTTSASSSAWRTGEVGWHAAQR
>ENST00000514203.1|SNV-139038-C-G|4
EEITRYSIDFVFEQIHALHIQK
>FUSION-ENST00000525476.2:106597-ENST00000340160.7:37961|532
MPAQGTCRRLL
>FUSION-ENST00000525476.2:106597-ENST00000340160.7:37961|4053
ALNCSSIFILKCR
>FUSION-ENST00000525476.2:106597-ENST00000340160.7:37961|340
SVGMRHENRINQGATGCSELR
>FUSION-ENST00000525476.2:106597-ENST00000340160.7:37961|1044
GIHPLWPPK
>FUSION-ENST00000525476.2:106597-ENST00000340160.7:37961|2178
MIHPPWPPK
>FUSION-ENST00000525476.2:106597-ENST00000340160.7:37961|2129
LAHICNPSYSGG
>FUSION-ENST00000525476.2:106597-ENST00000340160.7:37961|3498
MGLSGKDLK
>FUSION-ENST00000525476.2:106597-ENST00000340160.7:37961|4291
GEKGSER
>FUSION-ENST00000525476.2:106597-ENST00000340160.7:37961|591
CFRQTQPPPAAGEACTAQ
>FUSION-ENST00000525476.2:106597-ENST00000340160.7:37961|2079
MESRSVTPAQATRVK
>FUSION-ENST00000525476.2:106597-ENST00000340160.7:37961|4918
MRSWLTAASTSHAQAILPSQPLE
>ENST00000574580.2|SNV-25721-A-G|2
MLQCCFSAVSLR
>FUSION-ENST00000525476.2:106597-ENST00000340160.7:37961|3163
MERVERKPAESR
>FUSION-ENST00000525476.2:106597-ENST00000340160.7:37961|814
EPSSRPTTTPCWSKSLPTAK
>ENST00000429029.6|SNV-50180-G-A|6
RIVENGQKR
>FUSION-ENST00000525476.2:106597-ENST00000340160.7:37961|3175
FIPTRVSR
>FUSION-ENST00000525476.2:106597-ENST00000340160.7:37961|4314
TKNLESSK
>FUSION-ENST00000525476.2:106597-ENST00000340160.7:37961|2411
MGFCHVGQAGLK
>FUSION-ENST00000525476.2:106597-ENST00000340160.7:37961|4052
ALNCSSIFILKCRMEK
>FUSION-ENST00000525476.2:106597-ENST00000340160.7:37961|621
MGVCTGTGRR
>FUSION-ENST00000525476.2:106597-ENST00000340160.7:37961|4675
VAGTTDAR
>FUSION-ENST00000525476.2:106597-ENST00000340160.7:37961|2871
MAASGHGEALLIVQHQPALR
>FUSION-ENST00000525476.2:106597-ENST00000340160.7:37961|3607
VAHICNPSTLGGQGGQIT
>ENST00000570156.6|SNV-97177-G-C|5
VAPVEWRKGPQTLR
>FUSION-ENST00000525476.2:106597-ENST00000340160.7:37961|2885
MLARMVLNS
>FUSION-ENST00000550730.1:6692-ENST00000322569.9:528|92
ALGPCGGGRVGRLSPGR
>FUSION-ENST00000525476.2:106597-ENST00000340160.7:37961|48
MGARSVASPTGLGHWGQARDADTK
>FUSION-ENST00000393792.3:169-ENST00000523242.1:15321|7
QEERTVTESVGK
>FUSION-ENST00000525476.2:106597-ENST00000340160.7:37961|4856
CLSSASTDFKLSK
>FUSION-ENST00000525476.2:106597-ENST00000340160.7:37961|1070
TGLSAHRR
>FUSION-ENST00000525476.2:106597-ENST00000340160.7:37961|1084
CSQVPSHVEPG
>FUSION-ENST00000525476.2:106597-ENST00000340160.7:37961|4358
VHTQERHSLFQPRCWTS
>ENST00000504467.5|SNV-321-G-A|1
NLEAESSPPLRQKPTPTPKPSSAR
>FUSION-ENST00000525476.2:106597-ENST00000340160.7:37961|4426
MCLKNFLYSIFFFIGCFNFKLSI
>FUSION-ENST00000525476.2:106597-ENST00000340160.7:37961|2824
NYSCFHNYYK
>FUSION-ENST00000525476.2:106597-ENST00000340160.7:37961|3715
GGNNPDVHQPMNG
>FUSION-ENST00000525476.2:106597-ENST00000340160.7:37961|3562
WGSGPETEMKEWRK
>FUSION-ENST00000525476.2:106597-ENST00000340160.7:37961|4075
MLEPGLPR
>FUSION-ENST00000525476.2:106597-ENST00000340160.7:37961|1185
CRSWVSGPDAPPGAAGGGS
>FUSION-ENST00000525476.2:106597-ENST00000340160.7:37961|4955
MPLHSSLATQQDSISK
>FUSION-ENST00000525476.2:106597-ENST00000340160.7:37961|1030
AGAYPTWACGR
>FUSION-ENST00000525476.2:106597-ENST00000340160.7:37961|703
SPPLAACSGAGR
>FUSION-ENST00000525476.2:106597-ENST00000340160.7:37961|2641
LGAVARTCNPSTLGGQGGRIMR
>FUSION-ENST00000525476.2:106597-ENST00000340160.7:37961|323
EERMGNPTVTK
>ENST00000338146.7|SNV-518-G-A|2
NDTGVKYGLVGLEPTK
>FUSION-ENST00000525476.2:106597-ENST00000340160.7:37961|3666
MGEILLNSFSQQGTSLRKR
>ENST00000473175.1|SNV-26783-C-G|4
MGFWILGILTILMYSTAAK
>FUSION-ENST00000525476.2:106597-ENST00000340160.7:37961|3292
EAVAIACKGRR
>FUSION-ENST00000525476.2:106597-ENST00000340160.7:37961|2350
MTEPDCLRKEK
>FUSION-ENST00000525476.2:106597-ENST00000340160.7:37961|3386
SIMLIAELVLVDSK
>FUSION-ENST00000525476.2:106597-ENST00000340160.7:37961|600
MAPAEAEITRGRGPCASDRPNR
>FUSION-ENST00000525476.2:106597-ENST00000340160.7:37961|3087
AQIILHFIDQETKVQKVT
>FUSION-ENST00000525476.2:106597-ENST00000340160.7:37961|521
CCRLTGPR
>FUSION-ENST00000525476.2:106597-ENST00000340160.7:37961|252
WCVRSWGGR
>FUSION-ENST00000525476.2:106597-ENST00000340160.7:37961|4020
QGICCQQGT
>FUSION-ENST00000525476.2:106597-ENST00000340160.7:37961|4427
CLKNFLYSIFFFIGCFNFK
>ENST00000392078.7|SNV-47017-G-T|6
LKRLDENLGILEK
>FUSION-ENST00000525476.2:106597-ENST00000340160.7:37961|2785
LAAAAVLPSHPWGVHFR
>FUSION-ENST00000525476.2:106597-ENST00000340160.7:37961|2269
GKSWDGK
>FUSION-ENST00000525476.2:106597-ENST00000340160.7:37961|4262
CFAHKGEFTLYLKK
>ENST00000447098.6|SNV-13497-G-C|2
AQALQSTFLLMSPR
>FUSION-ENST00000525476.2:106597-ENST00000340160.7:37961|2546
MHISVNIFK
>FUSION-ENST00000525476.2:106597-ENST00000340160.7:37961|701
SPPLAACSGAGRAGTRV
>ENST00000343070.7|MNV-93165-AC-A|1
RPSGYSWTSFSAWGSPTARAP
>ENST00000524792.5|MNV-120869-AG-A|4
PKENDGGAKK
>FUSION-ENST00000525476.2:106597-ENST00000340160.7:37961|1804
TMGGAQTRTELREVAAR
>FUSION-ENST00000525476.2:106597-ENST00000340160.7:37961|1357
SGAWSISPSRK
>FUSION-ENST00000525476.2:106597-ENST00000340160.7:37961|2936
ALGQNTLA
>FUSION-ENST00000525476.2:106597-ENST00000340160.7:37961|1716
AGSAWNGASQKGCRLVALAGNVPL
>FUSION-ENST00000525476.2:106597-ENST00000340160.7:37961|4491
MDARILQDAQVLDRK
>FUSION-ENST00000525476.2:106597-ENST00000340160.7:37961|4407
MLYQQFVQVAGVTKLCV
>FUSION-ENST00000525476.2:106597-ENST00000340160.7:37961|1718
AGSAWNGASQK
>FUSION-ENST00000525476.2:106597-ENST00000340160.7:37961|3833
GDRISGVSLFWFKDPWLTCR
>FUSION-ENST00000525476.2:106597-ENST00000340160.7:37961|2680
MKKTIPFK
>ENST00000002829.8|SNV-20110-G-T|1
ATDVALRPMPTAPRQDYIFYLEPER
>ENST00000369663.10|SNV-453-G-T|3
RGSPCSILSLKAHAFSVEALIGAEK
>FUSION-ENST00000525476.2:106597-ENST00000340160.7:37961|1517
MLSSACGPPPEGLPGAQHCIYKAPR
>FUSION-ENST00000429002.6:73262-ENST00000293525.5:52613|31
GLRQPQR
>FUSION-ENST00000525476.2:106597-ENST00000340160.7:37961|1291
HRQKADEAYLIGR
>FUSION-ENST00000525476.2:106597-ENST00000340160.7:37961|617
RQARGMGWGDGTSR
>FUSION-ENST00000525476.2:106597-ENST00000340160.7:37961|2863
SCSVQHVRPPRQQCR
>FUSION-ENST00000525476.2:106597-ENST00000340160.7:37961|4830
SSHLSLLSSWDHGMHVMPG
>ENST00000369663.10|SNV-453-G-T|5
RRGSPCSILSLK
>FUSION-ENST00000525476.2:106597-ENST00000340160.7:37961|300
MVSLAASLLQCHALAQLKCQHLFR
>FUSION-ENST00000525476.2:106597-ENST00000340160.7:37961|3434
HLPWPPEVPGLQA
>FUSION-ENST00000525476.2:106597-ENST00000340160.7:37961|2152
IHKDLLQLSK
>FUSION-ENST00000525476.2:106597-ENST00000340160.7:37961|2194
EKEGVESR
>FUSION-ENST00000525476.2:106597-ENST00000340160.7:37961|1504
MAFPSAQQSRHLVPR
>ENST00000321639.7|SNV-53353-C-A|1
LPLNIELSDARLSQVKGWR
>FUSION-ENST00000525476.2:106597-ENST00000340160.7:37961|806
SLPTAKTTPRPPPR
>FUSION-ENST00000525476.2:106597-ENST00000340160.7:37961|4025
MGFGVQKR
>FUSION-ENST00000525476.2:106597-ENST00000340160.7:37961|1464
TAPSLFFLR
>ENST00000370435.5|INDEL-12978-C-CA|3
DRQAQPR
>ENST00000540892.1|SNV-199028-T-G|4
WGHILGKEISWTSFYRYHICYIC
>FUSION-ENST00000525476.2:106597-ENST00000340160.7:37961|2892
TDSAWHVVKAR
>FUSION-ENST00000525476.2:106597-ENST00000340160.7:37961|1064
LSSLLRSGPAGSK
>FUSION-ENST00000525476.2:106597-ENST00000340160.7:37961|3669
GEILLNSFSQQGTSLR
>FUSION-ENST00000525476.2:106597-ENST00000340160.7:37961|206
GQLEARGSWR
>FUSION-ENST00000550730.1:6692-ENST00000322569.9:528|120
PFSLPCVK
>ENST00000463226.1|SNV-79892-C-G|6
MGRLKIDVSDTADLGIFR
>FUSION-ENST00000525476.2:106597-ENST00000340160.7:37961|4320
MSNLSCSKDL
>FUSION-ENST00000525476.2:106597-ENST00000340160.7:37961|1920
PHLLGQP
>FUSION-ENST00000525476.2:106597-ENST00000340160.7:37961|1921
MPHLLGQP
>FUSION-ENST00000525476.2:106597-ENST00000340160.7:37961|547
RGGSQENSPSGTAQK
>ENST00000512395.5|SNV-139038-C-G|25
NTGPPYTLYFGIK
>FUSION-ENST00000525476.2:106597-ENST00000340160.7:37961|1628
MRIQCKNVCER
>FUSION-ENST00000525476.2:106597-ENST00000340160.7:37961|4457
MSLSDDSALKEEGKCASP
>FUSION-ENST00000525476.2:106597-ENST00000340160.7:37961|3229
VQRQWWAKLLGHLGLR
>FUSION-ENST00000529047.6:105948-ENST00000340160.7:37961|5
TLAPLGPKGKTPVER
>ENST00000346178.8|SNV-16088-C-A|6
RYFTWDPSRFPQPSTMLER
>FUSION-ENST00000525476.2:106597-ENST00000340160.7:37961|1581
IWKFSIWK
>FUSION-ENST00000525476.2:106597-ENST00000340160.7:37961|3157
MQILLPPAVW
>FUSION-ENST00000525476.2:106597-ENST00000340160.7:37961|564
VGAGSPR
>ENST00000521496.5|SNV-46419-G-A|1
IMMMMKMMKMK
>FUSION-ENST00000525476.2:106597-ENST00000340160.7:37961|3492
MLHLHPGPALFPEEVGVLIPHRR
>FUSION-ENST00000525476.2:106597-ENST00000340160.7:37961|2565
MSRIGWAR
>FUSION-ENST00000525476.2:106597-ENST00000340160.7:37961|1807
ESPLSRTMGGAQTRTELR
>FUSION-ENST00000525476.2:106597-ENST00000340160.7:37961|1770
GPSSCSGGGHMK
>FUSION-ENST00000525476.2:106597-ENST00000340160.7:37961|1149
ASATANAR
>ENST00000504690.5|SNV-36076-C-G|1
AQEVGDVHNQAVAMANVGHLSLK
>FUSION-ENST00000525476.2:106597-ENST00000340160.7:37961|598
NNTRARAMCFR
>FUSION-ENST00000525476.2:106597-ENST00000340160.7:37961|1958
YIFRIYIFVLFCFLRWSLTLSPR
>ENST00000574580.2|SNV-25721-A-G|1
LQCCFSAVSLR
>FUSION-ENST00000525476.2:106597-ENST00000340160.7:37961|3572
SSRPAWATW
>FUSION-ENST00000525476.2:106597-ENST00000340160.7:37961|231
GLVPAPIELTVWR
>FUSION-ENST00000525476.2:106597-ENST00000340160.7:37961|4232
EVQCLSQLH
>ENST00000521496.5|SNV-46419-G-A|4
MIMMMMKMMK
>FUSION-ENST00000525476.2:106597-ENST00000340160.7:37961|1624
IQCKNVCERGR
>FUSION-ENST00000525476.2:106597-ENST00000340160.7:37961|2089
VVHSCNPSYSGG
>FUSION-ENST00000525476.2:106597-ENST00000340160.7:37961|5036
MTSTMTSQRGFGK
>FUSION-ENST00000525476.2:106597-ENST00000340160.7:37961|2298
LLLSPLLFCPWGFIALKIYIYLLKS
>FUSION-ENST00000525476.2:106597-ENST00000340160.7:37961|3473
DMGLLSK
>FUSION-ENST00000525476.2:106597-ENST00000340160.7:37961|2576
SSARLQDIR
>FUSION-ENST00000525476.2:106597-ENST00000340160.7:37961|4403
YRLLGSGGVR
>FUSION-ENST00000525476.2:106597-ENST00000340160.7:37961|2356
LCHCTPDWMTEPDCLRK
>FUSION-ENST00000525476.2:106597-ENST00000340160.7:37961|5032
IPRPGHAESYLVSGDVCHLSLVCH
>FUSION-ENST00000525476.2:106597-ENST00000340160.7:37961|2597
YPMIMDQR
>ENST00000512395.5|SNV-139038-C-G|2
IHKTLMGQIPSEAEL
>FUSION-ENST00000525476.2:106597-ENST00000340160.7:37961|2832
MKCQFHEDRDLFSPAQLSL
>FUSION-ENST00000525476.2:106597-ENST00000340160.7:37961|2651
LDLQETSQEGSPGASTQR
>FUSION-ENST00000525476.2:106597-ENST00000340160.7:37961|3100
ECAGSLHPDFSVNACSRGHR
>FUSION-ENST00000525476.2:106597-ENST00000340160.7:37961|2667
PSLAEIDK
>FUSION-ENST00000525476.2:106597-ENST00000340160.7:37961|372
GQVAGNSGKPK
>FUSION-ENST00000525476.2:106597-ENST00000340160.7:37961|4490
DARILQDAQVLDRK
>FUSION-ENST00000429002.6:73262-ENST00000293525.5:52613|8
EAGGEGADQVPQQQVR
>ENST00000481894.1|SNV-68904-C-A|7
MVSRLGCFNIFSK
>FUSION-ENST00000525476.2:106597-ENST00000340160.7:37961|2532
MHFIIDCNIVWHIPVVI
>FUSION-ENST00000525476.2:106597-ENST00000340160.7:37961|2278
KTLSLTLGDQGEGGEEGR
>FUSION-ENST00000525476.2:106597-ENST00000340160.7:37961|2176
MIHPPWPPKVLGLQA
>FUSION-ENST00000525476.2:106597-ENST00000340160.7:37961|3699
ALPGQWPLSQSSK
>FUSION-ENST00000525476.2:106597-ENST00000340160.7:37961|2704
MPSSFRLGK
>FUSION-ENST00000525476.2:106597-ENST00000340160.7:37961|1761
MKAVTYSFS
>ENST00000479423.1|SNV-234242-T-G|2
LKIFNIQLLVTNNFSPTIGIVV
>FUSION-ENST00000525476.2:106597-ENST00000340160.7:37961|4001
GHFGHCICEIFVPHQLAQQRKPK
>FUSION-ENST00000525476.2:106597-ENST00000340160.7:37961|3778
MPVIPATQETEGGRIA
>FUSION-ENST00000525476.2:106597-ENST00000340160.7:37961|2969
NECILFR
>FUSION-ENST00000525476.2:106597-ENST00000340160.7:37961|1691
MQWCFSSSLCLLGPIR
>FUSION-ENST00000525476.2:106597-ENST00000340160.7:37961|1359
SGAWSISPSR
>ENST00000262457.7|INDEL-201410-C-CA|8
NFSYNLQSATQPKK
>FUSION-ENST00000525476.2:106597-ENST00000340160.7:37961|3744
MTASGTRFLFGVMKR
>FUSION-ENST00000525476.2:106597-ENST00000340160.7:37961|579
ECSRVWGTHPHR
>FUSION-ENST00000525476.2:106597-ENST00000340160.7:37961|217
GDSVGTLHMTR
>FUSION-ENST00000525476.2:106597-ENST00000340160.7:37961|218
WTQLGGVT
>FUSION-ENST00000525476.2:106597-ENST00000340160.7:37961|1407
MPIIPATWEAEAGELPEPGR
>ENST00000512395.5|SNV-139038-C-G|1
TLMGQIPSEAEL
>FUSION-ENST00000525476.2:106597-ENST00000340160.7:37961|3334
MEQNHPWSPCSLQDHR
>FUSION-ENST00000525476.2:106597-ENST00000340160.7:37961|494
STSPVMLRKSGGPR
>FUSION-ENST00000525476.2:106597-ENST00000340160.7:37961|5130
IPGAGPSLR
>FUSION-ENST00000525476.2:106597-ENST00000340160.7:37961|196
SYSPWPSLMLSPR
>FUSION-ENST00000525476.2:106597-ENST00000340160.7:37961|5024
SINREGKSVTK
>FUSION-ENST00000525476.2:106597-ENST00000340160.7:37961|3232
MVQRQWWAK
>FUSION-ENST00000525476.2:106597-ENST00000340160.7:37961|761
MGGHVGR
>FUSION-ENST00000525476.2:106597-ENST00000340160.7:37961|175
MRKAVEGVAWR
>FUSION-ENST00000525476.2:106597-ENST00000340160.7:37961|688
RSHVLPRLYTGYGVLSPPGR
>ENST00000343070.7|MNV-93165-AC-A|3
GQRRPSGYSWTSFSAWGSPTARAP
>FUSION-ENST00000525476.2:106597-ENST00000340160.7:37961|4946
ELLSVTIG
>FUSION-ENST00000525476.2:106597-ENST00000340160.7:37961|990
IEVGGAR
>FUSION-ENST00000525476.2:106597-ENST00000340160.7:37961|3545
VLPCWPGLS
>FUSION-ENST00000525476.2:106597-ENST00000340160.7:37961|1369
SLSAEAALTWALTSLPR
>FUSION-ENST00000525476.2:106597-ENST00000340160.7:37961|284
VSVSSAEGVR
>FUSION-ENST00000525476.2:106597-ENST00000340160.7:37961|670
MPPSQCLEADSSGGCR
>FUSION-ENST00000525476.2:106597-ENST00000340160.7:37961|1964
PSQVSLEDR
>FUSION-ENST00000525476.2:106597-ENST00000340160.7:37961|1634
ELPCPGDSPLGLKSRPAFASL
>FUSION-ENST00000525476.2:106597-ENST00000340160.7:37961|623
MGVCTGTGR
>FUSION-ENST00000525476.2:106597-ENST00000340160.7:37961|230
MGLVPAPIELTVWRR
>ENST00000025008.10|SNV-77749-G-C|3
AIKGLEHRLYALDQMIASCGR
>FUSION-ENST00000525476.2:106597-ENST00000340160.7:37961|2033
LPYLFIYFLRWSLALSLQPR
>FUSION-ENST00000525476.2:106597-ENST00000340160.7:37961|3296
VPKEAVAIACK
>FUSION-ENST00000525476.2:106597-ENST00000340160.7:37961|5070
KLKPREGCLAESK
>ENST00000523649.1|SNV-179-G-T|2
RMRSASSATQVHK
>FUSION-ENST00000525476.2:106597-ENST00000340160.7:37961|436
MTGRPPPTLGPMALGPAAPAR
>FUSION-ENST00000525476.2:106597-ENST00000340160.7:37961|4788
CRIAFLSWSLGMAPGSL
>FUSION-ENST00000525476.2:106597-ENST00000340160.7:37961|2865
TERPGFPLGIWEIGGLR
>FUSION-ENST00000525476.2:106597-ENST00000340160.7:37961|2342
QFFLDKFEGLLCTFLTSETAK
>ENST00000381232.7|SNV-268682-G-A|6
SNELVMSCPYFRNKIGGEGER
>ENST00000585572.1|SNV-1927-G-T|1
GNLHTLDGPLPPSWHIKQLYLQHR
>FUSION-ENST00000525476.2:106597-ENST00000340160.7:37961|2690
MWSRKVRPGESAAAQQVDGLR
>FUSION-ENST00000525476.2:106597-ENST00000340160.7:37961|2615
PKSIVFQ
>ENST00000271375.7|SNV-16589-G-T|1
CFALCLA
>ENST00000353383.6|SNV-115377-G-C|4
GNGEPATKLPPPQTPDACLKLASR
>FUSION-ENST00000525476.2:106597-ENST00000340160.7:37961|3866
SLCIPRVMASILRGCWISHLR
>FUSION-ENST00000525476.2:106597-ENST00000340160.7:37961|4653
MLVRMISNSRLQVIRPPRPPK
>FUSION-ENST00000525476.2:106597-ENST00000340160.7:37961|1930
MDTRPSVPGDFPAGFPCPWLSR
>FUSION-ENST00000525476.2:106597-ENST00000340160.7:37961|2720
MAKPHLY
>FUSION-ENST00000525476.2:106597-ENST00000340160.7:37961|2911
EQESRGGLD
>FUSION-ENST00000525476.2:106597-ENST00000340160.7:37961|3004
SGDGWGP
>FUSION-ENST00000525476.2:106597-ENST00000340160.7:37961|3368
MPGVFQTLSPYQ
>FUSION-ENST00000525476.2:106597-ENST00000340160.7:37961|3946
FKTYEYVK
>FUSION-ENST00000525476.2:106597-ENST00000340160.7:37961|4831
QFFCLSLPSSWDYRRGPANFCIFSR
>FUSION-ENST00000525476.2:106597-ENST00000340160.7:37961|4804
SHCTWPFKK
>ENST00000538116.5|SNV-27491-G-A|7
MAKSTGMYLR
>ENST00000398212.7|SNV-368-G-T|4
AHFSSEDQAMLQAMLRLLFQSVK
>FUSION-ENST00000525476.2:106597-ENST00000340160.7:37961|3589
LARHCGAHL
>ENST00000644861.2|SNV-140197-C-T|4
DRASFTVK
>FUSION-ENST00000550730.1:6692-ENST00000322569.9:528|58
VAGGTAALGPRSGSER
>FUSION-ENST00000525476.2:106597-ENST00000340160.7:37961|135
LACCAAPGRNGRPLCGQSHR
>FUSION-ENST00000525476.2:106597-ENST00000340160.7:37961|1719
MAGSAWNGASQKGCRLVALAGNVPL
>FUSION-ENST00000525476.2:106597-ENST00000340160.7:37961|1660
FVTQAWRFSCTVSVDPQDDLLR
>FUSION-ENST00000525476.2:106597-ENST00000340160.7:37961|3196
PSLRFGFLLLNLFLSLYSFQCLSFY
>ENST00000656551.1|SNV-428-G-A|2
VALRLPDWLAWLGDDLQGGGNT
>FUSION-ENST00000525476.2:106597-ENST00000340160.7:37961|5086
DGILPCWSGWSRTPDLR
>FUSION-ENST00000525476.2:106597-ENST00000340160.7:37961|2359
GGGCSELRLCHCTPDWMTEPDCLR
>FUSION-ENST00000525476.2:106597-ENST00000340160.7:37961|432
MALGPAAPARSVPGTFSR
>FUSION-ENST00000525476.2:106597-ENST00000340160.7:37961|4411
TREINQRLATI
>FUSION-ENST00000525476.2:106597-ENST00000340160.7:37961|2204
KRDFTPPR
>FUSION-ENST00000525476.2:106597-ENST00000340160.7:37961|3559
TRYLSLMHLWKCWSCGCTSGSAS
>FUSION-ENST00000525476.2:106597-ENST00000340160.7:37961|1901
AGAGALYLGK
>ENST00000409968.6|SNV-291659-G-A|1
SWAIEIGYQTRQVSCTK
>FUSION-ENST00000525476.2:106597-ENST00000340160.7:37961|1863
MTLFLLDYPISK
>FUSION-ENST00000525476.2:106597-ENST00000340160.7:37961|3190
SAQGPPIGPSSSA
>FUSION-ENST00000525476.2:106597-ENST00000340160.7:37961|3409
EVFPCSSPQGMSAVILEG
>FUSION-ENST00000525476.2:106597-ENST00000340160.7:37961|899
GIRLDNASAFQGAVISPHYDSLLVK
>FUSION-ENST00000525476.2:106597-ENST00000340160.7:37961|4902
MSHCSWSVLFFFLRLSLALSHR
>FUSION-ENST00000525476.2:106597-ENST00000340160.7:37961|3181
LYYCCCR
>FUSION-ENST00000525476.2:106597-ENST00000340160.7:37961|3676
ICLTVCLLLNTWLISRIL
>FUSION-ENST00000525476.2:106597-ENST00000340160.7:37961|3834
MGDRISGVSLFWFKDPWLTCR
>FUSION-ENST00000525476.2:106597-ENST00000340160.7:37961|2047
MVMGTQISR
>FUSION-ENST00000525476.2:106597-ENST00000340160.7:37961|3679
MICLTVCLLLNTWLISR
>FUSION-ENST00000525476.2:106597-ENST00000340160.7:37961|3125
LPSADGDSGRLR
>ENST00000267101.8|SNV-19714-C-T|4
YLERGESIESLDPSEKANK
>ENST00000242108.9|SNV-1616-G-A|6
EHGPFRSVEDLVRMDDINAAFLDR
>FUSION-ENST00000525476.2:106597-ENST00000340160.7:37961|3811
MLVIPATQEAETRESLEPGRR
>FUSION-ENST00000525476.2:106597-ENST00000340160.7:37961|523
MRCCRLTGPR
>FUSION-ENST00000525476.2:106597-ENST00000340160.7:37961|1249
MQGSGLLGQAQKWSARWETR
>FUSION-ENST00000525476.2:106597-ENST00000340160.7:37961|1857
MSWATCK
>FUSION-ENST00000525476.2:106597-ENST00000340160.7:37961|4812
SCGYRCESPRLASVTCFNWNLK
>FUSION-ENST00000525476.2:106597-ENST00000340160.7:37961|5110
QLWCEVVLPAGCKVT
>ENST00000432999.6|SNV-4610-G-C|1
INDLAADIEEELVCRLK
>ENST00000376619.6|MNV-22012-GCAGCC-G|8
QRISGGLRISGPR
>ENST00000368721.5|SNV-57293-G-C|4
WCRDYFLNCSPLRMADVIR
>FUSION-ENST00000525476.2:106597-ENST00000340160.7:37961|2809
MGKAVWP
>FUSION-ENST00000525476.2:106597-ENST00000340160.7:37961|159
AVEGVAWRWRR
>FUSION-ENST00000525476.2:106597-ENST00000340160.7:37961|3126
LPSADGDSGR
>FUSION-ENST00000525476.2:106597-ENST00000340160.7:37961|473
FWQTQGSGQAAAPLASSSSR
>FUSION-ENST00000525476.2:106597-ENST00000340160.7:37961|303
LSHTHPGPASCCHPGI
>FUSION-ENST00000525476.2:106597-ENST00000340160.7:37961|4866
VSLLNFSHLK
>FUSION-ENST00000525476.2:106597-ENST00000340160.7:37961|2012
LPCNSCSPRHCSV
>ENST00000299563.5|SNV-72-G-T|3
ASSASAAAALSR
>FUSION-ENST00000525476.2:106597-ENST00000340160.7:37961|4443
MMPLHKKYIL
>FUSION-ENST00000525476.2:106597-ENST00000340160.7:37961|1662
FVTQAWR
>FUSION-ENST00000525476.2:106597-ENST00000340160.7:37961|2777
MKMCLSYLPGEVTLSSK
>ENST00000526757.5|SNV-195180-C-G|2
KYNSPPTQLSLKPNSQSLRSGNW
>FUSION-ENST00000525476.2:106597-ENST00000340160.7:37961|2604
NELDPTSYHIQKLIQNGPKT
>FUSION-ENST00000525476.2:106597-ENST00000340160.7:37961|4271
LGDSRMELQYR
>ENST00000505618.5|SNV-52349-C-G|2
MLSSMKCVLVGDSAVGKTSLLVR
>FUSION-ENST00000525476.2:106597-ENST00000340160.7:37961|4389
DTVFSSLDVGLHR
>FUSION-ENST00000525476.2:106597-ENST00000340160.7:37961|2117
RQPAQQKSGQMM
>FUSION-ENST00000525476.2:106597-ENST00000340160.7:37961|927
MGEGVGDGGTGGRPRGRFGAAR
>FUSION-ENST00000525476.2:106597-ENST00000340160.7:37961|4256
AIANNNIGGLSPAH
>ENST00000461701.5|SNV-3912-G-A|5
LPSCTSCCSWQR
>FUSION-ENST00000525476.2:106597-ENST00000340160.7:37961|1730
QQGRKQVPHTLLASLWLILACK
>FUSION-ENST00000525476.2:106597-ENST00000340160.7:37961|922
FGAARWQPWWGREWCR
>FUSION-ENST00000525476.2:106597-ENST00000340160.7:37961|3540
VIFLGTRTISYLCLPV
>FUSION-ENST00000525476.2:106597-ENST00000340160.7:37961|148
AKMSRTWYWGQR
>ENST00000485713.5|SNV-12776-G-A|2
VAHQVVEQMVISDQIKAEDR
>FUSION-ENST00000525476.2:106597-ENST00000340160.7:37961|538
MAPMPAQGTCRRLL
>FUSION-ENST00000550730.1:6692-ENST00000322569.9:528|95
GWRALGPCGGGRVGR
>FUSION-ENST00000525476.2:106597-ENST00000340160.7:37961|4668
MESYGICLFVTGIFHIA
>FUSION-ENST00000525476.2:106597-ENST00000340160.7:37961|4603
MAHTCNPSTLGGRGRQITR
>ENST00000506538.6|INDEL-12526-C-CA|7
KINQPNEK
>ENST00000298912.9|SNV-106676-G-C|2
ALLAWVHRK
>ENST00000643052.1|SNV-30722-A-G|1
AYWPSLSLEAFLPW
>ENST00000356956.5|SNV-106797-G-A|2
VAGPPILNPIANK
>FUSION-ENST00000525476.2:106597-ENST00000340160.7:37961|118
QLHLWVLPWRQSLSLAPQPR
>FUSION-ENST00000525476.2:106597-ENST00000340160.7:37961|554
WPSSTQRR
>FUSION-ENST00000525476.2:106597-ENST00000340160.7:37961|4376
ENVRRVSHQIEGGQGR
>FUSION-ENST00000525476.2:106597-ENST00000340160.7:37961|1007
TVCGRPTGCGAPR
>FUSION-ENST00000525476.2:106597-ENST00000340160.7:37961|1113
ASPGGSRARCR
>FUSION-ENST00000525476.2:106597-ENST00000340160.7:37961|4565
MSVQVLCLFK
>ENST00000346178.8|SNV-16088-C-A|1
FPQPSTMLERLASKR
>ENST00000580306.7|SNV-6940-C-A|2
EESDTEAELALAASKPARLEER
>ENST00000399429.8|SNV-3105-G-C|1
SNLLATK
>ENST00000306151.9|SNV-33285-C-T|2
QKYRLFQLYK
>FUSION-ENST00000525476.2:106597-ENST00000340160.7:37961|2998
MMSPVPRWTTQGIVRSR
>FUSION-ENST00000525476.2:106597-ENST00000340160.7:37961|843
WIPPHQAR
>FUSION-ENST00000525476.2:106597-ENST00000340160.7:37961|5135
PAVWHVRS
>FUSION-ENST00000525476.2:106597-ENST00000340160.7:37961|1452
RRLSAPAAR
>FUSION-ENST00000525476.2:106597-ENST00000340160.7:37961|4054
ALNCSSIFILK
>FUSION-ENST00000525476.2:106597-ENST00000340160.7:37961|2198
FNLQVPVLMEREK
>FUSION-ENST00000525476.2:106597-ENST00000340160.7:37961|1507
LSQRPKVLGLQA
>FUSION-ENST00000525476.2:106597-ENST00000340160.7:37961|1508
IRLSQRPKVLGLQA
>FUSION-ENST00000525476.2:106597-ENST00000340160.7:37961|4817
RSTCLSLPKSCGYR
>FUSION-ENST00000525476.2:106597-ENST00000340160.7:37961|5138
MPAVWHVR
>FUSION-ENST00000525476.2:106597-ENST00000340160.7:37961|219
QSQRGDSVGTLHMTR
>FUSION-ENST00000525476.2:106597-ENST00000340160.7:37961|3637
MSVLFANKKE
>FUSION-ENST00000525476.2:106597-ENST00000340160.7:37961|4339
MRVPEGEER
>ENST00000262457.7|INDEL-201410-C-CA|3
TLTAYGGR
>FUSION-ENST00000525476.2:106597-ENST00000340160.7:37961|3017
TFLVQSSSSL
>FUSION-ENST00000525476.2:106597-ENST00000340160.7:37961|756
GNSALPR
>FUSION-ENST00000525476.2:106597-ENST00000340160.7:37961|2828
DLFSPAQLSL
>FUSION-ENST00000525476.2:106597-ENST00000340160.7:37961|3380
MERGILIALHVNFSLMQNSLRGGK
>FUSION-ENST00000525476.2:106597-ENST00000340160.7:37961|2504
MSGCQGLR
>FUSION-ENST00000525476.2:105948-ENST00000340160.7:37961|80
ENWGECIQKLLSGGHCK
>ENST00000476522.5|SNV-47017-G-T|3
RILASWKNNHLQR
>FUSION-ENST00000525476.2:106597-ENST00000340160.7:37961|981
ESEPSSGAHQGWGRESEMAAQEGDR
>FUSION-ENST00000525476.2:106597-ENST00000340160.7:37961|4594
APLHSSLGDR
>FUSION-ENST00000525476.2:106597-ENST00000340160.7:37961|3883
MPVFLTLWEDK
>FUSION-ENST00000525476.2:106597-ENST00000340160.7:37961|3323
RPFPVQL
>ENST00000556588.5|SNV-9141-G-T|2
MTSLLLWLLFIYQR
>ENST00000331006.12|SNV-12679-C-T|2
GCVKTADFGLAWAYGVPVKPMTPK
>FUSION-ENST00000525476.2:106597-ENST00000340160.7:37961|178
WLEVATMRK
>FUSION-ENST00000525476.2:106597-ENST00000340160.7:37961|991
SFQPDTGRIEVGGAR
>FUSION-ENST00000525476.2:106597-ENST00000340160.7:37961|3422
IFFKGVGEGIIVLFLRQSLTLLPR
>ENST00000521496.5|SNV-46419-G-A|35
MMKMMMMMTMMMIMMMMK
>FUSION-ENST00000525476.2:106597-ENST00000340160.7:37961|2165
SVGSLVSTG
>FUSION-ENST00000525476.2:106597-ENST00000340160.7:37961|3173
VSRCFTEYPVR
>FUSION-ENST00000525476.2:106597-ENST00000340160.7:37961|4250
ILPPEPPE
>FUSION-ENST00000525476.2:106597-ENST00000340160.7:37961|2357
LCHCTPDWMTEPDCLR
>FUSION-ENST00000525476.2:106597-ENST00000340160.7:37961|2408
NKTLALK
>FUSION-ENST00000525476.2:106597-ENST00000340160.7:37961|2146
KTTSPAEK
>FUSION-ENST00000525476.2:106597-ENST00000340160.7:37961|1052
MEAPPSP
>FUSION-ENST00000525476.2:106597-ENST00000340160.7:37961|2183
IIFQLLNEILK
>FUSION-ENST00000525476.2:106597-ENST00000340160.7:37961|1011
MWALKWT
>ENST00000563556.1|SNV-7230-G-C|4
IPVKTGGPHGAGVLGLHLEGPFISR
>FUSION-ENST00000525476.2:106597-ENST00000340160.7:37961|3891
SNSSRLSETK
>FUSION-ENST00000525476.2:106597-ENST00000340160.7:37961|2658
FTEKCKGTR
>ENST00000643052.1|SNV-30722-A-G|2
QLVVPLGPCITFPIIVR
>FUSION-ENST00000525476.2:106597-ENST00000340160.7:37961|4578
RVPVFPHPHQHFVVLIVAIPMGMR
>FUSION-ENST00000525476.2:106597-ENST00000340160.7:37961|1413
FLCSLLK
>FUSION-ENST00000525476.2:106597-ENST00000340160.7:37961|1137
HGKHYFIEVNSRLQVEHTVTEEITE
>FUSION-ENST00000525476.2:106597-ENST00000340160.7:37961|4713
MLSSGCVLTGWKGQGSSF
>FUSION-ENST00000525476.2:106597-ENST00000340160.7:37961|2623
RHPLSRCGK
>FUSION-ENST00000525476.2:106597-ENST00000340160.7:37961|630
MGTAQQPGGR
>FUSION-ENST00000525476.2:106597-ENST00000340160.7:37961|4171
TSLILLLCQVR
>FUSION-ENST00000525476.2:106597-ENST00000340160.7:37961|2037
KLPYLFIYFLR
>ENST00000367080.8|SNV-37951-C-T|5
NYSVGSR
>ENST00000570156.6|SNV-97177-G-C|3
KGPQTLRDGDR
>FUSION-ENST00000525476.2:106597-ENST00000340160.7:37961|4056
DWRALNCSSIFILK
>FUSION-ENST00000525476.2:106597-ENST00000340160.7:37961|857
HEQVQAARATCVCECRR
>FUSION-ENST00000525476.2:106597-ENST00000340160.7:37961|1932
MFLFFKNPNLFW
>FUSION-ENST00000525476.2:106597-ENST00000340160.7:37961|541
APMPAQGTCR
>FUSION-ENST00000525476.2:106597-ENST00000340160.7:37961|199
HPAARGA
>ENST00000656551.1|SNV-428-G-A|3
LLRVALRLPDWLAWLGDDLQGGGNT
>FUSION-ENST00000525476.2:106597-ENST00000340160.7:37961|880
SRALAEFR
>ENST00000486277.5|SNV-58045-G-A|4
GTPKDGTNWCCWAHDHCYGRLEEK
>FUSION-ENST00000525476.2:106597-ENST00000340160.7:37961|4039
EVVAMGRRWQI
>FUSION-ENST00000525476.2:106597-ENST00000340160.7:37961|4371
VSHQIEGGQGRWITRSR
>FUSION-ENST00000525476.2:106597-ENST00000340160.7:37961|3553
MLPRLILISWPQAILLS
>FUSION-ENST00000525476.2:106597-ENST00000340160.7:37961|3359
MVGALSGMC
>FUSION-ENST00000525476.2:106597-ENST00000340160.7:37961|2501
SGCQGLRELR
>ENST00000278198.2|SNV-1344032-G-C|3
RLDLGELKTLSYISEGAFEGLSNLR
>ENST00000400707.7|SNV-51121-C-G|1
LNGEDLYFTLNPRFISVFPRTPPTK
>FUSION-ENST00000525476.2:106597-ENST00000340160.7:37961|1713
PFTPGALAASLEELR
>ENST00000534313.6|SNV-9353-G-C|1
LGFQVDAEGFVTHVER
>FUSION-ENST00000525476.2:106597-ENST00000340160.7:37961|519
LTGPRRLPVPSSTSLLPSR
>FUSION-ENST00000525476.2:106597-ENST00000340160.7:37961|934
GANMSLGQALGF
>FUSION-ENST00000429002.6:73262-ENST00000293525.5:52613|17
VRAQSPMHHHRVGQR
>FUSION-ENST00000525476.2:106597-ENST00000340160.7:37961|1384
LPRWVSNS
>FUSION-ENST00000525476.2:106597-ENST00000340160.7:37961|4492
DARILQDAQVLDR
>FUSION-ENST00000525476.2:106597-ENST00000340160.7:37961|62
VNGPTTPIPVK
>FUSION-ENST00000525476.2:106597-ENST00000340160.7:37961|2355
LCHCTPDWMTEPDCLRKEK
>FUSION-ENST00000525476.2:106597-ENST00000340160.7:37961|2937
DPRALGQNTLA
>FUSION-ENST00000525476.2:106597-ENST00000340160.7:37961|993
VTTEDPARSFQPDTGRIEVGGAR
>FUSION-ENST00000525476.2:106597-ENST00000340160.7:37961|4523
SNLSIFAFCCLCLPLVLYPRNHC
>FUSION-ENST00000525476.2:106597-ENST00000340160.7:37961|2076
SVTPAQATRVK
>FUSION-ENST00000525476.2:106597-ENST00000340160.7:37961|950
AYGQESHCVWTPHWLRCPSSIPR
>FUSION-ENST00000525476.2:106597-ENST00000340160.7:37961|483
LSASRSSTVR
>FUSION-ENST00000525476.2:106597-ENST00000340160.7:37961|2189
GKEISPLEDKR
>FUSION-ENST00000525476.2:106597-ENST00000340160.7:37961|4465
LKCLIENGIVFAYNLCISSCVL
>FUSION-ENST00000525476.2:106597-ENST00000340160.7:37961|572
ASTRSSTR
>FUSION-ENST00000525476.2:106597-ENST00000340160.7:37961|2486
NLGLLRPPPPGFKR
>FUSION-ENST00000525476.2:106597-ENST00000340160.7:37961|4303
VHRHTNQHMHHESPR
>FUSION-ENST00000528224.2:106597-ENST00000340160.7:37961|10
SYCQEDTVREPWHLWAQR
>ENST00000570156.6|SNV-97177-G-C|2
GPQTLRDGDR
>FUSION-ENST00000525476.2:106597-ENST00000340160.7:37961|2766
AEAMFYMILHPSSVCYRQFVAQ
>FUSION-ENST00000525476.2:106597-ENST00000340160.7:37961|1400
PLHSSLGNK
>FUSION-ENST00000525476.2:106597-ENST00000340160.7:37961|335
INQGATGCSELR
>FUSION-ENST00000525476.2:106597-ENST00000340160.7:37961|3000
MMSPVPRWTTQGIVR
>FUSION-ENST00000525476.2:106597-ENST00000340160.7:37961|1859
MGFALLARLVLNS
>FUSION-ENST00000525476.2:106597-ENST00000340160.7:37961|1111
MGIQVLSVLK
>FUSION-ENST00000525476.2:106597-ENST00000340160.7:37961|4378
ELKENVR
>ENST00000427750.2|SNV-22877-C-G|1
TLESHGHLGCHLQMKR
>ENST00000376619.6|MNV-22012-GCAGCC-G|10
GGSRGHR
>FUSION-ENST00000525476.2:106597-ENST00000340160.7:37961|573
SEGPGRPPSALLFPPWGKASTR
>FUSION-ENST00000525476.2:106597-ENST00000340160.7:37961|1672
MCHCELK
>ENST00000392793.5|SNV-56763-A-G|6
NVIQCDPRQCKSGEECALR
>FUSION-ENST00000525476.2:106597-ENST00000340160.7:37961|624
EVRGPSGR
>FUSION-ENST00000525476.2:106597-ENST00000340160.7:37961|3992
GWSSTLPLKSFEMVECLPC
>FUSION-ENST00000525476.2:106597-ENST00000340160.7:37961|2603
LIQNGPK
>FUSION-ENST00000525476.2:106597-ENST00000340160.7:37961|3989
MLKTGLM
>FUSION-ENST00000525476.2:106597-ENST00000340160.7:37961|1637
LPPKELPCPGDSPLGLK
>FUSION-ENST00000429002.6:73262-ENST00000293525.5:52613|16
AQSPMHHHR
>ENST00000393238.7|SNV-222610-G-C|2
IKQVFQKK
>ENST00000241014.6|SNV-16775-C-A|3
SGPAPTTDR
>FUSION-ENST00000525476.2:106597-ENST00000340160.7:37961|3320
QVSETPPCSL
>FUSION-ENST00000525476.2:106597-ENST00000340160.7:37961|4331
GQKEWPQADEK
>ENST00000472190.5|SNV-52866-C-A|3
NSESYIR
>FUSION-ENST00000525476.2:106597-ENST00000340160.7:37961|4762
RFSCLRLLSSWDYR
>ENST00000473175.1|SNV-26783-C-G|3
GFWILGILTILMYSTAAK
>FUSION-ENST00000525476.2:106597-ENST00000340160.7:37961|4283
AKPPSLPKIQKLAR
>ENST00000357063.7|SNV-2841-T-C|2
DTILRTEQNSGR
>FUSION-ENST00000525476.2:106597-ENST00000340160.7:37961|4446
MTGGCREDET
>FUSION-ENST00000525476.2:106597-ENST00000340160.7:37961|507
MRVMALR
>FUSION-ENST00000525476.2:106597-ENST00000340160.7:37961|2978
MQILPPALAPHQQHTSQK
>ENST00000370435.5|INDEL-12978-C-CA|2
DRQAQPRAQQ
>ENST00000376619.6|MNV-22012-GCAGCC-G|4
RGEPTRR
>FUSION-ENST00000525476.2:106597-ENST00000340160.7:37961|1259
FRGFCQD
>FUSION-ENST00000525476.2:106597-ENST00000340160.7:37961|2813
HRFWIGTKK
>FUSION-ENST00000525476.2:106597-ENST00000340160.7:37961|1095
RGHGGPSLPLGEA
>FUSION-ENST00000525476.2:106597-ENST00000340160.7:37961|4202
MDDRPEVQRGSVSLSASLGRVIAK
>FUSION-ENST00000525476.2:106597-ENST00000340160.7:37961|405
KPALLLGPLRSQTHAEGHNR
>FUSION-ENST00000525476.2:106597-ENST00000340160.7:37961|1465
GLTLPSLRTAPSLFFLR
>ENST00000611519.4|SNV-1139-G-T|1
LLEITPVVCNVEQVRILR
>FUSION-ENST00000525476.2:106597-ENST00000340160.7:37961|4015
MIYLPRK
>FUSION-ENST00000525476.2:106597-ENST00000340160.7:37961|4269
LGDSRMELQYRK
>FUSION-ENST00000525476.2:106597-ENST00000340160.7:37961|4851
QGLALCPR
>FUSION-ENST00000525476.2:106597-ENST00000340160.7:37961|3271
MWPLFRLYT
>FUSION-ENST00000525476.2:106597-ENST00000340160.7:37961|2451
VCELYLSKAVK
>ENST00000360772.7|SNV-90528-C-A|6
MGDVKLVASSHIYK
>FUSION-ENST00000525476.2:106597-ENST00000340160.7:37961|4076
LECAGGA
>ENST00000355585.9|SNV-94866-G-A|4
CRTPTWTDRVLWWR
>FUSION-ENST00000525476.2:105948-ENST00000340160.7:37961|83
MENWGECIQK
>FUSION-ENST00000525476.2:106597-ENST00000340160.7:37961|3307
GQTQSFPQRDPGK
>FUSION-ENST00000525476.2:106597-ENST00000340160.7:37961|101
MRFLYECPWRR
>FUSION-ENST00000525476.2:106597-ENST00000340160.7:37961|4853
MFFVLRQGLALCPR
>FUSION-ENST00000525476.2:106597-ENST00000340160.7:37961|4992
MPHPLLPLDFYVMQR
>FUSION-ENST00000525476.2:106597-ENST00000340160.7:37961|3123
MLVFLLI
>FUSION-ENST00000525476.2:106597-ENST00000340160.7:37961|454
HTLPRQRR
>FUSION-ENST00000525476.2:106597-ENST00000340160.7:37961|3973
MYESPFSSLPSNPVPSQEATSG
>FUSION-ENST00000525476.2:106597-ENST00000340160.7:37961|2818
ELAVLRMHR
>FUSION-ENST00000525476.2:106597-ENST00000340160.7:37961|1720
MAGSAWNGASQKGCR
>FUSION-ENST00000525476.2:106597-ENST00000340160.7:37961|4699
IRASASQSVGITGVSHRTRPR
>FUSION-ENST00000525476.2:106597-ENST00000340160.7:37961|5141
HGGLHQEQLWMPAVWHVR
>FUSION-ENST00000525476.2:106597-ENST00000340160.7:37961|2469
LSLPSGHNK
>FUSION-ENST00000525476.2:106597-ENST00000340160.7:37961|2066
MIISFMKK
>ENST00000656551.1|SNV-428-G-A|1
LPDWLAWLGDDLQGGGNT
>FUSION-ENST00000525476.2:106597-ENST00000340160.7:37961|1759
AVTYSFS
>FUSION-ENST00000550730.1:6692-ENST00000322569.9:528|72
MRCGCRGSCQVGK
>FUSION-ENST00000525476.2:106597-ENST00000340160.7:37961|951
AYGQESHCVWTPHWLR
>FUSION-ENST00000525476.2:106597-ENST00000340160.7:37961|131
NGRPLCGQSHRLRPLGTS
>FUSION-ENST00000525476.2:106597-ENST00000340160.7:37961|2303
DLWLPTHNY
>FUSION-ENST00000528224.2:106597-ENST00000340160.7:37961|13
GLQSVSRSYCQEDTVR
>FUSION-ENST00000525476.2:106597-ENST00000340160.7:37961|2853
VLGVCNPSYPGG
>FUSION-ENST00000525476.2:106597-ENST00000340160.7:37961|4380
STILNLSKELK
>FUSION-ENST00000525476.2:106597-ENST00000340160.7:37961|3494
MLHLHPGPALFPEEVGVLIPHR
>FUSION-ENST00000525476.2:106597-ENST00000340160.7:37961|3393
VKPHLYKNTK
>FUSION-ENST00000525476.2:106597-ENST00000340160.7:37961|4488
ILQDAQVLDRK
>ENST00000483679.1|INDEL-234240-G-GA|6
QFILCLTTMR
>FUSION-ENST00000525476.2:106597-ENST00000340160.7:37961|2867
MPWSYRTERPGFPLGIWEIGGLR
>ENST00000497429.5|SNV-83742-C-G|5
AVQHMKTLRGATNPYTEANYKPTFL
>FUSION-ENST00000525476.2:106597-ENST00000340160.7:37961|5042
ARDSWEYISTACVWK
>FUSION-ENST00000525476.2:106597-ENST00000340160.7:37961|2039
ELHLFAECGFFSLLVSLTFILSK
>FUSION-ENST00000525476.2:106597-ENST00000340160.7:37961|2439
DCDLMRK
>FUSION-ENST00000525476.2:106597-ENST00000340160.7:37961|3529
MLMTERLF
>FUSION-ENST00000525476.2:106597-ENST00000340160.7:37961|3330
ARSGPQLALSSR
>FUSION-ENST00000525476.2:106597-ENST00000340160.7:37961|4392
VWFIHRKDTVFSSLDVGLHR
>FUSION-ENST00000525476.2:106597-ENST00000340160.7:37961|324
MEERMGNPTVTK
>FUSION-ENST00000525476.2:106597-ENST00000340160.7:37961|1934
FKNFATLFLIS
>ENST00000482071.1|INDEL-83877-C-CA|4
KTMLPLCR
>FUSION-ENST00000525476.2:106597-ENST00000340160.7:37961|4352
MASLYSSLGNRAR
>FUSION-ENST00000525476.2:106597-ENST00000340160.7:37961|2630
RSGDQDHPG
>FUSION-ENST00000525476.2:106597-ENST00000340160.7:37961|4417
MIKTNFFRTR
>FUSION-ENST00000525476.2:106597-ENST00000340160.7:37961|2250
MSRRFLR
>FUSION-ENST00000525476.2:106597-ENST00000340160.7:37961|1806
TMGGAQTR
>FUSION-ENST00000525476.2:106597-ENST00000340160.7:37961|1098
GYYKNQHKGANK
>ENST00000368130.9|SNV-83520-A-G|3
NEDTMKCR
>ENST00000647211.2|SNV-11696-A-C|2
LGRDVEMEEMIEQLQEQVHELEK
>FUSION-ENST00000525476.2:106597-ENST00000340160.7:37961|1145
HRPGSRLSQVLFTGLYYFTFQNR
>ENST00000557176.5|MNV-6623-AG-A|1
SGFPARREDHSH
>FUSION-ENST00000525476.2:106597-ENST00000340160.7:37961|3636
SVLFANKKE
>ENST00000431196.2|SNV-234242-T-G|3
FTGEYCRLR
>FUSION-ENST00000525476.2:106597-ENST00000340160.7:37961|3336
TFLHGVR
>FUSION-ENST00000525476.2:106597-ENST00000340160.7:37961|4775
MATKIGGTK
>FUSION-ENST00000525476.2:106597-ENST00000340160.7:37961|5054
LPYFIDVFP
>ENST00000485713.5|SNV-12776-G-A|1
VAHQVVEQMVISDQIKAEDRANVLR
>FUSION-ENST00000525476.2:106597-ENST00000340160.7:37961|3963
PFSFISVSWK
>FUSION-ENST00000525476.2:106597-ENST00000340160.7:37961|2318
CVYIGGRFSSRQIFTASTLWSVGIR
>FUSION-ENST00000525476.2:106597-ENST00000340160.7:37961|425
MREGWGLQGQAPQSK
>FUSION-ENST00000525476.2:106597-ENST00000340160.7:37961|3786
MFACIVHLRT
>FUSION-ENST00000525476.2:106597-ENST00000340160.7:37961|607
MGWGDGTSRGRNNTR
>ENST00000017003.7|SNV-7643-G-A|4
GRAESPGVPMAKVVR
>FUSION-ENST00000525476.2:106597-ENST00000340160.7:37961|1892
MGAVDATS
>FUSION-ENST00000525476.2:106597-ENST00000340160.7:37961|1254
TSPRPAR
>FUSION-ENST00000525476.2:106597-ENST00000340160.7:37961|726
SSSLDRPPPPRWR
>FUSION-ENST00000525476.2:106597-ENST00000340160.7:37961|781
RTLNGYLGSK
>FUSION-ENST00000525476.2:106597-ENST00000340160.7:37961|4845
ACTSCLADLKK
>FUSION-ENST00000525476.2:106597-ENST00000340160.7:37961|3616
MAASGAAVFYGLSR
>FUSION-ENST00000525476.2:106597-ENST00000340160.7:37961|4108
WRGGRQWEAGK
>FUSION-ENST00000525476.2:106597-ENST00000340160.7:37961|2282
MVGEGGEELK
>ENST00000474634.1|SNV-448117-C-T|2
RTLTPGLTIT
>FUSION-ENST00000525476.2:106597-ENST00000340160.7:37961|1642
KCVGLPAVWGR
>FUSION-ENST00000525476.2:106597-ENST00000340160.7:37961|3058
TRGGDDIFGPIQ
>FUSION-ENST00000379441.7:6692-ENST00000322569.9:528|2
MGEYGDQPR
>ENST00000540892.1|SNV-199028-T-G|9
MWGHILGK
>FUSION-ENST00000525476.2:106597-ENST00000340160.7:37961|5010
MYMLCINVK
>FUSION-ENST00000525476.2:106597-ENST00000340160.7:37961|753
GQGVLLFRGEPLSLPVGGPCR
>FUSION-ENST00000525476.2:106597-ENST00000340160.7:37961|2339
FEGLLCTFLTSETAKK
>FUSION-ENST00000525476.2:106597-ENST00000340160.7:37961|2086
PVIPALWEAEVGGSPEVGSGVR
>FUSION-ENST00000525476.2:106597-ENST00000340160.7:37961|4255
MLPSSPCLR
>FUSION-ENST00000525476.2:106597-ENST00000340160.7:37961|3889
SNSSRLSETKDLR
>FUSION-ENST00000525476.2:106597-ENST00000340160.7:37961|3948
SAVLCVPLHVFFSSFCHLFIAKSHT
>FUSION-ENST00000525476.2:106597-ENST00000340160.7:37961|3379
ERGILIALHVNFSLMQNSLRGGK
>FUSION-ENST00000525476.2:106597-ENST00000340160.7:37961|903
MAALVGER
>FUSION-ENST00000525476.2:106597-ENST00000340160.7:37961|3968
FFVFLVEMGFHRVSQDGLYLLIL
>FUSION-ENST00000525476.2:106597-ENST00000340160.7:37961|1692
GPQREPGPSHCCPLLPVPGHR
>ENST00000483271.1|SNV-81483-C-T|1
TTTPIFFKISLLKK
>FUSION-ENST00000525476.2:106597-ENST00000340160.7:37961|3400
MLLNSILGRK
>FUSION-ENST00000525476.2:106597-ENST00000340160.7:37961|374
FFASWLRKLGLR
>FUSION-ENST00000525476.2:106597-ENST00000340160.7:37961|1528
LECNGAISAHCNFR
>FUSION-ENST00000525476.2:106597-ENST00000340160.7:37961|1951
AKEPGSHR
>FUSION-ENST00000525476.2:106597-ENST00000340160.7:37961|1423
RSRPAWPRW
>ENST00000505388.5|SNV-19894-C-G|9
MEARNCLGFLR
>ENST00000360467.7|SNV-174505-C-A|4
GLSGDRGDAGFKGEQGHPGSPGFK
>ENST00000369663.10|SNV-453-G-T|2
GSPCSILSLK
>FUSION-ENST00000525476.2:106597-ENST00000340160.7:37961|2435
LSHRAVTAGPGSLWPGGGAVCH
>FUSION-ENST00000525476.2:106597-ENST00000340160.7:37961|3362
VTKLWSQDWQLLGTQVPQKLR
>ENST00000360467.7|SNV-174505-C-A|5
GLSGDRGDAGFK
>FUSION-ENST00000525476.2:106597-ENST00000340160.7:37961|831
SSRGWGR
>FUSION-ENST00000525476.2:106597-ENST00000340160.7:37961|4394
KVWFIHRK
>ENST00000369393.8|SNV-47103-C-G|5
FTFAATR
>ENST00000341776.7|SNV-241350-G-C|2
HSDHRADSPR
>ENST00000561142.5|SNV-2583-T-C|6
EIRNAYAVLHDIILK
>FUSION-ENST00000525476.2:106597-ENST00000340160.7:37961|4384
LDFIDNDVKSTILNLSK
>FUSION-ENST00000525476.2:106597-ENST00000340160.7:37961|2957
PWAKLARAWAAQAPVVR
>FUSION-ENST00000525476.2:106597-ENST00000340160.7:37961|1675
VPARRAADWWHLLGMCHCELK
>FUSION-ENST00000525476.2:106597-ENST00000340160.7:37961|4881
VPVSLHPPQHWLWLVF
>ENST00000619701.5|SNV-1103-C-A|2
SAVDIELVELSYSVREGPCWR
>FUSION-ENST00000525476.2:106597-ENST00000340160.7:37961|258
FSTGCSGSCL
>FUSION-ENST00000525476.2:106597-ENST00000340160.7:37961|503
VMALRDSVRSTSPVMLR
>FUSION-ENST00000525476.2:106597-ENST00000340160.7:37961|275
ASQAGAK
>FUSION-ENST00000525476.2:106597-ENST00000340160.7:37961|4067
GEWDFWKTSGRSGWLPGNGER
>FUSION-ENST00000525476.2:106597-ENST00000340160.7:37961|2453
VCELYLSK
>ENST00000496203.5|SNV-6518-G-A|1
GEKICPKS
>ENST00000347528.8|SNV-204113-G-A|6
SRDIKVLEGMSLFAELSGNLVPVK
>ENST00000427750.2|SNV-22872-C-T|1
ILQSHGHLGCHLQMKR
>FUSION-ENST00000525476.2:106597-ENST00000340160.7:37961|2822
NYSCFHNYYKTCPLPSDWGK
>FUSION-ENST00000525476.2:106597-ENST00000340160.7:37961|2362
EAEAEDCLNPR
>FUSION-ENST00000525476.2:106597-ENST00000340160.7:37961|1522
AWPGINTLKALDK
>ENST00000347528.8|SNV-204113-G-A|1
VLEGMSLFAELSGNLVPVKKAAQQR
>ENST00000017003.7|SNV-7643-G-A|5
GRAESPGVPMAK
>FUSION-ENST00000525476.2:106597-ENST00000340160.7:37961|4398
MLFLHLKE
>FUSION-ENST00000525476.2:106597-ENST00000340160.7:37961|5114
ESRQLWCEVVLPAGCK
>ENST00000231524.14|SNV-28845-T-C|3
VVTSGLDGAGK
>FUSION-ENST00000525476.2:106597-ENST00000340160.7:37961|4855
MCLSSASTDFKLSKISM
>FUSION-ENST00000525476.2:106597-ENST00000340160.7:37961|1496
RLFSNITTVH
>FUSION-ENST00000525476.2:106597-ENST00000340160.7:37961|3338
TKTFLHGVR
>ENST00000361354.9|SNV-36718-G-T|2
AIIGLYNYAHEITHGASDR
>FUSION-ENST00000525476.2:106597-ENST00000340160.7:37961|4930
LLLVLIVHFLLFFFFK
>FUSION-ENST00000525476.2:106597-ENST00000340160.7:37961|5031
MLLWSLFSCTCCVSM
>ENST00000406890.6|INDEL-234239-C-CAT|2
KQFGLLSLFFAVLHAIYTLSYMQ
>FUSION-ENST00000525476.2:106597-ENST00000340160.7:37961|2170
LISSKINSCCR
>FUSION-ENST00000525476.2:106597-ENST00000340160.7:37961|1096
NQHKGANKND
>FUSION-ENST00000525476.2:106597-ENST00000340160.7:37961|358
MCSGTSYVFVPLLPIKNVFHR
>FUSION-ENST00000525476.2:106597-ENST00000340160.7:37961|2966
MNECILFRRGCISFP
>FUSION-ENST00000525476.2:106597-ENST00000340160.7:37961|2619
SCLGCCLLSSSR
>FUSION-ENST00000525476.2:106597-ENST00000340160.7:37961|946
DLLPIQGPEPQR
>FUSION-ENST00000525476.2:106597-ENST00000340160.7:37961|612
GMGWGDGTSRGRNNTR
>FUSION-ENST00000525476.2:106597-ENST00000340160.7:37961|815
EPSSRPTTTPCWSK
>FUSION-ENST00000525476.2:106597-ENST00000340160.7:37961|4201
DDRPEVQRGSVSLSASLGRVIAK
>FUSION-ENST00000525476.2:106597-ENST00000340160.7:37961|2536
ATALQPGRQSETLSSK
>ENST00000413465.6|SNV-11520-T-G|1
LGCLHSGTAKSVTCTYSPALNK
>ENST00000424320.5|SNV-102598-G-T|1
SECAREGGKK
>FUSION-ENST00000528224.2:106597-ENST00000340160.7:37961|16
QRGLQSVSR
>FUSION-ENST00000525476.2:106597-ENST00000340160.7:37961|584
GGVEAKPCGEQR
>FUSION-ENST00000525476.2:106597-ENST00000340160.7:37961|2022
MSASQRLPCNSCSPR
>ENST00000262457.7|INDEL-201410-C-CA|9
SKNFSYNLQSATQPKK
>FUSION-ENST00000525476.2:106597-ENST00000340160.7:37961|4216
CHHAWLVFVFFVKTVLPRLVSNF
>FUSION-ENST00000525476.2:106597-ENST00000340160.7:37961|345
AWYRMSVGMR
>FUSION-ENST00000525476.2:106597-ENST00000340160.7:37961|4869
FLCKITR
>FUSION-ENST00000525476.2:106597-ENST00000340160.7:37961|4138
RTGWSSGLALISK
>FUSION-ENST00000525476.2:106597-ENST00000340160.7:37961|1292
MHRQKADEAYLIGR
>FUSION-ENST00000525476.2:106597-ENST00000340160.7:37961|1871
VAGIIGSHHHTWLIFCIFW
>FUSION-ENST00000525476.2:106597-ENST00000340160.7:37961|2975
QILPPALAPHQQHTSQKANLK
>FUSION-ENST00000525476.2:106597-ENST00000340160.7:37961|2035
KLPYLFIYFLRWSLALSLQPR
>FUSION-ENST00000525476.2:106597-ENST00000340160.7:37961|3978
SLLFPLSPVTQSPPRRPLPVK
>FUSION-ENST00000525476.2:106597-ENST00000340160.7:37961|3417
SAGITSLSHRTWLEER
>FUSION-ENST00000525476.2:106597-ENST00000340160.7:37961|3371
GGKRILFAVSITT
>FUSION-ENST00000550730.1:6692-ENST00000322569.9:528|65
GSCQVGKVAR
>FUSION-ENST00000525476.2:106597-ENST00000340160.7:37961|3735
YSNTKKN
>FUSION-ENST00000525476.2:106597-ENST00000340160.7:37961|2631
MRSGDQDHPG
>FUSION-ENST00000525476.2:106597-ENST00000340160.7:37961|4966
MESRSVAISAHCNLR
>FUSION-ENST00000429002.6:73262-ENST00000293525.5:52613|26
LSGRLLR
>FUSION-ENST00000525476.2:106597-ENST00000340160.7:37961|807
GRGQWLSLAAAARQTPAVFR
>FUSION-ENST00000525476.2:106597-ENST00000340160.7:37961|1107
MGIQVLSVLKVIILKALR
>FUSION-ENST00000525476.2:106597-ENST00000340160.7:37961|3096
MEERRTK
>FUSION-ENST00000525476.2:106597-ENST00000340160.7:37961|4836
MILAYLQPPPAGFK
>FUSION-ENST00000525476.2:106597-ENST00000340160.7:37961|4706
MILMIRASASQSVGITGVSHR
>FUSION-ENST00000525476.2:106597-ENST00000340160.7:37961|4292
RGEKGSER
>FUSION-ENST00000525476.2:106597-ENST00000340160.7:37961|4287
AKPPSLPK
>FUSION-ENST00000525476.2:106597-ENST00000340160.7:37961|4026
MGFGVQK
>ENST00000647211.2|SNV-11696-A-C|1
DVEMEEMIEQLQEQVHELEK
>FUSION-ENST00000525476.2:106597-ENST00000340160.7:37961|1285
VAKVSPVAWLGLDSR
>ENST00000415553.1|SNV-67307-G-C|2
NIEKQLK
>FUSION-ENST00000525476.2:106597-ENST00000340160.7:37961|4577
VPVFPHPHQHFVVLIVAIPMGMR
>FUSION-ENST00000525476.2:106597-ENST00000340160.7:37961|3455
MATSASQVQVILMPQPPE
>ENST00000368586.10|SNV-20306-G-C|6
IQMASTRLRLCTTLYQAPQR
>FUSION-ENST00000525476.2:106597-ENST00000340160.7:37961|1551
MESRSITQAGMQWR
>ENST00000422890.5|SNV-6694-G-A|2
LYPVSARHWFTMERLK
>FUSION-ENST00000525476.2:106597-ENST00000340160.7:37961|4476
MCFTIGPVLNDWGVQRR
>FUSION-ENST00000525476.2:106597-ENST00000340160.7:37961|3817
GFHRVSQDGLDLLTL
>FUSION-ENST00000525476.2:106597-ENST00000340160.7:37961|3899
SHHVQQEHSYIWLLEHMSK
>FUSION-ENST00000525476.2:106597-ENST00000340160.7:37961|2845
GHVLYDPPSLKCVLQAVCCSVNT
>FUSION-ENST00000525476.2:106597-ENST00000340160.7:37961|3621
IVCHLFC
>FUSION-ENST00000525476.2:106597-ENST00000340160.7:37961|105
NLWGLEQGTQVWR
>FUSION-ENST00000525476.2:106597-ENST00000340160.7:37961|2925
MGMLVGGK
>ENST00000370435.5|INDEL-12978-C-CA|1
QAQPRAQQ
>FUSION-ENST00000525476.2:106597-ENST00000340160.7:37961|2162
MPTVARVRLPT
>FUSION-ENST00000525476.2:106597-ENST00000340160.7:37961|2051
MPVVPATREAEAGESLEPGR
>FUSION-ENST00000525476.2:106597-ENST00000340160.7:37961|4953
MPLHSSLATQQDSISKK
>FUSION-ENST00000525476.2:106597-ENST00000340160.7:37961|4558
MSHCTWQTPK
>FUSION-ENST00000525476.2:106597-ENST00000340160.7:37961|3071
MYVWLDLGWQR
>FUSION-ENST00000525476.2:106597-ENST00000340160.7:37961|3082
ADHWGHFFGHLYRARLS
>FUSION-ENST00000525476.2:106597-ENST00000340160.7:37961|3983
MLLLNLIVF
>FUSION-ENST00000525476.2:106597-ENST00000340160.7:37961|2002
MPLHSSLGDRVR
>FUSION-ENST00000525476.2:106597-ENST00000340160.7:37961|1777
MAPVASVPPFPPRLLL
>FUSION-ENST00000525476.2:106597-ENST00000340160.7:37961|2270
MGKSWDGK
>FUSION-ENST00000525476.2:106597-ENST00000340160.7:37961|949
ASCARDLLPIQGPEPQR
>FUSION-ENST00000525476.2:106597-ENST00000340160.7:37961|2349
TEPDCLRKEK
>FUSION-ENST00000525476.2:106597-ENST00000340160.7:37961|4190
VWQGVTVHRAEK
>FUSION-ENST00000525476.2:106597-ENST00000340160.7:37961|391
IGKLCVLAAPAAPPSR
>FUSION-ENST00000525476.2:106597-ENST00000340160.7:37961|634
VAPSGPSSSQAPGITVAPGISQVQR
>FUSION-ENST00000525476.2:106597-ENST00000340160.7:37961|4942
LSYTVLCFVCLFLFILR
>FUSION-ENST00000525476.2:106597-ENST00000340160.7:37961|909
GPLAAGSADLNPCCGTNVDESER
>ENST00000298912.9|SNV-106676-G-C|3
ALLAWVHR
>FUSION-ENST00000525476.2:106597-ENST00000340160.7:37961|511
SPKARAPMR
>ENST00000561142.5|SNV-2583-T-C|7
MEIRNAYAVLHDIILK
>FUSION-ENST00000525476.2:106597-ENST00000340160.7:37961|1576
TCLPTNHG
>FUSION-ENST00000525476.2:105948-ENST00000340160.7:37961|82
ENWGECIQK
>FUSION-ENST00000525476.2:106597-ENST00000340160.7:37961|743
CVATSAVDITRSPCTLLRLLVSWR
>FUSION-ENST00000525476.2:106597-ENST00000340160.7:37961|442
AGLPASPAGPRRLLAALPR
>FUSION-ENST00000525476.2:106597-ENST00000340160.7:37961|526
PSWLPLR
>FUSION-ENST00000525476.2:106597-ENST00000340160.7:37961|784
LLGLCLCVWPACLPP
>ENST00000262839.2|SNV-235353-C-T|1
YNGSCPR
>FUSION-ENST00000525476.2:106597-ENST00000340160.7:37961|2569
MLSERSQTQNPHNL
>FUSION-ENST00000525476.2:106597-ENST00000340160.7:37961|2256
GGQGWTGRVH
>FUSION-ENST00000525476.2:106597-ENST00000340160.7:37961|3566
WGSGPETEMK
>FUSION-ENST00000525476.2:105948-ENST00000340160.7:37961|14
TGESVSR
>ENST00000242108.9|SNV-1616-G-A|5
SVEDLVRMDDINAAFLDR
>FUSION-ENST00000525476.2:106597-ENST00000340160.7:37961|4772
ATKIGGTKYK
>FUSION-ENST00000525476.2:106597-ENST00000340160.7:37961|1253
TSPRPARMQGSGLLGQAQK
>ENST00000355585.9|SNV-94866-G-A|6
YDVGSAAYDTSDKCRTPTWTDR
>ENST00000647653.1|SNV-1225-C-T|4
EPEFDFERLIFLSPSPPILFR
>FUSION-ENST00000525476.2:106597-ENST00000340160.7:37961|294
RGRGEAQGQTGTALLAGSHSVVST
>FUSION-ENST00000525476.2:106597-ENST00000340160.7:37961|3779
PVIPATQETEGGR
>FUSION-ENST00000525476.2:106597-ENST00000340160.7:37961|5048
LGKVPPKPLVLWN
>ENST00000463007.5|SNV-286370-C-T|3
NKIIPKPSEPVR
>FUSION-ENST00000525476.2:106597-ENST00000340160.7:37961|4763
FKRFSCLR
>FUSION-ENST00000525476.2:106597-ENST00000340160.7:37961|1394
SETPSQKK
>FUSION-ENST00000525476.2:106597-ENST00000340160.7:37961|4285
AKPPSLPKIQK
>FUSION-ENST00000525476.2:106597-ENST00000340160.7:37961|4553
IQHTHTK
>FUSION-ENST00000525476.2:106597-ENST00000340160.7:37961|1910
AFSDVMK
>FUSION-ENST00000525476.2:106597-ENST00000340160.7:37961|4148
GWERGNARAGQNTCLHSDWLAWK
>FUSION-ENST00000525476.2:106597-ENST00000340160.7:37961|724
MCTKTRPLALAAS
>FUSION-ENST00000525476.2:106597-ENST00000340160.7:37961|4843
ACTSCLADLKKIFFLR
>FUSION-ENST00000525476.2:106597-ENST00000340160.7:37961|1592
VQPSRGSGGDRPLAYLLR
>FUSION-ENST00000525476.2:106597-ENST00000340160.7:37961|2358
GGGCSELRLCHCTPDWMTEPDCLRK
>FUSION-ENST00000525476.2:106597-ENST00000340160.7:37961|4767
MQWCNLGSLQPLPPRFK
>FUSION-ENST00000525476.2:106597-ENST00000340160.7:37961|4196
PHFLILR
>FUSION-ENST00000525476.2:106597-ENST00000340160.7:37961|4238
TDPRFREVQCLSQLH
>FUSION-ENST00000525476.2:106597-ENST00000340160.7:37961|2514
MNCTSSESTFVHQRTLSRK
>FUSION-ENST00000525476.2:106597-ENST00000340160.7:37961|4797
MFFSSRPWK
>FUSION-ENST00000525476.2:106597-ENST00000340160.7:37961|5044
GGAGRAR
>FUSION-ENST00000525476.2:106597-ENST00000340160.7:37961|533
PAQGTCRR
>FUSION-ENST00000525476.2:106597-ENST00000340160.7:37961|4234
MLPFHRMLQYGVAGCYSAQG
>FUSION-ENST00000525476.2:106597-ENST00000340160.7:37961|646
MAEQWGSLPFQSLWDGVLPVHK
>FUSION-ENST00000525476.2:106597-ENST00000340160.7:37961|1929
DTRPSVPGDFPAGFPCPWLSR
>FUSION-ENST00000525476.2:106597-ENST00000340160.7:37961|4714
LSSGCVLTGWK
>FUSION-ENST00000525476.2:106597-ENST00000340160.7:37961|128
RVMGCRFW
>ENST00000433700.5|SNV-43157-C-A|2
ETQSLDVIFTERQEKEK
>FUSION-ENST00000525476.2:106597-ENST00000340160.7:37961|925
GRFGAAR
>FUSION-ENST00000525476.2:106597-ENST00000340160.7:37961|355
MPVIPAVWEAEAGGSLEAR
>FUSION-ENST00000525476.2:106597-ENST00000340160.7:37961|2831
KCQFHEDRDLFSPAQLSL
>FUSION-ENST00000525476.2:106597-ENST00000340160.7:37961|3886
QNLIWPGVVAHACIPNTLGGQGGK
>FUSION-ENST00000525476.2:106597-ENST00000340160.7:37961|1588
GSGGDRPLAYLLRKSLSLHGK
>FUSION-ENST00000525476.2:106597-ENST00000340160.7:37961|2320
MCVYIGGRFSSR
>ENST00000548573.5|SNV-3085-G-A|3
CNGLLNLPHFPWANKMALSKYDATK
>FUSION-ENST00000525476.2:106597-ENST00000340160.7:37961|4573
MDFTYPFIYLWTLGLVPCLSYYE
>FUSION-ENST00000528224.2:106597-ENST00000340160.7:37961|14
GLQSVSR
>FUSION-ENST00000525476.2:106597-ENST00000340160.7:37961|2458
MCLIYMVCELYLSKAVK
>FUSION-ENST00000525476.2:106597-ENST00000340160.7:37961|2340
FEGLLCTFLTSETAK
>ENST00000538872.6|SNV-107873-C-G|1
LQTSQHNCGLGAER
>ENST00000396352.8|SNV-44062-C-A|1
IWFQNRSMKYK
>FUSION-ENST00000525476.2:106597-ENST00000340160.7:37961|59
GETGGCHLQDGHQCPCLP
>FUSION-ENST00000525476.2:106597-ENST00000340160.7:37961|2678
KTIPFKIASK
>FUSION-ENST00000525476.2:106597-ENST00000340160.7:37961|4794
FFSSRPWKW
>FUSION-ENST00000525476.2:106597-ENST00000340160.7:37961|2125
DSCLEYIKIYYSSVR
>FUSION-ENST00000525476.2:106597-ENST00000340160.7:37961|3865
VMASILR
>ENST00000360256.9|SNV-96112-G-C|1
NVSSTDSGRLFKGK
>FUSION-ENST00000525476.2:106597-ENST00000340160.7:37961|2405
MFMSVCAYI
>FUSION-ENST00000525476.2:106597-ENST00000340160.7:37961|3935
QNSKMNIYVPIPR
>FUSION-ENST00000525476.2:106597-ENST00000340160.7:37961|740
SPCTLLRLLVSWRGCPAAASVLR
>FUSION-ENST00000525476.2:106597-ENST00000340160.7:37961|1693
MGPQREPGPSHCCPLLPVPGHR
>ENST00000451558.5|SNV-50615-C-T|1
TCDGEIPLTLAVKAGLVENVR
>FUSION-ENST00000525476.2:106597-ENST00000340160.7:37961|2301
LLLSPLLFCPWGFIALK
>FUSION-ENST00000525476.2:106597-ENST00000340160.7:37961|2456
MCLIYMVCELYLSKAVKK
>FUSION-ENST00000429002.6:73262-ENST00000293525.5:52613|36
APARPLLHHR
>FUSION-ENST00000525476.2:106597-ENST00000340160.7:37961|2072
NGKQSICHCLSLGCYNTIP
>FUSION-ENST00000525476.2:106597-ENST00000340160.7:37961|4212
DVCSFYHK
>ENST00000427750.2|SNV-22872-C-T|SNV-22877-C-G|4
HTCSRILESHGHLGCHLQMK
>FUSION-ENST00000525476.2:106597-ENST00000340160.7:37961|1475
GGLSTNLVCHSPDVS
>FUSION-ENST00000525476.2:106597-ENST00000340160.7:37961|5005
MLCINVKCINIK
>FUSION-ENST00000528224.2:106597-ENST00000340160.7:37961|1
EVSISWTTLKLQVS
>ENST00000624978.1|INDEL-475-G-GG|1
GLLWGEPLLLHGV
>ENST00000225927.7|SNV-2196-G-T|2
MGNLHTLDGPLPPSWHIK
>ENST00000476522.5|SNV-47017-G-T|4
MRILASWKNNHLQR
>ENST00000258787.12|SNV-12299-G-A|4
CIKPNEDKVARK
>FUSION-ENST00000525476.2:106597-ENST00000340160.7:37961|5015
DVALCCVVK
>FUSION-ENST00000525476.2:106597-ENST00000340160.7:37961|4782
MKLDFESNC
>FUSION-ENST00000525476.2:106597-ENST00000340160.7:37961|3759
NHENIVLSKR
>ENST00000256785.5|SNV-5494-G-A|5
ITCTEKGWSPTPK
>FUSION-ENST00000429002.6:73262-ENST00000293525.5:52613|6
GLHRQGALPGAAEQTAGDK
>FUSION-ENST00000525476.2:106597-ENST00000340160.7:37961|2922
TGGMEVTWTSVYASALFPSA
>FUSION-ENST00000525476.2:106597-ENST00000340160.7:37961|508
APMRVMALRDSVR
>FUSION-ENST00000525476.2:106597-ENST00000340160.7:37961|4497
LAATSASRVQVILLPQPSE
>FUSION-ENST00000525476.2:106597-ENST00000340160.7:37961|3612
MAASGAAVFYGLSRRDEISPSLP
>FUSION-ENST00000525476.2:106597-ENST00000340160.7:37961|2757
MYCGLQFLKPK
>FUSION-ENST00000525476.2:106597-ENST00000340160.7:37961|555
WPSSTQR
>FUSION-ENST00000525476.2:106597-ENST00000340160.7:37961|2992
WTTQGIVRSRQEGGR
>FUSION-ENST00000525476.2:106597-ENST00000340160.7:37961|2352
MTEPDCLRK
>FUSION-ENST00000525476.2:106597-ENST00000340160.7:37961|644
MPWEVADTAVSTWSHEDFSLYAQPR
>FUSION-ENST00000525476.2:106597-ENST00000340160.7:37961|5120
WFCQLVVKSLDTGFQR
>ENST00000303941.4|SNV-11639-G-A|1
LLVSHQADPNLHEAEGK
>FUSION-ENST00000525476.2:106597-ENST00000340160.7:37961|2679
KKTIPFK
>FUSION-ENST00000525476.2:106597-ENST00000340160.7:37961|2826
VPHPRPGTPAIMNYSCFHNYYK
>FUSION-ENST00000525476.2:106597-ENST00000340160.7:37961|4237
FREVQCLSQLH
>FUSION-ENST00000525476.2:106597-ENST00000340160.7:37961|905
SVGIEAGLAPACPGPSPALR
>FUSION-ENST00000525476.2:106597-ENST00000340160.7:37961|337
HENRINQGATGCSELR
>FUSION-ENST00000525476.2:106597-ENST00000340160.7:37961|1591
VQPSRGSGGDRPLAYLLRK
>ENST00000419755.3|SNV-14482-A-G|3
VLVVGSTQDSLRGFTHKGK
>FUSION-ENST00000525476.2:106597-ENST00000340160.7:37961|1589
GSGGDRPLAYLLRK
>FUSION-ENST00000525476.2:106597-ENST00000340160.7:37961|1139
TDSPPLCQDAADCSGPGAPICQRSK
>FUSION-ENST00000525476.2:106597-ENST00000340160.7:37961|4395
KVWFIHR
>FUSION-ENST00000429002.6:73262-ENST00000293525.5:52613|3
AAVLPEPR
>FUSION-ENST00000525476.2:106597-ENST00000340160.7:37961|1618
GRRGGGNMSALHHFPA
>FUSION-ENST00000525476.2:106597-ENST00000340160.7:37961|4540
WEDHLSMR
>FUSION-ENST00000525476.2:106597-ENST00000340160.7:37961|153
KIAPYVAHNFSKLFSMENWGGR
>FUSION-ENST00000525476.2:106597-ENST00000340160.7:37961|3273
CLSAPGFFA
>FUSION-ENST00000525476.2:106597-ENST00000340160.7:37961|920
WQPWWGREWCR
>FUSION-ENST00000525476.2:106597-ENST00000340160.7:37961|393
GAASQPPGAR
>FUSION-ENST00000525476.2:106597-ENST00000340160.7:37961|4471
SGCGTHRYR
>FUSION-ENST00000525476.2:106597-ENST00000340160.7:37961|795
WAVLSPQGPAITSHMSTWLLGR
>FUSION-ENST00000525476.2:106597-ENST00000340160.7:37961|539
APMPAQGTCRR
>FUSION-ENST00000525476.2:106597-ENST00000340160.7:37961|1004
PYSVDLVHAQIHVAEGRSLPDLGLR
>FUSION-ENST00000525476.2:106597-ENST00000340160.7:37961|2105
MIPFYTTRLTEIK
>FUSION-ENST00000525476.2:106597-ENST00000340160.7:37961|2906
MPFPSHR
>FUSION-ENST00000525476.2:106597-ENST00000340160.7:37961|3515
ATKFVLLSWGLFMYYLYLLQQLWR
>FUSION-ENST00000525476.2:106597-ENST00000340160.7:37961|4568
LSTFFFFFFF
>FUSION-ENST00000525476.2:106597-ENST00000340160.7:37961|4499
HHTWLILYF
>FUSION-ENST00000525476.2:106597-ENST00000340160.7:37961|3466
GEFKFQVFLTVSAVR
>FUSION-ENST00000525476.2:106597-ENST00000340160.7:37961|2712
PAGTVIATRHSLGQDGGIKAGR
>ENST00000616430.1|SNV-203-G-C|4
MGGSCAHRR
>ENST00000485713.5|SNV-12776-G-A|3
VAHQVVEQMVISDQIK
>FUSION-ENST00000525476.2:106597-ENST00000340160.7:37961|737
GCPAAASVLR
>ENST00000287777.5|SNV-3406-G-T|1
ELAPMQTSRSLFGATVHDGR
>ENST00000524792.5|MNV-120869-AG-A|13
MISVPFMPK
>FUSION-ENST00000525476.2:106597-ENST00000340160.7:37961|3236
MWWELLGDPSPPQGELRLGAAGQR
>FUSION-ENST00000525476.2:106597-ENST00000340160.7:37961|4109
NGGSVNGTSDEQLEVNPLR
>ENST00000360772.7|SNV-90528-C-A|4
MGDVKLVASSHIYKTSLSVDPSR
>FUSION-ENST00000525476.2:106597-ENST00000340160.7:37961|4167
MNAPFSNPAFSQLTEWLK
>FUSION-ENST00000525476.2:106597-ENST00000340160.7:37961|193
VPRQTSR
>FUSION-ENST00000525476.2:106597-ENST00000340160.7:37961|3574
MGGLLELRSSRPAWATW
>FUSION-ENST00000525476.2:106597-ENST00000340160.7:37961|4487
ILQDAQVLDRKWHSICI
>FUSION-ENST00000525476.2:106597-ENST00000340160.7:37961|800
GFGPQPLWELPPHLLLGGPHR
>FUSION-ENST00000525476.2:106597-ENST00000340160.7:37961|3928
NIYVPIPRLRLGPYKPPMFPPR
>FUSION-ENST00000525476.2:106597-ENST00000340160.7:37961|2366
MSVIPATR
>FUSION-ENST00000525476.2:106597-ENST00000340160.7:37961|4766
QWCNLGSLQPLPPRFK
>FUSION-ENST00000525476.2:106597-ENST00000340160.7:37961|1108
GIQVLSVLKVIILK
>FUSION-ENST00000525476.2:106597-ENST00000340160.7:37961|2987
MRTGTCSLLHNFLSDDRQCLACCK
>FUSION-ENST00000525476.2:106597-ENST00000340160.7:37961|2489
MVVPLPSSLGDRVRLCQVK
>ENST00000498542.5|SNV-1165-A-T|7
QNAGLPPDGEETGR
>ENST00000349466.6|SNV-23684-G-T|1
TSPTEVLADNTNDLEKRR
>FUSION-ENST00000525476.2:106597-ENST00000340160.7:37961|4623
MLVRLISNS
>FUSION-ENST00000525476.2:106597-ENST00000340160.7:37961|3266
MLHAGDTAGR
>FUSION-ENST00000525476.2:106597-ENST00000340160.7:37961|296
CQHLFRR
>ENST00000531443.5|SNV-347347-C-T|1
EDQIADNFQGILGPKEDSTSIK
>FUSION-ENST00000525476.2:106597-ENST00000340160.7:37961|253
MWCVRSWGGR
>FUSION-ENST00000525476.2:106597-ENST00000340160.7:37961|2096
IILSAYTTQFLIAK
>FUSION-ENST00000525476.2:106597-ENST00000340160.7:37961|3975
LSCLSSWR
>FUSION-ENST00000525476.2:106597-ENST00000340160.7:37961|3293
EAVAIACKGR
>FUSION-ENST00000525476.2:106597-ENST00000340160.7:37961|4012
MQPFLADLWPRK
>FUSION-ENST00000525476.2:106597-ENST00000340160.7:37961|2880
LFLMALAVTSMLITPK
>FUSION-ENST00000525476.2:106597-ENST00000340160.7:37961|3267
LAFALQLFTEQDCVLGR
>FUSION-ENST00000525476.2:106597-ENST00000340160.7:37961|1794
FRAEPPGESGPIR
>ENST00000345617.7|SNV-286370-C-T|2
IIPKPSEPVR
>FUSION-ENST00000525476.2:106597-ENST00000340160.7:37961|869
SLPHQGPCTWLHLSLAPD
>FUSION-ENST00000525476.2:106597-ENST00000340160.7:37961|5132
MVSLGSWAGRIPGAGPSLR
>FUSION-ENST00000525476.2:106597-ENST00000340160.7:37961|847
EHGWMLRPSPPPC
>FUSION-ENST00000525476.2:106597-ENST00000340160.7:37961|3533
LLFFFFFETESR
>ENST00000521496.5|SNV-46419-G-A|12
TMMMIMMMMKMMKMK
>FUSION-ENST00000393792.3:169-ENST00000523242.1:15321|6
QEERTVTESVGKASR
>FUSION-ENST00000525476.2:106597-ENST00000340160.7:37961|1330
GEHQWGR
>ENST00000072516.7|SNV-94976-C-A|4
NTTYCSKVAFTLEVVQK
>FUSION-ENST00000525476.2:106597-ENST00000340160.7:37961|113
PAGLSWEE
>FUSION-ENST00000525476.2:106597-ENST00000340160.7:37961|1142
LSQVLFTGLYYFTFQNRFK
>FUSION-ENST00000525476.2:106597-ENST00000340160.7:37961|3460
QGLVAGKR
>FUSION-ENST00000525476.2:106597-ENST00000340160.7:37961|3012
RSNSELLTVPPPR
>ENST00000486277.5|SNV-58045-G-A|2
DGTNWCCWAHDHCYGRLEEK
>ENST00000254508.7|SNV-54288-C-A|5
VKAEAKGSTTLLVSYR
>FUSION-ENST00000525476.2:106597-ENST00000340160.7:37961|1651
TAWPVGRSAWSCIMVR
>FUSION-ENST00000525476.2:106597-ENST00000340160.7:37961|1439
MLALCEAEAGRPLEVRSSRPAWPTW
>ENST00000526493.1|SNV-133569-G-T|3
NASPGYFMVLIQS
>ENST00000264245.9|SNV-121310-C-G|2
DDSPSSVESSKEEKPK
>FUSION-ENST00000525476.2:106597-ENST00000340160.7:37961|4717
SFTVLAR
>ENST00000530917.5|SNV-133569-G-T|2
MHHLDISW
>FUSION-ENST00000525476.2:106597-ENST00000340160.7:37961|1919
MASKGTQVLILVVTLEGR
>FUSION-ENST00000525476.2:106597-ENST00000340160.7:37961|198
MSPFKSYSPWPSLMLSPR
>FUSION-ENST00000525476.2:106597-ENST00000340160.7:37961|1838
SRFQHMGVGGTGTLCISLGGAFC
>FUSION-ENST00000525476.2:106597-ENST00000340160.7:37961|4159
EDKLLLGSTPR
>FUSION-ENST00000525476.2:106597-ENST00000340160.7:37961|3734
RFWNWIVGYQHYK
>ENST00000367545.7|SNV-253690-G-A|2
SLSLPKRDK
>FUSION-ENST00000525476.2:106597-ENST00000340160.7:37961|3076
SQDKDETDVSTTQS
>ENST00000504467.5|SNV-321-G-A|3
VPPSELPGLRNLEAESSPPLR
>FUSION-ENST00000429002.6:73262-ENST00000293525.5:52613|42
KIGGHGPTLKHHDLWILLWWPR
>FUSION-ENST00000525476.2:106597-ENST00000340160.7:37961|4286
MAKPPSLPKIQK
>FUSION-ENST00000429002.6:73262-ENST00000293525.5:52613|25
LSGRLLRTQLR
>FUSION-ENST00000525476.2:106597-ENST00000340160.7:37961|4300
HTNQHMHHESPR
>ENST00000355522.5|SNV-805-G-A|2
IPEFCIPPRLIPRLALAALR
>FUSION-ENST00000550730.1:6692-ENST00000322569.9:528|102
TQVRVGK
>FUSION-ENST00000525476.2:106597-ENST00000340160.7:37961|302
MVSLAASLLQCHALAQLK
>FUSION-ENST00000525476.2:106597-ENST00000340160.7:37961|4546
GRVWSQLPGRLK
>FUSION-ENST00000525476.2:106597-ENST00000340160.7:37961|966
AISSCQALCSLVGSRR
>FUSION-ENST00000525476.2:106597-ENST00000340160.7:37961|399
GGAERAWPPGR
>FUSION-ENST00000525476.2:106597-ENST00000340160.7:37961|2612
MVAGACNPSYSRG
>FUSION-ENST00000429002.6:73262-ENST00000293525.5:52613|22
TQLRLPLR
>FUSION-ENST00000525476.2:106597-ENST00000340160.7:37961|5018
GPLLPGYVICQSLFGSSVPK
>FUSION-ENST00000525476.2:106597-ENST00000340160.7:37961|2740
IEIIEITQCSGWHSVAAHTNDQQFR
>FUSION-ENST00000525476.2:106597-ENST00000340160.7:37961|2492
VVPLPSSLGDR
>FUSION-ENST00000525476.2:106597-ENST00000340160.7:37961|4793
MILKYSK
>FUSION-ENST00000525476.2:106597-ENST00000340160.7:37961|2241
YGVSPCWPGWSRTPDLR
>FUSION-ENST00000525476.2:106597-ENST00000340160.7:37961|2029
MLVILALWEAKAGGSLEVR
>FUSION-ENST00000525476.2:106597-ENST00000340160.7:37961|4904
MSHCSWSVLFFFLR
>FUSION-ENST00000525476.2:106597-ENST00000340160.7:37961|3282
TDHPVLSSR
>FUSION-ENST00000525476.2:106597-ENST00000340160.7:37961|4247
DVLLTKGNLPFTSRK
>FUSION-ENST00000525476.2:106597-ENST00000340160.7:37961|1734
EAVESPERQQGR
>ENST00000644861.2|SNV-140197-C-T|1
ASFTVKNAVGVPIKVKPNCNLR
>FUSION-ENST00000525476.2:106597-ENST00000340160.7:37961|3944
FKTYEYVKTK
>FUSION-ENST00000525476.2:106597-ENST00000340160.7:37961|3444
PVFLFFFFFFETESR
>FUSION-ENST00000525476.2:106597-ENST00000340160.7:37961|51
LVGMGARSVASPTGLGHWGQAR
>FUSION-ENST00000525476.2:106597-ENST00000340160.7:37961|5063
FPAVLPWS
>FUSION-ENST00000525476.2:106597-ENST00000340160.7:37961|3318
SHHNLPGTTTK
>ENST00000481894.1|SNV-68904-C-A|4
VSRLGCFNIFSKILDEVEK
>FUSION-ENST00000525476.2:106597-ENST00000340160.7:37961|3904
MAPGTHEQEFLWGIN
>FUSION-ENST00000525476.2:106597-ENST00000340160.7:37961|4486
KWHSICI
>FUSION-ENST00000525476.2:106597-ENST00000340160.7:37961|3792
MYSVMFACIVHLR
>FUSION-ENST00000525476.2:106597-ENST00000340160.7:37961|2394
MFLLLSCLAVR
>ENST00000547988.5|SNV-5699-C-T|8
ALATARQEHMELMEQYKVGAGPGR
>FUSION-ENST00000525476.2:106597-ENST00000340160.7:37961|3569
WQQWWAILSL
>FUSION-ENST00000525476.2:106597-ENST00000340160.7:37961|2718
APSWLTATSASQVEVILLPQPPQ
>ENST00000521496.5|SNV-46419-G-A|6
MMIMMMMKMMKMK
>ENST00000285039.12|SNV-290407-G-T|6
MQRARQAYQSVR
>FUSION-ENST00000525476.2:106597-ENST00000340160.7:37961|3110
LLIVILGK
>FUSION-ENST00000525476.2:106597-ENST00000340160.7:37961|2944
NIQSQIIILILQSLRQLSSSR
>FUSION-ENST00000525476.2:106597-ENST00000340160.7:37961|1300
GGPLKGSGKWVGFMAGER
>FUSION-ENST00000525476.2:106597-ENST00000340160.7:37961|3426
TSHLFPACQAPGDLRVTGPTQGSAK
>FUSION-ENST00000525476.2:106597-ENST00000340160.7:37961|2057
TYGYGHTNIQVKSTKGK
>FUSION-ENST00000525476.2:106597-ENST00000340160.7:37961|5087
DGILPCWSGWSR
>FUSION-ENST00000525476.2:106597-ENST00000340160.7:37961|4155
MHSSLLDAVRPQEDLTR
>FUSION-ENST00000525476.2:106597-ENST00000340160.7:37961|4030
MLPREEKGLVGPEDS
>FUSION-ENST00000525476.2:106597-ENST00000340160.7:37961|3454
ATSASQVQVILMPQPPE
>FUSION-ENST00000525476.2:106597-ENST00000340160.7:37961|1883
GGYFYHHCASPAPGVR
>FUSION-ENST00000525476.2:106597-ENST00000340160.7:37961|4977
MSEGGLDATPTPTPGFLCNAK
>FUSION-ENST00000525476.2:106597-ENST00000340160.7:37961|3638
SVLFANKK
>ENST00000380817.8|SNV-20140-G-T|1
GQVPCMSVWEYVDRLSKR
>FUSION-ENST00000525476.2:106597-ENST00000340160.7:37961|3648
IVLTAQIVCRACVFEQYEIWAP
>FUSION-ENST00000525476.2:106597-ENST00000340160.7:37961|4043
QVEVREVVAMGR
>FUSION-ENST00000525476.2:106597-ENST00000340160.7:37961|2277
KTLSLTLGDQGEGGEEGRR
>FUSION-ENST00000525476.2:106597-ENST00000340160.7:37961|1219
HLPMPKAGVCTLQQGLSHS
>FUSION-ENST00000525476.2:106597-ENST00000340160.7:37961|1671
MCHCELKGWHTPVSGLGFVQPEDR
>FUSION-ENST00000525476.2:106597-ENST00000340160.7:37961|1608
CESWGLR
>FUSION-ENST00000525476.2:106597-ENST00000340160.7:37961|343
MSVGMRHENR
>FUSION-ENST00000525476.2:106597-ENST00000340160.7:37961|1366
MCLGLPKCWVYR
>FUSION-ENST00000525476.2:106597-ENST00000340160.7:37961|64
SPISCSYLLATPHDQRTP
>ENST00000370435.5|INDEL-12978-C-CA|6
SGTKRACGR
>FUSION-ENST00000525476.2:106597-ENST00000340160.7:37961|1263
GLQGTVLSLTPTCRR
>FUSION-ENST00000525476.2:106597-ENST00000340160.7:37961|1480
MLCPTRAPSS
>FUSION-ENST00000525476.2:106597-ENST00000340160.7:37961|389
LCVLAAPAAPPSRSVAAGPFPWK
>FUSION-ENST00000525476.2:106597-ENST00000340160.7:37961|2017
GNNLFVTALVWAAITQYHR
>FUSION-ENST00000525476.2:106597-ENST00000340160.7:37961|2197
FNLQVPVLMEREKEGVESR
>FUSION-ENST00000525476.2:106597-ENST00000340160.7:37961|1055
FQAAFTTSLSGNTCKTLSGFF
>FUSION-ENST00000525476.2:106597-ENST00000340160.7:37961|5084
LFPSGPLWPWGLCGSGTTFSR
>FUSION-ENST00000525476.2:106597-ENST00000340160.7:37961|4813
SCGYRCESPR
>FUSION-ENST00000525476.2:106597-ENST00000340160.7:37961|4225
QGSSPCHVAQGCFSK
>FUSION-ENST00000525476.2:106597-ENST00000340160.7:37961|713
LAPSVAALALLSLCRLCPPTLSR
>FUSION-ENST00000525476.2:106597-ENST00000340160.7:37961|2279
VGEGGEELKK
>FUSION-ENST00000525476.2:106597-ENST00000340160.7:37961|2909
PFLLMPFPSHR
>FUSION-ENST00000525476.2:106597-ENST00000340160.7:37961|3949
SAVLCVPLHVFFSSFCHLFIAK
>FUSION-ENST00000525476.2:106597-ENST00000340160.7:37961|4428
MCLKNFLYSIFFFIGCFNFK
>FUSION-ENST00000525476.2:106597-ENST00000340160.7:37961|4545
VWSQLPGR
>ENST00000507005.1|SNV-2144-C-T|7
GWRPCSTRWIRSTWTR
>FUSION-ENST00000525476.2:106597-ENST00000340160.7:37961|222
GWATRQSQR
>FUSION-ENST00000525476.2:106597-ENST00000340160.7:37961|4584
MNMGVQISL
>FUSION-ENST00000525476.2:106597-ENST00000340160.7:37961|4633
AQHFFFF
>FUSION-ENST00000525476.2:106597-ENST00000340160.7:37961|3764
SEVLTHATTWMNHENIVLSK
>FUSION-ENST00000525476.2:106597-ENST00000340160.7:37961|1046
LVSNSWPRGIHPLWPPK
>FUSION-ENST00000525476.2:106597-ENST00000340160.7:37961|45
SVASPTGLGHWGQARDADTK
>FUSION-ENST00000525476.2:106597-ENST00000340160.7:37961|2045
MGTQISR
>FUSION-ENST00000525476.2:106597-ENST00000340160.7:37961|669
PPSQCLEADSSGGCR
>FUSION-ENST00000525476.2:106597-ENST00000340160.7:37961|1230
MRPTSSPTPTASPSSSR
>FUSION-ENST00000525476.2:106597-ENST00000340160.7:37961|4047
MMQVEVREVVAMGR
>FUSION-ENST00000525476.2:106597-ENST00000340160.7:37961|435
TGRPPPTLGPMALGPAAPAR
>FUSION-ENST00000525476.2:106597-ENST00000340160.7:37961|1240
WRPGPSPLLRVNITGK
>FUSION-ENST00000525476.2:106597-ENST00000340160.7:37961|2245
PPRPTDFCIFSR
>FUSION-ENST00000525476.2:106597-ENST00000340160.7:37961|4976
SEGGLDATPTPTPGFLCNAK
>FUSION-ENST00000525476.2:106597-ENST00000340160.7:37961|3301
GGVVSTELK
>FUSION-ENST00000525476.2:106597-ENST00000340160.7:37961|1968
TVVCDPWSSEVW
>ENST00000427750.2|SNV-22872-C-T|5
MHTCSRILQSHGHLGCHLQMKR
>FUSION-ENST00000525476.2:106597-ENST00000340160.7:37961|956
EQGRGWWSHWLGGTGCSGWPR
>FUSION-ENST00000525476.2:106597-ENST00000340160.7:37961|5022
EGKSVTKK
>FUSION-ENST00000525476.2:106597-ENST00000340160.7:37961|4676
LPGSSNSPASASRVAGTTDAR
>ENST00000498542.5|SNV-1165-A-T|2
MQGCPQMVRR
>FUSION-ENST00000525476.2:106597-ENST00000340160.7:37961|5128
IPGAGPSLRRPLESAWRAGSCGVR
>ENST00000635760.1|SNV-128199-G-A|2
ICESLNIPVDDSLVK
>FUSION-ENST00000525476.2:106597-ENST00000340160.7:37961|227
GLVPAPIELTVWRRGWATR
>FUSION-ENST00000525476.2:106597-ENST00000340160.7:37961|846
MLRPSPPPC
>ENST00000461419.6|SNV-4067-C-G|2
WELWSSGAAVPWSWVLAR
>ENST00000399429.8|SNV-3105-G-C|3
KGPKSNLLATK
>FUSION-ENST00000525476.2:106597-ENST00000340160.7:37961|2482
LCQVKSIILWDHHR
>FUSION-ENST00000525476.2:106597-ENST00000340160.7:37961|3459
QGLVAGKRR
>FUSION-ENST00000525476.2:106597-ENST00000340160.7:37961|180
WLEVATMR
>ENST00000510861.5|SNV-89088-A-G|3
NNIAIFTR
>FUSION-ENST00000429002.6:73262-ENST00000293525.5:52613|30
GLRQPQRVR
>FUSION-ENST00000525476.2:106597-ENST00000340160.7:37961|2200
DFTPPRFNLQVPVLMEREK
>ENST00000644861.2|SNV-140197-C-T|3
DRASFTVKNAVGVPIK
>FUSION-ENST00000525476.2:106597-ENST00000340160.7:37961|3311
PPCLAVNYQFVDYLCLFFTYLF
>ENST00000544369.5|SNV-5656-T-C|1
SVYVLHHRSHGASCATQRILALANR
>ENST00000278616.8|MNV-120869-AG-A|3
YRPNDFSAFHAK
>FUSION-ENST00000525476.2:106597-ENST00000340160.7:37961|1197
LWPPLGMGRCLWR
>FUSION-ENST00000525476.2:106597-ENST00000340160.7:37961|1440
LALCEAEAGRPLEVR
>FUSION-ENST00000525476.2:106597-ENST00000340160.7:37961|4722
RPPSHPANFLYFYWR
>FUSION-ENST00000525476.2:106597-ENST00000340160.7:37961|3040
MMVTVEGK
>ENST00000328090.9|INDEL-46127-C-CA|1
ETETKKGF
>FUSION-ENST00000525476.2:106597-ENST00000340160.7:37961|1485
MNKDKVYFR
>FUSION-ENST00000525476.2:106597-ENST00000340160.7:37961|2382
AHACNPSTLGGRGRWIT
>ENST00000361428.3|SNV-30925-A-C|3
ESVNQDQESQELR
>FUSION-ENST00000525476.2:106597-ENST00000340160.7:37961|3148
MDHEPRQGRDR
>FUSION-ENST00000525476.2:106597-ENST00000340160.7:37961|3207
LIFVFLVEMGVSLYWSGWSR
>FUSION-ENST00000525476.2:106597-ENST00000340160.7:37961|79
DGEVPLCR
>FUSION-ENST00000525476.2:106597-ENST00000340160.7:37961|207
RPHCLYPGGPGFGEDRGQLEAR
>FUSION-ENST00000525476.2:106597-ENST00000340160.7:37961|2599
MERYPMIMDQRLNIVK
>FUSION-ENST00000525476.2:106597-ENST00000340160.7:37961|4670
TTSSRPHLLIRLHWELG
>FUSION-ENST00000525476.2:106597-ENST00000340160.7:37961|215
MVTPSHPPLSCRPTSPSCR
>FUSION-ENST00000525476.2:106597-ENST00000340160.7:37961|2402
MVPIQKGQGWAR
>ENST00000400707.7|SNV-51121-C-G|3
LNGEDLYFTLNPR
>FUSION-ENST00000525476.2:106597-ENST00000340160.7:37961|3743
TASGTRFLFGVMKR
>FUSION-ENST00000525476.2:106597-ENST00000340160.7:37961|4327
MKNSNLPTQEAQ
>FUSION-ENST00000525476.2:106597-ENST00000340160.7:37961|2293
LTSASASWVQVILLPQRPE
>FUSION-ENST00000525476.2:106597-ENST00000340160.7:37961|1016
MPAHLCTGSAWCLGLQCQVATAR
>FUSION-ENST00000525476.2:106597-ENST00000340160.7:37961|4370
HAKKQESMVHTQER
>FUSION-ENST00000525476.2:106597-ENST00000340160.7:37961|2763
MFYMILHPSSVCYRQFVAQ
>FUSION-ENST00000525476.2:106597-ENST00000340160.7:37961|1117
MTQPWRASPGGSRAR
>FUSION-ENST00000525476.2:106597-ENST00000340160.7:37961|4180
VLSFSIYCASVLCTAPYWML
>FUSION-ENST00000525476.2:106597-ENST00000340160.7:37961|782
MRTLNGYLGSK
>FUSION-ENST00000525476.2:106597-ENST00000340160.7:37961|4144
MRAVRPSFLVLLPPFYR
>ENST00000572748.1|SNV-20336-C-T|1
VQELHLESGEEAVTLVEDMQRELGR
>FUSION-ENST00000525476.2:106597-ENST00000340160.7:37961|4643
MEFHSCCPGWSAMVRSR
>FUSION-ENST00000525476.2:106597-ENST00000340160.7:37961|3030
VCDHTMARVLATPLSSLFPSR
>FUSION-ENST00000525476.2:106597-ENST00000340160.7:37961|2963
MLLQAPRPPTSA
>FUSION-ENST00000525476.2:106597-ENST00000340160.7:37961|3398
MLLNSILGRKK
>FUSION-ENST00000525476.2:106597-ENST00000340160.7:37961|1325
MKPISSAAAWPPCRPTCTSQTSSR
>FUSION-ENST00000525476.2:106597-ENST00000340160.7:37961|4786
MQFDLSVDV
>FUSION-ENST00000525476.2:106597-ENST00000340160.7:37961|3550
MPGSTFPFFSFFLSFFFFF
>FUSION-ENST00000525476.2:106597-ENST00000340160.7:37961|325
HPSCPGLQVIGA
>FUSION-ENST00000525476.2:106597-ENST00000340160.7:37961|1172
MGTSCTCTSETAPSSGGTRRWSR
>ENST00000373542.9|SNV-103155-G-A|2
LYNERSATVR
>FUSION-ENST00000525476.2:106597-ENST00000340160.7:37961|638
ALTRAPQALHWIR
>FUSION-ENST00000525476.2:106597-ENST00000340160.7:37961|427
SVPGTFSRR
>FUSION-ENST00000525476.2:106597-ENST00000340160.7:37961|691
RTFHCTLSPGPFSQR
>FUSION-ENST00000525476.2:106597-ENST00000340160.7:37961|535
PAQGTCR
>FUSION-ENST00000550730.1:6692-ENST00000322569.9:528|62
VARVAGGTAALGPR
>ENST00000521496.5|SNV-46419-G-A|17
MTMMMIMMMMK
>ENST00000369562.9|SNV-1893-G-T|3
PPTQAESFIR
>FUSION-ENST00000525476.2:106597-ENST00000340160.7:37961|5101
LVRLVSNS
>FUSION-ENST00000525476.2:106597-ENST00000340160.7:37961|3384
LIAELVLVDSK
>FUSION-ENST00000525476.2:106597-ENST00000340160.7:37961|531
PAQGTCRRLL
>FUSION-ENST00000525476.2:106597-ENST00000340160.7:37961|4473
SGCGTHR
>FUSION-ENST00000525476.2:106597-ENST00000340160.7:37961|4784
MSSSSHLM
>FUSION-ENST00000525476.2:106597-ENST00000340160.7:37961|2775
MCLSYLPGEVTLSSK
>FUSION-ENST00000525476.2:106597-ENST00000340160.7:37961|1867
MWPSSPVSSHLHSVCVCVQISPFL
>FUSION-ENST00000525476.2:106597-ENST00000340160.7:37961|1133
HYFIEVNSRLQVEHTVTEEITE
>ENST00000393238.7|SNV-222610-G-C|1
QVFQKKNQK
>ENST00000355044.8|INDEL-425940-G-GT|2
ATASRTTADGQPSLCFC
>FUSION-ENST00000525476.2:106597-ENST00000340160.7:37961|3696
LLVARGWGWVGMGNDS
>ENST00000483060.1|SNV-102598-G-T|4
MEFSPAHTNHPTIANQSVRVK
>ENST00000432999.6|SNV-4610-G-C|3
RINDLAADIEEELVCRLK
>FUSION-ENST00000525476.2:106597-ENST00000340160.7:37961|2322
MCVYIGGR
>FUSION-ENST00000525476.2:106597-ENST00000340160.7:37961|1398
PLHSSLGNKSETPSQK
>FUSION-ENST00000525476.2:106597-ENST00000340160.7:37961|316
GRLSGDPPHDSVMQNGYDLQR
>ENST00000585572.1|SNV-1927-G-T|3
GNLHTLDGPLPPSWHIK
>ENST00000521496.5|SNV-46419-G-A|14
TMMMIMMMMK
>FUSION-ENST00000525476.2:106597-ENST00000340160.7:37961|168
MDTTFRDAHQSLLATRVR
>FUSION-ENST00000525476.2:106597-ENST00000340160.7:37961|4214
TVLPRLVSNF
>FUSION-ENST00000525476.2:106597-ENST00000340160.7:37961|4820
MRSTCLSLPK
>FUSION-ENST00000525476.2:106597-ENST00000340160.7:37961|1669
GWHTPVSGLGFVQPEDR
>FUSION-ENST00000525476.2:106597-ENST00000340160.7:37961|1598
EKAVGSECGVDRGGEQQK
>FUSION-ENST00000525476.2:106597-ENST00000340160.7:37961|4280
MLMCSTK
>FUSION-ENST00000525476.2:106597-ENST00000340160.7:37961|1041
GGVQPGLWH
>ENST00000549935.6|SNV-5699-C-T|6
MELMEQYK
>FUSION-ENST00000525476.2:106597-ENST00000340160.7:37961|5134
MVSLGSWAGR
>FUSION-ENST00000525476.2:106597-ENST00000340160.7:37961|4191
MVWQGVTVHRAEK
>ENST00000357060.8|SNV-20341-G-C|1
QAETFRPK
>FUSION-ENST00000525476.2:106597-ENST00000340160.7:37961|1274
QWLCGGDGAFR
>FUSION-ENST00000525476.2:106597-ENST00000340160.7:37961|3845
MTLICPR
>FUSION-ENST00000525476.2:106597-ENST00000340160.7:37961|5069
MTQELVSCVR
>ENST00000368586.10|SNV-20306-G-C|3
LCTTLYQAPQR
>FUSION-ENST00000525476.2:106597-ENST00000340160.7:37961|2391
FLLLSCLAVRFGIGPLISK
>FUSION-ENST00000525476.2:106597-ENST00000340160.7:37961|1688
QWCFSSSLCLLGPIRAWHCVR
>FUSION-ENST00000525476.2:106597-ENST00000340160.7:37961|3220
MARFWLTTTSASWVR
>FUSION-ENST00000525476.2:106597-ENST00000340160.7:37961|3551
LILISWPQAILLS
>FUSION-ENST00000525476.2:106597-ENST00000340160.7:37961|3593
LIFCIYKK
>FUSION-ENST00000529047.6:105948-ENST00000340160.7:37961|7
TLAPLGPK
>FUSION-ENST00000525476.2:106597-ENST00000340160.7:37961|1797
TELREVAARGI
>FUSION-ENST00000529047.6:105948-ENST00000340160.7:37961|14
LFSMENWGECIQKLLSGGHCK
>ENST00000548573.5|SNV-3085-G-A|1
MALSKYDATKQK
>ENST00000199936.9|SNV-63225-C-T|1
DFFPVLRDIQHAILAK
>FUSION-ENST00000525476.2:106597-ENST00000340160.7:37961|1653
VSLAWWVGCLCCLHPRTAWPVGR
>FUSION-ENST00000525476.2:106597-ENST00000340160.7:37961|1091
MGVCLLWSTGFVSDRLGLR
>FUSION-ENST00000525476.2:106597-ENST00000340160.7:37961|2516
MNCTSSESTFVHQRTLSR
>FUSION-ENST00000525476.2:106597-ENST00000340160.7:37961|850
CLLSLPSSLLEGKERK
>FUSION-ENST00000525476.2:106597-ENST00000340160.7:37961|3149
MDHEPRQGR
>FUSION-ENST00000525476.2:106597-ENST00000340160.7:37961|4607
MAHTCNPSTLGGR
>FUSION-ENST00000525476.2:106597-ENST00000340160.7:37961|2371
LVTNSWPQVICLLRPPKVLGL
>FUSION-ENST00000525476.2:106597-ENST00000340160.7:37961|1885
MDAIAFLVSLRR
>FUSION-ENST00000525476.2:106597-ENST00000340160.7:37961|4941
LSYTVLCFVCLFLFILRR
>FUSION-ENST00000525476.2:106597-ENST00000340160.7:37961|2657
CKGTRTTK
>FUSION-ENST00000525476.2:106597-ENST00000340160.7:37961|4520
MDMVSGK
>FUSION-ENST00000525476.2:106597-ENST00000340160.7:37961|2838
LQLYFPLLSPKLLGISNC
>ENST00000498542.5|SNV-1165-A-T|5
QNAGLPPDGEETGRRR
>ENST00000540892.1|SNV-199028-T-G|6
WGHILGKEISWTSFYR
>FUSION-ENST00000525476.2:106597-ENST00000340160.7:37961|3724
MPLHSSLGDESKTPSQNTK
>FUSION-ENST00000525476.2:106597-ENST00000340160.7:37961|4448
NSSCILIK
>FUSION-ENST00000525476.2:106597-ENST00000340160.7:37961|5061
EGCLAESKMLIPLFILLLK
>FUSION-ENST00000525476.2:106597-ENST00000340160.7:37961|1755
CCVLWKR
>FUSION-ENST00000525476.2:106597-ENST00000340160.7:37961|4450
IATYEVCSVSYDVAFK
>FUSION-ENST00000525476.2:106597-ENST00000340160.7:37961|2344
RISGWKQFFLDK
>FUSION-ENST00000525476.2:106597-ENST00000340160.7:37961|3098
GVQTSAWLGSGR
>FUSION-ENST00000525476.2:106597-ENST00000340160.7:37961|1826
MSHHASR
>FUSION-ENST00000525476.2:106597-ENST00000340160.7:37961|3479
KWLYDSWDCWEAVAYR
>FUSION-ENST00000525476.2:106597-ENST00000340160.7:37961|2792
MGCGGVAGRR
>FUSION-ENST00000525476.2:106597-ENST00000340160.7:37961|3695
GWGWVGMGNDS
>FUSION-ENST00000525476.2:106597-ENST00000340160.7:37961|5060
MLIPLFILLLK
>FUSION-ENST00000525476.2:106597-ENST00000340160.7:37961|2150
DLLQLSK
>FUSION-ENST00000525476.2:106597-ENST00000340160.7:37961|3929
NIYVPIPRLR
>FUSION-ENST00000525476.2:106597-ENST00000340160.7:37961|3787
FACIVHLR
>FUSION-ENST00000525476.2:106597-ENST00000340160.7:37961|2016
MGNNLFVTALVWAAITQYHRFIK
>FUSION-ENST00000525476.2:106597-ENST00000340160.7:37961|945
DLLPIQGPEPQRR
>FUSION-ENST00000525476.2:106597-ENST00000340160.7:37961|4991
PHPLLPLDFYVMQR
>FUSION-ENST00000525476.2:106597-ENST00000340160.7:37961|1683
AWHCVRVR
>FUSION-ENST00000525476.2:106597-ENST00000340160.7:37961|4595
MAPLHSSLGDR
>FUSION-ENST00000525476.2:106597-ENST00000340160.7:37961|1972
TPDLVICPPGPPR
>ENST00000509388.5|SNV-50869-C-G|2
RALQASGPEVLSVVPSAWTDTQ
>FUSION-ENST00000525476.2:106597-ENST00000340160.7:37961|138
SRTWYWGQRLVLQS
>FUSION-ENST00000525476.2:106597-ENST00000340160.7:37961|4847
ACTSCLADLK
>FUSION-ENST00000525476.2:106597-ENST00000340160.7:37961|2119
KRQPAQQK
>ENST00000392793.5|SNV-56763-A-G|2
SGEECALRNGVR
>FUSION-ENST00000525476.2:106597-ENST00000340160.7:37961|3651
MIVLTAQIVCR
>FUSION-ENST00000525476.2:106597-ENST00000340160.7:37961|1613
SALHHFPA
>FUSION-ENST00000525476.2:106597-ENST00000340160.7:37961|3487
RGGCLEEGAAK
>FUSION-ENST00000525476.2:106597-ENST00000340160.7:37961|1584
SLSLHGKGSGE
>FUSION-ENST00000525476.2:106597-ENST00000340160.7:37961|3580
LARLVLNSWPHVIHWP
>FUSION-ENST00000525476.2:106597-ENST00000340160.7:37961|4790
MITRCRIAFLSWSLGMAPGSL
>FUSION-ENST00000525476.2:106597-ENST00000340160.7:37961|1425
AGGSPEVRRSRPAWPR
>FUSION-ENST00000525476.2:106597-ENST00000340160.7:37961|3622
KSGHLEKR
>FUSION-ENST00000525476.2:106597-ENST00000340160.7:37961|3052
HEWRWLGSMTSMTLGK
>FUSION-ENST00000525476.2:106597-ENST00000340160.7:37961|1324
KPISSAAAWPPCRPTCTSQTSSR
>ENST00000553521.5|SNV-41298-C-T|4
VFIGRLNPVAR
>ENST00000288986.6|INDEL-83877-C-CA|3
INGMVGLVPKKLCYR
>ENST00000636343.1|SNV-128199-G-A|1
ICESLNIPVDDSLVKEKK
>FUSION-ENST00000525476.2:106597-ENST00000340160.7:37961|1443
QSREILSTVHRSCPSCPVHG
>FUSION-ENST00000529047.6:106597-ENST00000340160.7:37961|1
VYPEATVRRTL
>FUSION-ENST00000525476.2:106597-ENST00000340160.7:37961|4090
GLSQVGGGAGPR
>FUSION-ENST00000525476.2:106597-ENST00000340160.7:37961|1848
SCHLGTRGIEWGAGPVK
>ENST00000506274.1|SNV-19894-C-G|8
LGSPVCGGNSSPR
>FUSION-ENST00000525476.2:106597-ENST00000340160.7:37961|2173
IFMLISSKINSCCR
>FUSION-ENST00000525476.2:106597-ENST00000340160.7:37961|3514
FVLLSWGLFMYYLYLLQQLWR
>FUSION-ENST00000525476.2:106597-ENST00000340160.7:37961|3508
LIAFSSQC
>FUSION-ENST00000525476.2:106597-ENST00000340160.7:37961|1657
VGWWNPVLQM
>FUSION-ENST00000525476.2:106597-ENST00000340160.7:37961|3535
MGLFSLSLCHVVELCLAR
>FUSION-ENST00000525476.2:106597-ENST00000340160.7:37961|2082
VAHACSPSYSGG
>FUSION-ENST00000525476.2:106597-ENST00000340160.7:37961|344
AWYRMSVGMRHENR
>FUSION-ENST00000525476.2:106597-ENST00000340160.7:37961|2967
NECILFRR
>FUSION-ENST00000525476.2:106597-ENST00000340160.7:37961|2273
RRCLVGFGVCVQFGR
>FUSION-ENST00000525476.2:106597-ENST00000340160.7:37961|3369
ILFAVSITT
>FUSION-ENST00000525476.2:106597-ENST00000340160.7:37961|3604
MSPDKMLSMTMRAR
>FUSION-ENST00000525476.2:106597-ENST00000340160.7:37961|1294
VLAFLWGHCGVGKGPHSF
>ENST00000306011.6|SNV-835-G-A|3
YETLQMAQIYINALSELLQTPSGR
>ENST00000610354.4|SNV-35587-G-A|1
TLKAIHYAVELLWFGWGRGTVYLR
>FUSION-ENST00000525476.2:106597-ENST00000340160.7:37961|3746
MTASGTRFLFGVMK
>FUSION-ENST00000525476.2:106597-ENST00000340160.7:37961|773
MFWGWEGR
>FUSION-ENST00000525476.2:106597-ENST00000340160.7:37961|4712
LSSGCVLTGWKGQGSSF
>FUSION-ENST00000525476.2:106597-ENST00000340160.7:37961|3250
MRNSFPPGFHVVLLNIL
>ENST00000463226.1|SNV-79892-C-G|3
LKIDVSDTADLGIFRR
>FUSION-ENST00000525476.2:106597-ENST00000340160.7:37961|4078
GWVGTSSAGNVTQTFRNDASGG
>FUSION-ENST00000525476.2:106597-ENST00000340160.7:37961|2426
LYFIRFLFIYFL
>FUSION-ENST00000525476.2:106597-ENST00000340160.7:37961|1393
SETPSQKKEMNQMVR
>ENST00000524792.5|MNV-120869-AG-A|11
MISVPFMPKENDGGAK
>FUSION-ENST00000525476.2:106597-ENST00000340160.7:37961|3109
LLIVILGKDR
>FUSION-ENST00000525476.2:106597-ENST00000340160.7:37961|4844
MACTSCLADLKKIFFLR
>FUSION-ENST00000529047.6:105948-ENST00000340160.7:37961|2
TPVERGEHLLDHPQASGELSF
>FUSION-ENST00000525476.2:106597-ENST00000340160.7:37961|4463
GQACKHMR
>ENST00000496703.1|INDEL-81661-A-AA|1
KPLYAVQEYPV
>ENST00000347528.8|SNV-204113-G-A|2
VLEGMSLFAELSGNLVPVKK
>FUSION-ENST00000525476.2:106597-ENST00000340160.7:37961|1101
ALRGYYK
>FUSION-ENST00000525476.2:106597-ENST00000340160.7:37961|2776
KMCLSYLPGEVTLSSK
>FUSION-ENST00000528224.2:106597-ENST00000340160.7:37961|15
QRGLQSVSRSYCQEDTVR
>ENST00000347528.8|SNV-204113-G-A|4
DIKVLEGMSLFAELSGNLVPVKK
>ENST00000338882.4|SNV-59283-G-C|4
LSIDWRDPHPAVPAQKPHSNTR
>FUSION-ENST00000525476.2:106597-ENST00000340160.7:37961|291
MPQAAPCPQGFPGR
>FUSION-ENST00000525476.2:106597-ENST00000340160.7:37961|1326
GDKVEARAIAIAAGEYNGQAR
>FUSION-ENST00000525476.2:106597-ENST00000340160.7:37961|2274
TLSLTLGDQGEGGEEGRRR
>ENST00000389394.8|SNV-265110-C-T|1
LGNWVFLQNCHLAVSWMLAMEELIK
>FUSION-ENST00000525476.2:106597-ENST00000340160.7:37961|1436
EILSTVHRSCPSCPVHG
>FUSION-ENST00000525476.2:106597-ENST00000340160.7:37961|4876
IMMLSILSCVCHLPVLILNLVK
>FUSION-ENST00000525476.2:106597-ENST00000340160.7:37961|696
MAFYQSTRCPGRWQTQLSAPGAMR
>FUSION-ENST00000525476.2:106597-ENST00000340160.7:37961|3916
MESYSRFL
>FUSION-ENST00000525476.2:106597-ENST00000340160.7:37961|2237
PPTALSGVALREVR
>ENST00000258888.5|SNV-41198-G-A|3
LTGLLDRKVQAGR
>FUSION-ENST00000525476.2:106597-ENST00000340160.7:37961|2191
EGVESRGKEISPLEDK
>FUSION-ENST00000525476.2:106597-ENST00000340160.7:37961|4332
KGQKEWPQADEK
>FUSION-ENST00000525476.2:106597-ENST00000340160.7:37961|3069
MYVWLDLGWQRR
>ENST00000521496.5|SNV-46419-G-A|15
MTMMMIMMMMKMMKMK
>FUSION-ENST00000525476.2:106597-ENST00000340160.7:37961|4596
SGDRYHPG
>FUSION-ENST00000525476.2:106597-ENST00000340160.7:37961|363
GIQSWCR
>FUSION-ENST00000525476.2:106597-ENST00000340160.7:37961|1648
SAWSCIMVRVGGR
>ENST00000524792.5|MNV-120869-AG-A|18
VLIKDTGQMISVPFMPK
>ENST00000418259.5|SNV-3912-G-A|1
LLQLAEVR
>ENST00000483060.1|SNV-102598-G-T|1
EFSPAHTNHPTIANQSVRVKEEK
>FUSION-ENST00000525476.2:106597-ENST00000340160.7:37961|68
LLHYLGLAR
>FUSION-ENST00000525476.2:106597-ENST00000340160.7:37961|1996
SQIIIIIHVDTSESQIVP
>FUSION-ENST00000525476.2:106597-ENST00000340160.7:37961|2114
PVIPALWEAK
>FUSION-ENST00000525476.2:106597-ENST00000340160.7:37961|4970
LLWSKTIDFQFVKIMNSET
>FUSION-ENST00000525476.2:106597-ENST00000340160.7:37961|582
GGVEAKPCGEQRAEEGRR
>FUSION-ENST00000525476.2:106597-ENST00000340160.7:37961|2064
MIISFMKKIR
>FUSION-ENST00000525476.2:106597-ENST00000340160.7:37961|3355
MSTRAVDRHHVGVR
>FUSION-ENST00000525476.2:106597-ENST00000340160.7:37961|4142
AVRPSFLVLLPPFYR
>FUSION-ENST00000525476.2:106597-ENST00000340160.7:37961|1586
KSLSLHGKGSGE
>FUSION-ENST00000525476.2:106597-ENST00000340160.7:37961|2685
VRPGESAAAQQVDGLRWCSG
>FUSION-ENST00000525476.2:106597-ENST00000340160.7:37961|1143
LSQVLFTGLYYFTFQNR
>FUSION-ENST00000525476.2:106597-ENST00000340160.7:37961|4494
FFPRVLSF
>FUSION-ENST00000525476.2:106597-ENST00000340160.7:37961|1034
MLRSTWLRAGAYPTWACGR
>FUSION-ENST00000525476.2:106597-ENST00000340160.7:37961|1579
FSIWKYR
>FUSION-ENST00000525476.2:106597-ENST00000340160.7:37961|3309
GQTQSFPQR
>FUSION-ENST00000525476.2:106597-ENST00000340160.7:37961|1430
MVKPHLYLK
>FUSION-ENST00000525476.2:106597-ENST00000340160.7:37961|1758
MRGCEGY
>FUSION-ENST00000525476.2:106597-ENST00000340160.7:37961|66
DCPALPSPPLR
>FUSION-ENST00000525476.2:106597-ENST00000340160.7:37961|2081
MESRSVTPAQATR
>FUSION-ENST00000525476.2:106597-ENST00000340160.7:37961|1825
MWGQKRPGILCPGP
>ENST00000380817.8|SNV-20140-G-T|2
GQVPCMSVWEYVDRLSK
>FUSION-ENST00000525476.2:106597-ENST00000340160.7:37961|601
APAEAEITRGR
>ENST00000437629.6|SNV-57412-T-G|6
QHKNLENYKVPESIGSPDR
>FUSION-ENST00000525476.2:106597-ENST00000340160.7:37961|2778
LLLFAELQNNKTK
>FUSION-ENST00000525476.2:106597-ENST00000340160.7:37961|1647
SAWSCIMVRVGGRK
>ENST00000419755.3|SNV-14482-A-G|2
GFTHKGK
>FUSION-ENST00000550730.1:6692-ENST00000322569.9:528|91
VGRLSPGR
>FUSION-ENST00000550730.1:6692-ENST00000322569.9:528|121
MPFSLPCVK
>FUSION-ENST00000525476.2:106597-ENST00000340160.7:37961|2554
MDQRPKCK
>FUSION-ENST00000525476.2:106597-ENST00000340160.7:37961|4385
MLDFIDNDVKSTILNLSK
>FUSION-ENST00000525476.2:106597-ENST00000340160.7:37961|200
GTNAPVYPRPAPGWFQRHPAARGA
>FUSION-ENST00000525476.2:106597-ENST00000340160.7:37961|2900
DLWSCLCAWFPGWNEMSVS
>FUSION-ENST00000525476.2:106597-ENST00000340160.7:37961|2506
DNPQSGRTFWKSSM
>FUSION-ENST00000525476.2:106597-ENST00000340160.7:37961|663
GWARSEAAR
>ENST00000521496.5|SNV-46419-G-A|16
MTMMMIMMMMKMMK
>FUSION-ENST00000525476.2:106597-ENST00000340160.7:37961|3856
GCWISHLRSKAASTTAMR
>FUSION-ENST00000525476.2:106597-ENST00000340160.7:37961|5083
MVAGAWEIQWPPLSLNSTALPPVPC
>FUSION-ENST00000525476.2:106597-ENST00000340160.7:37961|4132
RKPTSGGCWVEIK
>FUSION-ENST00000525476.2:106597-ENST00000340160.7:37961|1610
MTCLGWAGGTPFYRCESWGLR
>FUSION-ENST00000525476.2:106597-ENST00000340160.7:37961|2946
NIQSQIIILILQSLR
>FUSION-ENST00000525476.2:106597-ENST00000340160.7:37961|139
SRTWYWGQR
>ENST00000360772.7|SNV-90528-C-A|2
LVASSHIYK
>FUSION-ENST00000525476.2:106597-ENST00000340160.7:37961|4003
APKGHFGHCICEIFVPHQLAQQR
>FUSION-ENST00000525476.2:106597-ENST00000340160.7:37961|3917
NNPAGNFFFFFFFFK
>ENST00000548573.5|SNV-3085-G-A|6
CNGLLNLPHFPWANK
>FUSION-ENST00000525476.2:106597-ENST00000340160.7:37961|4745
KLVGGEWTWLRIINAV
>ENST00000378397.1|SNV-685-C-T|2
IYSAESR
>ENST00000490468.5|SNV-22807-C-A|5
AQELALLQSRQQHELELLREK
>FUSION-ENST00000525476.2:106597-ENST00000340160.7:37961|2970
MNECILFR
>FUSION-ENST00000525476.2:106597-ENST00000340160.7:37961|4695
SLFLNGFGS
>FUSION-ENST00000525476.2:106597-ENST00000340160.7:37961|2997
MSPVPRWTTQGIVRSR
>FUSION-ENST00000525476.2:106597-ENST00000340160.7:37961|1231
PPSRPCMRPTSSPTPTASPSSSR
>FUSION-ENST00000525476.2:106597-ENST00000340160.7:37961|2285
VGTRVFSACSRPRL
>FUSION-ENST00000525476.2:106597-ENST00000340160.7:37961|2919
MGTVLREQESR
>FUSION-ENST00000525476.2:106597-ENST00000340160.7:37961|464
QEAEEDREQGGSR
>FUSION-ENST00000525476.2:106597-ENST00000340160.7:37961|969
RGGASQGK
>FUSION-ENST00000525476.2:106597-ENST00000340160.7:37961|593
AMCFRQTQPPPAAGEACTAQ
>FUSION-ENST00000525476.2:106597-ENST00000340160.7:37961|4181
MVLSFSIYCASVLCTAPYWML
>FUSION-ENST00000525476.2:106597-ENST00000340160.7:37961|3399
LLNSILGRK
>FUSION-ENST00000525476.2:106597-ENST00000340160.7:37961|4254
LPSSPCLR
>ENST00000370435.5|INDEL-12978-C-CA|7
TAEDKKSGTK
>FUSION-ENST00000525476.2:106597-ENST00000340160.7:37961|1416
FLQYLFHFLSMFLCSLLK
>ENST00000616430.1|SNV-203-G-C|3
GGSCAHRR
>FUSION-ENST00000525476.2:106597-ENST00000340160.7:37961|4077
MLECAGGA
>FUSION-ENST00000525476.2:106597-ENST00000340160.7:37961|3705
LFSHKKE
>FUSION-ENST00000525476.2:106597-ENST00000340160.7:37961|2395
PVIPALWDA
>ENST00000256785.5|SNV-5494-G-A|3
GWSPTPK
>FUSION-ENST00000525476.2:106597-ENST00000340160.7:37961|609
MGWGDGTSRGR
>FUSION-ENST00000525476.2:106597-ENST00000340160.7:37961|111
SLVSPLEIR
>FUSION-ENST00000525476.2:106597-ENST00000340160.7:37961|2336
LPGSWSR
>FUSION-ENST00000525476.2:106597-ENST00000340160.7:37961|3731
FWNWIVGYQHYKYAK
>FUSION-ENST00000292599.4:606-ENST00000484750.1:29645|7
LDAADGPEHGRPATK
>FUSION-ENST00000550730.1:6692-ENST00000322569.9:528|108
ELPGGQGGQSCR
>FUSION-ENST00000525476.2:106597-ENST00000340160.7:37961|1877
APSRLTATSASR
>FUSION-ENST00000525476.2:106597-ENST00000340160.7:37961|4356
HSLFQPRCWTS
>FUSION-ENST00000525476.2:106597-ENST00000340160.7:37961|891
MELQLCSRVQGR
>FUSION-ENST00000525476.2:106597-ENST00000340160.7:37961|1466
GLTLPSLR
>ENST00000447098.6|SNV-13497-G-C|1
AQALQSTFLLMSPRQLYEHFR
>ENST00000486700.1|SNV-5656-T-C|3
QPLRLRAAPPQPWGLLR
>FUSION-ENST00000525476.2:106597-ENST00000340160.7:37961|2013
LPCNSCSPR
>FUSION-ENST00000525476.2:106597-ENST00000340160.7:37961|2857
NMLLPVFWETRPLAFE
>FUSION-ENST00000525476.2:106597-ENST00000340160.7:37961|1583
MEKIWKFSIWK
>FUSION-ENST00000525476.2:106597-ENST00000340160.7:37961|1945
LLGSSDSPASAS
>FUSION-ENST00000525476.2:106597-ENST00000340160.7:37961|1823
RPGILCPGP
>FUSION-ENST00000525476.2:106597-ENST00000340160.7:37961|4084
QGWRLCLH
>FUSION-ENST00000525476.2:106597-ENST00000340160.7:37961|4249
AVASPFIPYCLK
>FUSION-ENST00000525476.2:106597-ENST00000340160.7:37961|3303
DGVSPYWPGWSRTPDLR
>ENST00000369393.8|SNV-47103-C-G|7
EKFTFAATR
>FUSION-ENST00000525476.2:106597-ENST00000340160.7:37961|878
GPRACVGR
>FUSION-ENST00000525476.2:106597-ENST00000340160.7:37961|923
FGAARWQPWWGR
>ENST00000463007.5|SNV-286370-C-T|4
MNKIIPKPSEPVR
>FUSION-ENST00000525476.2:106597-ENST00000340160.7:37961|2295
MAQSRLTSASASWVQVILLPQRPE
>ENST00000460155.1|SNV-95822-C-A|4
TGKNYTGCLPRAPCYR
>FUSION-ENST00000525476.2:106597-ENST00000340160.7:37961|2562
SRIGWARWLTPVIPALWEAK
>FUSION-ENST00000525476.2:106597-ENST00000340160.7:37961|563
MVGAGSPRAR
>FUSION-ENST00000525476.2:106597-ENST00000340160.7:37961|3244
LVLNSWTQAILPLWPPRVLGLQV
>FUSION-ENST00000525476.2:106597-ENST00000340160.7:37961|2140
WANDVNRQFTK
>FUSION-ENST00000525476.2:106597-ENST00000340160.7:37961|4161
MHKHTQGAGRGCSHL
>FUSION-ENST00000525476.2:106597-ENST00000340160.7:37961|543
HGADAGPGHLPEVVVGQVQVLQAL
>FUSION-ENST00000525476.2:106597-ENST00000340160.7:37961|3736
KRFWNWIVGYQHYK
>FUSION-ENST00000525476.2:106597-ENST00000340160.7:37961|4801
MQYGHKNR
>FUSION-ENST00000525476.2:106597-ENST00000340160.7:37961|2450
MVCELYLSKAVKK
>FUSION-ENST00000525476.2:106597-ENST00000340160.7:37961|2054
MEKTHLS
>FUSION-ENST00000525476.2:106597-ENST00000340160.7:37961|3854
SKAASTTAMRQK
>FUSION-ENST00000525476.2:106597-ENST00000340160.7:37961|437
GPGMTGRPPPTLGPMALGPAAPAR
>FUSION-ENST00000525476.2:106597-ENST00000340160.7:37961|3186
VLCFLPLAPQAKR
>FUSION-ENST00000525476.2:106597-ENST00000340160.7:37961|2772
LAVPVLPR
>FUSION-ENST00000525476.2:106597-ENST00000340160.7:37961|3034
AWLPVVMGRPCS
>FUSION-ENST00000525476.2:106597-ENST00000340160.7:37961|3496
MGLSGKDLKAC
>ENST00000509388.5|SNV-50869-C-G|3
MRALQASGPEVLSVVPSAWTDTQ
>FUSION-ENST00000525476.2:106597-ENST00000340160.7:37961|4296
MHHESPRR
>FUSION-ENST00000525476.2:106597-ENST00000340160.7:37961|2729
KGQIMGL
>FUSION-ENST00000525476.2:106597-ENST00000340160.7:37961|380
APGVRWGR
>FUSION-ENST00000525476.2:106597-ENST00000340160.7:37961|4231
MLQYGVAGCYSAQG
>ENST00000481894.1|SNV-68904-C-A|5
MVSRLGCFNIFSKILDEVEK
>ENST00000511685.6|SNV-630961-T-C|1
NSYQIGHDGSLR
>FUSION-ENST00000525476.2:106597-ENST00000340160.7:37961|4760
MVRILASP
>FUSION-ENST00000525476.2:106597-ENST00000340160.7:37961|3395
VKPHLYK
>FUSION-ENST00000525476.2:106597-ENST00000340160.7:37961|277
SSGRASQAGAK
>ENST00000271588.9|SNV-336242-G-T|2
WDLWGPGLSPKEVK
>ENST00000431196.2|SNV-234242-T-G|2
FTGEYCRLRTLK
>FUSION-ENST00000525476.2:106597-ENST00000340160.7:37961|4477
CFTIGPVLNDWGVQR
>ENST00000262457.7|INDEL-201410-C-CA|5
QNKTLTAYGGR
>FUSION-ENST00000525476.2:106597-ENST00000340160.7:37961|3919
NIHSVLILSVALLPR
>ENST00000472190.5|SNV-52866-C-A|2
NSESYIRLGSR
>ENST00000502316.5|SNV-50869-C-G|3
DVYVTTHTPRNARDEGATGLRP
>FUSION-ENST00000525476.2:106597-ENST00000340160.7:37961|933
MSLGQALGF
>FUSION-ENST00000525476.2:106597-ENST00000340160.7:37961|2859
QQCRKNMLLPVFWETRPLAFE
>FUSION-ENST00000525476.2:106597-ENST00000340160.7:37961|1798
TELREVAAR
>FUSION-ENST00000525476.2:106597-ENST00000340160.7:37961|3563
MWGSGPETEMKEWRK
>FUSION-ENST00000525476.2:106597-ENST00000340160.7:37961|2199
FNLQVPVLMER
>FUSION-ENST00000525476.2:106597-ENST00000340160.7:37961|4429
SSHLTQQFQF
>FUSION-ENST00000525476.2:106597-ENST00000340160.7:37961|4434
KSVLCHMM
>FUSION-ENST00000525476.2:106597-ENST00000340160.7:37961|2508
DNPQSGR
>FUSION-ENST00000525476.2:106597-ENST00000340160.7:37961|3092
MAQIILHFIDQETK
>FUSION-ENST00000525476.2:106597-ENST00000340160.7:37961|3198
MICLPRPPKVLGLQV
>FUSION-ENST00000525476.2:106597-ENST00000340160.7:37961|499
ALRDSVRSTSPVMLR
>FUSION-ENST00000525476.2:106597-ENST00000340160.7:37961|2616
MPKSIVFQ
>FUSION-ENST00000525476.2:106597-ENST00000340160.7:37961|1521
AWPGINTLKALDKFCK
>FUSION-ENST00000525476.2:106597-ENST00000340160.7:37961|3753
MTFLGNIQNRP
>FUSION-ENST00000525476.2:106597-ENST00000340160.7:37961|649
LPPCSEGGRRPPSQEGPEHI
>FUSION-ENST00000525476.2:106597-ENST00000340160.7:37961|3072
CSSHTKLHGL
>FUSION-ENST00000525476.2:106597-ENST00000340160.7:37961|2252
MIWAGCLLGNLSVNTWELSWGRG
>FUSION-ENST00000525476.2:106597-ENST00000340160.7:37961|4387
MLDFIDNDVK
>FUSION-ENST00000525476.2:106597-ENST00000340160.7:37961|1966
WTLLKVR
>FUSION-ENST00000525476.2:106597-ENST00000340160.7:37961|2409
LLKNKTLALK
>FUSION-ENST00000525476.2:106597-ENST00000340160.7:37961|1600
EKAVGSECGVDR
>FUSION-ENST00000525476.2:106597-ENST00000340160.7:37961|2229
ANNFFFFEMESCSVTQARMQWR
>FUSION-ENST00000525476.2:106597-ENST00000340160.7:37961|221
GWATRQSQRGDSVGTLHMTR
>FUSION-ENST00000525476.2:106597-ENST00000340160.7:37961|3299
GGVVSTELKVPK
>FUSION-ENST00000525476.2:106597-ENST00000340160.7:37961|3389
SHHALPR
>FUSION-ENST00000525476.2:106597-ENST00000340160.7:37961|3300
MGGVVSTELKVPK
>FUSION-ENST00000525476.2:106597-ENST00000340160.7:37961|1529
QLSCLSLPSSWDYR
>FUSION-ENST00000525476.2:106597-ENST00000340160.7:37961|4083
MGRGRGWVGTSSAGNVTQTFR
>ENST00000311936.8|SNV-5586-G-T|2
TEYKLVVVGACGVGK
>FUSION-ENST00000525476.2:106597-ENST00000340160.7:37961|5115
MESRQLWCEVVLPAGCK
>FUSION-ENST00000525476.2:106597-ENST00000340160.7:37961|2895
MTDSAWHVVK
>ENST00000550804.6|SNV-5699-C-T|1
QEHMELMEQYKGISRSHGEITEER
>FUSION-ENST00000525476.2:106597-ENST00000340160.7:37961|127
LRPLGTS
>FUSION-ENST00000525476.2:106597-ENST00000340160.7:37961|704
GPCSHSSKPGSRSPPLAACSGAGR
>FUSION-ENST00000525476.2:106597-ENST00000340160.7:37961|2124
MDSCLEYIKIYYSSVRK
>FUSION-ENST00000525476.2:106597-ENST00000340160.7:37961|941
RQDIDGAPALLQSPR
>FUSION-ENST00000525476.2:106597-ENST00000340160.7:37961|3279
EKEKDLLTYR
>FUSION-ENST00000525476.2:106597-ENST00000340160.7:37961|2376
MLARLVTNSWPQVICLLRPPK
>FUSION-ENST00000525476.2:106597-ENST00000340160.7:37961|1631
LGTGFCIGK
>FUSION-ENST00000525476.2:106597-ENST00000340160.7:37961|4663
CPGWSVMA
>FUSION-ENST00000525476.2:106597-ENST00000340160.7:37961|4625
MSSRFIHVVACVRISFFFFLR
>FUSION-ENST00000525476.2:106597-ENST00000340160.7:37961|3418
SAGITSLSHR
>FUSION-ENST00000525476.2:106597-ENST00000340160.7:37961|643
PWEVADTAVSTWSHEDFSLYAQPR
>FUSION-ENST00000525476.2:106597-ENST00000340160.7:37961|5106
CHHTWLSFFFSFFFLRR
>FUSION-ENST00000525476.2:106597-ENST00000340160.7:37961|1332
MVANRGEHQWGR
>FUSION-ENST00000525476.2:106597-ENST00000340160.7:37961|1417
ALRFLQYLFHFLSMFLCSLLKTK
>FUSION-ENST00000525476.2:106597-ENST00000340160.7:37961|1168
WSRLPPPPTWTRSFGLGSPATL
>FUSION-ENST00000525476.2:106597-ENST00000340160.7:37961|3634
SIFTAISEHK
>ENST00000258787.12|SNV-12299-G-A|1
KLDENHCRHQVAYLGLLENVR
>FUSION-ENST00000525476.2:106597-ENST00000340160.7:37961|913
VLWRPCRRPAVPSLSGSPRR
>FUSION-ENST00000525476.2:106597-ENST00000340160.7:37961|3667
GEILLNSFSQQGTSLRK
>FUSION-ENST00000525476.2:106597-ENST00000340160.7:37961|3810
LVIPATQEAETRESLEPGRR
>FUSION-ENST00000525476.2:106597-ENST00000340160.7:37961|1379
SPRLRAVAQSQLTATSVF
>FUSION-ENST00000525476.2:106597-ENST00000340160.7:37961|3370
RILFAVSITT
>ENST00000521496.5|SNV-46419-G-A|29
MMMMMTMMMIMMMMK
>ENST00000610354.4|SNV-35587-G-A|3
KTLKAIHYAVELLWFGWGR
>ENST00000392078.7|SNV-47017-G-T|1
LDENLGILEKQPSPEEIRER
>FUSION-ENST00000525476.2:106597-ENST00000340160.7:37961|1305
AACRGGR
>ENST00000483060.1|SNV-102598-G-T|3
EFSPAHTNHPTIANQSVRVK
>FUSION-ENST00000525476.2:106597-ENST00000340160.7:37961|152
GHKVPKWPWSNPLA
>FUSION-ENST00000525476.2:106597-ENST00000340160.7:37961|2659
ILKFTEKCK
>ENST00000399609.7|SNV-49131-G-A|3
KQQERGYPFNNVCQWFIDR
>FUSION-ENST00000525476.2:106597-ENST00000340160.7:37961|3024
ARVLATPLSSLFPSRR
>FUSION-ENST00000525476.2:106597-ENST00000340160.7:37961|987
MAGPGGGGGK
>FUSION-ENST00000525476.2:106597-ENST00000340160.7:37961|4962
MKLLKCFN
>ENST00000506274.1|SNV-19894-C-G|1
VMLPAPVGELQPLALSASPAAP
>FUSION-ENST00000525476.2:106597-ENST00000340160.7:37961|708
AFAPHTLLCR
>FUSION-ENST00000525476.2:106597-ENST00000340160.7:37961|3062
METQAGCAGPNRTR
>FUSION-ENST00000525476.2:106597-ENST00000340160.7:37961|1308
VVHSYEVSEDAQGWEQGR
>ENST00000637089.1|SNV-128199-G-A|3
DMFFKICESLNIPVDDSLVKER
>FUSION-ENST00000525476.2:106597-ENST00000340160.7:37961|821
LVFGWPWWVPCLA
>FUSION-ENST00000525476.2:106597-ENST00000340160.7:37961|1635
ELPCPGDSPLGLK
>FUSION-ENST00000525476.2:106597-ENST00000340160.7:37961|289
QAEDEADGCACPQR
>ENST00000650792.2|SNV-87971-G-A|1
LTAYTATPEAIYSTSHVAISPSHR
>FUSION-ENST00000525476.2:106597-ENST00000340160.7:37961|2950
VGREHAGGRSWACGQQPSPPC
>FUSION-ENST00000525476.2:106597-ENST00000340160.7:37961|4661
CQNFFFFFFEMESR
>FUSION-ENST00000525476.2:106597-ENST00000340160.7:37961|2833
KCQFHEDR
>FUSION-ENST00000525476.2:106597-ENST00000340160.7:37961|4985
QRLFRNYFGR
>FUSION-ENST00000525476.2:106597-ENST00000340160.7:37961|3176
SNSLVSNEKFIPTRVSR
>FUSION-ENST00000525476.2:106597-ENST00000340160.7:37961|74
EAQKLCWPR
>FUSION-ENST00000525476.2:106597-ENST00000340160.7:37961|1080
FGFSSEEF
>FUSION-ENST00000525476.2:106597-ENST00000340160.7:37961|698
MAFYQSTRCPGR
>FUSION-ENST00000525476.2:106597-ENST00000340160.7:37961|733
GCVAMHRGDPGHPPR
>FUSION-ENST00000525476.2:106597-ENST00000340160.7:37961|1334
KVMVANRGEHQWGR
>FUSION-ENST00000525476.2:106597-ENST00000340160.7:37961|3354
STRAVDRHHVGVR
>FUSION-ENST00000525476.2:106597-ENST00000340160.7:37961|4964
SVAISAHCNLR
>ENST00000482071.1|INDEL-83877-C-CA|7
VGLVPKKLCYR
>FUSION-ENST00000525476.2:106597-ENST00000340160.7:37961|1704
MGLQHGTAAWDRR
>FUSION-ENST00000525476.2:106597-ENST00000340160.7:37961|2601
MERYPMIMDQR
>FUSION-ENST00000525476.2:106597-ENST00000340160.7:37961|788
MSTWLLGRKSPWR
>FUSION-ENST00000525476.2:106597-ENST00000340160.7:37961|1606
MELGQPPASGLWACAGLCPR
>FUSION-ENST00000525476.2:106597-ENST00000340160.7:37961|2633
EAANQVAFPQKAKLWR
>FUSION-ENST00000525476.2:106597-ENST00000340160.7:37961|419
EGWGLQGQAPQSKGHISQAVKGESR
>FUSION-ENST00000525476.2:106597-ENST00000340160.7:37961|2768
QQIVIFLKAEAMFYMILHPSSVCYR
>FUSION-ENST00000525476.2:106597-ENST00000340160.7:37961|1891
GAVDATS
>ENST00000359568.10|SNV-22807-C-A|1
HAREKEEVVLR
>ENST00000521496.5|SNV-46419-G-A|31
KMMMMMTMMMIMMMMK
>FUSION-ENST00000525476.2:106597-ENST00000340160.7:37961|1573
MRSCCLPLNFLGFTLHHK
>FUSION-ENST00000525476.2:106597-ENST00000340160.7:37961|4599
GRQITRSGDR
>FUSION-ENST00000525476.2:106597-ENST00000340160.7:37961|1415
FLQYLFHFLSMFLCSLLKTK
>FUSION-ENST00000525476.2:106597-ENST00000340160.7:37961|4330
GQKEWPQADEKQ
>FUSION-ENST00000525476.2:106597-ENST00000340160.7:37961|3463
FQVFLTVSAVRQGLVAGK
>FUSION-ENST00000525476.2:106597-ENST00000340160.7:37961|2956
LARAWAAQAPVVR
>FUSION-ENST00000525476.2:106597-ENST00000340160.7:37961|3956
MFFFLHFAICLLQNPTLNRR
>FUSION-ENST00000525476.2:106597-ENST00000340160.7:37961|4704
MILMIRASASQSVGITGVSHRTRPR
>FUSION-ENST00000525476.2:106597-ENST00000340160.7:37961|2743
MESLTLLPRLECNGTILAHCNLR
>ENST00000495827.3|SNV-4948-G-A|1
DSMVDTFYAIELVMR
>ENST00000461701.5|SNV-3912-G-A|4
LPSCTSCCSWQRSACTTR
>FUSION-ENST00000525476.2:106597-ENST00000340160.7:37961|228
MGLVPAPIELTVWRRGWATR
>FUSION-ENST00000525476.2:106597-ENST00000340160.7:37961|1984
CRDLGSQQPPPPGFKR
>FUSION-ENST00000525476.2:106597-ENST00000340160.7:37961|1505
AFPSAQQSR
>FUSION-ENST00000525476.2:106597-ENST00000340160.7:37961|619
MGVCTGTGRRQAR
>FUSION-ENST00000525476.2:106597-ENST00000340160.7:37961|2686
VRPGESAAAQQVDGLR
>FUSION-ENST00000525476.2:106597-ENST00000340160.7:37961|4032
SHPIYLAKGS
>FUSION-ENST00000525476.2:106597-ENST00000340160.7:37961|615
QARGMGWGDGTSRGR
>FUSION-ENST00000525476.2:106597-ENST00000340160.7:37961|2311
GLLLRCGLGFR
>FUSION-ENST00000525476.2:106597-ENST00000340160.7:37961|930
GEGVGDGGTGGRPR
>FUSION-ENST00000525476.2:106597-ENST00000340160.7:37961|977
QEQVVLVFQR
>ENST00000481829.5|SNV-83520-A-G|3
MKCREGDK
>FUSION-ENST00000525476.2:106597-ENST00000340160.7:37961|2682
MSTQLGVGWAAPL
>FUSION-ENST00000525476.2:106597-ENST00000340160.7:37961|103
MRFLYECPWR
>FUSION-ENST00000525476.2:106597-ENST00000340160.7:37961|3189
MVLCFLPLAPQAK
>FUSION-ENST00000525476.2:106597-ENST00000340160.7:37961|592
MCFRQTQPPPAAGEACTAQ
>ENST00000372731.8|SNV-38963-C-T|5
VEVNDRQGFVLAAYVK
>FUSION-ENST00000525476.2:106597-ENST00000340160.7:37961|1453
MRRLSAPAAR
>ENST00000460155.1|SNV-95822-C-A|2
NYTGCLPRAPCYR
>FUSION-ENST00000525476.2:106597-ENST00000340160.7:37961|4405
MRYRLLGSGGVR
>FUSION-ENST00000525476.2:106597-ENST00000340160.7:37961|577
AEAAMSEGPGRPPSALLFPPWGK
>FUSION-ENST00000525476.2:106597-ENST00000340160.7:37961|4340
NSLEAEQQI
>ENST00000550804.6|SNV-5699-C-T|4
ALATARQEHMELMEQYKGISR
>ENST00000415553.1|SNV-67307-G-C|1
NIEKQLKSK
>FUSION-ENST00000525476.2:106597-ENST00000340160.7:37961|2055
ERFQIYIG
>FUSION-ENST00000525476.2:106597-ENST00000340160.7:37961|3798
MSVAETNKQMYSVMFACIVHLR
>FUSION-ENST00000525476.2:106597-ENST00000340160.7:37961|4381
STILNLSK
>FUSION-ENST00000525476.2:106597-ENST00000340160.7:37961|4818
MRSTCLSLPKSCGYR
>ENST00000581567.1|SNV-64463-G-A|6
MDKRNTCCCIISQNR
>FUSION-ENST00000525476.2:106597-ENST00000340160.7:37961|5137
PAVWHVR
>FUSION-ENST00000525476.2:106597-ENST00000340160.7:37961|4366
SRDRDHPG
>ENST00000561142.5|SNV-2583-T-C|4
EIRNAYAVLHDIILKNFEK
>FUSION-ENST00000525476.2:106597-ENST00000340160.7:37961|2374
MLARLVTNSWPQVICLLRPPKVLGL
>ENST00000360256.9|SNV-96112-G-C|4
LLESGLMNSQESSWGKNVSSTDSGR
>FUSION-ENST00000525476.2:106597-ENST00000340160.7:37961|320
MGNPTVTK
>ENST00000327946.12|SNV-642121-G-A|3
YGHQLHNTSWNGMIGELISKK
>FUSION-ENST00000525476.2:106597-ENST00000340160.7:37961|2794
MGCGGVAGR
>ENST00000453771.5|INDEL-51722-G-GA|2
GYNLHQAK
>FUSION-ENST00000525476.2:106597-ENST00000340160.7:37961|3470
MGLLSKGEFK
>FUSION-ENST00000525476.2:106597-ENST00000340160.7:37961|4495
MFFPRVLSF
>ENST00000338882.4|SNV-59283-G-C|1
DPHPAVPAQKPHSNTRK
>ENST00000483679.1|SNV-234239-C-T|2
MQFILCLMQ
>FUSION-ENST00000525476.2:106597-ENST00000340160.7:37961|181
MWLEVATMR
>FUSION-ENST00000525476.2:106597-ENST00000340160.7:37961|3200
MICLPRPPK
>FUSION-ENST00000525476.2:106597-ENST00000340160.7:37961|1711
PFTPGALAASLEELRLSSR
>ENST00000522362.7|SNV-5437-G-A|6
IMSVDEQKSLMVTGIPADFEEAK
>FUSION-ENST00000525476.2:106597-ENST00000340160.7:37961|2315
FSSRQIFTASTLWSVGIRGLLLR
>ENST00000483679.1|INDEL-234239-C-CAT|1
QFILCLTCNEAILQIQVAK
>ENST00000427750.2|SNV-22877-C-G|2
TLESHGHLGCHLQMK
>FUSION-ENST00000525476.2:106597-ENST00000340160.7:37961|4757
LLSSWDYRCVPPCPTNFCTLSR
>FUSION-ENST00000525476.2:106597-ENST00000340160.7:37961|214
VTPSHPPLSCRPTSPSCR
>FUSION-ENST00000525476.2:106597-ENST00000340160.7:37961|2834
MKCQFHEDR
>FUSION-ENST00000525476.2:106597-ENST00000340160.7:37961|2331
SKTFLISDTFVFFFFLPSFGK
>FUSION-ENST00000525476.2:106597-ENST00000340160.7:37961|4187
AEKTNLRPSPFLLK
>FUSION-ENST00000525476.2:106597-ENST00000340160.7:37961|4391
KDTVFSSLDVGLHR
>FUSION-ENST00000525476.2:106597-ENST00000340160.7:37961|2389
FGIGPLISKSEASFSFSSP
>FUSION-ENST00000525476.2:106597-ENST00000340160.7:37961|3980
SLLFPLSPVTQSPPR
>ENST00000241014.6|SNV-16775-C-A|1
SGPAPTTDRGTSTDSPCRR
>FUSION-ENST00000525476.2:106597-ENST00000340160.7:37961|3192
MHPRSAQGPPIGPSSSA
>ENST00000046087.7|SNV-39493-C-T|2
AYVMLHQKSPHVLCVTQQL
>ENST00000645576.1|SNV-34612-G-C|1
DKMTQAVLSLYASGR
>FUSION-ENST00000525476.2:106597-ENST00000340160.7:37961|3748
CERSQQRYSNTK
>FUSION-ENST00000525476.2:106597-ENST00000340160.7:37961|1975
HAPPRPANFCIFSR
>ENST00000476522.5|SNV-47017-G-T|1
ILASWKNNHLQRK
>FUSION-ENST00000525476.2:106597-ENST00000340160.7:37961|1947
EPGSHRGWKR
>FUSION-ENST00000525476.2:106597-ENST00000340160.7:37961|1378
LRAVAQSQLTATSVF
>FUSION-ENST00000525476.2:106597-ENST00000340160.7:37961|4176
LPKAVSVRL
>FUSION-ENST00000525476.2:106597-ENST00000340160.7:37961|4288
MAKPPSLPK
>ENST00000271588.9|SNV-336242-G-T|5
VYIPPIINKWDLWGPGLSPK
>FUSION-ENST00000525476.2:106597-ENST00000340160.7:37961|1232
MPPSRPCMRPTSSPTPTASPSSSR
>FUSION-ENST00000525476.2:106597-ENST00000340160.7:37961|496
STSPVMLR
>ENST00000325642.7|SNV-37469-G-C|1
QRIQNAGGSVMIQRVNGSLAVSR
>FUSION-ENST00000525476.2:106597-ENST00000340160.7:37961|486
MKLSASR
>FUSION-ENST00000525476.2:106597-ENST00000340160.7:37961|5144
MSGLKLNQ
>FUSION-ENST00000525476.2:106597-ENST00000340160.7:37961|4230
LQYGVAGCYSAQG
>ENST00000311936.8|SNV-5586-G-T|1
LVVVGACGVGK
>FUSION-ENST00000525476.2:106597-ENST00000340160.7:37961|3442
QFSCLSLLSGWDYR
>FUSION-ENST00000525476.2:106597-ENST00000340160.7:37961|3762
MNHENIVLSK
>ENST00000360467.7|SNV-174505-C-A|1
GEQGHPGSPGFKGIDGMPGTPGLK
>ENST00000367080.8|SNV-37951-C-T|4
NYSVGSRLLKPLSPLR
>FUSION-ENST00000525476.2:106597-ENST00000340160.7:37961|961
GGASQGKRLLGAQVR
>FUSION-ENST00000525476.2:106597-ENST00000340160.7:37961|1813
CHPFPLGCSFE
>FUSION-ENST00000525476.2:106597-ENST00000340160.7:37961|3245
LVLNSWTQAILPLWPPR
>FUSION-ENST00000525476.2:106597-ENST00000340160.7:37961|3411
GAGNLTGLGLVPL
>ENST00000338882.4|SNV-59283-G-C|2
DPHPAVPAQKPHSNTR
>FUSION-ENST00000525476.2:106597-ENST00000340160.7:37961|2275
TLSLTLGDQGEGGEEGRR
>FUSION-ENST00000525476.2:106597-ENST00000340160.7:37961|2965
NECILFRRGCISFP
>FUSION-ENST00000525476.2:106597-ENST00000340160.7:37961|871
GCSPRLPLLPALGGPPDR
>FUSION-ENST00000525476.2:106597-ENST00000340160.7:37961|957
RLLGAQVRR
>FUSION-ENST00000525476.2:106597-ENST00000340160.7:37961|1043
GIHPLWPPKVLGLQA
>FUSION-ENST00000525476.2:106597-ENST00000340160.7:37961|2475
MKVSFQCSWSK
>FUSION-ENST00000525476.2:106597-ENST00000340160.7:37961|2280
MVGEGGEELKK
>FUSION-ENST00000525476.2:106597-ENST00000340160.7:37961|1941
ARGGSDVATSKGAR
>FUSION-ENST00000525476.2:106597-ENST00000340160.7:37961|3840
RLLYGFIMGDR
>FUSION-ENST00000525476.2:106597-ENST00000340160.7:37961|2321
CVYIGGR
>FUSION-ENST00000525476.2:106597-ENST00000340160.7:37961|3802
MLTLFFFLHY
>FUSION-ENST00000525476.2:106597-ENST00000340160.7:37961|3153
MAQGAFCRMDHEPR
>FUSION-ENST00000525476.2:106597-ENST00000340160.7:37961|2581
MMGYYLAIQRSEVLAHTTTR
>FUSION-ENST00000525476.2:106597-ENST00000340160.7:37961|2512
TLSRKGK
>FUSION-ENST00000550730.1:6692-ENST00000322569.9:528|67
CGCRGSCQVGKVAR
>FUSION-ENST00000525476.2:106597-ENST00000340160.7:37961|1035
LRSTWLR
>ENST00000367545.7|SNV-253690-G-A|5
TELEMLSDKSLSLPK
>FUSION-ENST00000525476.2:106597-ENST00000340160.7:37961|1386
VVHAYNPSYLGG
>ENST00000581567.1|SNV-64463-G-A|8
MYMDKRNTCCCIISQNR
>ENST00000306011.6|SNV-835-G-A|2
EQPPPPPASCK
>ENST00000377223.6|INDEL-13006-A-AA|3
TKKMTWCR
>FUSION-ENST00000525476.2:106597-ENST00000340160.7:37961|119
QLHLWVLPWR
>FUSION-ENST00000525476.2:106597-ENST00000340160.7:37961|3960
MPFSFISVSWKSSDVSTNKK
>FUSION-ENST00000525476.2:106597-ENST00000340160.7:37961|2935
MLCSTCETSQTAVQEK
>FUSION-ENST00000525476.2:106597-ENST00000340160.7:37961|1280
QLSRLGR
>FUSION-ENST00000525476.2:106597-ENST00000340160.7:37961|299
VSLAASLLQCHALAQLKCQHLFR
>FUSION-ENST00000525476.2:106597-ENST00000340160.7:37961|4686
LILLIEQDPHDNLLK
>FUSION-ENST00000525476.2:106597-ENST00000340160.7:37961|1491
MWCSWTLEFLSVFP
>FUSION-ENST00000525476.2:106597-ENST00000340160.7:37961|4014
MQPFLADLWPR
>ENST00000664954.1|SNV-4689-C-G|1
GLDSEQCAQRQRWGYR
>ENST00000616430.1|SNV-203-G-C|5
GGSCAHR
>ENST00000447459.7|SNV-272266-C-A|1
HQPHMEDSWPRSSAQEAPELNR
>FUSION-ENST00000525476.2:106597-ENST00000340160.7:37961|1214
MPRAGSRAGQPAVGAGADHSR
>FUSION-ENST00000525476.2:106597-ENST00000340160.7:37961|4878
SGVAGSCGSCMYV
>FUSION-ENST00000525476.2:106597-ENST00000340160.7:37961|720
SCGCFGVEGMR
>ENST00000378397.1|SNV-685-C-T|1
IYSAESRHK
>FUSION-ENST00000525476.2:106597-ENST00000340160.7:37961|5133
VSLGSWAGR
>ENST00000530917.5|SNV-133569-G-T|4
MNASPGYFM
>FUSION-ENST00000525476.2:106597-ENST00000340160.7:37961|23
MSAPGGGCRSSGSSSPTSLSR
>ENST00000486277.5|SNV-58045-G-A|3
DGTNWCCWAHDHCYGR
>FUSION-ENST00000525476.2:106597-ENST00000340160.7:37961|2181
IIFQLLNEILKRIFMLISSK
>FUSION-ENST00000525476.2:106597-ENST00000340160.7:37961|3373
MQNSLRGGKR
>FUSION-ENST00000525476.2:106597-ENST00000340160.7:37961|3419
QSLTLLPR
>FUSION-ENST00000525476.2:106597-ENST00000340160.7:37961|1943
CGDRARGGSDVATSK
>FUSION-ENST00000525476.2:106597-ENST00000340160.7:37961|2745
MESLTLLPR
>FUSION-ENST00000525476.2:106597-ENST00000340160.7:37961|1184
SWVSGPDAPPGAAGGGS
>FUSION-ENST00000525476.2:106597-ENST00000340160.7:37961|1318
GGRDSRLLQR
>FUSION-ENST00000525476.2:106597-ENST00000340160.7:37961|1362
CWVYRCEPPCPT
>ENST00000369512.3|SNV-51803-C-G|2
EAADTQDLDFEVGGAAPFNRTDR
>ENST00000637340.1|SNV-128199-G-A|6
MFFKICESLNIPVDDSLVK
>FUSION-ENST00000525476.2:106597-ENST00000340160.7:37961|958
RLLGAQVR
>ENST00000409947.5|INDEL-49531-A-AA|1
SSSPKKTE
>FUSION-ENST00000525476.2:106597-ENST00000340160.7:37961|2444
QNPGPEGQRSR
>ENST00000331565.5|SNV-46987-C-A|1
FMQELTEMLGFRPYSFYFYMWK
>FUSION-ENST00000525476.2:106597-ENST00000340160.7:37961|5071
ELKKLKPR
>ENST00000650225.1|SNV-174505-C-A|5
LASKGSK
>FUSION-ENST00000525476.2:106597-ENST00000340160.7:37961|3643
MFREQEREP
>FUSION-ENST00000550730.1:6692-ENST00000322569.9:528|88
GFSAPSGSDSLLPR
>FUSION-ENST00000525476.2:106597-ENST00000340160.7:37961|940
RPGPCSDPR
>FUSION-ENST00000525476.2:106597-ENST00000340160.7:37961|4029
LPREEKGLVGPEDS
>ENST00000476522.5|SNV-47017-G-T|6
MRILASWK
>FUSION-ENST00000525476.2:106597-ENST00000340160.7:37961|2927
MCVYMGMLVGGK
>ENST00000357063.7|SNV-2841-T-C|4
VCSKKDTILR
>FUSION-ENST00000525476.2:106597-ENST00000340160.7:37961|3785
FACIVHLRT
>FUSION-ENST00000525476.2:106597-ENST00000340160.7:37961|973
MAAQEGDR
>FUSION-ENST00000525476.2:106597-ENST00000340160.7:37961|3070
YVWLDLGWQR
>FUSION-ENST00000525476.2:106597-ENST00000340160.7:37961|4882
RVPVSLHPPQHWLWLVF
>FUSION-ENST00000525476.2:106597-ENST00000340160.7:37961|3322
MGNLRQVSETPPCSL
>FUSION-ENST00000525476.2:106597-ENST00000340160.7:37961|4051
CRMEKATPFI
>FUSION-ENST00000525476.2:106597-ENST00000340160.7:37961|3272
SVWIAQVA
>FUSION-ENST00000525476.2:106597-ENST00000340160.7:37961|3959
PFSFISVSWKSSDVSTNKK
>FUSION-ENST00000525476.2:106597-ENST00000340160.7:37961|2187
EISPLEDKR
>FUSION-ENST00000525476.2:106597-ENST00000340160.7:37961|3922
MLARLVLNP
>FUSION-ENST00000525476.2:106597-ENST00000340160.7:37961|3222
MWYLSFPLDF
>ENST00000310864.11|MNV-35875-TG-T|1
QSTSTKDSDVY
>FUSION-ENST00000525476.2:106597-ENST00000340160.7:37961|5098
MLARMVSIS
>FUSION-ENST00000525476.2:106597-ENST00000340160.7:37961|1939
GGSDVATSKGAR
>FUSION-ENST00000525476.2:106597-ENST00000340160.7:37961|3016
MQDLRPISLGFGRPSK
>ENST00000476522.5|SNV-47017-G-T|2
ILASWKNNHLQR
>FUSION-ENST00000525476.2:106597-ENST00000340160.7:37961|1843
GIEWGAGPVKLSSRGGVA
>FUSION-ENST00000525476.2:106597-ENST00000340160.7:37961|1837
FQHMGVGGTGTLCISLGGAFC
>FUSION-ENST00000525476.2:106597-ENST00000340160.7:37961|5027
MSSLRSINREGK
>FUSION-ENST00000525476.2:106597-ENST00000340160.7:37961|3823
MARHGGSCL
>ENST00000367080.8|SNV-37951-C-T|8
NSFTPLSSSNTIRRPRNYSVGSR
>FUSION-ENST00000525476.2:106597-ENST00000340160.7:37961|2077
SVTPAQATR
>FUSION-ENST00000525476.2:106597-ENST00000340160.7:37961|3269
MPPLRPVVPPLVAPPAGR
>FUSION-ENST00000525476.2:106597-ENST00000340160.7:37961|4854
CLSSASTDFKLSKISM
>ENST00000461701.5|SNV-3912-G-A|3
LPSCTSCCSWQRSACTTRSSR
>FUSION-ENST00000525476.2:106597-ENST00000340160.7:37961|482
LSASRSSTVRR
>FUSION-ENST00000525476.2:106597-ENST00000340160.7:37961|3441
MSSLAPFCR
>ENST00000460155.1|SNV-95822-C-A|6
RTGKNYTGCLPR
>ENST00000621003.4|SNV-139038-C-G|1
ELMNTGPPYTLYFGIKFYAEDPCK
>FUSION-ENST00000525476.2:106597-ENST00000340160.7:37961|3527
MVGHSVLMK
>FUSION-ENST00000525476.2:106597-ENST00000340160.7:37961|1931
FLFFKNPNLFW
>FUSION-ENST00000525476.2:106597-ENST00000340160.7:37961|369
ATQCWEPGSSGTR
>FUSION-ENST00000525476.2:106597-ENST00000340160.7:37961|982
ESEPSSGAHQGWGR
>FUSION-ENST00000525476.2:106597-ENST00000340160.7:37961|1391
EMNQMVR
>FUSION-ENST00000525476.2:106597-ENST00000340160.7:37961|5064
LKPREGCLAESKMLIPLFILLLK
>FUSION-ENST00000525476.2:106597-ENST00000340160.7:37961|472
SGGAMVSAL
>ENST00000509388.5|SNV-50869-C-G|1
ALQASGPEVLSVVPSAWTDTQ
>ENST00000325642.7|SNV-37469-G-C|3
VHFFTQDHKPSNPLEKQR
>ENST00000376619.6|MNV-22012-GCAGCC-G|6
ISGGLRISGPRR
>FUSION-ENST00000525476.2:106597-ENST00000340160.7:37961|1523
AWPGINTLK
>ENST00000431196.2|SNV-234242-T-G|7
DHLVQPLRSNGEPEPLRFTGEYCR
>ENST00000425660.5|SNV-34612-G-C|1
DKMTQDSLL
>FUSION-ENST00000525476.2:106597-ENST00000340160.7:37961|738
LLVSWRGCPAAASVLRGCVAMHR
>ENST00000521496.5|SNV-46419-G-A|3
MIMMMMKMMKMK
>FUSION-ENST00000525476.2:106597-ENST00000340160.7:37961|3212
FWLTTTSASWVR
>ENST00000530917.5|SNV-133569-G-T|3
NASPGYFM
>FUSION-ENST00000525476.2:106597-ENST00000340160.7:37961|5004
LCINVKCINIK
>ENST00000308893.9|SNV-8870-C-T|2
HCFVLRERPPTVIMDLIQR
>ENST00000654051.1|SNV-6112-G-A|2
LREPLDGDGHESTEPYAK
>FUSION-ENST00000525476.2:106597-ENST00000340160.7:37961|4899
LSLALSHRLECSGTISAHCK
>ENST00000453771.5|INDEL-51722-G-GA|8
TSAAGSR
>ENST00000325103.10|SNV-3777-G-C|1
CVLVATEGAEVLFYWTDQEFEQSLR
>FUSION-ENST00000525476.2:106597-ENST00000340160.7:37961|3950
KSAVLCVPLHVFFSSFCHLFIAK
>ENST00000485871.1|SNV-439658-G-C|3
DLDHRIPQCPRVSQER
>FUSION-ENST00000525476.2:106597-ENST00000340160.7:37961|301
VSLAASLLQCHALAQLK
>FUSION-ENST00000525476.2:106597-ENST00000340160.7:37961|3445
MPVFLFFFFFFETESR
>FUSION-ENST00000525476.2:106597-ENST00000340160.7:37961|864
FLFIEHRPLPPR
>FUSION-ENST00000525476.2:106597-ENST00000340160.7:37961|4921
MLARLVSTPDLK
>ENST00000286298.5|SNV-20505-G-A|2
TQKPKSSLLGLMEESEVFESVSAYK
>FUSION-ENST00000525476.2:106597-ENST00000340160.7:37961|4588
MVAGTCSLSYSEG
>ENST00000299563.5|SNV-72-G-T|7
MAAAGPSTRASSASAAAALSR
>FUSION-ENST00000525476.2:106597-ENST00000340160.7:37961|4451
MIATYEVCSVSYDVAFKNSSCILIK
>FUSION-ENST00000525476.2:106597-ENST00000340160.7:37961|2074
VKLHLKK
>FUSION-ENST00000525476.2:106597-ENST00000340160.7:37961|2617
SCLGCCLLSSSRN
>FUSION-ENST00000525476.2:106597-ENST00000340160.7:37961|2151
IHKDLLQLSKK
>FUSION-ENST00000525476.2:106597-ENST00000340160.7:37961|1912
RAFSDVMK
>ENST00000298784.5|SNV-57412-T-G|1
SGHFLANCMNRHVHVKDDFVR
>FUSION-ENST00000525476.2:106597-ENST00000340160.7:37961|1819
LFAEDTDATETSWRAP
>ENST00000381232.7|SNV-268682-G-A|5
NKIGGEGER
>FUSION-ENST00000525476.2:106597-ENST00000340160.7:37961|4516
VSGKGPISFFLMCLCR
>ENST00000357232.10|SNV-158809-A-T|2
AEDQGVHPQAALLVLTVVFEK
>FUSION-ENST00000525476.2:106597-ENST00000340160.7:37961|1358
MSGAWSISPSRK
>FUSION-ENST00000525476.2:106597-ENST00000340160.7:37961|4418
MIKTNFFR
>FUSION-ENST00000525476.2:106597-ENST00000340160.7:37961|4510
GAGCGPNYQGD
>FUSION-ENST00000525476.2:106597-ENST00000340160.7:37961|5019
KGPLLPGYVICQSLFGSSVPKALLT
>ENST00000418658.6|SNV-944846-A-C|1
IILNWAQVKALDNESEVKGYK
>FUSION-ENST00000525476.2:106597-ENST00000340160.7:37961|914
MVLWRPCRRPAVPSLSGSPRR
>FUSION-ENST00000525476.2:106597-ENST00000340160.7:37961|4122
MGPVMNS
>FUSION-ENST00000525476.2:106597-ENST00000340160.7:37961|4959
MLANLYF
>FUSION-ENST00000525476.2:106597-ENST00000340160.7:37961|278
RPLRSSGRASQAGAK
>FUSION-ENST00000525476.2:106597-ENST00000340160.7:37961|2783
LAAAAVLPSHPWGVHFRVKANWK
>FUSION-ENST00000525476.2:106597-ENST00000340160.7:37961|4151
WPCPELFIRGWER
>FUSION-ENST00000525476.2:106597-ENST00000340160.7:37961|4998
NQRFRETR
>FUSION-ENST00000525476.2:106597-ENST00000340160.7:37961|910
RGPLAAGSADLNPCCGTNVDESER
>ENST00000298912.9|SNV-115996-C-T|3
EQKQESLK
>FUSION-ENST00000525476.2:106597-ENST00000340160.7:37961|1433
MSPVSYLPGTCDLK
>FUSION-ENST00000525476.2:106597-ENST00000340160.7:37961|2761
MILHPSSVCYR
>FUSION-ENST00000393792.3:169-ENST00000523242.1:15321|1
ASRGQERA
>FUSION-ENST00000525476.2:106597-ENST00000340160.7:37961|2945
MNIQSQIIILILQSLRQLSSSR
>FUSION-ENST00000525476.2:106597-ENST00000340160.7:37961|1065
GDEAWEECSLACGTEWKLSSLLR
>FUSION-ENST00000525476.2:106597-ENST00000340160.7:37961|2856
MLLPVFWETRPLAFE
>FUSION-ENST00000525476.2:106597-ENST00000340160.7:37961|177
MWLEVATMRKAVEGVAWR
>ENST00000278198.2|SNV-1344433-G-C|3
HMAPSNTACCAR
>FUSION-ENST00000525476.2:106597-ENST00000340160.7:37961|2555
NWTPPHTIYKN
>FUSION-ENST00000525476.2:106597-ENST00000340160.7:37961|2724
MSSTTWLDRIILAL
>FUSION-ENST00000525476.2:106597-ENST00000340160.7:37961|3828
LVIPALWESEVGGSLEVGSSRPA
>FUSION-ENST00000525476.2:106597-ENST00000340160.7:37961|20
CCCGGPMLWATPTTQTTWSSK
>FUSION-ENST00000525476.2:106597-ENST00000340160.7:37961|3053
KHEWRWLGSMTSMTLGK
>ENST00000522362.7|SNV-5437-G-A|1
IQEVLQETLKSLGRYR
>ENST00000524792.5|MNV-120869-AG-A|9
MISVPFMPKENDGGAKK
>FUSION-ENST00000525476.2:106597-ENST00000340160.7:37961|2844
CVLQAVCCSVNT
>FUSION-ENST00000525476.2:106597-ENST00000340160.7:37961|4409
MLYQQFVQVAGVTK
>FUSION-ENST00000525476.2:106597-ENST00000340160.7:37961|272
VWSARQV
>FUSION-ENST00000525476.2:106597-ENST00000340160.7:37961|452
RRPPNLPWSPWPLPGRPPR
>FUSION-ENST00000525476.2:106597-ENST00000340160.7:37961|77
DGEVPLCREAQKLCWPR
>FUSION-ENST00000525476.2:106597-ENST00000340160.7:37961|3471
DMGLLSKGEFKFQVFLTVSAVR
>ENST00000506538.6|INDEL-12526-C-CA|4
INQPNEKCTLYSNCR
>FUSION-ENST00000525476.2:106597-ENST00000340160.7:37961|28
GRGEDGIIKGA
>FUSION-ENST00000525476.2:106597-ENST00000340160.7:37961|1072
TGLSAHR
>FUSION-ENST00000525476.2:106597-ENST00000340160.7:37961|833
QPPALLTWPGAHSVRCFRSSR
>ENST00000672018.1|SNV-27491-G-A|1
STGMYLRIRSLLK
>FUSION-ENST00000525476.2:106597-ENST00000340160.7:37961|4082
GRGRGWVGTSSAGNVTQTFR
>FUSION-ENST00000525476.2:106597-ENST00000340160.7:37961|3081
GLETLAPVTPALQPYSLTINSGGGC
>FUSION-ENST00000525476.2:106597-ENST00000340160.7:37961|3663
RCVPEGRPLK
>FUSION-ENST00000525476.2:106597-ENST00000340160.7:37961|1986
ESHSVTQAGVRCR
>FUSION-ENST00000525476.2:106597-ENST00000340160.7:37961|1652
TAWPVGR
>FUSION-ENST00000525476.2:106597-ENST00000340160.7:37961|4512
MCLCRSCFFFVFSCFWFFFFFFF
>FUSION-ENST00000525476.2:106597-ENST00000340160.7:37961|4215
IAICVFADLSHLSVHLYF
>ENST00000561142.5|SNV-2583-T-C|5
MEIRNAYAVLHDIILKNFEK
>FUSION-ENST00000525476.2:106597-ENST00000340160.7:37961|3122
MAGVHDEYDLGQVTVNGTPG
>FUSION-ENST00000525476.2:106597-ENST00000340160.7:37961|618
GVCTGTGRRQAR
>FUSION-ENST00000525476.2:106597-ENST00000340160.7:37961|3728
MVHACNPSYSGD
>FUSION-ENST00000525476.2:106597-ENST00000340160.7:37961|844
MWIPPHQAR
>FUSION-ENST00000525476.2:106597-ENST00000340160.7:37961|4973
IIQKLLWSK
>FUSION-ENST00000525476.2:106597-ENST00000340160.7:37961|3690
MMPLPSFFFFFNSPPCCGK
>ENST00000492815.5|MNV-39040-TCTA-T|2
SLLRCSNWDAETLTEDQEFTWR
>FUSION-ENST00000525476.2:106597-ENST00000340160.7:37961|2261
MPCLSLSFLLPA
>FUSION-ENST00000529047.6:105948-ENST00000340160.7:37961|13
LFSMENWGECIQKLLSGGHCKR
>FUSION-ENST00000525476.2:106597-ENST00000340160.7:37961|4289
GSERMATS
>ENST00000521496.5|SNV-46419-G-A|8
MMIMMMMKMMK
>ENST00000568085.5|MNV-93165-AC-A|2
RPSGYSWPVFAPASK
>FUSION-ENST00000525476.2:106597-ENST00000340160.7:37961|1514
QEWHLMVVF
>FUSION-ENST00000525476.2:106597-ENST00000340160.7:37961|2687
KVRPGESAAAQQVDGLRWCSG
>ENST00000367535.8|SNV-13210-C-T|1
DLKEALI
>FUSION-ENST00000525476.2:106597-ENST00000340160.7:37961|1547
SITQAGMQWR
>FUSION-ENST00000525476.2:106597-ENST00000340160.7:37961|259
MFSTGCSGSCL
>FUSION-ENST00000525476.2:106597-ENST00000340160.7:37961|2797
SNNYSYFTESQTT
>FUSION-ENST00000525476.2:106597-ENST00000340160.7:37961|3767
WPTHPVECCSAIKR
>FUSION-ENST00000525476.2:106597-ENST00000340160.7:37961|4349
ASLYSSLGNRARLSLK
>FUSION-ENST00000525476.2:106597-ENST00000340160.7:37961|3772
EYTGVAGSR
>FUSION-ENST00000525476.2:106597-ENST00000340160.7:37961|1812
MLHNISR
>FUSION-ENST00000525476.2:106597-ENST00000340160.7:37961|4729
MDAVVQSR
>FUSION-ENST00000525476.2:106597-ENST00000340160.7:37961|2111
MPVIPALWEAKVGRSPEVR
>FUSION-ENST00000525476.2:106597-ENST00000340160.7:37961|4837
LECGFMILAYLQPPPAGFK
>ENST00000636343.1|SNV-128199-G-A|2
ICESLNIPVDDSLVKEK
>FUSION-ENST00000525476.2:106597-ENST00000340160.7:37961|2529
GERIVFSTSGAK
>FUSION-ENST00000525476.2:106597-ENST00000340160.7:37961|1520
ALDKFCK
>ENST00000335503.3|SNV-233-C-A|2
ISAARGLQDVLR
>FUSION-ENST00000525476.2:106597-ENST00000340160.7:37961|697
AFYQSTRCPGR
>FUSION-ENST00000525476.2:106597-ENST00000340160.7:37961|2609
HRNELDPTSYHIQK
>FUSION-ENST00000525476.2:106597-ENST00000340160.7:37961|4092
QWEAGKGGGCACIDHCGILRA
>FUSION-ENST00000429002.6:73262-ENST00000293525.5:52613|13
VGQREPPHAPQPGDRPQRAVR
>FUSION-ENST00000525476.2:106597-ENST00000340160.7:37961|235
NQMGLVPAPIELTVWR
>FUSION-ENST00000525476.2:106597-ENST00000340160.7:37961|3632
SIFTAISEHKL
>FUSION-ENST00000525476.2:106597-ENST00000340160.7:37961|3298
MGGVVSTELKVPKEAVAIACK
>FUSION-ENST00000525476.2:106597-ENST00000340160.7:37961|1700
GNAELLI
>ENST00000267101.8|SNV-19714-C-T|6
RYLERGESIESLDPSEK
>ENST00000540892.1|SNV-199028-T-G|8
WGHILGK
>FUSION-ENST00000525476.2:106597-ENST00000340160.7:37961|1853
CLLGPGIFLPAKIVQFCLELSLWCP
>FUSION-ENST00000525476.2:106597-ENST00000340160.7:37961|863
FLFIEHRPLPPRSGNGQWVSR
>FUSION-ENST00000525476.2:106597-ENST00000340160.7:37961|1319
GGPAAPGEGPAGRGGRDSR
>FUSION-ENST00000525476.2:106597-ENST00000340160.7:37961|4983
LFRNYFGRK
>FUSION-ENST00000525476.2:106597-ENST00000340160.7:37961|2650
LDLQETSQEGSPGASTQRAQPR
>FUSION-ENST00000525476.2:106597-ENST00000340160.7:37961|1801
GGAQTRTELR
>FUSION-ENST00000525476.2:106597-ENST00000340160.7:37961|4684
APPLNTIALGVRLNM
>FUSION-ENST00000525476.2:106597-ENST00000340160.7:37961|3099
GHRGVQTSAWLGSGR
>FUSION-ENST00000525476.2:106597-ENST00000340160.7:37961|2964
RGCISFP
>FUSION-ENST00000525476.2:106597-ENST00000340160.7:37961|2059
TYGYGHTNIQVK
>FUSION-ENST00000525476.2:106597-ENST00000340160.7:37961|37
KAQRPLRPGLVPARGCR
>FUSION-ENST00000525476.2:106597-ENST00000340160.7:37961|1469
SLLSCPWLK
>FUSION-ENST00000525476.2:106597-ENST00000340160.7:37961|1279
MQLSRLGRGR
>FUSION-ENST00000525476.2:106597-ENST00000340160.7:37961|3685
LKTTELYSTGNQNMCIIRPIY
>FUSION-ENST00000525476.2:106597-ENST00000340160.7:37961|368
MATQCWEPGSSGTRWAWFLPP
>FUSION-ENST00000525476.2:106597-ENST00000340160.7:37961|1872
VQANSPVSASR
>ENST00000357232.10|SNV-158809-A-T|1
AEDQGVHPQAALLVLTVVFEKR
>ENST00000619701.5|SNV-1103-C-A|1
SAVDIELVELSYSVREGPCWRK
>FUSION-ENST00000525476.2:106597-ENST00000340160.7:37961|1381
CALASQSAGFTGVSHR
>FUSION-ENST00000525476.2:106597-ENST00000340160.7:37961|2955
LARAWAAQAPVVRVGR
>FUSION-ENST00000525476.2:106597-ENST00000340160.7:37961|3348
MVPLHSSLGNR
>FUSION-ENST00000525476.2:106597-ENST00000340160.7:37961|3027
MARVLATPLSSLFPSR
>ENST00000372731.8|SNV-38963-C-T|1
QGFVLAAYVKKLDPAQSASR
>ENST00000568085.5|MNV-93165-AC-A|5
ASTPCRGQRRPSGYSWPVFAPASK
>ENST00000377365.4|SNV-97928-G-C|4
VLLNVIQDLEKAPALTEGR
>FUSION-ENST00000525476.2:106597-ENST00000340160.7:37961|4479
ADHIVNEGSDVTE
>FUSION-ENST00000525476.2:106597-ENST00000340160.7:37961|1707
EQETALWVLLVKPSAFPGKLLSQT
>FUSION-ENST00000525476.2:106597-ENST00000340160.7:37961|4343
NPEILELNCVVTDMKNSLEAEQQI
>FUSION-ENST00000525476.2:106597-ENST00000340160.7:37961|3276
DLLTYRSVWIAQVA
>FUSION-ENST00000525476.2:106597-ENST00000340160.7:37961|1445
LSAPAARQSREILSTVHR
>ENST00000025008.10|SNV-77749-G-C|1
GLEHRLYALDQMIASCGRLVNEQK
>FUSION-ENST00000525476.2:106597-ENST00000340160.7:37961|4708
QIFFFCIFSRDR
>FUSION-ENST00000525476.2:106597-ENST00000340160.7:37961|2590
DQRLNIVKMAILPELICNPYHNPR
>FUSION-ENST00000525476.2:106597-ENST00000340160.7:37961|2323
SYPGSFLKHSFSCPLFFTVLSF
>FUSION-ENST00000525476.2:106597-ENST00000340160.7:37961|271
MKPMGVLAHSGFLR
>ENST00000550804.6|SNV-5699-C-T|5
ALATARQEHMELMEQYK
>FUSION-ENST00000525476.2:106597-ENST00000340160.7:37961|4920
LARLVSTPDLK
>FUSION-ENST00000525476.2:106597-ENST00000340160.7:37961|243
PRERAAR
>ENST00000428559.7|SNV-125405-C-T|3
IGASTLLSDIERQIYHHVIGR
>FUSION-ENST00000525476.2:106597-ENST00000340160.7:37961|3450
DAVRWPLSQGPSKAFRPQPR
>FUSION-ENST00000525476.2:106597-ENST00000340160.7:37961|3337
TKTFLHGVRALGL
>ENST00000645295.1|SNV-679-C-T|3
ASGPSVQPPPAGDGAR
>FUSION-ENST00000525476.2:106597-ENST00000340160.7:37961|3801
LTLFFFLHY
>FUSION-ENST00000525476.2:106597-ENST00000340160.7:37961|587
VGEGVSAPER
>FUSION-ENST00000525476.2:106597-ENST00000340160.7:37961|4074
LEPGLPR
>FUSION-ENST00000525476.2:106597-ENST00000340160.7:37961|409
AERKPALLLGPLR
>FUSION-ENST00000525476.2:106597-ENST00000340160.7:37961|2471
VSFQCSWSK
>FUSION-ENST00000525476.2:106597-ENST00000340160.7:37961|2520
MVAHACNPSYSGG
>FUSION-ENST00000525476.2:106597-ENST00000340160.7:37961|4572
DFTYPFIYLWTLGLVPCLSYYE
>FUSION-ENST00000529047.6:105948-ENST00000340160.7:37961|3
GKTPVERGEHLLDHPQASGELSF
>FUSION-ENST00000525476.2:106597-ENST00000340160.7:37961|4864
VSLLNFSHLKR
>FUSION-ENST00000525476.2:106597-ENST00000340160.7:37961|274
ASQAGAKVWSAR
>FUSION-ENST00000525476.2:106597-ENST00000340160.7:37961|4120
RQRVMPQPR
>FUSION-ENST00000525476.2:106597-ENST00000340160.7:37961|3140
MGIVGQCGEYSHLSNR
>ENST00000659997.1|SNV-70284-C-A|4
QCQEQRQCHCRQEATNDTR
>FUSION-ENST00000525476.2:106597-ENST00000340160.7:37961|2760
ILHPSSVCYR
>ENST00000664954.1|SNV-4689-C-G|3
GLDSEQCAQR
>FUSION-ENST00000525476.2:106597-ENST00000340160.7:37961|3704
MESRLLVAR
>FUSION-ENST00000525476.2:106597-ENST00000340160.7:37961|209
DPTFPSTWSSR
>FUSION-ENST00000525476.2:106597-ENST00000340160.7:37961|3452
DAVRWPLSQGPSK
>FUSION-ENST00000525476.2:106597-ENST00000340160.7:37961|4129
MEFRLSPDQQVP
>FUSION-ENST00000525476.2:106597-ENST00000340160.7:37961|3765
RSEVLTHATTWMNHENIVLSKR
>FUSION-ENST00000525476.2:106597-ENST00000340160.7:37961|5035
TSTMTSQRGFGK
>FUSION-ENST00000525476.2:106597-ENST00000340160.7:37961|626
MGTAQQPGGREVRGPSGR
>ENST00000524792.5|MNV-120869-AG-A|14
DTGQMISVPFMPKENDGGAKK
>FUSION-ENST00000525476.2:106597-ENST00000340160.7:37961|4626
SSRFIHVVACVR
>FUSION-ENST00000525476.2:106597-ENST00000340160.7:37961|1202
ITPGPTQRLWPPLGMGR
>FUSION-ENST00000525476.2:106597-ENST00000340160.7:37961|2484
VRLCQVKSIILWDHHR
>FUSION-ENST00000525476.2:106597-ENST00000340160.7:37961|1861
MGFALLAR
>FUSION-ENST00000525476.2:106597-ENST00000340160.7:37961|2260
PCLSLSFLLPA
>FUSION-ENST00000525476.2:106597-ENST00000340160.7:37961|205
MGTNAPVYPRPAPGWFQR
>ENST00000381232.7|SNV-268682-G-A|3
IGGEGER
>FUSION-ENST00000525476.2:106597-ENST00000340160.7:37961|2188
EISPLEDK
>FUSION-ENST00000525476.2:106597-ENST00000340160.7:37961|939
RPGPCSDPRG
>FUSION-ENST00000525476.2:106597-ENST00000340160.7:37961|4002
GHFGHCICEIFVPHQLAQQR
>FUSION-ENST00000525476.2:106597-ENST00000340160.7:37961|3997
VQPRGLCGTLGLNGLEFYPPIEII
>FUSION-ENST00000525476.2:106597-ENST00000340160.7:37961|1418
MALRFLQYLFHFLSMFLCSLLKTK
>FUSION-ENST00000525476.2:106597-ENST00000340160.7:37961|3055
SCMISVC
>FUSION-ENST00000525476.2:106597-ENST00000340160.7:37961|4500
SRLAATSASRVQVILLPQPSE
>ENST00000538116.5|SNV-27491-G-A|12
MSKFATGITPFEFENMAKSTGMYLR
>FUSION-ENST00000525476.2:106597-ENST00000340160.7:37961|3994
GWSSTLPLK
>FUSION-ENST00000525476.2:106597-ENST00000340160.7:37961|4525
SFDAQNFYIFLK
>FUSION-ENST00000525476.2:106597-ENST00000340160.7:37961|245
MAWKPRER
>FUSION-ENST00000525476.2:106597-ENST00000340160.7:37961|1424
RSRPAWPR
>FUSION-ENST00000525476.2:106597-ENST00000340160.7:37961|1082
SAWFLNDSHDGPHPSRSLL
>FUSION-ENST00000525476.2:106597-ENST00000340160.7:37961|2415
IGKSIETESR
>ENST00000561142.5|SNV-2583-T-C|10
VMEIRNAYAVLHDIILK
>ENST00000281772.14|INDEL-17072-T-TT|2
HFGSPQSSKHYQTVFFNEI
>FUSION-ENST00000525476.2:106597-ENST00000340160.7:37961|247
GQESKMAWK
>FUSION-ENST00000525476.2:106597-ENST00000340160.7:37961|2217
QWRHLGSLQPPRPGFKR
>FUSION-ENST00000525476.2:106597-ENST00000340160.7:37961|1569
EIFHMEI
>FUSION-ENST00000525476.2:106597-ENST00000340160.7:37961|3655
MLLIFLPYHFIIFSAS
>FUSION-ENST00000525476.2:106597-ENST00000340160.7:37961|3958
MFFFLHFAICLLQNPTLNR
>FUSION-ENST00000525476.2:106597-ENST00000340160.7:37961|5096
MDFHGGR
>FUSION-ENST00000525476.2:106597-ENST00000340160.7:37961|4850
MVFIFLALSIFNLIFSWN
>FUSION-ENST00000525476.2:106597-ENST00000340160.7:37961|4218
CHHAWLVFVFFVKTVLPR
>FUSION-ENST00000525476.2:106597-ENST00000340160.7:37961|3401
LLNSILGR
>FUSION-ENST00000429002.6:73262-ENST00000293525.5:52613|41
IGGHGPTLKHHDLWILLWWPR
>ENST00000377365.4|SNV-97928-G-C|3
VLLNVIQDLEKAPALTEGRNFYR
>FUSION-ENST00000525476.2:106597-ENST00000340160.7:37961|2910
MPFLLMPFPSHR
>FUSION-ENST00000525476.2:106597-ENST00000340160.7:37961|3536
MYSIAVL
>FUSION-ENST00000525476.2:106597-ENST00000340160.7:37961|1746
MHNPRPRKGICQLAFAENSK
>FUSION-ENST00000525476.2:106597-ENST00000340160.7:37961|3957
FFFLHFAICLLQNPTLNR
>FUSION-ENST00000525476.2:106597-ENST00000340160.7:37961|3813
MLVIPATQEAETRESLEPGR
>FUSION-ENST00000525476.2:106597-ENST00000340160.7:37961|3385
MLIAELVLVDSK
>FUSION-ENST00000525476.2:106597-ENST00000340160.7:37961|3766
RSEVLTHATTWMNHENIVLSK
>FUSION-ENST00000525476.2:106597-ENST00000340160.7:37961|3231
VQRQWWAK
>FUSION-ENST00000525476.2:106597-ENST00000340160.7:37961|5002
SLIISILFILENICLLQCVR
>FUSION-ENST00000525476.2:106597-ENST00000340160.7:37961|3180
LYYCCCRSNSLVSNEK
>FUSION-ENST00000525476.2:106597-ENST00000340160.7:37961|492
LRKSGGPR
>FUSION-ENST00000525476.2:106597-ENST00000340160.7:37961|5109
MCHHTWLSFFFSFFFLR
>ENST00000287777.5|SNV-3406-G-T|3
FEWKELAPMQTSRSLFGATVHDGR
>FUSION-ENST00000525476.2:106597-ENST00000340160.7:37961|4502
RHHTWLILYF
>FUSION-ENST00000550730.1:6692-ENST00000322569.9:528|110
VQRELPGGQGGQSCR
>ENST00000548547.5|SNV-3411-G-A|1
NPGTSTTPSQPNSAGVQNTEMGPCR
>FUSION-ENST00000525476.2:106597-ENST00000340160.7:37961|2683
VEGCTLFLIN
>FUSION-ENST00000525476.2:106597-ENST00000340160.7:37961|1539
ARSRLTATSASQAQATLLPQPPE
>FUSION-ENST00000525476.2:106597-ENST00000340160.7:37961|5127
RPLESAWR
>FUSION-ENST00000525476.2:106597-ENST00000340160.7:37961|2790
MGCGGVAGRRLTAR
>FUSION-ENST00000525476.2:106597-ENST00000340160.7:37961|1089
LGLRCSQVPSHVEPG
>FUSION-ENST00000525476.2:106597-ENST00000340160.7:37961|2758
ILHPSSVCYRQFVAQ
>ENST00000506538.6|INDEL-12526-C-CA|2
CTLYSNCR
>ENST00000046087.7|SNV-39493-C-T|1
SPHVLCVTQQL
>FUSION-ENST00000525476.2:106597-ENST00000340160.7:37961|4605
MAHTCNPSTLGGRGR
>FUSION-ENST00000525476.2:106597-ENST00000340160.7:37961|3659
CVPEGRPLKWPLRGQPSFMV
>FUSION-ENST00000525476.2:106597-ENST00000340160.7:37961|295
CQHLFRRGR
>FUSION-ENST00000525476.2:106597-ENST00000340160.7:37961|4204
MDDRPEVQRGSVSLSASLGR
>FUSION-ENST00000525476.2:106597-ENST00000340160.7:37961|1670
CHCELKGWHTPVSGLGFVQPEDR
>FUSION-ENST00000525476.2:106597-ENST00000340160.7:37961|2669
DSQVAGQDLRHSSA
>FUSION-ENST00000525476.2:106597-ENST00000340160.7:37961|5147
GVFTRSSCGCQQFGMSGLKLNQ
>FUSION-ENST00000525476.2:106597-ENST00000340160.7:37961|702
SPPLAACSGAGRAGTR
>FUSION-ENST00000525476.2:106597-ENST00000340160.7:37961|1878
MAPSRLTATSASR
>ENST00000419755.3|SNV-14482-A-G|1
GFTHKGKK
>FUSION-ENST00000525476.2:106597-ENST00000340160.7:37961|2212
FSCLSLPSSWEAGIIGAR
>ENST00000310864.11|MNV-35875-TG-T|2
LLLLMAESHQEILILLRQSTSTK
>FUSION-ENST00000525476.2:106597-ENST00000340160.7:37961|542
MAPMPAQGTCR
>ENST00000296181.9|INDEL-81661-A-AA|3
KPLYAVQEFYSPDTWNNGGDFRWR
>FUSION-ENST00000525476.2:106597-ENST00000340160.7:37961|2101
MNSMYLSPSFNNDHFVSLYNTVLNC
>FUSION-ENST00000525476.2:106597-ENST00000340160.7:37961|4055
DWRALNCSSIFILKCR
>FUSION-ENST00000525476.2:106597-ENST00000340160.7:37961|2642
LGAVARTCNPSTLGGQGGR
>FUSION-ENST00000525476.2:106597-ENST00000340160.7:37961|4164
NAPFSNPAFSQLTEWLKEDK
>FUSION-ENST00000525476.2:106597-ENST00000340160.7:37961|1513
MLARVVLNS
>ENST00000570285.1|SNV-73502-T-C|1
SASVWVGCISGTESAAKKIQF
>FUSION-ENST00000525476.2:106597-ENST00000340160.7:37961|2476
DGVLPCWPGWS
>ENST00000530917.5|SNV-133569-G-T|5
ADECITWIFH
>ENST00000393830.4|SNV-79892-C-G|2
LKIDVSDTDLGIFR
>FUSION-ENST00000525476.2:106597-ENST00000340160.7:37961|333
MSASLQER
>ENST00000492432.5|INDEL-108515-A-AA|3
FLKLFLISETQKNGFER
>FUSION-ENST00000525476.2:106597-ENST00000340160.7:37961|1629
LGTGFCIGKSTWCPR
>FUSION-ENST00000525476.2:106597-ENST00000340160.7:37961|2985
TGTCSLLHNFLSDDR
>FUSION-ENST00000525476.2:106597-ENST00000340160.7:37961|3639
MSVLFANKK
>ENST00000670357.1|SNV-15574-C-G|3
RSKSIYTPLELQ
>FUSION-ENST00000525476.2:106597-ENST00000340160.7:37961|3781
TRGGQPG
>FUSION-ENST00000525476.2:106597-ENST00000340160.7:37961|3376
GILIALHVNFSLMQNSLRGGKR
>FUSION-ENST00000525476.2:106597-ENST00000340160.7:37961|4022
GFGVQKRQGICCQQGT
>FUSION-ENST00000550730.1:6692-ENST00000322569.9:528|100
VGKMGWR
>FUSION-ENST00000525476.2:106597-ENST00000340160.7:37961|1489
FEESKPVILWNFPEFEFAPCFLLIK
>FUSION-ENST00000525476.2:106597-ENST00000340160.7:37961|2638
TCNPSTLGGQGGR
>FUSION-ENST00000525476.2:106597-ENST00000340160.7:37961|2759
MILHPSSVCYRQFVAQ
>FUSION-ENST00000525476.2:106597-ENST00000340160.7:37961|2835
LLGISNC
>FUSION-ENST00000525476.2:106597-ENST00000340160.7:37961|3077
MSQDKDETDVSTTQS
>ENST00000382899.8|SNV-234242-T-G|1
LRTLKQCQTLR
>ENST00000472190.5|SNV-52866-C-A|4
ATIKNSESYIRLGSR
>FUSION-ENST00000429002.6:73262-ENST00000293525.5:52613|4
QGALPGAAEQTAGDKAAVLPEPR
>FUSION-ENST00000525476.2:106597-ENST00000340160.7:37961|1516
LSSACGPPPEGLPGAQHCIYKAPR
>FUSION-ENST00000525476.2:106597-ENST00000340160.7:37961|3647
ACVFEQYEIWAP
>FUSION-ENST00000525476.2:106597-ENST00000340160.7:37961|1074
LPSPQASVAIHVKP
>FUSION-ENST00000525476.2:106597-ENST00000340160.7:37961|3897
SHHVQQEHSYIWLLEHMSKNFCGV
>ENST00000278198.2|SNV-1344032-G-C|1
TLSYISEGAFEGLSNLR
>FUSION-ENST00000525476.2:106597-ENST00000340160.7:37961|2586
MAILPELICNPYHNPRCLH
>FUSION-ENST00000525476.2:106597-ENST00000340160.7:37961|4585
NNASMNMGVQISL
>ENST00000674083.1|SNV-579022-C-G|1
VIWTCPSNPNGVVTEYSIYVNNK
>ENST00000447459.7|SNV-272266-C-A|2
HQPHMEDSWPR
>FUSION-ENST00000525476.2:106597-ENST00000340160.7:37961|1242
WETRWRPGPSPLLRVNITGK
>FUSION-ENST00000525476.2:106597-ENST00000340160.7:37961|2674
MISLDNLSTRDSQVAGQDLR
>FUSION-ENST00000525476.2:106597-ENST00000340160.7:37961|3849
ATLWIYNGR
>FUSION-ENST00000525476.2:106597-ENST00000340160.7:37961|4674
HQTQLILYFFLVETGFLHVGQDDLK
>FUSION-ENST00000525476.2:106597-ENST00000340160.7:37961|1114
ASPGGSRAR
>FUSION-ENST00000525476.2:106597-ENST00000340160.7:37961|629
GTAQQPGGR
>FUSION-ENST00000525476.2:106597-ENST00000340160.7:37961|938
QDIDGAPALLQSPR
>FUSION-ENST00000525476.2:106597-ENST00000340160.7:37961|4776
VSQPMCLK
>FUSION-ENST00000525476.2:106597-ENST00000340160.7:37961|2160
MGITENGFMPR
>FUSION-ENST00000393792.3:169-ENST00000523242.1:15321|4
TVTESVGKASR
>FUSION-ENST00000525476.2:106597-ENST00000340160.7:37961|2258
GGQGWTGR
>FUSION-ENST00000525476.2:106597-ENST00000340160.7:37961|776
TLNGYLGSKEPFAGLCYWRL
>FUSION-ENST00000525476.2:106597-ENST00000340160.7:37961|1679
MPASRPQVHSL
>ENST00000489133.6|MNV-39040-TCTA-T|1
SLLRCSNWDAET
>FUSION-ENST00000525476.2:106597-ENST00000340160.7:37961|1135
FKGGDSVWFIVLVRPKVK
>ENST00000368586.10|SNV-20306-G-C|5
LRLCTTLYQAPQR
>FUSION-ENST00000525476.2:106597-ENST00000340160.7:37961|4400
LLGSGGVRTS
>FUSION-ENST00000525476.2:106597-ENST00000340160.7:37961|3974
LSCLSSWRWSAL
>FUSION-ENST00000525476.2:106597-ENST00000340160.7:37961|1309
RVVHSYEVSEDAQGWEQGRAACR
>ENST00000530917.5|SNV-133569-G-T|1
HHLDISW
>FUSION-ENST00000525476.2:106597-ENST00000340160.7:37961|686
SHVLPRLYTGYGVLSPPGRK
>ENST00000461701.5|SNV-3912-G-A|1
SACTTRSSRHR
>FUSION-ENST00000525476.2:106597-ENST00000340160.7:37961|424
REGWGLQGQAPQSK
>FUSION-ENST00000525476.2:106597-ENST00000340160.7:37961|4741
HMWPNVSK
>FUSION-ENST00000525476.2:106597-ENST00000340160.7:37961|1385
MLPRWVSNS
>FUSION-ENST00000525476.2:106597-ENST00000340160.7:37961|3152
AQGAFCRMDHEPR
>FUSION-ENST00000525476.2:106597-ENST00000340160.7:37961|3670
MGEILLNSFSQQGTSLR
>FUSION-ENST00000525476.2:106597-ENST00000340160.7:37961|1179
GIDQGRV
>FUSION-ENST00000525476.2:106597-ENST00000340160.7:37961|3732
FWNWIVGYQHYK
>ENST00000645295.1|SNV-679-C-T|4
KASGPSVQPPPAGDGARER
>ENST00000262457.7|INDEL-201410-C-CA|1
LCSGELA
>FUSION-ENST00000525476.2:106597-ENST00000340160.7:37961|2447
KQNPGPEGQR
>FUSION-ENST00000525476.2:106597-ENST00000340160.7:37961|1717
AGSAWNGASQKGCR
>FUSION-ENST00000525476.2:106597-ENST00000340160.7:37961|2736
HLLCGHHSKISNSGCPELHLR
>FUSION-ENST00000525476.2:106597-ENST00000340160.7:37961|404
SQTHAEGHNR
>FUSION-ENST00000525476.2:106597-ENST00000340160.7:37961|2711
HSLGQDGGIK
>FUSION-ENST00000525476.2:106597-ENST00000340160.7:37961|497
DSVRSTSPVMLRK
>FUSION-ENST00000525476.2:106597-ENST00000340160.7:37961|2177
IHPPWPPK
>FUSION-ENST00000525476.2:106597-ENST00000340160.7:37961|3900
MSHHVQQEHSYIWLLEHMSK
>FUSION-ENST00000525476.2:106597-ENST00000340160.7:37961|3026
ARVLATPLSSLFPSR
>FUSION-ENST00000525476.2:106597-ENST00000340160.7:37961|3687
SGTLNGGTR
>ENST00000524792.5|MNV-120869-AG-A|17
VLIKDTGQMISVPFMPKENDGGAK
>FUSION-ENST00000525476.2:106597-ENST00000340160.7:37961|1196
LWPPLGMGRCLWRSSSR
>FUSION-ENST00000525476.2:106597-ENST00000340160.7:37961|2398
GQGWARWLMPVIPALWDA
>ENST00000242108.9|SNV-1616-G-A|2
MDDINAAFLDRIR
>FUSION-ENST00000525476.2:106597-ENST00000340160.7:37961|1715
GCRLVALAGNVPL
>ENST00000299563.5|SNV-72-G-T|1
ASSASAAAALSRRGR
>FUSION-ENST00000525476.2:106597-ENST00000340160.7:37961|4892
MFNLNCQIF
>FUSION-ENST00000525476.2:106597-ENST00000340160.7:37961|2014
GNNLFVTALVWAAITQYHRFIKQQK
>FUSION-ENST00000525476.2:106597-ENST00000340160.7:37961|1266
GWPRPWKGLQGTVLSLTPTCRR
>FUSION-ENST00000525476.2:106597-ENST00000340160.7:37961|4150
WPCPELFIRGWERGNAR
>FUSION-ENST00000525476.2:106597-ENST00000340160.7:37961|1244
WSARWETRWRPGPSPLLR
>ENST00000398212.7|SNV-368-G-T|3
AHFSSEDQAMLQAMLRLLFQSVKEK
>FUSION-ENST00000525476.2:106597-ENST00000340160.7:37961|1538
MHPPWPPK
>FUSION-ENST00000525476.2:106597-ENST00000340160.7:37961|2325
SYPGSFLK
>FUSION-ENST00000525476.2:106597-ENST00000340160.7:37961|3661
CVPEGRPLK
>FUSION-ENST00000525476.2:106597-ENST00000340160.7:37961|5066
TQELVSCVRFPAVLPWS
>FUSION-ENST00000525476.2:106597-ENST00000340160.7:37961|4028
EEKGLVGPEDS
>FUSION-ENST00000525476.2:106597-ENST00000340160.7:37961|2372
LVTNSWPQVICLLRPPK
>FUSION-ENST00000429002.6:73262-ENST00000293525.5:52613|12
EPPHAPQPGDRPQR
>FUSION-ENST00000525476.2:106597-ENST00000340160.7:37961|3635
MSIFTAISEHK
>FUSION-ENST00000525476.2:106597-ENST00000340160.7:37961|4004
MAPKGHFGHCICEIFVPHQLAQQR
>ENST00000296181.9|INDEL-81661-A-AA|2
WRLQKYYSTDY
>FUSION-ENST00000525476.2:106597-ENST00000340160.7:37961|2192
EGVESRGK
>FUSION-ENST00000525476.2:106597-ENST00000340160.7:37961|4718
RSFTVLARMVSIS
>FUSION-ENST00000525476.2:106597-ENST00000340160.7:37961|286
VPQGTAGKVSVSSAEGVR
>FUSION-ENST00000525476.2:106597-ENST00000340160.7:37961|1295
MVLAFLWGHCGVGKGPHSF
>FUSION-ENST00000525476.2:106597-ENST00000340160.7:37961|1987
MESHSVTQAGVRCR
>FUSION-ENST00000525476.2:106597-ENST00000340160.7:37961|121
ERPGRQLHLWVLPWR
>ENST00000485713.5|SNV-12776-G-A|4
TLAHGAVLLDLDQQTLPR
>FUSION-ENST00000525476.2:106597-ENST00000340160.7:37961|3571
MCFSVTF
>FUSION-ENST00000525476.2:106597-ENST00000340160.7:37961|3260
RPQPSPVIR
>FUSION-ENST00000525476.2:106597-ENST00000340160.7:37961|3485
MPEPSSSLPGLILFSVT
>FUSION-ENST00000525476.2:106597-ENST00000340160.7:37961|1213
PRAGSRAGQPAVGAGADHSR
>ENST00000361354.9|SNV-36717-T-A|3
THGASDR
>FUSION-ENST00000525476.2:106597-ENST00000340160.7:37961|1620
NVCERGRR
>FUSION-ENST00000525476.2:106597-ENST00000340160.7:37961|1103
VIILKALRGYYK
>FUSION-ENST00000525476.2:106597-ENST00000340160.7:37961|3256
YLSGAPCILDLPR
>ENST00000271588.9|SNV-336242-G-T|3
WDLWGPGLSPK
>FUSION-ENST00000525476.2:106597-ENST00000340160.7:37961|1762
LCWWPGCVT
>FUSION-ENST00000525476.2:106597-ENST00000340160.7:37961|1903
YFLAQSLFIPIPTTVVQVLIVSCPH
>FUSION-ENST00000525476.2:106597-ENST00000340160.7:37961|580
RECSRVWGTHPHR
>FUSION-ENST00000525476.2:106597-ENST00000340160.7:37961|4982
NYFGRKQLIFNLLK
>FUSION-ENST00000525476.2:106597-ENST00000340160.7:37961|4504
ARSRLAATSASR
>ENST00000349466.6|SNV-23684-G-T|3
TSPTEVLADNTNDLEK
>ENST00000355585.9|SNV-94866-G-A|2
TPTWTDRVLWWR
>FUSION-ENST00000525476.2:106597-ENST00000340160.7:37961|2287
VGTRVFSACSRPR
>FUSION-ENST00000525476.2:106597-ENST00000340160.7:37961|3528
LMTERLF
>FUSION-ENST00000525476.2:106597-ENST00000340160.7:37961|4796
FFSSRPWK
>FUSION-ENST00000525476.2:106597-ENST00000340160.7:37961|5077
MRGGHVGEGSPQTTCLMELKK
>FUSION-ENST00000525476.2:106597-ENST00000340160.7:37961|4971
LLWSKTIDFQFVK
>FUSION-ENST00000525476.2:106597-ENST00000340160.7:37961|2443
QNPGPEGQRSRLK
>FUSION-ENST00000525476.2:106597-ENST00000340160.7:37961|4753
DGVSPCWAGWSR
>ENST00000561142.5|SNV-2583-T-C|11
MVMEIRNAYAVLHDIILK
>FUSION-ENST00000525476.2:106597-ENST00000340160.7:37961|677
SLHLQARVGRLPKPMLLQVR
>FUSION-ENST00000525476.2:106597-ENST00000340160.7:37961|155
RGHKVPK
>FUSION-ENST00000525476.2:106597-ENST00000340160.7:37961|220
EHARWTQLGGVT
>FUSION-ENST00000525476.2:106597-ENST00000340160.7:37961|1267
GWPRPWKGLQGTVLSLTPTCR
>ENST00000376619.6|MNV-22012-GCAGCC-G|1
GSWRSGHG
>FUSION-ENST00000525476.2:106597-ENST00000340160.7:37961|3451
MDAVRWPLSQGPSKAFRPQPR
>FUSION-ENST00000525476.2:106597-ENST00000340160.7:37961|3544
MGTKGPLPSFTSTGELS
>FUSION-ENST00000525476.2:106597-ENST00000340160.7:37961|3537
SQWAAFSL
>FUSION-ENST00000525476.2:106597-ENST00000340160.7:37961|328
SASLQERQGRGSGADR
>FUSION-ENST00000525476.2:106597-ENST00000340160.7:37961|3938
MLKQNSK
>FUSION-ENST00000525476.2:106597-ENST00000340160.7:37961|4193
MVWQGVTVHR
>FUSION-ENST00000525476.2:106597-ENST00000340160.7:37961|824
LGRQPALGGLAAR
>FUSION-ENST00000525476.2:106597-ENST00000340160.7:37961|2036
MKLPYLFIYFLRWSLALSLQPR
>ENST00000360256.9|SNV-96112-G-C|2
NVSSTDSGRLFK
>FUSION-ENST00000525476.2:106597-ENST00000340160.7:37961|455
HTLPRQR
>FUSION-ENST00000525476.2:106597-ENST00000340160.7:37961|883
VQGRGPRACVGR
>FUSION-ENST00000550730.1:6692-ENST00000322569.9:528|112
MRVQRELPGGQGGQSCR
>FUSION-ENST00000529047.6:106597-ENST00000340160.7:37961|4
GANAVGYTNYPDNVVFKVYPEATVR
>FUSION-ENST00000525476.2:106597-ENST00000340160.7:37961|3673
VSLTFKV
>FUSION-ENST00000525476.2:106597-ENST00000340160.7:37961|4710
PFSCLSLPSSWGTTGACHHAR
>FUSION-ENST00000525476.2:106597-ENST00000340160.7:37961|3170
CFTEYPVRNGL
>FUSION-ENST00000525476.2:106597-ENST00000340160.7:37961|2634
EAANQVAFPQKAK
>FUSION-ENST00000525476.2:106597-ENST00000340160.7:37961|766
HTRVSQVHAHVNTRMP
>FUSION-ENST00000525476.2:106597-ENST00000340160.7:37961|4192
VWQGVTVHR
>FUSION-ENST00000525476.2:106597-ENST00000340160.7:37961|4647
LQVIRPPRPPK
>FUSION-ENST00000525476.2:106597-ENST00000340160.7:37961|5003
CINIKSLIISILFILENICLLQCVR
>ENST00000659997.1|SNV-70284-C-A|3
QCHCRQEATNDTR
>FUSION-ENST00000525476.2:106597-ENST00000340160.7:37961|841
WIPPHQARAQVM
>FUSION-ENST00000525476.2:106597-ENST00000340160.7:37961|4650
MISNSRLQVIRPPRPPKVLGLQV
>FUSION-ENST00000525476.2:106597-ENST00000340160.7:37961|3310
MGQTQSFPQR
>FUSION-ENST00000525476.2:106597-ENST00000340160.7:37961|1396
PLHSSLGNKSETPSQKK
>FUSION-ENST00000525476.2:106597-ENST00000340160.7:37961|1898
MAGAGALYLGKDAVAQWSKAGP
>FUSION-ENST00000525476.2:106597-ENST00000340160.7:37961|4598
QITRSGDR
>FUSION-ENST00000525476.2:106597-ENST00000340160.7:37961|4701
IRASASQSVGITGVSHR
>FUSION-ENST00000525476.2:106597-ENST00000340160.7:37961|2068
MYRLRYV
>ENST00000616430.1|SNV-203-G-C|2
MGGSCAHRRR
>FUSION-ENST00000525476.2:106597-ENST00000340160.7:37961|2354
MTEPDCLR
>FUSION-ENST00000525476.2:106597-ENST00000340160.7:37961|2941
HVNICLLINR
>FUSION-ENST00000525476.2:106597-ENST00000340160.7:37961|719
MSCGCFGVEGMRGHAQG
>FUSION-ENST00000525476.2:106597-ENST00000340160.7:37961|1100
ALRGYYKNQHK
>FUSION-ENST00000525476.2:106597-ENST00000340160.7:37961|1403
MPIIPATWEAEAGELPEPGRQRLQ
>ENST00000514203.1|SNV-139038-C-G|2
YSIDFVFEQIHALHIQKALFK
>FUSION-ENST00000525476.2:106597-ENST00000340160.7:37961|2509
GKDNPQSGRTFWK
>FUSION-ENST00000525476.2:106597-ENST00000340160.7:37961|3021
RSSVTHLVCESQLPWFPDT
>FUSION-ENST00000525476.2:106597-ENST00000340160.7:37961|420
EGWGLQGQAPQSKGHISQAVK
>FUSION-ENST00000525476.2:106597-ENST00000340160.7:37961|3407
SAVILEG
>FUSION-ENST00000525476.2:106597-ENST00000340160.7:37961|2875
SLCLYFSIGASDLPK
>ENST00000361428.3|SNV-30925-A-C|1
ESVNQDQESQELRKSEDCR
>FUSION-ENST00000525476.2:106597-ENST00000340160.7:37961|4928
MFCLFIFVYFETV
>FUSION-ENST00000525476.2:106597-ENST00000340160.7:37961|4669
LPTSGDPPASASQSAGITGVSHR
>FUSION-ENST00000525476.2:106597-ENST00000340160.7:37961|2943
MFKHVNICLLINR
>FUSION-ENST00000525476.2:106597-ENST00000340160.7:37961|2084
DQPDQHGENPSLLKIQN
>FUSION-ENST00000525476.2:106597-ENST00000340160.7:37961|1306
VVHSYEVSEDAQGWEQGRAACRGGR
>FUSION-ENST00000525476.2:106597-ENST00000340160.7:37961|678
SLHLQARVGR
>FUSION-ENST00000525476.2:106597-ENST00000340160.7:37961|4357
HSLFQPR
>FUSION-ENST00000525476.2:106597-ENST00000340160.7:37961|2259
MGGQGWTGR
>FUSION-ENST00000525476.2:106597-ENST00000340160.7:37961|141
MSRTWYWGQR
>FUSION-ENST00000525476.2:106597-ENST00000340160.7:37961|2561
IGWARWLTPVIPALWEAK
>FUSION-ENST00000525476.2:106597-ENST00000340160.7:37961|371
IGILILSAQQCSPGHVT
>FUSION-ENST00000525476.2:106597-ENST00000340160.7:37961|145
LFSMENWGGRLACCAAPGR
>ENST00000288986.6|INDEL-83877-C-CA|1
LCYRYAE
>FUSION-ENST00000525476.2:106597-ENST00000340160.7:37961|1156
LGAAICGSGNPGA
>FUSION-ENST00000525476.2:106597-ENST00000340160.7:37961|2702
MPSSFRLGKGVGSAENASLLDWD
>ENST00000376619.6|MNV-22012-GCAGCC-G|3
GEPTRRGSWR
>FUSION-ENST00000525476.2:106597-ENST00000340160.7:37961|2251
IWAGCLLGNLSVNTWELSWGRG
>ENST00000526493.1|SNV-133569-G-T|4
MNASPGYFMVLIQS
>ENST00000490468.5|SNV-22807-C-A|3
QQHELELLREKHAR
>FUSION-ENST00000525476.2:106597-ENST00000340160.7:37961|4309
MNTVEGKTFNCNYWTFES
>ENST00000357248.8|SNV-123810-G-C|1
VLLFCHMTSLMTIMEDYFAFR
>FUSION-ENST00000525476.2:106597-ENST00000340160.7:37961|3350
MARPCNPSYSGS
>FUSION-ENST00000525476.2:106597-ENST00000340160.7:37961|1661
MFVTQAWRFSCTVSVDPQDDLLR
>FUSION-ENST00000525476.2:106597-ENST00000340160.7:37961|4415
IKTNFFRTR
>FUSION-ENST00000525476.2:106597-ENST00000340160.7:37961|1006
MPYSVDLVHAQIHVAEGR
>FUSION-ENST00000525476.2:106597-ENST00000340160.7:37961|4508
MFRSWIWCQVR
>ENST00000256785.5|SNV-5494-G-A|1
GWSPTPKCLRMCSFPFVK
>FUSION-ENST00000525476.2:106597-ENST00000340160.7:37961|2861
MHSHISSSQ
>FUSION-ENST00000525476.2:106597-ENST00000340160.7:37961|988
AEGDASSPVHR
>FUSION-ENST00000525476.2:106597-ENST00000340160.7:37961|1617
GGSWEDSDSS
>ENST00000393238.7|SNV-222610-G-C|4
QQAARIKQVFQK
>FUSION-ENST00000525476.2:106597-ENST00000340160.7:37961|5142
MHGGLHQEQLWMPAVWHVR
>FUSION-ENST00000525476.2:106597-ENST00000340160.7:37961|1077
TRGNPASVGSRLPSPQASVAIHVKP
>FUSION-ENST00000525476.2:106597-ENST00000340160.7:37961|1206
SWRRITPGPTQR
>FUSION-ENST00000525476.2:106597-ENST00000340160.7:37961|627
GTAQQPGGREVR
>FUSION-ENST00000525476.2:106597-ENST00000340160.7:37961|4828
RGPANFCIFSRDGVSPYWPG
>FUSION-ENST00000525476.2:106597-ENST00000340160.7:37961|812
PPRPLKPAR
>FUSION-ENST00000525476.2:106597-ENST00000340160.7:37961|1092
GVCLLWSTGFVSDR
>FUSION-ENST00000525476.2:106597-ENST00000340160.7:37961|2714
PAGTVIATRHSLGQDGGIK
>FUSION-ENST00000525476.2:106597-ENST00000340160.7:37961|3526
VGHSVLMK
>FUSION-ENST00000525476.2:106597-ENST00000340160.7:37961|4894
LRLNLPSSWDYR
>ENST00000437629.6|SNV-57412-T-G|2
SGHFLANCMNR
>FUSION-ENST00000525476.2:106597-ENST00000340160.7:37961|3693
LLRYLLLDSSLR
>ENST00000650225.1|SNV-174505-C-A|2
GSKAIQEALDLK
>FUSION-ENST00000550730.1:6692-ENST00000322569.9:528|68
CGCRGSCQVGK
>FUSION-ENST00000525476.2:106597-ENST00000340160.7:37961|4130
CNNFCTNEITHVHSVQMK
>ENST00000355522.5|SNV-805-G-A|1
LIPRLALAALR
>FUSION-ENST00000525476.2:106597-ENST00000340160.7:37961|1832
MGTTMPS
>FUSION-ENST00000525476.2:106597-ENST00000340160.7:37961|1069
TGLSAHRRGDEAWEECSLACGTEWK
>FUSION-ENST00000429002.6:71331-ENST00000652389.1:36395|4
LFKSLCVPYFVLELDQTGK
>FUSION-ENST00000525476.2:106597-ENST00000340160.7:37961|1045
LVSNSWPRGIHPLWPPKVLGLQA
>FUSION-ENST00000525476.2:106597-ENST00000340160.7:37961|4241
ELTADVLFLIISLMCV
>ENST00000547988.5|SNV-5699-C-T|3
MELMEQYKVGAGPGR
>ENST00000343070.7|MNV-93165-AC-A|6
SYPSSEMRASTPCRGQR
>FUSION-ENST00000525476.2:106597-ENST00000340160.7:37961|1479
LCPTRAPSS
>FUSION-ENST00000525476.2:106597-ENST00000340160.7:37961|2078
ESRSVTPAQATRVK
>FUSION-ENST00000525476.2:106597-ENST00000340160.7:37961|4887
GITVYPVTFVGHLRCFYFLASTNK
>FUSION-ENST00000525476.2:106597-ENST00000340160.7:37961|3005
MSGDGWGP
>FUSION-ENST00000525476.2:106597-ENST00000340160.7:37961|2670
DSQVAGQDLR
>ENST00000424320.5|SNV-102598-G-T|2
SECAREGGK
>FUSION-ENST00000525476.2:106597-ENST00000340160.7:37961|3742
SQQRYSNTK
>FUSION-ENST00000525476.2:106597-ENST00000340160.7:37961|3239
EGAFPTQ
>FUSION-ENST00000525476.2:106597-ENST00000340160.7:37961|2257
MGGQGWTGRVH
>FUSION-ENST00000525476.2:106597-ENST00000340160.7:37961|3177
SNSLVSNEKFIPTR
>FUSION-ENST00000525476.2:106597-ENST00000340160.7:37961|1640
GLPPWPSVHLGGEGVGK
>FUSION-ENST00000525476.2:106597-ENST00000340160.7:37961|867
KFLFIEHRPLPPR
>FUSION-ENST00000525476.2:106597-ENST00000340160.7:37961|4341
KNSLEAEQQI
>FUSION-ENST00000550730.1:6692-ENST00000322569.9:528|107
ELPGGQGGQSCRR
>FUSION-ENST00000525476.2:106597-ENST00000340160.7:37961|1448
RLSAPAARQSR
>FUSION-ENST00000525476.2:106597-ENST00000340160.7:37961|1301
GGPLKGSGK
>FUSION-ENST00000525476.2:106597-ENST00000340160.7:37961|576
MSEGPGRPPSALLFPPWGK
>ENST00000360772.7|SNV-90528-C-A|5
GDVKLVASSHIYK
>ENST00000505388.5|SNV-19894-C-G|8
EARNCLGFLR
>ENST00000538116.5|SNV-27491-G-A|4
AKSTGMYLRIR
>FUSION-ENST00000525476.2:106597-ENST00000340160.7:37961|3555
HLWKCWSCGCTSGSAS
>FUSION-ENST00000525476.2:106597-ENST00000340160.7:37961|3042
MKKTPIK
>FUSION-ENST00000525476.2:106597-ENST00000340160.7:37961|608
GWGDGTSRGR
>FUSION-ENST00000525476.2:106597-ENST00000340160.7:37961|4304
MVHRHTNQHMHHESPR
>FUSION-ENST00000525476.2:106597-ENST00000340160.7:37961|1678
PASRPQVHSL
>FUSION-ENST00000525476.2:106597-ENST00000340160.7:37961|2625
ICSPRSHE
>FUSION-ENST00000525476.2:106597-ENST00000340160.7:37961|1665
MLILERPGFQIWEGSAIR
>FUSION-ENST00000525476.2:106597-ENST00000340160.7:37961|4169
TSLILLLCQVRC
>FUSION-ENST00000525476.2:106597-ENST00000340160.7:37961|1723
AVKMAGSAWNGASQK
>FUSION-ENST00000525476.2:106597-ENST00000340160.7:37961|2142
TTSPAEKWANDVNRQFTK
>FUSION-ENST00000525476.2:106597-ENST00000340160.7:37961|870
LPLLPALGGPPDR
>FUSION-ENST00000525476.2:106597-ENST00000340160.7:37961|4478
MCFTIGPVLNDWGVQR
>FUSION-ENST00000525476.2:106597-ENST00000340160.7:37961|4600
AHTCNPSTLGGRGRQITR
>FUSION-ENST00000525476.2:106597-ENST00000340160.7:37961|3364
LLVPYLYPVPSWITALLAFGETK
>FUSION-ENST00000525476.2:106597-ENST00000340160.7:37961|868
MKFLFIEHRPLPPR
>FUSION-ENST00000525476.2:106597-ENST00000340160.7:37961|361
STLMCSGTSYVFVPLLPIKNVFHR
>ENST00000335503.3|SNV-233-C-A|4
AQAALAVKISAAR
>FUSION-ENST00000525476.2:106597-ENST00000340160.7:37961|4265
KRCFAHK
>ENST00000264245.9|SNV-121310-C-G|1
DDSPSSVESSKEEKPKQDPGAIK
>FUSION-ENST00000525476.2:106597-ENST00000340160.7:37961|4531
MMPRLVLNS
>ENST00000419755.3|SNV-14482-A-G|6
VHKVLVVGSTQDSLRGFTHK
>FUSION-ENST00000525476.2:106597-ENST00000340160.7:37961|1053
LSGWLLWLAGGMEAPPSP
>ENST00000453771.5|INDEL-51722-G-GA|7
TSAAGSRETK
>FUSION-ENST00000525476.2:106597-ENST00000340160.7:37961|2836
CVGVCGCVYIYIYIFFFFFFFS
>FUSION-ENST00000525476.2:106597-ENST00000340160.7:37961|714
MLAPSVAALALLSLCRLCPPTLSR
>ENST00000369512.3|SNV-51803-C-G|1
EAADTQDLDFEVGGAAPFNRTDRSK
>FUSION-ENST00000525476.2:106597-ENST00000340160.7:37961|2618
MSCLGCCLLSSSRN
>FUSION-ENST00000525476.2:106597-ENST00000340160.7:37961|1902
MAGAGALYLGK
>FUSION-ENST00000525476.2:106597-ENST00000340160.7:37961|1731
GKQGEGSLGDGGCFSLTHSLLFPHF
>ENST00000261405.9|SNV-72026-G-A|2
GQVYLQCRTPCNLTCR
>FUSION-ENST00000525476.2:106597-ENST00000340160.7:37961|4792
MILKYSKLFF
>FUSION-ENST00000525476.2:106597-ENST00000340160.7:37961|2483
RFSCLSLLSIWDYR
>FUSION-ENST00000525476.2:106597-ENST00000340160.7:37961|3183
RLYYCCCR
>FUSION-ENST00000525476.2:106597-ENST00000340160.7:37961|1364
MCLGLPKCWVYRCEPPCPT
>FUSION-ENST00000525476.2:106597-ENST00000340160.7:37961|4619
FIHVVACVRISFFFFLRWSLALSPR
>FUSION-ENST00000525476.2:106597-ENST00000340160.7:37961|1724
ELFTRPK
>FUSION-ENST00000525476.2:106597-ENST00000340160.7:37961|866
MKFLFIEHRPLPPRSGNGQWVSR
>ENST00000521496.5|SNV-46419-G-A|27
MMMMMTMMMIMMMMKMMKMK
>FUSION-ENST00000525476.2:106597-ENST00000340160.7:37961|4379
STILNLSKELKENVR
>FUSION-ENST00000525476.2:106597-ENST00000340160.7:37961|908
LEGCSGR
>FUSION-ENST00000525476.2:106597-ENST00000340160.7:37961|2309
CGLGFRCYVLAAFVSCGQVR
>FUSION-ENST00000525476.2:106597-ENST00000340160.7:37961|1079
SAAWPVALSGSCHLCCEVGQQAAR
>FUSION-ENST00000525476.2:106597-ENST00000340160.7:37961|2551
DQRPKCKK
>FUSION-ENST00000525476.2:106597-ENST00000340160.7:37961|179
MWLEVATMRK
>FUSION-ENST00000525476.2:106597-ENST00000340160.7:37961|622
GVCTGTGR
>FUSION-ENST00000525476.2:106597-ENST00000340160.7:37961|136
LACCAAPGR
>FUSION-ENST00000525476.2:106597-ENST00000340160.7:37961|3284
IKTDHPVLSSR
>FUSION-ENST00000550730.1:6692-ENST00000322569.9:528|64
GSCQVGKVARVAGGTAALGPR
>ENST00000526104.5|SNV-2206-G-A|2
MGLYRER
>ENST00000294304.12|SNV-94073-G-T|2
TCIVPEAFFVFTSR
>FUSION-ENST00000525476.2:106597-ENST00000340160.7:37961|2386
AHACNPSTLGGR
>FUSION-ENST00000525476.2:106597-ENST00000340160.7:37961|3130
DHAVLLCR
>ENST00000483060.1|SNV-102598-G-T|5
EFSPAHTNHPTIANQSVR
>FUSION-ENST00000525476.2:106597-ENST00000340160.7:37961|2147
KKTTSPAEK
>FUSION-ENST00000525476.2:106597-ENST00000340160.7:37961|822
QPALGGLAARLVFGWPWWVPCLA
>FUSION-ENST00000525476.2:106597-ENST00000340160.7:37961|835
QPPALLTWPGAHSVR
>FUSION-ENST00000525476.2:106597-ENST00000340160.7:37961|3982
LLLNLIVF
>FUSION-ENST00000525476.2:106597-ENST00000340160.7:37961|2507
DNPQSGRTFWK
>FUSION-ENST00000525476.2:106597-ENST00000340160.7:37961|2796
LLGSSDLLALASQSAEITDMSHR
>FUSION-ENST00000525476.2:106597-ENST00000340160.7:37961|734
GCVAMHR
>FUSION-ENST00000525476.2:106597-ENST00000340160.7:37961|736
GCPAAASVLRGCVAMHR
>ENST00000662684.1|SNV-216040-G-A|2
KYFVSPTLFR
>ENST00000369415.9|SNV-31997-C-T|4
AYKVNTDINFEVFIYK
>FUSION-ENST00000525476.2:106597-ENST00000340160.7:37961|3619
SGHLEKRTG
>FUSION-ENST00000525476.2:106597-ENST00000340160.7:37961|3953
FFFLHFAICLLQNPTLNRRHV
>FUSION-ENST00000525476.2:106597-ENST00000340160.7:37961|765
VLLAASSSPACHR
>ENST00000393830.4|SNV-79892-C-G|1
LKIDVSDTDLGIFRR
>FUSION-ENST00000429002.6:73262-ENST00000293525.5:52613|29
QPQRVRR
>ENST00000288986.6|INDEL-83877-C-CA|5
KINGMVGLVPKK
>FUSION-ENST00000525476.2:106597-ENST00000340160.7:37961|2949
EHAGGRSWACGQQPSPPC
>ENST00000561583.5|SNV-16135-C-G|3
SSLSPVPWMIQSQHHK
>FUSION-ENST00000525476.2:106597-ENST00000340160.7:37961|4307
TFNCNYWTFES
>FUSION-ENST00000525476.2:106597-ENST00000340160.7:37961|3952
SSDVSTNK
>FUSION-ENST00000525476.2:106597-ENST00000340160.7:37961|3474
SISIFLSPSACPSFIIRDMGLLSK
>ENST00000553778.6|SNV-29407-C-T|1
ALEYLLWASMCMESLVLLLSLR
>FUSION-ENST00000525476.2:106597-ENST00000340160.7:37961|1131
GGDSVWFIVLVRPKVK
>FUSION-ENST00000525476.2:106597-ENST00000340160.7:37961|1566
HIIVNGYIMSVGAR
>FUSION-ENST00000525476.2:106597-ENST00000340160.7:37961|2248
RFSKEFLC
>FUSION-ENST00000525476.2:106597-ENST00000340160.7:37961|1478
MFPKPHPDPHSFPLSEAPR
>ENST00000418658.6|SNV-944846-A-C|3
IILNWAQVK
>FUSION-ENST00000525476.2:106597-ENST00000340160.7:37961|2098
YLSPSFNNDHFVSLYNTVLNC
>FUSION-ENST00000525476.2:106597-ENST00000340160.7:37961|3221
WYLSFPLDF
>FUSION-ENST00000525476.2:106597-ENST00000340160.7:37961|1419
ALRFLQYLFHFLSMFLCSLLK
>FUSION-ENST00000525476.2:106597-ENST00000340160.7:37961|4088
GGGCACIDHCGILR
>FUSION-ENST00000525476.2:106597-ENST00000340160.7:37961|1492
VLFTCQFEMISDFQ
>FUSION-ENST00000525476.2:106597-ENST00000340160.7:37961|3804
SCLLGSSNSSASASQVAGTTGVHHR
>FUSION-ENST00000525476.2:106597-ENST00000340160.7:37961|3836
MGDRISGVSLFWFK
>ENST00000427750.2|SNV-22872-C-T|7
QQTRMHTCSRILQSHGHLGCHLQMK
>FUSION-ENST00000525476.2:106597-ENST00000340160.7:37961|1578
FSIWKYRK
>FUSION-ENST00000525476.2:106597-ENST00000340160.7:37961|4041
EVVAMGR
>FUSION-ENST00000525476.2:106597-ENST00000340160.7:37961|4798
QYGHKNRWN
>ENST00000554578.5|MNV-6623-AG-A|17
QPGFQQSHYFVALYRFKPWRR
>FUSION-ENST00000525476.2:106597-ENST00000340160.7:37961|1105
CRAWDGWGLLPMSRPR
>ENST00000453771.5|INDEL-51722-G-GA|4
QKGYNLHQAK
>FUSION-ENST00000525476.2:106597-ENST00000340160.7:37961|3542
GPLPSFTSTGELS
>FUSION-ENST00000525476.2:106597-ENST00000340160.7:37961|2549
EKNKCNSL
>FUSION-ENST00000525476.2:106597-ENST00000340160.7:37961|5118
SLDTGFQR
>ENST00000485871.1|SNV-439658-G-C|1
IPQCPRVSQERQAEPVALWR
>FUSION-ENST00000525476.2:106597-ENST00000340160.7:37961|732
MHRGDPGHPPR
>FUSION-ENST00000525476.2:106597-ENST00000340160.7:37961|1246
QGSGLLGQAQKWSARWETR
>FUSION-ENST00000525476.2:106597-ENST00000340160.7:37961|2696
SAIVDAQSCISGKPLSQSVFVLK
>FUSION-ENST00000525476.2:106597-ENST00000340160.7:37961|890
ELQLCSRVQGR
>ENST00000556216.5|SNV-223-C-T|2
FSTSRWSLPALS
>FUSION-ENST00000525476.2:106597-ENST00000340160.7:37961|4945
MVGGSRL
>FUSION-ENST00000525476.2:106597-ENST00000340160.7:37961|2472
KVSFQCSWSKLSLPSGHNK
>ENST00000470434.1|SNV-20140-G-T|3
MSVWEYVDR
>FUSION-ENST00000525476.2:106597-ENST00000340160.7:37961|4195
MPHFLILRFLS
>FUSION-ENST00000525476.2:106597-ENST00000340160.7:37961|4228
LECSGAITAHCSLNFQGSNDPPT
>FUSION-ENST00000525476.2:106597-ENST00000340160.7:37961|1543
QWRDLGSLQLPPHR
>ENST00000472190.5|SNV-52866-C-A|5
ATIKNSESYIR
>FUSION-ENST00000525476.2:106597-ENST00000340160.7:37961|2639
AYREAANQVAFPQKAK
>ENST00000278198.2|SNV-1344433-G-C|2
HMAPSNTACCARCNTPPNLK
>FUSION-ENST00000525476.2:106597-ENST00000340160.7:37961|4261
GEFTLYLK
>ENST00000521496.5|SNV-46419-G-A|19
MMTMMMIMMMMKMMK
>FUSION-ENST00000525476.2:106597-ENST00000340160.7:37961|1497
MRLFSNITTVH
>FUSION-ENST00000525476.2:106597-ENST00000340160.7:37961|338
RHENRINQGATGCSELR
>FUSION-ENST00000525476.2:106597-ENST00000340160.7:37961|3858
GCWISHLR
>FUSION-ENST00000525476.2:106597-ENST00000340160.7:37961|1769
MGPSSCSGGGHMKR
>ENST00000354179.8|SNV-136777-A-T|2
DKMGKGVDGTY
>FUSION-ENST00000525476.2:106597-ENST00000340160.7:37961|2672
MISLDNLSTRDSQVAGQDLRHSSA
>FUSION-ENST00000525476.2:106597-ENST00000340160.7:37961|3335
TFLHGVRALGL
>FUSION-ENST00000525476.2:106597-ENST00000340160.7:37961|1150
RPGCALCSKASATANARHRPGSR
>FUSION-ENST00000525476.2:106597-ENST00000340160.7:37961|4259
GEFTLYLKKNR
>FUSION-ENST00000525476.2:106597-ENST00000340160.7:37961|3860
MASILRGCWISHLRSK
>ENST00000427750.2|SNV-22872-C-T|SNV-22877-C-G|2
ILESHGHLGCHLQMK
>FUSION-ENST00000525476.2:106597-ENST00000340160.7:37961|5076
RGGHVGEGSPQTTCLMELKK
>FUSION-ENST00000525476.2:106597-ENST00000340160.7:37961|2637
TCNPSTLGGQGGRIMR
>FUSION-ENST00000525476.2:106597-ENST00000340160.7:37961|4013
QPFLADLWPR
>FUSION-ENST00000525476.2:106597-ENST00000340160.7:37961|4036
QDGKSHPIYLAK
>FUSION-ENST00000525476.2:106597-ENST00000340160.7:37961|1603
MYVRGAAEGAATCQHSIIFLPELSR
>FUSION-ENST00000550730.1:6692-ENST00000322569.9:528|53
LAPLGPR
>FUSION-ENST00000525476.2:106597-ENST00000340160.7:37961|520
CCRLTGPRR
>FUSION-ENST00000525476.2:106597-ENST00000340160.7:37961|1304
AACRGGRGGPLK
>ENST00000664954.1|SNV-4689-C-G|6
LTPEFFSPGKSRGLDSEQCAQR
>FUSION-ENST00000525476.2:106597-ENST00000340160.7:37961|1639
IVTAADVCHPGMAL
>FUSION-ENST00000525476.2:106597-ENST00000340160.7:37961|3583
NRWVSFLFPCVMWWSCA
>FUSION-ENST00000525476.2:106597-ENST00000340160.7:37961|3094
TKAIITR
>FUSION-ENST00000525476.2:106597-ENST00000340160.7:37961|490
SGGPRAWMK
>FUSION-ENST00000525476.2:106597-ENST00000340160.7:37961|4454
MGNHQNVHQK
>FUSION-ENST00000525476.2:106597-ENST00000340160.7:37961|4131
KPTSGGCWVEIK
>ENST00000360256.9|SNV-96112-G-C|3
NVSSTDSGR
>ENST00000512395.5|SNV-139038-C-G|23
NTGPPYTLYFGIKFYAEDPCK
>FUSION-ENST00000525476.2:106597-ENST00000340160.7:37961|3885
MFLIFLPACLCF
>FUSION-ENST00000525476.2:106597-ENST00000340160.7:37961|3213
AAVFLSFFLFFFFLRQSFSLVA
>FUSION-ENST00000525476.2:106597-ENST00000340160.7:37961|3902
MPNQFLYL
>FUSION-ENST00000525476.2:106597-ENST00000340160.7:37961|1694
GELCLCVSPGASK
>FUSION-ENST00000525476.2:106597-ENST00000340160.7:37961|285
VPQGTAGKVSVSSAEGVRTGR
>ENST00000643052.1|SNV-30722-A-G|4
MWKQLVVPLGPCITFPIIVR
>ENST00000650225.1|SNV-174505-C-A|13
MKGLSGDRGDAGFK
>FUSION-ENST00000525476.2:106597-ENST00000340160.7:37961|942
FPPFSRPFPPPPNALQR
>ENST00000659997.1|SNV-70284-C-A|1
QEATNDTRVIHDNYDQLEVHAAAIK
>FUSION-ENST00000525476.2:106597-ENST00000340160.7:37961|3838
LLYGFIMGDR
>FUSION-ENST00000525476.2:106597-ENST00000340160.7:37961|2379
VAHVCNPSYSR
>FUSION-ENST00000292599.4:606-ENST00000484750.1:29645|5
LDAADGPEHGRPATKLDGLAKIR
>ENST00000002829.8|SNV-20110-G-T|4
GRGSRATDVALRPMPTAPR
>FUSION-ENST00000525476.2:106597-ENST00000340160.7:37961|1062
SGPAGSK
>FUSION-ENST00000525476.2:106597-ENST00000340160.7:37961|4728
DAVVQSR
>FUSION-ENST00000525476.2:106597-ENST00000340160.7:37961|3432
SQPCSESVHSFIHSTTVLC
>FUSION-ENST00000525476.2:106597-ENST00000340160.7:37961|986
AGPGGGGGK
>ENST00000379936.3|SNV-9269-G-A|2
EDLQEVLSEYPQAQTIMEEK
>ENST00000261405.9|SNV-72026-G-A|4
CELNCPKGQVYLQCRTPCNLTCR
>FUSION-ENST00000525476.2:106597-ENST00000340160.7:37961|2841
MLQLYFPLLSPK
>FUSION-ENST00000525476.2:106597-ENST00000340160.7:37961|805
VPWEPPSEWQEEPEDR
>FUSION-ENST00000525476.2:106597-ENST00000340160.7:37961|3416
SAGITSLSHRTWLEERI
>FUSION-ENST00000525476.2:106597-ENST00000340160.7:37961|3506
MVQLFIE
>FUSION-ENST00000525476.2:106597-ENST00000340160.7:37961|1141
MTDSPPLCQDAADCSGPGAPICQR
>FUSION-ENST00000525476.2:106597-ENST00000340160.7:37961|2989
MRTGTCSLLHNFLSDDR
>ENST00000645295.1|SNV-679-C-T|1
ASGPSVQPPPAGDGARERR
>ENST00000419755.3|SNV-14482-A-G|7
VHKVLVVGSTQDSLR
>FUSION-ENST00000550730.1:6692-ENST00000322569.9:528|113
QDHCLHEMRVQRELPGGQGGQSCR
>FUSION-ENST00000525476.2:106597-ENST00000340160.7:37961|2629
MKICSPR
>FUSION-ENST00000525476.2:106597-ENST00000340160.7:37961|747
QRCVATSAVDITR
>FUSION-ENST00000550730.1:6692-ENST00000322569.9:528|97
MGWRALGPCGGGRVGR
>FUSION-ENST00000525476.2:106597-ENST00000340160.7:37961|4346
KNPEILELNCVVTDMK
>ENST00000327946.12|SNV-642121-G-A|2
KADLAISAITITPER
>FUSION-ENST00000525476.2:106597-ENST00000340160.7:37961|263
MSLFLFSPSK
>FUSION-ENST00000525476.2:106597-ENST00000340160.7:37961|410
GESRRWGQGEA
>FUSION-ENST00000525476.2:106597-ENST00000340160.7:37961|359
CSGTSYVFVPLLPIK
>FUSION-ENST00000525476.2:106597-ENST00000340160.7:37961|3945
MFKTYEYVKTK
>FUSION-ENST00000525476.2:106597-ENST00000340160.7:37961|2589
LNIVKMAILPELICNPYHNPR
>FUSION-ENST00000525476.2:106597-ENST00000340160.7:37961|917
VLWRPCR
>FUSION-ENST00000525476.2:106597-ENST00000340160.7:37961|3819
MEKPRLY
>ENST00000672018.1|SNV-27491-G-A|7
IHSPIPDMSKFATGITPFEFENMAK
>FUSION-ENST00000525476.2:106597-ENST00000340160.7:37961|4106
VEYVNPRPCKMR
>ENST00000643052.1|SNV-30722-A-G|3
WKQLVVPLGPCITFPIIVR
>FUSION-ENST00000525476.2:106597-ENST00000340160.7:37961|315
LSGDPPHDSVMQNGYDLQR
>ENST00000393276.7|SNV-68904-C-A|2
LGCFNIFSKILDEVEK
>FUSION-ENST00000525476.2:106597-ENST00000340160.7:37961|3025
MARVLATPLSSLFPSRR
>ENST00000288986.6|INDEL-83877-C-CA|2
KLCYRYAE
>FUSION-ENST00000525476.2:106597-ENST00000340160.7:37961|3366
SHHTRPFCSQIFCTFCSVMLFSLPR
>FUSION-ENST00000525476.2:106597-ENST00000340160.7:37961|4639
MVRSRLTTTSASR
>ENST00000582607.1|SNV-6940-C-A|4
LSHIVKEESDTEAELALAASKPAR
>FUSION-ENST00000525476.2:106597-ENST00000340160.7:37961|967
AISSCQALCSLVGSR
>ENST00000470434.1|SNV-20140-G-T|10
ACLCGSMWTG
>FUSION-ENST00000525476.2:106597-ENST00000340160.7:37961|3930
NIYVPIPR
>FUSION-ENST00000525476.2:106597-ENST00000340160.7:37961|3288
EREGQEYIVKIK
>FUSION-ENST00000525476.2:106597-ENST00000340160.7:37961|1574
QAVLQLLPFL
>FUSION-ENST00000525476.2:106597-ENST00000340160.7:37961|4186
AEKTNLRPSPFLLKLSLHGR
>FUSION-ENST00000525476.2:106597-ENST00000340160.7:37961|1788
AEPPGESGPIRQSCHRR
>ENST00000369415.9|SNV-31997-C-T|3
AYKVNTDINFEVFIYKVDGLSDDHK
>FUSION-ENST00000525476.2:106597-ENST00000340160.7:37961|3962
MPFSFISVSWKSSDVSTNK
>FUSION-ENST00000525476.2:106597-ENST00000340160.7:37961|378
WGRFFASWLR
>FUSION-ENST00000525476.2:106597-ENST00000340160.7:37961|166
KAVEGVAWR
>ENST00000559123.5|SNV-2583-T-C|4
LMVMEIRNAYAVLHDIILKNFEK
>ENST00000331006.12|SNV-12679-C-T|1
TADFGLAWAYGVPVKPMTPK
>FUSION-ENST00000525476.2:106597-ENST00000340160.7:37961|796
MWAVLSPQGPAITSHMSTWLLGR
>FUSION-ENST00000525476.2:106597-ENST00000340160.7:37961|398
SQPASASGR
>FUSION-ENST00000525476.2:106597-ENST00000340160.7:37961|4210
AGLFSLPCCPR
>FUSION-ENST00000525476.2:106597-ENST00000340160.7:37961|3242
GFEPAWGLVWVAGWGLITAVMR
>FUSION-ENST00000525476.2:106597-ENST00000340160.7:37961|1908
MKDSDLER
>FUSION-ENST00000525476.2:106597-ENST00000340160.7:37961|360
MCSGTSYVFVPLLPIK
>FUSION-ENST00000525476.2:106597-ENST00000340160.7:37961|3097
MMEERRTK
>FUSION-ENST00000525476.2:106597-ENST00000340160.7:37961|1602
YVRGAAEGAATCQHSIIFLPELSR
>FUSION-ENST00000525476.2:106597-ENST00000340160.7:37961|4281
LARRGGAYL
>ENST00000569317.1|SNV-13622-G-C|2
TGGPHGAGVLGLHLEGPFISREK
>ENST00000644861.2|SNV-140197-C-T|5
GFSEGTASTFDYSLKDRASFTVK
>ENST00000360467.7|SNV-174505-C-A|3
GDAGFKGEQGHPGSPGFK
>FUSION-ENST00000525476.2:106597-ENST00000340160.7:37961|3194
MCLIYYYFFK
>ENST00000472190.5|SNV-52866-C-A|7
MCLGKATIKNSESYIR
>FUSION-ENST00000525476.2:106597-ENST00000340160.7:37961|4128
EFRLSPDQQVP
>FUSION-ENST00000525476.2:106597-ENST00000340160.7:37961|3502
PGVWEEAGFFA
>FUSION-ENST00000525476.2:106597-ENST00000340160.7:37961|1595
AVGSECGVDRGGEQQK
>FUSION-ENST00000525476.2:106597-ENST00000340160.7:37961|1744
KGICQLAFAENSK
>FUSION-ENST00000550730.1:6692-ENST00000322569.9:528|89
LSPGRGFSAPSGSDSLLPR
>ENST00000496203.5|SNV-6518-G-A|2
GEKICPK
>FUSION-ENST00000525476.2:106597-ENST00000340160.7:37961|524
PSWLPLRMRCCR
>FUSION-ENST00000550730.1:6692-ENST00000322569.9:528|114
QDHCLHEMRVQR
>ENST00000427750.2|SNV-22872-C-T|3
HTCSRILQSHGHLGCHLQMKR
>FUSION-ENST00000525476.2:106597-ENST00000340160.7:37961|4590
APLHSSLGDRARLCLK
>FUSION-ENST00000525476.2:106597-ENST00000340160.7:37961|5117
SLDTGFQRVTLNLCQSR
>FUSION-ENST00000525476.2:106597-ENST00000340160.7:37961|3603
SPDKMLSMTMRAR
>FUSION-ENST00000525476.2:106597-ENST00000340160.7:37961|879
SRALAEFRVR
>FUSION-ENST00000525476.2:106597-ENST00000340160.7:37961|3954
MFFFLHFAICLLQNPTLNRRHV
>FUSION-ENST00000525476.2:106597-ENST00000340160.7:37961|1899
AGAGALYLGKDAVAQWSK
>FUSION-ENST00000525476.2:106597-ENST00000340160.7:37961|4115
SHSHVPDTWTHR
>ENST00000506538.6|INDEL-12526-C-CA|6
KINQPNEKCTLYSNCR
>FUSION-ENST00000525476.2:106597-ENST00000340160.7:37961|4099
GVRPGDETEGDAPASLAWRK
>FUSION-ENST00000429002.6:73262-ENST00000293525.5:52613|2
AAVLPEPRVLPEQPGAPV
>FUSION-ENST00000525476.2:106597-ENST00000340160.7:37961|2155
GITENGFMPRIHKDLLQLSK
>FUSION-ENST00000525476.2:106597-ENST00000340160.7:37961|1194
MGRCLWRSSSR
>FUSION-ENST00000525476.2:106597-ENST00000340160.7:37961|3530
SISQARLCLPG
>ENST00000260283.8|SNV-133655-G-A|2
HCSSPFSLVESRLKLCIK
>FUSION-ENST00000525476.2:106597-ENST00000340160.7:37961|5001
SLIISILFILENICLLQCVRNQR
>FUSION-ENST00000525476.2:106597-ENST00000340160.7:37961|1215
MPRAGSR
>FUSION-ENST00000525476.2:106597-ENST00000340160.7:37961|4665
EFRSRCPGWSVMA
>FUSION-ENST00000529047.6:105948-ENST00000340160.7:37961|4
GKTPVER
>FUSION-ENST00000525476.2:106597-ENST00000340160.7:37961|4205
DDRPEVQR
>FUSION-ENST00000525476.2:106597-ENST00000340160.7:37961|710
APAHSSMAFAPHTLLCR
>FUSION-ENST00000525476.2:106597-ENST00000340160.7:37961|3961
PFSFISVSWKSSDVSTNK
>ENST00000521496.5|SNV-46419-G-A|32
MKMMMMMTMMMIMMMMKMMK
>ENST00000012134.7|SNV-182789-C-A|2
LDLEAGFIDVEAEIHSDGEK
>FUSION-ENST00000525476.2:106597-ENST00000340160.7:37961|167
DTTFRDAHQSLLATRVR
>FUSION-ENST00000525476.2:106597-ENST00000340160.7:37961|4058
MGPSGGRDWRALNCSSIFILK
>ENST00000469242.1|SNV-4148-G-T|1
TCFALPTSSHLTTCGPPDQPSMST
>FUSION-ENST00000525476.2:106597-ENST00000340160.7:37961|1085
TFSKSAWFLNDSHDGPHPSRSLL
>FUSION-ENST00000525476.2:106597-ENST00000340160.7:37961|4662
MCQNFFFFFFEMESR
>FUSION-ENST00000525476.2:106597-ENST00000340160.7:37961|1460
EAFSNIQPPNPCTRPR
>FUSION-ENST00000525476.2:106597-ENST00000340160.7:37961|1830
EFCSCCPGWSAIAR
>FUSION-ENST00000525476.2:106597-ENST00000340160.7:37961|3281
TDHPVLSSREK
>FUSION-ENST00000525476.2:106597-ENST00000340160.7:37961|3448
WPLSQGPSKAFRPQPR
>FUSION-ENST00000525476.2:106597-ENST00000340160.7:37961|304
LSQVLEHLSQCWLACPR
>FUSION-ENST00000525476.2:106597-ENST00000340160.7:37961|4049
EKATPFI
>FUSION-ENST00000525476.2:106597-ENST00000340160.7:37961|4943
TLVNLINEAEYYTFLK
>FUSION-ENST00000525476.2:106597-ENST00000340160.7:37961|2733
EASEPVSVCAQTPKHR
>FUSION-ENST00000525476.2:106597-ENST00000340160.7:37961|1275
LGRGRGWPRPWK
>FUSION-ENST00000525476.2:106597-ENST00000340160.7:37961|3848
MVAKSILAFNK
>FUSION-ENST00000525476.2:106597-ENST00000340160.7:37961|2090
MVVHSCNPSYSGG
>FUSION-ENST00000525476.2:106597-ENST00000340160.7:37961|1956
IYIFVLFCFLRWSLTLSPR
>FUSION-ENST00000525476.2:106597-ENST00000340160.7:37961|3881
MPVFLTLWEDKVER
>FUSION-ENST00000525476.2:106597-ENST00000340160.7:37961|3297
GGVVSTELKVPKEAVAIACK
>ENST00000231524.14|SNV-28845-T-C|4
MEIRVVTSGLDGAGKTTILFK
>FUSION-ENST00000429002.6:73262-ENST00000293525.5:52613|10
AVREAGGEGADQVPQQQVR
>FUSION-ENST00000525476.2:106597-ENST00000340160.7:37961|107
QGKNLWGLEQGTQVWR
>ENST00000461701.5|SNV-3912-G-A|7
WTCISRLPSCTSCCSWQR
>ENST00000474634.1|SNV-448117-C-T|3
MRTLTPGLTIT
>FUSION-ENST00000525476.2:106597-ENST00000340160.7:37961|665
PPSQCLEADSSGGCRGWARSEAAR
>ENST00000572748.1|SNV-20336-C-T|2
VQELHLESGEEAVTLVEDMQR
>ENST00000296181.9|INDEL-81661-A-AA|4
KPLYAVQEFYSPDTWNNGGDFR
>FUSION-ENST00000525476.2:106597-ENST00000340160.7:37961|3511
SRLIAFSSQC
>FUSION-ENST00000525476.2:106597-ENST00000340160.7:37961|3582
WVSFLFPCVMWWSCA
>FUSION-ENST00000525476.2:106597-ENST00000340160.7:37961|1852
IVQFCLELSLWCP
>FUSION-ENST00000525476.2:106597-ENST00000340160.7:37961|297
VSLAASLLQCHALAQLKCQHLFRR
>ENST00000568085.5|MNV-93165-AC-A|4
GQRRPSGYSWPVFAPASK
>FUSION-ENST00000525476.2:106597-ENST00000340160.7:37961|241
LWCKQVWR
>ENST00000266754.9|INDEL-50638-A-AGCTTGTACCT|INDEL-50640-A-AGACCT|1
LPKAACT
>FUSION-ENST00000525476.2:106597-ENST00000340160.7:37961|3465
GEFKFQVFLTVSAVRQGLVAGK
>FUSION-ENST00000525476.2:106597-ENST00000340160.7:37961|4229
MLECSGAITAHCSLNFQGSNDPPT
>FUSION-ENST00000525476.2:106597-ENST00000340160.7:37961|3429
GCLNQAPHYQASFFSQ
>ENST00000375550.4|SNV-9165-A-C|1
STNGQTIPLKTQVFRR
>FUSION-ENST00000525476.2:106597-ENST00000340160.7:37961|3625
MKSGHLEK
>FUSION-ENST00000528224.2:106597-ENST00000340160.7:37961|9
SYCQEDTVREPWHLWAQRER
>FUSION-ENST00000525476.2:106597-ENST00000340160.7:37961|1097
NQHKGANK
>FUSION-ENST00000525476.2:106597-ENST00000340160.7:37961|5111
QLWCEVVLPAGCK
>FUSION-ENST00000525476.2:106597-ENST00000340160.7:37961|4335
VPEGEER
>FUSION-ENST00000525476.2:106597-ENST00000340160.7:37961|3233
GSCESKLPILC
>FUSION-ENST00000525476.2:106597-ENST00000340160.7:37961|4819
RSTCLSLPK
>FUSION-ENST00000525476.2:106597-ENST00000340160.7:37961|4095
RGLSQVGGGAGPR
>FUSION-ENST00000525476.2:106597-ENST00000340160.7:37961|4368
KQESMVHTQER
>FUSION-ENST00000525476.2:106597-ENST00000340160.7:37961|3756
RSQTQKVTYYMTFLGNIQNRP
>FUSION-ENST00000525476.2:106597-ENST00000340160.7:37961|4914
GAHHHAQLIFVFLVER
>FUSION-ENST00000525476.2:106597-ENST00000340160.7:37961|568
GQGQHPQFYSGCGLTSR
>FUSION-ENST00000525476.2:106597-ENST00000340160.7:37961|4406
LYQQFVQVAGVTKLCV
>ENST00000645576.1|SNV-34612-G-C|2
ANRDKMTQAVLSLYASGR
>FUSION-ENST00000525476.2:106597-ENST00000340160.7:37961|912
RPAVPSLSGSPR
>ENST00000381232.7|SNV-268682-G-A|4
NKIGGEGERK
>FUSION-ENST00000525476.2:106597-ENST00000340160.7:37961|2378
MVAHVCNPSYSRG
>FUSION-ENST00000525476.2:106597-ENST00000340160.7:37961|2646
WVQRRAYR
>FUSION-ENST00000525476.2:106597-ENST00000340160.7:37961|1988
ESHSVTQAGVR
>ENST00000550070.6|SNV-19714-C-T|3
YLERGESIESLDPSEKTPIK
>FUSION-ENST00000525476.2:106597-ENST00000340160.7:37961|1068
RGDEAWEECSLACGTEWK
>FUSION-ENST00000525476.2:106597-ENST00000340160.7:37961|1209
GSAVGSEVWLAPARPR
>ENST00000483271.1|SNV-81483-C-T|6
KITKTTTPIFFK
>FUSION-ENST00000525476.2:106597-ENST00000340160.7:37961|2675
ISLDNLSTR
>FUSION-ENST00000525476.2:106597-ENST00000340160.7:37961|1865
LSHCFYPHWLR
>FUSION-ENST00000525476.2:106597-ENST00000340160.7:37961|1013
TRMWALK
>FUSION-ENST00000525476.2:106597-ENST00000340160.7:37961|4121
MRQRVMPQPR
>FUSION-ENST00000525476.2:106597-ENST00000340160.7:37961|505
RVMALRDSVR
>FUSION-ENST00000525476.2:106597-ENST00000340160.7:37961|2732
EASEPVSVCAQTPKHRMK
>FUSION-ENST00000525476.2:106597-ENST00000340160.7:37961|1410
MFLCSLLKTKWLSQVF
>ENST00000559123.5|SNV-2583-T-C|6
DIRLMVMEIRNAYAVLHDIILK
>ENST00000447459.7|SNV-272266-C-A|3
YPARHQPHMEDSWPR
>FUSION-ENST00000525476.2:106597-ENST00000340160.7:37961|4529
PRLVLNS
>FUSION-ENST00000525476.2:106597-ENST00000340160.7:37961|408
AERKPALLLGPLRSQTHAEGHNR
>FUSION-ENST00000525476.2:106597-ENST00000340160.7:37961|2427
MLYFIRFLFIYFL
>ENST00000483679.1|INDEL-234240-G-GA|4
QFILCLTTMRR
>FUSION-ENST00000525476.2:106597-ENST00000340160.7:37961|3412
MGAGNLTGLGLVPL
>FUSION-ENST00000525476.2:106597-ENST00000340160.7:37961|3947
MFKTYEYVK
>FUSION-ENST00000525476.2:106597-ENST00000340160.7:37961|366
WAWFLPP
>ENST00000433700.5|SNV-43157-C-A|4
AQNDRETQSLDVIFTERQEK
>FUSION-ENST00000525476.2:106597-ENST00000340160.7:37961|2388
SEASFSFSSP
>FUSION-ENST00000525476.2:106597-ENST00000340160.7:37961|5140
MHGGLHQEQLWMPAVWHVRS
>FUSION-ENST00000525476.2:106597-ENST00000340160.7:37961|1862
TLFLLDYPISK
>FUSION-ENST00000525476.2:106597-ENST00000340160.7:37961|3349
ARPCNPSYSGS
>FUSION-ENST00000525476.2:106597-ENST00000340160.7:37961|1722
AVKMAGSAWNGASQKGCR
>FUSION-ENST00000525476.2:106597-ENST00000340160.7:37961|2464
SAPVELK
>FUSION-ENST00000525476.2:106597-ENST00000340160.7:37961|829
GWGRSRDMSR
>FUSION-ENST00000525476.2:106597-ENST00000340160.7:37961|2335
MLPGSWSRWGSSSEFTST
>ENST00000480886.1|SNV-2312-G-A|3
KFPLTEEEIFYINCRAAYLTVFK
>FUSION-ENST00000525476.2:106597-ENST00000340160.7:37961|4538
WEDHLSMRSRGCSESR
>FUSION-ENST00000525476.2:105948-ENST00000340160.7:37961|81
MENWGECIQKLLSGGHCK
>FUSION-ENST00000525476.2:106597-ENST00000340160.7:37961|985
FCLVPGAAVPSCHSPAVR
>ENST00000382899.8|SNV-234242-T-G|3
LFEMIKYCRLR
>ENST00000648519.1|SNV-1888-T-C|3
RTCCFPALPKCILQLSLLTLTLVHH
>FUSION-ENST00000525476.2:106597-ENST00000340160.7:37961|3826
DPWLTCRY
>FUSION-ENST00000525476.2:106597-ENST00000340160.7:37961|687
SHVLPRLYTGYGVLSPPGR
>FUSION-ENST00000525476.2:106597-ENST00000340160.7:37961|3993
MGWSSTLPLKSFEMVECLPC
>FUSION-ENST00000525476.2:106597-ENST00000340160.7:37961|2135
HSVVFLVAV
>ENST00000335503.3|SNV-233-C-A|6
AEVARAQAALAVKISAAR
>FUSION-ENST00000525476.2:106597-ENST00000340160.7:37961|2605
NELDPTSYHIQKLIQNGPK
>ENST00000549935.6|SNV-5699-C-T|4
MELMEQYKGISR
>FUSION-ENST00000525476.2:106597-ENST00000340160.7:37961|1565
HIIVNGYIMSVGARVWNL
>FUSION-ENST00000525476.2:106597-ENST00000340160.7:37961|2172
IFMLISSKINSCCRMSLELP
>FUSION-ENST00000525476.2:106597-ENST00000340160.7:37961|3658
WPLRGQPSFMV
>FUSION-ENST00000525476.2:106597-ENST00000340160.7:37961|1473
LSAQPLNCPRHASSVSPCCSPVQR
>FUSION-ENST00000525476.2:106597-ENST00000340160.7:37961|1768
GPSSCSGGGHMKR
>FUSION-ENST00000525476.2:106597-ENST00000340160.7:37961|4937
MCTLVKPSLQSR
>FUSION-ENST00000393792.3:169-ENST00000523242.1:15321|5
TVTESVGK
>ENST00000372731.8|SNV-38963-C-T|2
QGFVLAAYVKK
>FUSION-ENST00000525476.2:106597-ENST00000340160.7:37961|1144
HRPGSRLSQVLFTGLYYFTFQNRFK
>FUSION-ENST00000525476.2:106597-ENST00000340160.7:37961|2893
MTDSAWHVVKAR
>FUSION-ENST00000525476.2:106597-ENST00000340160.7:37961|5057
LIPLFILLLKLPYFIDVFP
>FUSION-ENST00000525476.2:106597-ENST00000340160.7:37961|3510
MALRFLGLLGSCCL
>FUSION-ENST00000525476.2:106597-ENST00000340160.7:37961|932
SLGQALGF
>FUSION-ENST00000525476.2:106597-ENST00000340160.7:37961|2498
ELRGLEHDS
>FUSION-ENST00000525476.2:106597-ENST00000340160.7:37961|1808
MESPLSRTMGGAQTRTELR
>FUSION-ENST00000525476.2:106597-ENST00000340160.7:37961|774
EPFAGLCYWRL
>FUSION-ENST00000525476.2:106597-ENST00000340160.7:37961|1012
TRMWALKWT
>FUSION-ENST00000525476.2:106597-ENST00000340160.7:37961|2917
MGTVLREQESRGGLD
>FUSION-ENST00000525476.2:106597-ENST00000340160.7:37961|830
SSRGWGRSR
>FUSION-ENST00000525476.2:106597-ENST00000340160.7:37961|4301
VHRHTNQHMHHESPRR
>FUSION-ENST00000525476.2:106597-ENST00000340160.7:37961|1980
FIPRQVVR
>FUSION-ENST00000429002.6:73262-ENST00000293525.5:52613|20
LPLRGRVR
>FUSION-ENST00000525476.2:106597-ENST00000340160.7:37961|4802
SHCTWPFKKFSL
>FUSION-ENST00000525476.2:106597-ENST00000340160.7:37961|2710
HSLGQDGGIKAGR
>FUSION-ENST00000525476.2:106597-ENST00000340160.7:37961|3754
VTYYMTFLGNIQNRP
>FUSION-ENST00000525476.2:106597-ENST00000340160.7:37961|4035
MQDGKSHPIYLAKGS
>ENST00000506274.1|SNV-19894-C-G|11
SRRALPHPSPQVATPSR
>ENST00000368586.10|SNV-20306-G-C|4
LRLCTTLYQAPQRAEDK
>FUSION-ENST00000525476.2:106597-ENST00000340160.7:37961|4777
MVSQPMCLK
>FUSION-ENST00000525476.2:106597-ENST00000340160.7:37961|3629
MVPKEGR
>FUSION-ENST00000525476.2:106597-ENST00000340160.7:37961|2232
HSQLILK
>FUSION-ENST00000525476.2:106597-ENST00000340160.7:37961|1422
SRPAWPR
>FUSION-ENST00000525476.2:106597-ENST00000340160.7:37961|81
MLLRGANAVGYTNYPDNVVFK
>ENST00000490468.5|SNV-22807-C-A|2
EKHAREK
>FUSION-ENST00000525476.2:106597-ENST00000340160.7:37961|2952
AWAAQAPVVRVGREHAGGR
>FUSION-ENST00000525476.2:106597-ENST00000340160.7:37961|2727
NQKSFLQGC
>FUSION-ENST00000525476.2:106597-ENST00000340160.7:37961|3675
MVSLTFK
>FUSION-ENST00000525476.2:106597-ENST00000340160.7:37961|4354
MASLYSSLGNR
>FUSION-ENST00000525476.2:106597-ENST00000340160.7:37961|3971
MFFVFLVEMGFHR
>FUSION-ENST00000525476.2:106597-ENST00000340160.7:37961|3346
MVPLHSSLGNRVR
>FUSION-ENST00000525476.2:106597-ENST00000340160.7:37961|4312
TKNLESSKR
>FUSION-ENST00000525476.2:106597-ENST00000340160.7:37961|1024
TSASTGVPSSAGSPPRTPRAASSR
>ENST00000498542.5|SNV-1165-A-T|1
QGCPQMVRR
>FUSION-ENST00000525476.2:106597-ENST00000340160.7:37961|2530
MGERIVFSTSGAK
>FUSION-ENST00000525476.2:106597-ENST00000340160.7:37961|487
AWMKLSASRSSTVR
>FUSION-ENST00000525476.2:106597-ENST00000340160.7:37961|2592
DQRLNIVK
>FUSION-ENST00000532864.6:237503-ENST00000321505.9:279929|25
KMININILSVCKAYR
>FUSION-ENST00000525476.2:106597-ENST00000340160.7:37961|3684
TTELYSTGNQNMCIIRPIY
>FUSION-ENST00000525476.2:106597-ENST00000340160.7:37961|1948
EPGSHRGWK
>ENST00000437629.6|SNV-57412-T-G|3
VPESIGSPDRSGHFLANCMNR
>FUSION-ENST00000525476.2:106597-ENST00000340160.7:37961|3476
LQTGPQGTGLPGAATFSSVR
>FUSION-ENST00000525476.2:106597-ENST00000340160.7:37961|4698
ASASQSVGITGVSHR
>FUSION-ENST00000525476.2:106597-ENST00000340160.7:37961|2773
MLAVPVLPR
>FUSION-ENST00000525476.2:106597-ENST00000340160.7:37961|95
MEGAGPARDSLGGSAGVRR
>FUSION-ENST00000525476.2:106597-ENST00000340160.7:37961|5033
TSQRGFGK
>FUSION-ENST00000525476.2:106597-ENST00000340160.7:37961|4589
ARLCLKK
>FUSION-ENST00000525476.2:106597-ENST00000340160.7:37961|2692
MNTPLLMWSRK
>ENST00000577671.5|SNV-6940-C-A|4
HIVKEESDTEAELALAASKPAR
>FUSION-ENST00000525476.2:106597-ENST00000340160.7:37961|2738
LECNGTILAHCNLRLPG
>FUSION-ENST00000525476.2:106597-ENST00000340160.7:37961|4114
VMPQPRWR
>FUSION-ENST00000525476.2:106597-ENST00000340160.7:37961|1822
MLFAEDTDATETSWR
>FUSION-ENST00000525476.2:106597-ENST00000340160.7:37961|3518
MPVFPCPEHVTFASRPSSVP
>FUSION-ENST00000525476.2:106597-ENST00000340160.7:37961|438
LLAALPRGR
>ENST00000287777.5|SNV-3406-G-T|2
ELAPMQTSR
>FUSION-ENST00000525476.2:106597-ENST00000340160.7:37961|170
MDTTFRDAHQSLLATR
>ENST00000424320.5|SNV-102598-G-T|4
DGIQPSPHEPPYNSKSECAR
>FUSION-ENST00000525476.2:106597-ENST00000340160.7:37961|3872
MVAYTCGPSYLGG
>FUSION-ENST00000525476.2:106597-ENST00000340160.7:37961|4163
MHKHTQGAGR
>FUSION-ENST00000525476.2:106597-ENST00000340160.7:37961|5041
DSWEYISTACVWK
>FUSION-ENST00000525476.2:106597-ENST00000340160.7:37961|5056
MWGFSSDDPS
>FUSION-ENST00000525476.2:106597-ENST00000340160.7:37961|931
MGEGVGDGGTGGRPR
>ENST00000506274.1|SNV-19894-C-G|13
SSPLSPLVSPQSPLPLCGAVRSR
>FUSION-ENST00000525476.2:106597-ENST00000340160.7:37961|407
RWGQGEA
>FUSION-ENST00000525476.2:106597-ENST00000340160.7:37961|1922
TPGSWNGSFQFAAWKRAQ
>FUSION-ENST00000525476.2:106597-ENST00000340160.7:37961|947
CPSSIPR
>FUSION-ENST00000525476.2:106597-ENST00000340160.7:37961|1456
SFAKCHLFLIFQALVI
>FUSION-ENST00000525476.2:106597-ENST00000340160.7:37961|1869
TPRSLQLR
>FUSION-ENST00000525476.2:106597-ENST00000340160.7:37961|4425
CLKNFLYSIFFFIGCFNFKLSI
>FUSION-ENST00000525476.2:106597-ENST00000340160.7:37961|383
SGSEPAPLRERAPGVR
>FUSION-ENST00000525476.2:106597-ENST00000340160.7:37961|1599
MEKAVGSECGVDRGGEQQK
>ENST00000538116.5|SNV-27491-G-A|13
SKFATGITPFEFENMAK
>FUSION-ENST00000525476.2:106597-ENST00000340160.7:37961|1870
MTPRSLQLR
>FUSION-ENST00000525476.2:106597-ENST00000340160.7:37961|2661
MILKFTEKCK
>FUSION-ENST00000525476.2:106597-ENST00000340160.7:37961|3688
PLPSFFFFFNSPPCCGK
>FUSION-ENST00000525476.2:106597-ENST00000340160.7:37961|4194
PHFLILRFLS
>ENST00000498542.5|SNV-1165-A-T|6
QNAGLPPDGEETGRR
>FUSION-ENST00000525476.2:106597-ENST00000340160.7:37961|449
RPPNLPWSPWPLPGRPPRCAR
>ENST00000485271.5|SNV-9653-G-A|1
TPVTTVPPGTR
>FUSION-ENST00000525476.2:106597-ENST00000340160.7:37961|2621
HPLSRCGKQGG
>FUSION-ENST00000525476.2:106597-ENST00000340160.7:37961|575
SEGPGRPPSALLFPPWGK
>FUSION-ENST00000525476.2:106597-ENST00000340160.7:37961|1251
MQGSGLLGQAQK
>FUSION-ENST00000525476.2:106597-ENST00000340160.7:37961|2454
MVCELYLSK
>FUSION-ENST00000525476.2:106597-ENST00000340160.7:37961|4065
TSGRSGWLPGNGERQR
>FUSION-ENST00000525476.2:106597-ENST00000340160.7:37961|4857
MCLSSASTDFKLSK
>FUSION-ENST00000525476.2:106597-ENST00000340160.7:37961|2572
MNLESNMLSERSQTQNPHNL
>FUSION-ENST00000525476.2:106597-ENST00000340160.7:37961|4618
ISFFFFLR
>FUSION-ENST00000525476.2:106597-ENST00000340160.7:37961|2255
MLAIPST
>FUSION-ENST00000526207.1:71331-ENST00000652389.1:36395|2
MSSSFSNSLN
>FUSION-ENST00000525476.2:106597-ENST00000340160.7:37961|1970
MSLLKTVVCDPWSSEVW
>FUSION-ENST00000525476.2:106597-ENST00000340160.7:37961|1971
TPDLVICPPGPPRVLGLQV
>FUSION-ENST00000525476.2:106597-ENST00000340160.7:37961|2103
MIPFYTTRLTEIKV
>FUSION-ENST00000525476.2:106597-ENST00000340160.7:37961|1241
WRPGPSPLLR
>FUSION-ENST00000525476.2:106597-ENST00000340160.7:37961|102
RFLYECPWR
>FUSION-ENST00000525476.2:106597-ENST00000340160.7:37961|4010
MQPFLADLWPRKDISATASAR
>FUSION-ENST00000525476.2:106597-ENST00000340160.7:37961|4939
SDSVTQAGVQWHSLSSLQPLPPR
>FUSION-ENST00000525476.2:106597-ENST00000340160.7:37961|694
CPGRWQTQLSAPGAMR
>FUSION-ENST00000429002.6:73262-ENST00000293525.5:52613|5
QGALPGAAEQTAGDK
>FUSION-ENST00000525476.2:106597-ENST00000340160.7:37961|4620
FIHVVACVRISFFFFLR
>FUSION-ENST00000525476.2:106597-ENST00000340160.7:37961|2157
GITENGFMPRIHK
>FUSION-ENST00000525476.2:106597-ENST00000340160.7:37961|4901
SHCSWSVLFFFLRLSLALSHR
>ENST00000381232.7|SNV-268682-G-A|1
IGGEGERKISLSK
>FUSION-ENST00000525476.2:106597-ENST00000340160.7:37961|4139
DPGVRRTGWSSGLALISK
>FUSION-ENST00000525476.2:106597-ENST00000340160.7:37961|4257
NRAIANNNIGGLSPAH
>FUSION-ENST00000525476.2:106597-ENST00000340160.7:37961|3768
MWPTHPVECCSAIKR
>FUSION-ENST00000525476.2:106597-ENST00000340160.7:37961|2438
DCDLMRKLSHR
>ENST00000381232.7|SNV-268682-G-A|8
GSLSMDQGDDKSNELVMSCPYFRNK
>FUSION-ENST00000525476.2:106597-ENST00000340160.7:37961|4174
HVLDKIHACIVTG
>FUSION-ENST00000525476.2:106597-ENST00000340160.7:37961|560
VGAGSPRARHR
>ENST00000367545.7|SNV-253690-G-A|3
SLSLPKR
>FUSION-ENST00000525476.2:106597-ENST00000340160.7:37961|2024
AGGSLEVRSWRPAWPT
>FUSION-ENST00000525476.2:106597-ENST00000340160.7:37961|3932
MNIYVPIPRLR
>ENST00000548573.5|SNV-3085-G-A|2
MALSKYDATK
>ENST00000231524.14|SNV-28845-T-C|6
VHIGPKMEIRVVTSGLDGAGK
>FUSION-ENST00000525476.2:106597-ENST00000340160.7:37961|3472
DMGLLSKGEFK
>FUSION-ENST00000525476.2:106597-ENST00000340160.7:37961|1937
LIFVFLVETGFHHVGQGGLELLTL
>ENST00000556216.5|SNV-223-C-T|1
WSLPALS
>ENST00000258787.12|SNV-12299-G-A|2
KLDENHCR
>ENST00000271375.7|SNV-16589-G-T|2
KCFALCLA
>FUSION-ENST00000525476.2:106597-ENST00000340160.7:37961|2951
VGREHAGGR
>FUSION-ENST00000525476.2:106597-ENST00000340160.7:37961|711
LCPPTLSRAPAHSSMAFAPHTLLCR
>ENST00000651629.1|SNV-15401-C-A|5
RTDSLRSLRPIK
>FUSION-ENST00000525476.2:106597-ENST00000340160.7:37961|5105
RSLALLPGWSAVAQAR
>FUSION-ENST00000525476.2:106597-ENST00000340160.7:37961|365
MRGIQSWCR
>FUSION-ENST00000525476.2:106597-ENST00000340160.7:37961|447
RPPHLVSVAQGAR
>FUSION-ENST00000525476.2:106597-ENST00000340160.7:37961|60
MGETGGCHLQDGHQCPCLP
>FUSION-ENST00000525476.2:106597-ENST00000340160.7:37961|2984
TGTCSLLHNFLSDDRQCLACCK
>ENST00000481894.1|SNV-68904-C-A|6
VSRLGCFNIFSK
>ENST00000650225.1|SNV-174505-C-A|12
KGLSGDRGDAGFK
>FUSION-ENST00000525476.2:106597-ENST00000340160.7:37961|3127
AGTVSSCPLRLPSADGDSGRLR
>FUSION-ENST00000525476.2:106597-ENST00000340160.7:37961|3007
MPFSPPREF
>FUSION-ENST00000525476.2:106597-ENST00000340160.7:37961|3257
MYLSGAPCILDLPR
>FUSION-ENST00000525476.2:106597-ENST00000340160.7:37961|5097
LARMVSIS
>ENST00000470434.1|SNV-20140-G-T|1
MSVWEYVDRLSKR
>FUSION-ENST00000525476.2:106597-ENST00000340160.7:37961|4693
YYVHLILNLLFFFLR
>FUSION-ENST00000525476.2:106597-ENST00000340160.7:37961|2891
MTDSAWHVVKARSEVTE
>FUSION-ENST00000525476.2:106597-ENST00000340160.7:37961|2026
WSLALSLQPRQQE
>FUSION-ENST00000525476.2:106597-ENST00000340160.7:37961|3884
FLIFLPACLCF
>FUSION-ENST00000525476.2:106597-ENST00000340160.7:37961|388
SVAAGPFPWK
>FUSION-ENST00000525476.2:106597-ENST00000340160.7:37961|2369
MPVIPALWEAEAGGSLEAR
>FUSION-ENST00000525476.2:106597-ENST00000340160.7:37961|4404
RYRLLGSGGVR
>FUSION-ENST00000525476.2:106597-ENST00000340160.7:37961|2145
KTTSPAEKWANDVNR
>FUSION-ENST00000525476.2:106597-ENST00000340160.7:37961|305
MLSQVLEHLSQCWLACPR
>FUSION-ENST00000525476.2:106597-ENST00000340160.7:37961|2793
GCGGVAGR
>FUSION-ENST00000525476.2:106597-ENST00000340160.7:37961|3871
VAYTCGPSYLGG
>FUSION-ENST00000525476.2:106597-ENST00000340160.7:37961|2988
RTGTCSLLHNFLSDDR
>FUSION-ENST00000525476.2:106597-ENST00000340160.7:37961|4279
MLMCSTKFGT
>FUSION-ENST00000525476.2:106597-ENST00000340160.7:37961|3436
VSSEPAGFIVLACEV
>FUSION-ENST00000525476.2:106597-ENST00000340160.7:37961|528
MRPSWLPLRMR
>FUSION-ENST00000525476.2:106597-ENST00000340160.7:37961|2769
QQIVIFLK
>FUSION-ENST00000525476.2:106597-ENST00000340160.7:37961|1659
FSCTVSVDPQDDLLR
>FUSION-ENST00000525476.2:106597-ENST00000340160.7:37961|730
GDPGHPPR
>FUSION-ENST00000525476.2:106597-ENST00000340160.7:37961|279
RPLRSSGR
>FUSION-ENST00000525476.2:106597-ENST00000340160.7:37961|3653
MSPQDPVMIVLTAQIVCR
>ENST00000534313.6|SNV-9353-G-C|2
DGQGRLGFQVDAEGFVTHVER
>FUSION-ENST00000525476.2:106597-ENST00000340160.7:37961|4697
ASASQSVGITGVSHRTRPR
>FUSION-ENST00000525476.2:106597-ENST00000340160.7:37961|1075
GNPASVGSRLPSPQASVAIHVKP
>FUSION-ENST00000525476.2:106597-ENST00000340160.7:37961|49
GARSVASPTGLGHWGQAR
>ENST00000369415.9|SNV-31997-C-T|5
LHLTVTRAYKVNTDINFEVFIYK
>ENST00000483271.1|SNV-81483-C-T|5
ITKTTTPIFFK
>FUSION-ENST00000525476.2:106597-ENST00000340160.7:37961|451
RRPPNLPWSPWPLPGRPPRCAR
>ENST00000361354.9|SNV-36717-T-A|7
KAIIGLYNYAHEKTHGASDR
>FUSION-ENST00000525476.2:106597-ENST00000340160.7:37961|146
LFSMENWGGR
>FUSION-ENST00000525476.2:106597-ENST00000340160.7:37961|4996
MCEEPEVQR
>FUSION-ENST00000525476.2:106597-ENST00000340160.7:37961|4211
SHLLSHGLWPTGSLPPSK
>FUSION-ENST00000525476.2:106597-ENST00000340160.7:37961|4311
NLESSKR
>FUSION-ENST00000525476.2:106597-ENST00000340160.7:37961|4535
SRGCSESR
>FUSION-ENST00000525476.2:106597-ENST00000340160.7:37961|1936
EWEVSFGIPN
>FUSION-ENST00000525476.2:106597-ENST00000340160.7:37961|282
VSVSSAEGVRTGRRPLR
>FUSION-ENST00000525476.2:106597-ENST00000340160.7:37961|4586
MNNASMNMGVQISL
>FUSION-ENST00000525476.2:106597-ENST00000340160.7:37961|4481
MHIILCTLNHLWIT
>FUSION-ENST00000525476.2:106597-ENST00000340160.7:37961|4156
LLLGSTPR
>ENST00000271588.9|SNV-336242-G-T|4
VYIPPIINKWDLWGPGLSPKEVK
>FUSION-ENST00000525476.2:106597-ENST00000340160.7:37961|426
SVPGTFSRRG
>ENST00000002829.8|SNV-20110-G-T|2
ATDVALRPMPTAPR
>FUSION-ENST00000525476.2:106597-ENST00000340160.7:37961|3377
GILIALHVNFSLMQNSLRGGK
>FUSION-ENST00000525476.2:106597-ENST00000340160.7:37961|3991
SFEMVECLPC
>FUSION-ENST00000525476.2:106597-ENST00000340160.7:37961|2242
YGVSPCWPGWSR
>FUSION-ENST00000525476.2:106597-ENST00000340160.7:37961|39
EEGPKKAQRPLRPGLVPAR
>FUSION-ENST00000525476.2:106597-ENST00000340160.7:37961|4990
MPHPLLPLDFYVMQRLFR
>FUSION-ENST00000525476.2:106597-ENST00000340160.7:37961|1735
MEAVESPERQQGR
>FUSION-ENST00000525476.2:106597-ENST00000340160.7:37961|751
GEPLSLPVGGPCR
>FUSION-ENST00000525476.2:106597-ENST00000340160.7:37961|2762
FYMILHPSSVCYRQFVAQ
>FUSION-ENST00000525476.2:106597-ENST00000340160.7:37961|1151
RPGCALCSKASATANAR
>FUSION-ENST00000525476.2:106597-ENST00000340160.7:37961|3216
MAAVFLSFFLFFFFLR
>FUSION-ENST00000525476.2:106597-ENST00000340160.7:37961|1239
GVLGCGGG
>FUSION-ENST00000525476.2:106597-ENST00000340160.7:37961|4168
MVKPHLY
>FUSION-ENST00000525476.2:106597-ENST00000340160.7:37961|3031
MVCDHTMARVLATPLSSLFPSR
>ENST00000568085.5|MNV-93165-AC-A|3
GQRRPSGYSWPVFAPASKTT
>FUSION-ENST00000525476.2:106597-ENST00000340160.7:37961|1076
GNPASVGSR
>ENST00000643052.1|SNV-30722-A-G|7
WCLLLYVPCRIQMMWK
>FUSION-ENST00000525476.2:106597-ENST00000340160.7:37961|1575
MQAVLQLLPFL
>FUSION-ENST00000525476.2:106597-ENST00000340160.7:37961|1879
ALGGSCLATASFWCLPAVLGLA
>ENST00000369393.8|SNV-47103-C-G|1
SSVLIEQLAVCVSK
>FUSION-ENST00000525476.2:106597-ENST00000340160.7:37961|4393
VWFIHRK
>FUSION-ENST00000525476.2:106597-ENST00000340160.7:37961|4979
QLIFNLLK
>FUSION-ENST00000525476.2:106597-ENST00000340160.7:37961|1256
MQCTLATGSSLSERTSPRPAR
>FUSION-ENST00000525476.2:106597-ENST00000340160.7:37961|2353
TEPDCLR
>FUSION-ENST00000525476.2:106597-ENST00000340160.7:37961|2840
LQLYFPLLSPK
>FUSION-ENST00000525476.2:106597-ENST00000340160.7:37961|2676
MISLDNLSTR
>FUSION-ENST00000525476.2:106597-ENST00000340160.7:37961|4455
EEGKCASP
>FUSION-ENST00000525476.2:106597-ENST00000340160.7:37961|1703
GLQHGTAAWDRR
>FUSION-ENST00000525476.2:106597-ENST00000340160.7:37961|1218
MPKAGVCTLQQGLSHS
>FUSION-ENST00000525476.2:106597-ENST00000340160.7:37961|894
GSGCPEPLWAVPPLPFFLTWA
>ENST00000510861.5|SNV-89088-A-G|1
NNIAIFTRILDRLLDGYDNR
>FUSION-ENST00000525476.2:106597-ENST00000340160.7:37961|2446
KQNPGPEGQRSR
>FUSION-ENST00000525476.2:106597-ENST00000340160.7:37961|5009
YMLCINVK
>ENST00000437629.6|SNV-57412-T-G|4
VPESIGSPDR
>FUSION-ENST00000525476.2:106597-ENST00000340160.7:37961|1437
EILSTVHR
>FUSION-ENST00000525476.2:106597-ENST00000340160.7:37961|2973
TPLPFHLSTRTCEQWLLTAALPAHP
>FUSION-ENST00000525476.2:106597-ENST00000340160.7:37961|3598
MCNPSYLGD
>FUSION-ENST00000525476.2:106597-ENST00000340160.7:37961|1532
LKQLSCLSLPSSWDYR
>ENST00000392078.7|SNV-47017-G-T|4
RLDENLGILEKQPSPEEIR
>FUSION-ENST00000525476.2:106597-ENST00000340160.7:37961|1211
AGQPAVGAGADHSR
>FUSION-ENST00000525476.2:106597-ENST00000340160.7:37961|3193
CLIYYYFFK
>FUSION-ENST00000525476.2:106597-ENST00000340160.7:37961|4615
WSLALSPRLECSGAISAHCK
>FUSION-ENST00000525476.2:106597-ENST00000340160.7:37961|3343
VPLHSSLGNRVRLCLK
>FUSION-ENST00000525476.2:106597-ENST00000340160.7:37961|3171
CFTEYPVR
>ENST00000377223.6|INDEL-13006-A-AA|1
MTWCRSL
>FUSION-ENST00000525476.2:106597-ENST00000340160.7:37961|1058
NTGKSCQCRFQAAFTTSLSGNTCK
>ENST00000645295.1|SNV-679-C-T|6
SSGRKASGPSVQPPPAGDGAR
>FUSION-ENST00000525476.2:106597-ENST00000340160.7:37961|1037
CYPGPLT
>FUSION-ENST00000525476.2:106597-ENST00000340160.7:37961|4299
HTNQHMHHESPRR
>FUSION-ENST00000525476.2:106597-ENST00000340160.7:37961|4564
SVQVLCLFK
>FUSION-ENST00000525476.2:106597-ENST00000340160.7:37961|2238
MPPTALSGVALREVR
>FUSION-ENST00000525476.2:106597-ENST00000340160.7:37961|2099
MYLSPSFNNDHFVSLYNTVLNC
>FUSION-ENST00000525476.2:106597-ENST00000340160.7:37961|2580
MGYYLAIQRSEVLAHTTTR
>FUSION-ENST00000525476.2:106597-ENST00000340160.7:37961|1458
MSRTLHCCVLDS
>FUSION-ENST00000525476.2:106597-ENST00000340160.7:37961|4630
VQATLLPQPPE
>ENST00000553462.6|SNV-9141-G-T|4
MTSLLLWLLFIYQRPQK
>FUSION-ENST00000525476.2:106597-ENST00000340160.7:37961|439
LLAALPR
>FUSION-ENST00000525476.2:106597-ENST00000340160.7:37961|1429
VKPHLYLK
>FUSION-ENST00000525476.2:106597-ENST00000340160.7:37961|3600
LSMTMRAR
>FUSION-ENST00000525476.2:106597-ENST00000340160.7:37961|2179
RIFMLISSKINSCCR
>FUSION-ENST00000525476.2:106597-ENST00000340160.7:37961|1442
VWWLTPVMLALCEAEAGRPLEVR
>FUSION-ENST00000525476.2:106597-ENST00000340160.7:37961|1690
QWCFSSSLCLLGPIR
>ENST00000375550.4|SNV-9165-A-C|3
STNGQTIPLK
>ENST00000382518.6|SNV-35587-G-A|2
TKDEPQRK
>ENST00000406890.6|INDEL-234239-C-CAT|1
QFGLLSLFFAVLHAIYTLSYMQ
>FUSION-ENST00000525476.2:106597-ENST00000340160.7:37961|3707
MLFSHKK
>FUSION-ENST00000525476.2:106597-ENST00000340160.7:37961|33
GCRAETR
>FUSION-ENST00000525476.2:106597-ENST00000340160.7:37961|3048
MTSMTLGK
>FUSION-ENST00000525476.2:106597-ENST00000340160.7:37961|4609
GARHDGSHL
>FUSION-ENST00000525476.2:106597-ENST00000340160.7:37961|3413
GLGGEEAFYLFFCLLSPYLSLYPHP
>FUSION-ENST00000525476.2:106597-ENST00000340160.7:37961|3683
MCIIRPIY
>ENST00000231524.14|SNV-28845-T-C|2
VVTSGLDGAGKTTILFK
>FUSION-ENST00000525476.2:106597-ENST00000340160.7:37961|4453
GNHQNVHQK
>FUSION-ENST00000525476.2:106597-ENST00000340160.7:37961|562
VGAGSPRAR
>FUSION-ENST00000525476.2:106597-ENST00000340160.7:37961|1896
DAVAQWSK
>FUSION-ENST00000525476.2:106597-ENST00000340160.7:37961|2126
MDSCLEYIKIYYSSVR
>FUSION-ENST00000525476.2:106597-ENST00000340160.7:37961|1387
MVVHAYNPSYLGG
>FUSION-ENST00000525476.2:106597-ENST00000340160.7:37961|1766
GPSSCSGGGHMKRAPGR
>FUSION-ENST00000525476.2:106597-ENST00000340160.7:37961|3981
MSLLFPLSPVTQSPPR
>FUSION-ENST00000525476.2:106597-ENST00000340160.7:37961|2417
MSRIGKSIETESR
>FUSION-ENST00000525476.2:106597-ENST00000340160.7:37961|1210
DLESGWGSWQGR
>FUSION-ENST00000525476.2:106597-ENST00000340160.7:37961|417
GHISQAVKGESR
>ENST00000580306.7|SNV-6940-C-A|1
EESDTEAELALAASKPARLEERLIR
>FUSION-ENST00000525476.2:106597-ENST00000340160.7:37961|5131
VSLGSWAGRIPGAGPSLR
>FUSION-ENST00000525476.2:106597-ENST00000340160.7:37961|1328
GDKVEAR
>FUSION-ENST00000525476.2:106597-ENST00000340160.7:37961|1248
QGSGLLGQAQK
>FUSION-ENST00000525476.2:106597-ENST00000340160.7:37961|2505
TFWKSSM
>FUSION-ENST00000550730.1:6692-ENST00000322569.9:528|99
VGKMGWRALGPCGGGR
>FUSION-ENST00000525476.2:106597-ENST00000340160.7:37961|1022
TPRAASSRTPAALR
>ENST00000463226.1|SNV-79892-C-G|2
SGLASPQHPDILYGSFEDR
>FUSION-ENST00000525476.2:106597-ENST00000340160.7:37961|4542
LKWEDHLSMR
>FUSION-ENST00000525476.2:106597-ENST00000340160.7:37961|2782
VKANWKLLLFAELQNNK
>ENST00000367535.8|SNV-13210-C-T|2
YDLAIKDLKEALI
>FUSION-ENST00000525476.2:106597-ENST00000340160.7:37961|3712
MAKQNVAYPSSGMLFSHKK
>FUSION-ENST00000525476.2:106597-ENST00000340160.7:37961|137
WPWSNPLA
>FUSION-ENST00000525476.2:106597-ENST00000340160.7:37961|4424
NFLYSIFFFIGCFNFK
>FUSION-ENST00000525476.2:106597-ENST00000340160.7:37961|3489
LHLHPGPALFPEEVGVLIPHRRK
>FUSION-ENST00000525476.2:106597-ENST00000340160.7:37961|3596
MLIFCIYK
>FUSION-ENST00000525476.2:106597-ENST00000340160.7:37961|2886
NAYFLGGAAYR
>FUSION-ENST00000525476.2:106597-ENST00000340160.7:37961|4073
MLEPGLPRGEWDFWK
>ENST00000164024.5|SNV-7039-C-G|1
FHLTLSLSLATVQQSGLLFYNGR
>ENST00000002829.8|SNV-20110-G-T|3
GSRATDVALRPMPTAPR
>ENST00000507005.1|SNV-2144-C-T|3
MFHTLDKINVDPVLLPNITLGSEIR
>FUSION-ENST00000525476.2:106597-ENST00000340160.7:37961|2326
MSYPGSFLK
>FUSION-ENST00000525476.2:106597-ENST00000340160.7:37961|4711
MPFSCLSLPSSWGTTGACHHAR
>FUSION-ENST00000429002.6:73262-ENST00000293525.5:52613|21
TQLRLPLRGR
>FUSION-ENST00000525476.2:106597-ENST00000340160.7:37961|1365
CLGLPKCWVYR
>ENST00000506274.1|SNV-19894-C-G|2
SRVMLPAPVGELQPLALSASPAAP
>ENST00000298912.9|SNV-106676-G-C|6
KAIKALLAWVHR
>FUSION-ENST00000525476.2:106597-ENST00000340160.7:37961|849
KGREHGWMLRPSPPPC
>FUSION-ENST00000525476.2:106597-ENST00000340160.7:37961|2575
SEVLAHTTTR
>ENST00000318217.10|SNV-165152-G-T|2
SQMLIRIVLFLQK
>FUSION-ENST00000525476.2:106597-ENST00000340160.7:37961|4319
SNLSCSKDL
>FUSION-ENST00000525476.2:106597-ENST00000340160.7:37961|3483
GGCLEEGAAK
>FUSION-ENST00000525476.2:106597-ENST00000340160.7:37961|827
DMSRRLGR
>FUSION-ENST00000525476.2:106597-ENST00000340160.7:37961|2377
VAHVCNPSYSRG
>FUSION-ENST00000525476.2:106597-ENST00000340160.7:37961|4861
MIHPPRPPKVLGLQA
>FUSION-ENST00000525476.2:106597-ENST00000340160.7:37961|1890
MRGGYFYHHCASPAPGVR
>FUSION-ENST00000525476.2:106597-ENST00000340160.7:37961|4967
TIDFQFVKIMNSET
>FUSION-ENST00000525476.2:106597-ENST00000340160.7:37961|3901
PNQFLYL
>FUSION-ENST00000525476.2:106597-ENST00000340160.7:37961|3215
AAVFLSFFLFFFFLR
>ENST00000521496.5|SNV-46419-G-A|23
MMMTMMMIMMMMK
>FUSION-ENST00000525476.2:106597-ENST00000340160.7:37961|742
SPCTLLR
>FUSION-ENST00000525476.2:106597-ENST00000340160.7:37961|2000
MPLHSSLGDRVRR
>FUSION-ENST00000525476.2:106597-ENST00000340160.7:37961|2190
GKEISPLEDK
>FUSION-ENST00000525476.2:106597-ENST00000340160.7:37961|1066
GDEAWEECSLACGTEWK
>FUSION-ENST00000525476.2:106597-ENST00000340160.7:37961|1846
SCHLGTRGIEWGAGPVKLSSR
>ENST00000261405.9|SNV-72026-G-A|1
TPCNLTCR
>ENST00000393276.7|SNV-68904-C-A|4
LPEVYCMVSRLGCFNIFSK
>FUSION-ENST00000525476.2:106597-ENST00000340160.7:37961|147
VPKWPWSNPLA
>ENST00000017003.7|SNV-7643-G-A|2
AESPGVPMAKVVR
>FUSION-ENST00000525476.2:106597-ENST00000340160.7:37961|484
KLSASRSSTVR
>FUSION-ENST00000525476.2:106597-ENST00000340160.7:37961|2723
SSTTWLDRIILAL
>FUSION-ENST00000525476.2:106597-ENST00000340160.7:37961|5012
MPRGQRK
>FUSION-ENST00000525476.2:106597-ENST00000340160.7:37961|456
LPTPRHTLPRQR
>ENST00000547988.5|SNV-5699-C-T|2
ELMEQYKVGAGPGR
>FUSION-ENST00000622592.1:122-ENST00000310430.11:205604|2
MWWLPFVGGGGGRPRRLH
>FUSION-ENST00000525476.2:106597-ENST00000340160.7:37961|4472
MSGCGTHRYR
>FUSION-ENST00000525476.2:106597-ENST00000340160.7:37961|3321
GNLRQVSETPPCSL
>ENST00000361354.9|SNV-36718-G-T|1
AIIGLYNYAHEITHGASDREYPR
>ENST00000561734.5|SNV-805-C-G|3
QLRYRFAELADPDTCYGFR
>FUSION-ENST00000525476.2:106597-ENST00000340160.7:37961|518
RLPVPSSTSLLPSR
>ENST00000637353.1|SNV-128199-G-A|2
ICESLNIPVDDSLVKEVTCK
>ENST00000498542.5|SNV-1165-A-T|8
LVNLTAHLRQNAGLPPDGEETGRR
>FUSION-ENST00000525476.2:106597-ENST00000340160.7:37961|937
QDIDGAPALLQSPRQRPPGLCGAVR
>FUSION-ENST00000525476.2:106597-ENST00000340160.7:37961|2739
LECNGTILAHCNLR
>FUSION-ENST00000525476.2:106597-ENST00000340160.7:37961|2225
ESCSVTQARMQWR
>FUSION-ENST00000525476.2:106597-ENST00000340160.7:37961|65
SPISCSYLLATPHDQR
>FUSION-ENST00000525476.2:106597-ENST00000340160.7:37961|2887
MNAYFLGGAAYR
>FUSION-ENST00000525476.2:106597-ENST00000340160.7:37961|1237
QGVAPQLLER
>ENST00000615910.4|SNV-11520-T-G|3
TYQGSYGFRLACKYSPALNK
>FUSION-ENST00000525476.2:106597-ENST00000340160.7:37961|1667
MWASHLLAPLCSELC
>FUSION-ENST00000525476.2:106597-ENST00000340160.7:37961|1981
MFIPRQVVR
>FUSION-ENST00000525476.2:106597-ENST00000340160.7:37961|2060
IRTYGYGHTNIQVKSTK
>FUSION-ENST00000525476.2:106597-ENST00000340160.7:37961|3223
NMWYLSFPLDF
>FUSION-ENST00000525476.2:106597-ENST00000340160.7:37961|3226
LLGHLGLR
>FUSION-ENST00000525476.2:106597-ENST00000340160.7:37961|3103
ILDLKECAGSLHPDFSVNACSR
>FUSION-ENST00000525476.2:106597-ENST00000340160.7:37961|2461
AGYMTCTR
>ENST00000521496.5|SNV-46419-G-A|10
MMIMMMMK
>FUSION-ENST00000525476.2:106597-ENST00000340160.7:37961|1468
MAEGRPQPLGPVCGCSPTSGR
>FUSION-ENST00000525476.2:106597-ENST00000340160.7:37961|4908
IHPTSASKSVGITCVSYRTWPLGLS
>FUSION-ENST00000525476.2:106597-ENST00000340160.7:37961|2656
GTRTTKR
>FUSION-ENST00000525476.2:106597-ENST00000340160.7:37961|2478
CLPPRPANFCIFSRDGVLPCWPGWS
>FUSION-ENST00000525476.2:106597-ENST00000340160.7:37961|659
SEAARAWPGVLAEKAGLVPIR
[truncated: 65,348 more chars]
