# Supplementary material for: Identification of non-canonical peptides with moPepGen
Source: Nat Biotechnol. 2025 Jun 16;44(4):568–73. doi: 10.1038/s41587-025-02701-0 (PMC12680078; doi:10.1038/s41587-025-02701-0)
Supplement: Supplementary file 4 — Supplementary Data: Cancer cell line variant peptide database. Custom peptide database FASTA file for each of the 376 cell lines from the Cancer Cell Line Encyclopedia with proteomics characterization or used in the reference channel. Variant peptide FASTA files were produced by moPepGen as the result of cell-line-specific publicly available mutations and fusions. [file 41587_2025_2701_MOESM4_ESM.zip › ACH-000528.fasta]

>FUSION-ENST00000469652.1:11781-ENST00000445322.1:106486|199
NISRPGTVAHTCNPSTLGG
>ENST00000367674.7|SNV-340378-G-A|1
CANGTCLCEEGYVGEDCSQR
>ENST00000474143.5|MNV-244411-GG-G|4
LISHYKK
>FUSION-ENST00000368332.7:34802-ENST00000229634.13:134172|8
FEGGSFVHILCSVVSRCLWK
>ENST00000370466.4|SNV-36337-C-T|1
VQLPTETL
>ENST00000528054.1|MNV-5487-ACT-A|13
ACLRLALGPLPR
>FUSION-ENST00000469652.1:11781-ENST00000445322.1:106486|353
FAYVINNVNIK
>ENST00000326277.5|SNV-1930-C-T|1
GATLTAVPLWVSESYSTGEEVSR
>ENST00000274766.2|SNV-855-C-A|2
QVAGPGAAAAHLPSWPPPQLAASR
>ENST00000393104.6|SNV-24182-C-T|1
IYNEILDINLDVPHSYSVLER
>ENST00000389840.7|SNV-2418-T-G|2
LEYLEEVASIVLKFKPDKGSK
>ENST00000569936.5|MNV-20826-GG-G|3
GTTTSLGQR
>FUSION-ENST00000406569.7:11781-ENST00000445322.1:106486|3
ILIPTGFEHFGDLQCRHPRTSSR
>ENST00000320585.11|SNV-20560-A-T|3
SYVTMSATK
>ENST00000290573.7|SNV-55328-G-T|4
GLDALKVTVGVDVTLYKLHPHFAK
>ENST00000533724.5|SNV-20560-A-T|4
MSATKIEITMR
>ENST00000635926.1|SNV-5102-A-T|3
CLHFPKNWDNVNKERPISPSL
>ENST00000341460.6|SNV-87-C-T|4
GGRGLADHSFSAGARAPGQPPSR
>ENST00000460229.1|SNV-28852-A-T|1
QWWAWRT
>FUSION-ENST00000469652.1:11781-ENST00000445322.1:106486|413
MPAWGQSKIPSQK
>ENST00000335181.10|SNV-23066-G-A|5
FGVKQDVDMVFASFIR
>ENST00000565624.3|SNV-44538-C-T|2
PGERPRGVPPPTMTGDLQPR
>ENST00000563808.1|SNV-8386-C-T|1
CSCCPAPTDCPSTTASTTPTVPTTR
>ENST00000346991.9|SNV-26937-C-T|5
LKTGKCSAFLDVPDK
>FUSION-ENST00000469652.1:11781-ENST00000445322.1:106486|290
LVSNSWPQVICLPWPPK
>FUSION-ENST00000469652.1:11781-ENST00000445322.1:106486|204
FTGHGDMYL
>FUSION-ENST00000469652.1:11781-ENST00000445322.1:106486|169
KQIIELSVLFDYNFVK
>ENST00000532517.5|SNV-21901-C-T|1
GLHQRTSS
>ENST00000400368.1|MNV-954-GTG-G|3
SPFPPGADLPAAPASSALSGFDTLR
>FUSION-ENST00000311191.10:536-ENST00000611689.4:1679|11
TAAPGHDLSDTVQAGGLFMR
>ENST00000644049.1|SNV-322494-A-C|2
HLLSECWASWGVWYKYQPLDLVR
>ENST00000320585.11|SNV-20560-A-T|5
RSYVTMSATK
>ENST00000495849.5|SNV-117624-G-A|3
VTSPGPSSARNIYLVNHLPFEHGLK
>FUSION-ENST00000469652.1:11781-ENST00000445322.1:106486|366
HQAWLILYF
>FUSION-ENST00000524394.2:2735-ENST00000565401.1:3116|17
MGKACLAPQF
>ENST00000637138.1|SNV-206991-C-T|1
LGPQKNKDDYIPYPSIDEVVEK
>ENST00000344204.9|SNV-335990-A-G|2
SEHIVSECIDTFFEDLKQR
>ENST00000272845.10|SNV-57417-C-G|5
LRHQAQNCLSK
>ENST00000367545.7|SNV-230619-G-A|2
NDIENMLKFVEK
>ENST00000344204.9|SNV-335990-A-G|3
SEHIVSECIDTFFEDLK
>ENST00000533724.5|SNV-20560-A-T|3
SATKIEITMR
>ENST00000579662.5|SNV-10571-C-G|1
GNMHLKPSFSDGLK
>ENST00000261900.8|SNV-376-A-T|6
RWYFTRELLENSPSR
>ENST00000635926.1|SNV-5102-A-T|5
GRSHQVSDAPR
>ENST00000483980.5|SNV-7179-C-T|9
RSWTGRSPQGSPTGSCWLSTWQMR
>FUSION-ENST00000368332.7:34802-ENST00000229634.13:134172|1
LCGGGEGRTEHD
>ENST00000367661.7|SNV-93640-A-G|2
ESLGEAGIR
>FUSION-ENST00000469652.1:11781-ENST00000445322.1:106486|57
MPPGPANFLYF
>ENST00000537113.5|SNV-20034-A-T|1
SAAWSVCVPTHPPACCTWG
>FUSION-ENST00000524394.2:2735-ENST00000565401.1:3116|2
MSGFSFST
>ENST00000399080.2|SNV-1252-T-A|4
NRGNSWIINNCKTK
>ENST00000578651.5|SNV-15335-A-T|1
PSPSMCSTRTSR
>ENST00000472535.1|SNV-75220-T-C|3
MTISAASLHLPLTRTSQKR
>FUSION-ENST00000292562.12:2735-ENST00000565401.1:3116|1
QLLSSSR
>ENST00000504667.2|SNV-54505-C-A|4
TAGDMQVEKAQLEK
>FUSION-ENST00000469652.1:11781-ENST00000445322.1:106486|107
PQHKGKYR
>ENST00000241453.12|SNV-72344-A-T|2
ADSSEREALMSVLK
>FUSION-ENST00000524394.2:2735-ENST00000565401.1:3116|19
EEGPAPCPR
>FUSION-ENST00000469652.1:11781-ENST00000445322.1:106486|288
MMTPQPFR
>ENST00000659121.1|SNV-255868-C-A|1
AASPLVPSII
>ENST00000264952.2|SNV-29609-C-T|1
VSYSYPVDWFAMGCSIYEMVAG
>ENST00000640279.1|SNV-9906-C-T|2
MDGDDTETVPSEQSHASGKLR
>FUSION-ENST00000469652.1:11781-ENST00000445322.1:106486|121
QVSNSWAQVILPPQPPK
>ENST00000622144.4|SNV-97899-C-A|1
LSTAFNKVLPFKDWIER
>ENST00000581332.1|SNV-15335-A-T|2
MPSPSMCSTRTSRTLLVTSEASIG
>FUSION-ENST00000469652.1:11781-ENST00000445322.1:106486|2
ENRLSPLCLY
>FUSION-ENST00000469652.1:11781-ENST00000445322.1:106486|208
LSRLARLVSNS
>ENST00000622144.4|SNV-97899-C-A|4
TCSHRLSTAFNKVLPFK
>ENST00000372476.8|SNV-10717-G-A|4
VNVKVPPVPLAAPQLLTK
>ENST00000337963.9|INDEL-38551-A-AA|3
MWHGYITDPR
>ENST00000361956.8|SNV-25555-C-A|4
MLTARCAR
>FUSION-ENST00000469652.1:11781-ENST00000445322.1:106486|261
MPGILSQRCHHFYLPR
>ENST00000264228.9|SNV-21352-A-G|1
NAYVTGKNLLMQAR
>ENST00000361417.6|SNV-21901-C-T|4
RWAAHGASPEDFFLTLGARGR
>FUSION-ENST00000469652.1:11781-ENST00000445322.1:106486|172
CYIVVVFK
>ENST00000377745.3|SNV-35-G-C|4
GGKGLAK
>ENST00000367568.5|MNV-36936-CCG-C|MNV-36942-CCT-C|9
ELCPAGSCPNPFRNSVFR
>ENST00000566303.5|SNV-14700-G-T|1
CTQSWSLYGSVGSSGSSGGGHG
>ENST00000625099.4|SNV-4071-G-A|2
QFCQMRGSR
>ENST00000264276.11|SNV-51895-G-A|5
KEAEYTLGFWKTFPEK
>ENST00000496016.1|SNV-80528-A-T|4
WLRSSSCHPPFTCCTTGRLATTCTR
>ENST00000494144.5|SNV-135368-G-C|3
MEVVHSMIFNCHCHPVQNQKMVIK
>ENST00000553896.5|SNV-8877-G-A|5
VAVVTRSTSGIGFAIAR
>ENST00000426445.1|SNV-5950-G-A|1
SSSRSSG
>ENST00000367568.5|MNV-36936-CCG-C|MNV-36942-CCT-C|13
AATAHPRPWSALGRTHQSR
>ENST00000476435.1|SNV-48311-G-C|11
MVMILTKWNPVAEWR
>ENST00000638510.1|SNV-261891-G-A|1
YHRIIKNSR
>ENST00000475773.5|SNV-30397-A-G|5
MPQPRLALNCVGGRSSTELLR
>ENST00000404929.6|SNV-15483-G-A|1
NQILTKQKQR
>ENST00000648817.1|SNV-11619-A-C|1
TAKAMKNHEK
>ENST00000670357.1|SNV-124130-C-G|2
FHSPFIVENYRHLNELR
>FUSION-ENST00000469652.1:11781-ENST00000445322.1:106486|379
LFLSKEKDGQSATR
>FUSION-ENST00000469652.1:11781-ENST00000445322.1:106486|336
NEMKQIVLLK
>ENST00000418703.6|SNV-32667-A-G|3
GQTALHIAVER
>ENST00000474267.5|SNV-16111-G-C|3
FAKEFVHARER
>ENST00000514107.1|SNV-5950-G-A|7
MKCECLLETR
>ENST00000648237.1|SNV-15594-C-G|2
GSHPYAGHR
>ENST00000525091.5|SNV-16284-A-G|7
KMDPVAPALIHQMIAK
>ENST00000367607.8|SNV-138121-A-G|4
SEIKEIECTK
>ENST00000654074.1|SNV-26519-A-G|4
MMSPSAK
>ENST00000464015.5|SNV-1401-G-A|3
YPSGPHPDSRANGAPRLPQCASHR
>FUSION-ENST00000469652.1:11781-ENST00000445322.1:106486|162
MCVFHNLK
>FUSION-ENST00000469652.1:11781-ENST00000445322.1:106486|341
MEWILLKFQTMDVG
>ENST00000644093.1|SNV-540925-G-A|1
YRHEEVIKK
>ENST00000648237.1|SNV-15594-C-G|4
GGRGSHPYAGHR
>ENST00000481599.1|MNV-265-TAGGCCCGCGAGTGCCCGG-T|8
METCPARPSSVK
>FUSION-ENST00000469652.1:11781-ENST00000445322.1:106486|130
MAHWEVRGL
>FUSION-ENST00000469652.1:11781-ENST00000445322.1:106486|377
EKDGQSATRFTAN
>ENST00000460604.1|SNV-517468-C-T|2
KSKVHSK
>ENST00000504667.2|SNV-54505-C-A|9
MTQLVGQHGRTAGDMQVEK
>ENST00000635926.1|SNV-5102-A-T|4
SHQVSDAPR
>ENST00000645891.1|SNV-49547-C-G|1
TAASLGWAQALLEHGASVQR
>FUSION-ENST00000469652.1:11781-ENST00000445322.1:106486|100
LLQRLLLL
>ENST00000290573.7|SNV-55328-G-T|3
VTVGVDVTLYK
>FUSION-ENST00000264128.13:18909-ENST00000448331.7:42277|1
NNDGVSFFCIYHQL
>FUSION-ENST00000469652.1:11781-ENST00000445322.1:106486|398
AVISAPQDAEGGELLEPGRWRLQ
>ENST00000403303.5|SNV-217927-G-T|1
NVGKVKK
>ENST00000260570.8|SNV-8554-C-T|1
LVNHPCSPYALAWATNSIVAAGCDR
>FUSION-ENST00000469652.1:11781-ENST00000445322.1:106486|13
GRPCLKK
>ENST00000263629.9|SNV-25689-C-T|4
DLPSAGEEILEVESEPRACEVVDWR
>ENST00000417496.6|SNV-503465-A-T|4
LEQQRHEQEVERHR
>ENST00000296474.8|INDEL-12337-G-GAT|3
SLSRITEMQQVEAFLREGICSCVA
>ENST00000374660.6|SNV-37059-C-T|3
DMQTFKAEPPGKPSAFEPAIEMQK
>ENST00000463789.1|INDEL-12337-G-GAT|3
MQQVEAFLREGICSCVA
>ENST00000494144.5|SNV-135368-G-C|5
MEVVHSMIFNCHCHPVQNQK
>ENST00000409243.1|SNV-14893-C-A|3
MVETWKGALQSCWNSWCVSDIIVR
>ENST00000509346.5|SNV-20233-C-G|2
HTSTSSSVRKSYISSQTNGER
>ENST00000334574.12|SNV-19068-G-A|5
EQRDWRLSGEAAEAK
>FUSION-ENST00000352131.7:188-ENST00000265753.12:20496|1
APGSAGHYELPWLQG
>FUSION-ENST00000469652.1:11781-ENST00000445322.1:106486|138
MQVIQNCMWLK
>ENST00000514237.6|SNV-11619-A-C|4
TLSSMMTFTAQHVTNRSRQQRP
>ENST00000618847.5|SNV-268634-G-C|2
FEHPNSYYHPVFRK
>ENST00000528054.1|MNV-5487-ACT-A|4
SAGSTGRGLGEAGR
>ENST00000674498.1|SNV-18174-T-C|2
THTRVGVVGLPNVGK
>FUSION-ENST00000469652.1:11781-ENST00000445322.1:106486|238
MSPFLPATHRR
>ENST00000514923.4|SNV-343836-A-G|2
MAQWAKLCVIL
>FUSION-ENST00000469652.1:11781-ENST00000445322.1:106486|87
HGTLGSER
>FUSION-ENST00000616657.1:4218-ENST00000654225.1:28791|1
ADWSHCTVSGTYQDTENSVMS
>ENST00000293414.6|SNV-353-G-C|7
MARQTFPFTSSMLR
>ENST00000545511.5|SNV-76758-G-C|2
CFLEPRDPASVPGHP
>ENST00000490475.1|SNV-373281-C-A|10
MPMPWKPLHLDWLKTPR
>ENST00000372476.8|SNV-21689-T-A|1
AYVNMSQFENFTYAGIDATAEEA
>FUSION-ENST00000469652.1:11781-ENST00000445322.1:106486|415
MPAWGQSK
>FUSION-ENST00000469652.1:11781-ENST00000445322.1:106486|167
QIIELSVLFDYNFVK
>ENST00000378378.9|SNV-18490-G-A|1
AQVLVEDISDILEEHTEK
>ENST00000274793.12|SNV-26291-G-A|3
KKIAVIGHSFGGATVIQTLSEDQR
>ENST00000274276.8|SNV-87309-A-G|1
APSMLGLMASPENVLKALEK
>ENST00000268624.7|INDEL-4500-C-CA|1
LPAPLHQQHPQGRGP
>ENST00000541966.5|SNV-14756-T-G|4
SKAIALEIIQKYEPIEEVR
>ENST00000473464.2|SNV-5766-G-A|2
ELNKELTGIQQR
>ENST00000560565.1|SNV-130141-G-A|1
TATSRPPSFCSNRPCQ
>ENST00000555122.1|SNV-39983-C-G|3
HSLRHDQRQK
>ENST00000531485.5|SNV-42477-G-A|2
MTPSPSKMFIPANVVLKWYENFQR
>ENST00000508066.1|SNV-15690-G-C|2
MPFFCCLFNIRNKFWK
>ENST00000543639.1|SNV-161357-A-G|5
AFHIVSSMWTTKDR
>ENST00000272845.10|SNV-57417-C-G|6
GLSGDRLRHQAQNCLSK
>FUSION-ENST00000469652.1:11781-ENST00000445322.1:106486|157
MEFHHVG
>ENST00000524001.1|SNV-1225-C-T|5
MEGRTVPWPGWSCRR
>FUSION-ENST00000565488.6:18909-ENST00000448331.7:42277|1
MPEYYKIRF
>FUSION-ENST00000469652.1:11781-ENST00000445322.1:106486|409
IPSQKHK
>ENST00000459908.5|SNV-120375-C-G|3
NQCPVHFIQHGKLVGKQSR
>ENST00000233242.5|SNV-36265-G-C|3
GMALFGEGKAEFTGTHDAHLNGK
>ENST00000380701.8|SNV-41123-T-C|2
ELQFTVQEQDTAVQNMHKK
>ENST00000381340.8|INDEL-434285-A-AA|1
DNLFHLWT
>FUSION-ENST00000581440.5:360-ENST00000646633.1:83670|2
ASFPPRVNEKEIGW
>FUSION-ENST00000469652.1:11781-ENST00000445322.1:106486|365
MLVRLVSNS
>ENST00000496259.5|SNV-14455-G-A|1
LGQGRREAPTR
>FUSION-ENST00000469652.1:11781-ENST00000445322.1:106486|154
KASNIECTTCK
>ENST00000563406.1|SNV-9906-C-T|3
DGDDTETVPSEQSHASGKLR
>ENST00000555122.1|SNV-25287-C-A|4
AEVKAPDVK
>ENST00000283875.6|INDEL-28150-C-CA|6
CTFCHTEVEEDESAMPKKR
>FUSION-ENST00000469652.1:11781-ENST00000445322.1:106486|182
MNLNANENS
>ENST00000592481.5|SNV-201755-A-G|2
KQGFEFNVMVVGQSGLGK
>ENST00000537111.6|SNV-40493-C-T|2
MAAALHSIQVGGCNSFGAKDGN
>ENST00000513874.5|SNV-10650-G-A|6
WKKDGQLLMHDTK
>FUSION-ENST00000469652.1:11781-ENST00000445322.1:106486|222
IAPLHLRLGDR
>FUSION-ENST00000524394.2:2735-ENST00000565401.1:3116|18
EEGPAPCPRVSV
>ENST00000497252.5|SNV-9960-G-A|1
REAFGQKIGHFQLMQGK
>ENST00000199447.9|SNV-48311-G-C|1
WNPVAEWRRLMGPTDPEEAK
>FUSION-ENST00000469652.1:11781-ENST00000445322.1:106486|239
SPFLPATHR
>ENST00000528054.1|MNV-5487-ACT-A|15
GAGGPAGERHRACLR
>ENST00000233242.5|SNV-36265-G-C|2
AEFTGTHDAHLNGK
>ENST00000526021.1|SNV-81480-T-G|1
TLGTAWAWPTVTGT
>ENST00000493328.5|SNV-24993-A-C|7
MNDCLPQNTVNISK
>ENST00000464015.5|SNV-1401-G-A|1
ANGAPRLPQCASHRR
>FUSION-ENST00000469652.1:11781-ENST00000445322.1:106486|376
DGQSATR
>ENST00000380110.8|INDEL-124874-A-AA|2
VSRTASSAGTAF
>FUSION-ENST00000368332.7:34802-ENST00000229634.13:134172|5
CQRARLCGGGEGR
>FUSION-ENST00000469652.1:11781-ENST00000445322.1:106486|247
RFTKDVYSSVDSLPINY
>ENST00000418460.2|SNV-2428-T-C|2
NRINNVSLEEVVSPANPIIPER
>ENST00000393165.7|INDEL-14142-C-CA|5
IDADINVTQKKLQFCQEVLPAPVFR
>ENST00000369239.10|SNV-20721-C-T|2
KVTKAPAK
>ENST00000417496.6|SNV-503465-A-T|2
HEQEVERHR
>ENST00000266880.11|SNV-98831-C-T|2
SSLCPTCRCSVERICK
>ENST00000325212.11|SNV-35978-C-T|1
IQESSPIK
>ENST00000222388.6|MNV-3208-GAG-G|1
AMLEKGRAAGS
>ENST00000557472.1|SNV-74920-C-T|4
MRMVLNVCVLR
>ENST00000617285.5|SNV-10532-A-T|3
VVQYLLNK
>ENST00000612946.4|SNV-373281-C-A|1
HADALEAFASGLAQDPK
>ENST00000372476.8|SNV-21683-T-G|3
KAYVNRSLFENFTYAGIDATAEEA
>ENST00000326047.9|INDEL-76619-C-CA|3
TDQEGSPDSGTSAQAKPKERGSR
>ENST00000468008.1|SNV-16632-T-A|9
FGQQEIWEGAQ
>ENST00000525091.5|SNV-16284-A-G|10
CPTVMKMDPVAPALIHQMIAK
>ENST00000498322.1|SNV-2100-G-A|9
MLPESVKSKYQDLLAVEHQGMK
>ENST00000648548.1|SNV-59583-G-T|2
MHPFLLEGTAAGVLCM
>FUSION-ENST00000469652.1:11781-ENST00000445322.1:106486|405
WWCMAVISAPQDAEGGELLEPGR
>FUSION-ENST00000469652.1:11781-ENST00000445322.1:106486|411
MPAWGQSKIPSQKHK
>FUSION-ENST00000469652.1:11781-ENST00000445322.1:106486|153
ASNIECTTCK
>ENST00000342502.6|SNV-31066-A-C|4
RISGLVTDVISLTDSVPELENK
>FUSION-ENST00000469652.1:11781-ENST00000445322.1:106486|293
LPRLVSNSWPQVICLPWPPK
>ENST00000459908.5|SNV-120375-C-G|6
MNQCPVHFIQHGKLVGK
>FUSION-ENST00000469652.1:11781-ENST00000445322.1:106486|193
WRDLGSLQPPPPEFKR
>FUSION-ENST00000469652.1:11781-ENST00000445322.1:106486|82
VVGLQACSTTPG
>ENST00000645010.1|SNV-386260-C-A|4
QVKEKMAK
>FUSION-ENST00000469652.1:11781-ENST00000445322.1:106486|342
MEWILLK
>ENST00000342502.6|SNV-31066-A-C|3
RISGLVTDVISLTDSVPELENKIEK
>ENST00000555122.1|SNV-39983-C-G|6
SAPIQTQPEARPEAEVPK
>ENST00000470105.1|SNV-172946-C-T|5
MCLRCSACALNLVVQSVLSKR
>ENST00000422222.5|INDEL-60104-A-ACT|5
KNKQELTQDTK
>FUSION-ENST00000565488.6:18909-ENST00000448331.7:42277|4
NRMPEYYK
>ENST00000298784.5|SNV-85956-C-T|1
AQISELAFSITASQKIALNAHSSLK
>ENST00000263119.10|SNV-80528-A-T|1
QQLPPTVYLLHYRQAGHYLHEEAAR
>ENST00000552259.5|SNV-231668-T-C|1
PQNSQCQ
>ENST00000590151.5|SNV-33903-C-T|4
KAKPAMPQDSVLSPR
>ENST00000328086.12|SNV-11010-G-T|1
RIAISSK
>ENST00000476159.1|SNV-20721-C-T|1
VTKGGLGGYGSGDSEDERSDR
>ENST00000241453.12|SNV-72344-A-T|1
EALMSVLK
>FUSION-ENST00000469652.1:11781-ENST00000445322.1:106486|151
LASLVLHP
>ENST00000373127.8|MNV-2977-ATTGGCAGTCTGGCTGAGA-A|1
NAFSDPAGSANPLEPSQDEK
>FUSION-ENST00000469652.1:11781-ENST00000445322.1:106486|255
MFSALCLTVF
>ENST00000652557.1|MNV-10566-GATGGGAATGATACTTTTGCTCTG-G|3
KALKYFEEGLQAG
>ENST00000472100.5|SNV-14378-G-T|1
SPARPSESLLAPTPTEGKVRPR
>FUSION-ENST00000469652.1:11781-ENST00000445322.1:106486|5
DSFNFFCACNVNSLTKK
>ENST00000475773.5|SNV-30397-A-G|6
PQPRLALNCVGGR
>ENST00000514237.6|SNV-11619-A-C|3
MMTFTAQHVTNRSRQQRP
>FUSION-ENST00000469652.1:11781-ENST00000445322.1:106486|355
TLKFAYVINNVNIK
>ENST00000545579.6|SNV-9476-C-T|1
LNSSQEFAQLSSRLGGFLEEAWQPR
>FUSION-ENST00000524394.2:2735-ENST00000565401.1:3116|15
ACLAPQF
>ENST00000298784.5|SNV-57670-G-A|3
DEQPKHQPDIYGKNFNTNLFQLGHK
>FUSION-ENST00000469652.1:11781-ENST00000445322.1:106486|325
WLPLLKQ
>ENST00000372476.8|SNV-21683-T-G|4
MLEARKAYVNR
>ENST00000393167.7|INDEL-14142-C-CA|1
LQFCQEVLPAPVFRLGC
>ENST00000406028.1|SNV-3081-C-T|4
IGCFGPGGRAWGTESAPEPSKR
>ENST00000461292.3|SNV-418933-G-A|4
PACRWGTSMTSMKTR
>ENST00000366956.10|SNV-168589-T-G|3
SLHLPRAR
>FUSION-ENST00000469652.1:11781-ENST00000445322.1:106486|46
MCFILFFQR
>FUSION-ENST00000469652.1:11781-ENST00000445322.1:106486|97
MENKILELIFFFFLRGSLALLPR
>ENST00000272845.10|SNV-57417-C-G|3
HQAQNCLSK
>FUSION-ENST00000469652.1:11781-ENST00000445322.1:106486|404
WWCMAVISAPQDAEGGELLEPGRWR
>ENST00000403303.5|SNV-217927-G-T|3
DLIRRNVGK
>ENST00000343010.8|MNV-526-TTCT-T|1
LELSAAPLSSLPVHRLLCRR
>ENST00000406213.1|INDEL-3414-C-CGTGGC|2
VCSPGQSANFSSSLR
>ENST00000309041.11|SNV-91725-A-T|3
MSDLEKLHLKEEIK
>ENST00000463789.1|INDEL-12337-G-GAT|6
DAAGGGLPARGDLLMR
>ENST00000358204.9|SNV-39861-A-T|2
SEALGVGVVK
>ENST00000378289.8|SNV-26296-C-T|1
HPKAEEYF
>FUSION-ENST00000469652.1:11781-ENST00000445322.1:106486|54
LHYARLIFCIFSR
>ENST00000358204.9|SNV-39861-A-T|3
YKSEALGVGVVKLPCEMDAQGPK
>ENST00000368445.9|SNV-3906-C-T|1
DLLPPKPKYNPFR
>ENST00000641861.1|SNV-566-C-T|1
YIAICNLLRYPTIMIPK
>FUSION-ENST00000469652.1:11781-ENST00000445322.1:106486|113
MLVPVFLLYEDTFQKERL
>ENST00000418703.6|SNV-32667-A-G|2
GQTALHIAVERR
>ENST00000521636.1|SNV-16621-C-T|5
QIVSWQTGR
>FUSION-ENST00000469652.1:11781-ENST00000445322.1:106486|217
IRSCLEKYIYIYIYFLFFIFIFF
>ENST00000433351.7|SNV-2061-G-A|3
DVKIDLFKR
>ENST00000307144.6|INDEL-1193-G-GA|2
CKNTLGNSE
>ENST00000393167.7|INDEL-14142-C-CA|3
KLQFCQEVLPAPVFRLGC
>ENST00000568967.5|SNV-13618-G-A|3
MARTIYCTDVGADLLSMCQR
>ENST00000528054.1|MNV-5487-ACT-A|18
AARGAGGPAGERHR
>ENST00000342992.10|SNV-55730-A-G|5
WYKDGMGVHEGDK
>ENST00000674498.1|SNV-18174-T-C|4
LGEVRTHTR
>ENST00000257832.7|SNV-42729-C-G|4
ATIKDYADSNCLKTSGMK
>ENST00000483117.1|SNV-18352-C-T|1
FCQPMKWP
>ENST00000504176.6|MNV-154275-CAG-C|2
TIQSHRIWLGLWPFFL
>ENST00000464015.5|SNV-1401-G-A|5
GPGAGPGRYPSGPHPDSRANGAPR
>ENST00000399080.2|SNV-1252-T-A|5
NRGNSWIINNCK
>ENST00000569936.5|MNV-20826-GG-G|5
TGSCSPESLSSR
>ENST00000618847.5|SNV-268634-G-C|1
FEHPNSYYHPVFRKAIIK
>ENST00000406213.1|INDEL-3414-C-CGTGGC|7
YNGFRRAER
>FUSION-ENST00000406569.7:11781-ENST00000445322.1:106486|12
MLCIIFFSIDTCGRLR
>ENST00000580542.5|SNV-10571-C-G|1
TRRATCI
>ENST00000342887.1|SNV-162018-G-A|2
MILAHRGGYWTLLQNCCR
>ENST00000571133.6|SNV-3848-C-G|3
DEPNSTAEK
>ENST00000464585.1|SNV-2356-T-A|5
LPLPSLVLLAVPTVMTPSR
>ENST00000381340.8|INDEL-434285-A-AA|3
RNSKDNLFHLWT
>ENST00000460229.1|SNV-28852-A-T|2
APSWPYRQWWAWRT
>ENST00000464111.1|MNV-8591-GGAG-G|1
ELTPLPPQEKSSSPSPLPTLGPLW
>ENST00000271588.9|SNV-175104-T-C|2
EVTVSLSGPSPMIETRNPLGK
>ENST00000564668.5|SNV-524-A-T|3
VRFAPSPSESHSTAAQAGVQRR
>ENST00000343010.8|MNV-526-TTCT-T|2
LELSAAPLSSLPVHRLLCR
>ENST00000326047.9|INDEL-76619-C-CA|1
GSRTEEE
>ENST00000368986.9|SNV-14902-G-C|3
QLRLDATEFPCLKCIVTFK
>FUSION-ENST00000292562.12:2735-ENST00000565401.1:3116|6
MTLLPDGR
>ENST00000510708.6|SNV-59844-C-T|2
FSEERDPELSTVCWK
>ENST00000483040.1|SNV-165153-C-T|2
DCGDLNRIIEDPPHK
>ENST00000341460.6|SNV-87-C-T|5
GGRGLADHSFSAGAR
>ENST00000472535.1|SNV-75220-T-C|6
FGMTISAASLHLPLTRTSQKR
>ENST00000476435.1|SNV-48311-G-C|9
MVMILTKWNPVAEWRR
>ENST00000487903.5|SNV-120375-C-G|5
HKADNAMNQCPVHFIQHGKLVGK
>FUSION-ENST00000469652.1:11781-ENST00000445322.1:106486|141
YNMQVIQNCMWLK
>ENST00000234831.10|SNV-12676-A-G|3
ESSLSKMSYLQVRNSQAHR
>FUSION-ENST00000469652.1:11781-ENST00000445322.1:106486|90
LPDSSNSPASASR
>ENST00000508066.1|SNV-15690-G-C|7
QTLNAFLLLPVQHQEQILEMEQMVY
>ENST00000634734.2|SNV-5766-G-A|6
SVEKIADQLK
>ENST00000644049.1|SNV-322494-A-C|1
HLLSECWASWGVWYKYQPLDLVRR
>ENST00000637138.1|SNV-206991-C-T|2
LGPQKNK
>ENST00000290524.8|SNV-3924-G-A|6
SAHAHVLKAMGLAEEDK
>ENST00000282020.9|SNV-1468357-T-C|4
TLSAKAAPGFTFGNVPEHRTGPFR
>ENST00000545511.5|SNV-76758-G-C|1
DPASVPGHP
>ENST00000235349.6|SNV-4167-C-T|2
WVLPILTQFTPYLGYMR
>FUSION-ENST00000469652.1:11781-ENST00000445322.1:106486|110
MHRWKPQHK
>ENST00000370872.7|MNV-26247-TT-T|1
GIDIIIEM
>ENST00000496259.5|SNV-18655-A-T|3
LATALAGLAQDVATMR
>ENST00000375512.3|SNV-44200-C-T|6
LKEISERQLEEVLETLK
>ENST00000483040.1|SNV-165153-C-T|4
DLKDCGDLNRIIEDPPHK
>ENST00000267430.10|SNV-62870-G-T|1
NVCIHVPTVVNSNK
>FUSION-ENST00000581440.5:360-ENST00000646633.1:83670|3
MASFPPRVNEKEIGW
>ENST00000475390.2|SNV-8007-G-T|1
QCIETISSVSVVGDVLCR
>ENST00000199447.9|SNV-48311-G-C|3
WNPVAEWR
>ENST00000462577.5|SNV-24182-C-T|4
KFWTLIWMSHIHTLCWSGL
>ENST00000634734.2|SNV-5766-G-A|7
HLEKSVEKIADQLK
>ENST00000555122.1|SNV-25287-C-A|1
APDVKMSLSSMEVDVQAPRAK
>ENST00000540853.5|SNV-44396-A-T|2
ISFTQIER
>ENST00000389048.8|MNV-670350-GC-G|3
GPMAPPRHSATTPTRTPT
>FUSION-ENST00000469652.1:11781-ENST00000445322.1:106486|200
YLYFNKNISRPGTVAHTCNPSTLGG
>ENST00000597275.5|SNV-13859-C-T|1
SSEVLYERPQPIPAFSSR
>ENST00000648994.1|SNV-62602-T-G|1
LQLQQGVFRIRVHSP
>ENST00000404929.6|SNV-15483-G-A|5
KMLEEERNQILTK
>ENST00000320574.10|SNV-44994-C-T|1
YFHILIGNLPEDISTFGSDLFFAR
>FUSION-ENST00000469652.1:11781-ENST00000445322.1:106486|99
MENKILELIFFFFLR
>ENST00000404977.6|SNV-142097-T-C|3
MVNGEPLQPAPPNPNR
>ENST00000297784.10|MNV-267558-GTCCACTTGATCAGATTCC-G|1
AAQVEENVR
>ENST00000400368.1|MNV-954-GTG-G|1
WGRLFVL
>ENST00000388820.5|SNV-14700-G-T|1
GDSSAPSTCGVQVYPELESLRER
>FUSION-ENST00000469652.1:11781-ENST00000445322.1:106486|416
MVRPCLY
>FUSION-ENST00000469652.1:11781-ENST00000445322.1:106486|306
HFTKALFNYSTDMKFL
>ENST00000331573.8|SNV-141-C-G|6
AATFFGEVVKAR
>ENST00000306336.6|SNV-95-C-G|1
EAGAHPRPGHCCKPGGR
>ENST00000560660.1|SNV-9960-G-A|2
MQAVLDHTIPYLHMREAFG
>ENST00000361956.8|SNV-25555-C-A|2
MLTARCARLLTPHLLLVLVQLSPAR
>ENST00000261900.8|SNV-376-A-T|2
ELLENSPSRR
>ENST00000490475.1|SNV-373281-C-A|12
MPMPWKPLHLDWLK
>ENST00000329615.4|SNV-16817-G-A|2
VSPQEQKK
>ENST00000580542.5|SNV-10571-C-G|2
HLKPSFSDGLK
>FUSION-ENST00000469652.1:11781-ENST00000445322.1:106486|144
TFFTCKAFGANFNFLFF
>ENST00000610966.5|SNV-108473-T-C|2
EWGQETVGRGMHGAGVTR
>ENST00000262304.9|SNV-26973-G-A|1
SAQFETATSPSPRR
>ENST00000515518.6|SNV-100748-A-T|2
HPSKHIYIQLKYS
>ENST00000492432.5|INDEL-108515-A-AA|5
MNTNEEISQAILDFRNAKK
>FUSION-ENST00000469652.1:11781-ENST00000445322.1:106486|346
LNYLVWASK
>ENST00000380110.8|INDEL-124874-A-AA|4
NQSGHPFPAVPVSKQKVSR
>FUSION-ENST00000524394.2:2735-ENST00000565401.1:3116|22
SLGGCFGSLDPK
>ENST00000514403.1|SNV-86175-G-A|4
MSIITIMDINTLAAV
>ENST00000388820.5|SNV-14700-G-T|2
GDSSAPSTCGVQVYPELESLR
>ENST00000569936.5|MNV-20826-GG-G|2
GTTTSLGQREDPGLALVI
>ENST00000537113.5|SNV-20034-A-T|3
MRSAAWSVCVPTHPPACCTWG
>ENST00000474143.5|MNV-244411-GG-G|2
KHHGRAR
>ENST00000482891.5|SNV-51895-G-A|2
QNTHWASGRPSPK
>FUSION-ENST00000469652.1:11781-ENST00000445322.1:106486|250
HMSKRFTK
>FUSION-ENST00000469652.1:11781-ENST00000445322.1:106486|361
MTLVCLTKGIVMTLK
>FUSION-ENST00000469652.1:11781-ENST00000445322.1:106486|299
MVLQFNLKNEIKAFIK
>ENST00000569936.5|MNV-20826-GG-G|7
SWEAEWLQWR
>ENST00000406213.1|INDEL-3414-C-CGTGGC|8
GPRYNGFRR
>ENST00000472535.1|SNV-75220-T-C|5
MTISAASLHLPLTRTSQK
>ENST00000274605.6|SNV-6780-A-C|4
GQKLWRSNGSLHTLACPPPLSPGPR
>FUSION-ENST00000469652.1:11781-ENST00000445322.1:106486|351
TDSMGPFLINM
>ENST00000464511.1|SNV-30397-A-G|1
LALNCVGGRSSTELLRQLA
>ENST00000478899.1|MNV-4175-GAAG-G|1
KYKVYWY
>ENST00000490475.1|SNV-373281-C-A|11
PMPWKPLHLDWLK
>ENST00000568967.5|SNV-13618-G-A|2
ARTIYCTDVGADLLSMCQR
>ENST00000417209.2|SNV-35109-G-A|2
SEFSEENIEFWLACEDFKK
>ENST00000504981.5|SNV-10650-G-A|4
MHDTKYSMNHEGK
>FUSION-ENST00000311191.10:536-ENST00000611689.4:1679|12
EFPRTAAPGHDLSDTVQAGGLFMR
>ENST00000474267.5|SNV-16111-G-C|5
DWLWGGCGDNIDYGYRFAKEFVHAR
>ENST00000673951.1|SNV-57417-C-G|6
LRHQVFRENAQNCLSK
>FUSION-ENST00000469652.1:11781-ENST00000445322.1:106486|174
IAKCYIVVVFK
>ENST00000463789.1|SNV-12337-G-A|1
GTAHAWPEPPECAGSHWYHVAT
>ENST00000262189.11|SNV-197280-C-T|4
EIFKPRQLPGSVIWSIKVGR
>FUSION-ENST00000469652.1:11781-ENST00000445322.1:106486|249
MSKRFTK
>ENST00000382483.4|SNV-100116-A-T|1
DTHCPLDSSVTKQVPRPPERR
>ENST00000477559.2|SNV-62686-G-A|2
DMTVMMTLPGTLPLRDFR
>FUSION-ENST00000469652.1:11781-ENST00000445322.1:106486|375
DGQSATRFTAN
>ENST00000617285.5|SNV-10532-A-T|4
MMALDRVVQYLLNKAK
>ENST00000417209.2|SNV-35109-G-A|5
IFLKSEFSEENIEFWLACEDFK
>ENST00000543639.1|SNV-161357-A-G|4
AFHIVSSMWTTKDRLGPR
>ENST00000553896.5|SNV-8877-G-A|8
KGVLANRVAVVTR
>ENST00000537111.6|SNV-40493-C-T|1
AAALHSIQVGGCNSFGAKDGN
>ENST00000477218.1|INDEL-14142-C-CA|4
MSYLLSTADINVTQKK
>ENST00000490475.1|SNV-373281-C-A|9
PMPWKPLHLDWLKTPR
>ENST00000512980.5|SNV-86175-G-A|2
MDINTLAAVSFQR
>FUSION-ENST00000469652.1:11781-ENST00000445322.1:106486|254
FSALCLTVF
>FUSION-ENST00000469652.1:11781-ENST00000445322.1:106486|263
MPGILSQR
>ENST00000673951.1|SNV-57417-C-G|1
ENAQNCLSKLYKLDK
>ENST00000564359.5|SNV-33695-A-T|1
APAELESCWSFCDRDGR
>ENST00000513874.5|SNV-10650-G-A|3
DGQLLMHDTK
>ENST00000355303.9|SNV-53681-C-G|3
HNITMCPLCDKTCRYWK
>ENST00000550861.1|SNV-169-G-T|1
SNGSASFPRSCFDSSFLRVPR
>FUSION-ENST00000469652.1:11781-ENST00000445322.1:106486|373
ARSRLTATSTSWVQVILLPQLPE
>ENST00000318833.4|SNV-13798-G-T|1
IHTGEKPY
>ENST00000410075.5|SNV-72948-G-A|5
KMGRQLPNLPSQSR
>ENST00000512980.5|SNV-86175-G-A|4
MSIITIMDINTLAAVSFQR
>ENST00000440314.7|SNV-137179-A-T|2
TLNVDNSQVALQLWDSAGQER
>ENST00000389286.9|SNV-65342-A-G|1
VIAYSVHCMK
>ENST00000482891.5|SNV-51895-G-A|5
GRKQNTHWASGRPSPK
>ENST00000562799.1|SNV-524-A-T|1
FAPSPSGNPGGRDATGRGPLSR
>FUSION-ENST00000469652.1:11781-ENST00000445322.1:106486|89
LPDSSNSPASASRVVGLQACSTTPG
>ENST00000409243.1|SNV-14893-C-A|1
GALQSCWNSWCVSDIIVR
>FUSION-ENST00000469652.1:11781-ENST00000445322.1:106486|88
MHGTLGSER
>FUSION-ENST00000469652.1:11781-ENST00000445322.1:106486|150
MQFLLSSLCLPILYVCFS
>FUSION-ENST00000469652.1:11781-ENST00000445322.1:106486|38
CLNHPANNFEVGESLEPR
>ENST00000389840.7|SNV-82746-T-A|2
IVTDDLPVFMGLNGDLFPALDVPR
>ENST00000617285.5|SNV-10532-A-T|2
VVQYLLNKAK
>ENST00000493328.5|SNV-24993-A-C|2
MTVFHKIQ
>ENST00000517800.5|SNV-230-A-C|1
NELEALESISPDSFTGRCLSAIPV
>ENST00000308973.9|SNV-7549-C-A|2
TTLDLSYNLLFQLQSSDFHSVSK
>ENST00000367545.7|SNV-230619-G-A|1
NDIENMLKFVEKHLESSDEDEK
>ENST00000300648.7|SNV-17188-C-G|2
YVSHSEFKDLILPTIQK
>ENST00000497580.5|SNV-45638-C-T|2
FDKSCVAAFFDVVIGGR
>ENST00000496259.5|SNV-14455-G-A|2
AEACESARLGQGRR
>ENST00000304338.8|SNV-119300-C-G|5
KIPISVPGPSSVTPSTSK
>FUSION-ENST00000616657.1:4218-ENST00000654225.1:28791|10
DPEQMDPAVMHKDSSILIISSIKPR
>ENST00000496259.5|SNV-18655-A-T|2
LATALAGLAQDVATMRTQVNR
>ENST00000528054.1|MNV-5487-ACT-A|28
ASFRADAR
>ENST00000638510.1|SNV-261891-G-A|4
WLLGFKYHR
>ENST00000463660.1|SNV-36337-C-T|2
GQKVQLPTETL
>ENST00000406028.1|SNV-3081-C-T|6
ARIGCFGPGGRAWGTESAPEPSK
>ENST00000263629.9|SNV-25689-C-T|2
ACEVVDWRK
>ENST00000257832.7|SNV-42729-C-G|3
DYADSNCLKTSGMK
>ENST00000342992.10|SNV-55730-A-G|3
DGMGVHEGDK
>FUSION-ENST00000469652.1:11781-ENST00000445322.1:106486|425
MLRIAQK
>ENST00000532090.3|SNV-1749-T-A|2
LHLLCLHCAEEEEEEK
>FUSION-ENST00000469652.1:11781-ENST00000445322.1:106486|114
LVPVFLLYEDTFQKER
>ENST00000617285.5|SNV-10532-A-T|1
VVQYLLNKAKFTKPRPRPK
>ENST00000334574.12|SNV-19068-G-A|1
DLGFGGWGSAGQCQDLREAYR
>ENST00000274793.12|SNV-26291-G-A|1
KIAVIGHSFGGATVIQTLSEDQRFR
>ENST00000490475.1|SNV-373281-C-A|3
PLHLDWLK
>ENST00000672019.1|SNV-152713-G-A|3
CEYCATTLRLSAYAYNIEDGK
>ENST00000404929.6|SNV-15483-G-A|3
MLEEERNQILTKQK
>ENST00000468008.1|SNV-16632-T-A|5
MNVRPTR
>FUSION-ENST00000469652.1:11781-ENST00000445322.1:106486|216
SCLEKYIYIYIYFLFFIFIFF
>ENST00000510708.6|SNV-59844-C-T|1
DPELSTVCWK
>ENST00000333891.14|SNV-207763-A-G|5
SAEEMYEEMMHKTHKYEAFPAANER
>ENST00000460604.1|SNV-517468-C-T|3
MKSKVHSK
>ENST00000371568.8|SNV-10714-C-T|4
KVAFSEIISPSKR
>ENST00000561585.1|SNV-9906-C-T|1
DGDDTETVPSEQVGG
>FUSION-ENST00000368332.7:34802-ENST00000229634.13:134172|11
KFEGGSFVHILCSVVSR
>ENST00000483040.1|SNV-165153-C-T|8
HLSVWEKPMDLKDCGDLNR
>ENST00000341460.6|SNV-87-C-T|2
GLADHSFSAGARAPGQPPSR
>ENST00000367674.7|SNV-407827-G-C|3
HNGQTDFFR
>ENST00000564668.5|SNV-524-A-T|2
FAPSPSESHSTAAQAGVQR
>FUSION-ENST00000565488.6:18909-ENST00000448331.7:42277|2
MPEYYKIR
>ENST00000514923.4|SNV-343836-A-G|7
MGQTLCHLMTSEILPTSFSEK
>FUSION-ENST00000469652.1:11781-ENST00000445322.1:106486|20
MIEPLYSSLGNRGRPCLK
>FUSION-ENST00000469652.1:11781-ENST00000445322.1:106486|160
MCVFHNLKSYLNICS
>ENST00000508066.1|SNV-15690-G-C|4
MPFFCCLFNIRNK
>ENST00000592226.5|SNV-9012-C-G|5
SIDLMVGAYGANQVAVYRAQPVVK
>ENST00000399080.2|SNV-1252-T-A|2
GNSWIINNCKTK
>ENST00000514403.1|SNV-86175-G-A|6
LHRLITIMSIITIMDINTLAAV
>ENST00000643408.1|SNV-540925-G-A|2
YRHEEVLIK
>ENST00000397916.1|SNV-143626-G-A|2
MAPQAESG
>ENST00000470105.1|SNV-172946-C-T|7
MCLRCSACALNLVVQSVLSK
>ENST00000244364.10|INDEL-399146-A-AA|4
NEAGDTAGK
>ENST00000374126.9|SNV-172946-C-T|4
AGMCLRCSACALNLVVQSVLSKR
>FUSION-ENST00000469652.1:11781-ENST00000445322.1:106486|227
YSKLILVFKSIG
>FUSION-ENST00000469652.1:11781-ENST00000445322.1:106486|357
GIVMTLKFAYVINNVNIK
>ENST00000320585.11|SNV-20560-A-T|6
LWGVIDVKRSYVTMSATK
>ENST00000406213.1|INDEL-3414-C-CGTGGC|3
SRVCSPGQSANFSSSLRTP
>ENST00000367607.8|SNV-138121-A-G|1
EIECTKLKK
>ENST00000477559.2|SNV-62686-G-A|7
VPSHGFSPRSYFFDNPQR
>FUSION-ENST00000581440.5:360-ENST00000646633.1:83670|1
VNEKEIGW
>ENST00000645884.1|SNV-69484-T-C|2
AMPSRDGLLQDEEEEEVSGDK
>ENST00000504981.5|SNV-10650-G-A|3
HDTKYSMNHEGK
>ENST00000477559.2|SNV-62686-G-A|1
DMTVMMTLPGTLPLRDFREEK
>FUSION-ENST00000469652.1:11781-ENST00000445322.1:106486|65
AGYFNASYCSSDYSGFPLSLPVEWR
>ENST00000497580.5|SNV-45638-C-T|1
SCVAAFFDVVIGGR
>ENST00000533724.5|SNV-20560-A-T|1
SATKIEITMRK
>ENST00000378289.8|SNV-26296-C-T|2
NTQIHACRHPKAEEYF
>ENST00000367674.7|SNV-407827-G-C|1
HNGQTDFFRKWADYR
>FUSION-ENST00000469652.1:11781-ENST00000445322.1:106486|76
LCVPFCRI
>ENST00000537729.5|SNV-20034-A-T|2
MECLCAHPPAGLLHLGLGHNK
>ENST00000321437.9|SNV-73978-A-G|2
MNDSSSAGAGGPVKITENR
>ENST00000625099.4|SNV-4071-G-A|5
EARRQFCQMR
>ENST00000297784.10|MNV-267558-GTCCACTTGATCAGATTCC-G|2
EAITEEKAAQVEENVR
>ENST00000531485.5|SNV-42477-G-A|5
MTPSPSK
>FUSION-ENST00000469652.1:11781-ENST00000445322.1:106486|170
CYIVVVFKKQIIELSVLFDYNFVK
>ENST00000496016.1|SNV-80528-A-T|10
MLGKVAEKQQLPPTVYLLHYR
>ENST00000533986.5|SNV-42477-G-A|4
MLDNFYNFASSFAVSQAQMTPSPSK
>ENST00000635293.1|SNV-13763-C-T|4
NSFEVRVCACSGRDR
>FUSION-ENST00000469652.1:11781-ENST00000445322.1:106486|339
QFFKASY
>ENST00000374736.8|SNV-90637-C-A|1
NLESSPLYRIIWKALKPLLVGK
>FUSION-ENST00000469652.1:11781-ENST00000445322.1:106486|403
MAVISAPQDAEGGELLEPGR
>FUSION-ENST00000469652.1:11781-ENST00000445322.1:106486|386
SPFSLLGMLKLFLSK
>ENST00000493328.5|SNV-24993-A-C|6
NDCLPQNTVNISK
>ENST00000261900.8|SNV-376-A-T|3
ELLENSPSR
>ENST00000648994.1|SNV-62602-T-G|6
IANCKLFRLQLQQGVFR
>FUSION-ENST00000469652.1:11781-ENST00000445322.1:106486|179
MQMKIAK
>ENST00000429990.1|SNV-3669-C-T|3
HCETDFGVGVR
>ENST00000309041.11|SNV-91725-A-T|5
DLETQLKMSDLEKLHLK
>ENST00000444564.2|SNV-16632-T-A|4
DAWLNHKNECSANKR
>ENST00000483040.1|SNV-165153-C-T|1
DCGDLNRIIEDPPHKR
>ENST00000342992.10|SNV-55730-A-G|6
VKWYKDGMGVHEGDK
>ENST00000591198.5|SNV-201755-A-G|1
QGFEFNVMVVGQSGLGK
>ENST00000297784.10|MNV-267558-GTCCACTTGATCAGATTCC-G|3
FNSITMNFKEAITEEKAAQVEENVR
>FUSION-ENST00000368332.7:34802-ENST00000229634.13:134172|3
ARLCGGGEGRTEHD
>ENST00000392320.7|SNV-117624-G-A|1
EHLPGKSFTF
>ENST00000482891.5|SNV-51895-G-A|1
QNTHWASGRPSPKK
>ENST00000436771.1|SNV-8364-C-T|2
MDSDWGAWWGVLLPRR
>FUSION-ENST00000600537.5:1263-ENST00000593756.6:557|2
GARHSGHLSLLTWTTGIWHQF
>ENST00000644093.1|SNV-540925-G-A|3
KYRHEEVIK
>ENST00000293414.6|SNV-353-G-C|2
QTFPFTSSMLRSLR
>ENST00000654074.1|SNV-26519-A-G|3
MMSPSAKWIILLGVVFLEGTLFSR
>ENST00000544331.1|INDEL-104315-T-TATCTGT|2
SWSCLFPIYRCICPTCEWQIPV
>ENST00000271588.9|SNV-175104-T-C|3
EVTVSLSGPSPMIETR
>ENST00000670357.1|SNV-124130-C-G|3
AVSRFHSPFIVENYRHLNELR
>ENST00000293414.6|SNV-353-G-C|5
MARQTFPFTSSMLRSLR
>ENST00000514923.4|SNV-343836-A-G|1
AQWAKLCVIL
>ENST00000481599.1|MNV-265-TAGGCCCGCGAGTGCCCGG-T|1
QCLTHAMNF
>ENST00000539911.5|SNV-39419-T-A|1
LMGLIGGIHGFYLIEK
>FUSION-ENST00000469652.1:11781-ENST00000445322.1:106486|225
MIAPLHLR
>ENST00000592481.5|SNV-201755-A-G|3
MKQGFEFNVMVVGQSGLGK
>ENST00000493328.5|SNV-24993-A-C|4
NDCLPQNTVNISKAK
>ENST00000463789.1|INDEL-12337-G-GAT|7
SHHRDAAGGGLPARGDLLMR
>ENST00000673951.1|SNV-57417-C-G|4
HQVFRENAQNCLSKLYK
>FUSION-ENST00000469652.1:11781-ENST00000445322.1:106486|108
WKPQHKGK
>ENST00000406028.1|SNV-3081-C-T|1
AWGTESAPEPSKRVPPGR
>FUSION-ENST00000469652.1:11781-ENST00000445322.1:106486|307
HFTKALFNYSTDMK
>ENST00000342992.10|SNV-55730-A-G|4
WYKDGMGVHEGDKYR
>ENST00000310823.8|SNV-59583-G-T|2
CKDGKCIPFC
>ENST00000325212.11|SNV-35978-C-T|2
ADLGRIQESSPIK
>ENST00000344691.8|SNV-1117679-G-C|3
MSEALPLGAPDAGAALARK
>ENST00000618192.4|SNV-603364-C-T|1
GCLEVHLSTGARTMRK
>ENST00000343200.9|SNV-67118-G-A|1
EIVISEQLGEPNYGAEIR
>ENST00000664102.1|SNV-71-G-A|1
HPGTEEEMKALQPPPPDLRLR
>ENST00000321437.9|SNV-73978-A-G|3
MNDSSSAGAGGPVK
>ENST00000235349.6|SNV-4167-C-T|1
WVLPILTQFTPYLGYMRNLQK
>FUSION-ENST00000469652.1:11781-ENST00000445322.1:106486|44
MCFILFFQRHSYTASFHSLSEK
>ENST00000520144.2|INDEL-399146-A-AA|7
NQQLETAQKNEAGDTAGK
>FUSION-ENST00000469652.1:11781-ENST00000445322.1:106486|91
LECSGVVLAHCNLR
>FUSION-ENST00000469652.1:11781-ENST00000445322.1:106486|291
LPRLVSNSWPQVICLPWPPKVLG
>FUSION-ENST00000368332.7:34802-ENST00000229634.13:134172|9
FEGGSFVHILCSVVSR
>ENST00000474143.5|MNV-244411-GG-G|5
ILTIRLISHYKK
>FUSION-ENST00000600537.5:1263-ENST00000593756.6:557|3
NGHLEAEEQQDQGVLSAEDPAER
>FUSION-ENST00000406569.7:11781-ENST00000445322.1:106486|14
MLCIIFFSIDTCGR
>ENST00000342992.10|SNV-55730-A-G|2
DGMGVHEGDKYR
>FUSION-ENST00000264128.13:18909-ENST00000448331.7:42277|2
SLDKNNDGVSFFCIYHQL
>FUSION-ENST00000469652.1:11781-ENST00000445322.1:106486|412
PAWGQSKIPSQK
>ENST00000474267.5|SNV-16111-G-C|4
FAKEFVHAR
>FUSION-ENST00000469652.1:11781-ENST00000445322.1:106486|198
MEFLFGALAGVR
>ENST00000617285.5|SNV-10532-A-T|6
DIEAKMMALDRVVQYLLNK
>FUSION-ENST00000469652.1:11781-ENST00000445322.1:106486|401
MAVISAPQDAEGGELLEPGRWR
>ENST00000418703.6|SNV-32667-A-G|5
DIYYRGQTALHIAVER
>ENST00000640279.1|SNV-9906-C-T|4
GNTESKMDGDDTETVPSEQSHASGK
>ENST00000304338.8|SNV-119300-C-G|7
DTKTPTQSLPKK
>FUSION-ENST00000368332.7:34802-ENST00000229634.13:134172|7
FEGGSFVHILCSVVSRCLWKR
>ENST00000534099.5|SNV-78069-C-T|1
SAPQGITIKCRITR
>FUSION-ENST00000469652.1:11781-ENST00000445322.1:106486|164
MVACACSPSSLGG
>ENST00000472535.1|SNV-75220-T-C|7
FGMTISAASLHLPLTRTSQK
>ENST00000674498.1|SNV-18174-T-C|5
VLGNYCRLGEVRTHTR
>ENST00000290524.8|SNV-3924-G-A|1
HAPRERSSKPK
>ENST00000434700.5|SNV-9425-T-C|2
RIIHFADGDIMEEYSTEEEEEEEK
>ENST00000504176.6|MNV-154275-CAG-C|5
LSNNTKVVKTIQSHR
>FUSION-ENST00000469652.1:11781-ENST00000445322.1:106486|331
MKQIVLLKR
>FUSION-ENST00000469652.1:11781-ENST00000445322.1:106486|86
MHGTLGSERTVTR
>FUSION-ENST00000469652.1:11781-ENST00000445322.1:106486|125
MGPSVLPR
>FUSION-ENST00000469652.1:11781-ENST00000445322.1:106486|205
KFTGHGDMYL
>ENST00000553896.5|SNV-8877-G-A|7
GVLANRVAVVTR
>ENST00000616727.4|SNV-37362-G-A|2
SKMRADDK
>FUSION-ENST00000469652.1:11781-ENST00000445322.1:106486|112
LVPVFLLYEDTFQKERL
>ENST00000367674.7|SNV-407827-G-C|5
RHNGQTDFFR
>FUSION-ENST00000469652.1:11781-ENST00000445322.1:106486|94
ILELIFFFFLRGSLALLPR
>ENST00000379141.8|SNV-30520-C-T|1
MFKLPQL
>ENST00000367568.5|MNV-36936-CCG-C|MNV-36942-CCT-C|6
KETPGSR
>ENST00000378378.9|SNV-18490-G-A|2
HKAQVLVEDISDILEEHTEK
>ENST00000481599.1|MNV-265-TAGGCCCGCGAGTGCCCGG-T|6
METCPARPSSVKK
>FUSION-ENST00000469652.1:11781-ENST00000445322.1:106486|177
QMKIAKCYIVVVFK
>FUSION-ENST00000469652.1:11781-ENST00000445322.1:106486|383
LKLFLSK
>ENST00000228682.7|SNV-7600-C-G|1
THVRSHTGEKPYMCEHEGCSK
>FUSION-ENST00000469652.1:11781-ENST00000445322.1:106486|345
MQKQFFK
>ENST00000533986.5|SNV-42477-G-A|3
MFIPANVVLK
>FUSION-ENST00000469652.1:11781-ENST00000445322.1:106486|298
VLQFNLKNEIKAFIK
>ENST00000389048.8|MNV-670350-GC-G|6
QTPIFDPTVHWLFTTCGAR
>ENST00000282406.9|SNV-62741-C-T|1
RPEYKKLYSWQQEAQWK
>ENST00000528054.1|MNV-5487-ACT-A|25
ADARLLQRDAGTAAGRPLGLR
>ENST00000242351.10|SNV-61949-A-T|1
NVVMFVALVLVGK
>ENST00000263119.10|SNV-80528-A-T|2
QQLPPTVYLLHYR
>ENST00000616727.4|SNV-37362-G-A|1
MRADDKFVNVTIVTILAETTSDNEK
>ENST00000243349.13|SNV-90239-G-T|1
VFCDQKFRPSIPNQWQSCEALR
>ENST00000555122.1|SNV-39983-C-G|8
NDVQRSAPIQTQPEARPEAEVPK
>FUSION-ENST00000469652.1:11781-ENST00000445322.1:106486|78
SQKLCVPFCRI
>FUSION-ENST00000469652.1:11781-ENST00000445322.1:106486|348
KKLNYLVWASK
>ENST00000326047.9|INDEL-76619-C-CA|4
TDQEGSPDSGTSAQAKPKER
>FUSION-ENST00000469652.1:11781-ENST00000445322.1:106486|19
IEPLYSSLGNRGRPCLK
>FUSION-ENST00000469652.1:11781-ENST00000445322.1:106486|243
LYLHFSLK
>ENST00000514107.1|SNV-5950-G-A|6
KCECLLETR
>ENST00000477559.2|SNV-62686-G-A|5
MDSVPDLISLTTLK
>ENST00000373401.2|SNV-61071-G-A|2
MSPEADGSQ
>ENST00000481599.1|MNV-265-TAGGCCCGCGAGTGCCCGG-T|7
ETCPARPSSVK
>ENST00000552259.5|SNV-231668-T-C|2
MPQNSQCQ
>ENST00000409885.1|SNV-1034-G-A|6
NTQAPLK
>ENST00000495849.5|SNV-117624-G-A|2
NIYLVNHLPFEHGLK
>ENST00000267430.10|SNV-62870-G-T|2
KNVCIHVPTVVNSNK
>ENST00000542547.5|SNV-13862-G-A|1
NIGSDFIPQGAFGKVYLAQDIKTK
>FUSION-ENST00000469652.1:11781-ENST00000445322.1:106486|171
CYIVVVFKK
>ENST00000483040.1|SNV-165153-C-T|7
MDLKDCGDLNR
>ENST00000475908.5|SNV-2100-G-A|9
KLLENRHQQQSTFKPEEILYK
>ENST00000367661.7|SNV-93640-A-G|1
ESLGEAGIRK
>FUSION-ENST00000292562.12:2735-ENST00000565401.1:3116|9
GSSAGSIPAFCKKMTLLPDGR
>ENST00000641557.1|SNV-5542-T-C|1
RKAVATR
>ENST00000346991.9|SNV-26937-C-T|2
CSAFLDVPDK
>ENST00000381920.8|SNV-13618-G-A|1
TIYCTDVGADLLSMCQR
>ENST00000504667.2|SNV-54505-C-A|5
TAGDMQVEK
>FUSION-ENST00000469652.1:11781-ENST00000445322.1:106486|253
MPNLRFYDDSSTI
>ENST00000545579.6|SNV-9476-C-T|2
LNSSQEFAQLSSR
>ENST00000313599.7|INDEL-104315-T-TATCTGT|1
YTDVSVRLVNGK
>FUSION-ENST00000469652.1:11781-ENST00000445322.1:106486|84
MHGTLGSERTVTRSQK
>ENST00000367568.5|MNV-36936-CCG-C|MNV-36942-CCT-C|1
IANQPVLGKMVS
>ENST00000475773.5|SNV-30397-A-G|4
PQPRLALNCVGGRSSTELLR
>FUSION-ENST00000469652.1:11781-ENST00000445322.1:106486|186
RVPPQLANFCIFSR
>ENST00000358204.9|SNV-39861-A-T|1
SEALGVGVVKLPCEMDAQGPK
>ENST00000380701.8|SNV-41123-T-C|1
ELQFTVQEQDTAVQNMHKKVEK
>ENST00000520144.2|INDEL-399146-A-AA|8
MNQQLETAQKNEAGDTAGK
>ENST00000640279.1|SNV-9906-C-T|3
MDGDDTETVPSEQSHASGK
>ENST00000514403.1|SNV-86175-G-A|3
SIITIMDINTLAAV
>ENST00000393167.7|INDEL-14142-C-CA|2
LQFCQEVLPAPVFR
>FUSION-ENST00000368332.7:34802-ENST00000229634.13:134172|6
CLWKRCQR
>ENST00000377675.3|SNV-429-G-T|6
WGRSAARAGLWLCQGR
>FUSION-ENST00000469652.1:11781-ENST00000445322.1:106486|285
MTPQPFRS
>ENST00000476435.1|SNV-48311-G-C|4
ILTKWNPVAEWRR
>FUSION-ENST00000469652.1:11781-ENST00000445322.1:106486|328
QIVLLKRWLPLLK
>FUSION-ENST00000292562.12:2735-ENST00000565401.1:3116|8
KMTLLPDGR
>ENST00000494144.5|SNV-135368-G-C|1
EVVHSMIFNCHCHPVQNQKMVIK
>ENST00000474143.5|MNV-244411-GG-G|6
ILTIRLISHYK
>FUSION-ENST00000469652.1:11781-ENST00000445322.1:106486|158
SYLNICS
>ENST00000524001.1|SNV-1225-C-T|3
TVPWPGWSCR
>FUSION-ENST00000406569.7:11781-ENST00000445322.1:106486|11
LCIIFFSIDTCGRLR
>ENST00000482839.1|SNV-14378-G-T|1
SPARPSESLLAPTPTE
>ENST00000497252.5|SNV-9960-G-A|7
QAVLDHTIPYLHMR
>ENST00000625099.4|SNV-4071-G-A|1
QFCQMRGSRLTGGR
>ENST00000494144.5|SNV-135368-G-C|4
MMEVVHSMIFNCHCHPVQNQKMVIK
>ENST00000580542.5|SNV-10571-C-G|3
MHLKPSFSDGLK
>FUSION-ENST00000469652.1:11781-ENST00000445322.1:106486|58
MVKPHLY
>ENST00000370872.7|MNV-26247-TT-T|2
YVGEKGIDIIIEM
>ENST00000533623.1|SNV-2422-G-A|4
DEDSAVYSFETLVDGK
>ENST00000300648.7|SNV-17188-C-G|3
YVSHSEFK
>ENST00000406213.1|INDEL-3414-C-CGTGGC|4
SRVCSPGQSANFSSSLR
>ENST00000367568.5|MNV-36942-CCT-C|3
QVQELQTSLCLER
>ENST00000476435.1|SNV-48311-G-C|8
VMILTKWNPVAEWRR
>FUSION-ENST00000469652.1:11781-ENST00000445322.1:106486|165
QIIELSVLFDYNFVKTKQQA
>FUSION-ENST00000469652.1:11781-ENST00000445322.1:106486|368
MRHQAWLILYF
>ENST00000491005.5|SNV-120713-A-G|2
MTRRSLPLSCWCSR
>ENST00000380419.8|SNV-10956-G-A|4
YMACCLLYRGNVVPK
>ENST00000374759.8|SNV-48977-A-T|2
ARETVENLPPLPLVPVLR
>FUSION-ENST00000616657.1:4218-ENST00000654225.1:28791|2
SRADWSHCTVSGTYQDTENSVMS
>ENST00000504667.2|SNV-54505-C-A|1
DELLEICK
>ENST00000514237.6|SNV-11619-A-C|1
TFTAQHVTNRSRQQRP
>ENST00000316519.11|SNV-76758-G-C|2
QIIAGKAVEQGGAFSNPETLHLYR
>FUSION-ENST00000469652.1:11781-ENST00000445322.1:106486|329
QIVLLKR
>ENST00000369755.4|SNV-35086-A-T|1
ASSDLSIASSDEDK
>FUSION-ENST00000616657.1:4218-ENST00000654225.1:28791|11
DPEQMDPAVMHK
>ENST00000361417.6|SNV-21901-C-T|2
WAAHGASPEDFFLTLGARGR
>ENST00000638510.1|SNV-261891-G-A|6
MWLLGFK
>ENST00000618847.5|SNV-268634-G-C|5
DKFEHPNSYYHPVFR
>ENST00000162330.10|SNV-31080-G-T|1
GLLPSQYGQEVYDTPPMAFKGPNGR
>ENST00000298786.4|SNV-85956-C-T|3
CSGVVLIKAQISELAFSITASQK
>ENST00000490475.1|SNV-373281-C-A|2
PLHLDWLKTPR
>FUSION-ENST00000469652.1:11781-ENST00000445322.1:106486|35
NLRPAWITRQDPISTKK
>ENST00000372476.8|SNV-10717-G-A|3
VNVKVPPVPLAAPQLLTKQSR
>ENST00000493328.5|SNV-24993-A-C|3
NDCLPQNTVNISKAKTAVTELPSAR
>ENST00000591198.5|SNV-201755-A-G|2
AMKQGFEFNVMVVGQSGLGK
>FUSION-ENST00000469652.1:11781-ENST00000445322.1:106486|74
VQVLHAYCIISAGIR
>ENST00000367674.7|SNV-340378-G-A|2
GRCANGTCLCEEGYVGEDCSQR
>FUSION-ENST00000469652.1:11781-ENST00000445322.1:106486|111
LIFFLNFL
>ENST00000367568.5|MNV-36936-CCG-C|MNV-36942-CCT-C|11
THQSRELCPAGSCPNPFRNSVFR
>ENST00000483980.5|SNV-7179-C-T|3
RPVSWGRPPPMGRH
>ENST00000614055.2|SNV-2057-C-A|2
KINNGTNPETTTSGGCHSHEDEQK
>ENST00000644049.1|SNV-322494-A-C|4
THGAENHRHLLSECWASWGVWYK
>ENST00000181796.6|MNV-244411-GG-G|1
THISLQEASWPSQTT
>ENST00000399080.2|SNV-1252-T-A|6
RNRGNSWIINNCK
>ENST00000372476.8|SNV-21689-T-A|2
KAYVNMSQFENFTYAGIDATAEEA
>ENST00000380110.8|INDEL-124874-A-AA|8
FANNPSQKNQSGHPFPAVPVSK
>ENST00000483117.1|SNV-18352-C-T|2
MFCQPMKWP
>FUSION-ENST00000469652.1:11781-ENST00000445322.1:106486|260
PGILSQRCHHFYLPR
>ENST00000476707.1|SNV-39082-C-G|1
LLFYLLVVLSIDCTK
>ENST00000497580.5|SNV-45638-C-T|3
SSLGKFDKSCVAAFFDVVIGGR
>ENST00000264228.9|SNV-21352-A-G|2
NAYVTGK
>FUSION-ENST00000469652.1:11781-ENST00000445322.1:106486|189
RFSCLSLLSSCNYRR
>ENST00000464585.1|SNV-2356-T-A|8
VMLPLPSLVLLAVPTVMTPSR
>ENST00000274276.8|SNV-87309-A-G|2
APSMLGLMASPENVLK
>ENST00000367674.7|SNV-407827-G-C|4
RHNGQTDFFRK
>ENST00000293414.6|SNV-353-G-C|4
ARQTFPFTSSMLRSLR
>ENST00000673951.1|SNV-57417-C-G|2
ENAQNCLSKLYK
>FUSION-ENST00000469652.1:11781-ENST00000445322.1:106486|424
MLRIAQKYLICR
>ENST00000483980.5|SNV-7179-C-T|4
MRPVSWGRPPPMGRH
>ENST00000388820.5|SNV-14700-G-T|3
LAQRGDSSAPSTCGVQVYPELESLR
>ENST00000621380.1|MNV-6854-GG-G|1
KPSPFDSGSTPARP
>ENST00000395105.9|MNV-20826-GG-G|1
SWEAATTPPSMASCPGPASA
>FUSION-ENST00000616657.1:4218-ENST00000654225.1:28791|17
DCSAQIAGVGLIGAIVQCREHTR
>ENST00000381685.10|SNV-100853-G-C|4
LKEDHQTVLKPQFYEIKAGEEFR
>ENST00000374736.8|SNV-90637-C-A|3
NLESSPLYR
>FUSION-ENST00000292562.12:2735-ENST00000565401.1:3116|10
GSSAGSIPAFCKK
>ENST00000534428.5|SNV-1664-G-T|1
AASEFAGVVANAPSPPESSSLCASK
>ENST00000538260.5|SNV-54645-G-A|1
VEGAETLAYLIEPDVELQK
>ENST00000508066.1|SNV-15690-G-C|5
PFFCCLFNIR
>FUSION-ENST00000469652.1:11781-ENST00000445322.1:106486|294
MLPRLVSNSWPQVICLPWPPK
>ENST00000304338.8|SNV-119300-C-G|4
KIPISVPGPSSVTPSTSKEIK
>ENST00000335181.10|SNV-23066-G-A|2
QDVDMVFASFIRK
>ENST00000368445.9|SNV-3906-C-T|2
MDLLPPKPKYNPFR
>FUSION-ENST00000469652.1:11781-ENST00000445322.1:106486|245
DVYSSVDSLPINY
>ENST00000341460.6|SNV-87-C-T|6
RGGRGLADHSFSAGAR
>ENST00000470105.1|SNV-172946-C-T|4
CLRCSACALNLVVQSVLSKR
>ENST00000504981.5|SNV-10650-G-A|2
MHDTKYSMNHEGKR
>FUSION-ENST00000469652.1:11781-ENST00000445322.1:106486|147
QLKTFFTCK
>FUSION-ENST00000469652.1:11781-ENST00000445322.1:106486|17
IEPLYSSLGNRGRPCLKK
>FUSION-ENST00000469652.1:11781-ENST00000445322.1:106486|427
MICECCCS
>ENST00000483980.5|SNV-7179-C-T|2
PVSWGRPPPMGR
>FUSION-ENST00000616657.1:4218-ENST00000654225.1:28791|4
MYDGLFCSNSRSR
>ENST00000464585.1|SNV-2356-T-A|7
VMLPLPSLVLLAVPTVMTPSRWPTS
>ENST00000263702.11|SNV-30397-A-G|2
LALNCVGGRSSTELLR
>ENST00000592462.5|SNV-9012-C-G|7
MVGAYGANQVAVYRAQPVVK
>FUSION-ENST00000469652.1:11781-ENST00000445322.1:106486|6
DSFNFFCACNVNSLTK
>ENST00000549437.5|SNV-74920-C-T|1
VLNVCVLR
>ENST00000610966.5|SNV-108473-T-C|3
EWGQETVGR
>FUSION-ENST00000469652.1:11781-ENST00000445322.1:106486|220
IAPLHLRLGDRIR
>ENST00000592226.5|SNV-9012-C-G|8
MSIDLMVGAYGANQVAVYR
>ENST00000397916.1|SNV-143626-G-A|1
APQAESG
>ENST00000440314.7|SNV-137179-A-T|4
VKTLNVDNSQVALQLWDSAGQER
>FUSION-ENST00000469652.1:11781-ENST00000445322.1:106486|81
TVTRSQK
>ENST00000335181.10|SNV-23066-G-A|3
QDVDMVFASFIR
>ENST00000268624.7|INDEL-4500-C-CA|2
LPAPLHQQHPQGR
>ENST00000321437.9|SNV-73978-A-G|6
LNRKMNDSSSAGAGGPVK
>ENST00000524981.9|SNV-162018-G-A|5
IFLYCRRAMILAHR
>ENST00000355377.7|MNV-16101-AAGTTTCTGTGCC-A|4
FSRHCVIGNLCEVDLVK
>ENST00000477559.2|SNV-62686-G-A|4
DSVPDLISLTTLK
>ENST00000380419.8|SNV-10956-G-A|5
LGKYMACCLLYRGNVVPK
>ENST00000528054.1|MNV-5487-ACT-A|22
DAGTAAGRPLGLR
>ENST00000389622.7|SNV-50895-G-A|2
LNFRSHDK
>ENST00000304338.8|SNV-119300-C-G|1
IPISVPGPSSVTPSTSKEIKK
>FUSION-ENST00000469652.1:11781-ENST00000445322.1:106486|9
QNKTKDSFNFFCACNVNSLTK
>FUSION-ENST00000469652.1:11781-ENST00000445322.1:106486|192
DLGSLQPPPPEFK
>FUSION-ENST00000469652.1:11781-ENST00000445322.1:106486|202
PGLMYLYFNK
>ENST00000460495.5|SNV-54645-G-A|2
MLSYRKSLA
>ENST00000367568.5|MNV-36936-CCG-C|MNV-36942-CCT-C|4
ETPGSRIANQPVLGK
>ENST00000562799.1|SNV-524-A-T|4
VRFAPSPSGNPGGRDATGR
>ENST00000367661.7|SNV-93640-A-G|4
SKESLGEAGIR
>ENST00000549437.5|SNV-74920-C-T|3
RMVLNVCVLR
>ENST00000371568.8|SNV-10714-C-T|1
VAFSEIISPSKRSQPDK
>FUSION-ENST00000469652.1:11781-ENST00000445322.1:106486|297
NEIKAFIK
>FUSION-ENST00000469652.1:11781-ENST00000445322.1:106486|410
PAWGQSKIPSQKHK
>ENST00000298784.5|SNV-57670-G-A|2
HQPDIYGK
>FUSION-ENST00000524394.2:2735-ENST00000565401.1:3116|10
MGTWPLWVRLSALGLVRSGGL
>ENST00000264276.11|SNV-51895-G-A|1
TFPEKMTDSLRKPER
>ENST00000565624.3|SNV-44538-C-T|1
GVPPPTMTGDLQPR
>FUSION-ENST00000469652.1:11781-ENST00000445322.1:106486|295
AFIKAKHV
>ENST00000524001.1|SNV-1225-C-T|1
TVPWPGWSCRRAR
>ENST00000491400.5|SNV-28852-A-T|3
APSWPYRQWWAWRTWQQR
>ENST00000449606.7|SNV-524-A-T|1
FAPSPSGFLHLGGLRTALYNYIFAK
>FUSION-ENST00000469652.1:11781-ENST00000445322.1:106486|180
MLYSRCV
>ENST00000382483.4|SNV-100116-A-T|5
KDTHCPLDSSVTK
>ENST00000394779.7|SNV-89689-C-A|1
FGGFLLEIK
>ENST00000367568.5|MNV-36936-CCG-C|MNV-36942-CCT-C|3
ETPGSRIANQPVLGKMVS
>FUSION-ENST00000469652.1:11781-ENST00000445322.1:106486|434
ELVENSLDAGATNIGK
>FUSION-ENST00000469652.1:11781-ENST00000445322.1:106486|85
HGTLGSERTVTR
>ENST00000589596.5|SNV-61654-C-G|2
RLTYVSEPESSYPTTATDDALEDR
>ENST00000640279.1|SNV-9906-C-T|1
MDGDDTETVPSEQSHASGKLRK
>ENST00000418703.6|SNV-32667-A-G|4
DIYYRGQTALHIAVERR
>ENST00000497252.5|SNV-9960-G-A|5
QAVLDHTIPYLHMREAFGQK
>ENST00000524981.9|SNV-162018-G-A|4
RAMILAHR
>FUSION-ENST00000469652.1:11781-ENST00000445322.1:106486|382
MLKLFLSKEK
>FUSION-ENST00000469652.1:11781-ENST00000445322.1:106486|185
VPPQLANFCIFSR
>ENST00000464585.1|SNV-2356-T-A|4
MLPLPSLVLLAVPTVMTPSRWPTS
>ENST00000618192.4|SNV-603364-C-T|3
GCLEVHLSTGAR
>FUSION-ENST00000469652.1:11781-ENST00000445322.1:106486|224
IAPLHLR
>ENST00000460495.5|SNV-54645-G-A|1
LSYRKSLA
>ENST00000628593.1|SNV-2100-G-A|3
SKYQDLLAVEHQGMKLLENR
>ENST00000473125.5|SNV-50544-G-A|3
MCSLISYSQQQVSTGRTLHHLLP
>ENST00000389840.7|SNV-2418-T-G|1
FKPDKGSK
>ENST00000372476.8|SNV-21683-T-G|SNV-21689-T-A|2
AYVNRSQFENFTYAGIDATAEEA
>ENST00000307144.6|INDEL-1193-G-GA|1
NTLGNSE
>ENST00000293414.6|SNV-353-G-C|1
QTFPFTSSMLRSLRLQQEWLEWEDR
>ENST00000444564.2|SNV-16632-T-A|3
NECSANK
>FUSION-ENST00000406569.7:11781-ENST00000445322.1:106486|10
MLCIIFFSIDTCGRLRCR
>ENST00000549311.7|SNV-14023-G-T|1
ALEAPPTAQIGLPSLLCLPR
>ENST00000367568.5|MNV-36936-CCG-C|MNV-36942-CCT-C|8
ELCPAGSCPNPFRNSVFRK
>ENST00000648873.1|SNV-58991-C-T|1
FSRAAHPRAPGEQQR
>ENST00000382909.5|INDEL-38551-A-AA|2
DFTATAFSR
>ENST00000254627.4|SNV-26306-C-G|1
IVTLVPAGIKSLGLAV
>ENST00000592226.5|SNV-9012-C-G|7
SIDLMVGAYGANQVAVYR
>FUSION-ENST00000469652.1:11781-ENST00000445322.1:106486|56
PPGPANFLYF
>ENST00000373125.9|SNV-546658-T-G|3
DKMQSPFAAPGPQHGIAHAAR
>ENST00000571133.6|SNV-3848-C-G|4
SDSEDICLFTKDEPNSTAEK
>ENST00000307144.6|INDEL-1193-G-GA|3
KCKNTLGNSE
>ENST00000379141.8|SNV-30520-C-T|2
ISAIPPKMFKLPQL
>ENST00000406028.1|SNV-3081-C-T|5
IGCFGPGGRAWGTESAPEPSK
>FUSION-ENST00000406569.7:11781-ENST00000445322.1:106486|5
ILIPTGFEHFGDLQCR
>ENST00000528054.1|MNV-5487-ACT-A|2
GLGEAGRSRPGGASGNYGLGLLQF
>FUSION-ENST00000469652.1:11781-ENST00000445322.1:106486|231
NFKGILRR
>ENST00000346991.9|SNV-26937-C-T|4
TGKCSAFLDVPDK
>FUSION-ENST00000469652.1:11781-ENST00000445322.1:106486|363
MTLVCLTK
>FUSION-ENST00000368332.7:34802-ENST00000229634.13:134172|10
KFEGGSFVHILCSVVSRCLWK
>ENST00000262304.9|SNV-26973-G-A|2
SAQFETATSPSPR
>ENST00000304338.8|SNV-119300-C-G|6
TPTQSLPKK
>ENST00000515518.6|SNV-100748-A-T|1
HIYIQLKYS
>ENST00000406213.1|INDEL-3414-C-CGTGGC|11
ETPRPISSGNCCGGGLHPTWWR
>ENST00000643665.1|SNV-517468-C-T|2
HMKSKVHSK
>FUSION-ENST00000469652.1:11781-ENST00000445322.1:106486|326
RWLPLLKQ
>ENST00000467672.5|SNV-50657-A-G|3
FTLLGDFICWTAWQHHSIK
>ENST00000514278.6|SNV-60552-A-T|3
LVEILRNLGDERTMVFVETK
>ENST00000367545.7|SNV-230619-G-A|5
LKNDIENMLK
>ENST00000521636.1|SNV-16621-C-T|6
MQIVSWQTGR
>ENST00000368804.5|MNV-3987-GGAG-G|1
EERRQQR
>ENST00000637138.1|SNV-206991-C-T|4
LEEQKLGPQK
>FUSION-ENST00000469652.1:11781-ENST00000445322.1:106486|226
LILVFKSIG
>ENST00000528054.1|MNV-5487-ACT-A|3
GLGEAGR
>ENST00000673951.1|SNV-57417-C-G|3
ENAQNCLSK
>ENST00000610966.5|SNV-108473-T-C|4
GLQESSHREWGQETVGR
>ENST00000377675.3|SNV-429-G-T|5
SAARAGLWLCQGR
>ENST00000483040.1|SNV-165153-C-T|6
DLKDCGDLNR
>FUSION-ENST00000469652.1:11781-ENST00000445322.1:106486|32
QDPISTKKLK
>ENST00000472535.1|SNV-75220-T-C|2
TISAASLHLPLTRTSQKR
>ENST00000515518.6|SNV-100748-A-T|4
FYTDCVVMHPSKHIYIQLKYS
>ENST00000564359.5|SNV-33695-A-T|4
MIEAAKAPAELESCWSFCDRDGR
>FUSION-ENST00000469652.1:11781-ENST00000445322.1:106486|146
MQLKTFFTCKAFGANFNFLFF
>ENST00000375512.3|SNV-44200-C-T|4
EISERQLEEVLETLKTER
>ENST00000300648.7|SNV-17188-C-G|5
VKPPKYLLDSCAPLLRYVSHSEFK
>ENST00000528054.1|MNV-5487-ACT-A|23
LLQRDAGTAAGRPLGLRAAR
>ENST00000497252.5|SNV-9960-G-A|2
MREAFGQKIGHFQLMQGK
>ENST00000618847.5|SNV-268634-G-C|3
FEHPNSYYHPVFR
>ENST00000659121.1|SNV-253891-T-C|2
MNPHTIFIPFHFDKWF
>ENST00000528054.1|MNV-5487-ACT-A|11
LALGPLPR
>ENST00000293414.6|SNV-353-G-C|6
ARQTFPFTSSMLR
>ENST00000571133.6|SNV-3848-C-G|2
DEPNSTAEKTEQFYR
>ENST00000565624.3|SNV-44538-C-T|3
MPGERPRGVPPPTMTGDLQPR
>ENST00000380110.8|INDEL-124874-A-AA|3
QKVSRTASSAGTAF
>ENST00000498322.1|SNV-2100-G-A|8
LPESVKSKYQDLLAVEHQGMK
>ENST00000635926.1|SNV-5102-A-T|6
RGRSHQVSDAPR
>ENST00000659121.1|SNV-253891-T-C|3
NPHTIFIPFHFDK
>FUSION-ENST00000469652.1:11781-ENST00000445322.1:106486|370
MTGMRHQAWLILYF
>FUSION-ENST00000469652.1:11781-ENST00000445322.1:106486|152
MLASLVLHP
>FUSION-ENST00000292562.12:2735-ENST00000565401.1:3116|2
GRPPPPRQLLSSSR
>ENST00000462577.5|SNV-24182-C-T|7
REFTMKFWTLIWMSHIHTLCWSGL
>FUSION-ENST00000469652.1:11781-ENST00000445322.1:106486|246
FTKDVYSSVDSLPINY
>ENST00000381685.10|SNV-100853-G-C|5
LKEDHQTVLKPQFYEIK
>ENST00000520144.2|INDEL-399146-A-AA|5
NQQLETAQKNEAGDTAGKEADK
>ENST00000561648.5|SNV-221667-C-G|2
GPAKHYMCPICGEGFPSLLTLTEHK
>ENST00000592462.5|SNV-9012-C-G|9
MVGAYGANQVAVYR
>ENST00000528054.1|MNV-5487-ACT-A|7
SQPSAGGRSAGSTGR
>ENST00000294484.7|SNV-41541-G-A|2
SRWVIVGLFISILILSLVFASR
>ENST00000344204.9|SNV-335990-A-G|1
SEHIVSECIDTFFEDLKQRLGHR
>ENST00000514923.4|SNV-343836-A-G|4
GQTLCHLMTSEILPTSFSEKMQ
>ENST00000525091.5|SNV-16284-A-G|8
MKMDPVAPALIHQMIAK
>ENST00000228682.7|SNV-7600-C-G|3
SYSRLENLKTHVR
>FUSION-ENST00000524394.2:2735-ENST00000565401.1:3116|12
MGTWPLWVRLSALGLVR
>FUSION-ENST00000469652.1:11781-ENST00000445322.1:106486|392
FPFFEIIKLIK
>FUSION-ENST00000469652.1:11781-ENST00000445322.1:106486|43
CFILFFQRHSYTASFHSLSEK
>ENST00000393167.7|INDEL-14142-C-CA|4
KLQFCQEVLPAPVFR
>ENST00000367545.7|SNV-230619-G-A|4
LKNDIENMLKFVEK
>ENST00000518864.5|SNV-540925-G-A|1
YRHEEVVQVLRNAGEEVTLTVSFLK
>ENST00000261900.8|SNV-376-A-T|5
WYFTRELLENSPSR
>ENST00000263702.11|SNV-30397-A-G|4
DMPQPRLALNCVGGRSSTELLR
>ENST00000313599.7|INDEL-104315-T-TATCTGT|2
YTDVSVR
>ENST00000375512.3|SNV-44200-C-T|1
QLEEVLETLKTEREQK
>ENST00000528054.1|MNV-5487-ACT-A|1
SRPGGASGNYGLGLLQF
>FUSION-ENST00000469652.1:11781-ENST00000445322.1:106486|53
LHYARLIFCIFSRDGVSPCWPGWSR
>FUSION-ENST00000469652.1:11781-ENST00000445322.1:106486|384
MLKLFLSK
>ENST00000590151.5|SNV-33903-C-T|2
AKPAMPQDSVLSPR
>ENST00000472100.5|SNV-14378-G-T|2
SPARPSESLLAPTPTEGK
>ENST00000326047.9|INDEL-76619-C-CA|5
TDQEGSPDSGTSAQAKPK
>ENST00000524981.9|SNV-162018-G-A|3
RAMILAHRGGYWTLLQNCCR
>ENST00000355303.9|SNV-53681-C-G|4
HNITMCPLCDKTCR
>ENST00000525091.5|SNV-16284-A-G|9
CPTVMKMDPVAPALIHQMIAKQ
>ENST00000423312.6|SNV-34468-C-T|1
DLLAEVAPGSLQDIQSPGVYLR
>ENST00000566982.1|SNV-31080-G-T|2
MAFKGPNGRDPLLEVYDVPPSVEK
>ENST00000406213.1|INDEL-3414-C-CGTGGC|10
ETPRPISSGNCCGGGLHPTWWRGPR
>ENST00000382483.4|SNV-100116-A-T|4
KDTHCPLDSSVTKQVPRPPER
>ENST00000562581.5|SNV-524-A-T|2
VRFAPSPSGVVDAGIQ
>ENST00000263629.9|SNV-25689-C-T|3
ACEVVDWR
>FUSION-ENST00000616657.1:4218-ENST00000654225.1:28791|5
YDGLFCSNSR
>ENST00000268624.7|INDEL-4500-C-CA|4
GKEQSVLAPQPGPGPPFTLKPPR
>ENST00000335565.5|SNV-5760-C-G|1
LYLTGNYLQSVYK
>ENST00000274793.12|SNV-26291-G-A|4
DSIDRKK
>ENST00000612832.4|SNV-102960-T-C|1
TTSPPLPIPTTHLIHQPAGSR
>ENST00000612832.4|SNV-102960-T-C|2
TVSRTTSPPLPIPTTHLIHQPAGSR
>FUSION-ENST00000469652.1:11781-ENST00000445322.1:106486|433
ELVENSLDAGATNIGKFGR
>FUSION-ENST00000469652.1:11781-ENST00000445322.1:106486|372
SRLTATSTSWVQVILLPQLPE
>ENST00000592420.1|SNV-201755-A-G|1
QGFEFNVMVVGESSPCMPLNQCR
>FUSION-ENST00000469652.1:11781-ENST00000445322.1:106486|371
LTATSTSWVQVILLPQLPE
>FUSION-ENST00000469652.1:11781-ENST00000445322.1:106486|221
MIAPLHLRLGDRIR
>ENST00000467672.5|SNV-50657-A-G|1
FTLLGDFICWTAWQHHSIKRVHK
>ENST00000590917.5|SNV-201755-A-G|5
KAMKQGFEFNVMVVER
>ENST00000418374.6|SNV-109350-A-G|3
MGLARFR
>ENST00000298784.5|SNV-85956-C-T|2
AQISELAFSITASQK
>ENST00000366592.8|SNV-62686-G-A|1
SYFFDNPQR
>ENST00000483703.1|SNV-51895-G-A|6
TFPEKMTDSLRKPE
>ENST00000377745.3|SNV-35-G-C|1
GLAKGGAKR
>ENST00000481599.1|MNV-265-TAGGCCCGCGAGTGCCCGG-T|5
ETCPARPSSVKK
>ENST00000380701.8|SNV-41123-T-C|5
RELQFTVQEQDTAVQNMHK
>ENST00000514403.1|SNV-86175-G-A|7
QLKLHRLITIMSIITIMDINTLAAV
>ENST00000290524.8|SNV-3924-G-A|2
AMGLAEEDKHAPRER
>ENST00000638510.1|SNV-261891-G-A|2
WLLGFKYHRIIK
>ENST00000543639.1|SNV-161357-A-G|3
MWTTKDR
>ENST00000518864.5|SNV-540925-G-A|2
YRHEEVVQVLR
>FUSION-ENST00000368332.7:34802-ENST00000229634.13:134172|12
VKKFEGGSFVHILCSVVSR
>FUSION-ENST00000469652.1:11781-ENST00000445322.1:106486|47
IPDLVIHQPRPPKVLGLQV
>ENST00000329615.4|SNV-16817-G-A|4
RVSPQEQKK
>FUSION-ENST00000469652.1:11781-ENST00000445322.1:106486|374
MARSRLTATSTSWVQVILLPQLPE
>ENST00000409842.5|INDEL-14142-C-CA|5
TILVADINVTQKK
>ENST00000647584.2|SNV-15335-A-T|1
GTEVVVCAVNALALHVLNKDLK
>ENST00000272845.10|SNV-57417-C-G|2
HQAQNCLSKLYK
>FUSION-ENST00000469652.1:11781-ENST00000445322.1:106486|18
MIEPLYSSLGNRGRPCLKK
>ENST00000268624.7|INDEL-4500-C-CA|3
EQSVLAPQPGPGPPFTLKPPR
>ENST00000564359.5|SNV-33695-A-T|3
IEAAKAPAELESCWSFCDRDGR
>FUSION-ENST00000469652.1:11781-ENST00000445322.1:106486|51
LIFCIFSRDGVSPCWPGWSR
>FUSION-ENST00000469652.1:11781-ENST00000445322.1:106486|234
MIYFFLFIT
>FUSION-ENST00000616657.1:4218-ENST00000654225.1:28791|14
TLRIVSCHK
>FUSION-ENST00000264128.13:18909-ENST00000448331.7:42277|3
LAFKSLDKNNDGVSFFCIYHQL
>ENST00000614341.5|SNV-3448-C-T|1
EDGGLDGVGAPWGR
>FUSION-ENST00000469652.1:11781-ENST00000445322.1:106486|419
YLICRTAGRGVSR
>ENST00000664102.1|SNV-71-G-A|10
MSNGLQRCPR
>FUSION-ENST00000469652.1:11781-ENST00000445322.1:106486|223
MIAPLHLRLGDR
>ENST00000618192.4|SNV-603364-C-T|2
GCLEVHLSTGARTMR
>ENST00000525091.5|SNV-16284-A-G|12
PDSDENGSCSTSSDPSDDSK
>ENST00000610966.5|SNV-108473-T-C|1
EWGQETVGRGMHGAGVTRSNSGSQE
>ENST00000367568.5|MNV-36942-CCT-C|8
AGSSALQGVAPTLSGTQSLEKK
>ENST00000290573.7|SNV-55328-G-T|5
GLDALKVTVGVDVTLYK
>FUSION-ENST00000524394.2:2735-ENST00000565401.1:3116|3
PAHQCPHPQQDSLSLSRS
>ENST00000564359.5|SNV-33695-A-T|5
IEAAKAPAELESCWSFCDR
>ENST00000399799.3|SNV-61949-A-G|4
YKDTISK
>FUSION-ENST00000469652.1:11781-ENST00000445322.1:106486|406
MWWCMAVISAPQDAEGGELLEPGR
>FUSION-ENST00000524394.2:2735-ENST00000565401.1:3116|5
PAHQCPHPQQDSLSLSR
>ENST00000545579.6|SNV-9476-C-T|3
GVNLTDIKLNSSQEFAQLSSR
>ENST00000389622.7|SNV-50895-G-A|1
LNFRSHDKIPHIR
>FUSION-ENST00000469652.1:11781-ENST00000445322.1:106486|380
LFLSKEK
>ENST00000490475.1|SNV-373281-C-A|7
PWKPLHLDWLK
>FUSION-ENST00000469652.1:11781-ENST00000445322.1:106486|335
MNEMKQIVLLKR
>ENST00000344691.8|SNV-1117679-G-C|1
KLRSGDR
>ENST00000474267.5|SNV-16111-G-C|1
EFVHARERER
>ENST00000234831.10|SNV-12676-A-G|4
ESSLSKMSYLQVR
>FUSION-ENST00000469652.1:11781-ENST00000445322.1:106486|135
QVIQNCMWLKVVFFFFFFF
>FUSION-ENST00000616657.1:4218-ENST00000654225.1:28791|13
TLRIVSCHKDPEQMDPAVMHK
>FUSION-ENST00000469652.1:11781-ENST00000445322.1:106486|432
ELVENSLDAGATNIGKFGRVLSHK
>ENST00000614055.2|SNV-2057-C-A|1
INNGTNPETTTSGGCHSHEDEQK
>FUSION-ENST00000406569.7:11781-ENST00000445322.1:106486|6
CRILIPTGFEHFGDLQCRHPR
>ENST00000380110.8|INDEL-124874-A-AA|5
NQSGHPFPAVPVSKQK
>ENST00000528054.1|MNV-5487-ACT-A|30
VCQLCHPSPVHAAAHLSLETDRFR
>ENST00000418374.6|SNV-109350-A-G|2
MGLARFRR
>ENST00000368986.9|SNV-14902-G-C|1
LDATEFPCLKCIVTFK
>ENST00000672019.1|SNV-152713-G-A|4
SCFKCEYCATTLRLSAYAYNIEDGK
>ENST00000370536.4|SNV-372-G-C|1
NPVGTPTQAAGTGGPAAPGGPGK
>ENST00000354179.8|SNV-78196-C-T|1
SPGCGDCSTNSPVGVSK
>ENST00000274766.2|SNV-855-C-A|1
QVAGPGAAAAHLPSWPPPQLAASRR
>FUSION-ENST00000469652.1:11781-ENST00000445322.1:106486|124
GPSVLPR
>ENST00000400368.1|MNV-954-GTG-G|4
SSSSVSLLCHPVQVHLLR
>ENST00000674498.1|SNV-18174-T-C|1
THTRVGVVGLPNVGKSSLINSLK
>ENST00000541966.5|SNV-14756-T-G|7
MSKAIALEIIQK
>ENST00000400368.1|MNV-954-GTG-G|2
RWGRLFVL
>ENST00000290573.7|SNV-55328-G-T|6
ENRGLDALKVTVGVDVTLYK
>ENST00000533623.1|SNV-2422-G-A|1
DEDSAVYSFETLVDGKKIVAELQDK
>ENST00000483114.1|SNV-102960-T-C|1
TTSPPLPIPTTHLIHQPAGSRS
>ENST00000592226.5|SNV-9012-C-G|6
MSIDLMVGAYGANQVAVYRAQPVVK
>FUSION-ENST00000469652.1:11781-ENST00000445322.1:106486|128
MNLPTSASQVAGTPGPCYHAR
>FUSION-ENST00000469652.1:11781-ENST00000445322.1:106486|139
YNMQVIQNCMWLKVVFFFFFFF
>FUSION-ENST00000469652.1:11781-ENST00000445322.1:106486|362
TLVCLTK
>ENST00000372476.8|SNV-21683-T-G|1
SLFENFTYAGIDATAEEA
>FUSION-ENST00000469652.1:11781-ENST00000445322.1:106486|184
DGVSPCCPGWPGWSR
>ENST00000494144.5|SNV-135368-G-C|2
EVVHSMIFNCHCHPVQNQK
>ENST00000334574.12|SNV-19068-G-A|4
DWRLSGEAAEAK
>ENST00000543639.1|SNV-161357-A-G|6
ALAIKAFHIVSSMWTTKDR
>FUSION-ENST00000469652.1:11781-ENST00000445322.1:106486|214
FILQLILFP
>ENST00000646447.1|SNV-20233-C-G|6
MHTSTSSSVRK
>ENST00000371568.8|SNV-10714-C-T|3
VAFSEIISPSK
>ENST00000367568.5|MNV-36936-CCG-C|MNV-36942-CCT-C|5
KETPGSRIANQPVLGK
>ENST00000553896.5|SNV-8877-G-A|6
GVLANRVAVVTRSTSGIGFAIAR
>ENST00000405223.6|SNV-62741-C-T|2
YLTASDDSSSIFEEETFGIKRPEYK
>ENST00000271588.9|SNV-175104-T-C|4
IPFDPSLKEVTVSLSGPSPMIETR
>ENST00000618853.5|SNV-6357-G-C|2
LLPASFPCIFGPGENQPLSPQASR
>FUSION-ENST00000469652.1:11781-ENST00000445322.1:106486|187
FSCLSLLSSCNYRR
>ENST00000623527.4|SNV-16480-G-C|2
VLTFKLLAVELNTPEK
>ENST00000533623.1|SNV-2422-G-A|3
MDEDSAVYSFETLVDGKK
>ENST00000496016.1|SNV-80528-A-T|2
SSSCHPPFTCCTTGRLATTCTR
>ENST00000409885.1|SNV-1034-G-A|8
KNTQAPLK
>ENST00000487903.5|SNV-120375-C-G|3
ADNAMNQCPVHFIQHGKLVGKQSR
>ENST00000462645.1|SNV-152713-G-A|3
VLRHHPAPLGLRLQHR
>ENST00000337963.9|INDEL-38551-A-AA|1
ECEFTSFFHVNHS
>ENST00000589596.5|SNV-61654-C-G|1
RLTYVSEPESSYPTTATDDALEDRK
>ENST00000333891.14|SNV-207763-A-G|1
YEAFPAANERDEVFEK
>ENST00000308973.9|SNV-7549-C-A|5
ELMTNCSNMSLRKVPADLTPAK
>ENST00000564359.5|SNV-33695-A-T|2
APAELESCWSFCDR
>ENST00000409842.5|INDEL-14142-C-CA|6
HTATVDGKTILVADINVTQKK
>ENST00000406213.1|INDEL-3414-C-CGTGGC|12
METPRPISSGNCCGGGLHPTWWR
>ENST00000290573.7|SNV-55328-G-T|2
VTVGVDVTLYKLHPHFAK
>ENST00000382909.5|INDEL-38551-A-AA|1
DFTATAFSRMWHGYITDPR
>ENST00000616727.4|SNV-37362-G-A|3
DVFGTSVYGQTVILTVSTSLSPRSK
>ENST00000540643.5|SNV-86681-C-T|1
CAFTHWK
>FUSION-ENST00000469652.1:11781-ENST00000445322.1:106486|364
LVRLVSNS
>ENST00000429990.1|SNV-3669-C-T|1
HCETDFGVGVRDHPGQHGKTPSPQK
>ENST00000462577.5|SNV-24182-C-T|6
EFTMKFWTLIWMSHIHTLCWSGL
>ENST00000618853.5|SNV-6357-G-C|1
LLPASFPCIFGPGENQPLSPQASRK
>ENST00000282020.9|SNV-1468357-T-C|2
AAPGFTFGNVPEHRTGPFR
>ENST00000371568.8|SNV-10714-C-T|5
KVAFSEIISPSK
>FUSION-ENST00000469652.1:11781-ENST00000445322.1:106486|399
MAVISAPQDAEGGELLEPGRWRLQ
>ENST00000481599.1|MNV-265-TAGGCCCGCGAGTGCCCGG-T|3
ETCPARPSSVKKQCLTHAMNF
>ENST00000377675.3|SNV-429-G-T|1
AGLWLCQGRGWCRANPSSLQR
>FUSION-ENST00000469652.1:11781-ENST00000445322.1:106486|359
TLVCLTKGIVMTLKFAYVINNVNIK
>ENST00000524001.1|SNV-1225-C-T|6
EGRTVPWPGWSCR
>ENST00000303698.7|MNV-13956-AGCTTAAAGTTTA-A|1
YMFIQTQDTPNPNIPGKPVLETR
>ENST00000406213.1|INDEL-3414-C-CGTGGC|15
ELLWRRLAPHVVAWP
>ENST00000664102.1|SNV-71-G-A|4
CPLSSFAVAEAGLPSLR
>ENST00000641861.1|SNV-566-C-T|2
YIAICNLLR
>ENST00000372476.8|SNV-21683-T-G|2
AYVNRSLFENFTYAGIDATAEEA
>FUSION-ENST00000406569.7:11781-ENST00000445322.1:106486|4
ILIPTGFEHFGDLQCRHPR
>FUSION-ENST00000469652.1:11781-ENST00000445322.1:106486|240
MSPFLPATHR
>ENST00000483040.1|SNV-165153-C-T|5
MDLKDCGDLNRIIEDPPHK
>FUSION-ENST00000469652.1:11781-ENST00000445322.1:106486|120
QVSNSWAQVILPPQPPKVLGLQV
>FUSION-ENST00000469652.1:11781-ENST00000445322.1:106486|80
TVTRSQKLCVPFCR
>ENST00000372476.8|SNV-21683-T-G|SNV-21689-T-A|1
SQFENFTYAGIDATAEEA
>ENST00000370872.7|MNV-26247-TT-T|3
KYVGEKGIDIIIEM
>ENST00000616983.4|SNV-20233-C-G|2
KSYISSQTNDTHK
>ENST00000648272.1|SNV-14756-T-G|3
AIALEIIQK
>ENST00000542547.5|SNV-13862-G-A|4
LTYRNIGSDFIPQGAFGK
>ENST00000672019.1|SNV-152713-G-A|1
LSAYAYNIEDGKFYCKPHYCYR
>ENST00000541966.5|SNV-14756-T-G|6
SKAIALEIIQK
>FUSION-ENST00000524394.2:2735-ENST00000565401.1:3116|8
LSALGLVR
>ENST00000298784.5|SNV-57670-G-A|5
IRDEQPKHQPDIYGK
>ENST00000650689.1|MNV-267558-GTCCACTTGATCAGATTCC-G|4
MNFKEAITEEKAAQVEENVR
>FUSION-ENST00000469652.1:11781-ENST00000445322.1:106486|62
WSRSYMHTVSFQQASV
>ENST00000346991.9|SNV-26937-C-T|1
CSAFLDVPDKENFEIPIYSK
>ENST00000496016.1|SNV-80528-A-T|5
WLRSSSCHPPFTCCTTGR
>FUSION-ENST00000469652.1:11781-ENST00000445322.1:106486|256
IGEGWNSTDV
>FUSION-ENST00000292562.12:2735-ENST00000565401.1:3116|13
SCQKGSSAGSIPAFCK
>ENST00000254627.4|SNV-26306-C-G|2
VTAKIVTLVPAGIKSLGLAV
>ENST00000331573.8|SNV-141-C-G|4
AATFFGEVVKARCR
>ENST00000477559.2|SNV-62686-G-A|3
DMTVMMTLPGTLPLR
>ENST00000440314.7|SNV-137179-A-T|3
VKTLNVDNSQVALQLWDSAGQERYR
>ENST00000300086.5|SNV-8787-A-G|2
DDEDTREALVRK
>FUSION-ENST00000469652.1:11781-ENST00000445322.1:106486|145
QLKTFFTCKAFGANFNFLFF
>FUSION-ENST00000469652.1:11781-ENST00000445322.1:106486|115
MLVPVFLLYEDTFQKER
>FUSION-ENST00000469652.1:11781-ENST00000445322.1:106486|143
AFGANFNFLFF
>ENST00000262189.11|SNV-197280-C-T|2
QLPGSVIWSIKVGR
>FUSION-ENST00000469652.1:11781-ENST00000445322.1:106486|219
LGDRIRSCLEK
>ENST00000404929.6|SNV-15483-G-A|2
NQILTKQK
>FUSION-ENST00000469652.1:11781-ENST00000445322.1:106486|257
CHHFYLPRIGEGWNSTDV
>ENST00000369755.4|SNV-35086-A-T|2
RASSDLSIASSDEDK
>ENST00000309041.11|SNV-91725-A-T|1
LHLKEEIKK
>ENST00000528709.1|SNV-42729-C-G|1
KSQDCHSHSRT
>ENST00000549437.5|SNV-74920-C-T|4
TQVWKRMVLNVCVLR
>ENST00000429990.1|SNV-3669-C-T|2
HCETDFGVGVRDHPGQHGK
>ENST00000370466.4|SNV-36337-C-T|2
AIAHYEQQMGQKVQLPTETL
>ENST00000521636.1|SNV-16621-C-T|8
NWNCLLFWFMQIVSWQTGRK
>ENST00000406213.1|INDEL-3414-C-CGTGGC|13
LAPHVVAWP
>FUSION-ENST00000469652.1:11781-ENST00000445322.1:106486|350
MGPFLINM
>FUSION-ENST00000469652.1:11781-ENST00000445322.1:106486|324
MHHHSWLIFVFLVEMGFHHVA
>ENST00000550861.1|SNV-169-G-T|2
SNGSASFPRSCFDSSFLR
>ENST00000418823.4|SNV-25689-C-T|4
CWAKPRACEVVDWRK
>FUSION-ENST00000469652.1:11781-ENST00000445322.1:106486|7
TKDSFNFFCACNVNSLTKK
>ENST00000444564.2|SNV-16632-T-A|2
NECSANKR
>FUSION-ENST00000469652.1:11781-ENST00000445322.1:106486|235
SPFLPATHRRR
>ENST00000308973.9|SNV-7549-C-A|3
VPADLTPAK
>ENST00000520144.2|INDEL-399146-A-AA|6
MNQQLETAQKNEAGDTAGKEADK
>ENST00000367568.5|MNV-36936-CCG-C|MNV-36942-CCT-C|15
NPCDPAASAVPASSSRPAR
>ENST00000433351.7|SNV-2061-G-A|2
IDLFKREEVGGR
>FUSION-ENST00000368332.7:34802-ENST00000229634.13:134172|2
LCGGGEGR
>ENST00000373125.9|SNV-546658-T-G|2
MQSPFAAPGPQHGIAHAAR
>ENST00000461292.3|SNV-418933-G-A|1
WGTSMTSMKTRCFR
>FUSION-ENST00000469652.1:11781-ENST00000445322.1:106486|127
NLPTSASQVAGTPGPCYHAR
>FUSION-ENST00000469652.1:11781-ENST00000445322.1:106486|37
NLRPAWITR
>ENST00000651965.1|SNV-661-G-C|2
GSMGWPFFGETLHCLVQGSR
>ENST00000515518.6|SNV-100748-A-T|5
TYLYSVEI
>FUSION-ENST00000469652.1:11781-ENST00000445322.1:106486|178
MQMKIAKCYIVVVFK
>ENST00000367568.5|MNV-36942-CCT-C|4
RQVQELQTSLCLERWLVDTVR
>ENST00000367559.7|SNV-3486-G-T|3
PQSSHWGASLK
>ENST00000441493.7|SNV-206870-G-A|3
ERRPDSPTRPTLRSSEEPTLK
>ENST00000162330.10|SNV-31080-G-T|2
GLLPSQYGQEVYDTPPMAFK
>ENST00000394779.7|SNV-89689-C-A|2
STLLDRFGGFLLEIK
>ENST00000406028.1|SNV-3081-C-T|2
AWGTESAPEPSKR
>ENST00000286349.4|SNV-4473-A-C|2
SIPANSPLVNHLNCPMCSR
>ENST00000375512.3|SNV-44200-C-T|3
QLEEVLETLK
>ENST00000648994.1|SNV-62602-T-G|3
LQLQQGVFR
>ENST00000377745.3|SNV-35-G-C|5
GKGGKGLAK
>FUSION-ENST00000469652.1:11781-ENST00000445322.1:106486|303
MVLQFNLK
>ENST00000278483.8|SNV-42477-G-A|1
MFIPANVVLKWYENFQRR
>ENST00000652557.1|MNV-10566-GATGGGAATGATACTTTTGCTCTG-G|2
ALKYFEEGLQAG
>ENST00000361417.6|SNV-21901-C-T|5
RWAAHGASPEDFFLTLGAR
>ENST00000367607.8|SNV-138121-A-G|5
KSEIKEIECTK
>ENST00000616983.4|SNV-20233-C-G|1
KSYISSQTNDTHKR
>ENST00000528054.1|MNV-5487-ACT-A|8
SQPSAGGR
>ENST00000282020.9|SNV-1468357-T-C|1
AAPGFTFGNVPEHRTGPFRHR
>ENST00000399799.3|SNV-61949-A-G|2
DTISKIR
>FUSION-ENST00000469652.1:11781-ENST00000445322.1:106486|317
SHHALPYIYILIIIFVR
>ENST00000637138.1|SNV-206991-C-T|5
MQGIKLEEQKLGPQK
>FUSION-ENST00000524394.2:2735-ENST00000565401.1:3116|4
MPAHQCPHPQQDSLSLSRS
>ENST00000472535.1|SNV-75220-T-C|1
TSQKRGLMTRPR
>FUSION-ENST00000469652.1:11781-ENST00000445322.1:106486|354
TLKFAYVINNVNIKTDSMGPFLINM
>FUSION-ENST00000469652.1:11781-ENST00000445322.1:106486|96
ENKILELIFFFFLRGSLALLPR
>ENST00000274605.6|SNV-6780-A-C|2
SNGSLHTLACPPPLSPGPR
>ENST00000389622.7|SNV-50895-G-A|4
AKKLNFR
>ENST00000650689.1|MNV-267558-GTCCACTTGATCAGATTCC-G|3
NFKEAITEEKAAQVEENVR
>ENST00000590917.5|SNV-201755-A-G|1
QGFEFNVMVVERLG
>ENST00000512980.5|SNV-86175-G-A|3
SIITIMDINTLAAVSFQR
>ENST00000355377.7|MNV-16101-AAGTTTCTGTGCC-A|1
HCVIGNLCEVDLVKGGHWWK
>FUSION-ENST00000565488.6:18909-ENST00000448331.7:42277|3
NRMPEYYKIR
>ENST00000418823.4|SNV-25689-C-T|5
CWAKPRACEVVDWR
>ENST00000377745.3|SNV-35-G-C|2
GLAKGGAK
>FUSION-ENST00000469652.1:11781-ENST00000445322.1:106486|242
MLYLHFSLKI
>FUSION-ENST00000469652.1:11781-ENST00000445322.1:106486|369
TGMRHQAWLILYF
>ENST00000395105.9|MNV-20826-GG-G|3
GLQSSYSEEYLRNLLCRR
>FUSION-ENST00000469652.1:11781-ENST00000445322.1:106486|213
YIYIYIYFLFFIFIFF
>ENST00000537111.6|SNV-40493-C-T|3
AAALHSIQVGGCNSFGAK
>ENST00000555122.1|SNV-25287-C-A|7
LDLKGPKAEVK
>ENST00000578651.5|SNV-15335-A-T|3
PSPSMCSTR
>ENST00000368145.2|SNV-2857-C-G|2
MLSKLISEK
>FUSION-ENST00000469652.1:11781-ENST00000445322.1:106486|155
MKASNIECTTCK
>FUSION-ENST00000469652.1:11781-ENST00000445322.1:106486|241
LYLHFSLKI
>ENST00000449606.7|SNV-524-A-T|3
VRFAPSPSGFLHLGGLR
>FUSION-ENST00000469652.1:11781-ENST00000445322.1:106486|92
GSLALLPRLECSGVVLAHCNLR
>ENST00000423312.6|SNV-34467-A-T|1
DLLAEVAPGSLQDSQSPGVYLR
>ENST00000539983.5|SNV-45775-T-A|2
TISSMTCASDEDIEPKR
>ENST00000652557.1|MNV-10566-GATGGGAATGATACTTTTGCTCTG-G|1
YFEEGLQAG
>FUSION-ENST00000469652.1:11781-ENST00000445322.1:106486|102
LCVWAEAGSDGRLLQR
>FUSION-ENST00000469652.1:11781-ENST00000445322.1:106486|344
MQKQFFKASY
>FUSION-ENST00000469652.1:11781-ENST00000445322.1:106486|305
ALFNYSTDMK
>ENST00000377745.3|SNV-35-G-C|3
GGKGLAKGGAK
>FUSION-ENST00000524394.2:2735-ENST00000565401.1:3116|9
GTWPLWVRLSALGLVRSGGL
>FUSION-ENST00000469652.1:11781-ENST00000445322.1:106486|395
KFPFFEIIK
>ENST00000514107.1|SNV-5950-G-A|4
KCECLLETRALGTK
>ENST00000261900.8|SNV-376-A-T|4
WYFTRELLENSPSRR
>ENST00000646447.1|SNV-20233-C-G|4
MHTSTSSSVRKSYISSQTNDTHK
>ENST00000306336.6|SNV-95-C-G|2
MEAGAHPRPGHCCKPGGR
>ENST00000528054.1|MNV-5487-ACT-A|9
LALGPLPRSQPSAGGRSAGSTGR
>ENST00000333891.14|SNV-207763-A-G|2
YEAFPAANER
>ENST00000637138.1|SNV-206991-C-T|3
LEEQKLGPQKNK
>ENST00000410075.5|SNV-72948-G-A|3
MGRQLPNLPSQSRNK
>ENST00000528054.1|MNV-5487-ACT-A|5
SAGSTGR
>ENST00000637138.1|SNV-206991-C-T|7
SSEFFEMLEKMQGIKLEEQK
>ENST00000635293.1|SNV-13763-C-T|2
VCACSGRDR
>ENST00000422222.5|INDEL-60104-A-ACT|1
QELTQDTKEPA
>FUSION-ENST00000469652.1:11781-ENST00000445322.1:106486|40
NISYCGQCVGSE
>ENST00000274605.6|SNV-6780-A-C|1
SNGSLHTLACPPPLSPGPRASQAR
>ENST00000520584.6|SNV-3607-G-A|1
RHPQKKP
>ENST00000290524.8|SNV-3924-G-A|5
SAHAHVLKAMGLAEEDKHAPR
>ENST00000434700.5|SNV-9425-T-C|1
IIHFADGDIMEEYSTEEEEEEEK
>ENST00000325239.11|SNV-212613-A-G|1
HCLSNISDPFIFNLCSEDR
>ENST00000525091.5|SNV-16284-A-G|11
RCPTVMKMDPVAPALIHQMIAK
>ENST00000534099.5|SNV-78069-C-T|3
SAPQGITIK
>FUSION-ENST00000565488.6:18909-ENST00000448331.7:42277|6
SNFLKNR
>FUSION-ENST00000552205.5:1010-ENST00000451107.3:103781|90
QFFDYLKNLIEDAGDYR
>ENST00000654074.1|SNV-26519-A-G|1
SPSAKWIILLGVVFLEGTLFSR
>FUSION-ENST00000469652.1:11781-ENST00000445322.1:106486|105
YRLCVWAEAGSDGR
>ENST00000374126.9|SNV-172946-C-T|5
AGMCLRCSACALNLVVQSVLSK
>ENST00000418823.4|SNV-25689-C-T|6
GSVLVAGKCWAKPRACEVVDWR
>FUSION-ENST00000469652.1:11781-ENST00000445322.1:106486|101
LCVWAEAGSDGRLLQRLLLL
>ENST00000382162.7|SNV-86681-C-T|2
ALRCAFTHWK
>ENST00000555484.1|SNV-62870-G-T|1
NVCIHVPTVVNSNKTHFKK
>ENST00000367568.5|MNV-36936-CCG-C|MNV-36942-CCT-C|2
IANQPVLGK
>FUSION-ENST00000469652.1:11781-ENST00000445322.1:106486|209
MLSRLARLVSNS
>ENST00000333891.14|SNV-207763-A-G|4
THKYEAFPAANER
>FUSION-ENST00000469652.1:11781-ENST00000445322.1:106486|311
MIVTIGFHYQFLGK
>ENST00000393104.6|SNV-24182-C-T|2
GYERIYNEILDINLDVPHSYSVLER
>ENST00000542547.5|SNV-13862-G-A|2
NIGSDFIPQGAFGKVYLAQDIK
>ENST00000553896.5|SNV-8877-G-A|3
STSGIGFAIAR
>FUSION-ENST00000524394.2:2735-ENST00000565401.1:3116|1
SGFSFST
>ENST00000514237.6|SNV-11619-A-C|2
MTFTAQHVTNRSRQQRP
>FUSION-ENST00000616657.1:4218-ENST00000654225.1:28791|3
YDGLFCSNSRSR
>ENST00000335181.10|SNV-23066-G-A|7
DIQDLKFGVK
>ENST00000588132.1|SNV-72645-G-A|1
NRMRFQLALCVSR
>ENST00000410075.5|SNV-72948-G-A|1
QLPNLPSQSRNK
>ENST00000623527.4|SNV-16480-G-C|1
LLAVELNTPEK
>FUSION-ENST00000469652.1:11781-ENST00000445322.1:106486|34
QDPISTK
>ENST00000569936.5|MNV-20826-GG-G|1
EDPGLALVI
>ENST00000470105.1|SNV-172946-C-T|6
CLRCSACALNLVVQSVLSK
>ENST00000329615.4|SNV-16817-G-A|5
RVSPQEQK
>FUSION-ENST00000469652.1:11781-ENST00000445322.1:106486|60
MHTVSFQQASV
>ENST00000491005.5|SNV-120713-A-G|1
TRRSLPLSCWCSR
>ENST00000409243.1|SNV-14893-C-A|2
VETWKGALQSCWNSWCVSDIIVR
>ENST00000491400.5|SNV-28852-A-T|1
QWWAWRTWQQRMMR
>ENST00000389048.8|MNV-670350-GC-G|1
HSATTPTRTPT
>ENST00000393165.7|INDEL-14142-C-CA|7
EFRPEIPCIVVANKIDADINVTQKK
>ENST00000533724.5|SNV-20560-A-T|2
MSATKIEITMRK
>FUSION-ENST00000469652.1:11781-ENST00000445322.1:106486|61
SYMHTVSFQQASV
>FUSION-ENST00000469652.1:11781-ENST00000445322.1:106486|422
IAQKYLICR
>ENST00000628593.1|SNV-2100-G-A|2
YQDLLAVEHQGMK
>ENST00000380701.8|SNV-41123-T-C|3
ELQFTVQEQDTAVQNMHK
>ENST00000474143.5|MNV-244411-GG-G|1
HHGRARLHR
>FUSION-ENST00000469652.1:11781-ENST00000445322.1:106486|349
GPFLINM
>ENST00000399799.3|SNV-61949-A-G|1
DTISKIRDLR
>ENST00000549437.5|SNV-74920-C-T|5
MTQVWKRMVLNVCVLR
>FUSION-ENST00000469652.1:11781-ENST00000445322.1:106486|22
MIEPLYSSLGNR
>ENST00000290776.13|SNV-44669-C-T|2
FYGPTNFSPIVNHVARFVAQATQQR
>FUSION-ENST00000469652.1:11781-ENST00000445322.1:106486|378
EKDGQSATR
>ENST00000517800.5|SNV-230-A-C|3
TDYGEEQRNELEALESISPDSFTGR
>ENST00000464015.5|SNV-1401-G-A|2
ANGAPRLPQCASHR
>FUSION-ENST00000368332.7:34802-ENST00000229634.13:134172|4
ARLCGGGEGR
>ENST00000449498.2|INDEL-1483-T-TCT|1
SLSLYQQTCKKD
>ENST00000512980.5|SNV-86175-G-A|5
LITIMSIITIMDINTLAAVSFQR
>ENST00000566982.1|SNV-31080-G-T|1
AFKGPNGRDPLLEVYDVPPSVEK
>ENST00000540853.5|SNV-44396-A-T|4
ALGGIIMKISFTQIER
>ENST00000377675.3|SNV-429-G-T|2
AGLWLCQGRGWCR
>FUSION-ENST00000469652.1:11781-ENST00000445322.1:106486|327
RWLPLLK
>ENST00000367674.7|SNV-407827-G-C|2
HNGQTDFFRK
>ENST00000490475.1|SNV-373281-C-A|1
PLHLDWLKTPRVSSFWWGWWK
>ENST00000389840.7|SNV-82746-T-A|1
IVTDDLPVFMGLNGDLFPALDVPRK
>ENST00000553896.5|SNV-8877-G-A|4
VAVVTRSTSGIGFAIARR
>ENST00000326047.9|INDEL-76619-C-CA|2
ERGSRTEEE
>ENST00000310823.8|SNV-59583-G-T|1
DGKCIPFC
>FUSION-ENST00000469652.1:11781-ENST00000445322.1:106486|137
QVIQNCMWLK
>ENST00000343010.8|MNV-526-TTCT-T|3
LELSAAPLSSLPVHR
>ENST00000537111.6|SNV-40493-C-T|5
YDSDGCGSAFNPSGRMQFLWR
>ENST00000422222.5|INDEL-60104-A-ACT|4
NKQELTQDTK
>ENST00000521636.1|SNV-16621-C-T|9
NWNCLLFWFMQIVSWQTGR
>ENST00000528054.1|MNV-5487-ACT-A|21
DAGTAAGRPLGLRAAR
>ENST00000496259.5|SNV-18655-A-T|4
LDRLATALAGLAQDVATMRTQVNR
>ENST00000672647.1|SNV-91725-A-T|4
SDLEKLHLK
>ENST00000462645.1|SNV-152713-G-A|1
HHPAPLGLRLQHRGW
>ENST00000610966.5|SNV-108473-T-C|5
GRGLQESSHREWGQETVGR
>ENST00000366956.10|SNV-168589-T-G|1
ARRNTLR
>ENST00000406213.1|INDEL-3414-C-CGTGGC|1
VCSPGQSANFSSSLRTP
>FUSION-ENST00000469652.1:11781-ENST00000445322.1:106486|106
GKYRLCVWAEAGSDGR
>ENST00000483040.1|SNV-165153-C-T|3
DCGDLNR
>ENST00000539983.5|SNV-45775-T-A|1
TISSMTCASDEDIEPKRAS
>ENST00000334574.12|SNV-19068-G-A|3
LSGEAAEAK
>ENST00000372476.8|SNV-10717-G-A|2
VPPVPLAAPQLLTK
>FUSION-ENST00000469652.1:11781-ENST00000445322.1:106486|122
GPSVLPRQVSNSWAQVILPPQPPK
>ENST00000464585.1|SNV-2356-T-A|6
MLPLPSLVLLAVPTVMTPSR
>ENST00000562799.1|SNV-524-A-T|3
FAPSPSGNPGGR
>ENST00000331573.8|SNV-141-C-G|3
ARCRAGTEDEEEEEEGR
>ENST00000243349.13|SNV-90239-G-T|3
KVFCDQK
>ENST00000422222.5|INDEL-60104-A-ACT|3
NKQELTQDTKEPA
>FUSION-ENST00000292562.12:2735-ENST00000565401.1:3116|7
KMTLLPDGRGRPPPPR
>FUSION-ENST00000469652.1:11781-ENST00000445322.1:106486|321
MVTLIKTVILNFNLTCR
>ENST00000482891.5|SNV-51895-G-A|3
KQNTHWASGRPSPKK
>ENST00000561585.1|SNV-9906-C-T|4
GQRGNTESKMDGDDTETVPSEQVGG
>ENST00000361417.6|SNV-21901-C-T|1
WAAHGASPEDFFLTLGARGRR
>ENST00000528712.5|SNV-81480-T-G|1
QDSWNSLGLADSHGDIITA
>ENST00000635926.1|SNV-5102-A-T|2
NWDNVNKERPISPSL
>FUSION-ENST00000524394.2:2735-ENST00000565401.1:3116|7
LSALGLVRSGGL
>FUSION-ENST00000469652.1:11781-ENST00000445322.1:106486|109
HRWKPQHK
>ENST00000380110.8|INDEL-124874-A-AA|6
NQSGHPFPAVPVSK
>ENST00000673951.1|SNV-57417-C-G|5
HQVFRENAQNCLSK
>ENST00000590151.5|SNV-33903-C-T|5
ADEVAPAKKAKPAMPQDSVLSPR
>FUSION-ENST00000406569.7:11781-ENST00000445322.1:106486|9
LCIIFFSIDTCGRLRCR
>ENST00000497252.5|SNV-9960-G-A|6
MQAVLDHTIPYLHMREAFGQK
>ENST00000664102.1|SNV-71-G-A|5
DSRCPLSSFAVAEAGLPSLR
>FUSION-ENST00000469652.1:11781-ENST00000445322.1:106486|394
KFPFFEIIKLIK
>ENST00000469772.5|INDEL-28150-C-CA|3
RCTHTFGKV
>ENST00000533623.1|SNV-2422-G-A|2
DEDSAVYSFETLVDGKK
>ENST00000468008.1|SNV-16632-T-A|2
MNVRPTRDMGRCPMR
>ENST00000449498.2|INDEL-1483-T-TCT|5
AEIMRSLSLYQQTCK
>FUSION-ENST00000469652.1:11781-ENST00000445322.1:106486|64
MPKWSRSYMHTVSFQQASV
>ENST00000409885.1|SNV-1034-G-A|5
NTQAPLKLMAEFLR
>ENST00000528054.1|MNV-5487-ACT-A|26
ADARLLQR
>ENST00000337963.9|INDEL-38551-A-AA|2
MWHGYITDPRECEFTSFFHVNHS
>FUSION-ENST00000469652.1:11781-ENST00000445322.1:106486|148
MQLKTFFTCK
>FUSION-ENST00000469652.1:11781-ENST00000445322.1:106486|117
MLVPVFLLYEDTFQK
>ENST00000263629.9|SNV-25689-C-T|1
ACEVVDWRKYEQEQEK
>FUSION-ENST00000524394.2:2735-ENST00000565401.1:3116|20
SLGGCFGSLDPKEEGPAPCPRVSV
>FUSION-ENST00000469652.1:11781-ENST00000445322.1:106486|337
MNEMKQIVLLK
>ENST00000483117.1|SNV-18352-C-T|3
MFCQPMK
>FUSION-ENST00000469652.1:11781-ENST00000445322.1:106486|159
CVFHNLKSYLNICS
>ENST00000492432.5|INDEL-108515-A-AA|4
NTNEEISQAILDFRNAKK
>ENST00000634734.2|SNV-5766-G-A|5
SVEKIADQLKELNK
>ENST00000286349.4|SNV-4473-A-C|1
SIPANSPLVNHLNCPMCSRLR
>FUSION-ENST00000469652.1:11781-ENST00000445322.1:106486|212
MVTCTCSSSYLGG
>ENST00000306078.2|SNV-49688-A-G|6
IFWVIKLARHFIGLQTLGLTLR
>FUSION-ENST00000469652.1:11781-ENST00000445322.1:106486|126
LIFVFFVEMGPSVLPR
>ENST00000643665.1|SNV-517468-C-T|1
SKVHSKK
>ENST00000562581.5|SNV-524-A-T|1
FAPSPSGVVDAGIQ
>ENST00000475908.5|SNV-2100-G-A|11
MKLLENR
>ENST00000257832.7|SNV-42729-C-G|2
DYADSNCLKTSGMKSQDCHSHSR
>ENST00000368145.2|SNV-2857-C-G|1
MLSKLISEKK
>ENST00000326047.9|INDEL-76619-C-CA|7
KTLGAAAVCPGR
>ENST00000406213.1|INDEL-3414-C-CGTGGC|6
AERLRSR
>ENST00000628593.1|SNV-2100-G-A|4
SKYQDLLAVEHQGMK
>ENST00000417209.2|SNV-35109-G-A|1
SEFSEENIEFWLACEDFKKTK
>ENST00000524981.9|SNV-162018-G-A|2
AMILAHR
>FUSION-ENST00000469652.1:11781-ENST00000445322.1:106486|232
NFKGILR
>ENST00000313599.7|INDEL-104315-T-TATCTGT|4
EVGVVCSRYTDVSVR
>ENST00000524001.1|SNV-1225-C-T|4
EGRTVPWPGWSCRR
>ENST00000399799.3|SNV-61949-A-G|3
YKDTISKIR
>FUSION-ENST00000469652.1:11781-ENST00000445322.1:106486|156
MVKKLVP
>ENST00000643408.1|SNV-540925-G-A|1
YRHEEVLIKLK
>ENST00000492432.5|INDEL-108515-A-AA|2
LFLISETQKNGFER
>FUSION-ENST00000469652.1:11781-ENST00000445322.1:106486|196
MEFLFGALAGVRWR
>ENST00000644049.1|SNV-322494-A-C|3
HLLSECWASWGVWYK
>FUSION-ENST00000469652.1:11781-ENST00000445322.1:106486|201
MYLYFNK
>ENST00000444564.2|SNV-16632-T-A|5
DAWLNHKNECSANK
>ENST00000368804.5|MNV-3987-GGAG-G|2
DQLLKREER
>ENST00000326277.5|SNV-1930-C-T|2
LKGATLTAVPLWVSESYSTGEEVSR
>FUSION-ENST00000469652.1:11781-ENST00000445322.1:106486|118
PGPITDFLLSIL
>ENST00000372476.8|SNV-10717-G-A|5
FKVNVKVPPVPLAAPQLLTK
>ENST00000508066.1|SNV-15690-G-C|3
PFFCCLFNIRNK
>ENST00000555122.1|SNV-39983-C-G|7
NDVQRSAPIQTQPEARPEAEVPKK
>ENST00000481599.1|MNV-265-TAGGCCCGCGAGTGCCCGG-T|2
KQCLTHAMNF
>FUSION-ENST00000292562.12:2735-ENST00000565401.1:3116|3
GRPPPPR
>ENST00000374660.6|SNV-37059-C-T|1
AEPPGKPSAFEPAIEMQKSVPNK
>ENST00000410075.5|SNV-72948-G-A|2
QLPNLPSQSR
>FUSION-ENST00000469652.1:11781-ENST00000445322.1:106486|233
IYFFLFIT
>ENST00000464585.1|SNV-2356-T-A|9
MVMLPLPSLVLLAVPTVMTPSR
>ENST00000521636.1|SNV-16621-C-T|2
MQIVSWQTGRKR
>ENST00000461292.3|SNV-418933-G-A|6
PACRWGTSMTSMK
>ENST00000664102.1|SNV-71-G-A|9
SNGLQRCPR
>ENST00000524981.9|SNV-162018-G-A|1
AMILAHRGGYWTLLQNCCR
>ENST00000521636.1|SNV-16621-C-T|1
QIVSWQTGRKR
>ENST00000561585.1|SNV-9906-C-T|3
GNTESKMDGDDTETVPSEQVGG
>ENST00000533986.5|SNV-42477-G-A|1
MFIPANVVLKWYEAFSVSNIKAFYN
>ENST00000506364.6|SNV-89567-C-G|1
EDVYEYYQKDPKNR
>ENST00000293414.6|SNV-353-G-C|3
QTFPFTSSMLR
>ENST00000622144.4|SNV-97899-C-A|5
TCSHRLSTAFNK
>ENST00000264276.11|SNV-51895-G-A|2
TFPEKMTDSLR
>ENST00000461292.3|SNV-418933-G-A|3
WGTSMTSMK
>ENST00000228682.7|SNV-7600-C-G|2
LENLKTHVR
>ENST00000358204.9|SNV-39861-A-T|4
YKSEALGVGVVK
>ENST00000381340.8|INDEL-434285-A-AA|2
NSKDNLFHLWT
>ENST00000614055.2|SNV-2057-C-A|3
KKINNGTNPETTTSGGCHSHEDEQK
>ENST00000262189.11|SNV-197280-C-T|1
QLPGSVIWSIKVGRGSGFPGK
>FUSION-ENST00000469652.1:11781-ENST00000445322.1:106486|39
MCLNHPANNFEVGESLEPR
>ENST00000375838.5|SNV-37289-A-C|1
DPALLSSEAVLPDLTDALAPVFLLR
>FUSION-ENST00000565488.6:18909-ENST00000448331.7:42277|9
RETMPRSNFLK
>ENST00000504176.6|MNV-154275-CAG-C|3
VVKTIQSHRIWLGLWPFFL
>FUSION-ENST00000469652.1:11781-ENST00000445322.1:106486|140
MYNMQVIQNCMWLKVVFFFFFFF
>ENST00000368986.9|SNV-14902-G-C|4
QLRLDATEFPCLK
>FUSION-ENST00000552205.5:1010-ENST00000451107.3:103781|93
YYEDNKQFFDYLK
>ENST00000313599.7|INDEL-104315-T-TATCTGT|3
EVGVVCSRYTDVSVRLVNGK
>ENST00000368986.9|SNV-14902-G-C|2
LDATEFPCLK
>FUSION-ENST00000469652.1:11781-ENST00000445322.1:106486|408
IPSQKHKTK
>FUSION-ENST00000469652.1:11781-ENST00000445322.1:106486|431
FGRVLSHK
>FUSION-ENST00000292562.12:2735-ENST00000565401.1:3116|5
MTLLPDGRGRPPPPR
>ENST00000555484.1|SNV-62870-G-T|2
NVCIHVPTVVNSNKTHFK
>ENST00000328086.12|SNV-11010-G-T|2
LKRIAISSK
>ENST00000563406.1|SNV-9906-C-T|5
DGDDTETVPSEQSHASGK
>ENST00000483980.5|SNV-7179-C-T|1
PVSWGRPPPMGRH
>ENST00000555484.1|SNV-62870-G-T|4
KNVCIHVPTVVNSNKTHFK
>ENST00000672019.1|SNV-152713-G-A|2
LSAYAYNIEDGK
>ENST00000563406.1|SNV-9906-C-T|1
DGDDTETVPSEQSHASGKLRK
>ENST00000243349.13|SNV-90239-G-T|2
KVFCDQKFRPSIPNQWQSCEALR
>ENST00000528054.1|MNV-5487-ACT-A|20
DAGTAAGRPLGLRAARGAGGPAGER
>ENST00000504176.6|MNV-154275-CAG-C|1
IWLGLWPFFL
>ENST00000382483.4|SNV-100116-A-T|6
HSHYRKDTHCPLDSSVTK
>ENST00000322507.13|SNV-28214-C-T|1
ITWTQAPGRVLRY
>ENST00000294484.7|SNV-41541-G-A|1
WVIVGLFISILILSLVFASR
>ENST00000634734.2|SNV-5766-G-A|1
ELNKELTGIQQGFLPKDLQAEALCK
>ENST00000553551.1|SNV-62870-G-T|2
MFVFMFQQW
>FUSION-ENST00000469652.1:11781-ENST00000445322.1:106486|360
TLVCLTKGIVMTLK
>ENST00000528054.1|MNV-5487-ACT-A|10
LALGPLPRSQPSAGGR
>ENST00000444564.2|SNV-16632-T-A|1
NECSANKRYGK
>FUSION-ENST00000469652.1:11781-ENST00000445322.1:106486|320
VTLIKTVILNFNLTCR
>ENST00000487903.5|SNV-120375-C-G|2
LVGKQSR
>ENST00000524001.1|SNV-1225-C-T|9
LTVWRVGLCLGPAGAAGGPGEASSV
>ENST00000541966.5|SNV-14756-T-G|5
MSKAIALEIIQKYEPIEEVR
>ENST00000528054.1|MNV-5487-ACT-A|19
AARGAGGPAGER
>ENST00000418374.6|SNV-109350-A-G|1
GLARFRR
>ENST00000367661.7|SNV-93640-A-G|3
SKESLGEAGIRK
>ENST00000417209.2|SNV-35109-G-A|3
SEFSEENIEFWLACEDFK
>ENST00000645010.1|SNV-386260-C-A|3
EKMAKNGICQR
>ENST00000417496.6|SNV-503465-A-T|1
HEQEVERHRR
>ENST00000377675.3|SNV-429-G-T|4
SAARAGLWLCQGRGWCR
>ENST00000513874.5|SNV-10650-G-A|5
KDGQLLMHDTK
>ENST00000491400.5|SNV-28852-A-T|4
APSWPYRQWWAWR
>ENST00000618847.5|SNV-268634-G-C|4
DKFEHPNSYYHPVFRK
>FUSION-ENST00000552205.5:1010-ENST00000451107.3:103781|92
YYEDNKQFFDYLKNLIEDAGDYR
>ENST00000309041.11|SNV-91725-A-T|2
LHLKEEIK
>FUSION-ENST00000469652.1:11781-ENST00000445322.1:106486|211
VTCTCSSSYLGG
>ENST00000514107.1|SNV-5950-G-A|5
MKCECLLETRALGTK
>ENST00000515518.6|SNV-100748-A-T|6
LCCDASLKTYLYSVEI
>ENST00000549234.1|SNV-322494-A-C|1
TTDIYSLSAGPPGACGINTNLWIL
>FUSION-ENST00000469652.1:11781-ENST00000445322.1:106486|83
HGTLGSERTVTRSQK
>ENST00000521636.1|SNV-16621-C-T|3
QIVSWQTGRK
>ENST00000374472.5|MNV-38104-CTGTGGGTAGCCTC-C|2
AVFLLKIGSVTMTFTASC
>ENST00000459908.5|SNV-120375-C-G|4
MNQCPVHFIQHGKLVGKQSR
>ENST00000331573.8|SNV-141-C-G|5
MAATFFGEVVKARCR
>ENST00000644093.1|SNV-540925-G-A|2
YRHEEVIK
>FUSION-ENST00000469652.1:11781-ENST00000445322.1:106486|258
CHHFYLPR
>ENST00000436771.1|SNV-8364-C-T|5
CSCILNLEESMDSDWGAWWGVLLPR
>ENST00000393165.7|INDEL-14142-C-CA|6
IDADINVTQKK
>ENST00000536101.5|SNV-109350-A-G|5
LHRTGYADHMGLAR
>FUSION-ENST00000616657.1:4218-ENST00000654225.1:28791|19
MDCSAQIAGVGLIGAIVQCREHTR
>FUSION-ENST00000469652.1:11781-ENST00000445322.1:106486|332
KQIVLLK
>ENST00000528054.1|MNV-5487-ACT-A|16
GAGGPAGERHR
>ENST00000651168.1|SNV-9960-G-A|1
LVLAGGPLGLMQAVLDHTIPYLHMR
>ENST00000341866.3|SNV-14389-C-A|2
RVLLPHLLSLPPYPLHSHLFF
>ENST00000376980.8|SNV-402-C-T|1
QLGLVPFSPPPPR
>FUSION-ENST00000469652.1:11781-ENST00000445322.1:106486|381
LKLFLSKEK
>ENST00000261654.10|MNV-122956-TCCTGGA-T|1
VFVYCAFFSSGEGVWSNHGCALTR
>ENST00000564359.5|SNV-33695-A-T|6
MIEAAKAPAELESCWSFCDR
>ENST00000469772.5|INDEL-28150-C-CA|4
RCTHTFGK
>ENST00000638510.1|SNV-261891-G-A|3
MWLLGFKYHRIIK
>ENST00000300086.5|SNV-8787-A-G|3
DDEDTREALVR
>ENST00000555122.1|SNV-39983-C-G|5
SAPIQTQPEARPEAEVPKK
>ENST00000464585.1|SNV-2356-T-A|1
TPSRWPTS
>FUSION-ENST00000469652.1:11781-ENST00000445322.1:106486|388
NHCTRSPFSLLGMLKLFLSK
>ENST00000513874.5|SNV-10650-G-A|4
KDGQLLMHDTKYSMNHEGK
>FUSION-ENST00000469652.1:11781-ENST00000445322.1:106486|343
QKQFFKASY
>FUSION-ENST00000469652.1:11781-ENST00000445322.1:106486|262
PGILSQR
>ENST00000406028.1|SNV-3081-C-T|3
AWGTESAPEPSK
>ENST00000474267.5|SNV-16111-G-C|2
EFVHARER
>ENST00000664102.1|SNV-71-G-A|3
HPGTEEEMK
>ENST00000560565.1|SNV-130141-G-A|3
SCGRSWIRTATSRPPSFCSNRPCQ
>FUSION-ENST00000469652.1:11781-ENST00000445322.1:106486|330
KQIVLLKR
>ENST00000366795.4|SNV-10751-C-T|1
ASADAELLGFLCQGVDIPLHVPDPK
>ENST00000524001.1|SNV-1225-C-T|7
MEGRTVPWPGWSCR
>FUSION-ENST00000565488.6:18909-ENST00000448331.7:42277|5
SNFLKNRMPEYYK
>FUSION-ENST00000469652.1:11781-ENST00000445322.1:106486|236
MSPFLPATHRRR
>FUSION-ENST00000469652.1:11781-ENST00000445322.1:106486|286
MMTPQPFRS
>ENST00000648817.1|SNV-11619-A-C|2
SFKTAKAMK
>ENST00000560660.1|SNV-9960-G-A|1
QAVLDHTIPYLHMREAFG
>ENST00000491400.5|SNV-28852-A-T|2
QWWAWRTWQQR
>FUSION-ENST00000469652.1:11781-ENST00000445322.1:106486|400
AVISAPQDAEGGELLEPGRWR
>ENST00000477218.1|INDEL-14142-C-CA|2
MSYLLSTADINVTQKKLQF
>FUSION-ENST00000469652.1:11781-ENST00000445322.1:106486|131
MAHWEVR
>ENST00000508814.5|SNV-280574-T-C|3
NIQYLGNPFLYLIPAR
>ENST00000549437.5|SNV-74920-C-T|6
MMTQVWKRMVLNVCVLR
>ENST00000531485.5|SNV-42477-G-A|1
TPSPSKMFIPANVVLKWYENFQR
>ENST00000517800.5|SNV-230-A-C|2
NELEALESISPDSFTGR
>ENST00000645010.1|SNV-386260-C-A|1
MAKNGICQRIFGEK
>ENST00000374472.5|MNV-38104-CTGTGGGTAGCCTC-C|1
IGSVTMTFTASC
>ENST00000367568.5|MNV-36942-CCT-C|5
RQVQELQTSLCLER
>ENST00000263119.10|SNV-80528-A-T|3
VAEKQQLPPTVYLLHYR
>FUSION-ENST00000616657.1:4218-ENST00000654225.1:28791|22
MMDCSAQIAGVGLIGAIVQCR
>ENST00000514107.1|SNV-5950-G-A|2
CECLLETRALGTK
>FUSION-ENST00000469652.1:11781-ENST00000445322.1:106486|259
PGILSQRCHHFYLPRIGEGWNSTDV
>ENST00000341511.11|SNV-16115-A-C|1
CTCSAQGTGFSCPSSVGGHPPPMR
>ENST00000372476.8|SNV-21683-T-G|SNV-21689-T-A|3
KAYVNRSQFENFTYAGIDATAEEA
>ENST00000399080.2|SNV-1252-T-A|3
GNSWIINNCK
>ENST00000439388.6|SNV-20966-G-C|1
LQADALSVGGYEANPIFWEEVSDK
>FUSION-ENST00000469652.1:11781-ENST00000445322.1:106486|308
IVTIGFHYQFLGKHFTK
>ENST00000367559.7|SNV-3486-G-T|1
PQSSHWGASLKDLHRIYRPMIGK
>ENST00000512980.5|SNV-86175-G-A|1
DINTLAAVSFQR
>ENST00000648873.1|SNV-58991-C-T|3
HHRFSRAAHPR
>ENST00000296474.8|INDEL-12337-G-GAT|2
ITEMQQVEAFLREGICSCVA
>ENST00000321437.9|SNV-73978-A-G|5
KMNDSSSAGAGGPVK
>ENST00000290573.7|SNV-55328-G-T|1
VTVGVDVTLYKLHPHFAKVMHETVK
>ENST00000590917.5|SNV-201755-A-G|4
AMKQGFEFNVMVVER
>ENST00000367559.7|SNV-3486-G-T|2
PQSSHWGASLKDLHR
>FUSION-ENST00000469652.1:11781-ENST00000445322.1:106486|428
LVPLILVSLGEF
>ENST00000623527.4|SNV-16480-G-C|3
SKVLTFKLLAVELNTPEK
>FUSION-ENST00000469652.1:11781-ENST00000445322.1:106486|229
RYSKLILVFK
>ENST00000540853.5|SNV-44396-A-T|1
ISFTQIERR
>ENST00000472535.1|SNV-75220-T-C|4
TISAASLHLPLTRTSQK
>ENST00000476435.1|SNV-48311-G-C|10
VMILTKWNPVAEWR
>FUSION-ENST00000469652.1:11781-ENST00000445322.1:106486|190
RFSCLSLLSSCNYR
>ENST00000550861.1|SNV-169-G-T|4
SEIFLIILASTLRSNGSASFPR
>ENST00000367568.5|MNV-36942-CCT-C|7
AGSSALQGVAPTLSGTQSLEKKR
>ENST00000392328.6|SNV-28786-G-A|1
NYQIIFIVFGVLMTMALIVATQFR
>ENST00000462645.1|SNV-152713-G-A|2
HHPAPLGLRLQHR
>ENST00000465646.5|SNV-40072-A-G|2
HCPTRSLLRPLGSGGSYLVPVI
>ENST00000508066.1|SNV-15690-G-C|6
MPFFCCLFNIR
>FUSION-ENST00000469652.1:11781-ENST00000445322.1:106486|318
MSHHALPYIYILIIIFVR
>FUSION-ENST00000469652.1:11781-ENST00000445322.1:106486|1
LSPLCLY
>ENST00000367568.5|MNV-36936-CCG-C|MNV-36942-CCT-C|10
ELCPAGSCPNPFR
>ENST00000376980.8|SNV-402-C-T|2
RQLGLVPFSPPPPR
>FUSION-ENST00000616657.1:4218-ENST00000654225.1:28791|15
EHTRTLRIVSCHK
>FUSION-ENST00000469652.1:11781-ENST00000445322.1:106486|314
MSHHALPYIYILIIIFVRFFKK
>ENST00000381685.10|SNV-100853-G-C|6
QERLKEDHQTVLKPQFYEIK
>ENST00000367568.5|MNV-36942-CCT-C|1
WLVDTVR
>ENST00000309422.6|SNV-1418-C-A|1
QLVPSCVTVQRCGGC
>ENST00000674498.1|SNV-18174-T-C|3
LGEVRTHTRVGVVGLPNVGK
>ENST00000648272.1|SNV-14756-T-G|2
AIALEIIQKYEPIEEVR
>ENST00000664102.1|SNV-71-G-A|2
HPGTEEEMKALQPPPPDLR
>ENST00000242351.10|SNV-61949-A-T|2
NCPYDAKNVVMFVALVLVGK
>FUSION-ENST00000469652.1:11781-ENST00000445322.1:106486|48
IPDLVIHQPRPPK
>ENST00000393167.7|INDEL-14142-C-CA|5
IDDINVTQKKLQFCQEVLPAPVFR
>ENST00000403303.5|SNV-217927-G-T|2
RNVGKVK
>ENST00000467672.5|SNV-50657-A-G|2
FTLLGDFICWTAWQHHSIKR
>ENST00000274793.12|SNV-26291-G-A|2
KIAVIGHSFGGATVIQTLSEDQR
>ENST00000514107.1|SNV-5950-G-A|1
CECLLETRALGTKGVP
>ENST00000524001.1|SNV-1225-C-T|2
TVPWPGWSCRR
>ENST00000464015.5|SNV-1401-G-A|4
YPSGPHPDSRANGAPR
>FUSION-ENST00000469652.1:11781-ENST00000445322.1:106486|287
MTPQPFR
>ENST00000515518.6|SNV-100748-A-T|3
MHPSKHIYIQLKYS
>ENST00000296474.8|INDEL-12337-G-GAT|1
EGICSCVA
>ENST00000496259.5|SNV-18655-A-T|1
LATALAGLAQDVATMRTQVNRLGR
>FUSION-ENST00000469652.1:11781-ENST00000445322.1:106486|251
MHMSKRFTK
>ENST00000635293.1|SNV-13763-C-T|1
VCACSGRDRR
>ENST00000440314.7|SNV-137179-A-T|1
TLNVDNSQVALQLWDSAGQERYR
>FUSION-ENST00000469652.1:11781-ENST00000445322.1:106486|129
AHWEVRGL
>ENST00000417209.2|SNV-35109-G-A|4
IFLKSEFSEENIEFWLACEDFKK
>ENST00000426445.1|SNV-5950-G-A|2
KSSSRSSG
>ENST00000528054.1|MNV-5487-ACT-A|31
VCQLCHPSPVHAAAHLSLETDR
>ENST00000342992.10|SNV-55730-A-G|1
DGMGVHEGDKYRMHSDR
>ENST00000393167.7|INDEL-14142-C-CA|7
EFRPEIPCIVVANKIDDINVTQKK
>ENST00000514403.1|SNV-86175-G-A|1
DINTLAAV
>ENST00000275732.5|MNV-8591-GGAG-G|1
ELTPLPPQEK
>ENST00000321437.9|SNV-73978-A-G|1
MNDSSSAGAGGPVKITENRSK
>ENST00000367568.5|MNV-36942-CCT-C|2
QVQELQTSLCLERWLVDTVR
>FUSION-ENST00000469652.1:11781-ENST00000445322.1:106486|352
FAYVINNVNIKTDSMGPFLINM
>FUSION-ENST00000469652.1:11781-ENST00000445322.1:106486|390
NHCTRSPFSLLGMLK
>ENST00000648994.1|SNV-62602-T-G|5
LFRLQLQQGVFR
>ENST00000372476.8|SNV-10717-G-A|1
VPPVPLAAPQLLTKQSR
>ENST00000477218.1|INDEL-14142-C-CA|3
SYLLSTADINVTQKK
>ENST00000528709.1|SNV-42729-C-G|5
TSGMKSQDCHSHSRT
>FUSION-ENST00000469652.1:11781-ENST00000445322.1:106486|316
MSHHALPYIYILIIIFVRFFK
>ENST00000306078.2|SNV-49688-A-G|1
HFIGLQTLGLTLRRCYR
>ENST00000368986.9|SNV-14902-G-C|5
FRQLRLDATEFPCLK
>ENST00000562799.1|SNV-524-A-T|2
FAPSPSGNPGGRDATGR
>ENST00000331573.8|SNV-141-C-G|7
MAATFFGEVVKAR
>ENST00000374126.9|SNV-172946-C-T|1
CSACALNLVVQSVLSKRTLQAR
>ENST00000545511.5|SNV-76758-G-C|3
RCFLEPRDPASVPGHP
>ENST00000648237.1|SNV-15594-C-G|1
GSHPYAGHRAADPAEDA
>ENST00000590917.5|SNV-201755-A-G|2
QGFEFNVMVVER
>FUSION-ENST00000600537.5:1263-ENST00000593756.6:557|1
HSGHLSLLTWTTGIWHQF
>ENST00000525091.5|SNV-16284-A-G|3
MDPVAPALIHQMIAKQ
>ENST00000441493.7|SNV-206870-G-A|1
SSEEPTLK
>ENST00000410075.5|SNV-72948-G-A|4
MGRQLPNLPSQSR
>ENST00000367568.5|MNV-36936-CCG-C|MNV-36942-CCT-C|14
AATAHPRPWSALGR
>ENST00000528054.1|MNV-5487-ACT-A|27
ASFRADARLLQR
>ENST00000555122.1|SNV-39983-C-G|1
QKCLKNR
>ENST00000449498.2|INDEL-1483-T-TCT|6
YSPCAWEVVRAEIMRSLSLYQQTCK
>ENST00000643408.1|SNV-540925-G-A|3
KYRHEEVLIK
>ENST00000321437.9|SNV-73978-A-G|4
KMNDSSSAGAGGPVKITENR
>ENST00000504667.2|SNV-54505-C-A|3
TAGDMQVEKAQLEKEINDR
>ENST00000409123.5|SNV-77424-A-C|1
LPNKPISGPLIPPASPR
>FUSION-ENST00000469652.1:11781-ENST00000445322.1:106486|8
TKDSFNFFCACNVNSLTK
>ENST00000528709.1|SNV-42729-C-G|2
MKSQDCHSHSRT
>ENST00000537113.5|SNV-20034-A-T|2
RSAAWSVCVPTHPPACCTWG
>ENST00000622144.4|SNV-97899-C-A|6
WHLMGLVSWSYDKTCSHRLSTAFNK
>ENST00000361417.6|SNV-21901-C-T|3
WAAHGASPEDFFLTLGAR
>ENST00000654074.1|SNV-26519-A-G|2
MSPSAKWIILLGVVFLEGTLFSR
>ENST00000648237.1|SNV-15594-C-G|3
GGRGSHPYAGHRAADPAEDA
>ENST00000672647.1|SNV-91725-A-T|3
SDLEKLHLKEEIK
>ENST00000648994.1|SNV-62602-T-G|4
LFRLQLQQGVFRIR
>ENST00000560565.1|SNV-130141-G-A|2
SWIRTATSRPPSFCSNRPCQ
>ENST00000564668.5|SNV-524-A-T|1
FAPSPSESHSTAAQAGVQRR
>ENST00000525091.5|SNV-16284-A-G|4
MDPVAPALIHQMIAK
>FUSION-ENST00000469652.1:11781-ENST00000445322.1:106486|166
QIIELSVLFDYNFVKTK
>FUSION-ENST00000469652.1:11781-ENST00000445322.1:106486|347
KLNYLVWASK
>ENST00000553896.5|SNV-8877-G-A|2
STSGIGFAIARR
>ENST00000306078.2|SNV-49688-A-G|5
LARHFIGLQTLGLTLR
>ENST00000271588.9|SNV-175104-T-C|1
EVTVSLSGPSPMIETRNPLGKLIK
>FUSION-ENST00000469652.1:11781-ENST00000445322.1:106486|3
KENRLSPLCLY
>ENST00000504981.5|SNV-10650-G-A|1
HDTKYSMNHEGKR
>ENST00000513874.5|SNV-10650-G-A|1
DGQLLMHDTKYSMNHEGKR
>ENST00000298784.5|SNV-85956-C-T|4
KGVVLIKAQISELAFSITASQK
>ENST00000355303.9|SNV-53681-C-G|1
YWKMSSACATAR
>ENST00000241453.12|SNV-72344-A-T|3
EKADSSEREALMSVLK
>ENST00000334574.12|SNV-19068-G-A|2
DLGFGGWGSAGQCQDLR
>ENST00000306078.2|SNV-49688-A-G|4
LARHFIGLQTLGLTLRR
>ENST00000234831.10|SNV-12676-A-G|1
MSYLQVRNSQAHR
>ENST00000497252.5|SNV-9960-G-A|3
REAFGQK
>FUSION-ENST00000469652.1:11781-ENST00000445322.1:106486|397
MRKLGDR
>ENST00000476435.1|SNV-48311-G-C|5
MILTKWNPVAEWRR
>ENST00000496016.1|SNV-80528-A-T|1
SSSCHPPFTCCTTGRLATTCTRR
>FUSION-ENST00000616657.1:4218-ENST00000654225.1:28791|6
MYDGLFCSNSR
>ENST00000635926.1|SNV-5102-A-T|1
ERPISPSL
>ENST00000272845.10|SNV-57417-C-G|1
HQAQNCLSKLYKLDK
>ENST00000504667.2|SNV-54505-C-A|7
MTQLVGQHGRTAGDMQVEKAQLEK
>FUSION-ENST00000524394.2:2735-ENST00000565401.1:3116|14
MGTWPLWVR
>ENST00000462577.5|SNV-24182-C-T|3
FWTLIWMSHIHTLCWSGL
>ENST00000306078.2|SNV-49688-A-G|3
HFIGLQTLGLTLR
>ENST00000441493.7|SNV-206870-G-A|2
RPDSPTRPTLRSSEEPTLK
>ENST00000645076.1|SNV-69484-T-C|1
AMPSRDGLLQDEEEEEAC
>ENST00000469772.5|INDEL-28150-C-CA|5
KRCTHTFGK
>FUSION-ENST00000565488.6:18909-ENST00000448331.7:42277|10
LCRRETMPR
>ENST00000257832.7|SNV-42729-C-G|1
TSGMKSQDCHSHSR
>ENST00000528709.1|SNV-42729-C-G|3
KSQDCHSHSR
>ENST00000436771.1|SNV-8364-C-T|3
DSDWGAWWGVLLPR
>FUSION-ENST00000469652.1:11781-ENST00000445322.1:106486|93
GSLALLPR
>ENST00000562799.1|SNV-524-A-T|5
VRFAPSPSGNPGGR
>ENST00000464585.1|SNV-2356-T-A|12
MRPMVMLPLPSLVLLAVPTVMTPSR
>ENST00000533986.5|SNV-42477-G-A|2
MFIPANVVLKWYEAFSVSNIK
>ENST00000483040.1|SNV-165153-C-T|9
MHLSVWEKPMDLKDCGDLNR
>ENST00000469772.5|INDEL-28150-C-CA|2
CTHTFGK
>ENST00000395105.9|MNV-20826-GG-G|2
RSWEAATTPPSMASCPGPASA
>ENST00000492432.5|INDEL-108515-A-AA|3
FLKLFLISETQKNGFER
>ENST00000536101.5|SNV-109350-A-G|1
TGYADHMGLARFRR
>ENST00000404977.6|SNV-142097-T-C|2
VNGEPLQPAPPNPNR
>ENST00000553896.5|SNV-8877-G-A|1
STSGIGFAIARRLAR
>ENST00000335565.5|SNV-5760-C-G|2
KLYLTGNYLQSVYK
>ENST00000312233.4|SNV-223464-C-T|1
HHPLDATTSSHHHLSPLPMVESTR
>ENST00000542547.5|SNV-13862-G-A|3
NIGSDFIPQGAFGK
>ENST00000282020.9|SNV-1468357-T-C|5
TLSAKAAPGFTFGNVPEHR
>ENST00000518053.5|SNV-344625-G-C|1
DLAGLSQALISSLADIQLPQMV
>ENST00000618192.4|SNV-603364-C-T|4
QTGQAYYAILLNRGCLEVHLSTGAR
>FUSION-ENST00000469652.1:11781-ENST00000445322.1:106486|252
PNLRFYDDSSTI
>ENST00000592462.5|SNV-9012-C-G|6
VGAYGANQVAVYRAQPVVK
>ENST00000622144.4|SNV-97899-C-A|3
LSTAFNK
>ENST00000377675.3|SNV-429-G-T|3
AGLWLCQGR
>FUSION-ENST00000469652.1:11781-ENST00000445322.1:106486|142
MYNMQVIQNCMWLK
>ENST00000274605.6|SNV-6780-A-C|3
LWRSNGSLHTLACPPPLSPGPR
>ENST00000261893.9|MNV-19846-AGACTATAAATAAC-A|1
FPQEESLFLSYVTCNLLASIAPL
>ENST00000417496.6|SNV-503465-A-T|3
HEQEVER
>ENST00000422222.5|INDEL-60104-A-ACT|2
QELTQDTK
>ENST00000514923.4|SNV-343836-A-G|6
GQTLCHLMTSEILPTSFSEK
>ENST00000263702.11|SNV-30397-A-G|3
LALNCVGGR
>ENST00000382909.5|INDEL-38551-A-AA|6
IEGIPEKKGK
>ENST00000569936.5|MNV-20826-GG-G|9
RSWEAEWLQWR
>FUSION-ENST00000292562.12:2735-ENST00000565401.1:3116|11
GSSAGSIPAFCK
>FUSION-ENST00000469652.1:11781-ENST00000445322.1:106486|393
FPFFEIIK
>ENST00000271915.9|SNV-776-C-G|1
RHRQASPLVHR
>ENST00000459908.5|SNV-120375-C-G|5
NQCPVHFIQHGKLVGK
>ENST00000555122.1|SNV-39983-C-G|2
HDQRQKCLK
>ENST00000404929.6|SNV-15483-G-A|4
MLEEERNQILTK
>FUSION-ENST00000469652.1:11781-ENST00000445322.1:106486|304
ALFNYSTDMKFL
>ENST00000333891.14|SNV-207763-A-G|3
THKYEAFPAANERDEVFEK
>ENST00000664102.1|SNV-71-G-A|11
MSNGLQR
>ENST00000262189.11|SNV-197280-C-T|5
EIFKPRQLPGSVIWSIK
>ENST00000590151.5|SNV-33903-C-T|3
KAKPAMPQDSVLSPRSLQGK
>ENST00000244364.10|INDEL-399146-A-AA|2
NEAGDTAGKEADKSGPGTL
>FUSION-ENST00000469652.1:11781-ENST00000445322.1:106486|417
TAGRGVSRL
>FUSION-ENST00000469652.1:11781-ENST00000445322.1:106486|323
HHHSWLIFVFLVEMGFHHVA
>FUSION-ENST00000469652.1:11781-ENST00000445322.1:106486|4
DSFNFFCACNVNSLTKKENR
>ENST00000318833.4|SNV-13798-G-T|2
AFSQNSALILHQRIHTGEKPY
>ENST00000555122.1|SNV-25287-C-A|6
GPKAEVK
>FUSION-ENST00000469652.1:11781-ENST00000445322.1:106486|228
YSKLILVFK
>ENST00000382909.5|INDEL-38551-A-AA|3
GKDFTATAFSRMWHGYITDPR
>ENST00000525091.5|SNV-16284-A-G|13
MPDSDENGSCSTSSDPSDDSK
>ENST00000520132.1|SNV-8152-G-A|1
WSSSCGEHCSATTPWHCSTPTPR
>FUSION-ENST00000479105.6:188-ENST00000265753.12:20496|2
DSDPAPAFSKAPGSAGHYELPWLQG
>ENST00000389048.8|MNV-670350-GC-G|4
GPMAPPRHSATTPTR
>ENST00000260818.11|SNV-87824-C-A|3
LAVASVTEILKMLNSK
>ENST00000553551.1|SNV-62870-G-T|1
FVFMFQQW
>ENST00000514403.1|SNV-86175-G-A|2
MDINTLAAV
>ENST00000367568.5|MNV-36942-CCT-C|10
TKAGSSALQGVAPTLSGTQSLEKK
>ENST00000528054.1|MNV-5487-ACT-A|17
GAGGPAGER
>ENST00000674300.1|SNV-18174-T-C|1
THTRVGVVGKTCCVVMGLR
>FUSION-ENST00000469652.1:11781-ENST00000445322.1:106486|300
VLQFNLKNEIK
>ENST00000482891.5|SNV-51895-G-A|4
KQNTHWASGRPSPK
>ENST00000476435.1|SNV-48311-G-C|6
ILTKWNPVAEWR
>ENST00000300086.5|SNV-8787-A-G|4
QDDIDLQKDDEDTREALVR
>ENST00000367568.5|MNV-36936-CCG-C|MNV-36942-CCT-C|12
THQSRELCPAGSCPNPFR
>ENST00000543639.1|SNV-161357-A-G|1
WTTKDRLGPR
>ENST00000308511.8|SNV-12810-A-C|1
EDGLLPQPLSSGGEEEEKPR
>ENST00000635293.1|SNV-13763-C-T|5
NSFEVRVCACSGR
>ENST00000331573.8|SNV-141-C-G|1
CRAGTEDEEEEEEGRR
>ENST00000648272.1|SNV-14756-T-G|1
AIALEIIQKYEPIEEVRK
>ENST00000267430.10|SNV-62870-G-T|3
ELSLVEQRKNVCIHVPTVVNSNK
>ENST00000464585.1|SNV-2356-T-A|2
MTPSRWPTS
>ENST00000382909.5|INDEL-38551-A-AA|5
KGKDFTATAFSR
>ENST00000222388.6|MNV-3208-GAG-G|3
TPLHCVMEVDTERAMLEKGR
>ENST00000646447.1|SNV-20233-C-G|7
HTSTSSSVR
>ENST00000477559.2|SNV-62686-G-A|8
MVPSHGFSPRSYFFDNPQR
>ENST00000256458.5|SNV-54769-C-T|1
LQGQGGLDPLPWPQR
>FUSION-ENST00000469652.1:11781-ENST00000445322.1:106486|98
ENKILELIFFFFLR
>FUSION-ENST00000469652.1:11781-ENST00000445322.1:106486|104
YRLCVWAEAGSDGRLLQR
>ENST00000418460.2|SNV-2428-T-C|1
INNVSLEEVVSPANPIIPER
>ENST00000392320.7|SNV-117624-G-A|2
FCKEHLPGKSFTF
>ENST00000569936.5|MNV-20826-GG-G|10
NLLCRRSWEAEWLQWR
>ENST00000483980.5|SNV-7179-C-T|8
SWTGRSPQGSPTGSCWLSTWQMR
>ENST00000462577.5|SNV-24182-C-T|8
MREFTMKFWTLIWMSHIHTLCWSGL
>ENST00000475773.5|SNV-30397-A-G|7
MPQPRLALNCVGGR
>ENST00000418703.6|SNV-32667-A-G|6
EFINSPFRDIYYRGQTALHIAVER
>FUSION-ENST00000524394.2:2735-ENST00000565401.1:3116|13
GTWPLWVR
>FUSION-ENST00000469652.1:11781-ENST00000445322.1:106486|289
LVSNSWPQVICLPWPPKVLG
>ENST00000461292.3|SNV-418933-G-A|7
MPACRWGTSMTSMK
>ENST00000260818.11|SNV-87824-C-A|2
MLNSKTESPYLIWNNSTR
>ENST00000380701.8|SNV-41123-T-C|4
RELQFTVQEQDTAVQNMHKK
>FUSION-ENST00000469652.1:11781-ENST00000445322.1:106486|414
PAWGQSK
>ENST00000674300.1|SNV-18174-T-C|2
THTRVGVVGK
>ENST00000578651.5|SNV-15335-A-T|4
MPSPSMCSTR
>ENST00000350119.9|SNV-16819-G-A|1
TLEVTIWDYDIGK
>ENST00000497252.5|SNV-9960-G-A|4
MREAFGQK
>FUSION-ENST00000406569.7:11781-ENST00000445322.1:106486|1
HPRTSSRWP
>ENST00000566982.1|SNV-31080-G-T|3
AFKGPNGR
>ENST00000266880.11|SNV-98831-C-T|1
CSVERICK
>ENST00000487903.5|SNV-120375-C-G|4
ADNAMNQCPVHFIQHGKLVGK
>FUSION-ENST00000469652.1:11781-ENST00000445322.1:106486|168
KQIIELSVLFDYNFVKTK
>ENST00000476707.1|SNV-39082-C-G|2
MLLFYLLVVLSIDCTK
>ENST00000528054.1|MNV-5487-ACT-A|6
SQPSAGGRSAGSTGRGLGEAGR
>FUSION-ENST00000469652.1:11781-ENST00000445322.1:106486|367
RHQAWLILYF
>ENST00000406213.1|INDEL-3414-C-CGTGGC|14
RLAPHVVAWP
>ENST00000628593.1|SNV-2100-G-A|1
YQDLLAVEHQGMKLLENR
>ENST00000313599.7|SNV-100806-T-G|1
TLHIVMSNSGCTGGEASLWDCIR
>ENST00000290524.8|SNV-3924-G-A|3
AMGLAEEDKHAPR
>ENST00000367568.5|MNV-36936-CCG-C|MNV-36942-CCT-C|7
NSVFRKETPGSR
>FUSION-ENST00000469652.1:11781-ENST00000445322.1:106486|36
NLRPAWITRQDPISTK
>FUSION-ENST00000469652.1:11781-ENST00000445322.1:106486|421
IAQKYLICRTAGR
>FUSION-ENST00000524394.2:2735-ENST00000565401.1:3116|11
GTWPLWVRLSALGLVR
>FUSION-ENST00000406569.7:11781-ENST00000445322.1:106486|7
CRILIPTGFEHFGDLQCR
>FUSION-ENST00000469652.1:11781-ENST00000445322.1:106486|12
GRPCLKKQNK
>ENST00000234831.10|SNV-12676-A-G|2
MSYLQVR
>FUSION-ENST00000469652.1:11781-ENST00000445322.1:106486|385
SPFSLLGMLKLFLSKEK
>FUSION-ENST00000469652.1:11781-ENST00000445322.1:106486|103
LCVWAEAGSDGR
>ENST00000540643.5|SNV-86681-C-T|2
MALRCAFTHWK
>ENST00000461292.3|SNV-418933-G-A|2
WGTSMTSMKTR
>ENST00000634734.2|SNV-5766-G-A|3
IADQLKELNKELTGIQQGFLPK
>ENST00000462577.5|SNV-24182-C-T|5
MKFWTLIWMSHIHTLCWSGL
>ENST00000648548.1|SNV-59583-G-T|1
HPFLLEGTAAGVLCM
>ENST00000555122.1|SNV-25287-C-A|5
GPKAEVKAPDVK
>ENST00000264276.11|SNV-51895-G-A|4
EAEYTLGFWKTFPEK
>FUSION-ENST00000469652.1:11781-ENST00000445322.1:106486|183
DGVSPCCPGWPGWSRIPDLR
>ENST00000406213.1|INDEL-3414-C-CGTGGC|5
LRSRVCSPGQSANFSSSLR
>ENST00000464585.1|SNV-2356-T-A|3
LPLPSLVLLAVPTVMTPSRWPTS
>ENST00000375512.3|SNV-44200-C-T|2
QLEEVLETLKTER
>FUSION-ENST00000469652.1:11781-ENST00000445322.1:106486|173
IAKCYIVVVFKK
>ENST00000514278.6|SNV-60552-A-T|4
LVEILRNLGDER
>ENST00000539983.5|SNV-45775-T-A|3
TISSMTCASDEDIEPK
>ENST00000380110.8|INDEL-124874-A-AA|7
FANNPSQKNQSGHPFPAVPVSKQK
>ENST00000374126.9|SNV-172946-C-T|3
CSACALNLVVQSVLSK
>ENST00000381685.10|SNV-100853-G-C|1
EDHQTVLKPQFYEIKAGEEFRSFK
>FUSION-ENST00000469652.1:11781-ENST00000445322.1:106486|55
MLHYARLIFCIFSR
>ENST00000262189.11|SNV-197280-C-T|3
QLPGSVIWSIK
>ENST00000329615.4|SNV-16817-G-A|3
VSPQEQK
>ENST00000361956.8|SNV-25555-C-A|3
LTARCAR
>ENST00000366956.10|SNV-168589-T-G|4
GMEAMTLKSLHLPRAR
>ENST00000341460.6|SNV-87-C-T|1
GLADHSFSAGARAPGQPPSRGAAYR
>FUSION-ENST00000469652.1:11781-ENST00000445322.1:106486|136
MQVIQNCMWLKVVFFFFFFF
>ENST00000320585.11|SNV-20560-A-T|1
SYVTMSATKIEITMRK
>ENST00000309041.11|SNV-91725-A-T|4
MSDLEKLHLK
>ENST00000634734.2|SNV-5766-G-A|4
IADQLKELNK
>FUSION-ENST00000565488.6:18909-ENST00000448331.7:42277|8
ETMPRSNFLK
>FUSION-ENST00000469652.1:11781-ENST00000445322.1:106486|426
ICECCCS
>ENST00000528054.1|MNV-5487-ACT-A|24
LLQRDAGTAAGRPLGLR
>FUSION-ENST00000469652.1:11781-ENST00000445322.1:106486|420
YLICRTAGR
>ENST00000645884.1|SNV-69484-T-C|1
AMPSRDGLLQDEEEEEVSGDKMP
>ENST00000314191.7|SNV-101655-A-G|2
LFLAKLVINAEEVFRPYAK
>ENST00000508814.5|SNV-280574-T-C|5
NRNIQYLGNPFLYLIPAR
>ENST00000290524.8|SNV-3924-G-A|4
AMGLAEEDK
>ENST00000380419.8|SNV-10956-G-A|2
GNVVPKEVNAAIAATK
>ENST00000508814.5|SNV-280574-T-C|1
NIQYLGNPFLYLIPARRMNS
>ENST00000355377.7|MNV-16101-AAGTTTCTGTGCC-A|2
HCVIGNLCEVDLVK
>ENST00000544331.1|INDEL-104315-T-TATCTGT|1
CICPTCEWQIPV
>ENST00000507131.5|INDEL-15866-A-AA|1
SVSVAKKVAER
>FUSION-ENST00000469652.1:11781-ENST00000445322.1:106486|119
MPGPITDFLLSIL
>FUSION-ENST00000469652.1:11781-ENST00000445322.1:106486|163
VACACSPSSLGG
>ENST00000533623.1|SNV-2422-G-A|5
MDEDSAVYSFETLVDGK
>ENST00000520584.6|SNV-3607-G-A|2
HQKRHPQK
>FUSION-ENST00000616657.1:4218-ENST00000654225.1:28791|7
DSSILIISSIKPRLHKSV
>ENST00000490475.1|SNV-373281-C-A|6
MPWKPLHLDWLKTPR
>FUSION-ENST00000469652.1:11781-ENST00000445322.1:106486|230
GILRRYSK
>FUSION-ENST00000469652.1:11781-ENST00000445322.1:106486|430
FGRVLSHKK
>FUSION-ENST00000469652.1:11781-ENST00000445322.1:106486|237
SPFLPATHRR
>ENST00000244364.10|INDEL-399146-A-AA|3
NEAGDTAGKEADK
>FUSION-ENST00000469652.1:11781-ENST00000445322.1:106486|402
AVISAPQDAEGGELLEPGR
>FUSION-ENST00000469652.1:11781-ENST00000445322.1:106486|244
MLYLHFSLK
>FUSION-ENST00000469652.1:11781-ENST00000445322.1:106486|310
IVTIGFHYQFLGK
>ENST00000355377.7|MNV-16101-AAGTTTCTGTGCC-A|3
FSRHCVIGNLCEVDLVKGGHWWK
>ENST00000380110.8|INDEL-124874-A-AA|1
TASSAGTAF
>ENST00000344691.8|SNV-1117679-G-C|2
MSEALPLGAPDAGAALARKLR
>FUSION-ENST00000469652.1:11781-ENST00000445322.1:106486|313
SHHALPYIYILIIIFVRFFKK
>ENST00000367607.8|SNV-138121-A-G|2
EIECTKLK
>ENST00000524001.1|SNV-1225-C-T|8
VGLCLGPAGAAGGPGEASSV
>ENST00000369239.10|SNV-20721-C-T|3
DAHRKVTK
>ENST00000634734.2|SNV-5766-G-A|2
ELNKELTGIQQGFLPK
>ENST00000664102.1|SNV-71-G-A|7
SNGLQRCPRDSR
>ENST00000290776.13|SNV-44669-C-T|1
FVAQATQQR
>FUSION-ENST00000469652.1:11781-ENST00000445322.1:106486|296
NEIKAFIKAK
>ENST00000461292.3|SNV-418933-G-A|5
MPACRWGTSMTSMKTR
>ENST00000537111.6|SNV-40493-C-T|4
MAAALHSIQVGGCNSFGAK
>ENST00000569936.5|MNV-20826-GG-G|6
SWEAEWLQWRTGSCSPESLSSR
>FUSION-ENST00000469652.1:11781-ENST00000445322.1:106486|389
MNHCTRSPFSLLGMLKLFLSK
>ENST00000543639.1|SNV-161357-A-G|7
MALAIKAFHIVSSMWTTKDR
>ENST00000371568.8|SNV-10714-C-T|6
RKVAFSEIISPSK
>ENST00000637138.1|SNV-206991-C-T|6
MQGIKLEEQK
>ENST00000346807.7|SNV-829-C-T|2
MVLSGALCF
>ENST00000514403.1|SNV-86175-G-A|5
LITIMSIITIMDINTLAAV
>ENST00000618847.5|SNV-268634-G-C|6
LVSAFRDKFEHPNSYYHPVFR
>ENST00000590917.5|SNV-201755-A-G|3
AMKQGFEFNVMVVERLG
>FUSION-ENST00000469652.1:11781-ENST00000445322.1:106486|340
EWILLKFQTMDVG
>ENST00000252854.8|SNV-31386-G-T|1
TSGSSFGSWMTDPLAPEGDNR
>ENST00000380419.8|SNV-10956-G-A|1
GNVVPKEVNAAIAATKSR
>ENST00000531485.5|SNV-42477-G-A|3
TPSPSKMFIPANVVLK
>ENST00000463660.1|SNV-36337-C-T|3
MGQKVQLPTETL
>ENST00000264638.9|SNV-1380-G-C|2
SLGASSYYSLLTAPRFPR
>ENST00000496259.5|SNV-18655-A-T|5
LDRLATALAGLAQDVATMR
>ENST00000468008.1|SNV-16632-T-A|1
NVRPTRDMGRCPMR
>ENST00000571133.6|SNV-3848-C-G|1
DEPNSTAEKTEQFYRK
>ENST00000298784.5|SNV-57670-G-A|4
DEQPKHQPDIYGK
>ENST00000264638.9|SNV-1380-G-C|1
FPRLHGISGWSPR
>ENST00000504667.2|SNV-54505-C-A|10
QQIENMTQLVGQHGRTAGDMQVEK
>ENST00000382909.5|INDEL-38551-A-AA|4
GKDFTATAFSR
>ENST00000490475.1|SNV-373281-C-A|5
PWKPLHLDWLKTPR
>ENST00000473464.2|SNV-5766-G-A|3
IADQLKELNKELTGIQQR
>ENST00000483980.5|SNV-7179-C-T|7
SPQGSPTGSCWLSTWQMR
>FUSION-ENST00000469652.1:11781-ENST00000445322.1:106486|116
LVPVFLLYEDTFQK
>ENST00000342502.6|SNV-31066-A-C|1
ISGLVTDVISLTDSVPELENKIEK
>ENST00000222388.6|MNV-3208-GAG-G|2
AMLEKGR
>ENST00000659121.1|SNV-253891-T-C|4
MNPHTIFIPFHFDK
>ENST00000566982.1|SNV-31080-G-T|4
MAFKGPNGR
>ENST00000528054.1|MNV-5487-ACT-A|14
HRACLRLALGPLPR
>ENST00000444564.2|SNV-16632-T-A|6
TCQKDAWLNHKNECSANK
>FUSION-ENST00000469652.1:11781-ENST00000445322.1:106486|203
MPGLMYLYFNK
>ENST00000399799.3|SNV-61949-A-G|5
NIDNFLSRYKDTISK
>ENST00000508814.5|SNV-280574-T-C|2
NIQYLGNPFLYLIPARR
>FUSION-ENST00000406569.7:11781-ENST00000445322.1:106486|2
HPRTSSR
>ENST00000591198.5|SNV-201755-A-G|3
KAMKQGFEFNVMVVGQSGLGK
>ENST00000536101.5|SNV-109350-A-G|3
TGYADHMGLAR
>ENST00000382483.4|SNV-100116-A-T|2
DTHCPLDSSVTKQVPRPPER
>ENST00000648873.1|SNV-58991-C-T|2
FSRAAHPR
>ENST00000518864.5|SNV-540925-G-A|4
AELSGLLFIGDAILQINGINVRKYR
>ENST00000326047.9|INDEL-76619-C-CA|6
TLGAAAVCPGR
>FUSION-ENST00000469652.1:11781-ENST00000445322.1:106486|33
QDPISTKK
>ENST00000508814.5|SNV-280574-T-C|6
DHGTLLRNRNIQYLGNPFLYLIPAR
>ENST00000433351.7|SNV-2061-G-A|1
REEVGGR
>FUSION-ENST00000469652.1:11781-ENST00000445322.1:106486|358
GIVMTLK
>ENST00000346807.7|SNV-829-C-T|1
VLSGALCF
>FUSION-ENST00000600537.5:1263-ENST00000593756.6:557|4
MNGHLEAEEQQDQGVLSAEDPAER
>ENST00000272845.10|SNV-57417-C-G|4
LRHQAQNCLSKLYK
>ENST00000493328.5|SNV-24993-A-C|5
MNDCLPQNTVNISKAK
>ENST00000380419.8|SNV-10956-G-A|3
YMACCLLYRGNVVPKEVNAAIAATK
>ENST00000569936.5|MNV-20826-GG-G|4
TGSCSPESLSSRGTTTSLGQR
>ENST00000335181.10|SNV-23066-G-A|6
DIQDLKFGVKQDVDMVFASFIR
>ENST00000409885.1|SNV-1034-G-A|4
NTQAPLKLMAEFLRAEMAR
>ENST00000476159.1|SNV-20721-C-T|3
KVTKGGLGGYGSGDSEDER
>ENST00000504176.6|MNV-154275-CAG-C|4
VVKTIQSHR
>ENST00000622144.4|SNV-97899-C-A|2
LSTAFNKVLPFK
>FUSION-ENST00000552205.5:1010-ENST00000451107.3:103781|94
YGNKYYEDNKQFFDYLK
>ENST00000492432.5|INDEL-108515-A-AA|1
LFLISETQKNGFERAK
>ENST00000646411.1|SNV-170212-A-C|1
LYVTPLSHENEVIETGPAVQVNAVK
>ENST00000263702.11|SNV-30397-A-G|5
DMPQPRLALNCVGGR
>ENST00000366956.10|SNV-168589-T-G|6
HSLEVMNSMVRGMEAMTLKSLHLPR
>FUSION-ENST00000469652.1:11781-ENST00000445322.1:106486|309
MIVTIGFHYQFLGKHFTK
>ENST00000514923.4|SNV-343836-A-G|5
MGQTLCHLMTSEILPTSFSEKMQ
>ENST00000473125.5|SNV-50544-G-A|2
CSLISYSQQQVSTGRTLHHLLP
>FUSION-ENST00000469652.1:11781-ENST00000445322.1:106486|45
CFILFFQR
>ENST00000389048.8|MNV-670350-GC-G|5
GPMAPPR
>ENST00000374660.6|SNV-37059-C-T|2
AEPPGKPSAFEPAIEMQK
>FUSION-ENST00000292562.12:2735-ENST00000565401.1:3116|12
SCQKGSSAGSIPAFCKK
>FUSION-ENST00000292562.12:2735-ENST00000565401.1:3116|4
MTLLPDGRGRPPPPRQLLSSSR
>ENST00000261336.7|SNV-45775-T-A|1
TISSMTCASGANVSEQLSLK
>ENST00000361956.8|SNV-25555-C-A|1
LTARCARLLTPHLLLVLVQLSPAR
>ENST00000298784.5|SNV-85956-C-T|3
GVVLIKAQISELAFSITASQK
>ENST00000367607.8|SNV-138121-A-G|3
SEIKEIECTKLK
>ENST00000263702.11|SNV-30397-A-G|1
LALNCVGGRSSTELLRQLAR
>ENST00000366592.8|SNV-62686-G-A|2
DLTNPGMVPSHGFSPRSYFFDNPQR
>ENST00000308973.9|SNV-7549-C-A|4
KVPADLTPAK
>ENST00000525091.5|SNV-16284-A-G|2
DPVAPALIHQMIAK
>FUSION-ENST00000616657.1:4218-ENST00000654225.1:28791|8
DSSILIISSIKPRLHK
>FUSION-ENST00000469652.1:11781-ENST00000445322.1:106486|218
IRSCLEK
>ENST00000298784.5|SNV-57670-G-A|1
HQPDIYGKNFNTNLFQLGHK
>ENST00000540643.5|SNV-86681-C-T|3
KMALRCAFTHWK
>FUSION-ENST00000469652.1:11781-ENST00000445322.1:106486|194
WRDLGSLQPPPPEFK
>ENST00000592462.5|SNV-9012-C-G|8
VGAYGANQVAVYR
>ENST00000509346.5|SNV-20233-C-G|3
MHTSTSSSVRKSYISSQTNGER
>FUSION-ENST00000469652.1:11781-ENST00000445322.1:106486|191
DLGSLQPPPPEFKR
>ENST00000504667.2|SNV-54505-C-A|6
TQLVGQHGRTAGDMQVEKAQLEK
>FUSION-ENST00000565488.6:18909-ENST00000448331.7:42277|7
ETMPRSNFLKNR
>ENST00000549437.5|SNV-74920-C-T|2
MVLNVCVLR
>ENST00000355303.9|SNV-53681-C-G|2
TCRYWKMSSACATAR
>FUSION-ENST00000524394.2:2735-ENST00000565401.1:3116|16
GKACLAPQF
>ENST00000374736.8|SNV-90637-C-A|2
NLESSPLYRIIWK
>ENST00000644772.1|SNV-69484-T-C|1
ATEPPQGLSRAMPSR
>ENST00000331573.8|SNV-141-C-G|2
CRAGTEDEEEEEEGR
>ENST00000645010.1|SNV-386260-C-A|2
MAKNGICQR
>FUSION-ENST00000469652.1:11781-ENST00000445322.1:106486|207
KKFTGHGDMYL
>ENST00000371867.5|SNV-20966-G-C|1
LQADALSVGGYEANPIFWEEAVK
>ENST00000534099.5|SNV-78069-C-T|2
SAPQGITIKCR
>ENST00000344691.8|SNV-1117679-G-C|4
MSEALPLGAPDAGAALAR
>ENST00000381685.10|SNV-100853-G-C|2
EDHQTVLKPQFYEIKAGEEFR
>ENST00000555122.1|SNV-25287-C-A|2
APDVKMSLSSMEVDVQAPR
>FUSION-ENST00000469652.1:11781-ENST00000445322.1:106486|21
IEPLYSSLGNR
>ENST00000260818.11|SNV-87824-C-A|1
TESPYLIWNNSTR
>ENST00000367568.5|MNV-36942-CCT-C|6
KRQVQELQTSLCLER
>ENST00000373401.2|SNV-61071-G-A|1
SPEADGSQ
>FUSION-ENST00000469652.1:11781-ENST00000445322.1:106486|284
TPQPFRS
>ENST00000525091.5|SNV-16284-A-G|5
KMDPVAPALIHQMIAKQ
>FUSION-ENST00000616657.1:4218-ENST00000654225.1:28791|18
DCSAQIAGVGLIGAIVQCR
>ENST00000528709.1|SNV-42729-C-G|4
MKSQDCHSHSR
>ENST00000464585.1|SNV-2356-T-A|10
PMVMLPLPSLVLLAVPTVMTPSR
>ENST00000536101.5|SNV-109350-A-G|2
TGYADHMGLARFR
>ENST00000306078.2|SNV-49688-A-G|2
HFIGLQTLGLTLRR
>ENST00000469772.5|INDEL-28150-C-CA|1
CTHTFGKV
>ENST00000555122.1|SNV-25287-C-A|3
AEVKAPDVKMSLSSMEVDVQAPR
>ENST00000508066.1|SNV-15690-G-C|1
PFFCCLFNIRNKFWK
>ENST00000367568.5|MNV-36942-CCT-C|11
TKAGSSALQGVAPTLSGTQSLEK
>ENST00000474143.5|MNV-244411-GG-G|3
LISHYKKHHGR
>ENST00000358204.9|SNV-39861-A-T|5
KYKSEALGVGVVK
>ENST00000550861.1|SNV-169-G-T|3
SNGSASFPR
>ENST00000569936.5|MNV-20826-GG-G|8
RSWEAEWLQWRTGSCSPESLSSR
>ENST00000367559.7|SNV-3486-G-T|4
EDFHPPAEDWKPQSSHWGASLK
>FUSION-ENST00000469652.1:11781-ENST00000445322.1:106486|334
NEMKQIVLLKR
>ENST00000468008.1|SNV-16632-T-A|3
NVRPTRDMGR
>ENST00000532090.3|SNV-1749-T-A|1
LHLLCLHCAEEEEEEKGQLPSPR
>ENST00000472665.1|SNV-37289-A-C|1
DLTDALAPVFLLR
>FUSION-ENST00000469652.1:11781-ENST00000445322.1:106486|59
HTVSFQQASV
>ENST00000418703.6|SNV-32667-A-G|1
GQTALHIAVERRCK
>ENST00000341460.6|SNV-87-C-T|3
GLADHSFSAGAR
>ENST00000367568.5|MNV-36942-CCT-C|9
AGSSALQGVAPTLSGTQSLEK
>ENST00000274793.12|SNV-26291-G-A|5
FDMEQLKDSIDRK
>ENST00000483980.5|SNV-7179-C-T|6
MRPVSWGRPPPMGR
>ENST00000449498.2|INDEL-1483-T-TCT|4
AEIMRSLSLYQQTCKK
>FUSION-ENST00000469652.1:11781-ENST00000445322.1:106486|77
LCVPFCR
>ENST00000369239.10|SNV-20721-C-T|1
VTKAPAK
>ENST00000366956.10|SNV-168589-T-G|2
SLHLPRARR
>FUSION-ENST00000469652.1:11781-ENST00000445322.1:106486|215
MFILQLILFP
>ENST00000476435.1|SNV-48311-G-C|7
MILTKWNPVAEWR
>FUSION-ENST00000469652.1:11781-ENST00000445322.1:106486|302
VLQFNLK
>ENST00000417496.6|SNV-503465-A-T|6
EQKLEQQRHEQEVER
>ENST00000497252.5|SNV-9960-G-A|8
MQAVLDHTIPYLHMR
>ENST00000646447.1|SNV-20233-C-G|5
HTSTSSSVRK
>ENST00000664102.1|SNV-71-G-A|8
MSNGLQRCPRDSR
>FUSION-ENST00000469652.1:11781-ENST00000445322.1:106486|79
SQKLCVPFCR
>ENST00000342887.1|SNV-162018-G-A|1
ILAHRGGYWTLLQNCCR
>ENST00000233242.5|SNV-36265-G-C|1
AEFTGTHDAHLNGKVIGTLK
>ENST00000449606.7|SNV-524-A-T|2
FAPSPSGFLHLGGLR
>FUSION-ENST00000470266.5:188-ENST00000265753.12:20496|2
KAPGSAGHYELPWLQG
>ENST00000493328.5|SNV-24993-A-C|1
TVFHKIQ
>ENST00000555122.1|SNV-39983-C-G|4
SAPIQTQPEARPEAEVPKKQEK
>ENST00000307144.6|INDEL-1193-G-GA|4
LTPEEEAHLKKK
>ENST00000561585.1|SNV-9906-C-T|2
MDGDDTETVPSEQVGG
>ENST00000625099.4|SNV-4071-G-A|4
RQFCQMR
>ENST00000308973.9|SNV-7549-C-A|1
TTLDLSYNLLFQLQSSDFHSVSKLR
>ENST00000373125.9|SNV-546658-T-G|1
AGQPGIGGAPTLNPLQQNHLLTNR
>ENST00000282020.9|SNV-1468357-T-C|3
AAPGFTFGNVPEHR
>ENST00000264276.11|SNV-51895-G-A|3
EAEYTLGFWKTFPEKMTDSLR
>ENST00000468008.1|SNV-16632-T-A|10
MFGQQEIWEGAQ
>ENST00000316519.11|SNV-76758-G-C|1
AVEQGGAFSNPETLHLYR
>FUSION-ENST00000469652.1:11781-ENST00000445322.1:106486|49
DGVSPCWPGWSRIPDLVIHQPRPPK
>ENST00000409885.1|SNV-1034-G-A|2
LMAEFLRAEMAR
>FUSION-ENST00000469652.1:11781-ENST00000445322.1:106486|206
LARLVSNS
>ENST00000528054.1|MNV-5487-ACT-A|12
ACLRLALGPLPRSQPSAGGR
>ENST00000199447.9|SNV-48311-G-C|2
WNPVAEWRR
>ENST00000261900.8|SNV-376-A-T|1
ELLENSPSRRFGVDPDK
>ENST00000590151.5|SNV-33903-C-T|1
AKPAMPQDSVLSPRSLQGK
>ENST00000674300.1|SNV-18174-T-C|3
LGEVRTHTRVGVVGK
>ENST00000528054.1|MNV-5487-ACT-A|32
DRVCQLCHPSPVHAAAHLSLETDR
>ENST00000393167.7|INDEL-14142-C-CA|6
IDDINVTQKK
>FUSION-ENST00000469652.1:11781-ENST00000445322.1:106486|123
MGPSVLPRQVSNSWAQVILPPQPPK
>ENST00000341866.3|SNV-14389-C-A|1
VLLPHLLSLPPYPLHSHLFF
>ENST00000513874.5|SNV-10650-G-A|2
DGQLLMHDTKYSMNHEGK
>ENST00000540853.5|SNV-44396-A-T|3
ALGGIIMKISFTQIERR
>ENST00000304338.8|SNV-119300-C-G|3
IPISVPGPSSVTPSTSK
>ENST00000346991.9|SNV-26937-C-T|3
TGKCSAFLDVPDKENFEIPIYSK
>ENST00000426445.1|SNV-5950-G-A|3
MKSSSRSSG
>ENST00000399080.2|SNV-1252-T-A|1
GNSWIINNCKTKCENMK
>ENST00000664102.1|SNV-71-G-A|6
CPRDSRCPLSSFAVAEAGLPSLR
>ENST00000617285.5|SNV-10532-A-T|5
MMALDRVVQYLLNK
>ENST00000490475.1|SNV-373281-C-A|8
MPWKPLHLDWLK
>ENST00000465646.5|SNV-40072-A-G|1
SLLRPLGSGGSYLVPVI
>FUSION-ENST00000616657.1:4218-ENST00000654225.1:28791|16
EHTRTLR
>ENST00000504667.2|SNV-54505-C-A|8
TQLVGQHGRTAGDMQVEK
>ENST00000244364.10|INDEL-399146-A-AA|1
EADKSGPGTL
>ENST00000495849.5|SNV-117624-G-A|1
NIYLVNHLPFEHGLKQYWI
>FUSION-ENST00000469652.1:11781-ENST00000445322.1:106486|133
WLKVVFFFFFFF
>ENST00000375512.3|SNV-44200-C-T|5
EISERQLEEVLETLK
>ENST00000646447.1|SNV-20233-C-G|8
MHTSTSSSVR
>ENST00000467672.5|SNV-50657-A-G|4
LPHIFRFTLLGDFICWTAWQHHSIK
>ENST00000648994.1|SNV-62602-T-G|2
LQLQQGVFRIR
>FUSION-ENST00000469652.1:11781-ENST00000445322.1:106486|188
FSCLSLLSSCNYR
>FUSION-ENST00000469652.1:11781-ENST00000445322.1:106486|333
MKQIVLLK
>FUSION-ENST00000469652.1:11781-ENST00000445322.1:106486|387
SPFSLLGMLK
>FUSION-ENST00000469652.1:11781-ENST00000445322.1:106486|175
KIAKCYIVVVFK
>ENST00000525091.5|SNV-16284-A-G|6
MKMDPVAPALIHQMIAKQ
>ENST00000647584.2|SNV-15335-A-T|2
GTEVVVCAVNALALHVLNK
>ENST00000436771.1|SNV-8364-C-T|4
MDSDWGAWWGVLLPR
>ENST00000476159.1|SNV-20721-C-T|2
VTKGGLGGYGSGDSEDER
>ENST00000483980.5|SNV-7179-C-T|10
MRSWTGRSPQGSPTGSCWLSTWQMR
>ENST00000371568.8|SNV-10714-C-T|2
VAFSEIISPSKR
>ENST00000417496.6|SNV-503465-A-T|5
LEQQRHEQEVER
>FUSION-ENST00000552205.5:1010-ENST00000451107.3:103781|91
QFFDYLK
>FUSION-ENST00000469652.1:11781-ENST00000445322.1:106486|319
TVILNFNLTCR
>FUSION-ENST00000469652.1:11781-ENST00000445322.1:106486|132
VVFFFFFFF
>ENST00000449498.2|INDEL-1483-T-TCT|3
SLSLYQQTCK
>FUSION-ENST00000616657.1:4218-ENST00000654225.1:28791|9
DSSILIISSIKPR
>FUSION-ENST00000469652.1:11781-ENST00000445322.1:106486|418
TAGRGVSR
>ENST00000496016.1|SNV-80528-A-T|9
LGKVAEKQQLPPTVYLLHYR
>ENST00000409885.1|SNV-1034-G-A|1
LMAEFLRAEMAREYQLAK
>ENST00000300648.7|SNV-17188-C-G|1
YVSHSEFKDLILPTIQKSLLR
>ENST00000433351.7|SNV-2061-G-A|4
DVKIDLFK
>ENST00000504786.5|SNV-20233-C-G|1
KSYISSQTNGER
>FUSION-ENST00000469652.1:11781-ENST00000445322.1:106486|407
MMKPCLY
>FUSION-ENST00000469652.1:11781-ENST00000445322.1:106486|149
QFLLSSLCLPILYVCFS
>FUSION-ENST00000469652.1:11781-ENST00000445322.1:106486|42
HSYTASFHSLSEK
>ENST00000625099.4|SNV-4071-G-A|3
RQFCQMRGSR
>ENST00000496016.1|SNV-80528-A-T|3
SSSCHPPFTCCTTGR
>ENST00000514107.1|SNV-5950-G-A|3
CECLLETR
>ENST00000477218.1|INDEL-14142-C-CA|1
SYLLSTADINVTQKKLQF
>ENST00000581332.1|SNV-15335-A-T|1
PSPSMCSTRTSRTLLVTSEASIG
>ENST00000300086.5|SNV-8787-A-G|1
EALVRKFGAQNVAR
>ENST00000278483.8|SNV-42477-G-A|2
MFIPANVVLKWYENFQR
>ENST00000381685.10|SNV-100853-G-C|3
EDHQTVLKPQFYEIK
>FUSION-ENST00000469652.1:11781-ENST00000445322.1:106486|41
HSYTASFHSLSEKNISYCGQCVGSE
>ENST00000651965.1|SNV-661-G-C|1
GSMGWPFFGETLHCLVQGSRFHSSR
>ENST00000483980.5|SNV-7179-C-T|5
RPVSWGRPPPMGR
>FUSION-ENST00000469652.1:11781-ENST00000445322.1:106486|301
MVLQFNLKNEIK
>FUSION-ENST00000469652.1:11781-ENST00000445322.1:106486|312
FFKKNLFEE
>ENST00000329615.4|SNV-16817-G-A|1
VSPQEQKKR
>FUSION-ENST00000524394.2:2735-ENST00000565401.1:3116|6
MPAHQCPHPQQDSLSLSR
>ENST00000335181.10|SNV-23066-G-A|4
FGVKQDVDMVFASFIRK
>ENST00000464585.1|SNV-2356-T-A|11
RPMVMLPLPSLVLLAVPTVMTPSR
>FUSION-ENST00000469652.1:11781-ENST00000445322.1:106486|356
MTLKFAYVINNVNIK
>ENST00000468008.1|SNV-16632-T-A|4
MNVRPTRDMGR
>FUSION-ENST00000616657.1:4218-ENST00000654225.1:28791|21
MDCSAQIAGVGLIGAIVQCR
>ENST00000538260.5|SNV-54645-G-A|2
LLEERVEGAETLAYLIEPDVELQK
>FUSION-ENST00000469652.1:11781-ENST00000445322.1:106486|248
FYDDSSTI
>ENST00000389048.8|MNV-670350-GC-G|2
HSATTPTR
>ENST00000504667.2|SNV-54505-C-A|2
MDELLEICK
>ENST00000539911.5|SNV-39419-T-A|2
GHIWKLMGLIGGIHGFYLIEK
>ENST00000382483.4|SNV-100116-A-T|3
DTHCPLDSSVTK
>ENST00000263702.11|SNV-30397-A-G|6
NFFKDMPQPRLALNCVGGR
>FUSION-ENST00000469652.1:11781-ENST00000445322.1:106486|423
LRIAQKYLICR
>ENST00000644772.1|SNV-69484-T-C|2
KATEPPQGLSRAMPSR
>ENST00000314191.7|SNV-101655-A-G|1
LVINAEEVFRPYAK
>ENST00000659121.1|SNV-253891-T-C|1
NPHTIFIPFHFDKWF
>FUSION-ENST00000469652.1:11781-ENST00000445322.1:106486|391
MNHCTRSPFSLLGMLK
>ENST00000335181.10|SNV-23066-G-A|1
QDVDMVFASFIRKASDVHEVR
>FUSION-ENST00000616657.1:4218-ENST00000654225.1:28791|12
IVSCHKDPEQMDPAVMHK
>ENST00000266880.11|SNV-98831-C-T|3
SSLCPTCRCSVER
>ENST00000536101.5|SNV-109350-A-G|4
LHRTGYADHMGLARFR
>ENST00000404977.6|SNV-142097-T-C|1
VNGEPLQPAPPNPNREVAGDTIIFR
>FUSION-ENST00000469652.1:11781-ENST00000445322.1:106486|338
FQTMDVG
>ENST00000487903.5|SNV-120375-C-G|1
LVGKQSRK
>FUSION-ENST00000406569.7:11781-ENST00000445322.1:106486|8
LRCRILIPTGFEHFGDLQCR
>ENST00000449498.2|INDEL-1483-T-TCT|2
SLSLYQQTCKK
>FUSION-ENST00000469652.1:11781-ENST00000445322.1:106486|396
LGDRKFPFFEIIK
>ENST00000382496.10|SNV-343836-A-G|1
WLNGPNFVSSYDIGNFTYFFFR
>ENST00000532517.5|SNV-21901-C-T|2
MGLHQRTSS
>FUSION-ENST00000406569.7:11781-ENST00000445322.1:106486|13
LCIIFFSIDTCGR
>ENST00000521636.1|SNV-16621-C-T|4
MQIVSWQTGRK
>ENST00000300648.7|SNV-17188-C-G|4
YLLDSCAPLLRYVSHSEFK
>ENST00000528054.1|MNV-5487-ACT-A|29
FRASFRADAR
>ENST00000320585.11|SNV-20560-A-T|2
SYVTMSATKIEITMR
>ENST00000406213.1|INDEL-3414-C-CGTGGC|9
GPRYNGFR
>ENST00000646447.1|SNV-20233-C-G|3
HTSTSSSVRKSYISSQTNDTHK
>FUSION-ENST00000469652.1:11781-ENST00000445322.1:106486|95
ILELIFFFFLR
>ENST00000329043.7|INDEL-15866-A-AA|1
CVCGKKSS
>ENST00000638510.1|SNV-261891-G-A|5
MWLLGFKYHR
>ENST00000436771.1|SNV-8364-C-T|1
DSDWGAWWGVLLPRR
>ENST00000578651.5|SNV-15335-A-T|2
MPSPSMCSTRTSR
>ENST00000537729.5|SNV-20034-A-T|1
ECLCAHPPAGLLHLGLGHNK
>ENST00000394779.7|SNV-89689-C-A|3
VILPDTVLERSTLLDRFGGFLLEIK
>FUSION-ENST00000469652.1:11781-ENST00000445322.1:106486|322
MGFHHVA
>FUSION-ENST00000469652.1:11781-ENST00000445322.1:106486|176
MKIAKCYIVVVFK
>ENST00000521636.1|SNV-16621-C-T|7
NWNCLLFWFMQIVSWQTGRKR
>ENST00000374126.9|SNV-172946-C-T|2
CSACALNLVVQSVLSKR
>ENST00000561648.5|SNV-221667-C-G|1
HYMCPICGEGFPSLLTLTEHK
>ENST00000409123.5|SNV-77424-A-C|2
APSPRLPNKPISGPLIPPASPR
>ENST00000374759.8|SNV-48977-A-T|1
ETVENLPPLPLVPVLR
>FUSION-ENST00000469652.1:11781-ENST00000445322.1:106486|134
MWLKVVFFFFFFF
>ENST00000367545.7|SNV-230619-G-A|3
NDIENMLK
>ENST00000475908.5|SNV-2100-G-A|10
MKLLENRHQQQSTFKPEEILYK
>ENST00000531485.5|SNV-42477-G-A|6
LDNFYNFASSFAVSQAQMTPSPSK
>ENST00000433351.7|SNV-2061-G-A|5
FGKDVKIDLFK
>ENST00000409885.1|SNV-1034-G-A|7
KNTQAPLKLMAEFLR
>ENST00000518864.5|SNV-540925-G-A|3
KYRHEEVVQVLR
>ENST00000494144.5|SNV-135368-G-C|6
MMEVVHSMIFNCHCHPVQNQK
>FUSION-ENST00000469652.1:11781-ENST00000445322.1:106486|210
MLSRLAR
>FUSION-ENST00000469652.1:11781-ENST00000445322.1:106486|181
NLNANENS
>FUSION-ENST00000469652.1:11781-ENST00000445322.1:106486|161
CVFHNLK
>FUSION-ENST00000469652.1:11781-ENST00000445322.1:106486|195
EFLFGALAGVRWR
>ENST00000481599.1|MNV-265-TAGGCCCGCGAGTGCCCGG-T|4
METCPARPSSVKKQCLTHAMNF
>ENST00000304338.8|SNV-119300-C-G|2
IPISVPGPSSVTPSTSKEIK
>ENST00000473125.5|SNV-50544-G-A|1
TLHHLLP
>ENST00000508814.5|SNV-280574-T-C|4
NRNIQYLGNPFLYLIPARR
>FUSION-ENST00000469652.1:11781-ENST00000445322.1:106486|315
SHHALPYIYILIIIFVRFFK
>FUSION-ENST00000616657.1:4218-ENST00000654225.1:28791|20
MMDCSAQIAGVGLIGAIVQCREHTR
>ENST00000514278.6|SNV-60552-A-T|5
EKLVEILRNLGDER
>ENST00000342502.6|SNV-31066-A-C|2
ISGLVTDVISLTDSVPELENK
>ENST00000491400.5|SNV-28852-A-T|5
RAPSWPYRQWWAWR
>FUSION-ENST00000469652.1:11781-ENST00000445322.1:106486|197
EFLFGALAGVR
>ENST00000260818.11|SNV-87824-C-A|4
KLAVASVTEILKMLNSK
>ENST00000635293.1|SNV-13763-C-T|3
VCACSGR
>ENST00000670357.1|SNV-124130-C-G|1
HLNELREQLVLDCSAEWLDFLEK
>ENST00000405460.9|SNV-261891-G-A|1
LAGTFGDVAVGLQISSDHK
>FUSION-ENST00000469652.1:11781-ENST00000445322.1:106486|63
PKWSRSYMHTVSFQQASV
>ENST00000329615.4|SNV-16817-G-A|6
TYQTFPSGKRVSPQEQK
>ENST00000510708.6|SNV-59844-C-T|3
RFSEERDPELSTVCWK
>ENST00000564668.5|SNV-524-A-T|4
VRFAPSPSESHSTAAQAGVQR
>ENST00000366956.10|SNV-168589-T-G|5
GMEAMTLKSLHLPR
>ENST00000531485.5|SNV-42477-G-A|4
MTPSPSKMFIPANVVLK
>FUSION-ENST00000524394.2:2735-ENST00000565401.1:3116|21
SLGGCFGSLDPKEEGPAPCPR
>ENST00000320585.11|SNV-20560-A-T|4
RSYVTMSATKIEITMR
>ENST00000368487.7|SNV-5950-G-A|1
QSQVLINEILQQEQWMNVCVGDIIK
>ENST00000463789.1|INDEL-12337-G-GAT|2
QQVEAFLREGICSCVA
>FUSION-ENST00000469652.1:11781-ENST00000445322.1:106486|429
MLVPLILVSLGEF
>ENST00000525091.5|SNV-16284-A-G|1
DPVAPALIHQMIAKQ
>ENST00000409885.1|SNV-1034-G-A|3
LMAEFLR
>ENST00000473464.2|SNV-5766-G-A|1
ELNKELTGIQQRWGFTMLAR
>ENST00000543639.1|SNV-161357-A-G|2
MWTTKDRLGPR
>FUSION-ENST00000469652.1:11781-ENST00000445322.1:106486|292
MLPRLVSNSWPQVICLPWPPKVLG
>ENST00000389622.7|SNV-50895-G-A|3
KLNFRSHDK
