# Supplementary material for: Identification of non-canonical peptides with moPepGen
Source: Nat Biotechnol. 2025 Jun 16;44(4):568–73. doi: 10.1038/s41587-025-02701-0 (PMC12680078; doi:10.1038/s41587-025-02701-0)
Supplement: Supplementary file 4 — Supplementary Data: Cancer cell line variant peptide database. Custom peptide database FASTA file for each of the 376 cell lines from the Cancer Cell Line Encyclopedia with proteomics characterization or used in the reference channel. Variant peptide FASTA files were produced by moPepGen as the result of cell-line-specific publicly available mutations and fusions. [file 41587_2025_2701_MOESM4_ESM.zip › ACH-000530.fasta]

>ENST00000441802.7|SNV-115242-A-G|1
EYGATVSEDILVGTEVLQVCAASR
>FUSION-ENST00000538971.6:272657-ENST00000592058.3:5258|827
QLHSSLGNNSK
>FUSION-ENST00000538971.6:272657-ENST00000592058.3:5258|421
GLPGQMVFLVLDP
>ENST00000400889.3|SNV-957-G-A|4
CVSILCCKFCKQVLSSK
>FUSION-ENST00000538971.6:272657-ENST00000592058.3:5258|924
HIHVQKYK
>FUSION-ENST00000538971.6:272657-ENST00000592058.3:5258|900
AYGQTALSHRRISVNK
>FUSION-ENST00000538971.6:272657-ENST00000592058.3:5258|175
MLVVPFTTHLW
>FUSION-ENST00000538971.6:272657-ENST00000592058.3:5258|249
LLFRTSHGYQK
>ENST00000648817.1|SNV-9322-C-A|6
LVEQYREKSWMTMANLEK
>FUSION-ENST00000538971.6:272657-ENST00000592058.3:5258|1290
MSLYFMKLMMSLFLGFQFNLPS
>FUSION-ENST00000538971.6:272657-ENST00000592058.3:5258|693
MLETVMLHETNK
>FUSION-ENST00000538971.6:272657-ENST00000592058.3:5258|363
TKLIDKPPLYIS
>ENST00000299314.12|SNV-69319-T-A|5
YVNKILNSKLGFTSR
>ENST00000380026.8|SNV-40078-G-C|4
SKISQEVSRNLHMEENTGETK
>ENST00000435313.6|SNV-239478-G-T|2
SIWCITSTTSTSTGRR
>ENST00000321339.3|SNV-472-G-C|3
EETEHAEKLIRLQNQR
>FUSION-ENST00000538971.6:272657-ENST00000592058.3:5258|436
MYTLWNDQIR
>ENST00000511552.5|SNV-18539-C-T|1
TWWGILQGTTSGCWWFSFR
>FUSION-ENST00000538971.6:272657-ENST00000592058.3:5258|895
LSSSLASLFQVEVTVCQR
>ENST00000569714.6|SNV-1877-G-A|1
ELHNAWSVHQERRRPLLLSLLR
>ENST00000345988.7|SNV-75601-G-A|2
VVVQKKVR
>FUSION-ENST00000538971.6:272657-ENST00000592058.3:5258|1094
MLEKKDIT
>ENST00000530153.5|SNV-9380-G-A|3
QACWAWGPSSPKPGEAQNGR
>FUSION-ENST00000538971.6:272657-ENST00000592058.3:5258|10
MRKPYILEILGCITCFSMSFK
>ENST00000569714.6|SNV-1877-G-A|4
HNCYRELHNAWSVHQERR
>FUSION-ENST00000538971.6:272657-ENST00000592058.3:5258|1317
KKTLLFTSFSHSSFM
>ENST00000581112.5|SNV-280481-T-G|5
MVTTTLELERLEVERGEMIR
>ENST00000442822.6|SNV-78435-A-G|1
GQEAQVEKRESVVLK
>FUSION-ENST00000538971.6:272657-ENST00000592058.3:5258|150
CCSSKVGR
>FUSION-ENST00000538971.6:272657-ENST00000592058.3:5258|571
LGFSVLHKLTVLVSLNITR
>ENST00000331380.4|SNV-414-G-C|3
LLGKVTIAQGGVLPNIQAVLLPNK
>ENST00000290902.10|SNV-37696-C-T|1
HLLVSFVVR
>ENST00000496432.6|SNV-140999-G-T|6
GRAPTITAFR
>ENST00000359486.7|SNV-133677-G-T|2
LHRSEDCGGGPR
>FUSION-ENST00000538971.6:272657-ENST00000592058.3:5258|281
RCLVFCSCVSLLR
>ENST00000478491.5|SNV-13199-C-A|3
GPDYRALR
>FUSION-ENST00000538971.6:272657-ENST00000592058.3:5258|877
CLFILTED
>FUSION-ENST00000538971.6:272657-ENST00000592058.3:5258|1057
MMLVLTIFS
>FUSION-ENST00000538971.6:272657-ENST00000592058.3:5258|875
QILGHFTT
>FUSION-ENST00000538971.6:272657-ENST00000592058.3:5258|930
YEYSSLR
>FUSION-ENST00000538971.6:272657-ENST00000592058.3:5258|523
GRRECGR
>FUSION-ENST00000538971.6:272657-ENST00000592058.3:5258|660
MNGLLLSFVLCELFLVCIWK
>ENST00000262518.9|SNV-40098-A-G|2
LVAVVEEKELVR
>FUSION-ENST00000538971.6:272657-ENST00000592058.3:5258|1119
IFSYHLL
>FUSION-ENST00000538971.6:272657-ENST00000592058.3:5258|521
ECGRLLLWIIFVK
>FUSION-ENST00000538971.6:272657-ENST00000592058.3:5258|914
RLFLIEEFQLISIDGNRPK
>ENST00000639600.1|SNV-73829-T-A|3
FDEVVSLCKELIQLALK
>ENST00000555414.5|SNV-1493-G-A|1
EETPDILCLQETKCSENK
>ENST00000569714.6|SNV-1877-G-A|5
HNCYRELHNAWSVHQER
>ENST00000476400.1|SNV-40715-T-G|1
WRMNYRR
>FUSION-ENST00000538971.6:272657-ENST00000592058.3:5258|407
MLSLPQPQTPPTGPSV
>ENST00000220849.10|SNV-195276-A-T|5
EKRSTVVAQLK
>FUSION-ENST00000538971.6:272657-ENST00000592058.3:5258|586
IYSVLGLGK
>FUSION-ENST00000538971.6:272657-ENST00000592058.3:5258|649
MYNKVLLVIVALLCH
>FUSION-ENST00000538971.6:272657-ENST00000592058.3:5258|1019
TWYSRSI
>FUSION-ENST00000538971.6:272657-ENST00000592058.3:5258|775
DKERLSSYR
>FUSION-ENST00000538971.6:272657-ENST00000592058.3:5258|832
MPVIPATQEAEAGESLEPGRWR
>ENST00000327423.11|SNV-36247-C-A|1
ACHPQENSSDRHLPLTVKTDIK
>FUSION-ENST00000538971.6:272657-ENST00000592058.3:5258|870
MCSLIPVMR
>FUSION-ENST00000538971.6:272657-ENST00000592058.3:5258|716
RFNFTHF
>FUSION-ENST00000495538.5:14099-ENST00000265651.8:32459|4
TRMMIQQIWMNQMKMMK
>ENST00000429976.5|SNV-89821-C-G|5
GVAFRFSDLGSLFHYASR
>FUSION-ENST00000538971.6:272657-ENST00000592058.3:5258|1212
MSGKYFILC
>ENST00000471239.1|SNV-316699-G-C|3
SPSKEPPSWKFR
>FUSION-ENST00000538971.6:272657-ENST00000592058.3:5258|673
MDYTLHYLL
>ENST00000280605.5|SNV-338-C-A|3
LHRDLER
>FUSION-ENST00000538971.6:272657-ENST00000592058.3:5258|1197
TLFFQVLNFLLLVNVI
>ENST00000344922.10|SNV-40715-T-G|5
LSAADEKAVSAAEEGK
>ENST00000644225.1|SNV-59861-G-T|8
FMSRATPWWAVCWSTR
>ENST00000534432.1|SNV-9380-G-A|2
ESGKHAGLGVPVPPSLGKPR
>FUSION-ENST00000538971.6:272657-ENST00000592058.3:5258|1169
IDTKVMK
>FUSION-ENST00000538971.6:272657-ENST00000592058.3:5258|1300
CAGVSESHAK
>ENST00000527812.1|SNV-8289-C-A|1
LVESPCRWCAWLAESCRPWSRVTGR
>FUSION-ENST00000538971.6:272657-ENST00000592058.3:5258|820
NKKDVANQVDR
>FUSION-ENST00000538971.6:272657-ENST00000592058.3:5258|276
CLVFCSCVSLLRIRVSSFIHVPAK
>FUSION-ENST00000538971.6:272657-ENST00000592058.3:5258|1202
SLRYSIMRYEK
>ENST00000331497.3|SNV-5556-C-A|6
MRNFQSTGQFPGWLK
>FUSION-ENST00000538971.6:272657-ENST00000592058.3:5258|58
EYTLVSLPASGK
>ENST00000220849.10|SNV-195276-A-T|4
RSTVVAQLK
>FUSION-ENST00000538971.6:272657-ENST00000592058.3:5258|206
MFCSLYLSFF
>ENST00000450735.7|SNV-133986-G-C|3
IEELQAELR
>ENST00000473553.5|SNV-52537-A-G|4
MNVMQSATCLLDGK
>FUSION-ENST00000538971.6:272657-ENST00000592058.3:5258|948
MYKVTYNIIR
>FUSION-ENST00000538971.6:272657-ENST00000592058.3:5258|16
MNSAFCRVLFDFLIDQHSPLRK
>FUSION-ENST00000538971.6:272657-ENST00000592058.3:5258|1294
TKPLPDCFSLVNNF
>ENST00000361948.8|SNV-11092-C-T|1
EEYLAQQKQE
>FUSION-ENST00000538971.6:272657-ENST00000592058.3:5258|54
KLDSLHCDR
>FUSION-ENST00000538971.6:272657-ENST00000592058.3:5258|1301
EEYHKCAGVSESHAK
>FUSION-ENST00000613075.4:3093-ENST00000561672.1:54399|8
ELDRSLYYR
>ENST00000309106.3|SNV-799-G-T|2
LSSSLSSSANPVIYFLVGSRR
>FUSION-ENST00000538971.6:272657-ENST00000592058.3:5258|973
CRSFDPAIPCR
>FUSION-ENST00000538971.6:272657-ENST00000592058.3:5258|840
MFIINSE
>FUSION-ENST00000538971.6:272657-ENST00000592058.3:5258|682
LLSLKKLTFW
>ENST00000529579.5|SNV-101655-A-G|4
RHLLVQQKK
>FUSION-ENST00000538971.6:272657-ENST00000592058.3:5258|1302
LQNEGVDYREEYHKCAGVSESHAK
>ENST00000216254.9|INDEL-57217-T-TA|4
FRGHLDK
>FUSION-ENST00000538971.6:272657-ENST00000592058.3:5258|968
SFDPAIPCRRFICIYMSK
>FUSION-ENST00000538971.6:272657-ENST00000592058.3:5258|430
LGQVHGIKLSLYLVLFP
>ENST00000448223.7|SNV-79039-G-C|3
EERFQSIPGLSTMKTNLESLK
>ENST00000446604.6|MNV-58925-GG-G|6
MHWLHPTPEKQTWQDYILELK
>FUSION-ENST00000538971.6:272657-ENST00000592058.3:5258|1206
FLDQEPHFEK
>FUSION-ENST00000538971.6:272657-ENST00000592058.3:5258|306
VWVRFGECKCG
>FUSION-ENST00000538971.6:272657-ENST00000592058.3:5258|473
MCSLVLTELTSR
>ENST00000530153.5|SNV-9380-G-A|2
QACWAWGPSSPKPGEAQNGRR
>ENST00000449224.1|MNV-18557-ATG-A|2
DFYLSIAVNDLKNSPLCSQLSAL
>FUSION-ENST00000538971.6:272657-ENST00000592058.3:5258|1063
ITFLLMKTESNSLQSSCL
>ENST00000359568.10|SNV-87380-C-A|3
LLADQERRHSQDLEALQQR
>FUSION-ENST00000538971.6:272657-ENST00000592058.3:5258|1072
LLKICGR
>FUSION-ENST00000538971.6:272657-ENST00000592058.3:5258|1147
EKSTGLQVRILR
>FUSION-ENST00000538971.6:272657-ENST00000592058.3:5258|86
MIYILVFPRVP
>FUSION-ENST00000538971.6:272657-ENST00000592058.3:5258|851
MKGHWWK
>ENST00000554581.5|SNV-22266-C-T|5
ARFYGAEIVSALDYLHLEK
>FUSION-ENST00000538971.6:272657-ENST00000592058.3:5258|89
MLKNRHP
>FUSION-ENST00000538971.6:272657-ENST00000592058.3:5258|207
YNPYMFCSLYLSFF
>ENST00000456341.2|SNV-1836-C-T|9
RPQGSLVWVLEMGASLCPWKAER
>ENST00000477522.6|SNV-23977-A-G|1
TSSVSITEIISPGGTELEIEGAR
>ENST00000485021.1|SNV-5927-A-G|6
MSFQPPPLVKKMTLLR
>FUSION-ENST00000538971.6:272657-ENST00000592058.3:5258|869
CSLIPVMR
>ENST00000375026.7|SNV-2339-T-C|2
KLSTSSCTCLNIHK
>FUSION-ENST00000538971.6:272657-ENST00000592058.3:5258|699
RSLDFTSSETVYVK
>FUSION-ENST00000538971.6:272657-ENST00000592058.3:5258|1252
MLILATR
>FUSION-ENST00000538971.6:272657-ENST00000592058.3:5258|954
NIKIHMYK
>FUSION-ENST00000538971.6:272657-ENST00000592058.3:5258|908
MAFIVSK
>FUSION-ENST00000538971.6:272657-ENST00000592058.3:5258|1258
MKKYSRPSWLMLILATR
>FUSION-ENST00000538971.6:272657-ENST00000592058.3:5258|909
FNLYQMPF
>ENST00000472100.5|SNV-19529-C-G|2
GPSLPARSPSPPR
>FUSION-ENST00000538971.6:272657-ENST00000592058.3:5258|1193
DFLLSLSTF
>FUSION-ENST00000538971.6:272657-ENST00000592058.3:5258|1028
NSFGNLIRMAIFIFFSM
>ENST00000220849.10|SNV-195276-A-T|3
RSTVVAQLKQLQAETEPIVK
>FUSION-ENST00000538971.6:272657-ENST00000592058.3:5258|891
MCRVKNTYNMIISR
>FUSION-ENST00000538971.6:272657-ENST00000592058.3:5258|155
YIQNIISTYNQYENY
>FUSION-ENST00000538971.6:272657-ENST00000592058.3:5258|715
MFSALLEHCLMEK
>FUSION-ENST00000538971.6:272657-ENST00000592058.3:5258|923
MHIHVQKYKNTYVQGDL
>FUSION-ENST00000538971.6:272657-ENST00000592058.3:5258|528
ERQLAGCGGSHL
>ENST00000269200.5|SNV-2914-G-T|1
APPPPGTARP
>ENST00000422841.5|SNV-28397-C-A|8
RFPSNPSG
>FUSION-ENST00000538971.6:272657-ENST00000592058.3:5258|381
GRQNKQWG
>ENST00000560194.1|SNV-5160-A-G|1
QHGSGNGNRTAGC
>ENST00000648640.1|SNV-1900-C-G|4
AEAIKALVK
>FUSION-ENST00000538971.6:272657-ENST00000592058.3:5258|91
MTFLYYCCIIFLIWALSVDILS
>ENST00000400889.3|SNV-957-G-A|2
FCKQVLSSKGMK
>FUSION-ENST00000538971.6:272657-ENST00000592058.3:5258|950
IHMYKVTYNIIR
>FUSION-ENST00000538971.6:272657-ENST00000592058.3:5258|564
MNSDMLNDFNEIFWMCIYA
>ENST00000469625.2|SNV-33590-G-T|2
MIIEGGHFTLGAQKPAAY
>ENST00000396115.6|SNV-280481-T-G|4
ENTITELERLEVERGEMIR
>ENST00000295201.5|SNV-532-C-T|3
LECALDATEVPFSITTDNLQCR
>FUSION-ENST00000538971.6:272657-ENST00000592058.3:5258|200
MTLVTISRRSLDPY
>ENST00000476400.1|SNV-40715-T-G|3
LTSGELKKWR
>ENST00000379441.7|SNV-30854-C-T|5
MKEKEEVIK
>FUSION-ENST00000538971.6:272657-ENST00000592058.3:5258|1156
IADGHVQITQRCNSFKYR
>FUSION-ENST00000520073.5:3761-ENST00000520272.6:21015|68
QNVNKLMGSLILFDILTNQK
>ENST00000639600.1|SNV-73829-T-A|1
ELIQLALKGLSYYHTYDR
>FUSION-ENST00000538971.6:272657-ENST00000592058.3:5258|170
EIFAVFFLLYFTILV
>FUSION-ENST00000538971.6:272657-ENST00000592058.3:5258|303
MMCHIAFYR
>ENST00000310513.10|SNV-76662-T-G|1
ELCEQYGAVYEINVLRDR
>FUSION-ENST00000551150.5:506-ENST00000549767.1:1759|1
IIWPPPTAASALGPCGSSAK
>FUSION-ENST00000538971.6:272657-ENST00000592058.3:5258|79
VLAQEESAR
>FUSION-ENST00000538971.6:272657-ENST00000592058.3:5258|704
MEIEPGK
>ENST00000508185.5|SNV-26929-A-G|1
TQEGDLPVISINLLLT
>FUSION-ENST00000538971.6:272657-ENST00000592058.3:5258|1295
FIGNYFIAHKLELMSLYFMK
>ENST00000472100.5|SNV-19529-C-G|1
GPSLPARSPSPPRR
>FUSION-ENST00000538971.6:272657-ENST00000592058.3:5258|1243
LHRDVIHSNTVK
>FUSION-ENST00000538971.6:272657-ENST00000592058.3:5258|921
YKNTYVQGDL
>ENST00000645461.1|SNV-90147-T-G|1
ELFLFLTFILQNFNLKSLMDPK
>ENST00000377504.8|SNV-171520-T-G|4
LFLLINSGEAKLPSTSTR
>ENST00000644225.1|SNV-59861-G-T|1
ATPWWAVCWSTRRP
>FUSION-ENST00000538971.6:272657-ENST00000592058.3:5258|579
NKITLGTK
>FUSION-ENST00000538971.6:272657-ENST00000592058.3:5258|1011
TQAGVQWCDLSSLQPPSTGFK
>ENST00000649181.1|SNV-5183-A-G|1
VAISWSGGWHHAKKCR
>ENST00000424728.6|SNV-51515-C-T|4
SKVAFHDWELKTEPPSTNHEDILK
>FUSION-ENST00000538971.6:272657-ENST00000592058.3:5258|1125
WNLFNLTYKT
>ENST00000622489.4|SNV-40361-C-T|2
LSGAATTCMTENR
>ENST00000316770.2|SNV-779-T-C|1
SFHLTVVLLQYGCCSLVYLRPR
>ENST00000576258.1|SNV-14735-C-A|6
AFSCSSNYIVHQRIHKGEKPFQCK
>ENST00000530071.5|SNV-101655-A-G|3
ETSAKTASNVEEAFISTAKEIYEK
>ENST00000377504.8|SNV-171520-T-G|1
VNLTLGSLLDDQHWHSVLIQRLGK
>FUSION-ENST00000538971.6:272657-ENST00000592058.3:5258|141
RNVINFMY
>ENST00000490823.5|SNV-12746-G-C|2
MANCSTPMLSR
>FUSION-ENST00000613075.4:3093-ENST00000561672.1:54399|7
ELDRSLYYRLVAPEVSDGADNLR
>FUSION-ENST00000495538.5:14099-ENST00000265651.8:32459|15
WVLMNMK
>ENST00000356239.8|SNV-136140-A-C|4
LQELEQENKFFK
>ENST00000486916.5|SNV-52885-A-G|1
VFGVLGLVAGGLVLLLPETEGK
>FUSION-ENST00000538971.6:272657-ENST00000592058.3:5258|146
MPINNRYDFLKLSVACPILISSYI
>ENST00000571790.5|SNV-14170-T-G|1
RNTSRSSGTWPQHTSMEQ
>ENST00000273398.8|SNV-62310-T-A|1
DPQKDGEAKIK
>ENST00000639600.1|SNV-73829-T-A|2
ELIQLALK
>FUSION-ENST00000538971.6:272657-ENST00000592058.3:5258|483
KNTKFAR
>FUSION-ENST00000588687.5:230-ENST00000334239.12:119861|24
LDALQGILSAFLVQIVYKPVDLSK
>FUSION-ENST00000538971.6:272657-ENST00000592058.3:5258|1115
MKGLSLA
>ENST00000458674.2|SNV-108314-T-G|2
IISSFILENKAHARLR
>FUSION-ENST00000538971.6:272657-ENST00000592058.3:5258|138
LLYTYSNLYFR
>FUSION-ENST00000538971.6:272657-ENST00000592058.3:5258|554
MIFKMRPFPVCMGYLYSMLCK
>FUSION-ENST00000538971.6:272657-ENST00000592058.3:5258|1262
TPQHRRK
>FUSION-ENST00000538971.6:272657-ENST00000592058.3:5258|902
AYGQTALSHRR
>FUSION-ENST00000538971.6:272657-ENST00000592058.3:5258|553
IFKMRPFPVCMGYLYSMLCK
>FUSION-ENST00000538971.6:272657-ENST00000592058.3:5258|470
CSLVLTELTSRSK
>ENST00000367749.4|SNV-27358-G-A|7
DPRLAWK
>ENST00000469968.5|SNV-35914-C-T|1
EICLGIPDEAFRERILQTLCR
>ENST00000450234.5|SNV-42936-G-C|1
LELHRRLEAQNQER
>ENST00000529579.5|SNV-101655-A-G|5
RHLLVQQK
>FUSION-ENST00000538971.6:272657-ENST00000592058.3:5258|768
IGVGQESYK
>FUSION-ENST00000538971.6:272657-ENST00000592058.3:5258|608
YFWDFLVK
>FUSION-ENST00000538971.6:272657-ENST00000592058.3:5258|446
SVTHSTFLNFGLPELFK
>FUSION-ENST00000538971.6:272657-ENST00000592058.3:5258|273
VSSFIHVPAK
>ENST00000553506.5|SNV-22266-C-T|5
MALRLCQPWTTCTWRR
>ENST00000321356.9|SNV-3279-C-G|6
YNHSKMCDR
>ENST00000403437.2|SNV-27601-G-A|5
ANLLQAEIKELWATLEQTER
>ENST00000448223.7|SNV-79039-G-C|4
EERFQSIPGLSTMK
>ENST00000282538.9|SNV-50510-T-A|1
IPEELEKQVWQARK
>ENST00000273398.8|SNV-62310-T-A|3
FKDPQKDGEAK
>ENST00000377494.5|SNV-4490-C-G|3
HSSVIDIDSVPTYK
>FUSION-ENST00000538971.6:272657-ENST00000592058.3:5258|850
MKGHWWKNNESK
>FUSION-ENST00000538971.6:272657-ENST00000592058.3:5258|1211
SGKYFILC
>ENST00000471239.1|SNV-316699-G-C|2
EPPSWKFR
>FUSION-ENST00000538971.6:272657-ENST00000592058.3:5258|37
NITYSTK
>FUSION-ENST00000538971.6:272657-ENST00000592058.3:5258|637
RTEAGMQIVHFLRPQKQR
>ENST00000265348.9|SNV-2913-G-A|4
VRMLDDYK
>FUSION-ENST00000538971.6:272657-ENST00000592058.3:5258|1029
MNSFGNLIRMAIFIFFSM
>FUSION-ENST00000538971.6:272657-ENST00000592058.3:5258|655
MLIVCWFFCILELGDHVLVFYI
>FUSION-ENST00000538971.6:272657-ENST00000592058.3:5258|1129
IVTYFFFFSHFSFEIY
>FUSION-ENST00000538971.6:272657-ENST00000592058.3:5258|480
MWLIAVEVKL
>ENST00000299314.12|SNV-69319-T-A|3
ILNSKLGFTSRK
>FUSION-ENST00000538971.6:272657-ENST00000592058.3:5258|1216
TSLSNIDPASK
>ENST00000359486.7|SNV-133677-G-T|3
RLHRSEDCGGGPR
>FUSION-ENST00000538971.6:272657-ENST00000592058.3:5258|1149
YREKSTGLQVR
>ENST00000576258.1|SNV-14735-C-A|4
IHKGEKPFQCKECGK
>ENST00000488919.5|SNV-20238-C-T|1
AVHLYISALENSCPLMAFPCVSYK
>FUSION-ENST00000538971.6:272657-ENST00000592058.3:5258|402
MIAILTGVR
>FUSION-ENST00000538971.6:272657-ENST00000592058.3:5258|737
SRTFCHMHLSLVS
>FUSION-ENST00000538971.6:272657-ENST00000592058.3:5258|413
SLILLPRLECSGVISAHCK
>FUSION-ENST00000538971.6:272657-ENST00000592058.3:5258|862
MIHFFSIFHSLNTSDSTK
>FUSION-ENST00000538971.6:272657-ENST00000592058.3:5258|985
LPRLVSNSWPQVMLSPWPPRVLGL
>ENST00000471239.1|SNV-316699-G-C|6
MFSTWSLAASWPCGRSPSKEPPSWK
>ENST00000422841.5|SNV-28397-C-A|6
MIVLAAMEILAFEPLHTFR
>FUSION-ENST00000613075.4:3093-ENST00000561672.1:54399|6
SLYYRLVAPEVSDGADNLR
>ENST00000424728.6|SNV-51515-C-T|3
VAFHDWELK
>ENST00000361752.8|SNV-152758-G-A|2
HDMHVHPYQRIVTADR
>FUSION-ENST00000538971.6:272657-ENST00000592058.3:5258|1308
WLSHDFNWDFLNL
>FUSION-ENST00000538971.6:272657-ENST00000592058.3:5258|1232
PQLQSLLERFGGFTM
>FUSION-ENST00000538971.6:272657-ENST00000592058.3:5258|1122
LHNHTEVSISF
>FUSION-ENST00000538971.6:272657-ENST00000592058.3:5258|1209
IKFLDQEPHFEK
>FUSION-ENST00000538971.6:272657-ENST00000592058.3:5258|590
DSVVLFPLATCQFNLIAVKFIER
>ENST00000367749.4|SNV-27358-G-A|6
DPRLAWKVFFGPCTPYQYR
>ENST00000307712.11|SNV-13638-C-T|2
LEATRMVVLVAALFTPLK
>ENST00000251535.11|SNV-2506-G-C|1
HPEKELKDR
>FUSION-ENST00000538971.6:272657-ENST00000592058.3:5258|1103
ILSFLYFCMFEIVPNKMLEK
>ENST00000380026.8|SNV-40078-G-C|6
QHQETINTLKSKISQEVSR
>FUSION-ENST00000538971.6:272657-ENST00000592058.3:5258|1146
STGLQVR
>ENST00000508185.5|SNV-26929-A-G|4
MKTDVRTQEGDLPVISINLLLT
>ENST00000274487.9|SNV-992-G-A|6
GVGGGGSARAQAAGSSRK
>FUSION-ENST00000538971.6:272657-ENST00000592058.3:5258|871
YSRGNVS
>ENST00000307712.11|SNV-13638-C-T|1
MVVLVAALFTPLK
>FUSION-ENST00000538971.6:272657-ENST00000592058.3:5258|983
LVSNSWPQVMLSPWPPRVLGL
>ENST00000472100.5|SNV-19529-C-G|4
TPRPASRGPSLPARSPSPPR
>ENST00000541696.1|SNV-152758-G-A|7
HVHPYQR
>FUSION-ENST00000538971.6:272657-ENST00000592058.3:5258|1208
MIKFLDQEPHFEKSLR
>FUSION-ENST00000538971.6:272657-ENST00000592058.3:5258|1164
KKIADGHVQITQR
>FUSION-ENST00000538971.6:272657-ENST00000592058.3:5258|108
MLLTALFHVGLTAGKECFDIR
>FUSION-ENST00000538971.6:272657-ENST00000592058.3:5258|588
SKIYSVLGLGK
>FUSION-ENST00000538971.6:272657-ENST00000592058.3:5258|481
WLIAVEVK
>ENST00000330714.8|SNV-46053-G-A|6
LANQIPFIIQYFMLRKNGDSLQK
>FUSION-ENST00000538971.6:272657-ENST00000592058.3:5258|348
PLCSPLPHPVR
>FUSION-ENST00000538971.6:272657-ENST00000592058.3:5258|136
LLYTYSNLYFRIPHYSK
>FUSION-ENST00000538971.6:272657-ENST00000592058.3:5258|139
MLLYTYSNLYFR
>FUSION-ENST00000538971.6:272657-ENST00000592058.3:5258|445
MSVTHSTFLNFGLPELFKQSK
>ENST00000553506.5|SNV-22266-C-T|7
MALRLCQPWTTCTWR
>FUSION-ENST00000287218.9:290-ENST00000373685.1:42414|1
CPCGFWGL
>FUSION-ENST00000538971.6:272657-ENST00000592058.3:5258|1285
MMSLFLGFQFNLPS
>ENST00000529579.5|SNV-101655-A-G|1
HLLVQQKKFMK
>FUSION-ENST00000538971.6:272657-ENST00000592058.3:5258|665
MCYNTSTIISIIVIAIRRTEIR
>ENST00000327423.11|SNV-36247-C-A|4
NACKACHPQENSSDRHLPLTVK
>FUSION-ENST00000538971.6:272657-ENST00000592058.3:5258|650
VLIPSSIYHFSVLGTL
>FUSION-ENST00000520073.5:3761-ENST00000520272.6:21015|66
LMGSLILFDILTNQKDSLGDIDSEK
>ENST00000418532.6|SNV-21890-C-T|3
FLTPLQWCR
>ENST00000620676.6|SNV-53390-A-T|1
LLVGKSKFDDSLVHINIFLVDK
>ENST00000494816.5|SNV-13199-C-A|6
GANPELRNKEGDTAWDLTTER
>FUSION-ENST00000538971.6:272657-ENST00000592058.3:5258|776
AVKSLAFSK
>FUSION-ENST00000538971.6:272657-ENST00000592058.3:5258|549
RPFPVCMGYLYSMLCKIY
>ENST00000368599.4|SNV-557-G-A|1
TSMLPTINEELK
>FUSION-ENST00000538971.6:272657-ENST00000592058.3:5258|946
MYKVTYNIIRNCK
>FUSION-ENST00000538971.6:272657-ENST00000592058.3:5258|999
ELLIFPVGFCEK
>FUSION-ENST00000592333.1:230-ENST00000334239.12:119861|3
RSWTLCRGSSLLSWCK
>ENST00000367749.4|SNV-27358-G-A|2
VFFGPCTPYQYRLMGPGK
>FUSION-ENST00000538971.6:272657-ENST00000592058.3:5258|196
IHEETGV
>ENST00000361752.8|SNV-152758-G-A|3
HDMHVHPYQR
>ENST00000290122.8|SNV-5801-G-A|3
WNWWDSTVK
>FUSION-ENST00000538971.6:272657-ENST00000592058.3:5258|1006
CYNFLVKGGTHFIR
>FUSION-ENST00000538971.6:272657-ENST00000592058.3:5258|966
RFICIYMSKNIK
>FUSION-ENST00000538971.6:272657-ENST00000592058.3:5258|1025
MPVLYPK
>ENST00000318238.9|SNV-16204-C-A|1
NLQSDMKRCFDFFIDYMVLLK
>ENST00000612742.4|SNV-95536-A-G|1
TESDFSDLDSEKHKK
>ENST00000323702.9|SNV-40361-C-T|4
SKTLAFRPDQTLRGSHHMYDR
>FUSION-ENST00000538971.6:272657-ENST00000592058.3:5258|872
MYSRGNVS
>ENST00000418532.6|SNV-21890-C-T|4
TFTSSEKFLTPLQWCR
>ENST00000546307.5|SNV-12750-A-T|1
AWSSHPEAINVYQEAQMLTFRMAIR
>FUSION-ENST00000538971.6:272657-ENST00000592058.3:5258|661
MFLFLQK
>FUSION-ENST00000538971.6:272657-ENST00000592058.3:5258|595
LHLLIPSHW
>FUSION-ENST00000538971.6:272657-ENST00000592058.3:5258|6
KPYILEILGCITCFSMSFK
>FUSION-ENST00000538971.6:272657-ENST00000592058.3:5258|944
ESEDPRDSK
>FUSION-ENST00000538971.6:272657-ENST00000592058.3:5258|1293
LELMSLYFMK
>ENST00000546188.5|SNV-23590-G-T|2
APGLQGGSNRDPGQPCG
>ENST00000309106.3|SNV-799-G-T|3
LSSSLSSSANPVIYFLVGSR
>FUSION-ENST00000538971.6:272657-ENST00000592058.3:5258|56
EYTLVSLPASGKVMT
>ENST00000648506.1|SNV-2259-A-G|5
FPVFSGCFQELR
>ENST00000642984.1|SNV-59861-G-T|10
VVAFHESGHALVGCMLEHTEAVMKR
>ENST00000471546.5|SNV-26024-A-G|2
LAQEKYLR
>FUSION-ENST00000538971.6:272657-ENST00000592058.3:5258|539
MLWCCETALPKPMNIK
>FUSION-ENST00000538971.6:272657-ENST00000592058.3:5258|261
ATINIRVHVSLL
>ENST00000398958.6|SNV-29932-G-C|2
QGLEPLLVPKCVMLK
>FUSION-ENST00000538971.6:272657-ENST00000592058.3:5258|396
MKSSGCVYMLR
>FUSION-ENST00000538971.6:272657-ENST00000592058.3:5258|23
KHFILNPLVS
>FUSION-ENST00000538971.6:272657-ENST00000592058.3:5258|1048
MIHVKASIRANVNR
>ENST00000334126.11|SNV-64751-C-T|1
KPEVIGSVSLSL
>FUSION-ENST00000538971.6:272657-ENST00000592058.3:5258|1234
PQLQSLLER
>FUSION-ENST00000538971.6:272657-ENST00000592058.3:5258|846
NNESKVLR
>ENST00000489354.3|SNV-14144-G-T|4
GQYFHSRQYNHPDGFEGK
>ENST00000450735.7|SNV-133986-G-C|6
RRIEELQAELR
>ENST00000663595.1|SNV-6399-G-T|2
DEGFRGLWK
>FUSION-ENST00000538971.6:272657-ENST00000592058.3:5258|1177
MIRQASLYVSTLTVSFVFLTLLII
>FUSION-ENST00000538971.6:272657-ENST00000592058.3:5258|22
HFILNPLVS
>FUSION-ENST00000538971.6:272657-ENST00000592058.3:5258|202
MTLVTISRR
>ENST00000471546.5|SNV-26024-A-G|5
IQELRRR
>FUSION-ENST00000538971.6:272657-ENST00000592058.3:5258|1184
MNLHSNK
>FUSION-ENST00000538971.6:272657-ENST00000592058.3:5258|387
MLRGWGR
>FUSION-ENST00000538971.6:272657-ENST00000592058.3:5258|1276
KYLFYDK
>FUSION-ENST00000538971.6:272657-ENST00000592058.3:5258|181
MMDLIFLQERGQERVIINIT
>FUSION-ENST00000538971.6:272657-ENST00000592058.3:5258|353
QEFKEGLYSVGANR
>FUSION-ENST00000538971.6:272657-ENST00000592058.3:5258|611
KRYFWDFLVK
>FUSION-ENST00000520073.5:3761-ENST00000520272.6:21015|67
LMGSLILFDILTNQK
>ENST00000265348.9|SNV-2913-G-A|2
MLDDYKEISAGDEGEFR
>FUSION-ENST00000538971.6:272657-ENST00000592058.3:5258|995
MTCTYIKK
>FUSION-ENST00000538971.6:272657-ENST00000592058.3:5258|246
TSHGYQK
>FUSION-ENST00000538971.6:272657-ENST00000592058.3:5258|1154
TDKTSLLDFSVSFSSKLAF
>ENST00000403437.2|SNV-27601-G-A|8
RANLLQAEIK
>FUSION-ENST00000538971.6:272657-ENST00000592058.3:5258|1299
CAGVSESHAKTKPLPDCFSLVNNF
>ENST00000417368.7|SNV-52537-A-G|2
YKFSWSPVGVLMNVMQSATCLLDGK
>FUSION-ENST00000538971.6:272657-ENST00000592058.3:5258|366
MVSHCGFDLHFSNDQ
>FUSION-ENST00000538971.6:272657-ENST00000592058.3:5258|1089
FIIYHVKK
>ENST00000494816.5|SNV-13199-C-A|2
EGDTAWDLTTERSDVWFALQLNR
>ENST00000466496.5|SNV-7234-C-T|1
AAAAWVSGTPDQALETLLLEGKA
>FUSION-ENST00000538971.6:272657-ENST00000592058.3:5258|371
TILKYTVVI
>ENST00000469625.2|SNV-33590-G-T|3
LQLTNMIIEGGHFTLGAQKPAAY
>ENST00000360509.10|SNV-149134-G-A|4
VGSSFRIESIHNK
>FUSION-ENST00000538971.6:272657-ENST00000592058.3:5258|706
MFNHALLFTYFSIHCFIIAPV
>FUSION-ENST00000538971.6:272657-ENST00000592058.3:5258|448
GHISCLLF
>ENST00000375026.7|SNV-2339-T-C|1
KLSTSSCTCLNIHKSDNECK
>FUSION-ENST00000538971.6:272657-ENST00000592058.3:5258|889
MVVKVSV
>FUSION-ENST00000538971.6:272657-ENST00000592058.3:5258|1159
SLKTDKTSLLDFSVSFSSK
>FUSION-ENST00000538971.6:272657-ENST00000592058.3:5258|1130
MIVTYFFFFSHFSFEIY
>FUSION-ENST00000538971.6:272657-ENST00000592058.3:5258|492
GLPSSPSTRPLK
>FUSION-ENST00000538971.6:272657-ENST00000592058.3:5258|989
WNYCIYSFVTSFVDHYL
>FUSION-ENST00000538971.6:272657-ENST00000592058.3:5258|140
NVINFMY
>ENST00000647887.1|MNV-5017-CCTTA-C|3
YKIRQMFK
>FUSION-ENST00000538971.6:272657-ENST00000592058.3:5258|290
CHGELLHPSTCHLH
>ENST00000318238.9|SNV-16204-C-A|6
NECYLALSKFTSHLKNLQSDMK
>FUSION-ENST00000538971.6:272657-ENST00000592058.3:5258|447
MSVTHSTFLNFGLPELFK
>FUSION-ENST00000538971.6:272657-ENST00000592058.3:5258|558
PLNANPVIF
>ENST00000504430.5|SNV-108260-T-G|4
MKQRESR
>FUSION-ENST00000538971.6:272657-ENST00000592058.3:5258|953
NIKIHMYKVTYNIIR
>ENST00000265348.9|SNV-2913-G-A|5
DTLQPGMRVRMLDDYK
>FUSION-ENST00000538971.6:272657-ENST00000592058.3:5258|555
TSITVSE
>FUSION-ENST00000538971.6:272657-ENST00000592058.3:5258|280
MRCLVFCSCVSLLRIR
>FUSION-ENST00000538971.6:272657-ENST00000592058.3:5258|780
CKFWDILRHN
>FUSION-ENST00000538971.6:272657-ENST00000592058.3:5258|297
CHIAFYR
>FUSION-ENST00000538971.6:272657-ENST00000592058.3:5258|719
MNLDLSVSFKYRR
>ENST00000374829.2|SNV-67996-A-G|9
MSPWWTMLTTATR
>FUSION-ENST00000538971.6:272657-ENST00000592058.3:5258|1101
ILSFLYFCMFEIVPNKMLEKK
>FUSION-ENST00000538971.6:272657-ENST00000592058.3:5258|126
YSKPQATHGRITLTLGPPGSTFQGF
>ENST00000498289.5|SNV-175050-G-A|1
EQTVHEVTTVGTTECRKWLSR
>ENST00000646065.1|SNV-264329-G-A|1
DLNEEQEIFTELMQVIEQRDK
>ENST00000552577.5|SNV-7800-G-A|2
MHLLPWGSTAPGVYSTGSRPHVLR
>ENST00000536188.5|SNV-3629-A-G|2
GNKNSILAAEQEITYAELNLQK
>ENST00000342740.6|SNV-8177-A-G|2
NNRSQTCPQEQAFR
>ENST00000472100.5|SNV-12729-C-T|3
GGFTTGAASGVSSAPAR
>ENST00000251636.10|SNV-17423-A-C|5
LLDAKEQAATFKLEQNK
>ENST00000373394.8|SNV-103351-C-G|4
KLQEEIVNSVKGCGK
>FUSION-ENST00000538971.6:272657-ENST00000592058.3:5258|581
MMNKITLGTKIIK
>FUSION-ENST00000538971.6:272657-ENST00000592058.3:5258|114
VIKRLER
>ENST00000513000.5|SNV-818541-G-T|1
IENLLKNIKCR
>ENST00000531289.5|SNV-101655-A-G|1
TASNVEEAFISTAKEIYEK
>ENST00000544615.5|SNV-6399-G-T|5
MPTRPLPEMK
>ENST00000377022.8|SNV-140999-G-T|1
STHYHCIQVGCNK
>FUSION-ENST00000538971.6:272657-ENST00000592058.3:5258|168
SFIMKHYET
>FUSION-ENST00000538971.6:272657-ENST00000592058.3:5258|1033
CIDYLQIR
>FUSION-ENST00000538971.6:272657-ENST00000592058.3:5258|769
MIGVGQESYK
>ENST00000534432.1|SNV-9380-G-A|1
HAGLGVPVPPSLGKPR
>ENST00000330714.8|SNV-46053-G-A|4
KNGDSLQKAMMQILQEK
>FUSION-ENST00000538971.6:272657-ENST00000592058.3:5258|223
QLTYIFRYQLSKQ
>FUSION-ENST00000538971.6:272657-ENST00000592058.3:5258|161
ASQQREGR
>FUSION-ENST00000538971.6:272657-ENST00000592058.3:5258|184
MDLIFLQER
>FUSION-ENST00000287218.9:290-ENST00000373685.1:42414|2
APSLPPRCPCGFWGL
>FUSION-ENST00000538971.6:272657-ENST00000592058.3:5258|675
MECCGAVRQLSRNQ
>FUSION-ENST00000538971.6:272657-ENST00000592058.3:5258|455
AYLQTVPVLMAKTTITLAPT
>ENST00000418310.5|SNV-38257-T-G|2
AGHLPLGPQLEQLDRGFWETYR
>FUSION-ENST00000538971.6:272657-ENST00000592058.3:5258|1151
TSLLDFSVSFSSK
>FUSION-ENST00000538971.6:272657-ENST00000592058.3:5258|932
MSSYFNHFYHNVLCFKFLAI
>ENST00000290122.8|SNV-5801-G-A|1
WNWWDSTVKKTMVCAGGYIR
>FUSION-ENST00000538971.6:272657-ENST00000592058.3:5258|621
QRSASYGPHQLSVILR
>ENST00000553506.5|SNV-22266-C-T|6
ALRLCQPWTTCTWR
>ENST00000606893.5|SNV-377-G-A|1
SSRCPLPAADSLMHLTK
>ENST00000572933.5|SNV-115734-G-A|2
DGVWVQGLYLEGAGWDR
>FUSION-ENST00000538971.6:272657-ENST00000592058.3:5258|111
MMLLTALFHVGLTAGK
>FUSION-ENST00000538971.6:272657-ENST00000592058.3:5258|151
LNNRCCSSKVGR
>FUSION-ENST00000538971.6:272657-ENST00000592058.3:5258|959
MSKNIKIHMYK
>FUSION-ENST00000538971.6:272657-ENST00000592058.3:5258|60
LPYLALHRNVM
>FUSION-ENST00000538971.6:272657-ENST00000592058.3:5258|906
AFIVSKCFL
>ENST00000328655.8|SNV-13231-C-G|2
SWLLLCPLCHVLFR
>ENST00000263932.7|SNV-52311-C-T|2
DDLVEKTPCAWNFSR
>FUSION-ENST00000538971.6:272657-ENST00000592058.3:5258|938
DSKHFFVIYHGLRYEYSSLR
>FUSION-ENST00000538971.6:272657-ENST00000592058.3:5258|1310
MHTASKWLSHDFNWDFLNL
>ENST00000334126.11|SNV-64751-C-T|3
KTPQKKPEVIGSVSLSL
>FUSION-ENST00000538971.6:272657-ENST00000592058.3:5258|741
PVIPVLWEAEVGGSPEVRSSRPA
>FUSION-ENST00000538971.6:272657-ENST00000592058.3:5258|1105
ILSFLYFCMFEIVPNK
>FUSION-ENST00000538971.6:272657-ENST00000592058.3:5258|117
MHHLLFNVF
>ENST00000424728.6|SNV-51515-C-T|5
SKVAFHDWELK
>FUSION-ENST00000538971.6:272657-ENST00000592058.3:5258|1021
MKTWYSRSI
>FUSION-ENST00000538971.6:272657-ENST00000592058.3:5258|1000
RELLIFPVGFCEKFASCYFI
>ENST00000344922.10|SNV-40715-T-G|6
EHRLSAADEKAVSAAEEGK
>ENST00000345988.7|SNV-75601-G-A|1
KVREIVRPDPK
>ENST00000478491.5|SNV-13199-C-A|2
MGPDYRALRR
>FUSION-ENST00000538971.6:272657-ENST00000592058.3:5258|620
QRSASYGPHQLSVILRK
>FUSION-ENST00000538971.6:272657-ENST00000592058.3:5258|1309
HTASKWLSHDFNWDFLNL
>FUSION-ENST00000538971.6:272657-ENST00000592058.3:5258|101
SNYYLIKAGFMLRE
>FUSION-ENST00000538971.6:272657-ENST00000592058.3:5258|560
MGKREAE
>ENST00000424728.6|SNV-51515-C-T|6
NIKPPTKPGSRSKVAFHDWELK
>FUSION-ENST00000538971.6:272657-ENST00000592058.3:5258|285
SENMRCLVFCSCVSLLR
>FUSION-ENST00000538971.6:272657-ENST00000592058.3:5258|316
MFGFHFNIVSYQQLCFYN
>FUSION-ENST00000538971.6:272657-ENST00000592058.3:5258|226
CLLLRSVCSYPLPIF
>FUSION-ENST00000538971.6:272657-ENST00000592058.3:5258|647
VLLVIVALLCH
>ENST00000310018.7|SNV-92935-T-G|2
LFLAHLKHETVYYLDVSLWI
>ENST00000251535.11|SNV-2506-G-C|4
LPGDNALDMFQKHPEK
>FUSION-ENST00000538971.6:272657-ENST00000592058.3:5258|941
VTYNIIRNCK
>FUSION-ENST00000538971.6:272657-ENST00000592058.3:5258|596
YACSFYKHYRSK
>FUSION-ENST00000538971.6:272657-ENST00000592058.3:5258|609
RYFWDFLVKTLK
>ENST00000450735.7|SNV-133986-G-C|4
RIEELQAELREK
>FUSION-ENST00000538971.6:272657-ENST00000592058.3:5258|1259
FILLQVDHT
>ENST00000220849.10|SNV-195276-A-T|1
STVVAQLKQLQAETEPIVK
>FUSION-ENST00000538971.6:272657-ENST00000592058.3:5258|216
DRLQKFSPIL
>FUSION-ENST00000538971.6:272657-ENST00000592058.3:5258|868
MCSLIPVMRK
>FUSION-ENST00000538971.6:272657-ENST00000592058.3:5258|807
VIPRPRDEP
>FUSION-ENST00000538971.6:272657-ENST00000592058.3:5258|1002
GGTHFIRRELLIFPVGFCEK
>ENST00000356239.8|SNV-136140-A-C|5
ESTTRLQELEQENKFFK
>FUSION-ENST00000538971.6:272657-ENST00000592058.3:5258|258
VGEYGLFEGENVL
>ENST00000251535.11|SNV-2506-G-C|2
HPEKELK
>ENST00000536188.5|SNV-3629-A-G|3
KPKGNKNSILAAEQEITYAELNLQK
>ENST00000332715.6|SNV-10553-G-A|4
IGSLRLTDLLR
>ENST00000315765.10|SNV-72191-T-A|2
TENWIGTQYKK
>ENST00000344922.10|SNV-40715-T-G|3
AVSAAEEGK
>ENST00000553506.5|SNV-22266-C-T|3
LCQPWTTCTWR
>FUSION-ENST00000538971.6:272657-ENST00000592058.3:5258|154
MLNNRCCSSK
>FUSION-ENST00000538971.6:272657-ENST00000592058.3:5258|120
TSYWLTHFQGSW
>ENST00000216254.9|INDEL-57217-T-TA|1
HLQQPAHWCHQH
>ENST00000282516.13|SNV-108260-T-G|3
QRESRLAESKPNENR
>ENST00000497045.1|SNV-12617-T-C|1
LWAVFITTFML
>FUSION-ENST00000538971.6:272657-ENST00000592058.3:5258|471
MCSLVLTELTSRSK
>ENST00000576258.1|SNV-14735-C-A|5
IHKGEKPFQCK
>ENST00000315765.10|SNV-72191-T-A|1
TENWIGTQYKKVVYR
>ENST00000403437.2|SNV-27601-G-A|7
RANLLQAEIKELWATLEQTER
>ENST00000006777.11|SNV-39473-A-C|1
GFTPVAFALLGVTTVRSRMR
>FUSION-ENST00000538971.6:272657-ENST00000592058.3:5258|831
PVIPATQEAEAGESLEPGRWR
>ENST00000441258.5|SNV-4490-C-G|1
HSSVIDIDSVL
>FUSION-ENST00000538971.6:272657-ENST00000592058.3:5258|672
DYTLHYLL
>ENST00000377494.5|SNV-4490-C-G|6
ALLDQEGNRRHSSVIDIDSVPTYK
>FUSION-ENST00000538971.6:272657-ENST00000592058.3:5258|726
QLSAASFIR
>FUSION-ENST00000538971.6:272657-ENST00000592058.3:5258|199
TLVTISRRSLDPY
>FUSION-ENST00000538971.6:272657-ENST00000592058.3:5258|503
MNIRVTDHNGK
>ENST00000544307.1|SNV-281335-T-A|1
NSIFSGQMV
>ENST00000222390.11|SNV-25409-C-T|4
ICQRWDHQIPHRHK
>FUSION-ENST00000538971.6:272657-ENST00000592058.3:5258|557
MIFHSAS
>FUSION-ENST00000538971.6:272657-ENST00000592058.3:5258|1200
YSIMRYEKLR
>FUSION-ENST00000538971.6:272657-ENST00000592058.3:5258|1003
GGTHFIRR
>FUSION-ENST00000538971.6:272657-ENST00000592058.3:5258|1280
MATLLFNSRK
>ENST00000222390.11|SNV-25409-C-T|1
WDHQIPHRHKFLPER
>ENST00000576258.1|SNV-14735-C-A|1
GEKPFQCKECGKAFHVNAHLIR
>ENST00000673753.1|SNV-2913-G-A|19
RVRMLDDYK
>FUSION-ENST00000538971.6:272657-ENST00000592058.3:5258|104
ECFDIRSNYYLIKAGFMLR
>ENST00000562593.5|SNV-30173-C-A|2
MDLFTNSLALAGLTPPSDR
>FUSION-ENST00000538971.6:272657-ENST00000592058.3:5258|9
RKPYILEILGCITCFSMSFK
>FUSION-ENST00000495538.5:14099-ENST00000265651.8:32459|5
TRMMIQQIWMNQMK
>ENST00000473565.5|SNV-3279-C-G|4
CDRHYLESR
>ENST00000469968.5|SNV-35914-C-T|2
EICLGIPDEAFRER
>FUSION-ENST00000538971.6:272657-ENST00000592058.3:5258|442
SVTHSTFLNFGLPELFKQSKIAK
>FUSION-ENST00000538971.6:272657-ENST00000592058.3:5258|1014
MVCLFVCLFVCLFVFK
>ENST00000553506.5|SNV-22266-C-T|1
LCQPWTTCTWRRTWCTGTSSWR
>FUSION-ENST00000538971.6:272657-ENST00000592058.3:5258|991
KYNLVLYILYFNK
>ENST00000448223.7|SNV-79039-G-C|1
FQSIPGLSTMKTNLESLK
>FUSION-ENST00000538971.6:272657-ENST00000592058.3:5258|658
MNGLLLSFVLCELFLVCIWKEK
>ENST00000465673.5|SNV-17423-A-T|3
EHNQLNGWSSDDNDWNEK
>ENST00000456341.2|SNV-1836-C-T|3
GASLCPWKAER
>FUSION-ENST00000538971.6:272657-ENST00000592058.3:5258|61
MLPYLALHRNVM
>FUSION-ENST00000538971.6:272657-ENST00000592058.3:5258|97
MLFFQSGEKNLT
>FUSION-ENST00000538971.6:272657-ENST00000592058.3:5258|610
RYFWDFLVK
>FUSION-ENST00000538971.6:272657-ENST00000592058.3:5258|75
VLAQEESARTNAEKQAPLR
>ENST00000554192.5|SNV-22266-C-T|2
HLEKNVVYR
>ENST00000403437.2|SNV-27601-G-A|6
ANLLQAEIK
>FUSION-ENST00000538971.6:272657-ENST00000592058.3:5258|684
MLHETNKLLSLKK
>FUSION-ENST00000538971.6:272657-ENST00000592058.3:5258|958
SKNIKIHMYK
>FUSION-ENST00000538971.6:272657-ENST00000592058.3:5258|438
MFEYMYTLWNDQIR
>FUSION-ENST00000538971.6:272657-ENST00000592058.3:5258|691
MLETVMLHETNKLLSLK
>FUSION-ENST00000538971.6:272657-ENST00000592058.3:5258|1068
MLFIVFTYK
>FUSION-ENST00000538971.6:272657-ENST00000592058.3:5258|808
EIDQKKITMR
>FUSION-ENST00000538971.6:272657-ENST00000592058.3:5258|489
MFEGTTN
>FUSION-ENST00000538971.6:272657-ENST00000592058.3:5258|760
MHGLYFTLLIITFYFCWLSK
>FUSION-ENST00000622592.1:122-ENST00000624813.1:2199|3
YVSSVLWVFPR
>ENST00000648506.1|SNV-2259-A-G|4
MFPVFSGCFQELREK
>ENST00000374840.8|SNV-67996-A-G|1
ENVSMVDYAHNSYQAQSAVPLR
>FUSION-ENST00000538971.6:272657-ENST00000592058.3:5258|654
LIVCWFFCILELGDHVLVFYI
>ENST00000473553.5|SNV-52537-A-G|3
NVMQSATCLLDGK
>ENST00000327423.11|SNV-36247-C-A|3
ACHPQENSSDR
>ENST00000418310.5|SNV-38257-T-G|5
MHRAGHLPLGPQLEQLDR
>FUSION-ENST00000538971.6:272657-ENST00000592058.3:5258|468
CSLVLTELTSRSKVLR
>FUSION-ENST00000538971.6:272657-ENST00000592058.3:5258|767
SVCSLFHTFVCCAVFYAR
>FUSION-ENST00000538971.6:272657-ENST00000592058.3:5258|346
PLCSPLPHPVRIGLYEPYK
>FUSION-ENST00000538971.6:272657-ENST00000592058.3:5258|683
LHETNKLLSLKK
>ENST00000434383.6|SNV-42936-G-C|3
NWNCTGGWR
>ENST00000374829.2|SNV-67996-A-G|11
WWAVNERMSPWWTMLTTATR
>FUSION-ENST00000538971.6:272657-ENST00000592058.3:5258|185
MMDLIFLQER
>ENST00000612742.4|SNV-95536-A-G|2
TESDFSDLDSEKHK
>FUSION-ENST00000538971.6:272657-ENST00000592058.3:5258|341
IGLYEPYKKAEVMAPASEATSQK
>FUSION-ENST00000538971.6:272657-ENST00000592058.3:5258|228
MCLPGLLFSFHSKQLTYIFRYQLSK
>FUSION-ENST00000538971.6:272657-ENST00000592058.3:5258|680
FNPVSFLPF
>ENST00000673753.1|SNV-2913-G-A|11
MLCMCGTHCSRGCECGCWMIIRR
>FUSION-ENST00000538971.6:272657-ENST00000592058.3:5258|849
KGHWWKNNESK
>FUSION-ENST00000538971.6:272657-ENST00000592058.3:5258|839
MLWNLKMSYYQN
>FUSION-ENST00000538971.6:272657-ENST00000592058.3:5258|879
MFSLRCLFILTED
>FUSION-ENST00000538971.6:272657-ENST00000592058.3:5258|1192
TYQRLLGSYK
>FUSION-ENST00000538971.6:272657-ENST00000592058.3:5258|884
NPLIQGTER
>ENST00000446604.6|MNV-58925-GG-G|3
HWLHPTPEKQTWQDYILELKVK
>FUSION-ENST00000538971.6:272657-ENST00000592058.3:5258|1213
AACPFFLILANNS
>FUSION-ENST00000538971.6:272657-ENST00000592058.3:5258|32
MSTLKIGEWFSKSCSFVLCIFK
>FUSION-ENST00000538971.6:272657-ENST00000592058.3:5258|1139
MELVSSVFKLKVI
>FUSION-ENST00000538971.6:272657-ENST00000592058.3:5258|265
IIKEVLYLLFLRLSF
>ENST00000611598.1|SNV-631-G-A|1
FSLDSAQDANVEGNSLK
>ENST00000332715.6|SNV-10553-G-A|2
LTDLLRADPAK
>ENST00000374829.2|SNV-67996-A-G|12
GLATRWWAVNERMSPWWTMLTTATR
>FUSION-ENST00000538971.6:272657-ENST00000592058.3:5258|458
MAYLQTVPVLMAK
>FUSION-ENST00000538971.6:272657-ENST00000592058.3:5258|1141
MELVSSVFKLK
>FUSION-ENST00000538971.6:272657-ENST00000592058.3:5258|282
MRCLVFCSCVSLLR
>ENST00000472100.5|SNV-19529-C-G|3
GPSLPAR
>FUSION-ENST00000613075.4:3093-ENST00000561672.1:54399|9
SEKELDRSLYYR
>ENST00000647887.1|MNV-5017-CCTTA-C|4
TLKYRYK
>FUSION-ENST00000538971.6:272657-ENST00000592058.3:5258|1113
FIALMHVEFI
>FUSION-ENST00000543086.7:272657-ENST00000592058.3:5258|9
QAPLRSR
>FUSION-ENST00000538971.6:272657-ENST00000592058.3:5258|49
LDSLHCDRLLIIFSLKVFY
>FUSION-ENST00000538971.6:272657-ENST00000592058.3:5258|1226
MKDHLRPEFK
>ENST00000308979.7|SNV-58606-A-T|1
EFHFILVVSVKTVANLELSNIK
>FUSION-ENST00000538971.6:272657-ENST00000592058.3:5258|331
QLPCTPESLALVR
>FUSION-ENST00000538971.6:272657-ENST00000592058.3:5258|1218
MHQILQKAACPFFLILANNS
>FUSION-ENST00000538971.6:272657-ENST00000592058.3:5258|812
MAIISRVIPRPRDEP
>FUSION-ENST00000538971.6:272657-ENST00000592058.3:5258|1239
DVIHSNTVKRALDYK
>ENST00000553506.5|SNV-22266-C-T|2
LCQPWTTCTWRR
>ENST00000424728.6|SNV-51515-C-T|1
VAFHDWELKTEPPSTNHEDILKK
>ENST00000256412.8|SNV-9829-G-A|2
TKHLLGPDYTETLYSPK
>FUSION-ENST00000538971.6:272657-ENST00000592058.3:5258|860
MIHFFSIFHSLNTSDSTKSNSFWQK
>FUSION-ENST00000538971.6:272657-ENST00000592058.3:5258|1143
MELVSSVFK
>FUSION-ENST00000538971.6:272657-ENST00000592058.3:5258|307
VWVRFGECK
>ENST00000310513.10|SNV-76662-T-G|3
DLRELCEQYGAVYEINVLRDR
>ENST00000521946.5|SNV-135191-T-C|2
MTLIFVCLFLFVVQVQNQDQ
>ENST00000510003.5|SNV-112221-G-C|3
RQHQTATSGPSTYNPQQQNPNQKSR
>FUSION-ENST00000538971.6:272657-ENST00000592058.3:5258|784
GEGNILGNKFR
>ENST00000646065.1|SNV-264329-G-A|4
DEKDLNEEQEIFTELMQVIEQR
>FUSION-ENST00000538971.6:272657-ENST00000592058.3:5258|338
KAEVMAPASEATSQK
>FUSION-ENST00000538971.6:272657-ENST00000592058.3:5258|1286
LMMSLFLGFQFNLPS
>ENST00000283441.12|SNV-3428-A-G|5
HCISCNKCVSGFDRHCK
>ENST00000269200.5|SNV-2914-G-T|2
RAPPPPGTARP
>FUSION-ENST00000538971.6:272657-ENST00000592058.3:5258|1117
DRGARMK
>FUSION-ENST00000538971.6:272657-ENST00000592058.3:5258|293
MCRMCSFVT
>FUSION-ENST00000538971.6:272657-ENST00000592058.3:5258|625
MCAAFKNSYLK
>FUSION-ENST00000538971.6:272657-ENST00000592058.3:5258|1109
GCMILSFLYFCMFEIVPNKMLEK
>FUSION-ENST00000538971.6:272657-ENST00000592058.3:5258|1238
RALDYKLGYLGSDLSSFTNYSVT
>ENST00000648922.1|SNV-4925-A-G|1
VAISWSGGWHHAKK
>FUSION-ENST00000538971.6:272657-ENST00000592058.3:5258|347
MPLCSPLPHPVRIGLYEPYK
>FUSION-ENST00000538971.6:272657-ENST00000592058.3:5258|648
YNKVLLVIVALLCH
>ENST00000290122.8|SNV-5801-G-A|2
WNWWDSTVKK
>ENST00000450565.8|SNV-2914-G-T|1
AAAAWYRPAVRRDVAHGILNEAYR
>ENST00000422841.5|SNV-28397-C-A|5
IVLAAMEILAFEPLHTFR
>FUSION-ENST00000538971.6:272657-ENST00000592058.3:5258|956
MIPEKLRESEDPR
>FUSION-ENST00000538971.6:272657-ENST00000592058.3:5258|904
AYGQTALSHR
>ENST00000374829.2|SNV-67996-A-G|2
MLTTATRRSLLCPCATRPTAGR
>FUSION-ENST00000538971.6:272657-ENST00000592058.3:5258|449
MGHISCLLF
>ENST00000290122.8|SNV-5801-G-A|5
HCSRWNWWDSTVK
>FUSION-ENST00000538971.6:272657-ENST00000592058.3:5258|469
MCSLVLTELTSRSKVLR
>FUSION-ENST00000538971.6:272657-ENST00000592058.3:5258|1004
GGTHFIR
>FUSION-ENST00000538971.6:272657-ENST00000592058.3:5258|825
QLHSSLGNNSKTASQK
>FUSION-ENST00000538971.6:272657-ENST00000592058.3:5258|915
DRRLFLIEEFQLISIDGNRPK
>ENST00000391997.3|SNV-14615-A-G|3
LESQDSDSIPPSKEEILR
>FUSION-ENST00000538971.6:272657-ENST00000592058.3:5258|1091
FIIYHVK
>ENST00000345988.7|SNV-75601-G-A|5
KIWALEEENAKVVVQK
>FUSION-ENST00000538971.6:272657-ENST00000592058.3:5258|1162
KIADGHVQITQRCNSFK
>FUSION-ENST00000538971.6:272657-ENST00000592058.3:5258|636
HLHKLLVMCAAFK
>FUSION-ENST00000538971.6:272657-ENST00000592058.3:5258|1292
LELMSLYFMKLMMSLFLGFQFNLPS
>FUSION-ENST00000538971.6:272657-ENST00000592058.3:5258|510
SELAFFLLQKKAK
>FUSION-ENST00000538971.6:272657-ENST00000592058.3:5258|157
MFSLIKYIQNIISTYNQYENY
>ENST00000437099.6|SNV-280481-T-G|3
LEVERGEMIR
>ENST00000429051.1|SNV-29932-G-C|2
MNHSWSPSV
>FUSION-ENST00000538971.6:272657-ENST00000592058.3:5258|567
NWTTKFSL
>ENST00000342740.6|SNV-8177-A-G|4
IQWCLVRNNR
>ENST00000374829.2|SNV-67996-A-G|13
VDYAHNSYQAQSAVPLR
>ENST00000356239.8|SNV-136140-A-C|3
LQELEQENKFFKDDMEK
>FUSION-ENST00000538971.6:272657-ENST00000592058.3:5258|209
MMYNPYMFCSLYLSFF
>FUSION-ENST00000538971.6:272657-ENST00000592058.3:5258|935
HFFVIYHGLRYEYSSLR
>ENST00000347486.8|SNV-12175-G-C|2
EEDEGSDSGDSEDDVGHKK
>ENST00000341156.9|SNV-4514-T-C|2
VSGPYVEHYLTPFGK
>FUSION-ENST00000538971.6:272657-ENST00000592058.3:5258|308
MVWVRFGECKCG
>FUSION-ENST00000538971.6:272657-ENST00000592058.3:5258|591
MDSVVLFPLATCQFNLIAVKFIER
>FUSION-ENST00000538971.6:272657-ENST00000592058.3:5258|734
MLFYFCR
>ENST00000284425.7|MNV-58925-GG-G|1
NKLGKITF
>ENST00000331497.3|SNV-5556-C-A|9
MEQIRYLHEEFPEYWSVPR
>FUSION-ENST00000538971.6:272657-ENST00000592058.3:5258|819
KDVANQVDR
>ENST00000673753.1|SNV-2913-G-A|10
LCMCGTHCSRGCECGCWMIIRR
>ENST00000256412.8|SNV-9829-G-A|1
HLLGPDYTETLYSPK
>ENST00000567297.5|SNV-8516-A-G|7
QFWANPMFQNPAGASFFVK
>ENST00000320954.11|MNV-18557-ATG-A|1
NSPLCSQLSAL
>ENST00000400889.3|SNV-957-G-A|1
QVLSSKGMK
>ENST00000496432.6|SNV-140999-G-T|2
APTITAFRWAVTR
>ENST00000479925.1|SNV-384014-C-T|1
FAAATITGW
>ENST00000552943.5|SNV-1001-G-T|1
STSTWLQFPLVLEARTPQR
>FUSION-ENST00000538971.6:272657-ENST00000592058.3:5258|972
MCRSFDPAIPCRR
>ENST00000639401.1|SNV-18201-A-G|5
SRVQSYFGGIK
>ENST00000663595.1|SNV-6399-G-T|4
TIARDEGFR
>FUSION-ENST00000538971.6:272657-ENST00000592058.3:5258|1236
LGYLGSDLSSFTNYSVT
>ENST00000541696.1|SNV-152758-G-A|2
MSILTKGL
>FUSION-ENST00000538971.6:272657-ENST00000592058.3:5258|876
MQILGHFTT
>FUSION-ENST00000538971.6:272657-ENST00000592058.3:5258|461
SKVLRDVLGVVSWELL
>FUSION-ENST00000538971.6:272657-ENST00000592058.3:5258|124
MILKSNMTSYWLTHFQGSW
>ENST00000456341.2|SNV-1836-C-T|2
MGASLCPWKAERETSR
>ENST00000437099.6|SNV-280481-T-G|1
GEMIRQHLCQYTQLR
>FUSION-ENST00000538971.6:272657-ENST00000592058.3:5258|374
STSLKTILKYTVVI
>FUSION-ENST00000538971.6:272657-ENST00000592058.3:5258|912
LFLIEEFQLISIDGNRPKENHHETN
>FUSION-ENST00000538971.6:272657-ENST00000592058.3:5258|1191
TYQRLLGSYKDGQR
>FUSION-ENST00000538971.6:272657-ENST00000592058.3:5258|736
TFCHMHLSLVS
>FUSION-ENST00000639998.1:491517-ENST00000297029.10:52224|5
AFISTSPGAGITGLR
>ENST00000435313.6|SNV-239478-G-T|1
SIWCITSTTSTSTGRRR
>FUSION-ENST00000538971.6:272657-ENST00000592058.3:5258|42
MKTCNMNITYSTKM
>FUSION-ENST00000538971.6:272657-ENST00000592058.3:5258|774
ERLSSYR
>ENST00000282538.9|SNV-50510-T-A|2
IPEELEKQVWQAR
>FUSION-ENST00000538971.6:272657-ENST00000592058.3:5258|1058
CFIMMLVLTIFS
>FUSION-ENST00000538971.6:272657-ENST00000592058.3:5258|225
QLTYIFR
>FUSION-ENST00000538971.6:272657-ENST00000592058.3:5258|488
VVTQTSCR
>ENST00000359568.10|SNV-87380-C-A|1
HSQDLEALQQR
>FUSION-ENST00000538971.6:272657-ENST00000592058.3:5258|322
MHILLVSHSVK
>ENST00000313164.10|SNV-26929-A-G|1
SLVCNGDSDCDEDSADEDRCEDSGR
>FUSION-ENST00000538971.6:272657-ENST00000592058.3:5258|1274
YLFYDKASLSLC
>FUSION-ENST00000538971.6:272657-ENST00000592058.3:5258|843
LVNSIVPVLISQF
>FUSION-ENST00000538971.6:272657-ENST00000592058.3:5258|47
LLIIFSLKVFY
>FUSION-ENST00000538971.6:272657-ENST00000592058.3:5258|43
KTCNMNITYSTK
>FUSION-ENST00000538971.6:272657-ENST00000592058.3:5258|931
SSYFNHFYHNVLCFKFLAI
>ENST00000447648.7|SNV-8747-C-T|1
LSVWVVSLQGKVWYR
>FUSION-ENST00000538971.6:272657-ENST00000592058.3:5258|927
VNLHKGDWQF
>ENST00000283441.12|SNV-3428-A-G|1
HCKWINNCVGSR
>ENST00000382496.10|SNV-208308-G-A|2
NAVNFSQLTFDPGQK
>FUSION-ENST00000538971.6:272657-ENST00000592058.3:5258|55
MKLDSLHCDR
>ENST00000456341.2|SNV-1836-C-T|10
RPQGSLVWVLEMGASLCPWK
>ENST00000327423.11|SNV-36247-C-A|6
DSVCTCVEKNACKACHPQENSSDR
>ENST00000673753.1|SNV-2913-G-A|20
MRVRMLDDYK
>FUSION-ENST00000538971.6:272657-ENST00000592058.3:5258|739
SWYFTYSWYFINAY
>ENST00000479024.5|SNV-10064-C-T|2
HSLTWQQVLTGLLER
>FUSION-ENST00000543086.7:272657-ENST00000592058.3:5258|12
EMVLAQEESARTNAEKQAPLR
>FUSION-ENST00000538971.6:272657-ENST00000592058.3:5258|1187
SKNEGAITGLG
>FUSION-ENST00000538971.6:272657-ENST00000592058.3:5258|464
VYSFPLCCVSSSWFAFGRK
>ENST00000576258.1|SNV-14735-C-A|7
AFSCSSNYIVHQRIHK
>FUSION-ENST00000538971.6:272657-ENST00000592058.3:5258|180
MDLIFLQERGQERVIINIT
>FUSION-ENST00000538971.6:272657-ENST00000592058.3:5258|681
MFNPVSFLPF
>FUSION-ENST00000538971.6:272657-ENST00000592058.3:5258|14
VLFDFLIDQHSPLR
>FUSION-ENST00000538971.6:272657-ENST00000592058.3:5258|46
MFLYASLYLQQSVF
>FUSION-ENST00000538971.6:272657-ENST00000592058.3:5258|394
MKSSGCVYMLRGWGR
>ENST00000539911.5|SNV-13844-G-A|2
TNTLHLSELDQLLNTLWTR
>FUSION-ENST00000538971.6:272657-ENST00000592058.3:5258|598
YACSFYK
>FUSION-ENST00000538971.6:272657-ENST00000592058.3:5258|1182
NLHSNKFLGDDK
>ENST00000648855.1|SNV-5183-A-G|5
CKVAISWSGGWHHAK
>FUSION-ENST00000538971.6:272657-ENST00000592058.3:5258|929
CHGATQLYPISTFVFWTVNYCDL
>FUSION-ENST00000538971.6:272657-ENST00000592058.3:5258|743
PVIPVLWEAEVGGSPEVR
>ENST00000569714.6|SNV-1877-G-A|6
ARHNCYRELHNAWSVHQER
>FUSION-ENST00000538971.6:272657-ENST00000592058.3:5258|753
LIDFNCIYR
>FUSION-ENST00000538971.6:272657-ENST00000592058.3:5258|1196
YEKLRTYQR
>FUSION-ENST00000538971.6:272657-ENST00000592058.3:5258|1043
EKNTNKTE
>FUSION-ENST00000538971.6:272657-ENST00000592058.3:5258|508
VFLMNIR
>ENST00000373560.7|SNV-5183-A-G|1
VAISWSGGWHHAKKYEPPAPNPGL
>FUSION-ENST00000538971.6:272657-ENST00000592058.3:5258|752
MLIDFNCIYRCQER
>ENST00000673753.1|SNV-2913-G-A|7
MCGTHCSRGCECGCWMIIRR
>ENST00000283441.12|SNV-3428-A-G|7
TKHCISCNKCVSGFDR
>ENST00000321356.9|SNV-3279-C-G|3
MCDRHYLESRSINEK
>FUSION-ENST00000538971.6:272657-ENST00000592058.3:5258|1242
LHRDVIHSNTVKR
>ENST00000571790.5|SNV-14170-T-G|2
STTSLWTPHLGRRR
>ENST00000465673.5|SNV-17423-A-T|7
IMTGMKNSTQCGSGET
>ENST00000648640.1|SNV-1900-C-G|5
AMSARAEAIKALVK
>FUSION-ENST00000538971.6:272657-ENST00000592058.3:5258|311
MVGKMVWVRFGECK
>ENST00000429976.5|SNV-89821-C-G|3
FSDLGSLFHYASR
>FUSION-ENST00000538971.6:272657-ENST00000592058.3:5258|269
DMSLSFFMAA
>ENST00000274487.9|SNV-992-G-A|5
AQAAGSSRK
>FUSION-ENST00000538971.6:272657-ENST00000592058.3:5258|253
WSSEQKYVKSVAFHDSQV
>FUSION-ENST00000538971.6:272657-ENST00000592058.3:5258|158
AQQTTFVFFCFVLFCFV
>ENST00000359655.9|SNV-20055-G-A|1
ILVATDAIGMGLNLSIKR
>ENST00000648855.1|SNV-5183-A-G|6
MCKVAISWSGGWHHAK
>FUSION-ENST00000538971.6:272657-ENST00000592058.3:5258|1110
MGCMILSFLYFCMFEIVPNKMLEK
>FUSION-ENST00000613075.4:3093-ENST00000561672.1:54399|1
AGLAEHSGLTGSGPLPHR
>ENST00000263321.6|SNV-107071-C-A|2
DSDPDSFQDYIK
>ENST00000437099.6|SNV-280481-T-G|4
WFEEMVTTTLELERLEVERGEMIR
>ENST00000422841.5|SNV-28397-C-A|3
IVLAAMEILAFEPLHTFRGK
>ENST00000552943.5|SNV-1000-G-T|4
TTKSSVCLSPTSSRSLSLLPR
>FUSION-ENST00000538971.6:272657-ENST00000592058.3:5258|313
MVGKMVWVR
>ENST00000377504.8|SNV-171520-T-G|5
ARLFLLINSGEAKLPSTSTR
>ENST00000417368.7|SNV-52537-A-G|1
FSWSPVGVLMNVMQSATCLLDGK
>FUSION-ENST00000538971.6:272657-ENST00000592058.3:5258|339
GVAIESSLSLLICLSEAIVR
>FUSION-ENST00000538971.6:272657-ENST00000592058.3:5258|615
SASYGPHQLSVILRKR
>FUSION-ENST00000538971.6:272657-ENST00000592058.3:5258|78
MVLAQEESARTNAEK
>FUSION-ENST00000538971.6:272657-ENST00000592058.3:5258|1179
FLGDDKIPGPGTTF
>ENST00000552943.5|SNV-1001-G-T|2
STSTWLQFPLVLEAR
>FUSION-ENST00000622592.1:122-ENST00000624813.1:2199|2
YVSSVLWVFPRATR
>FUSION-ENST00000538971.6:272657-ENST00000592058.3:5258|718
NLDLSVSFKYRR
>FUSION-ENST00000538971.6:272657-ENST00000592058.3:5258|360
PVIPATLEAEAGELLEPR
>ENST00000435313.6|SNV-239478-G-T|6
TAPRSTTPRSIWCITSTTSTSTGR
>FUSION-ENST00000538971.6:272657-ENST00000592058.3:5258|390
SSGCVYMLR
>ENST00000586569.3|SNV-43870-G-T|1
TDCTPMSSENYLQK
>FUSION-ENST00000538971.6:272657-ENST00000592058.3:5258|50
LDSLHCDRLLIIFSLK
>FUSION-ENST00000538971.6:272657-ENST00000592058.3:5258|364
MTKLIDKPPLYIS
>FUSION-ENST00000538971.6:272657-ENST00000592058.3:5258|484
MKNTKFAR
>ENST00000446604.6|MNV-58925-GG-G|1
QTWQDYILELKVK
>ENST00000411829.6|SNV-8289-C-A|2
VIFPPGATEETRR
>FUSION-ENST00000538971.6:272657-ENST00000592058.3:5258|1235
MPQLQSLLER
>ENST00000460719.5|SNV-22136-C-T|4
IGFRLCNLLK
>FUSION-ENST00000538971.6:272657-ENST00000592058.3:5258|563
NSDMLNDFNEIFWMCIYA
>FUSION-ENST00000538971.6:272657-ENST00000592058.3:5258|182
MDLIFLQERGQER
>FUSION-ENST00000538971.6:272657-ENST00000592058.3:5258|102
SNYYLIKAGFMLR
>ENST00000450234.5|SNV-42936-G-C|3
SESLDEEEKLELHR
>FUSION-ENST00000538971.6:272657-ENST00000592058.3:5258|967
RFICIYMSK
>FUSION-ENST00000361972.8:43838-ENST00000397145.6:80929|1
VLMPPDDQGCPLHNSP
>ENST00000376511.7|SNV-15978-C-T|1
LLGPPPSPRGGDPFWDGPGDPMR
>FUSION-ENST00000538971.6:272657-ENST00000592058.3:5258|638
RTEAGMQIVHFLRPQK
>ENST00000473565.5|SNV-3279-C-G|3
CDRHYLESRSINEK
>FUSION-ENST00000538971.6:272657-ENST00000592058.3:5258|542
MKYICFCFDFGF
>ENST00000549770.1|SNV-625783-G-A|4
FLYISKTVSIYLGLSQVSK
>FUSION-ENST00000538971.6:272657-ENST00000592058.3:5258|947
YKVTYNIIR
>ENST00000611770.4|SNV-5931-G-A|2
GMDYQDWVR
>FUSION-ENST00000538971.6:272657-ENST00000592058.3:5258|757
HGLYFTLLIITFYFCWLSKDVL
>FUSION-ENST00000538971.6:272657-ENST00000592058.3:5258|224
QLTYIFRYQLSK
>FUSION-ENST00000538971.6:272657-ENST00000592058.3:5258|911
ENHHETN
>ENST00000648817.1|SNV-9322-C-A|1
SWMTMANLEKELQEMEARYEK
>ENST00000648817.1|SNV-9322-C-A|5
EKSWMTMANLEK
>FUSION-ENST00000538971.6:272657-ENST00000592058.3:5258|1183
MNLHSNKFLGDDK
>ENST00000341861.9|SNV-16929-A-G|3
PLLDLFQAALDYGMYSR
>FUSION-ENST00000481597.5:3827-ENST00000266025.4:3974|14
GTPQARQLALK
>FUSION-ENST00000538971.6:272657-ENST00000592058.3:5258|1327
LFFSSSLSSSFFSF
>FUSION-ENST00000538971.6:272657-ENST00000592058.3:5258|90
TFLYYCCIIFLIWALSVDILS
>ENST00000310018.7|SNV-92935-T-G|6
RSMGRLFLAHLK
>FUSION-ENST00000538971.6:272657-ENST00000592058.3:5258|1041
IGLGSSNITGTVGPPYP
>FUSION-ENST00000538971.6:272657-ENST00000592058.3:5258|218
EELTVIILSLLKNVVI
>ENST00000367749.4|SNV-27358-G-A|3
VFFGPCTPYQYR
>ENST00000479024.5|SNV-10064-C-T|3
MHSLTWQQVLTGLLER
>FUSION-ENST00000538971.6:272657-ENST00000592058.3:5258|187
MLSHISIL
>FUSION-ENST00000538971.6:272657-ENST00000592058.3:5258|918
KYISMSLC
>FUSION-ENST00000538971.6:272657-ENST00000592058.3:5258|1102
MILSFLYFCMFEIVPNKMLEKK
>FUSION-ENST00000538971.6:272657-ENST00000592058.3:5258|476
MIKHVPLLSLDSY
>FUSION-ENST00000538971.6:272657-ENST00000592058.3:5258|1297
FIGNYFIAHK
>ENST00000380026.8|SNV-40078-G-C|3
ISQEVSR
>FUSION-ENST00000538971.6:272657-ENST00000592058.3:5258|1219
MHQILQK
>ENST00000344922.10|SNV-40715-T-G|1
AVSAAEEGKTYKR
>FUSION-ENST00000538971.6:272657-ENST00000592058.3:5258|122
SNMTSYWLTHFQGSW
>FUSION-ENST00000538971.6:272657-ENST00000592058.3:5258|505
MVFLMNIRVTDHNGKVCI
>ENST00000510003.5|SNV-112221-G-C|1
QHQTATSGPSTYNPQQQNPNQKSR
>FUSION-ENST00000538971.6:272657-ENST00000592058.3:5258|454
MAKTTITLAPT
>ENST00000332715.6|SNV-10553-G-A|5
KIGSLRLTDLLR
>FUSION-ENST00000538971.6:272657-ENST00000592058.3:5258|98
LFFQSGEK
>FUSION-ENST00000538971.6:272657-ENST00000592058.3:5258|392
MTSDDEHFSSLLAT
>FUSION-ENST00000538971.6:272657-ENST00000592058.3:5258|156
FSLIKYIQNIISTYNQYENY
>FUSION-ENST00000538971.6:272657-ENST00000592058.3:5258|33
STLKIGEWFSK
>ENST00000541696.1|SNV-152758-G-A|6
MHVHPYQRIVTADR
>ENST00000463676.6|SNV-808795-A-G|1
TRPLSGHLGGNSAVFF
>ENST00000346248.7|SNV-72231-C-T|1
SVDDFHEK
>ENST00000413465.6|SNV-12657-C-T|1
VEYLDDRNTF
>ENST00000280605.5|SNV-338-C-A|2
LHRDLERHPTPR
>FUSION-ENST00000538971.6:272657-ENST00000592058.3:5258|943
ESEDPRDSKHFFVIYHGLR
>FUSION-ENST00000538971.6:272657-ENST00000592058.3:5258|129
EKMYFSM
>FUSION-ENST00000538971.6:272657-ENST00000592058.3:5258|855
MSWCHSVVSYFYLCVLDS
>FUSION-ENST00000538971.6:272657-ENST00000592058.3:5258|1225
KDHLRPEFK
>FUSION-ENST00000538971.6:272657-ENST00000592058.3:5258|236
MSIFQVCWLHKCLLLR
>FUSION-ENST00000538971.6:272657-ENST00000592058.3:5258|826
MQLHSSLGNNSKTASQK
>FUSION-ENST00000538971.6:272657-ENST00000592058.3:5258|24
RKHFILNPLVS
>ENST00000576258.1|SNV-14735-C-A|8
ECEKAFSCSSNYIVHQRIHK
>ENST00000282516.13|SNV-108260-T-G|2
ESRLAESKPNENR
>FUSION-ENST00000538971.6:272657-ENST00000592058.3:5258|329
QLPCTPESLALVRASLR
>FUSION-ENST00000538971.6:272657-ENST00000592058.3:5258|251
SVAFHDSQV
>FUSION-ENST00000538971.6:272657-ENST00000592058.3:5258|165
MYVKHDVSYSLL
>FUSION-ENST00000538971.6:272657-ENST00000592058.3:5258|695
SLDFTSSETVYVK
>FUSION-ENST00000538971.6:272657-ENST00000592058.3:5258|811
AIISRVIPRPRDEP
>ENST00000581112.5|SNV-280481-T-G|4
VTTTLELERLEVERGEMIR
>FUSION-ENST00000538971.6:272657-ENST00000592058.3:5258|351
EGLYSVGANR
>FUSION-ENST00000538971.6:272657-ENST00000592058.3:5258|922
HIHVQKYKNTYVQGDL
>FUSION-ENST00000538971.6:272657-ENST00000592058.3:5258|1111
GCMILSFLYFCMFEIVPNK
>ENST00000379441.7|SNV-30854-C-T|3
EKEEVIKAKPACK
>ENST00000299314.12|SNV-69319-T-A|4
ILNSKLGFTSR
>ENST00000567297.5|SNV-8516-A-G|6
MQFWANPMFQNPAGASFFVKTT
>ENST00000473565.5|SNV-3279-C-G|13
TSAANTITLKCVIGIIWK
>ENST00000380026.8|SNV-40078-G-C|5
SKISQEVSR
>FUSION-ENST00000538971.6:272657-ENST00000592058.3:5258|1313
PKPNYSQIN
>ENST00000310018.7|SNV-92935-T-G|4
SMGRLFLAHLKHETVYYLDVSLWI
>ENST00000361948.8|SNV-11092-C-T|2
EREEYLAQQKQE
>ENST00000267512.9|SNV-24723-G-A|2
SMAWTSMKQVPAPTSTLKSHSHV
>ENST00000527955.5|SNV-111465-G-T|1
WAWLQPSLSLASSSTAAAAE
>ENST00000463676.6|SNV-808795-A-G|2
MTRPLSGHLGGNSAVFF
>FUSION-ENST00000538971.6:272657-ENST00000592058.3:5258|382
SPFEKCLFISFAHFLMGFAFFL
>ENST00000446604.6|MNV-58925-GG-G|2
QTWQDYILELK
>FUSION-ENST00000538971.6:272657-ENST00000592058.3:5258|899
RISVNKYR
>FUSION-ENST00000538971.6:272657-ENST00000592058.3:5258|1080
YFLKKANIQITTK
>FUSION-ENST00000538971.6:272657-ENST00000592058.3:5258|1189
LLGSYKDGQRSK
>FUSION-ENST00000538971.6:272657-ENST00000592058.3:5258|315
FGFHFNIVSYQQLCFYN
>FUSION-ENST00000592333.1:230-ENST00000334239.12:119861|2
SWTLCRGSSLLSWCK
>FUSION-ENST00000538971.6:272657-ENST00000592058.3:5258|748
MQILCSHIVDFVNP
>FUSION-ENST00000538971.6:272657-ENST00000592058.3:5258|405
VAGTTGTHHHSWLIFFCIFF
>FUSION-ENST00000538971.6:272657-ENST00000592058.3:5258|1093
LEKKDIT
>FUSION-ENST00000538971.6:272657-ENST00000592058.3:5258|247
LLFRTSHGYQKT
>FUSION-ENST00000538971.6:272657-ENST00000592058.3:5258|429
LSLYLVLFP
>FUSION-ENST00000538971.6:272657-ENST00000592058.3:5258|137
MLLYTYSNLYFRIPHYSK
>FUSION-ENST00000538971.6:272657-ENST00000592058.3:5258|687
MLHETNK
>FUSION-ENST00000538971.6:272657-ENST00000592058.3:5258|229
CLPGLLFSFHSKQLTYIFR
>FUSION-ENST00000538971.6:272657-ENST00000592058.3:5258|664
CYNTSTIISIIVIAIRRTEIR
>FUSION-ENST00000538971.6:272657-ENST00000592058.3:5258|657
NGLLLSFVLCELFLVCIWKEK
>FUSION-ENST00000538971.6:272657-ENST00000592058.3:5258|782
PDKCKFWDILR
>ENST00000473553.5|SNV-52537-A-G|1
QSATCLLDGK
>FUSION-ENST00000538971.6:272657-ENST00000592058.3:5258|112
LERNFLS
>ENST00000554192.5|SNV-22266-C-T|1
HLEKNVVYRDLK
>FUSION-ENST00000538971.6:272657-ENST00000592058.3:5258|291
MCHGELLHPSTCHLH
>ENST00000552943.5|SNV-1000-G-T|1
SLSLLPRGSSFPWSWRPGHLR
>FUSION-ENST00000538971.6:272657-ENST00000592058.3:5258|890
CRVKNTYNMIISR
>FUSION-ENST00000538971.6:272657-ENST00000592058.3:5258|1138
ELVSSVFKLKVI
>FUSION-ENST00000538971.6:272657-ENST00000592058.3:5258|1074
ANIQITTKLLK
>FUSION-ENST00000538971.6:272657-ENST00000592058.3:5258|631
QIVHFLRPQK
>FUSION-ENST00000538971.6:272657-ENST00000592058.3:5258|1314
MPKPNYSQIN
>FUSION-ENST00000538971.6:272657-ENST00000592058.3:5258|942
VTYNIIR
>ENST00000644225.1|SNV-59861-G-T|3
SRATPWWAVCWSTRRP
>ENST00000282538.9|SNV-50510-T-A|3
IPEELEK
>FUSION-ENST00000538971.6:272657-ENST00000592058.3:5258|250
MLLFRTSHGYQK
>FUSION-ENST00000538971.6:272657-ENST00000592058.3:5258|853
MKVRFSGW
>FUSION-ENST00000538971.6:272657-ENST00000592058.3:5258|31
STLKIGEWFSKSCSFVLCIFK
>FUSION-ENST00000538971.6:272657-ENST00000592058.3:5258|698
RSLDFTSSETVYVKS
>FUSION-ENST00000538971.6:272657-ENST00000592058.3:5258|1071
MKLQAIK
>FUSION-ENST00000538971.6:272657-ENST00000592058.3:5258|535
MLWCCETALPKPMNIKNKVQR
>FUSION-ENST00000538971.6:272657-ENST00000592058.3:5258|1053
KKVLANALYCIHL
>ENST00000294016.8|SNV-150043-T-C|1
EMTRVVDDFNNNMLWFNFKLR
>FUSION-ENST00000538971.6:272657-ENST00000592058.3:5258|238
MSIFQVCWLHK
>ENST00000648817.1|SNV-9322-C-A|7
LVEQYREK
>FUSION-ENST00000538971.6:272657-ENST00000592058.3:5258|561
LNDFNEIFWMCIYA
>FUSION-ENST00000538971.6:272657-ENST00000592058.3:5258|659
NGLLLSFVLCELFLVCIWK
>ENST00000663595.1|SNV-6399-G-T|1
DEGFRGLWKGTSPNVAR
>ENST00000569977.1|SNV-20099-A-C|3
LHLCTFQLLARCLHLLLVPHPLPPK
>ENST00000246646.4|SNV-2195-G-A|1
IELDIEPTINLNRVLGEMR
>ENST00000622489.4|SNV-40361-C-T|3
WPSDLIRLSGAATTCMTENR
>ENST00000391997.3|SNV-14615-A-G|2
EEILRQMSSPQSR
>ENST00000642782.1|SNV-24723-G-A|4
AWTSMKQVPAPTSTLKSHSHV
>FUSION-ENST00000538971.6:272657-ENST00000592058.3:5258|278
CLVFCSCVSLLR
>ENST00000450565.8|SNV-2914-G-T|2
AAAAWYRPAVRR
>FUSION-ENST00000538971.6:272657-ENST00000592058.3:5258|244
MVESLLHLGHQEALSR
>FUSION-ENST00000538971.6:272657-ENST00000592058.3:5258|133
IPHYSKIVILIH
>FUSION-ENST00000538971.6:272657-ENST00000592058.3:5258|327
QLPCTPESLALVRASLRVVMTLK
>ENST00000401558.7|SNV-45616-G-T|2
MAKPEELLVVENDQGEVVR
>FUSION-ENST00000538971.6:272657-ENST00000592058.3:5258|380
CLFISFAHFLMGFAFFL
>ENST00000310513.10|SNV-76662-T-G|5
TWSEKDLRELCEQYGAVYEINVLR
>FUSION-ENST00000538971.6:272657-ENST00000592058.3:5258|1233
MPQLQSLLERFGGFTM
>FUSION-ENST00000538971.6:272657-ENST00000592058.3:5258|85
IYILVFPRVP
>ENST00000648506.1|SNV-2259-A-G|1
FPVFSGCFQELREKNK
>FUSION-ENST00000538971.6:272657-ENST00000592058.3:5258|252
YVKSVAFHDSQV
>FUSION-ENST00000538971.6:272657-ENST00000592058.3:5258|444
SVTHSTFLNFGLPELFKQSK
>ENST00000672356.1|SNV-551547-A-T|2
AMIVPSSPCK
>FUSION-ENST00000538971.6:272657-ENST00000592058.3:5258|219
MEELTVIILSLLKNVVI
>FUSION-ENST00000538971.6:272657-ENST00000592058.3:5258|1010
RERCYNFLVK
>FUSION-ENST00000495538.5:14099-ENST00000265651.8:32459|17
KWVLMNMK
>FUSION-ENST00000538971.6:272657-ENST00000592058.3:5258|439
VMFEYMYTLWNDQIR
>FUSION-ENST00000538971.6:272657-ENST00000592058.3:5258|106
LLTALFHVGLTAGKECFDIR
>ENST00000639600.1|SNV-73829-T-A|4
KFDEVVSLCKELIQLALK
>ENST00000521946.5|SNV-135191-T-C|3
GNPCHMTLIFVCLFLFVVQVQNQDQ
>ENST00000309106.3|SNV-799-G-T|1
LSSSLSSSANPVIYFLVGSRRSHR
>ENST00000544307.1|SNV-281335-T-A|2
VQLNVKNSIFSGQMV
>FUSION-ENST00000538971.6:272657-ENST00000592058.3:5258|613
LGHFLPFRK
>FUSION-ENST00000538971.6:272657-ENST00000592058.3:5258|910
MFNLYQMPF
>ENST00000297848.8|SNV-250273-C-T|3
GPKGQQGELGPKGPDGPR
>FUSION-ENST00000520073.5:3761-ENST00000520272.6:21015|65
MGSLILFDILTNQK
>ENST00000569977.1|SNV-20099-A-C|2
CLHLLLVPHPLPPK
>ENST00000527955.5|SNV-111465-G-T|3
MWASRWAWLQPSLSLASSSTAAAAE
>FUSION-ENST00000538971.6:272657-ENST00000592058.3:5258|51
LDSLHCDR
>FUSION-ENST00000538971.6:272657-ENST00000592058.3:5258|194
ILAHCNLHLLVQVILLPQPPE
>FUSION-ENST00000538971.6:272657-ENST00000592058.3:5258|733
MLFYFCRIFFLWISSFTT
>FUSION-ENST00000538971.6:272657-ENST00000592058.3:5258|1049
IHVKASIR
>FUSION-ENST00000538971.6:272657-ENST00000592058.3:5258|422
MGLPGQMVFLVLDP
>ENST00000663595.1|SNV-6399-G-T|5
YQSTVNAYKTIARDEGFR
>FUSION-ENST00000538971.6:272657-ENST00000592058.3:5258|1257
KKYSRPSWLMLILATR
>ENST00000295201.5|SNV-532-C-T|1
LECALDATEVPFSITTDNLQCRERR
>ENST00000539911.5|SNV-13844-G-A|1
TNTLHLSELDQLLNTLWTRSTCIK
>ENST00000479925.1|SNV-384014-C-T|4
MNGLGRTLLPGRFAAATITGW
>ENST00000321339.3|SNV-472-G-C|2
LIRLQNQR
>FUSION-ENST00000538971.6:272657-ENST00000592058.3:5258|1131
MMIVTYFFFFSHFSFEIY
>FUSION-ENST00000538971.6:272657-ENST00000592058.3:5258|426
MLVLFISITDQRFIVS
>ENST00000535225.6|SNV-71118-C-G|1
IERPKNVPSQEKR
>ENST00000445445.5|SNV-4490-C-G|1
HSSVIDIDSVRL
>FUSION-ENST00000538971.6:272657-ENST00000592058.3:5258|934
MSSYFNHFYHNVLCFK
>FUSION-ENST00000538971.6:272657-ENST00000592058.3:5258|1107
GCMILSFLYFCMFEIVPNKMLEKK
>FUSION-ENST00000538971.6:272657-ENST00000592058.3:5258|1305
MLQNEGVDYREEYHK
>ENST00000299314.12|SNV-69319-T-A|1
LGFTSRKVPAHMPHMIDR
>ENST00000568894.5|SNV-8516-A-G|1
QNHLNNVVVFVLQGMSQLHFYR
>FUSION-ENST00000538971.6:272657-ENST00000592058.3:5258|5
KPYILEILGCITCFSMSFKK
>ENST00000465673.5|SNV-17423-A-T|13
MAGLLMIMTGMK
>ENST00000568768.5|SNV-75381-G-A|4
GTSVASRAHSSR
>ENST00000316316.10|SNV-108314-T-G|1
LAEAHARLRFR
>FUSION-ENST00000538971.6:272657-ENST00000592058.3:5258|629
QIVHFLRPQKQR
>FUSION-ENST00000538971.6:272657-ENST00000592058.3:5258|264
EVLYLLFLR
>FUSION-ENST00000538971.6:272657-ENST00000592058.3:5258|320
MHILLVSHSVKC
>FUSION-ENST00000538971.6:272657-ENST00000592058.3:5258|622
CAAFKNSYLKLGHFLPFR
>ENST00000511552.5|SNV-18539-C-T|2
MTWWGILQGTTSGCWWFSFR
>FUSION-ENST00000538971.6:272657-ENST00000592058.3:5258|1065
LFIVFTYKITFLLMK
>FUSION-ENST00000538971.6:272657-ENST00000592058.3:5258|93
MTGLKSWKK
>FUSION-ENST00000538971.6:272657-ENST00000592058.3:5258|834
MPVIPATQEAEAGESLEPGR
>ENST00000612742.4|SNV-95536-A-G|3
TESDFSDLDSEK
>FUSION-ENST00000538971.6:272657-ENST00000592058.3:5258|857
VSLEVSGYFAFCFWFNTLK
>FUSION-ENST00000538971.6:272657-ENST00000592058.3:5258|639
SASVFTSLWIVAEITHENSLLLQVK
>ENST00000478491.5|SNV-13199-C-A|1
GPDYRALRR
>FUSION-ENST00000538971.6:272657-ENST00000592058.3:5258|409
FCLPGSRHSPASASR
>FUSION-ENST00000538971.6:272657-ENST00000592058.3:5258|441
QSKIAKLGQVHGIK
>FUSION-ENST00000538971.6:272657-ENST00000592058.3:5258|1001
RELLIFPVGFCEK
>FUSION-ENST00000538971.6:272657-ENST00000592058.3:5258|1155
TDKTSLLDFSVSFSSK
>FUSION-ENST00000538971.6:272657-ENST00000592058.3:5258|679
MECCGAVR
>ENST00000527812.1|SNV-8289-C-A|4
RLVESPCRWCAWLAESCRPWSR
>ENST00000636099.1|SNV-9242-A-C|1
MMSSNPEEDPLDTFLQYIADMGMK
>FUSION-ENST00000538971.6:272657-ENST00000592058.3:5258|103
SNYYLIK
>ENST00000648640.1|SNV-1900-C-G|3
AEAIKALVKR
>FUSION-ENST00000538971.6:272657-ENST00000592058.3:5258|358
PVIPATLEAEAGELLEPRR
>FUSION-ENST00000538971.6:272657-ENST00000592058.3:5258|456
MAYLQTVPVLMAKTTITLAPT
>FUSION-ENST00000538971.6:272657-ENST00000592058.3:5258|913
LFLIEEFQLISIDGNRPK
>ENST00000400271.2|SNV-5801-G-A|1
WWDSTVKKTMVCAGGYIR
>FUSION-ENST00000538971.6:272657-ENST00000592058.3:5258|462
VYSFPLCCVSSSWFAFGRKSLQ
>ENST00000310513.10|SNV-76662-T-G|2
ELCEQYGAVYEINVLR
>FUSION-ENST00000538971.6:272657-ENST00000592058.3:5258|1040
FPCQILITFATYHENLFISPPLN
>FUSION-ENST00000538971.6:272657-ENST00000592058.3:5258|730
MVEGARQLSAASFIR
>ENST00000447648.7|SNV-8747-C-T|2
LSVWVVSLQGK
>FUSION-ENST00000542302.6:272657-ENST00000592058.3:5258|4
EDNLNDSSQQLQVRTQGESER
>FUSION-ENST00000538971.6:272657-ENST00000592058.3:5258|824
MQLHSSLGNNSKTASQKNK
>FUSION-ENST00000538971.6:272657-ENST00000592058.3:5258|1326
MILTGTS
>FUSION-ENST00000538971.6:272657-ENST00000592058.3:5258|937
NCKILKT
>FUSION-ENST00000538971.6:272657-ENST00000592058.3:5258|1098
MFEIVPNKMLEK
>FUSION-ENST00000538971.6:272657-ENST00000592058.3:5258|856
VSLEVSGYFAFCFWFNTLKMF
>ENST00000647887.1|MNV-5017-CCTTA-C|1
QMFKFSYVHG
>ENST00000405402.6|SNV-491854-G-A|3
QAAVPLVKMERVFCPEK
>FUSION-ENST00000538971.6:272657-ENST00000592058.3:5258|1096
MFEIVPNKMLEKK
>FUSION-ENST00000538971.6:272657-ENST00000592058.3:5258|974
MCRSFDPAIPCR
>FUSION-ENST00000538971.6:272657-ENST00000592058.3:5258|550
RPFPVCMGYLYSMLCK
>ENST00000673753.1|SNV-2913-G-A|3
GCECGCWMIIRRSVPGMR
>FUSION-ENST00000538971.6:272657-ENST00000592058.3:5258|1085
MESLALSPR
>ENST00000541696.1|SNV-152758-G-A|8
MHVHPYQR
>ENST00000644225.1|SNV-59861-G-T|2
ATPWWAVCWSTR
>ENST00000418310.5|SNV-38257-T-G|1
AGHLPLGPQLEQLDRGFWETYRR
>FUSION-ENST00000538971.6:272657-ENST00000592058.3:5258|960
FICIYMSKNIKIHMYK
>FUSION-ENST00000538971.6:272657-ENST00000592058.3:5258|828
MQLHSSLGNNSK
>FUSION-ENST00000538971.6:272657-ENST00000592058.3:5258|340
MGVAIESSLSLLICLSEAIVR
>FUSION-ENST00000538971.6:272657-ENST00000592058.3:5258|368
MWEIVTLDNLCEI
>FUSION-ENST00000538971.6:272657-ENST00000592058.3:5258|1281
ATLLFNSR
>FUSION-ENST00000538971.6:272657-ENST00000592058.3:5258|882
NPLIQGTERDTISFLCYSFQK
>FUSION-ENST00000538971.6:272657-ENST00000592058.3:5258|790
HVLRPSGTLSHGKTIKLNK
>FUSION-ENST00000538971.6:272657-ENST00000592058.3:5258|357
MPVIPATLEAEAGELLEPRRWR
>ENST00000496432.6|SNV-140999-G-T|7
MGRAPTITAFR
>ENST00000448223.7|SNV-79039-G-C|5
QCVEKEERFQSIPGLSTMK
>ENST00000481073.5|SNV-45616-G-T|2
AKPEELLVVENDQGEVVR
>FUSION-ENST00000542302.6:272657-ENST00000592058.3:5258|8
RREDNLNDSSQQLQVR
>FUSION-ENST00000538971.6:272657-ENST00000592058.3:5258|450
LARLVLNS
>ENST00000485021.1|SNV-5927-A-G|1
TLLRGKNV
>ENST00000452085.7|SNV-182880-T-G|1
DLLDVADVTYEKHKNGGLIK
>FUSION-ENST00000538971.6:272657-ENST00000592058.3:5258|556
MTSITVSE
>ENST00000672356.1|SNV-551547-A-T|1
AMIVPSSPCKTPEEVSTPAEEEK
>ENST00000530071.5|SNV-101655-A-G|6
METSAKTASNVEEAFISTAK
>ENST00000673753.1|SNV-2913-G-A|6
CGTHCSRGCECGCWMIIRR
>FUSION-ENST00000538971.6:272657-ENST00000592058.3:5258|1319
LSHCQIVFL
>ENST00000335551.11|SNV-2021829-T-C|1
TCLLNGSR
>FUSION-ENST00000538971.6:272657-ENST00000592058.3:5258|45
FLYASLYLQQSVF
>FUSION-ENST00000538971.6:272657-ENST00000592058.3:5258|1304
LQNEGVDYREEYHK
>ENST00000476400.1|SNV-40715-T-G|5
LTSGELK
>FUSION-ENST00000538971.6:272657-ENST00000592058.3:5258|398
MILMKSSGCVYMLRGWGR
>FUSION-ENST00000538971.6:272657-ENST00000592058.3:5258|604
TLKRYACSFYK
>FUSION-ENST00000538971.6:272657-ENST00000592058.3:5258|128
MYSKPQATHGR
>FUSION-ENST00000538971.6:272657-ENST00000592058.3:5258|1052
KVLANALYCIHL
>FUSION-ENST00000538971.6:272657-ENST00000592058.3:5258|1227
NSWRSYSFQD
>FUSION-ENST00000538971.6:272657-ENST00000592058.3:5258|529
FDWKERQLAGCGGSHL
>FUSION-ENST00000538971.6:272657-ENST00000592058.3:5258|1270
QVLFHSFMR
>ENST00000401558.7|SNV-45616-G-T|3
LLMVSRMAKPEELLVVENDQGEVVR
>ENST00000471239.1|SNV-316699-G-C|5
FSTWSLAASWPCGRSPSKEPPSWK
>FUSION-ENST00000538971.6:272657-ENST00000592058.3:5258|26
SCSFVLCIFKR
>FUSION-ENST00000538971.6:272657-ENST00000592058.3:5258|376
KSTSLKTILK
>FUSION-ENST00000538971.6:272657-ENST00000592058.3:5258|982
MLSPWPPR
>FUSION-ENST00000538971.6:272657-ENST00000592058.3:5258|284
MSENMRCLVFCSCVSLLRIR
>FUSION-ENST00000538971.6:272657-ENST00000592058.3:5258|1035
CLFLVNVHCFNACGIYLT
>ENST00000405402.6|SNV-491854-G-A|4
QAAVPLVKMER
>FUSION-ENST00000538971.6:272657-ENST00000592058.3:5258|195
MILAHCNLHLLVQVILLPQPPE
>ENST00000555414.5|SNV-1493-G-A|4
GLDWVKEETPDILCLQETK
>FUSION-ENST00000538971.6:272657-ENST00000592058.3:5258|203
TLVTISR
>FUSION-ENST00000538971.6:272657-ENST00000592058.3:5258|256
MWSSEQKYVK
>ENST00000370830.4|SNV-81275-T-A|2
NLGLQLCAETGDGR
>FUSION-ENST00000378204.7:1742-ENST00000526765.6:182151|1
DNTEYENQLR
>FUSION-ENST00000538971.6:272657-ENST00000592058.3:5258|545
GYLYSMLCK
>FUSION-ENST00000538971.6:272657-ENST00000592058.3:5258|304
MVIIRVG
>FUSION-ENST00000538971.6:272657-ENST00000592058.3:5258|1034
MCIDYLQIR
>FUSION-ENST00000538971.6:272657-ENST00000592058.3:5258|1045
MEKNTNK
>ENST00000647079.1|SNV-59861-G-T|1
VVAFHESGHALVGCMLEHTEAVMK
>ENST00000318238.9|SNV-16204-C-A|3
NLQSDMK
>FUSION-ENST00000538971.6:272657-ENST00000592058.3:5258|789
MMGEGNILGNK
>FUSION-ENST00000538971.6:272657-ENST00000592058.3:5258|515
YWEWYHGSCYR
>FUSION-ENST00000538971.6:272657-ENST00000592058.3:5258|1318
MKKTLLFTSFSHSSFM
>FUSION-ENST00000538971.6:272657-ENST00000592058.3:5258|309
MVWVRFGECK
>ENST00000273398.8|SNV-62310-T-A|2
DPQKDGEAK
>ENST00000321339.3|SNV-472-G-C|4
EETEHAEKLIR
>FUSION-ENST00000538971.6:272657-ENST00000592058.3:5258|1217
HQILQKAACPFFLILANNS
>ENST00000398958.6|SNV-29932-G-C|6
VPELFANRGGRQGLEPLLVPK
>ENST00000529579.5|SNV-101655-A-G|6
QHSNSNMVIMLIGNKRHLLVQQK
>FUSION-ENST00000538971.6:272657-ENST00000592058.3:5258|333
ILMQLPCTPESLALVRASLR
>FUSION-ENST00000538971.6:272657-ENST00000592058.3:5258|917
YISMSLC
>FUSION-ENST00000538971.6:272657-ENST00000592058.3:5258|1104
MILSFLYFCMFEIVPNKMLEK
>ENST00000437099.6|SNV-280481-T-G|2
LEVERGEMIRQHLCQYTQLR
>FUSION-ENST00000538971.6:272657-ENST00000592058.3:5258|237
MMSIFQVCWLHKCLLLR
>FUSION-ENST00000538971.6:272657-ENST00000592058.3:5258|1240
DVIHSNTVKR
>FUSION-ENST00000538971.6:272657-ENST00000592058.3:5258|516
MYWEWYHGSCYR
>ENST00000274487.9|SNV-992-G-A|2
VRSVAPVPLEEPVEGR
>FUSION-ENST00000538971.6:272657-ENST00000592058.3:5258|325
MTLKQPGGEEQRPLATSCTTLPAM
>ENST00000368599.4|SNV-557-G-A|3
ECWEELHKVSCGKTSMLPTINEELK
>ENST00000481979.1|SNV-85944-C-T|1
LCPTLEITGTIII
>FUSION-ENST00000538971.6:272657-ENST00000592058.3:5258|1203
SLRYSIMR
>FUSION-ENST00000538971.6:272657-ENST00000592058.3:5258|83
MERTFNKQTALS
>ENST00000377486.7|SNV-4490-C-G|2
RHSSVIDIDSVCVGGAQR
>FUSION-ENST00000538971.6:272657-ENST00000592058.3:5258|602
RYACSFYK
>ENST00000473565.5|SNV-3279-C-G|14
RTSAANTITLKCVIGIIWK
>ENST00000527357.5|SNV-8289-C-A|4
RLVESPCR
>FUSION-ENST00000538971.6:272657-ENST00000592058.3:5258|415
RSLILLPRLECSGVISAHCK
>ENST00000663595.1|SNV-6399-G-T|3
TIARDEGFRGLWK
>FUSION-ENST00000538971.6:272657-ENST00000592058.3:5258|633
TEAGMQIVHFLRPQKQR
>ENST00000374829.2|SNV-67996-A-G|4
MLTTATRR
>ENST00000494816.5|SNV-13199-C-A|4
NKEGDTAWDLTTERSDVWFALQLNR
>ENST00000215904.7|SNV-124-G-A|2
DVLGRAQGILFDCDGVLWNGER
>FUSION-ENST00000538971.6:272657-ENST00000592058.3:5258|795
CQALLLIFGYTAVKR
>FUSION-ENST00000538971.6:272657-ENST00000592058.3:5258|1199
MRYEKLR
>FUSION-ENST00000538971.6:272657-ENST00000592058.3:5258|1059
MCFIMMLVLTIFS
>ENST00000335551.11|SNV-2021829-T-C|3
FSCEMGHQLRGSPERTCLLNGSR
>FUSION-ENST00000538971.6:272657-ENST00000592058.3:5258|1215
TSLSNIDPASKK
>FUSION-ENST00000538971.6:272657-ENST00000592058.3:5258|1324
ALSRKCK
>FUSION-ENST00000538971.6:272657-ENST00000592058.3:5258|11
KLCFKLV
>ENST00000326648.4|SNV-214691-G-C|1
VHSVKSKDAEQLVK
>FUSION-ENST00000538971.6:272657-ENST00000592058.3:5258|873
ELLYLFFCHFFC
>FUSION-ENST00000538971.6:272657-ENST00000592058.3:5258|235
SIFQVCWLHK
>ENST00000321356.9|SNV-3279-C-G|4
MCDRHYLESR
>ENST00000462893.1|SNV-35914-C-T|2
HSGKEYFK
>FUSION-ENST00000538971.6:272657-ENST00000592058.3:5258|818
KDVANQVDRSK
>FUSION-ENST00000538971.6:272657-ENST00000592058.3:5258|986
MLPRLVSNSWPQVMLSPWPPRVLGL
>ENST00000352171.11|SNV-38438-A-G|1
NGLQALLISDLSNMEGK
>ENST00000321356.9|SNV-3279-C-G|2
HYLESRSINEK
>FUSION-ENST00000538971.6:272657-ENST00000592058.3:5258|797
LSKCQALLLIFGYTAVKR
>FUSION-ENST00000538971.6:272657-ENST00000592058.3:5258|1207
IKFLDQEPHFEKSLR
>FUSION-ENST00000538971.6:272657-ENST00000592058.3:5258|751
LIDFNCIYRCQER
>FUSION-ENST00000538971.6:272657-ENST00000592058.3:5258|844
VLRLVNSIVPVLISQF
>ENST00000445445.5|SNV-4490-C-G|4
RHSSVIDIDSVR
>ENST00000465673.5|SNV-17423-A-T|1
EHNQLNGWSSDDNDWNEKLYPVWKR
>ENST00000303130.4|SNV-305125-C-A|1
LDYCPEVTFPLNK
>FUSION-ENST00000538971.6:272657-ENST00000592058.3:5258|466
VYSFPLCCVSSSWFAFGR
>FUSION-ENST00000538971.6:272657-ENST00000592058.3:5258|1145
STGLQVRILR
>FUSION-ENST00000538971.6:272657-ENST00000592058.3:5258|1069
KLQAIKR
>FUSION-ENST00000538971.6:272657-ENST00000592058.3:5258|115
MVIKRLER
>ENST00000377961.3|SNV-49064-G-A|1
HCNVNKDGKIQK
>ENST00000466496.5|SNV-7234-C-T|2
AAAAWVSGTPDQALETLLLEGK
>ENST00000530071.5|SNV-101655-A-G|4
METSAKTASNVEEAFISTAKEIYEK
>FUSION-ENST00000538971.6:272657-ENST00000592058.3:5258|302
MCHIAFYR
>FUSION-ENST00000538971.6:272657-ENST00000592058.3:5258|578
NKITLGTKIIK
>ENST00000315765.10|SNV-72192-C-T|1
TENWIGFQYKKVVYR
>FUSION-ENST00000538971.6:272657-ENST00000592058.3:5258|1316
KTLLFTSFSHSSFM
>FUSION-ENST00000538971.6:272657-ENST00000592058.3:5258|666
CYNTSTIISIIVIAIRR
>FUSION-ENST00000542302.6:272657-ENST00000592058.3:5258|5
EDNLNDSSQQLQVR
>ENST00000560194.1|SNV-5160-A-G|4
MQHGSGNGNR
>FUSION-ENST00000622592.1:122-ENST00000624813.1:2199|5
RYVSSVLWVFPR
>FUSION-ENST00000538971.6:272657-ENST00000592058.3:5258|1279
ATLLFNSRK
>ENST00000403437.2|SNV-27601-G-A|2
ELWATLEQTERSR
>FUSION-ENST00000538971.6:272657-ENST00000592058.3:5258|617
SASYGPHQLSVILR
>ENST00000371368.5|SNV-6381-C-T|1
FTEAYGSLVLCSLCL
>ENST00000331497.3|SNV-5556-C-A|5
RNFQSTGQFPGWLK
>FUSION-ENST00000538971.6:272657-ENST00000592058.3:5258|395
KSSGCVYMLR
>FUSION-ENST00000538971.6:272657-ENST00000592058.3:5258|4
MSFKKSFADNCL
>FUSION-ENST00000538971.6:272657-ENST00000592058.3:5258|109
MMLLTALFHVGLTAGKECFDIR
>FUSION-ENST00000538971.6:272657-ENST00000592058.3:5258|833
PVIPATQEAEAGESLEPGR
>FUSION-ENST00000538971.6:272657-ENST00000592058.3:5258|796
CQALLLIFGYTAVK
>FUSION-ENST00000538971.6:272657-ENST00000592058.3:5258|898
ISVNKYR
>FUSION-ENST00000538971.6:272657-ENST00000592058.3:5258|1298
MFIGNYFIAHK
>FUSION-ENST00000538971.6:272657-ENST00000592058.3:5258|318
MNNDYRYFIFLVLR
>ENST00000568894.5|SNV-8516-A-G|3
YAVLGKSNVPKPSWCQLFR
>FUSION-ENST00000538971.6:272657-ENST00000592058.3:5258|29
IGEWFSKSCSFVLCIFK
>FUSION-ENST00000538971.6:272657-ENST00000592058.3:5258|1086
KDLRNIK
>ENST00000316770.2|SNV-779-T-C|2
RRAFSTR
>FUSION-ENST00000520073.5:3761-ENST00000520272.6:21015|63
MGSLILFDILTNQKDSLGDIDSEK
>FUSION-ENST00000495538.5:14099-ENST00000265651.8:32459|6
KTRMMIQQIWMNQMK
>ENST00000441172.1|SNV-3387-C-T|2
KASVVLSLFGYLVVPSGAYILGR
>FUSION-ENST00000538971.6:272657-ENST00000592058.3:5258|166
ITDILYF
>ENST00000282538.9|SNV-50510-T-A|6
GKKIPEELEK
>ENST00000321339.3|SNV-472-G-C|1
LIRLQNQRGGR
>ENST00000465673.5|SNV-17423-A-T|6
MREHNQLNGWSSDDNDWNEK
>FUSION-ENST00000538971.6:272657-ENST00000592058.3:5258|288
MFSSLCPCVLIVQLPLMSENMR
>ENST00000274487.9|SNV-992-G-A|4
AQAAGSSRKVR
>FUSION-ENST00000538971.6:272657-ENST00000592058.3:5258|1178
IPGPGTTF
>FUSION-ENST00000538971.6:272657-ENST00000592058.3:5258|1163
KIADGHVQITQR
>FUSION-ENST00000538971.6:272657-ENST00000592058.3:5258|186
LSHISIL
>FUSION-ENST00000538971.6:272657-ENST00000592058.3:5258|1144
STGLQVRILRI
>FUSION-ENST00000538971.6:272657-ENST00000592058.3:5258|962
FICIYMSK
>FUSION-ENST00000538971.6:272657-ENST00000592058.3:5258|287
FSSLCPCVLIVQLPLMSENMR
>ENST00000569714.6|SNV-1877-G-A|2
ELHNAWSVHQERR
>FUSION-ENST00000538971.6:272657-ENST00000592058.3:5258|419
VFLVLDP
>FUSION-ENST00000538971.6:272657-ENST00000592058.3:5258|317
NNDYRYFIFLVLR
>FUSION-ENST00000538971.6:272657-ENST00000592058.3:5258|292
CRMCSFVT
>FUSION-ENST00000538971.6:272657-ENST00000592058.3:5258|727
LYCLHTFQYIVL
>ENST00000379441.7|SNV-30854-C-T|1
EEVIKAKPACKADK
>FUSION-ENST00000538971.6:272657-ENST00000592058.3:5258|686
MLHETNKLLSLK
>FUSION-ENST00000538971.6:272657-ENST00000592058.3:5258|1261
RKFILLQVDHT
>FUSION-ENST00000538971.6:272657-ENST00000592058.3:5258|703
MEIEPGKISFTYI
>ENST00000401558.7|SNV-45616-G-T|1
MAKPEELLVVENDQGEVVREFMK
>FUSION-ENST00000538971.6:272657-ENST00000592058.3:5258|1175
QASLYVSTLTVSFVFLTLLII
>FUSION-ENST00000538971.6:272657-ENST00000592058.3:5258|496
MRDSLKGLPSSPSTRPLK
>FUSION-ENST00000538971.6:272657-ENST00000592058.3:5258|148
MPINNRYDFLK
>FUSION-ENST00000538971.6:272657-ENST00000592058.3:5258|1289
SLYFMKLMMSLFLGFQFNLPS
>ENST00000331497.3|SNV-5556-C-A|4
MRNFQSTGQFPGWLKALMSALM
>ENST00000316316.10|SNV-108314-T-G|2
LAEAHARLR
>FUSION-ENST00000538971.6:272657-ENST00000592058.3:5258|1013
VCLFVCLFVCLFVFK
>ENST00000347486.8|SNV-12175-G-C|3
EEDEGSDSGDSEDDVGHK
>ENST00000536534.7|SNV-410793-G-A|2
QYVYIAVMDYLPISNTSTK
>FUSION-ENST00000538971.6:272657-ENST00000592058.3:5258|7
RKPYILEILGCITCFSMSFKK
>ENST00000473553.5|SNV-52537-A-G|2
MQSATCLLDGK
>FUSION-ENST00000538971.6:272657-ENST00000592058.3:5258|1140
ELVSSVFKLK
>ENST00000527955.5|SNV-111465-G-T|2
WASRWAWLQPSLSLASSSTAAAAE
>ENST00000331497.3|SNV-5556-C-A|8
EQIRYLHEEFPEYWSVPR
>FUSION-ENST00000446825.1:27235-ENST00000237822.8:121478|1
DASKELFS
>ENST00000377961.3|SNV-49064-G-A|3
EILLRHCNVNKDGK
>FUSION-ENST00000538971.6:272657-ENST00000592058.3:5258|1135
MVYTYGPSYCRG
>FUSION-ENST00000538971.6:272657-ENST00000592058.3:5258|552
MRPFPVCMGYLYSMLCK
>ENST00000478482.1|SNV-15459-G-T|2
MVASTFVLVMGPHPTTVIAILATP
>FUSION-ENST00000538971.6:272657-ENST00000592058.3:5258|314
YFIFLVLR
>ENST00000377961.3|SNV-49064-G-A|5
FREILLRHCNVNK
>FUSION-ENST00000538971.6:272657-ENST00000592058.3:5258|926
MHIHVQK
>ENST00000330714.8|SNV-46053-G-A|3
NGDSLQK
>FUSION-ENST00000538971.6:272657-ENST00000592058.3:5258|594
HYRSKIYSVLGLGK
>FUSION-ENST00000495538.5:14099-ENST00000265651.8:32459|19
RPKASGTRK
>ENST00000648817.1|SNV-9322-C-A|4
EKSWMTMANLEKELQEMEAR
>ENST00000673753.1|SNV-2913-G-A|12
LCMCGTHCSRGCECGCWMIIR
>FUSION-ENST00000538971.6:272657-ENST00000592058.3:5258|606
YFWDFLVKTLKR
>FUSION-ENST00000538971.6:272657-ENST00000592058.3:5258|830
MPVIPATQEAEAGESLEPGRWRLR
>FUSION-ENST00000538971.6:272657-ENST00000592058.3:5258|759
HGLYFTLLIITFYFCWLSK
>FUSION-ENST00000538971.6:272657-ENST00000592058.3:5258|116
HHLLFNVF
>FUSION-ENST00000538971.6:272657-ENST00000592058.3:5258|616
SASYGPHQLSVILRK
>FUSION-ENST00000538971.6:272657-ENST00000592058.3:5258|547
PFPVCMGYLYSMLCKIY
>ENST00000528243.1|SNV-107071-C-A|8
MVISLFHPKIWAMTIAI
>FUSION-ENST00000538971.6:272657-ENST00000592058.3:5258|1075
ANIQITTK
>ENST00000367749.4|SNV-27358-G-A|5
LAWKVFFGPCTPYQYR
>FUSION-ENST00000538971.6:272657-ENST00000592058.3:5258|952
LRESEDPR
>ENST00000465673.5|SNV-17423-A-T|5
REHNQLNGWSSDDNDWNEK
>ENST00000282516.13|SNV-108260-T-G|1
ESRLAESKPNENRLVETK
>FUSION-ENST00000538971.6:272657-ENST00000592058.3:5258|729
VEGARQLSAASFIR
>FUSION-ENST00000538971.6:272657-ENST00000592058.3:5258|491
GLPSSPSTRPLKVVTQTSCR
>ENST00000382496.10|SNV-208308-G-A|3
AKNAVNFSQLTFDPGQKELVVGAR
>FUSION-ENST00000538971.6:272657-ENST00000592058.3:5258|919
MKYISMSLC
>ENST00000463947.5|SNV-10064-C-T|1
IINTEQYMHSLTWQQVLTGLLER
>FUSION-ENST00000538971.6:272657-ENST00000592058.3:5258|996
MTCTYIK
>FUSION-ENST00000538971.6:272657-ENST00000592058.3:5258|1054
MKKVLANALYCIHL
>ENST00000639401.1|SNV-18201-A-G|3
VQSYFGGIK
>ENST00000246646.4|SNV-2195-G-A|3
LRIELDIEPTINLNRVLGEMR
>ENST00000222390.11|SNV-25409-C-T|6
GLMDHTESGKICQRWDHQIPHR
>ENST00000490823.5|SNV-12746-G-C|1
ANCSTPMLSR
>ENST00000552943.5|SNV-1000-G-T|2
SLSLLPR
>FUSION-ENST00000538971.6:272657-ENST00000592058.3:5258|19
MNSAFCR
>FUSION-ENST00000538971.6:272657-ENST00000592058.3:5258|858
SNSFWQK
>FUSION-ENST00000538971.6:272657-ENST00000592058.3:5258|1291
MSLYFMK
>ENST00000527955.5|SNV-111465-G-T|4
VKDDNTEDKEDARPNR
>FUSION-ENST00000538971.6:272657-ENST00000592058.3:5258|511
SELAFFLLQKK
>ENST00000544615.5|SNV-6399-G-T|2
PTRPLPEMKGSGASGK
>ENST00000331380.4|SNV-414-G-C|1
VTIAQGGVLPNIQAVLLPNKTESHK
>FUSION-ENST00000538971.6:272657-ENST00000592058.3:5258|573
LGFSVLHK
>FUSION-ENST00000538971.6:272657-ENST00000592058.3:5258|981
LSPWPPR
>FUSION-ENST00000538971.6:272657-ENST00000592058.3:5258|403
LARMVSIS
>FUSION-ENST00000538971.6:272657-ENST00000592058.3:5258|174
LVVPFTTHLW
>ENST00000352171.11|SNV-38438-A-G|3
YIKLRNGLQALLISDLSNMEGK
>FUSION-ENST00000543086.7:272657-ENST00000592058.3:5258|10
TNAEKQAPLRSR
>ENST00000673753.1|SNV-2913-G-A|1
IIRRSVPGMR
>FUSION-ENST00000538971.6:272657-ENST00000592058.3:5258|803
RQTDGCES
>ENST00000456341.2|SNV-1836-C-T|11
MRPQGSLVWVLEMGASLCPWKAER
>ENST00000331497.3|SNV-5556-C-A|7
YLHEEFPEYWSVPR
>FUSION-ENST00000538971.6:272657-ENST00000592058.3:5258|587
SKIYSVLGLGKLHVLAQVSHTQLP
>FUSION-ENST00000520073.5:3761-ENST00000520272.6:21015|62
GSLILFDILTNQKDSLGDIDSEK
>FUSION-ENST00000538971.6:272657-ENST00000592058.3:5258|272
VSSFIHVPAKDMSLSFFMAA
>FUSION-ENST00000538971.6:272657-ENST00000592058.3:5258|721
MNLDLSVSFKYR
>FUSION-ENST00000538971.6:272657-ENST00000592058.3:5258|179
DLIFLQER
>FUSION-ENST00000380877.7:54620-ENST00000557973.1:952|4
VPHEQAGEGR
>FUSION-ENST00000538971.6:272657-ENST00000592058.3:5258|842
MGTVLFLQLFCMFIINSE
>FUSION-ENST00000538971.6:272657-ENST00000592058.3:5258|632
MQIVHFLRPQK
>ENST00000315765.10|SNV-72192-C-T|5
HGDIFMNRTENWIGFQYK
>ENST00000265348.9|SNV-2913-G-A|1
EISAGDEGEFR
>FUSION-ENST00000538971.6:272657-ENST00000592058.3:5258|1322
CKFYSTAL
>ENST00000450735.7|SNV-133986-G-C|1
IEELQAELREKETELK
>FUSION-ENST00000538971.6:272657-ENST00000592058.3:5258|697
MNTTYPSFLDLPGG
>ENST00000593156.1|SNV-6802-C-T|2
AKPPTEGAGSPAKASQASKL
>ENST00000374829.2|SNV-67996-A-G|8
MSPWWTMLTTATRR
>FUSION-ENST00000538971.6:272657-ENST00000592058.3:5258|197
KIHEETGV
>ENST00000429051.1|SNV-29932-G-C|1
NHSWSPSV
>ENST00000377486.7|SNV-4490-C-G|1
HSSVIDIDSVCVGGAQR
>FUSION-ENST00000538971.6:272657-ENST00000592058.3:5258|685
LHETNKLLSLK
>FUSION-ENST00000538971.6:272657-ENST00000592058.3:5258|388
SSGCVYMLRGWGRGR
>FUSION-ENST00000538971.6:272657-ENST00000592058.3:5258|835
MEKPHLH
>FUSION-ENST00000287218.9:290-ENST00000373685.1:42414|3
SKAPSLPPRCPCGFWGL
>FUSION-ENST00000538971.6:272657-ENST00000592058.3:5258|577
MCTFLFI
>FUSION-ENST00000538971.6:272657-ENST00000592058.3:5258|574
MLGFSVLHK
>FUSION-ENST00000538971.6:272657-ENST00000592058.3:5258|12
VLFDFLIDQHSPLRKLCFK
>FUSION-ENST00000538971.6:272657-ENST00000592058.3:5258|802
QTDGCES
>FUSION-ENST00000520073.5:3761-ENST00000520272.6:21015|45
CQQIDGFAYIV
>FUSION-ENST00000538971.6:272657-ENST00000592058.3:5258|1244
CKLHRDVIHSNTVK
>FUSION-ENST00000538971.6:272657-ENST00000592058.3:5258|369
NHHTVFHNG
>ENST00000568768.5|SNV-75381-G-A|3
GTSVASRAHSSRCFWAR
>FUSION-ENST00000538971.6:272657-ENST00000592058.3:5258|801
MSFIFSI
>ENST00000606893.5|SNV-377-G-A|3
MSAAIAALAASYGSGSGSESDSDSK
>FUSION-ENST00000538971.6:272657-ENST00000592058.3:5258|949
IHMYKVTYNIIRNCK
>ENST00000417379.6|SNV-45572-A-G|1
VRPGPSPGCSQFFLLTPVPLR
>FUSION-ENST00000538971.6:272657-ENST00000592058.3:5258|1118
MDRGARMK
>ENST00000353364.7|SNV-121229-C-A|2
YQEELNFDNHLGMR
>FUSION-ENST00000538971.6:272657-ENST00000592058.3:5258|1070
MKLQAIKR
>FUSION-ENST00000538971.6:272657-ENST00000592058.3:5258|504
VFLMNIRVTDHNGKVCI
>ENST00000527357.5|SNV-8289-C-A|5
SSSPLGPLRRLVESPCR
>ENST00000403437.2|SNV-27601-G-A|9
EQLAIVERRANLLQAEIK
>ENST00000360509.10|SNV-149134-G-A|1
IESIHNKMR
>ENST00000529579.5|SNV-101655-A-G|3
HLLVQQK
>ENST00000341861.9|SNV-16929-A-G|1
PLLDLFQAALDYGMYSREEELLRER
>FUSION-ENST00000538971.6:272657-ENST00000592058.3:5258|418
MVELIYTPTNSIK
>FUSION-ENST00000538971.6:272657-ENST00000592058.3:5258|1039
MRSGDRDHPG
>FUSION-ENST00000538971.6:272657-ENST00000592058.3:5258|656
NGLLLSFVLCELFLVCIWKEKSPMR
>FUSION-ENST00000538971.6:272657-ENST00000592058.3:5258|506
VFLMNIRVTDHNGK
>ENST00000328655.8|SNV-13231-C-G|1
SWLLLCPLCHVLFRAILY
>ENST00000472100.5|SNV-19529-C-G|6
TPRPASR
>ENST00000262518.9|SNV-40098-A-G|5
LPGRLVAVVEEK
>FUSION-ENST00000538971.6:272657-ENST00000592058.3:5258|745
PFMRALLS
>ENST00000374829.2|SNV-67996-A-G|3
LTTATRR
>FUSION-ENST00000538971.6:272657-ENST00000592058.3:5258|517
LLLWIIFVKSELAFFLLQKK
>FUSION-ENST00000538971.6:272657-ENST00000592058.3:5258|1092
MFIIYHVK
>FUSION-ENST00000538971.6:272657-ENST00000592058.3:5258|1064
ITFLLMK
>FUSION-ENST00000538971.6:272657-ENST00000592058.3:5258|670
KILFYCR
>FUSION-ENST00000538971.6:272657-ENST00000592058.3:5258|1188
DGQRSKNEGAITGLG
>FUSION-ENST00000538971.6:272657-ENST00000592058.3:5258|356
PVIPATLEAEAGELLEPRRWR
>FUSION-ENST00000538971.6:272657-ENST00000592058.3:5258|527
QLAGCGGSHL
>FUSION-ENST00000538971.6:272657-ENST00000592058.3:5258|841
GTVLFLQLFCMFIINSE
>ENST00000491410.1|SNV-38438-A-G|5
SSSLPATPSNTDTSNYGMACRHF
>FUSION-ENST00000538971.6:272657-ENST00000592058.3:5258|994
TCTYIKK
>FUSION-ENST00000538971.6:272657-ENST00000592058.3:5258|1214
TSLSNIDPASKKI
>ENST00000465673.5|SNV-17423-A-T|4
REHNQLNGWSSDDNDWNEKLYPVWK
>FUSION-ENST00000538971.6:272657-ENST00000592058.3:5258|714
FSALLEHCLMEK
>FUSION-ENST00000538971.6:272657-ENST00000592058.3:5258|191
MNTLDYSNL
>FUSION-ENST00000538971.6:272657-ENST00000592058.3:5258|518
LLLWIIFVKSELAFFLLQK
>ENST00000246646.4|SNV-2195-G-A|5
SQLGEKLRIELDIEPTINLNR
>ENST00000469968.5|SNV-35914-C-T|6
AGRFDREICLGIPDEAFR
>ENST00000216254.9|INDEL-57217-T-TA|2
GHLDKHLQQPAHWCHQH
>FUSION-ENST00000542302.6:272657-ENST00000592058.3:5258|3
EDNLNDSSQQLQVRTQGESERIG
>FUSION-ENST00000538971.6:272657-ENST00000592058.3:5258|214
MYFILFTQIILTCLR
>ENST00000411829.6|SNV-8289-C-A|1
VIFPPGATEETRRVSMQVVR
>ENST00000323702.9|SNV-40361-C-T|2
TLAFRPDQTLRGSHHMYDR
>ENST00000308979.7|SNV-58606-A-T|2
EFHFILVVSVK
>FUSION-ENST00000538971.6:272657-ENST00000592058.3:5258|854
SWCHSVVSYFYLCVLDS
>FUSION-ENST00000495538.5:14099-ENST00000265651.8:32459|1
MMIQQIWMNQMKMMKR
>ENST00000452319.5|SNV-239478-G-T|2
EYDTQEHLVHHINNEHIHGEK
>ENST00000568768.5|SNV-75381-G-A|6
MEKGTSVASRAHSSR
>FUSION-ENST00000538971.6:272657-ENST00000592058.3:5258|463
MVYSFPLCCVSSSWFAFGRKSLQ
>ENST00000527357.5|SNV-8289-C-A|3
RLVESPCRWCAWLAESCRPSWENQR
>ENST00000452085.7|SNV-182880-T-G|4
ELPIDEDEEMKDLLDVADVTYEKHK
>FUSION-ENST00000538971.6:272657-ENST00000592058.3:5258|1251
MLILATREVR
>ENST00000603053.2|SNV-8845-G-A|1
GGTCLFLGEECCYYVNQSGIITEK
>ENST00000639401.1|SNV-18201-A-G|2
VQSYFGGIKADWLDSIRPQK
>FUSION-ENST00000538971.6:272657-ENST00000592058.3:5258|162
MASQQREGR
>ENST00000546307.5|SNV-12750-A-T|2
AWSSHPEAINVYQEAQMLTFR
>ENST00000648817.1|SNV-9322-C-A|2
SWMTMANLEKELQEMEAR
>ENST00000450791.7|SNV-52089-C-T|1
AQLQLLQKQLDE
>ENST00000450735.7|SNV-133986-G-C|5
RIEELQAELR
>ENST00000469968.5|SNV-35914-C-T|5
FDREICLGIPDEAFR
>FUSION-ENST00000538971.6:272657-ENST00000592058.3:5258|1223
KDHLRPEFKTSLSNIDPASK
>ENST00000479925.1|SNV-384014-C-T|2
TLLPGRFAAATITGW
>FUSION-ENST00000538971.6:272657-ENST00000592058.3:5258|509
MVFLMNIR
>ENST00000461496.1|SNV-62310-T-A|4
KFKDPQK
>ENST00000330714.8|SNV-46053-G-A|2
NGDSLQKAMMQILQEK
>FUSION-ENST00000538971.6:272657-ENST00000592058.3:5258|389
SSGCVYMLRGWGR
>FUSION-ENST00000538971.6:272657-ENST00000592058.3:5258|393
KSSGCVYMLRGWGR
>FUSION-ENST00000538971.6:272657-ENST00000592058.3:5258|1047
IHVKASIRANVNR
>FUSION-ENST00000538971.6:272657-ENST00000592058.3:5258|499
VQSLPVNLPE
>FUSION-ENST00000538971.6:272657-ENST00000592058.3:5258|198
MKIHEETGV
>ENST00000441172.1|SNV-3387-C-T|1
ASVVLSLFGYLVVPSGAYILGR
>FUSION-ENST00000538971.6:272657-ENST00000592058.3:5258|1185
MYKTNLN
>FUSION-ENST00000538971.6:272657-ENST00000592058.3:5258|1231
MKIKEVR
>FUSION-ENST00000538971.6:272657-ENST00000592058.3:5258|838
LWNLKMSYYQN
>FUSION-ENST00000622592.1:122-ENST00000624813.1:2199|4
RYVSSVLWVFPRATR
>ENST00000612742.4|SNV-95536-A-G|4
SSGSSEGQSKTESDFSDLDSEKHK
>ENST00000552468.1|SNV-4514-T-C|1
VSGPYVEHYLTPFGKVCS
>ENST00000544615.5|SNV-6399-G-T|1
MKGSGASGK
>FUSION-ENST00000538971.6:272657-ENST00000592058.3:5258|477
FARRGGACL
>ENST00000549770.1|SNV-625783-G-A|1
TVSIYLGLSQVSKTILDSWQRL
>ENST00000315765.10|SNV-72191-T-A|4
HGDIFMNRTENWIGTQYKK
>ENST00000469968.5|SNV-35914-C-T|4
FDREICLGIPDEAFRER
>FUSION-ENST00000639998.1:491517-ENST00000297029.10:52224|4
AFISTSPGAGITGLRGK
>ENST00000442822.6|SNV-78435-A-G|3
SQSGVSKGQEAQVEKR
>FUSION-ENST00000538971.6:272657-ENST00000592058.3:5258|345
MPLCSPLPHPVRIGLYEPYKK
>FUSION-ENST00000538971.6:272657-ENST00000592058.3:5258|59
MEYTLVSLPASGK
>ENST00000372450.8|MNV-16403-GACA-G|1
GFTMLARLPSNF
>FUSION-ENST00000538971.6:272657-ENST00000592058.3:5258|3
SFKKSFADNCL
>ENST00000290122.8|SNV-5801-G-A|6
LPVVDYKHCSRWNWWDSTVK
>ENST00000377494.5|SNV-4490-C-G|4
RHSSVIDIDSVPTYKWK
>ENST00000567297.5|SNV-8516-A-G|5
QFWANPMFQNPAGASFFVKTT
>FUSION-ENST00000538971.6:272657-ENST00000592058.3:5258|600
MTSQKLHLLIPSHW
>FUSION-ENST00000538971.6:272657-ENST00000592058.3:5258|62
LPYLALHR
>ENST00000297848.8|SNV-250273-C-T|2
GQQGELGPK
>ENST00000567297.5|SNV-8516-A-G|1
FQNPAGASFFVKTT
>ENST00000330714.8|SNV-46053-G-A|1
NGDSLQKAMMQILQEKNR
>FUSION-ENST00000538971.6:272657-ENST00000592058.3:5258|399
ILMKSSGCVYMLR
>FUSION-ENST00000538971.6:272657-ENST00000592058.3:5258|1325
MALSRKCK
>ENST00000544374.2|SNV-882-T-C|2
VVSVFHTVIIPVLNPLIYSLK
>FUSION-ENST00000538971.6:272657-ENST00000592058.3:5258|1061
KTESNSLQSSCL
>ENST00000359568.10|SNV-87380-C-A|2
RHSQDLEALQQR
>FUSION-ENST00000538971.6:272657-ENST00000592058.3:5258|490
GLPSSPSTRPLKVVTQTSCREPCTL
>ENST00000576258.1|SNV-14735-C-A|10
CMECEKAFSCSSNYIVHQRIHK
>ENST00000485021.1|SNV-5927-A-G|4
KMTLLRGK
>ENST00000462893.1|SNV-35914-C-T|1
HSGKEYFKHCAEN
>ENST00000486916.5|SNV-52885-A-G|2
MVFGVLGLVAGGLVLLLPETEGK
>ENST00000361752.8|SNV-152758-G-A|6
VRRHDMHVHPYQR
>FUSION-ENST00000538971.6:272657-ENST00000592058.3:5258|167
MITDILYF
>ENST00000405402.6|SNV-491854-G-A|2
MERVFCPEK
>ENST00000377494.5|SNV-4490-C-G|1
HSSVIDIDSVPTYKWKR
>FUSION-ENST00000538971.6:272657-ENST00000592058.3:5258|705
FNHALLFTYFSIHCFIIAPV
>FUSION-ENST00000542302.6:272657-ENST00000592058.3:5258|1
TQGESERIG
>FUSION-ENST00000538971.6:272657-ENST00000592058.3:5258|1042
ANVNRIGLGSSNITGTVGPPYP
>FUSION-ENST00000538971.6:272657-ENST00000592058.3:5258|359
MPVIPATLEAEAGELLEPRR
>FUSION-ENST00000538971.6:272657-ENST00000592058.3:5258|1248
AMCKLHR
>ENST00000262518.9|SNV-40098-A-G|6
KLPGRLVAVVEEK
>FUSION-ENST00000495538.5:14099-ENST00000265651.8:32459|2
MMIQQIWMNQMKMMK
>FUSION-ENST00000538971.6:272657-ENST00000592058.3:5258|53
MKLDSLHCDRLLIIFSLK
>FUSION-ENST00000538971.6:272657-ENST00000592058.3:5258|172
KVREIFAVFFLLYFTILV
>ENST00000456341.2|SNV-1836-C-T|8
PQGSLVWVLEMGASLCPWK
>FUSION-ENST00000495538.5:14099-ENST00000265651.8:32459|3
MMIQQIWMNQMK
>FUSION-ENST00000538971.6:272657-ENST00000592058.3:5258|643
MLILLFFKR
>FUSION-ENST00000538971.6:272657-ENST00000592058.3:5258|143
LSVACPILISSYI
>ENST00000639401.1|SNV-18201-A-G|1
VQSYFGGIKADWLDSIRPQKEGDFR
>FUSION-ENST00000538971.6:272657-ENST00000592058.3:5258|582
MNKITLGTK
>FUSION-ENST00000538971.6:272657-ENST00000592058.3:5258|221
MEELTVIILSLLK
>FUSION-ENST00000538971.6:272657-ENST00000592058.3:5258|957
MIPEKLR
>ENST00000418310.5|SNV-38257-T-G|4
MHRAGHLPLGPQLEQLDRGFWETYR
>FUSION-ENST00000538971.6:272657-ENST00000592058.3:5258|344
PLCSPLPHPVRIGLYEPYKK
>ENST00000508185.5|SNV-26929-A-G|2
TDVRTQEGDLPVISINLLLT
>FUSION-ENST00000538971.6:272657-ENST00000592058.3:5258|771
LSSYRCIRGEMSAK
>FUSION-ENST00000538971.6:272657-ENST00000592058.3:5258|17
NSAFCRVLFDFLIDQHSPLR
>FUSION-ENST00000538971.6:272657-ENST00000592058.3:5258|1170
MIDTKVMK
>ENST00000496432.6|SNV-140999-G-T|5
MGRAPTITAFRWAVTR
>ENST00000262518.9|SNV-40098-A-G|1
LVAVVEEKELVRR
>ENST00000553506.5|SNV-22266-C-T|9
TGPASMALRLCQPWTTCTWR
>ENST00000456341.2|SNV-1836-C-T|12
MRPQGSLVWVLEMGASLCPWK
>FUSION-ENST00000538971.6:272657-ENST00000592058.3:5258|836
TNMEKPHLH
>FUSION-ENST00000538971.6:272657-ENST00000592058.3:5258|1228
EVRNSWRSYSFQD
>ENST00000274487.9|SNV-992-G-A|3
KVRSVAPVPLEEPVEGR
>ENST00000251636.10|SNV-17423-A-C|4
EQAATFKLEQNK
>FUSION-ENST00000538971.6:272657-ENST00000592058.3:5258|501
MNIRVTDHNGKVCI
>FUSION-ENST00000538971.6:272657-ENST00000592058.3:5258|1022
MKTWYSR
>ENST00000251535.11|SNV-2506-G-C|3
LPGDNALDMFQKHPEKELK
>FUSION-ENST00000538971.6:272657-ENST00000592058.3:5258|626
LLVMCAAFKNSYLKLGHFLPFR
>FUSION-ENST00000538971.6:272657-ENST00000592058.3:5258|1167
IDTKVMKK
>ENST00000510003.5|SNV-112221-G-C|4
RQHQTATSGPSTYNPQQQNPNQK
>ENST00000295201.5|SNV-532-C-T|2
LECALDATEVPFSITTDNLQCRER
>FUSION-ENST00000542302.6:272657-ENST00000592058.3:5258|6
REDNLNDSSQQLQVRTQGESER
>FUSION-ENST00000538971.6:272657-ENST00000592058.3:5258|1245
MCKLHRDVIHSNTVK
>ENST00000376511.7|SNV-15978-C-T|2
LLGPPPSPR
>FUSION-ENST00000538971.6:272657-ENST00000592058.3:5258|731
IFFLWISSFTT
>FUSION-ENST00000538971.6:272657-ENST00000592058.3:5258|233
SIFQVCWLHKCLLLRSVCSYPLPIF
>ENST00000478491.5|SNV-13199-C-A|4
MGPDYRALR
>ENST00000220514.8|SNV-221-C-G|1
QLPSWLQPER
>FUSION-ENST00000538971.6:272657-ENST00000592058.3:5258|20
TAVLHPT
>FUSION-ENST00000538971.6:272657-ENST00000592058.3:5258|747
QILCSHIVDFVNP
>ENST00000434383.6|SNV-42936-G-C|1
NWNCTGGWRLRIK
>FUSION-ENST00000538971.6:272657-ENST00000592058.3:5258|277
CLVFCSCVSLLRIR
>FUSION-ENST00000538971.6:272657-ENST00000592058.3:5258|1247
MAMCKLHRDVIHSNTVK
>FUSION-ENST00000538971.6:272657-ENST00000592058.3:5258|597
YACSFYKHYR
>FUSION-ENST00000538971.6:272657-ENST00000592058.3:5258|864
MNCGILD
>FUSION-ENST00000538971.6:272657-ENST00000592058.3:5258|662
LDTSNILMFLFLQK
>FUSION-ENST00000538971.6:272657-ENST00000592058.3:5258|401
IAILTGVR
>FUSION-ENST00000538971.6:272657-ENST00000592058.3:5258|635
HLHKLLVMCAAFKNSYLK
>FUSION-ENST00000538971.6:272657-ENST00000592058.3:5258|988
MLPRLVSNSWPQVMLSPWPPR
>FUSION-ENST00000538971.6:272657-ENST00000592058.3:5258|700
KRSLDFTSSETVYVK
>ENST00000263321.6|SNV-107071-C-A|4
DLGYDYSYLK
>FUSION-ENST00000538971.6:272657-ENST00000592058.3:5258|584
LHVLAQVSHTQLP
>ENST00000344922.10|SNV-40715-T-G|2
AVSAAEEGKTYK
>FUSION-ENST00000538971.6:272657-ENST00000592058.3:5258|39
TCNMNITYSTKM
>FUSION-ENST00000538971.6:272657-ENST00000592058.3:5258|41
KTCNMNITYSTKM
>ENST00000510003.5|SNV-112221-G-C|2
QHQTATSGPSTYNPQQQNPNQK
>FUSION-ENST00000538971.6:272657-ENST00000592058.3:5258|1296
MFIGNYFIAHKLELMSLYFMK
>FUSION-ENST00000538971.6:272657-ENST00000592058.3:5258|1267
MQVLFHSFMRTPQHRR
>ENST00000310018.7|SNV-92935-T-G|3
LFLAHLK
>ENST00000373394.8|SNV-103351-C-G|1
GCGKCSC
>FUSION-ENST00000538971.6:272657-ENST00000592058.3:5258|21
MTAVLHPT
>ENST00000006777.11|SNV-39473-A-C|3
GFTPVAFALLGVTTVR
>ENST00000481073.5|SNV-45616-G-T|1
AKPEELLVVENDQGEVVREFMK
>FUSION-ENST00000538971.6:272657-ENST00000592058.3:5258|145
PINNRYDFLKLSVACPILISSYI
>ENST00000488699.5|SNV-21890-C-T|5
LYIGSSKTFTSSEKFLTPLQWCR
>FUSION-ENST00000538971.6:272657-ENST00000592058.3:5258|134
LLYTYSNLYFRIPHYSKIVILIH
>ENST00000576258.1|SNV-14735-C-A|3
GEKPFQCK
>ENST00000330714.8|SNV-46053-G-A|8
RLANQIPFIIQYFMLRK
>FUSION-ENST00000538971.6:272657-ENST00000592058.3:5258|169
MSFIMKHYET
>FUSION-ENST00000613075.4:3093-ENST00000561672.1:54399|11
LHLLFTVRSEKELDR
>ENST00000361752.8|SNV-152758-G-A|1
HDMHVHPYQRIVTADRAATGN
>ENST00000530071.5|SNV-101655-A-G|5
ETSAKTASNVEEAFISTAK
>ENST00000445445.5|SNV-4490-C-G|2
HSSVIDIDSVR
>FUSION-ENST00000538971.6:272657-ENST00000592058.3:5258|593
MDSVVLFPLATCQFNLIAVK
>FUSION-ENST00000538971.6:272657-ENST00000592058.3:5258|205
FCSLYLSFF
>ENST00000648640.1|SNV-1900-C-G|2
RKEVKPK
>FUSION-ENST00000538971.6:272657-ENST00000592058.3:5258|77
VLAQEESARTNAEK
>FUSION-ENST00000378204.7:1742-ENST00000526765.6:182151|2
CDRDNTEYENQLR
>ENST00000647887.1|MNV-5017-CCTTA-C|2
IRQMFKFSYVHG
>ENST00000472100.5|SNV-12729-C-T|2
MGGFTTGAASGVSSAPARCTR
>ENST00000536188.5|SNV-3629-A-G|1
NSILAAEQEITYAELNLQK
>FUSION-ENST00000538971.6:272657-ENST00000592058.3:5258|1123
MLHNHTEVSISF
>ENST00000531967.5|INDEL-16553-A-AA|2
GAKKYFLFR
>ENST00000491410.1|SNV-38438-A-G|6
SSSLPATPSNTDTSNYGMACR
>ENST00000549763.1|SNV-30854-C-T|5
KEKEEVIK
>ENST00000400271.2|SNV-5801-G-A|3
WWDSTVK
>FUSION-ENST00000538971.6:272657-ENST00000592058.3:5258|533
MNIKNKVQR
>FUSION-ENST00000538971.6:272657-ENST00000592058.3:5258|787
MMGEGNILGNKFR
>FUSION-ENST00000538971.6:272657-ENST00000592058.3:5258|159
EGRAQQTTFVFFCFVLFCFV
>FUSION-ENST00000538971.6:272657-ENST00000592058.3:5258|1095
FEIVPNKMLEKK
>ENST00000555414.5|SNV-1493-G-A|5
KGLDWVKEETPDILCLQETK
>FUSION-ENST00000538971.6:272657-ENST00000592058.3:5258|1124
MKCCSFS
>FUSION-ENST00000538971.6:272657-ENST00000592058.3:5258|434
IAKLGQVHGIK
>ENST00000541696.1|SNV-152758-G-A|5
HVHPYQRIVTADR
>FUSION-ENST00000538971.6:272657-ENST00000592058.3:5258|805
ITMRQTDGCES
>ENST00000367749.4|SNV-27358-G-A|4
LAWKVFFGPCTPYQYRLMGPGK
>FUSION-ENST00000538971.6:272657-ENST00000592058.3:5258|275
IRVSSFIHVPAK
>FUSION-ENST00000538971.6:272657-ENST00000592058.3:5258|708
MNSAWTCYCLIHCSLA
>ENST00000509154.6|SNV-112221-G-C|1
TTPDCHLR
>ENST00000330714.8|SNV-46053-G-A|5
KNGDSLQK
>FUSION-ENST00000538971.6:272657-ENST00000592058.3:5258|25
SCSFVLCIFKRK
>FUSION-ENST00000538971.6:272657-ENST00000592058.3:5258|1263
RTPQHRR
>FUSION-ENST00000538971.6:272657-ENST00000592058.3:5258|213
YFILFTQIILTCLR
>FUSION-ENST00000538971.6:272657-ENST00000592058.3:5258|326
ASLRVVMTLK
>ENST00000473565.5|SNV-3279-C-G|12
TSAANTITLKCVIGIIWKAGL
>ENST00000435313.6|SNV-239478-G-T|5
STTPRSIWCITSTTSTSTGR
>ENST00000498289.5|SNV-175050-G-A|3
EQTVHEVTTVGTTECR
>FUSION-ENST00000538971.6:272657-ENST00000592058.3:5258|1009
ERCYNFLVK
>FUSION-ENST00000538971.6:272657-ENST00000592058.3:5258|1311
PVFPHPCQ
>FUSION-ENST00000538971.6:272657-ENST00000592058.3:5258|709
YALLLLQNLFPVDFQFYYIKILPSN
>FUSION-ENST00000538971.6:272657-ENST00000592058.3:5258|385
LRGWGRGR
>ENST00000323702.9|SNV-40361-C-T|3
TLAFRPDQTLR
>ENST00000378024.9|SNV-29971-G-A|4
APKISMPDIDLNLKRPK
>ENST00000508185.5|SNV-26929-A-G|5
TVLMKTDVRTQEGDLPVISINLLLT
>FUSION-ENST00000538971.6:272657-ENST00000592058.3:5258|425
LVLFISITDQRFIVS
>FUSION-ENST00000538971.6:272657-ENST00000592058.3:5258|63
MLPYLALHR
>FUSION-ENST00000538971.6:272657-ENST00000592058.3:5258|993
MTCTYIKKYNLVLYILYFNK
>FUSION-ENST00000538971.6:272657-ENST00000592058.3:5258|792
HVLRPSGTLSHGK
>FUSION-ENST00000538971.6:272657-ENST00000592058.3:5258|878
FSLRCLFILTED
>FUSION-ENST00000538971.6:272657-ENST00000592058.3:5258|821
TASQKNKNK
>ENST00000398958.6|SNV-29932-G-C|1
QGLEPLLVPKCVMLKSR
>FUSION-ENST00000538971.6:272657-ENST00000592058.3:5258|756
MLFLAKLPK
>FUSION-ENST00000538971.6:272657-ENST00000592058.3:5258|367
WEIVTLDNLCEI
>FUSION-ENST00000538971.6:272657-ENST00000592058.3:5258|300
MCHIAFYRFISYVK
>ENST00000403437.2|SNV-27601-G-A|3
ELWATLEQTER
>FUSION-ENST00000380877.7:54620-ENST00000557973.1:952|2
SRRTVGR
>ENST00000330714.8|SNV-46053-G-A|7
LANQIPFIIQYFMLRK
>FUSION-ENST00000538971.6:272657-ENST00000592058.3:5258|671
MKILFYCR
>FUSION-ENST00000538971.6:272657-ENST00000592058.3:5258|711
MYALLLLQNLFPVDFQFYYIK
>FUSION-ENST00000538971.6:272657-ENST00000592058.3:5258|100
AGFMLRE
>FUSION-ENST00000538971.6:272657-ENST00000592058.3:5258|798
MLSKCQALLLIFGYTAVKR
>ENST00000567297.5|SNV-8516-A-G|4
MFQNPAGASFFVK
>ENST00000543555.6|SNV-79806-C-A|2
LKAEVIAK
>FUSION-ENST00000538971.6:272657-ENST00000592058.3:5258|653
MCNDQIWVIR
>ENST00000310018.7|SNV-92935-T-G|5
SMGRLFLAHLK
>ENST00000450234.5|SNV-42936-G-C|2
SESLDEEEKLELHRR
>FUSION-ENST00000538971.6:272657-ENST00000592058.3:5258|383
MSPFEKCLFISFAHFLMGFAFFL
>FUSION-ENST00000538971.6:272657-ENST00000592058.3:5258|963
KMIPEKLR
>ENST00000220849.10|SNV-195276-A-T|2
STVVAQLK
>FUSION-ENST00000538971.6:272657-ENST00000592058.3:5258|761
IIVHCSLK
>FUSION-ENST00000538971.6:272657-ENST00000592058.3:5258|750
CQERSVTCILAWSLSLFGLL
>FUSION-ENST00000538971.6:272657-ENST00000592058.3:5258|614
LGHFLPFR
>FUSION-ENST00000538971.6:272657-ENST00000592058.3:5258|1031
MNSFGNLIR
>FUSION-ENST00000538971.6:272657-ENST00000592058.3:5258|149
CCSSKVGRK
>FUSION-ENST00000538971.6:272657-ENST00000592058.3:5258|976
MIYMCRSFDPAIPCRR
>ENST00000472100.5|SNV-12729-C-T|1
GGFTTGAASGVSSAPARCTR
>FUSION-ENST00000538971.6:272657-ENST00000592058.3:5258|663
MLDTSNILMFLFLQK
>ENST00000418532.6|SNV-21890-C-T|2
FLTPLQWCRHVLDNPTPEMEAAR
>FUSION-ENST00000538971.6:272657-ENST00000592058.3:5258|1307
MLQNEGVDYR
>FUSION-ENST00000538971.6:272657-ENST00000592058.3:5258|352
QEFKEGLYSVGANRL
>FUSION-ENST00000538971.6:272657-ENST00000592058.3:5258|779
FWDILRHN
>ENST00000280605.5|SNV-338-C-A|1
DLERHPTPR
>ENST00000374829.2|SNV-67996-A-G|14
MVDYAHNSYQAQSAVPLR
>FUSION-ENST00000538971.6:272657-ENST00000592058.3:5258|370
SLRNHHTVFHNG
>FUSION-ENST00000538971.6:272657-ENST00000592058.3:5258|1133
MASSSCYISFLQ
>FUSION-ENST00000538971.6:272657-ENST00000592058.3:5258|260
MKVGEYGLFEGENVL
>FUSION-ENST00000538971.6:272657-ENST00000592058.3:5258|8
MRKPYILEILGCITCFSMSFKK
>FUSION-ENST00000538971.6:272657-ENST00000592058.3:5258|212
MYFILFTQIILTCLRIIVTSLILF
>FUSION-ENST00000538971.6:272657-ENST00000592058.3:5258|177
DLIFLQERGQERVIINIT
>ENST00000639401.1|SNV-18201-A-G|4
SRVQSYFGGIKADWLDSIRPQK
>ENST00000429976.5|SNV-89821-C-G|1
FSDLGSLFHYASRNTIDKQCAVR
>FUSION-ENST00000538971.6:272657-ENST00000592058.3:5258|1210
MIKFLDQEPHFEK
>ENST00000497045.1|SNV-12617-T-C|3
SYAQLNFENSMLWAVFITTFML
>ENST00000567297.5|SNV-8516-A-G|2
MFQNPAGASFFVKTT
>FUSION-ENST00000538971.6:272657-ENST00000592058.3:5258|887
NTYNMIISR
>ENST00000345988.7|SNV-75601-G-A|4
IWALEEENAKVVVQK
>ENST00000340112.3|INDEL-536-A-AA|2
YSETWLALIERGGCTFNTEN
>ENST00000478482.1|SNV-15459-G-T|1
VASTFVLVMGPHPTTVIAILATP
>FUSION-ENST00000538971.6:272657-ENST00000592058.3:5258|538
LWCCETALPKPMNIK
>FUSION-ENST00000538971.6:272657-ENST00000592058.3:5258|861
IHFFSIFHSLNTSDSTK
>FUSION-ENST00000538971.6:272657-ENST00000592058.3:5258|417
VELIYTPTNSIK
>FUSION-ENST00000520073.5:3761-ENST00000520272.6:21015|64
GSLILFDILTNQK
>ENST00000552943.5|SNV-1001-G-T|4
EFKSTSTWLQFPLVLEAR
>FUSION-ENST00000495538.5:14099-ENST00000265651.8:32459|13
WVLMNMKRWK
>ENST00000622489.4|SNV-40361-C-T|1
LSGAATTCMTENRGCLFLPQSWK
>ENST00000569714.6|SNV-1877-G-A|3
ELHNAWSVHQER
>FUSION-ENST00000495538.5:14099-ENST00000265651.8:32459|14
WVLMNMKR
>FUSION-ENST00000481597.5:3827-ENST00000266025.4:3974|13
GTPQARQLALKALNER
>ENST00000489354.3|SNV-14144-G-T|3
GQYFHSRQYNHPDGFEGKR
>FUSION-ENST00000538971.6:272657-ENST00000592058.3:5258|495
RDSLKGLPSSPSTRPLK
>ENST00000481073.5|SNV-45616-G-T|5
VSRMAKPEELLVVENDQGEVVR
>ENST00000373394.8|SNV-103351-C-G|2
LQEEIVNSVKGCGKCSC
>ENST00000340112.3|INDEL-536-A-AA|1
GGCTFNTEN
>ENST00000422841.5|SNV-28397-C-A|9
MRFPSNPSG
>FUSION-ENST00000538971.6:272657-ENST00000592058.3:5258|1303
MLQNEGVDYREEYHKCAGVSESHAK
>FUSION-ENST00000538971.6:272657-ENST00000592058.3:5258|1278
MATLLFNSRKYLFYDK
>ENST00000299314.12|SNV-69319-T-A|2
LGFTSRK
>ENST00000380026.8|SNV-40078-G-C|1
ISQEVSRNLHMEENTGETKDEFQQK
>FUSION-ENST00000538971.6:272657-ENST00000592058.3:5258|240
AEVCEVCCIS
>FUSION-ENST00000538971.6:272657-ENST00000592058.3:5258|1120
KIFSYHLL
>FUSION-ENST00000538971.6:272657-ENST00000592058.3:5258|427
LVLFISITDQR
>FUSION-ENST00000538971.6:272657-ENST00000592058.3:5258|189
MLVRLVSNS
>ENST00000378024.9|SNV-29971-G-A|3
ISMPDIDLNLKRPK
>FUSION-ENST00000538971.6:272657-ENST00000592058.3:5258|183
MMDLIFLQERGQER
>ENST00000485021.1|SNV-5927-A-G|2
MTLLRGKNV
>FUSION-ENST00000538971.6:272657-ENST00000592058.3:5258|48
LLIIFSLK
>FUSION-ENST00000538971.6:272657-ENST00000592058.3:5258|1087
FIIYHVKKDLR
>FUSION-ENST00000538971.6:272657-ENST00000592058.3:5258|44
MKTCNMNITYSTK
>ENST00000332715.6|SNV-10553-G-A|3
IGSLRLTDLLRADPAK
>FUSION-ENST00000538971.6:272657-ENST00000592058.3:5258|1114
MFIALMHVEFI
>ENST00000549770.1|SNV-625783-G-A|2
TVSIYLGLSQVSKTILDSWQR
>ENST00000403437.2|SNV-27601-G-A|1
ELWATLEQTERSRK
>FUSION-ENST00000538971.6:272657-ENST00000592058.3:5258|1051
VLANALYCIHL
>FUSION-ENST00000538971.6:272657-ENST00000592058.3:5258|479
WLIAVEVKL
>FUSION-ENST00000538971.6:272657-ENST00000592058.3:5258|642
LILLFFKR
>FUSION-ENST00000538971.6:272657-ENST00000592058.3:5258|1201
YSIMRYEK
>ENST00000373394.8|SNV-103351-C-G|3
LQEEIVNSVKGCGK
>ENST00000647887.1|MNV-5017-CCTTA-C|6
EIMTFQLKTLK
>FUSION-ENST00000538971.6:272657-ENST00000592058.3:5258|362
LIDKPPLYIS
>FUSION-ENST00000538971.6:272657-ENST00000592058.3:5258|1266
QVLFHSFMRTPQHRR
>FUSION-ENST00000538971.6:272657-ENST00000592058.3:5258|845
NNESKVLRLVNSIVPVLISQF
>ENST00000490608.1|SNV-12729-C-T|1
GGFTTGAASGGAALCPHA
>ENST00000673753.1|SNV-2913-G-A|5
GCECGCWMIIR
>FUSION-ENST00000538971.6:272657-ENST00000592058.3:5258|437
FEYMYTLWNDQIR
>FUSION-ENST00000538971.6:272657-ENST00000592058.3:5258|758
MHGLYFTLLIITFYFCWLSKDVL
>ENST00000315765.10|SNV-72192-C-T|3
TENWIGFQYK
>FUSION-ENST00000538971.6:272657-ENST00000592058.3:5258|903
MAYGQTALSHRR
>FUSION-ENST00000538971.6:272657-ENST00000592058.3:5258|497
VTDHNGKVCI
>ENST00000318238.9|SNV-16204-C-A|2
NLQSDMKR
>FUSION-ENST00000538971.6:272657-ENST00000592058.3:5258|975
IYMCRSFDPAIPCRR
>ENST00000487010.1|SNV-34600-G-T|1
ATRPSWTSWFPWSLLWWCWSR
>FUSION-ENST00000538971.6:272657-ENST00000592058.3:5258|1099
FEIVPNK
>FUSION-ENST00000538971.6:272657-ENST00000592058.3:5258|1221
DHLRPEFKTSLSNIDPASK
>ENST00000323702.9|SNV-40361-C-T|1
TLAFRPDQTLRGSHHMYDREQR
>ENST00000283441.12|SNV-3428-A-G|4
CVSGFDR
>ENST00000360509.10|SNV-149134-G-A|5
LVNMPLELACRVGSSFRIESIHNK
>ENST00000606712.1|SNV-182880-T-G|6
KDLLDVADVTYEK
>FUSION-ENST00000622592.1:122-ENST00000624813.1:2199|1
YVSSVLWVFPRATRNE
>FUSION-ENST00000543086.7:272657-ENST00000592058.3:5258|8
QAPLRSRQVVSLQK
>FUSION-ENST00000538971.6:272657-ENST00000592058.3:5258|2
KSFADNCL
>FUSION-ENST00000538971.6:272657-ENST00000592058.3:5258|201
TLVTISRR
>FUSION-ENST00000538971.6:272657-ENST00000592058.3:5258|1282
MATLLFNSR
>FUSION-ENST00000538971.6:272657-ENST00000592058.3:5258|997
FASCYFI
>FUSION-ENST00000538971.6:272657-ENST00000592058.3:5258|847
GHWWKNNESKVLR
>ENST00000005226.12|SNV-34835-T-G|1
VPAPPVLPLSGHVSASSSPWGQR
>FUSION-ENST00000538971.6:272657-ENST00000592058.3:5258|96
LFFQSGEKNLT
>ENST00000510003.5|SNV-112221-G-C|5
LRRQHQTATSGPSTYNPQQQNPNQK
>ENST00000534432.1|SNV-9380-G-A|3
MESGKHAGLGVPVPPSLGKPR
>FUSION-ENST00000538971.6:272657-ENST00000592058.3:5258|1194
MDFLLSLSTF
>ENST00000215904.7|SNV-124-G-A|1
AQGILFDCDGVLWNGER
>FUSION-ENST00000538971.6:272657-ENST00000592058.3:5258|350
EGLYSVGANRL
>ENST00000327423.11|SNV-36247-C-A|2
ACHPQENSSDRHLPLTVK
>ENST00000452085.7|SNV-182880-T-G|3
DLLDVADVTYEK
>FUSION-ENST00000538971.6:272657-ENST00000592058.3:5258|980
MLSPWPPRVLGL
>FUSION-ENST00000613075.4:3093-ENST00000561672.1:54399|3
LVAPEVSDGADNLRK
>ENST00000568768.5|SNV-75381-G-A|1
AHSSRCFWARSK
>FUSION-ENST00000538971.6:272657-ENST00000592058.3:5258|343
IGLYEPYK
>ENST00000361752.8|SNV-152758-G-A|5
RHDMHVHPYQR
>FUSION-ENST00000538971.6:272657-ENST00000592058.3:5258|1241
DVIHSNTVK
>ENST00000560194.1|SNV-5160-A-G|2
MQHGSGNGNRTAGC
>FUSION-ENST00000538971.6:272657-ENST00000592058.3:5258|428
MLVLFISITDQR
>FUSION-ENST00000538971.6:272657-ENST00000592058.3:5258|722
NLDLSVSFK
>ENST00000341861.9|SNV-16929-A-G|2
PLLDLFQAALDYGMYSREEELLR
>FUSION-ENST00000538971.6:272657-ENST00000592058.3:5258|15
NSAFCRVLFDFLIDQHSPLRK
>FUSION-ENST00000538971.6:272657-ENST00000592058.3:5258|717
YRRFNFTHF
>FUSION-ENST00000538971.6:272657-ENST00000592058.3:5258|243
VESLLHLGHQEALSR
>ENST00000367749.4|SNV-27358-G-A|1
VFFGPCTPYQYRLMGPGKWDGAR
>ENST00000429976.5|SNV-89821-C-G|4
GVAFRFSDLGSLFHYASRNTIDK
>ENST00000429976.5|SNV-89821-C-G|2
FSDLGSLFHYASRNTIDK
>FUSION-ENST00000538971.6:272657-ENST00000592058.3:5258|692
LETVMLHETNK
>FUSION-ENST00000538971.6:272657-ENST00000592058.3:5258|259
KVGEYGLFEGENVL
>FUSION-ENST00000538971.6:272657-ENST00000592058.3:5258|883
MNPLIQGTERDTISFLCYSFQK
>FUSION-ENST00000538971.6:272657-ENST00000592058.3:5258|30
IGEWFSK
>ENST00000544615.5|SNV-6399-G-T|3
MPTRPLPEMKGSGASGK
>ENST00000673753.1|SNV-2913-G-A|15
LDDYKEISAGDEGEFR
>FUSION-ENST00000538971.6:272657-ENST00000592058.3:5258|977
IYMCRSFDPAIPCR
>ENST00000567297.5|SNV-8516-A-G|3
FQNPAGASFFVK
>ENST00000509154.6|SNV-112221-G-C|3
KVEKTTPDCHLR
>FUSION-ENST00000538971.6:272657-ENST00000592058.3:5258|690
LETVMLHETNKLLSLK
>FUSION-ENST00000538971.6:272657-ENST00000592058.3:5258|312
VGKMVWVR
>ENST00000552577.5|SNV-7800-G-A|1
HLLPWGSTAPGVYSTGSRPHVLR
>FUSION-ENST00000538971.6:272657-ENST00000592058.3:5258|1229
EVRNSWR
>ENST00000531967.5|INDEL-16553-A-AA|1
KYFLFRI
>FUSION-ENST00000380877.7:54620-ENST00000557973.1:952|3
VPHEQAGEGRR
>ENST00000648506.1|SNV-2259-A-G|3
FPVFSGCFQELREK
>FUSION-ENST00000538971.6:272657-ENST00000592058.3:5258|76
MVLAQEESARTNAEKQAPLR
>FUSION-ENST00000538971.6:272657-ENST00000592058.3:5258|526
MKHLCFSL
>ENST00000446604.6|MNV-58925-GG-G|4
MHWLHPTPEKQTWQDYILELKVK
>ENST00000422841.5|SNV-28397-C-A|7
FPSNPSG
>ENST00000435313.6|SNV-239478-G-T|4
STTPRSIWCITSTTSTSTGRR
>FUSION-ENST00000538971.6:272657-ENST00000592058.3:5258|815
DVANQVDRSKD
>ENST00000263321.6|SNV-107071-C-A|3
DLGYDYSYLKDSDPDSFQDYIK
>ENST00000356239.8|SNV-136140-A-C|2
FFKDDMEK
>ENST00000646065.1|SNV-264329-G-A|3
DEKDLNEEQEIFTELMQVIEQRDK
>FUSION-ENST00000538971.6:272657-ENST00000592058.3:5258|440
MVMFEYMYTLWNDQIR
>FUSION-ENST00000538971.6:272657-ENST00000592058.3:5258|1073
ANIQITTKLLKICGR
>FUSION-ENST00000538971.6:272657-ENST00000592058.3:5258|119
MGIDHSIL
>FUSION-ENST00000538971.6:272657-ENST00000592058.3:5258|725
QLSAASFIRAFNAIHEGSALMT
>FUSION-ENST00000538971.6:272657-ENST00000592058.3:5258|1100
MFEIVPNK
>ENST00000342740.6|SNV-8177-A-G|5
TEDVWQKIQWCLVRNNR
>FUSION-ENST00000538971.6:272657-ENST00000592058.3:5258|1269
MQVLFHSFMRTPQHR
>ENST00000282538.9|SNV-50510-T-A|5
KIPEELEK
>ENST00000465673.5|SNV-17423-A-T|9
MIMTGMK
>FUSION-ENST00000538971.6:272657-ENST00000592058.3:5258|580
MNKITLGTKIIK
>FUSION-ENST00000538971.6:272657-ENST00000592058.3:5258|754
MLIDFNCIYR
>ENST00000434383.6|SNV-42936-G-C|2
NWNCTGGWRLR
>ENST00000549770.1|SNV-625783-G-A|3
TVSIYLGLSQVSK
>ENST00000460719.5|SNV-22136-C-T|3
IGFRLCNLLKLPK
>FUSION-ENST00000538971.6:272657-ENST00000592058.3:5258|713
MFSALLEHCLMEKQ
>ENST00000544307.1|SNV-281335-T-A|3
MVQLNVKNSIFSGQMV
>FUSION-ENST00000538971.6:272657-ENST00000592058.3:5258|267
SLSFFMAA
>ENST00000612742.4|SNV-95536-A-G|5
SSGSSEGQSKTESDFSDLDSEK
>FUSION-ENST00000538971.6:272657-ENST00000592058.3:5258|1168
MIDTKVMKK
>ENST00000473565.5|SNV-3279-C-G|10
CVIGIIWKAGL
>FUSION-ENST00000538971.6:272657-ENST00000592058.3:5258|239
MMSIFQVCWLHK
>ENST00000331497.3|SNV-5556-C-A|10
TLTWEAMEQIRYLHEEFPEYWSVPR
>FUSION-ENST00000538971.6:272657-ENST00000592058.3:5258|176
GQERVIINIT
>FUSION-ENST00000538971.6:272657-ENST00000592058.3:5258|651
CNDQIWVIRVLIPSSIYHFSVLGTL
>FUSION-ENST00000538971.6:272657-ENST00000592058.3:5258|646
MEKCAYK
>FUSION-ENST00000538971.6:272657-ENST00000592058.3:5258|279
RCLVFCSCVSLLRIR
>ENST00000648855.1|SNV-5183-A-G|4
MCKVAISWSGGWHHAKK
>FUSION-ENST00000538971.6:272657-ENST00000592058.3:5258|992
TCTYIKKYNLVLYILYFNK
>FUSION-ENST00000538971.6:272657-ENST00000592058.3:5258|978
MIYMCRSFDPAIPCR
>FUSION-ENST00000538971.6:272657-ENST00000592058.3:5258|298
MCHIAFYRFISYVKNCSN
>FUSION-ENST00000538971.6:272657-ENST00000592058.3:5258|28
IGEWFSKSCSFVLCIFKR
>ENST00000642782.1|SNV-24723-G-A|3
MKQVPAPTSTLKSHSHV
>FUSION-ENST00000538971.6:272657-ENST00000592058.3:5258|791
HVLRPSGTLSHGKTIK
>FUSION-ENST00000538971.6:272657-ENST00000592058.3:5258|1112
MGCMILSFLYFCMFEIVPNK
>FUSION-ENST00000538971.6:272657-ENST00000592058.3:5258|781
CKFWDILR
>ENST00000422841.5|SNV-28397-C-A|1
IVLAAMEILAFEPLHTFRGKK
>FUSION-ENST00000538971.6:272657-ENST00000592058.3:5258|95
MTGLKSWK
>FUSION-ENST00000538971.6:272657-ENST00000592058.3:5258|107
LLTALFHVGLTAGK
>ENST00000418532.6|SNV-21890-C-T|1
FLTPLQWCRHVLDNPTPEMEAARR
>FUSION-ENST00000538971.6:272657-ENST00000592058.3:5258|603
TRLNITF
>FUSION-ENST00000538971.6:272657-ENST00000592058.3:5258|38
MNITYSTK
>FUSION-ENST00000538971.6:272657-ENST00000592058.3:5258|354
KQEFKEGLYSVGANR
>FUSION-ENST00000538971.6:272657-ENST00000592058.3:5258|667
MCYNTSTIISIIVIAIRR
>ENST00000382496.10|SNV-208308-G-A|1
NAVNFSQLTFDPGQKELVVGAR
>FUSION-ENST00000538971.6:272657-ENST00000592058.3:5258|570
IIKNWTTK
>FUSION-ENST00000538971.6:272657-ENST00000592058.3:5258|231
CLPGLLFSFHSK
>FUSION-ENST00000538971.6:272657-ENST00000592058.3:5258|173
MKVREIFAVFFLLYFTILV
>ENST00000434383.6|SNV-42936-G-C|5
RNWNCTGGWR
>FUSION-ENST00000538971.6:272657-ENST00000592058.3:5258|332
MQLPCTPESLALVR
>FUSION-ENST00000538971.6:272657-ENST00000592058.3:5258|920
NTYVQGDL
>FUSION-ENST00000538971.6:272657-ENST00000592058.3:5258|384
GWGRGRQNK
>ENST00000614189.4|SNV-98315-G-C|2
NNGQSGDNVVKRLMK
>FUSION-ENST00000538971.6:272657-ENST00000592058.3:5258|1268
QVLFHSFMRTPQHR
>ENST00000614189.4|SNV-98315-G-C|1
LMKKFIR
>FUSION-ENST00000538971.6:272657-ENST00000592058.3:5258|163
HDVSYSLL
>FUSION-ENST00000538971.6:272657-ENST00000592058.3:5258|286
MSENMRCLVFCSCVSLLR
>FUSION-ENST00000538971.6:272657-ENST00000592058.3:5258|568
LTVLVSLNITR
>FUSION-ENST00000538971.6:272657-ENST00000592058.3:5258|268
MSLSFFMAA
>FUSION-ENST00000538971.6:272657-ENST00000592058.3:5258|160
ASQQREGRAQQTTFVFFCFVLFCFV
>FUSION-ENST00000538971.6:272657-ENST00000592058.3:5258|1142
ELVSSVFK
>FUSION-ENST00000538971.6:272657-ENST00000592058.3:5258|979
LSPWPPRVLGL
>ENST00000379441.7|SNV-30854-C-T|2
EEVIKAKPACK
>ENST00000321356.9|SNV-3279-C-G|1
HYLESRSINEKDYHSR
>FUSION-ENST00000538971.6:272657-ENST00000592058.3:5258|785
GEGNILGNK
>FUSION-ENST00000538971.6:272657-ENST00000592058.3:5258|411
LECSGVISAHCKFCLPGSR
>FUSION-ENST00000538971.6:272657-ENST00000592058.3:5258|262
CHICLIQSIADGHLGWFQVVAIVNR
>FUSION-ENST00000538971.6:272657-ENST00000592058.3:5258|328
MQLPCTPESLALVRASLRVVMTLK
>ENST00000465673.5|SNV-17423-A-T|10
AGLLMIMTGMKNSTQCGSGET
>ENST00000382496.10|SNV-208308-G-A|5
EFRAKNAVNFSQLTFDPGQK
>ENST00000303130.4|SNV-305125-C-A|2
EHRLDYCPEVTFPLNK
>FUSION-ENST00000538971.6:272657-ENST00000592058.3:5258|688
LETVMLHETNKLLSLKK
>ENST00000476400.1|SNV-40715-T-G|6
EKLTSGELKK
>FUSION-ENST00000538971.6:272657-ENST00000592058.3:5258|971
CRSFDPAIPCRR
>FUSION-ENST00000538971.6:272657-ENST00000592058.3:5258|227
CLPGLLFSFHSKQLTYIFRYQLSK
>ENST00000442822.6|SNV-78435-A-G|4
SQSGVSKGQEAQVEK
>FUSION-ENST00000538971.6:272657-ENST00000592058.3:5258|788
MGEGNILGNK
>FUSION-ENST00000543086.7:272657-ENST00000592058.3:5258|11
TNAEKQAPLR
>FUSION-ENST00000538971.6:272657-ENST00000592058.3:5258|1090
MFIIYHVKK
>FUSION-ENST00000538971.6:272657-ENST00000592058.3:5258|546
MGYLYSMLCK
>ENST00000434383.6|SNV-42936-G-C|4
RNWNCTGGWRLR
>ENST00000462893.1|SNV-35914-C-T|3
KHSGKEYFK
>FUSION-ENST00000538971.6:272657-ENST00000592058.3:5258|299
MMCHIAFYRFISYVKNCSN
>FUSION-ENST00000538971.6:272657-ENST00000592058.3:5258|804
MRQTDGCES
>ENST00000528243.1|SNV-107071-C-A|6
IWAMTIAI
>ENST00000527357.5|SNV-8289-C-A|7
VILGSKSSSPLGPLRR
>FUSION-ENST00000538971.6:272657-ENST00000592058.3:5258|541
KYICFCFDFGF
>ENST00000282516.13|SNV-108260-T-G|5
SDPELSKSEMKQR
>FUSION-ENST00000538971.6:272657-ENST00000592058.3:5258|793
RHVLRPSGTLSHGKTIK
>FUSION-ENST00000538971.6:272657-ENST00000592058.3:5258|522
RECGRLLLWIIFVK
>FUSION-ENST00000538971.6:272657-ENST00000592058.3:5258|694
SLDFTSSETVYVKS
>ENST00000263932.7|SNV-52311-C-T|3
CTACVSCSRDDLVEKTPCAWNFSR
>FUSION-ENST00000538971.6:272657-ENST00000592058.3:5258|245
TSHGYQKT
>ENST00000471239.1|SNV-316699-G-C|4
SPSKEPPSWK
>FUSION-ENST00000538971.6:272657-ENST00000592058.3:5258|1032
QHFISGTCASVDFHIPGEC
>ENST00000606712.1|SNV-182880-T-G|5
MKDLLDVADVTYEKHK
>ENST00000648506.1|SNV-2259-A-G|6
MFPVFSGCFQELR
>ENST00000465673.5|SNV-17423-A-T|8
MIMTGMKNSTQCGSGET
>FUSION-ENST00000538971.6:272657-ENST00000592058.3:5258|1306
LQNEGVDYR
>ENST00000646065.1|SNV-264329-G-A|2
DLNEEQEIFTELMQVIEQR
>ENST00000341156.9|SNV-4514-T-C|1
VSGPYVEHYLTPFGKGWFAGR
>FUSION-ENST00000538971.6:272657-ENST00000592058.3:5258|710
YALLLLQNLFPVDFQFYYIK
>FUSION-ENST00000538971.6:272657-ENST00000592058.3:5258|583
MMNKITLGTK
>FUSION-ENST00000538971.6:272657-ENST00000592058.3:5258|378
MKSTSLK
>FUSION-ENST00000538971.6:272657-ENST00000592058.3:5258|365
VSHCGFDLHFSNDQ
>FUSION-ENST00000538971.6:272657-ENST00000592058.3:5258|99
MLFFQSGEK
>FUSION-ENST00000538971.6:272657-ENST00000592058.3:5258|1008
ERCYNFLVKGGTHFIR
>ENST00000445445.5|SNV-4490-C-G|5
ALLDQEGNRRHSSVIDIDSVR
>ENST00000471546.5|SNV-26024-A-G|4
RRLAQEK
>ENST00000606712.1|SNV-182880-T-G|7
MKDLLDVADVTYEK
>ENST00000398958.6|SNV-29932-G-C|4
GGRQGLEPLLVPKCVMLK
>ENST00000318238.9|SNV-16204-C-A|5
FTSHLKNLQSDMK
>FUSION-ENST00000538971.6:272657-ENST00000592058.3:5258|1174
MVVGETLAIF
>ENST00000446604.6|MNV-58925-GG-G|5
HWLHPTPEKQTWQDYILELK
>FUSION-ENST00000538971.6:272657-ENST00000592058.3:5258|263
EVLYLLFLRLSF
>ENST00000246646.4|SNV-2195-G-A|4
LRIELDIEPTINLNR
>ENST00000481073.5|SNV-45616-G-T|6
MVSRMAKPEELLVVENDQGEVVR
>ENST00000345988.7|SNV-75601-G-A|3
IWALEEENAKVVVQKK
>FUSION-ENST00000538971.6:272657-ENST00000592058.3:5258|1030
NSFGNLIR
>ENST00000297848.8|SNV-250273-C-T|4
GPKGQQGELGPK
>FUSION-ENST00000538971.6:272657-ENST00000592058.3:5258|1015
FCVLNFWLFR
>ENST00000222390.11|SNV-25409-C-T|5
ICQRWDHQIPHR
>FUSION-ENST00000538971.6:272657-ENST00000592058.3:5258|1254
YSRPSWLMLILATR
>FUSION-ENST00000538971.6:272657-ENST00000592058.3:5258|786
MGEGNILGNKFR
>FUSION-ENST00000538971.6:272657-ENST00000592058.3:5258|764
NSNVARDKQASFS
>ENST00000315765.10|SNV-72191-T-A|5
HGDIFMNRTENWIGTQYK
>FUSION-ENST00000538971.6:272657-ENST00000592058.3:5258|82
ERTFNKQTALS
>ENST00000541696.1|SNV-152758-G-A|1
SILTKGL
>ENST00000448223.7|SNV-79039-G-C|2
FQSIPGLSTMK
>ENST00000482953.5|SNV-46053-G-A|7
MLRKNGDSLQK
>ENST00000543555.6|SNV-79806-C-A|3
KLKAEVIAK
>FUSION-ENST00000538971.6:272657-ENST00000592058.3:5258|379
MGFAFFL
>FUSION-ENST00000538971.6:272657-ENST00000592058.3:5258|696
NTTYPSFLDLPGG
>FUSION-ENST00000538971.6:272657-ENST00000592058.3:5258|1190
LLGSYKDGQR
>ENST00000535225.6|SNV-71118-C-G|2
IERPKNVPSQEK
>FUSION-ENST00000538971.6:272657-ENST00000592058.3:5258|628
LLVMCAAFK
>FUSION-ENST00000538971.6:272657-ENST00000592058.3:5258|1067
LFIVFTYK
>FUSION-ENST00000538971.6:272657-ENST00000592058.3:5258|512
SELAFFLLQK
>ENST00000496432.6|SNV-140999-G-T|3
APTITAFR
>FUSION-ENST00000538971.6:272657-ENST00000592058.3:5258|254
MWSSEQKYVKSVAFHDSQV
>FUSION-ENST00000538971.6:272657-ENST00000592058.3:5258|886
NWSIVGIPEIICVFLCYHFSLLFL
>FUSION-ENST00000538971.6:272657-ENST00000592058.3:5258|813
AIISRVIPRPR
>ENST00000513000.5|SNV-818541-G-T|4
EGCRIENLLK
>FUSION-ENST00000538971.6:272657-ENST00000592058.3:5258|502
NIRVTDHNGK
>FUSION-ENST00000538971.6:272657-ENST00000592058.3:5258|740
MSWYFTYSWYFINAY
>FUSION-ENST00000538971.6:272657-ENST00000592058.3:5258|355
MRKQEFK
>ENST00000411829.6|SNV-8289-C-A|3
VIFPPGATEETR
>FUSION-ENST00000538971.6:272657-ENST00000592058.3:5258|1082
NIKYFLK
>FUSION-ENST00000538971.6:272657-ENST00000592058.3:5258|493
DSLKGLPSSPSTRPLKVVTQTSCR
>FUSION-ENST00000538971.6:272657-ENST00000592058.3:5258|323
QPGGEEQRPLATSCTTLPAM
>ENST00000460719.5|SNV-22136-C-T|5
ASQKIGFRLCNLLK
>FUSION-ENST00000538971.6:272657-ENST00000592058.3:5258|885
MNPLIQGTER
>FUSION-ENST00000538971.6:272657-ENST00000592058.3:5258|472
CSLVLTELTSR
>ENST00000489354.3|SNV-14144-G-T|1
QYNHPDGFEGKR
>ENST00000521946.5|SNV-135191-T-C|1
TLIFVCLFLFVVQVQNQDQ
>FUSION-ENST00000538971.6:272657-ENST00000592058.3:5258|1315
TLLFTSFSHSSFM
>FUSION-ENST00000538971.6:272657-ENST00000592058.3:5258|749
SVTCILAWSLSLFGLL
>FUSION-ENST00000538971.6:272657-ENST00000592058.3:5258|888
VKNTYNMIISR
>ENST00000290122.8|SNV-5801-G-A|4
HCSRWNWWDSTVKK
>ENST00000673753.1|SNV-2913-G-A|2
MIIRRSVPGMR
>FUSION-ENST00000538971.6:272657-ENST00000592058.3:5258|1220
DHLRPEFKTSLSNIDPASKK
>FUSION-ENST00000538971.6:272657-ENST00000592058.3:5258|677
MECCGAVRQLSR
>ENST00000315765.10|SNV-72192-C-T|2
TENWIGFQYKK
>FUSION-ENST00000538971.6:272657-ENST00000592058.3:5258|778
MMKDKER
>FUSION-ENST00000538971.6:272657-ENST00000592058.3:5258|1328
MLFFSSSLSSSFFSF
>ENST00000471546.5|SNV-26024-A-G|3
RLAQEKYLR
>FUSION-ENST00000538971.6:272657-ENST00000592058.3:5258|431
LGQVHGIK
>ENST00000282538.9|SNV-50510-T-A|7
AASFLGIGTENVCFVETDGRGKK
>ENST00000458674.2|SNV-108314-T-G|1
AHARLRFR
>ENST00000398958.6|SNV-29932-G-C|3
QGLEPLLVPK
>FUSION-ENST00000538971.6:272657-ENST00000592058.3:5258|1038
RSGDRDHPG
>FUSION-ENST00000487273.7:45249-ENST00000519640.5:34759|13
NLAMGAGAVGALQLTYISK
>ENST00000315765.10|SNV-72191-T-A|6
GERHGDIFMNRTENWIGTQYK
>FUSION-ENST00000538971.6:272657-ENST00000592058.3:5258|605
AKTRLNITF
>FUSION-ENST00000538971.6:272657-ENST00000592058.3:5258|283
SENMRCLVFCSCVSLLRIR
>FUSION-ENST00000538971.6:272657-ENST00000592058.3:5258|896
MLSSSLASLFQVEVTVCQR
>FUSION-ENST00000538971.6:272657-ENST00000592058.3:5258|1116
GARMKGLSLA
>FUSION-ENST00000538971.6:272657-ENST00000592058.3:5258|1271
MQVLFHSFMR
>ENST00000647606.1|SNV-5183-A-G|1
VAISWSGGWHHAKKLLENR
>ENST00000644225.1|SNV-59861-G-T|6
MSRATPWWAVCWSTR
>ENST00000310396.10|SNV-111384-C-T|3
KKCFTVK
>ENST00000554581.5|SNV-22266-C-T|2
FYGAEIVSALDYLHLEKNVVYR
>FUSION-ENST00000538971.6:272657-ENST00000592058.3:5258|1161
MSLKTDK
>ENST00000377961.3|SNV-49064-G-A|4
EILLRHCNVNK
>FUSION-ENST00000538971.6:272657-ENST00000592058.3:5258|460
VLRDVLGVVSWELL
>ENST00000445445.5|SNV-4490-C-G|3
RHSSVIDIDSVRL
>FUSION-ENST00000538971.6:272657-ENST00000592058.3:5258|599
TSQKLHLLIPSHW
>FUSION-ENST00000538971.6:272657-ENST00000592058.3:5258|123
ILKSNMTSYWLTHFQGSW
>ENST00000505127.5|SNV-143722-C-A|1
LAAAFSAYTTLFVLTAVVLFC
>ENST00000283441.12|SNV-3428-A-G|6
HCISCNKCVSGFDR
>FUSION-ENST00000538971.6:272657-ENST00000592058.3:5258|1016
MFCVLNFWLFR
>ENST00000529579.5|SNV-101655-A-G|2
HLLVQQKK
>ENST00000476400.1|SNV-40715-T-G|4
LTSGELKK
>FUSION-ENST00000538971.6:272657-ENST00000592058.3:5258|652
CNDQIWVIR
>FUSION-ENST00000538971.6:272657-ENST00000592058.3:5258|211
YFILFTQIILTCLRIIVTSLILF
>FUSION-ENST00000538971.6:272657-ENST00000592058.3:5258|1148
EKSTGLQVR
>FUSION-ENST00000538971.6:272657-ENST00000592058.3:5258|1173
VVGETLAIF
>FUSION-ENST00000538971.6:272657-ENST00000592058.3:5258|732
LFYFCRIFFLWISSFTT
>FUSION-ENST00000538971.6:272657-ENST00000592058.3:5258|540
YICFCFDFGF
>ENST00000434383.6|SNV-42936-G-C|6
RRNWNCTGGWR
>ENST00000262518.9|SNV-40098-A-G|4
LPGRLVAVVEEKELVR
>FUSION-ENST00000538971.6:272657-ENST00000592058.3:5258|933
SSYFNHFYHNVLCFK
>ENST00000374829.2|SNV-67996-A-G|1
LTTATRRSLLCPCATRPTAGR
>FUSION-ENST00000538971.6:272657-ENST00000592058.3:5258|222
SVCSYPLPIF
>FUSION-ENST00000538971.6:272657-ENST00000592058.3:5258|678
ECCGAVR
>FUSION-ENST00000538971.6:272657-ENST00000592058.3:5258|131
MDFLKEKMYFSM
>ENST00000321356.9|SNV-3279-C-G|7
CKYNHSKMCDR
>FUSION-ENST00000538971.6:272657-ENST00000592058.3:5258|335
APASEATSQK
>FUSION-ENST00000538971.6:272657-ENST00000592058.3:5258|144
YDFLKLSVACPILISSYI
>ENST00000465673.5|SNV-17423-A-T|12
AGLLMIMTGMK
>ENST00000331497.3|SNV-5556-C-A|3
RNFQSTGQFPGWLKALMSALM
>FUSION-ENST00000538971.6:272657-ENST00000592058.3:5258|334
ILMQLPCTPESLALVR
>FUSION-ENST00000538971.6:272657-ENST00000592058.3:5258|822
TASQKNK
>ENST00000648640.1|SNV-1900-C-G|1
KEVKPKIPK
>ENST00000334126.11|SNV-64751-C-T|2
TPQKKPEVIGSVSLSL
>ENST00000380026.8|SNV-40078-G-C|2
ISQEVSRNLHMEENTGETK
>FUSION-ENST00000538971.6:272657-ENST00000592058.3:5258|742
MPVIPVLWEAEVGGSPEVRSSRPA
>ENST00000497045.1|SNV-12617-T-C|2
MLWAVFITTFML
>FUSION-ENST00000538971.6:272657-ENST00000592058.3:5258|1
SFADNCL
>ENST00000489354.3|SNV-14144-G-T|7
ANISIAANTIIQMDLR
>FUSION-ENST00000538971.6:272657-ENST00000592058.3:5258|525
KHLCFSL
>FUSION-ENST00000538971.6:272657-ENST00000592058.3:5258|619
NSYLKLGHFLPFR
>FUSION-ENST00000538971.6:272657-ENST00000592058.3:5258|852
KVRFSGW
>FUSION-ENST00000538971.6:272657-ENST00000592058.3:5258|324
TLKQPGGEEQRPLATSCTTLPAM
>FUSION-ENST00000538971.6:272657-ENST00000592058.3:5258|940
VTYNIIRNCKILK
>ENST00000562593.5|SNV-30173-C-A|1
DLFTNSLALAGLTPPSDR
>ENST00000489354.3|SNV-14144-G-T|5
FKGQYFHSRQYNHPDGFEGK
>FUSION-ENST00000538971.6:272657-ENST00000592058.3:5258|794
RHVLRPSGTLSHGK
>ENST00000283441.12|SNV-3428-A-G|3
CVSGFDRHCK
>FUSION-ENST00000538971.6:272657-ENST00000592058.3:5258|777
MAVKSLAFSK
>FUSION-ENST00000639998.1:491517-ENST00000297029.10:52224|3
AFISTSPGAGITGLRGKAR
>FUSION-ENST00000495538.5:14099-ENST00000265651.8:32459|16
KWVLMNMKR
>FUSION-ENST00000538971.6:272657-ENST00000592058.3:5258|478
NTKFARR
>FUSION-ENST00000538971.6:272657-ENST00000592058.3:5258|1081
NIKYFLKK
>FUSION-ENST00000538971.6:272657-ENST00000592058.3:5258|984
LVSNSWPQVMLSPWPPR
>ENST00000552943.5|SNV-1000-G-T|3
SSVCLSPTSSRSLSLLPR
>FUSION-ENST00000538971.6:272657-ENST00000592058.3:5258|305
FGECKCG
>FUSION-ENST00000538971.6:272657-ENST00000592058.3:5258|1246
AMCKLHRDVIHSNTVK
>FUSION-ENST00000538971.6:272657-ENST00000592058.3:5258|1134
VYTYGPSYCRG
>FUSION-ENST00000538971.6:272657-ENST00000592058.3:5258|1137
MVYTYGPSYCR
>ENST00000554581.5|SNV-22266-C-T|3
FYGAEIVSALDYLHLEK
>ENST00000462893.1|SNV-35914-C-T|4
MKHSGKEYFK
>ENST00000552943.5|SNV-1001-G-T|3
EFKSTSTWLQFPLVLEARTPQR
>ENST00000400889.3|SNV-957-G-A|3
FCKQVLSSK
>ENST00000504176.6|SNV-143722-C-A|1
LAAAFSAYTTLFVLTAVNIR
>FUSION-ENST00000538971.6:272657-ENST00000592058.3:5258|342
IGLYEPYKK
>ENST00000541696.1|SNV-152758-G-A|3
HVHPYQRIVTADRAATGN
>ENST00000371321.9|SNV-90147-T-G|1
MELFLFLTFILQNFNLKSLMDPK
>FUSION-ENST00000538971.6:272657-ENST00000592058.3:5258|373
MIYNPLGYIPSNGIAGSNGISSSR
>FUSION-ENST00000538971.6:272657-ENST00000592058.3:5258|1020
KTWYSRSI
>ENST00000511552.5|SNV-18539-C-T|3
AQAWKMTWWGILQGTTSGCWWFSFR
>FUSION-ENST00000538971.6:272657-ENST00000592058.3:5258|443
MSVTHSTFLNFGLPELFKQSKIAK
>ENST00000452085.7|SNV-182880-T-G|2
DLLDVADVTYEKHK
>FUSION-ENST00000538971.6:272657-ENST00000592058.3:5258|809
MEIDQKKITMR
>ENST00000352171.11|SNV-38438-A-G|2
LRNGLQALLISDLSNMEGK
>FUSION-ENST00000538971.6:272657-ENST00000592058.3:5258|18
MNSAFCRVLFDFLIDQHSPLR
>ENST00000606893.5|SNV-377-G-A|2
SAAIAALAASYGSGSGSESDSDSK
>FUSION-ENST00000538971.6:272657-ENST00000592058.3:5258|424
MCSDCSTPTYE
>FUSION-ENST00000538971.6:272657-ENST00000592058.3:5258|1186
NEGAITGLG
>FUSION-ENST00000538971.6:272657-ENST00000592058.3:5258|386
MLRGWGRGR
>FUSION-ENST00000538971.6:272657-ENST00000592058.3:5258|404
MLARMVSIS
>ENST00000568894.5|SNV-8516-A-G|2
SNVPKPSWCQLFR
>FUSION-ENST00000538971.6:272657-ENST00000592058.3:5258|585
IYSVLGLGKLHVLAQVSHTQLP
>FUSION-ENST00000538971.6:272657-ENST00000592058.3:5258|1224
MKDHLRPEFKTSLSNIDPASK
>ENST00000370830.4|SNV-81275-T-A|1
NLGLQLCAETGDGRSINVK
>FUSION-ENST00000538971.6:272657-ENST00000592058.3:5258|905
MAYGQTALSHR
>ENST00000456341.2|SNV-1836-C-T|4
MGASLCPWKAER
>FUSION-ENST00000538971.6:272657-ENST00000592058.3:5258|1265
MRTPQHR
>FUSION-ENST00000538971.6:272657-ENST00000592058.3:5258|880
DTISFLCYSFQKCVASFQ
>FUSION-ENST00000538971.6:272657-ENST00000592058.3:5258|81
TFNKQTALS
>FUSION-ENST00000538971.6:272657-ENST00000592058.3:5258|1277
ATLLFNSRKYLFYDK
>ENST00000310513.10|SNV-76662-T-G|4
DLRELCEQYGAVYEINVLR
>FUSION-ENST00000538971.6:272657-ENST00000592058.3:5258|939
DSKHFFVIYHGLR
>FUSION-ENST00000538971.6:272657-ENST00000592058.3:5258|498
VTDHNGK
>FUSION-ENST00000538971.6:272657-ENST00000592058.3:5258|13
VLFDFLIDQHSPLRK
>FUSION-ENST00000613075.4:3093-ENST00000561672.1:54399|5
SLYYRLVAPEVSDGADNLRK
>ENST00000572933.5|SNV-60752-C-A|1
QNNTQFQYNYEYLGNSGR
>FUSION-ENST00000538971.6:272657-ENST00000592058.3:5258|859
IHFFSIFHSLNTSDSTKSNSFWQK
>ENST00000546849.1|SNV-625783-G-A|1
TVSIYLGLSQAQTLCSPLQSHR
>ENST00000378024.9|SNV-29971-G-A|1
RPKVKGDVDVSLPK
>FUSION-ENST00000538971.6:272657-ENST00000592058.3:5258|772
LSSYRCIR
>ENST00000644225.1|SNV-59861-G-T|4
MSRATPWWAVCWSTRRP
>FUSION-ENST00000538971.6:272657-ENST00000592058.3:5258|414
SLILLPR
>FUSION-ENST00000538971.6:272657-ENST00000592058.3:5258|92
TGLKSWKK
>FUSION-ENST00000538971.6:272657-ENST00000592058.3:5258|513
YWEWYHGSCYRVQSLPVNLPE
>FUSION-ENST00000538971.6:272657-ENST00000592058.3:5258|164
YVKHDVSYSLL
>ENST00000485021.1|SNV-5927-A-G|5
SFQPPPLVKKMTLLR
>FUSION-ENST00000538971.6:272657-ENST00000592058.3:5258|689
MLETVMLHETNKLLSLKK
>ENST00000340112.3|INDEL-536-A-AA|3
SKYSETWLALIERGGCTFNTEN
>ENST00000359486.7|SNV-133677-G-T|1
LHRSEDCGGGPRSLSR
>FUSION-ENST00000538971.6:272657-ENST00000592058.3:5258|459
DVLGVVSWELL
>FUSION-ENST00000538971.6:272657-ENST00000592058.3:5258|536
LWCCETALPKPMNIKNK
>FUSION-ENST00000538971.6:272657-ENST00000592058.3:5258|1180
NLHSNKFLGDDKIPGPGTTF
>ENST00000644225.1|SNV-59861-G-T|5
SRATPWWAVCWSTR
>ENST00000374829.2|SNV-67996-A-G|10
WWAVNERMSPWWTMLTTATRR
>ENST00000568768.5|SNV-75381-G-A|2
AHSSRCFWAR
>FUSION-ENST00000538971.6:272657-ENST00000592058.3:5258|1076
KANIQITTKLLK
>ENST00000456341.2|SNV-1836-C-T|7
PQGSLVWVLEMGASLCPWKAER
>ENST00000294016.8|SNV-150043-T-C|2
EMTRVVDDFNNNMLWFNFK
>ENST00000418310.5|SNV-38257-T-G|3
AGHLPLGPQLEQLDR
>FUSION-ENST00000538971.6:272657-ENST00000592058.3:5258|1273
MFSISSLSL
>FUSION-ENST00000538971.6:272657-ENST00000592058.3:5258|1287
KLMMSLFLGFQFNLPS
>FUSION-ENST00000538971.6:272657-ENST00000592058.3:5258|630
MQIVHFLRPQKQR
>FUSION-ENST00000538971.6:272657-ENST00000592058.3:5258|762
MIIVHCSLK
>ENST00000422841.5|SNV-28397-C-A|4
MIVLAAMEILAFEPLHTFRGK
>ENST00000485021.1|SNV-5927-A-G|3
MTLLRGK
>FUSION-ENST00000538971.6:272657-ENST00000592058.3:5258|400
MILMKSSGCVYMLR
>FUSION-ENST00000538971.6:272657-ENST00000592058.3:5258|783
MPDKCKFWDILR
>FUSION-ENST00000538971.6:272657-ENST00000592058.3:5258|645
MLILLFFK
>FUSION-ENST00000538971.6:272657-ENST00000592058.3:5258|248
MLLFRTSHGYQKT
>FUSION-ENST00000538971.6:272657-ENST00000592058.3:5258|500
NIRVTDHNGKVCI
>ENST00000508185.5|SNV-26929-A-G|3
KTDVRTQEGDLPVISINLLLT
>FUSION-ENST00000538971.6:272657-ENST00000592058.3:5258|644
LILLFFK
>ENST00000262715.10|SNV-5399-G-C|1
CLPTLSSLK
>FUSION-ENST00000538971.6:272657-ENST00000592058.3:5258|36
MNITYSTKM
>ENST00000513000.5|SNV-818541-G-T|5
REGCRIENLLK
>FUSION-ENST00000538971.6:272657-ENST00000592058.3:5258|916
MDRRLFLIEEFQLISIDGNRPK
>FUSION-ENST00000538971.6:272657-ENST00000592058.3:5258|118
GIDHSIL
>FUSION-ENST00000538971.6:272657-ENST00000592058.3:5258|301
MMCHIAFYRFISYVK
>FUSION-ENST00000538971.6:272657-ENST00000592058.3:5258|1152
CNSFKYREK
>FUSION-ENST00000538971.6:272657-ENST00000592058.3:5258|565
LTFVDELCLDLLLPYPLFLSLNV
>ENST00000377494.5|SNV-4490-C-G|2
HSSVIDIDSVPTYKWK
>FUSION-ENST00000538971.6:272657-ENST00000592058.3:5258|720
NLDLSVSFKYR
>FUSION-ENST00000538971.6:272657-ENST00000592058.3:5258|266
IIKEVLYLLFLR
>ENST00000362061.4|SNV-72531-C-G|2
GREAPEGMAR
>ENST00000460719.5|SNV-22136-C-T|2
LCNLLKLPK
>FUSION-ENST00000538971.6:272657-ENST00000592058.3:5258|1083
DLRNIKYFLK
>ENST00000554581.5|SNV-22266-C-T|1
FYGAEIVSALDYLHLEKNVVYRDLK
>FUSION-ENST00000538971.6:272657-ENST00000592058.3:5258|507
MVFLMNIRVTDHNGK
>FUSION-ENST00000538971.6:272657-ENST00000592058.3:5258|724
AFNAIHEGSALMT
>ENST00000513000.5|SNV-818541-G-T|2
IENLLKNIK
>ENST00000450565.8|SNV-2914-G-T|3
AAAAWYRPAVR
>FUSION-ENST00000613075.4:3093-ENST00000561672.1:54399|10
SEKELDR
>ENST00000489354.3|SNV-14144-G-T|8
GSKANISIAANTIIQMDLRENASW
>ENST00000006777.11|SNV-39473-A-C|2
GFTPVAFALLGVTTVRSR
>ENST00000441172.1|SNV-3387-C-T|3
MKASVVLSLFGYLVVPSGAYILGR
>ENST00000220514.8|SNV-221-C-G|2
GSSPLGPAGLGAEEPAAGR
>FUSION-ENST00000538971.6:272657-ENST00000592058.3:5258|271
MKIIKEVLYLLFLR
>ENST00000327423.11|SNV-36247-C-A|5
NACKACHPQENSSDR
>FUSION-ENST00000538971.6:272657-ENST00000592058.3:5258|27
SCSFVLCIFK
>ENST00000331380.4|SNV-414-G-C|2
VTIAQGGVLPNIQAVLLPNK
>ENST00000347486.8|SNV-12175-G-C|4
GFINDDDDEDER
>FUSION-ENST00000538971.6:272657-ENST00000592058.3:5258|336
MAPASEATSQK
>FUSION-ENST00000538971.6:272657-ENST00000592058.3:5258|738
MSRTFCHMHLSLVS
>ENST00000496432.6|SNV-140999-G-T|1
APTITAFRWAVTRCTR
>FUSION-ENST00000538971.6:272657-ENST00000592058.3:5258|1126
MWNLFNLTYKT
>FUSION-ENST00000538971.6:272657-ENST00000592058.3:5258|881
DTISFLCYSFQK
>FUSION-ENST00000538971.6:272657-ENST00000592058.3:5258|863
CQTNANSGTFYDITEQYTLNMSR
>FUSION-ENST00000538971.6:272657-ENST00000592058.3:5258|763
DKQASFS
>ENST00000280605.5|SNV-338-C-A|4
KLHRDLER
>ENST00000321356.9|SNV-3279-C-G|5
YNHSKMCDRHYLESR
>ENST00000356239.8|SNV-136140-A-C|1
FFKDDMEKLGLAIK
>ENST00000263321.6|SNV-107071-C-A|5
NGDFFISSKDLGYDYSYLK
>ENST00000263321.6|SNV-107071-C-A|1
DSDPDSFQDYIKSYLEQASR
>FUSION-ENST00000538971.6:272657-ENST00000592058.3:5258|87
IYILVFPR
>ENST00000465673.5|SNV-17423-A-T|11
MAGLLMIMTGMKNSTQCGSGET
>ENST00000441258.5|SNV-4490-C-G|2
RHSSVIDIDSVL
>FUSION-ENST00000538971.6:272657-ENST00000592058.3:5258|406
LSLPQPQTPPTGPSV
>FUSION-ENST00000538971.6:272657-ENST00000592058.3:5258|893
AVVLLFYFFSFLTLKNK
>FUSION-ENST00000538971.6:272657-ENST00000592058.3:5258|208
MYNPYMFCSLYLSFF
>ENST00000673753.1|SNV-2913-G-A|4
GCECGCWMIIRR
>ENST00000315765.10|SNV-72192-C-T|6
GERHGDIFMNRTENWIGFQYK
>FUSION-ENST00000538971.6:272657-ENST00000592058.3:5258|723
MNLDLSVSFK
>ENST00000297848.8|SNV-250273-C-T|1
GQQGELGPKGPDGPR
>ENST00000555414.5|SNV-1493-G-A|2
EETPDILCLQETK
>ENST00000321339.3|SNV-472-G-C|5
YFLHQSREETEHAEKLIR
>FUSION-ENST00000538971.6:272657-ENST00000592058.3:5258|1253
YSRPSWLMLILATREVR
>ENST00000267512.9|SNV-24723-G-A|1
QVPAPTSTLKSHSHV
>ENST00000648855.1|SNV-5183-A-G|3
CKVAISWSGGWHHAKK
>FUSION-ENST00000538971.6:272657-ENST00000592058.3:5258|255
WSSEQKYVK
>FUSION-ENST00000538971.6:272657-ENST00000592058.3:5258|232
MCLPGLLFSFHSK
>FUSION-ENST00000538971.6:272657-ENST00000592058.3:5258|1222
DHLRPEFK
>ENST00000496432.6|SNV-140999-G-T|4
GRAPTITAFRWAVTR
>FUSION-ENST00000538971.6:272657-ENST00000592058.3:5258|234
SIFQVCWLHKCLLLR
>ENST00000614189.4|SNV-98315-G-C|4
SDPQIAICLDCLRNNGQSGDNVVKR
>FUSION-ENST00000538971.6:272657-ENST00000592058.3:5258|566
CFPNVCSSTSAESFSCGFPVLLHK
>FUSION-ENST00000538971.6:272657-ENST00000592058.3:5258|294
FISYVKNCSN
>FUSION-ENST00000538971.6:272657-ENST00000592058.3:5258|52
KLDSLHCDRLLIIFSLK
>ENST00000331497.3|SNV-5556-C-A|2
NFQSTGQFPGWLK
>ENST00000315765.10|SNV-72192-C-T|4
HGDIFMNRTENWIGFQYKK
>FUSION-ENST00000538971.6:272657-ENST00000592058.3:5258|624
CAAFKNSYLK
>FUSION-ENST00000538971.6:272657-ENST00000592058.3:5258|961
FICIYMSKNIK
>FUSION-ENST00000538971.6:272657-ENST00000592058.3:5258|1017
TGYIFGVS
>FUSION-ENST00000538971.6:272657-ENST00000592058.3:5258|894
AVVLLFYFFSFLTLK
>FUSION-ENST00000538971.6:272657-ENST00000592058.3:5258|755
LFLAKLPK
>FUSION-ENST00000538971.6:272657-ENST00000592058.3:5258|84
MERTFNK
>FUSION-ENST00000538971.6:272657-ENST00000592058.3:5258|531
MFDWKER
>FUSION-ENST00000538971.6:272657-ENST00000592058.3:5258|1136
VYTYGPSYCR
>FUSION-ENST00000538971.6:272657-ENST00000592058.3:5258|562
MLNDFNEIFWMCIYA
>FUSION-ENST00000538971.6:272657-ENST00000592058.3:5258|925
MHIHVQKYK
>FUSION-ENST00000538971.6:272657-ENST00000592058.3:5258|1204
FLDQEPHFEKSLRYSIMR
>FUSION-ENST00000538971.6:272657-ENST00000592058.3:5258|1106
MILSFLYFCMFEIVPNK
>ENST00000361752.8|SNV-152758-G-A|4
RHDMHVHPYQRIVTADR
>ENST00000461496.1|SNV-62310-T-A|5
MKFKDPQK
>ENST00000673753.1|SNV-2913-G-A|9
MCGTHCSRGCECGCWMIIR
>FUSION-ENST00000538971.6:272657-ENST00000592058.3:5258|1007
CYNFLVK
>ENST00000368599.4|SNV-557-G-A|2
VSCGKTSMLPTINEELK
>FUSION-ENST00000538971.6:272657-ENST00000592058.3:5258|127
YSKPQATHGR
>FUSION-ENST00000538971.6:272657-ENST00000592058.3:5258|1172
MTGFPKVSK
>ENST00000546188.5|SNV-23590-G-T|1
DPGQPCG
>ENST00000530153.5|SNV-9380-G-A|1
QACWAWGPSSPKPGEAQNGRRR
>FUSION-ENST00000592333.1:230-ENST00000334239.12:119861|1
GSSLLSWCK
>FUSION-ENST00000538971.6:272657-ENST00000592058.3:5258|897
ISVNKYRWK
>ENST00000222390.11|SNV-25409-C-T|2
WDHQIPHRHK
>ENST00000373556.8|SNV-5183-A-G|1
VAISWSGGWHHAKKETCVYVALYK
>ENST00000441258.5|SNV-4490-C-G|3
ALLDQEGNRRHSSVIDIDSVL
>FUSION-ENST00000538971.6:272657-ENST00000592058.3:5258|1036
MCLFLVNVHCFNACGIYLT
>FUSION-ENST00000538971.6:272657-ENST00000592058.3:5258|589
DSVVLFPLATCQFNLIAVKFIERLY
>ENST00000405402.6|SNV-491854-G-A|1
MERVFCPEKAEEGPR
>FUSION-ENST00000538971.6:272657-ENST00000592058.3:5258|575
ITLGTKIIKNWTTK
>ENST00000375353.5|SNV-45762-G-A|1
LTPKPVPTCSSYPLPLQPCSR
>FUSION-ENST00000538971.6:272657-ENST00000592058.3:5258|192
IGLSLSILGVELFMNTLDYSNL
>FUSION-ENST00000538971.6:272657-ENST00000592058.3:5258|1323
KCKFYSTAL
>ENST00000310018.7|SNV-92935-T-G|1
HETVYYLDVSLWI
>FUSION-ENST00000520073.5:3761-ENST00000520272.6:21015|50
MALHWPPTETKCQQIDGFAYIV
>FUSION-ENST00000538971.6:272657-ENST00000592058.3:5258|799
LSKCQALLLIFGYTAVK
>FUSION-ENST00000538971.6:272657-ENST00000592058.3:5258|1108
MGCMILSFLYFCMFEIVPNKMLEKK
>FUSION-ENST00000538971.6:272657-ENST00000592058.3:5258|193
MIGLSLSILGVELFMNTLDYSNL
>FUSION-ENST00000542302.6:272657-ENST00000592058.3:5258|2
TQGESER
>FUSION-ENST00000538971.6:272657-ENST00000592058.3:5258|1249
MAMCKLHR
>FUSION-ENST00000538971.6:272657-ENST00000592058.3:5258|215
LQKFSPIL
>FUSION-ENST00000538971.6:272657-ENST00000592058.3:5258|1158
IADGHVQITQR
>FUSION-ENST00000538971.6:272657-ENST00000592058.3:5258|465
MVYSFPLCCVSSSWFAFGRK
>ENST00000251636.10|SNV-17423-A-C|3
EQAATFKLEQNKQGQK
>FUSION-ENST00000538971.6:272657-ENST00000592058.3:5258|467
MVYSFPLCCVSSSWFAFGR
>FUSION-ENST00000538971.6:272657-ENST00000592058.3:5258|537
MLWCCETALPKPMNIKNK
>FUSION-ENST00000538971.6:272657-ENST00000592058.3:5258|487
VVTQTSCREPCTL
>ENST00000442822.6|SNV-78435-A-G|5
KSQSGVSKGQEAQVEK
>FUSION-ENST00000538971.6:272657-ENST00000592058.3:5258|1132
ASSSCYISFLQ
>ENST00000422841.5|SNV-28397-C-A|2
MIVLAAMEILAFEPLHTFRGKK
>FUSION-ENST00000538971.6:272657-ENST00000592058.3:5258|1198
MTLFFQVLNFLLLVNVI
>FUSION-ENST00000538971.6:272657-ENST00000592058.3:5258|1023
PVLYPKCYCG
>ENST00000282538.9|SNV-50510-T-A|4
KIPEELEKQVWQAR
>FUSION-ENST00000538971.6:272657-ENST00000592058.3:5258|1012
MTQAGVQWCDLSSLQPPSTGFK
>ENST00000469625.2|SNV-33590-G-T|1
IIEGGHFTLGAQKPAAY
>ENST00000246646.4|SNV-2195-G-A|2
IELDIEPTINLNR
>FUSION-ENST00000538971.6:272657-ENST00000592058.3:5258|532
NIKNKVQR
>ENST00000362061.4|SNV-72531-C-G|1
EAPEGMAR
>ENST00000572933.5|SNV-115734-G-A|1
DGVWVQGLYLEGAGWDRK
>FUSION-ENST00000538971.6:272657-ENST00000592058.3:5258|800
MLSKCQALLLIFGYTAVK
>FUSION-ENST00000538971.6:272657-ENST00000592058.3:5258|627
LLVMCAAFKNSYLK
>FUSION-ENST00000538971.6:272657-ENST00000592058.3:5258|1077
KANIQITTK
>FUSION-ENST00000538971.6:272657-ENST00000592058.3:5258|420
MVFLVLDP
>ENST00000310396.10|SNV-111384-C-T|2
KCFTVKLQTFFETFLR
>ENST00000543555.6|SNV-79806-C-A|4
QMPFTEMSEENITIKLKK
>ENST00000456341.2|SNV-1836-C-T|1
GASLCPWKAERETSR
>FUSION-ENST00000538971.6:272657-ENST00000592058.3:5258|1288
MKLMMSLFLGFQFNLPS
>FUSION-ENST00000538971.6:272657-ENST00000592058.3:5258|955
IPEKLRESEDPR
>FUSION-ENST00000538971.6:272657-ENST00000592058.3:5258|524
MRAGRGR
>ENST00000590777.1|SNV-36131-G-C|1
TDISVWQPSTEESPQNTVSFNLMR
>FUSION-ENST00000538971.6:272657-ENST00000592058.3:5258|94
TGLKSWK
>ENST00000282516.13|SNV-108260-T-G|4
SEMKQRESR
>ENST00000606712.1|SNV-182880-T-G|4
KDLLDVADVTYEKHK
>ENST00000527357.5|SNV-8289-C-A|1
LVESPCRWCAWLAESCRPSWENQR
>FUSION-ENST00000538971.6:272657-ENST00000592058.3:5258|34
MSTLKIGEWFSK
>ENST00000476400.1|SNV-40715-T-G|7
EKLTSGELK
>ENST00000673753.1|SNV-2913-G-A|13
MLCMCGTHCSRGCECGCWMIIR
>FUSION-ENST00000538971.6:272657-ENST00000592058.3:5258|257
MWSSEQK
>FUSION-ENST00000538971.6:272657-ENST00000592058.3:5258|746
MPFMRALLS
>FUSION-ENST00000538971.6:272657-ENST00000592058.3:5258|965
MKMIPEK
>FUSION-ENST00000538971.6:272657-ENST00000592058.3:5258|928
MVNLHKGDWQF
>FUSION-ENST00000538971.6:272657-ENST00000592058.3:5258|457
AYLQTVPVLMAK
>ENST00000452319.5|SNV-239478-G-T|1
EYDTQEHLVHHINNEHIHGEKK
>FUSION-ENST00000538971.6:272657-ENST00000592058.3:5258|1256
KYSRPSWLMLILATR
>FUSION-ENST00000538971.6:272657-ENST00000592058.3:5258|153
LNNRCCSSK
>FUSION-ENST00000538971.6:272657-ENST00000592058.3:5258|548
PFPVCMGYLYSMLCK
>FUSION-ENST00000538971.6:272657-ENST00000592058.3:5258|707
NSAWTCYCLIHCSLA
>FUSION-ENST00000538971.6:272657-ENST00000592058.3:5258|132
MDFLKEK
>ENST00000554581.5|SNV-22266-C-T|4
ARFYGAEIVSALDYLHLEKNVVYR
>ENST00000481979.1|SNV-85944-C-T|2
MLCPTLEITGTIII
>ENST00000485310.1|MNV-18557-ATG-A|2
LNDLKNSPLCSQLSA
>ENST00000216254.9|INDEL-57217-T-TA|3
FRGHLDKHLQQPAHWCHQH
>ENST00000576258.1|SNV-14735-C-A|2
GEKPFQCKECGK
>FUSION-ENST00000538971.6:272657-ENST00000592058.3:5258|618
NSYLKLGHFLPFRK
>FUSION-ENST00000538971.6:272657-ENST00000592058.3:5258|321
HILLVSHSVK
>ENST00000360509.10|SNV-149134-G-A|2
IESIHNK
>FUSION-ENST00000538971.6:272657-ENST00000592058.3:5258|349
MPLCSPLPHPVR
>FUSION-ENST00000538971.6:272657-ENST00000592058.3:5258|35
NITYSTKM
>ENST00000265348.9|SNV-2913-G-A|3
VRMLDDYKEISAGDEGEFR
>ENST00000469968.5|SNV-35914-C-T|3
EICLGIPDEAFR
>ENST00000509154.6|SNV-112221-G-C|2
VEKTTPDCHLR
>ENST00000644225.1|SNV-59861-G-T|7
FMSRATPWWAVCWSTRRP
>FUSION-ENST00000538971.6:272657-ENST00000592058.3:5258|474
HVPLLSLDSY
>ENST00000442822.6|SNV-78435-A-G|2
GQEAQVEKR
>FUSION-ENST00000613075.4:3093-ENST00000561672.1:54399|4
LVAPEVSDGADNLR
>ENST00000527955.5|SNV-111465-G-T|5
VKDDNTEDK
>FUSION-ENST00000538971.6:272657-ENST00000592058.3:5258|1272
FSISSLSL
>ENST00000273398.8|SNV-62310-T-A|4
LSSMKFKDPQK
>FUSION-ENST00000538971.6:272657-ENST00000592058.3:5258|210
IIVTSLILF
>ENST00000593156.1|SNV-6802-C-T|1
ASQASKL
>FUSION-ENST00000538971.6:272657-ENST00000592058.3:5258|1056
MLVLTIFS
>ENST00000295201.5|SNV-532-C-T|4
QRLECALDATEVPFSITTDNLQCR
>ENST00000673753.1|SNV-2913-G-A|8
CGTHCSRGCECGCWMIIR
>FUSION-ENST00000639998.1:491517-ENST00000297029.10:52224|1
ARASRWR
>FUSION-ENST00000538971.6:272657-ENST00000592058.3:5258|520
ECGRLLLWIIFVKSELAFFLLQK
>FUSION-ENST00000538971.6:272657-ENST00000592058.3:5258|270
KIIKEVLYLLFLR
>ENST00000544361.1|SNV-152758-G-A|1
HDMHVHPYQRIVTADRVTMATVQK
>FUSION-ENST00000538971.6:272657-ENST00000592058.3:5258|1321
MLRLSHCQIVFL
>FUSION-ENST00000538971.6:272657-ENST00000592058.3:5258|142
MRNVINFMY
>FUSION-ENST00000538971.6:272657-ENST00000592058.3:5258|190
NTLDYSNL
>FUSION-ENST00000538971.6:272657-ENST00000592058.3:5258|1171
TGFPKVSK
>ENST00000456341.2|SNV-1836-C-T|13
KMRPQGSLVWVLEMGASLCPWK
>FUSION-ENST00000403681.6:14439-ENST00000652389.1:14809|1
GRPRKWWVE
>FUSION-ENST00000538971.6:272657-ENST00000592058.3:5258|242
GFSTSPYFIDVVLR
>ENST00000316316.10|SNV-108314-T-G|3
LLESLIRLAEAHARLR
>ENST00000331497.3|SNV-5556-C-A|1
NFQSTGQFPGWLKALMSALM
>ENST00000413465.6|SNV-12657-C-T|2
VEGNLRVEYLDDRNTF
>FUSION-ENST00000538971.6:272657-ENST00000592058.3:5258|361
MPVIPATLEAEAGELLEPR
>FUSION-ENST00000538971.6:272657-ENST00000592058.3:5258|892
AVVLLFYFFSFLTLKNKIHF
>ENST00000554581.5|SNV-22266-C-T|6
VFSEDRARFYGAEIVSALDYLHLEK
>ENST00000262207.9|SNV-28394-C-G|1
RPTFHVQSWYDEVK
>FUSION-ENST00000538971.6:272657-ENST00000592058.3:5258|634
TEAGMQIVHFLRPQK
>ENST00000479925.1|SNV-384014-C-T|5
SMNGLGRTLLPGRFAAATITGW
>ENST00000569977.1|SNV-20099-A-C|1
CLHLLLVPHPLPPKSEHHSLLLYCK
>ENST00000614189.4|SNV-98315-G-C|3
NNGQSGDNVVKR
>ENST00000377494.5|SNV-4490-C-G|5
RHSSVIDIDSVPTYK
>FUSION-ENST00000538971.6:272657-ENST00000592058.3:5258|1027
MAIFIFFSM
>ENST00000274487.9|SNV-992-G-A|1
VRSVAPVPLEEPVEGRSESR
>FUSION-ENST00000538971.6:272657-ENST00000592058.3:5258|171
VREIFAVFFLLYFTILV
>ENST00000456341.2|SNV-1836-C-T|5
GASLCPWK
>FUSION-ENST00000538971.6:272657-ENST00000592058.3:5258|848
GHWWKNNESK
>FUSION-ENST00000538971.6:272657-ENST00000592058.3:5258|1062
MKTESNSLQSSCL
>FUSION-ENST00000538971.6:272657-ENST00000592058.3:5258|337
AEVMAPASEATSQK
>FUSION-ENST00000538971.6:272657-ENST00000592058.3:5258|486
MSVQFNSSEIY
>ENST00000262207.9|SNV-28394-C-G|2
YRRPTFHVQSWYDEVK
>ENST00000374829.2|SNV-67996-A-G|6
SPWWTMLTTATRR
>ENST00000398958.6|SNV-29932-G-C|5
GGRQGLEPLLVPK
>ENST00000544374.2|SNV-882-T-C|1
VVSVFHTVIIPVLNPLIYSLKNK
>ENST00000310396.10|SNV-111384-C-T|1
CFTVKLQTFFETFLR
>ENST00000531289.5|SNV-101655-A-G|2
TASNVEEAFISTAK
>FUSION-ENST00000538971.6:272657-ENST00000592058.3:5258|178
DLIFLQERGQER
>ENST00000418310.5|SNV-38257-T-G|6
LEHWLETLRMHR
>ENST00000531967.5|INDEL-16553-A-AA|3
GLIVRGAKK
>FUSION-ENST00000538971.6:272657-ENST00000592058.3:5258|1275
KYLFYDKASLSLC
>FUSION-ENST00000538971.6:272657-ENST00000592058.3:5258|1205
FLDQEPHFEKSLR
>ENST00000576258.1|SNV-14735-C-A|9
MECEKAFSCSSNYIVHQRIHK
>FUSION-ENST00000538971.6:272657-ENST00000592058.3:5258|432
LINISITSHTCHFFVVR
>FUSION-ENST00000538971.6:272657-ENST00000592058.3:5258|1018
MTGYIFGVS
>ENST00000489354.3|SNV-14144-G-T|9
GSKANISIAANTIIQMDLR
>ENST00000527357.5|SNV-8289-C-A|2
LVESPCR
>FUSION-ENST00000538971.6:272657-ENST00000592058.3:5258|310
VGKMVWVRFGECK
>FUSION-ENST00000538971.6:272657-ENST00000592058.3:5258|152
MLNNRCCSSKVGR
>ENST00000326648.4|SNV-214691-G-C|3
TNSPAYSDISDAGEDGEGKVHSVK
>FUSION-ENST00000538971.6:272657-ENST00000592058.3:5258|936
HFFVIYHGLR
>ENST00000479024.5|SNV-10064-C-T|1
HSLTWQQVLTGLLERMQTYQDAESR
>FUSION-ENST00000538971.6:272657-ENST00000592058.3:5258|865
KCQTNANSGTFYDITEQYTLNMSR
>ENST00000377504.8|SNV-171520-T-G|2
VNLTLGSLLDDQHWHSVLIQR
>ENST00000648922.1|SNV-4925-A-G|2
VAISWSGGWHHAK
>ENST00000283441.12|SNV-3428-A-G|2
CVSGFDRHCKWINNCVGSR
>FUSION-ENST00000538971.6:272657-ENST00000592058.3:5258|519
LLLWIIFVK
>FUSION-ENST00000538971.6:272657-ENST00000592058.3:5258|1060
TESNSLQSSCL
>FUSION-ENST00000538971.6:272657-ENST00000592058.3:5258|1320
LRLSHCQIVFL
>FUSION-ENST00000538971.6:272657-ENST00000592058.3:5258|295
CHIAFYRFISYVKNCSN
>ENST00000560194.1|SNV-5160-A-G|3
QHGSGNGNR
>FUSION-ENST00000538971.6:272657-ENST00000592058.3:5258|612
LGHFLPFRKK
>FUSION-ENST00000538971.6:272657-ENST00000592058.3:5258|397
ILMKSSGCVYMLRGWGR
>FUSION-ENST00000538971.6:272657-ENST00000592058.3:5258|901
MAYGQTALSHRRISVNK
>ENST00000489354.3|SNV-14144-G-T|2
QYNHPDGFEGK
>ENST00000418310.5|SNV-38257-T-G|7
RPSFVKLEHWLETLRMHR
>ENST00000513000.5|SNV-818541-G-T|3
EGCRIENLLKNIK
>ENST00000006777.11|SNV-39473-A-C|4
LGEVEDARGFTPVAFALLGVTTVR
>ENST00000456341.2|SNV-1836-C-T|6
MGASLCPWK
>ENST00000450735.7|SNV-133986-G-C|2
IEELQAELREK
>FUSION-ENST00000538971.6:272657-ENST00000592058.3:5258|377
MKSTSLKTILK
>FUSION-ENST00000538971.6:272657-ENST00000592058.3:5258|230
MCLPGLLFSFHSKQLTYIFR
>FUSION-ENST00000538971.6:272657-ENST00000592058.3:5258|188
LVRLVSNS
>FUSION-ENST00000538971.6:272657-ENST00000592058.3:5258|837
MTNMEKPHLH
>FUSION-ENST00000538971.6:272657-ENST00000592058.3:5258|130
DFLKEKMYFSM
>ENST00000494816.5|SNV-13199-C-A|1
EGDTAWDLTTERSDVWFALQLNRK
>FUSION-ENST00000538971.6:272657-ENST00000592058.3:5258|453
AKTTITLAPT
>ENST00000460719.5|SNV-22136-C-T|1
LCNLLKLPKAHK
>ENST00000377504.8|SNV-171520-T-G|3
LPSTSTR
>ENST00000318238.9|SNV-16204-C-A|4
FTSHLKNLQSDMKR
>FUSION-ENST00000538971.6:272657-ENST00000592058.3:5258|816
DVANQVDRSK
>FUSION-ENST00000538971.6:272657-ENST00000592058.3:5258|433
IAKLGQVHGIKLSLYLVLFP
>ENST00000494816.5|SNV-13199-C-A|3
EGDTAWDLTTER
>FUSION-ENST00000538971.6:272657-ENST00000592058.3:5258|57
MEYTLVSLPASGKVMT
>FUSION-ENST00000538971.6:272657-ENST00000592058.3:5258|1150
TSLLDFSVSFSSKLAF
>FUSION-ENST00000538971.6:272657-ENST00000592058.3:5258|874
MELLYLFFCHFFC
>ENST00000377961.3|SNV-49064-G-A|2
HCNVNKDGK
>FUSION-ENST00000538971.6:272657-ENST00000592058.3:5258|951
LRESEDPRDSK
>ENST00000527357.5|SNV-8289-C-A|6
SSSPLGPLRR
>FUSION-ENST00000538971.6:272657-ENST00000592058.3:5258|1284
MSLFLGFQFNLPS
>FUSION-ENST00000538971.6:272657-ENST00000592058.3:5258|543
GYLYSMLCKIY
>ENST00000543555.6|SNV-79806-C-A|1
LKAEVIAKNNSFVNEIISR
>FUSION-ENST00000538971.6:272657-ENST00000592058.3:5258|121
MTSYWLTHFQGSW
>ENST00000263932.7|SNV-52311-C-T|1
TPCAWNFSR
>ENST00000347486.8|SNV-12175-G-C|1
EEDEGSDSGDSEDDVGHKKR
>FUSION-ENST00000538971.6:272657-ENST00000592058.3:5258|601
RYACSFYKHYR
>FUSION-ENST00000538971.6:272657-ENST00000592058.3:5258|530
MFDWKERQLAGCGGSHL
>FUSION-ENST00000538971.6:272657-ENST00000592058.3:5258|766
SVCSLFHTFVCCAVFYARNSNVAR
>FUSION-ENST00000374580.10:1224-ENST00000437290.2:59403|1
VPWLPWTILLVSTAAESN
>FUSION-ENST00000378204.7:1742-ENST00000526765.6:182151|3
DSRCDRDNTEYENQLR
>FUSION-ENST00000538971.6:272657-ENST00000592058.3:5258|125
ITLTLGPPGSTFQGF
>FUSION-ENST00000538971.6:272657-ENST00000592058.3:5258|823
QLHSSLGNNSKTASQKNK
>FUSION-ENST00000538971.6:272657-ENST00000592058.3:5258|744
MPVIPVLWEAEVGGSPEVR
>FUSION-ENST00000538971.6:272657-ENST00000592058.3:5258|866
RKCQTNANSGTFYDITEQYTLNMSR
>FUSION-ENST00000538971.6:272657-ENST00000592058.3:5258|728
MLYCLHTFQYIVL
>FUSION-ENST00000538971.6:272657-ENST00000592058.3:5258|1046
ASIRANVNR
>ENST00000647887.1|MNV-5017-CCTTA-C|5
EIMTFQLKTLKYR
>ENST00000360509.10|SNV-149134-G-A|3
VGSSFRIESIHNKMR
>ENST00000527812.1|SNV-8289-C-A|2
LVESPCRWCAWLAESCRPWSR
>ENST00000269200.5|SNV-2914-G-T|3
AQGAPPPRRAPPPPGTARP
>ENST00000644225.1|SNV-59861-G-T|9
WLRFMSRATPWWAVCWSTR
>FUSION-ENST00000538971.6:272657-ENST00000592058.3:5258|969
SFDPAIPCRR
>FUSION-ENST00000538971.6:272657-ENST00000592058.3:5258|806
KITMRQTDGCES
>ENST00000342740.6|SNV-8177-A-G|1
SQTCPQEQAFR
>ENST00000435313.6|SNV-239478-G-T|3
SIWCITSTTSTSTGR
>FUSION-ENST00000538971.6:272657-ENST00000592058.3:5258|105
ECFDIRSNYYLIK
>ENST00000553506.5|SNV-22266-C-T|8
TGPASMALRLCQPWTTCTWRR
>FUSION-ENST00000538971.6:272657-ENST00000592058.3:5258|1024
MPVLYPKCYCG
>FUSION-ENST00000538971.6:272657-ENST00000592058.3:5258|217
MDRLQKFSPIL
>ENST00000536534.7|SNV-410793-G-A|1
QYVYIAVMDYLPISNTSTKR
>FUSION-ENST00000538971.6:272657-ENST00000592058.3:5258|451
MLARLVLNS
>FUSION-ENST00000538971.6:272657-ENST00000592058.3:5258|829
PVIPATQEAEAGESLEPGRWRLR
>ENST00000642782.1|SNV-24723-G-A|5
MAWTSMKQVPAPTSTLKSHSHV
>FUSION-ENST00000538971.6:272657-ENST00000592058.3:5258|1078
SVGHLQRH
>FUSION-ENST00000538971.6:272657-ENST00000592058.3:5258|810
MEIDQKK
>FUSION-ENST00000538971.6:272657-ENST00000592058.3:5258|814
MAIISRVIPRPR
>FUSION-ENST00000538971.6:272657-ENST00000592058.3:5258|1157
IADGHVQITQRCNSFK
>ENST00000471546.5|SNV-26024-A-G|1
LAQEKYLRESLEK
>FUSION-ENST00000538971.6:272657-ENST00000592058.3:5258|987
LPRLVSNSWPQVMLSPWPPR
>FUSION-ENST00000538971.6:272657-ENST00000592058.3:5258|640
LILLFFKRTEAGMQIVHFLRPQK
>FUSION-ENST00000538971.6:272657-ENST00000592058.3:5258|220
EELTVIILSLLK
>FUSION-ENST00000538971.6:272657-ENST00000592058.3:5258|1176
IRQASLYVSTLTVSFVFLTLLII
>ENST00000479925.1|SNV-384014-C-T|3
NGLGRTLLPGRFAAATITGW
>ENST00000216254.9|INDEL-57217-T-TA|5
CTTDHISAAGPWLKFRGHLDK
>ENST00000262518.9|SNV-40098-A-G|3
LVAVVEEK
>ENST00000472100.5|SNV-19529-C-G|5
TPRPASRGPSLPAR
>ENST00000315765.10|SNV-72191-T-A|3
TENWIGTQYK
>ENST00000489354.3|SNV-14144-G-T|6
ANISIAANTIIQMDLRENASW
>ENST00000403437.2|SNV-27601-G-A|4
ANLLQAEIKELWATLEQTERSR
>FUSION-ENST00000538971.6:272657-ENST00000592058.3:5258|1079
SVGHLQR
>FUSION-ENST00000538971.6:272657-ENST00000592058.3:5258|1044
MEKNTNKTE
>FUSION-ENST00000538971.6:272657-ENST00000592058.3:5258|289
MLQILQT
>ENST00000650636.1|SNV-5183-A-G|1
VAISWSGGWHHAKNSSST
>ENST00000320954.11|MNV-18557-ATG-A|2
LNDLKNSPLCSQLSAL
>FUSION-ENST00000538971.6:272657-ENST00000592058.3:5258|372
IYNPLGYIPSNGIAGSNGISSSR
>ENST00000494816.5|SNV-13199-C-A|5
NKEGDTAWDLTTER
>FUSION-ENST00000538971.6:272657-ENST00000592058.3:5258|1264
MRTPQHRR
>FUSION-ENST00000613075.4:3093-ENST00000561672.1:54399|2
KAGLAEHSGLTGSGPLPHR
>ENST00000476400.1|SNV-40715-T-G|8
KEKLTSGELK
>FUSION-ENST00000538971.6:272657-ENST00000592058.3:5258|110
MLLTALFHVGLTAGK
>ENST00000622489.4|SNV-40361-C-T|4
RWPSDLIRLSGAATTCMTENR
>ENST00000374829.2|SNV-67996-A-G|5
MLTTATR
>FUSION-ENST00000538971.6:272657-ENST00000592058.3:5258|1312
MPVFPHPCQ
>ENST00000472100.5|SNV-12729-C-T|4
MGGFTTGAASGVSSAPAR
>FUSION-ENST00000538971.6:272657-ENST00000592058.3:5258|970
SFDPAIPCR
>FUSION-ENST00000538971.6:272657-ENST00000592058.3:5258|576
ITLGTKIIK
>ENST00000482953.5|SNV-46053-G-A|6
LRKNGDSLQK
>FUSION-ENST00000538971.6:272657-ENST00000592058.3:5258|907
MAFIVSKCFL
>FUSION-ENST00000538971.6:272657-ENST00000592058.3:5258|1181
MNLHSNKFLGDDKIPGPGTTF
>FUSION-ENST00000538971.6:272657-ENST00000592058.3:5258|1127
WNLFNLTYK
>FUSION-ENST00000538971.6:272657-ENST00000592058.3:5258|572
MLGFSVLHKLTVLVSLNITR
>FUSION-ENST00000538971.6:272657-ENST00000592058.3:5258|1055
LVLTIFS
>ENST00000323702.9|SNV-40361-C-T|5
SKTLAFRPDQTLR
>ENST00000648506.1|SNV-2259-A-G|2
MFPVFSGCFQELREKNK
>FUSION-ENST00000538971.6:272657-ENST00000592058.3:5258|1165
MKKIADGHVQITQR
>FUSION-ENST00000538971.6:272657-ENST00000592058.3:5258|1283
SLFLGFQFNLPS
>FUSION-ENST00000538971.6:272657-ENST00000592058.3:5258|375
STSLKTILK
>FUSION-ENST00000538971.6:272657-ENST00000592058.3:5258|296
CHIAFYRFISYVK
>ENST00000544615.5|SNV-6399-G-T|4
PTRPLPEMK
>FUSION-ENST00000538971.6:272657-ENST00000592058.3:5258|544
MGYLYSMLCKIY
>FUSION-ENST00000538971.6:272657-ENST00000592058.3:5258|1250
LILATREVR
>FUSION-ENST00000538971.6:272657-ENST00000592058.3:5258|485
SVQFNSSEIY
>FUSION-ENST00000639998.1:491517-ENST00000297029.10:52224|2
GKARASR
>FUSION-ENST00000538971.6:272657-ENST00000592058.3:5258|1237
ALDYKLGYLGSDLSSFTNYSVT
>FUSION-ENST00000538971.6:272657-ENST00000592058.3:5258|534
LWCCETALPKPMNIKNKVQR
>FUSION-ENST00000538971.6:272657-ENST00000592058.3:5258|1153
CNSFKYR
>FUSION-ENST00000538971.6:272657-ENST00000592058.3:5258|1005
CYNFLVKGGTHFIRR
>ENST00000251636.10|SNV-17423-A-C|2
LEQNKQGQK
>FUSION-ENST00000538971.6:272657-ENST00000592058.3:5258|702
EIEPGKISFTYI
>ENST00000465673.5|SNV-17423-A-T|2
EHNQLNGWSSDDNDWNEKLYPVWK
>FUSION-ENST00000538971.6:272657-ENST00000592058.3:5258|641
MLILLFFKRTEAGMQIVHFLRPQK
>FUSION-ENST00000538971.6:272657-ENST00000592058.3:5258|623
MCAAFKNSYLKLGHFLPFR
>ENST00000452085.7|SNV-182880-T-G|5
ELPIDEDEEMKDLLDVADVTYEK
>FUSION-ENST00000538971.6:272657-ENST00000592058.3:5258|514
MYWEWYHGSCYRVQSLPVNLPE
>ENST00000346248.7|SNV-72231-C-T|2
LYSDYLYFASSNKSVDDFHEK
>ENST00000471239.1|SNV-316699-G-C|1
EPPSWKFREPGPEHTCAAGK
>ENST00000371368.5|SNV-6381-C-T|2
ALQKFTEAYGSLVLCSLCL
>FUSION-ENST00000538971.6:272657-ENST00000592058.3:5258|551
MRPFPVCMGYLYSMLCKIY
>ENST00000485310.1|MNV-18557-ATG-A|1
NSPLCSQLSA
>FUSION-ENST00000538971.6:272657-ENST00000592058.3:5258|452
TTITLAPT
>ENST00000391997.3|SNV-14615-A-G|4
FKLESQDSDSIPPSKEEILR
>FUSION-ENST00000538971.6:272657-ENST00000592058.3:5258|773
ERLSSYRCIR
>ENST00000374829.2|SNV-67996-A-G|7
SPWWTMLTTATR
>ENST00000485310.1|MNV-18557-ATG-A|3
YHYLQFAYYKLNDLKNSPLCSQLSA
>FUSION-ENST00000447092.5:4535-ENST00000266025.4:3974|1
CQCYLGWSGNWP
>FUSION-ENST00000538971.6:272657-ENST00000592058.3:5258|241
GFSTSPYFIDVVLRAEVCEVCCIS
>FUSION-ENST00000520073.5:3761-ENST00000520272.6:21015|49
ALHWPPTETKCQQIDGFAYIV
>ENST00000335551.11|SNV-2021829-T-C|2
GSPERTCLLNGSR
>FUSION-ENST00000538971.6:272657-ENST00000592058.3:5258|475
IKHVPLLSLDSY
>ENST00000473565.5|SNV-3279-C-G|11
CVIGIIWK
>FUSION-ENST00000538971.6:272657-ENST00000592058.3:5258|765
NSNVARDK
>FUSION-ENST00000538971.6:272657-ENST00000592058.3:5258|674
ECCGAVRQLSRNQ
>FUSION-ENST00000538971.6:272657-ENST00000592058.3:5258|423
CSDCSTPTYE
>FUSION-ENST00000538971.6:272657-ENST00000592058.3:5258|494
DSLKGLPSSPSTRPLK
>FUSION-ENST00000538971.6:272657-ENST00000592058.3:5258|410
FCLPGSR
>FUSION-ENST00000538971.6:272657-ENST00000592058.3:5258|113
RLERNFLS
>ENST00000332715.6|SNV-10553-G-A|1
LTDLLRADPAKL
>ENST00000648817.1|SNV-9322-C-A|8
QAKLVEQYREK
>ENST00000541696.1|SNV-152758-G-A|4
MHVHPYQRIVTADRAATGN
>FUSION-ENST00000538971.6:272657-ENST00000592058.3:5258|990
YNLVLYILYFNK
>FUSION-ENST00000538971.6:272657-ENST00000592058.3:5258|1255
KYSRPSWLMLILATREVR
>ENST00000352171.11|SNV-38438-A-G|4
QYRYIKLR
>FUSION-ENST00000538971.6:272657-ENST00000592058.3:5258|204
MTLVTISR
>ENST00000378402.10|SNV-99312-G-C|1
IPACPDGFDTAEFATQTCLQGK
>ENST00000342740.6|SNV-8177-A-G|3
IQWCLVRNNRSQTCPQEQAFR
>ENST00000326648.4|SNV-214691-G-C|2
VHSVKSK
>FUSION-ENST00000538971.6:272657-ENST00000592058.3:5258|998
ELLIFPVGFCEKFASCYFI
>FUSION-ENST00000538971.6:272657-ENST00000592058.3:5258|88
MIYILVFPR
>FUSION-ENST00000538971.6:272657-ENST00000592058.3:5258|1066
MLFIVFTYKITFLLMK
>ENST00000546188.5|SNV-23590-G-T|3
MPGPRAPGLQGGSNRDPGQPCG
>FUSION-ENST00000538971.6:272657-ENST00000592058.3:5258|676
ECCGAVRQLSR
>FUSION-ENST00000538971.6:272657-ENST00000592058.3:5258|559
MPLNANPVIF
>FUSION-ENST00000538971.6:272657-ENST00000592058.3:5258|735
MHLSLVS
>FUSION-ENST00000538971.6:272657-ENST00000592058.3:5258|1088
MFIIYHVKKDLR
>FUSION-ENST00000538971.6:272657-ENST00000592058.3:5258|867
CSLIPVMRK
>FUSION-ENST00000538971.6:272657-ENST00000592058.3:5258|1026
AIFIFFSM
>ENST00000567297.5|SNV-8516-A-G|8
MQFWANPMFQNPAGASFFVK
>FUSION-ENST00000538971.6:272657-ENST00000592058.3:5258|274
IRVSSFIHVPAKDMSLSFFMAA
>FUSION-ENST00000538971.6:272657-ENST00000592058.3:5258|1230
IKEVRNSWR
>FUSION-ENST00000538971.6:272657-ENST00000592058.3:5258|391
TSDDEHFSSLLAT
>FUSION-ENST00000538971.6:272657-ENST00000592058.3:5258|319
HILLVSHSVKC
>FUSION-ENST00000538971.6:272657-ENST00000592058.3:5258|712
FSALLEHCLMEKQ
>FUSION-ENST00000538971.6:272657-ENST00000592058.3:5258|817
DVANQVDR
>FUSION-ENST00000538971.6:272657-ENST00000592058.3:5258|668
CYNTSTIISIIVIAIR
>FUSION-ENST00000538971.6:272657-ENST00000592058.3:5258|569
IIKNWTTKFSL
>ENST00000642782.1|SNV-24723-G-A|2
KQVPAPTSTLKSHSHV
>FUSION-ENST00000538971.6:272657-ENST00000592058.3:5258|1097
FEIVPNKMLEK
>ENST00000555414.5|SNV-1493-G-A|3
GLDWVKEETPDILCLQETKCSENK
>FUSION-ENST00000538971.6:272657-ENST00000592058.3:5258|1050
MIHVKASIR
>ENST00000335350.10|SNV-79216-G-T|1
DPGSSVSGTFCCLGGR
>ENST00000344922.10|SNV-40715-T-G|4
LSAADEKAVSAAEEGKTYK
>FUSION-ENST00000380877.7:54620-ENST00000557973.1:952|1
RTVGRQS
>ENST00000391997.3|SNV-14615-A-G|1
EEILRQMSSPQSRNGK
>FUSION-ENST00000542302.6:272657-ENST00000592058.3:5258|7
REDNLNDSSQQLQVR
>ENST00000359655.9|SNV-20055-G-A|2
ILVATDAIGMGLNLSIK
>FUSION-ENST00000538971.6:272657-ENST00000592058.3:5258|669
MCYNTSTIISIIVIAIR
>ENST00000490608.1|SNV-12729-C-T|2
MGGFTTGAASGGAALCPHA
>FUSION-ENST00000538971.6:272657-ENST00000592058.3:5258|147
PINNRYDFLK
>ENST00000648817.1|SNV-9322-C-A|3
SWMTMANLEK
>FUSION-ENST00000538971.6:272657-ENST00000592058.3:5258|40
TCNMNITYSTK
>FUSION-ENST00000538971.6:272657-ENST00000592058.3:5258|1128
MWNLFNLTYK
>FUSION-ENST00000538971.6:272657-ENST00000592058.3:5258|964
MKMIPEKLR
>ENST00000353364.7|SNV-121229-C-A|1
YQEELNFDNHLGMRGEIAK
>FUSION-ENST00000538971.6:272657-ENST00000592058.3:5258|1160
MSLKTDKTSLLDFSVSFSSK
>ENST00000290902.10|SNV-37696-C-T|2
RHLLVSFVVR
>ENST00000611770.4|SNV-5931-G-A|1
GMDYQDWVRR
>FUSION-ENST00000538971.6:272657-ENST00000592058.3:5258|80
MVLAQEESAR
>FUSION-ENST00000538971.6:272657-ENST00000592058.3:5258|592
DSVVLFPLATCQFNLIAVK
>FUSION-ENST00000538971.6:272657-ENST00000592058.3:5258|1121
MKIFSYHLL
>ENST00000378024.9|SNV-29971-G-A|2
ISMPDIDLNLKRPKVK
>FUSION-ENST00000495538.5:14099-ENST00000265651.8:32459|18
ASGTRKWVLMNMK
>FUSION-ENST00000538971.6:272657-ENST00000592058.3:5258|607
YFWDFLVKTLK
>ENST00000648459.1|SNV-5183-A-G|1
VAISWSGGWHHAKNVLK
>ENST00000498289.5|SNV-175050-G-A|2
EQTVHEVTTVGTTECRK
>FUSION-ENST00000538971.6:272657-ENST00000592058.3:5258|1195
LRTYQRLLGSYK
>ENST00000400271.2|SNV-5801-G-A|2
WWDSTVKK
>ENST00000382496.10|SNV-208308-G-A|4
AKNAVNFSQLTFDPGQK
>FUSION-ENST00000538971.6:272657-ENST00000592058.3:5258|701
MKRSLDFTSSETVYVK
>ENST00000476400.1|SNV-40715-T-G|2
KWRMNYR
>FUSION-ENST00000538971.6:272657-ENST00000592058.3:5258|945
YKVTYNIIRNCK
>FUSION-ENST00000538971.6:272657-ENST00000592058.3:5258|416
RSLILLPR
>FUSION-ENST00000538971.6:272657-ENST00000592058.3:5258|482
MWLIAVEVK
>ENST00000323702.9|SNV-40361-C-T|6
RSKTLAFRPDQTLR
>FUSION-ENST00000538971.6:272657-ENST00000592058.3:5258|135
MLLYTYSNLYFRIPHYSKIVILIH
>FUSION-ENST00000538971.6:272657-ENST00000592058.3:5258|435
YTLWNDQIR
>ENST00000528243.1|SNV-107071-C-A|7
VISLFHPKIWAMTIAI
>FUSION-ENST00000538971.6:272657-ENST00000592058.3:5258|1166
VMKKIADGHVQITQR
>ENST00000568768.5|SNV-75381-G-A|5
EKGTSVASRAHSSR
>ENST00000553506.5|SNV-22266-C-T|4
ALRLCQPWTTCTWRR
>ENST00000222390.11|SNV-25409-C-T|3
WDHQIPHR
>FUSION-ENST00000538971.6:272657-ENST00000592058.3:5258|770
CIRGEMSAK
>FUSION-ENST00000538971.6:272657-ENST00000592058.3:5258|1260
KFILLQVDHT
>FUSION-ENST00000538971.6:272657-ENST00000592058.3:5258|330
MQLPCTPESLALVRASLR
>ENST00000251636.10|SNV-17423-A-C|1
LEQNKQGQKEAQEK
>ENST00000424728.6|SNV-51515-C-T|2
VAFHDWELKTEPPSTNHEDILK
