# Supplementary material for: Identification of non-canonical peptides with moPepGen
Source: Nat Biotechnol. 2025 Jun 16;44(4):568–73. doi: 10.1038/s41587-025-02701-0 (PMC12680078; doi:10.1038/s41587-025-02701-0)
Supplement: Supplementary file 4 — Supplementary Data: Cancer cell line variant peptide database. Custom peptide database FASTA file for each of the 376 cell lines from the Cancer Cell Line Encyclopedia with proteomics characterization or used in the reference channel. Variant peptide FASTA files were produced by moPepGen as the result of cell-line-specific publicly available mutations and fusions. [file 41587_2025_2701_MOESM4_ESM.zip › ACH-000535.fasta]

>ENST00000325974.9|SNV-25184-C-T|5
SDRWELYVILNQK
>ENST00000302017.4|SNV-7714-C-G|3
RHRGERPFPCSECDK
>ENST00000359988.4|SNV-40514-C-G|2
LDSLTFLAGKAK
>ENST00000640553.1|SNV-5047-G-A|8
MDCKASGLSGARVTWAQR
>FUSION-ENST00000551519.1:146925-ENST00000443621.1:248255|12
MLQMLGIAGLLCLPLKLK
>ENST00000549319.2|SNV-2761-C-T|4
DIMPQTYKR
>ENST00000378164.7|SNV-1124-G-T|1
LTHQVFCINNINFQRK
>ENST00000450775.2|SNV-1154-G-A|1
DRRWYFYR
>ENST00000331006.12|SNV-14280-C-T|1
FPWLLEAGLRLLHFLFMYDPKK
>ENST00000548363.1|SNV-2747-C-T|1
SLTLCWTEFASWYVSFQE
>ENST00000536607.1|SNV-1923-C-A|3
MQDKEVGDGTTS
>ENST00000380121.7|INDEL-95446-T-TT|2
EEQVYTTKINHWAFFHNQFI
>ENST00000649986.1|SNV-850-C-A|3
RPQGHGVACK
>FUSION-ENST00000540235.5:636-ENST00000547613.1:2635|28
CCRSRSRPR
>ENST00000313264.6|SNV-1119-G-C|3
SYSIYKSTVNIPLSHR
>ENST00000331006.12|SNV-14280-C-T|5
HKFPWLLEAGLR
>ENST00000530812.5|SNV-5362-G-C|2
SARSPVGPGGAPAACR
>ENST00000420570.1|MNV-4677-TGA-T|4
DGYVLTQPSERRPGIQTGK
>ENST00000283943.9|INDEL-63745-A-AA|1
QKNGAGA
>ENST00000460514.1|SNV-99230-C-T|1
EEFPLEESS
>ENST00000544381.4|SNV-18307-G-C|4
FVEGLPINDFSRDK
>ENST00000619544.4|SNV-207693-G-C|2
TTQLPRTTGAPDITWGMLK
>ENST00000556976.1|SNV-131004-G-A|8
TRMTADR
>ENST00000417403.5|INDEL-48004-C-CA|4
TLGRTIQHSR
>ENST00000503166.1|SNV-40830-A-G|1
GEGISLFSSLLNNK
>ENST00000615204.1|SNV-32336-C-A|7
SSTTIATPVPAWKLLGM
>ENST00000444294.7|SNV-41797-C-T|2
LPPVPLLQLEKCCTCNNSVTLAWR
>ENST00000464515.1|SNV-16115-A-C|4
LYSDDGQNIIK
>ENST00000417403.5|INDEL-48004-C-CA|7
EIQDLAEEIHGMMDKAKK
>ENST00000619544.4|SNV-207693-G-C|1
TTQLPRTTGAPDITWGMLKK
>ENST00000409993.6|SNV-7204-C-A|2
TSRQQIPESK
>ENST00000417996.2|MNV-4825-GT-G|2
DDLARLLRTTR
>ENST00000376504.4|MNV-1462-ATG-A|2
TQQQIFLQQHRK
>ENST00000476696.5|SNV-6982-T-C|2
TKAVSSEVDESLFGDTK
>ENST00000495083.1|SNV-18307-G-C|2
MISHVTRWILLQRN
>ENST00000341776.7|SNV-241286-A-G|6
STREKEPVQEHK
>ENST00000341776.7|SNV-241286-A-G|1
EPVQEHKSKEATPAK
>ENST00000352418.8|SNV-712-C-T|1
LPGERDGP
>ENST00000522974.5|SNV-110338-T-A|18
ARATSRCTSSECTR
>ENST00000378164.7|SNV-1124-G-T|4
GFESPRPYKLTHQVFCINNINFQR
>ENST00000615204.1|SNV-32336-C-A|10
MNLKSSTTIATPVPAWKLLGM
>ENST00000367001.5|SNV-577-C-T|1
GWLLCMLALTFMFMVLEVVVSR
>ENST00000373677.1|SNV-227907-G-A|9
ESMGMVYSVPSSCNGPTESTFSTS
>FUSION-ENST00000339865.9:50684-ENST00000525119.5:110242|1
TLWLAHCH
>ENST00000469377.6|SNV-684346-G-T|5
VILTTATRCTRVTIITACK
>FUSION-ENST00000551519.1:146925-ENST00000443621.1:248255|13
LQMLGIAGLLCLPLK
>ENST00000549774.5|SNV-116774-C-T|6
MNLVIDGQETIILQAGNLNIGK
>ENST00000562589.5|SNV-8662-C-A|2
HRAAPASR
>ENST00000644120.1|MNV-146880-GTGACAGCACCTACAC-G|5
LNAQQLQAFKNEVGVLRK
>ENST00000514888.5|SNV-13021-A-T|1
EIVLADVFDNDSWRLWPSGDRSQQK
>ENST00000375011.4|SNV-32336-C-A|3
LETFGDVTER
>ENST00000560674.5|SNV-31779-A-C|4
NLRWEELTKFDK
>ENST00000367409.9|SNV-44815-A-C|6
ATICAKHKLYQFLHFR
>ENST00000644120.1|MNV-146880-GTGACAGCACCTACAC-G|6
LNAQQLQAFKNEVGVLR
>ENST00000313264.6|SNV-1119-G-C|4
MSYSIYKSTVNIPLSHR
>ENST00000302017.4|SNV-7714-C-G|4
AHMLLHQRRHR
>ENST00000503074.1|SNV-76470-G-C|4
MYFQLLQFQMKYYQK
>ENST00000242208.5|SNV-16115-A-C|3
SCCVPTKLRPMSMLYSDDGQNIIKK
>ENST00000560674.5|SNV-31779-A-C|3
WEELTKFDK
>FUSION-ENST00000540235.5:636-ENST00000547613.1:2635|13
RSCGACR
>ENST00000352681.7|SNV-1154-G-A|4
FVRYVAYEILPCEMDRR
>ENST00000359558.6|SNV-148220-C-T|2
WGRRPSNCSAR
>ENST00000602725.5|SNV-28916-C-T|3
YGVTTLVRVCDVTYDKAPVEK
>ENST00000615204.1|SNV-32336-C-A|9
NLKSSTTIATPVPAWKLLGM
>ENST00000282003.7|SNV-42159-C-T|3
SDKYIEELESQVVQLKNSSEEK
>ENST00000271332.4|SNV-1179-C-T|2
AIDPDEGEVGR
>ENST00000649986.1|SNV-850-C-A|11
GGPGGLKGTVWPAKEENSCSHGR
>ENST00000302017.4|SNV-7714-C-G|6
SFTQRAHMLLHQRR
>ENST00000562589.5|SNV-8662-C-A|6
RSWETVRWPR
>ENST00000560674.5|SNV-31779-A-C|1
FDKEARQR
>ENST00000302017.4|SNV-7714-C-G|5
AHMLLHQRR
>ENST00000505014.5|SNV-12679-A-G|2
MTETLFDIVWWCPVSRLR
>ENST00000367409.9|SNV-44815-A-C|1
LYQFLHFRKAAITIQSSYR
>ENST00000478247.1|SNV-14750-A-C|4
GPPLGPWLSRTSPR
>FUSION-ENST00000540235.5:636-ENST00000547613.1:2635|3
MKLTTAQLLRMSLWC
>ENST00000331410.10|SNV-13973-C-A|3
AWFDKHQRIHFLENPFECK
>ENST00000376773.5|SNV-2441-C-T|1
AFGESSMESDEEEEEGCGHTHCVR
>FUSION-ENST00000339865.9:43158-ENST00000525119.5:110242|6
DGEQPQILLCLIVGGGPCGLR
>ENST00000464515.1|SNV-16115-A-C|6
SMLYSDDGQNIIKK
>ENST00000639082.1|MNV-1462-ATG-A|14
GTRHSLSWTEK
>ENST00000217939.7|SNV-16294-T-C|3
LRVITGQTPQGLSNLMRLHIDHNK
>ENST00000640553.1|SNV-5047-G-A|1
WTARPQGSVEPG
>ENST00000549584.5|SNV-1065-C-T|2
PGWTLGDRNFCCPTF
>ENST00000472100.5|SNV-22716-G-A|5
EQELLEQYVSTVNDRSDIVDSLDK
>ENST00000300061.3|SNV-3660-G-A|4
WYCLNTNTHGCRRIMVSR
>ENST00000342992.10|SNV-218350-G-C|2
DGGSPITNYIVEKTDVR
>ENST00000424296.6|SNV-49641-G-A|2
RTAILTK
>ENST00000345136.7|SNV-53969-G-A|3
LHVAEMSR
>FUSION-ENST00000540235.5:636-ENST00000547613.1:2635|14
WMGAAWRRSCGACR
>ENST00000267116.8|SNV-2471-T-C|4
DKLWQTPPHVAAANR
>ENST00000562589.5|SNV-8662-C-A|5
SWETVRWPR
>ENST00000242208.5|SNV-16115-A-C|1
LRPMSMLYSDDGQNIIKK
>ENST00000302259.5|SNV-208-C-T|1
LITVYCVWR
>ENST00000640553.1|SNV-5047-G-A|3
VTWAQRNLYGMLQEFMLENERLR
>ENST00000464515.1|SNV-16115-A-C|1
LYSDDGQNIIKKDIQNMIVEECGCS
>ENST00000503074.1|SNV-76470-G-C|9
IHNMYFQLLQFQMK
>ENST00000602725.5|SNV-28916-C-T|4
YGVTTLVRVCDVTYDK
>ENST00000639082.1|MNV-1462-ATG-A|15
VIICHRGTRHSLSWTEK
>ENST00000544381.4|SNV-18307-G-C|2
DKMDLTAK
>ENST00000317147.10|SNV-74624-A-T|2
MYYFGIAALDSFKNR
>ENST00000342992.10|SNV-218350-G-C|3
WTVPEKDGGSPITNYIVEKTDVR
>ENST00000417996.2|INDEL-4822-T-TG|MNV-4825-GT-G|1
LLTDYQELMNVKLALDVEIATYRK
>ENST00000530767.5|SNV-13878-G-T|1
SPPLHNNLDAREKSTFR
>ENST00000514888.5|SNV-13021-A-T|2
EIVLADVFDNDSWRLWPSGDR
>ENST00000313264.6|SNV-1119-G-C|2
STVNIPLSHR
>ENST00000546918.1|SNV-2747-C-T|3
RSLTLCWTEFASWPTSARVSR
>ENST00000643525.1|SNV-27718-G-C|3
MRARSPVPP
>ENST00000461526.1|SNV-142216-A-G|2
YYETVSAHPCKHTR
>ENST00000574788.6|SNV-17863-A-G|4
NPGRYQIMR
>ENST00000357440.7|SNV-4677-G-A|2
FAHYYLANK
>ENST00000651364.1|SNV-17996-G-T|1
FIKPCLTPNDFSTFTAFIR
>ENST00000376718.8|SNV-196293-T-G|3
NTWNVHPTSSK
>ENST00000375011.4|SNV-32336-C-A|5
ARLETFGDVTER
>ENST00000643759.2|SNV-63639-G-A|3
AIEEHYAALLK
>ENST00000368029.4|MNV-4669-GG-G|2
MVNGNLLQDSFSSGCLITR
>ENST00000496384.7|MNV-146880-GTGACAGCACCTACAC-G|2
MLNAQQLQAFKNEVGVLR
>ENST00000266254.12|MNV-49540-GACGGGGCTGACCGG-G|2
LGESGPHHLEVSPTWTLSK
>ENST00000649986.1|SNV-850-C-A|12
GGPGGLKGTVWPAK
>ENST00000651364.1|SNV-17996-G-T|2
MFIKPCLTPNDFSTFTAFIR
>ENST00000370721.5|SNV-684346-G-T|1
GDYNYSVQVVDCGLSLNDTAFEK
>ENST00000503074.1|SNV-76470-G-C|5
YFQLLQFQMK
>ENST00000380752.10|SNV-73361-G-C|1
TPIIATLASAAVAAVMAFLFDLK
>ENST00000493523.2|SNV-68279-G-A|1
TPGPEAVIATAAQRQCLDRR
>ENST00000369146.8|SNV-8587-G-A|3
WGVRALSLGGQVWGNFLSYFGPEYR
>ENST00000317147.10|SNV-80109-C-T|3
RVSIEPNFHSLYSNFLDMLK
>ENST00000302259.5|SNV-208-C-T|2
MLITVYCVWR
>ENST00000554076.5|SNV-16378-C-T|6
LKELGSLTMANLMEKVR
>ENST00000376636.7|INDEL-137836-C-CA|1
VQESQRWLCD
>ENST00000649986.1|SNV-850-C-A|10
MSLRLEAFQGWPRRPQGHGVACK
>ENST00000522974.5|SNV-110338-T-A|13
CTSSECTRRSSSTAASAR
>FUSION-ENST00000228705.7:146925-ENST00000443621.1:248255|3
STVSAIEVEDIQGALDNLR
>ENST00000488869.1|SNV-3450-A-C|2
RQSEALRR
>ENST00000342992.10|SNV-45086-C-T|2
TTDLTMERLVHVDK
>ENST00000380121.7|INDEL-95446-T-TT|3
VLREEQVYTTKINHWAFFHNQFI
>ENST00000359558.6|SNV-148220-C-T|3
IQWNQRWGRRPSNCSAR
>ENST00000539695.5|SNV-51827-G-A|2
MWIPPTASCGTVPTGATP
>ENST00000382134.7|MNV-4677-TGA-T|7
DGYVLTQPSERRPGIQTGNFK
>ENST00000376636.7|INDEL-137836-C-CA|5
KRHDGYK
>ENST00000549584.5|SNV-1065-C-T|1
NFCCPTF
>ENST00000234701.7|SNV-27189-A-G|2
YFTTCDTNGRYSVK
>ENST00000225235.5|SNV-107575-C-A|1
EDSLELIKLDISRTFPSLYIFQK
>ENST00000382134.7|MNV-4677-TGA-T|2
KKDLHDVP
>ENST00000448803.6|SNV-20194-C-G|1
TQTGEKPYSCPECGKSFGNR
>ENST00000373871.8|SNV-98883-G-A|1
AEIEILTDSWLGTALKSLLLIQSRK
>ENST00000643461.1|SNV-5998-C-T|1
QAPGRPTVWRALLRTPA
>FUSION-ENST00000525367.1:43158-ENST00000525119.5:110242|1
VNNLKYCCVS
>ENST00000611284.4|SNV-246675-A-G|1
LASRMRPSTSK
>FUSION-ENST00000540235.5:636-ENST00000547613.1:2635|6
TSRISTKMK
>ENST00000300061.3|SNV-3660-G-A|3
RIMVSRGR
>ENST00000520356.5|SNV-110338-T-A|1
FACDYCSFTCQSKGHLKVHIER
>ENST00000368029.4|MNV-4669-GG-G|5
SGNVGMTMAQPYLWSMTLVMLRR
>FUSION-ENST00000361758.8:121126-ENST00000628362.2:3560|3
AVEEVKKLLVPAAGVQ
>ENST00000469882.5|SNV-80300-A-C|2
TVQKNTFFK
>ENST00000298832.14|SNV-131004-G-A|3
MTADRAPELKIESLNSK
>ENST00000469377.6|SNV-684346-G-T|1
VTIITACKLWTVD
>ENST00000368029.4|MNV-4669-GG-G|8
YRSGNVGMTMAQPYLWSMTLVMLR
>ENST00000508554.1|SNV-13021-A-T|2
MFLTMIPGDSGHQEIEANRK
>FUSION-ENST00000551519.1:146925-ENST00000443621.1:248255|3
LGIAGLLCLPLKLKTYK
>ENST00000298832.14|SNV-131004-G-A|6
LFQDRMTADR
>ENST00000378164.7|SNV-1124-G-T|2
LTHQVFCINNINFQR
>ENST00000325974.9|SNV-25184-C-T|3
WELYVILNQK
>ENST00000352418.8|SNV-712-C-T|2
AEKLPGERDGP
>ENST00000345136.7|SNV-53969-G-A|6
QLEMSAEAERLKLHVAEMSR
>ENST00000643461.1|SNV-5998-C-T|4
ARQAPGRPTVWRALLR
>FUSION-ENST00000551519.1:146925-ENST00000443621.1:248255|6
MLGIAGLLCLPLKLK
>ENST00000498106.1|SNV-21899-G-T|1
HADLKCSLHL
>ENST00000368553.5|SNV-145110-T-C|2
AFQVHSDFSMEKDHCEDSAILK
>ENST00000282003.7|SNV-42159-C-T|1
YIEELESQVVQLKNSSEEK
>ENST00000275230.6|SNV-23313-T-A|2
RGLLVSLK
>ENST00000448413.5|SNV-90928-C-A|2
KGGYYMCHR
>ENST00000488561.1|MNV-4677-TGA-T|7
KDGYVLTQPSERRPGIQTVSK
>ENST00000420570.1|MNV-4677-TGA-T|1
VAWDLCSILHWMC
>ENST00000530767.5|SNV-13878-G-T|2
SPPLHNNLDAREK
>ENST00000488561.1|MNV-4677-TGA-T|3
RPGIQTVSK
>ENST00000495312.1|SNV-2256-G-A|5
SLEEALKALDVADLQKELNK
>ENST00000324093.8|SNV-40830-A-G|1
IPESCRPNMGEGISLFSSLLNNK
>ENST00000280258.6|SNV-17731-G-C|1
GNYLDCRDG
>ENST00000367409.9|SNV-44815-A-C|3
LYQFLHFR
>ENST00000520356.5|SNV-110338-T-A|4
HTGEKFACDYCSFTCQSKGHLK
>ENST00000460514.1|SNV-99230-C-T|4
NRGMEEFPLEESS
>ENST00000495083.1|SNV-18307-G-C|4
MISHVTRWILLQR
>ENST00000283871.10|SNV-29655-C-T|2
WKPFEIPKAS
>ENST00000522974.5|SNV-110338-T-A|15
CTSSECTR
>ENST00000485048.1|SNV-107575-C-A|2
MQVYLLLIERTVWN
>FUSION-ENST00000493253.5:636-ENST00000547613.1:2635|75
MTAWPPTWTRCGFWSSR
>ENST00000373677.1|SNV-227907-G-A|5
VYSVPSSCNGPTESTFSTS
>ENST00000376636.7|INDEL-137836-C-CA|6
MIGLTVGFDKKR
>ENST00000643461.1|SNV-5998-C-T|6
ARQAPGRPTVWR
>ENST00000367559.7|SNV-12884-T-C|4
WTTKINECVTKK
>ENST00000495312.1|SNV-2256-G-A|4
ALDVADLQKELNK
>ENST00000397333.4|MNV-3423-CAG-C|8
LFSTGLAHGPGR
>ENST00000530812.5|SNV-5362-G-C|1
SARSPVGPGGAPAACRQQSR
>ENST00000530767.5|SNV-13878-G-T|5
FLKSPPLHNNLDAR
>ENST00000448413.5|SNV-90928-C-A|3
VKKGGYYMCHR
>ENST00000352681.7|SNV-1154-G-A|6
RFVRYVAYEILPCEMDR
>ENST00000439140.6|SNV-53450-G-A|4
LEKLQQQPREK
>ENST00000555422.5|SNV-131004-G-A|10
MLATRLFQDRMTADR
>ENST00000493523.2|SNV-68279-G-A|8
GLVPQMTPGPEAVIATAAQR
>ENST00000534069.5|SNV-3259-C-T|1
LEDTTELGGLAPNCLVVRLSGQR
>FUSION-ENST00000339865.9:56271-ENST00000525119.5:103479|2
DAQATTK
>ENST00000536607.1|SNV-1923-C-A|1
EVGDGTTS
>ENST00000649986.1|SNV-850-C-A|2
RPQGHGVACKGR
>ENST00000331410.10|SNV-13973-C-A|5
KAWFDKHQR
>ENST00000662684.1|SNV-180330-T-G|2
CCQVNIEEGLGKSWWSLRK
>ENST00000342992.10|SNV-45086-C-T|6
GMHISSQIKKTTDLTMER
>ENST00000253925.11|INDEL-66694-C-CA|2
EVESAKKAVR
>ENST00000562589.5|SNV-8662-C-A|1
HRAAPASRGWGSQGR
>FUSION-ENST00000540235.5:636-ENST00000547613.1:2635|27
SRSRPRAAASQTSLRPR
>FUSION-ENST00000540235.5:636-ENST00000547613.1:2635|30
TSCWRPSGRCCR
>ENST00000439140.6|SNV-53450-G-A|1
EKLEKMK
>ENST00000370225.4|SNV-99230-C-T|1
LLVVPITGEALVGFLSDLGR
>ENST00000469882.5|SNV-80300-A-C|3
LRPVNQNKTVQKNTFFK
>ENST00000503166.1|SNV-40830-A-G|2
MGEGISLFSSLLNNK
>ENST00000522974.5|SNV-110338-T-A|20
SSPATIARSPARAR
>ENST00000606429.5|SNV-697309-G-A|1
EFIASFSSLEFFSCTT
>ENST00000382134.7|MNV-4677-TGA-T|6
DGYVLTQPSERRPGIQTGNFKK
>ENST00000520356.5|SNV-110338-T-A|5
HTGEKFACDYCSFTCQSK
>ENST00000611284.4|SNV-246675-A-G|7
TTRLSTSALLR
>ENST00000368029.4|MNV-4669-GG-G|4
RLHLITHR
>ENST00000643461.1|SNV-5998-C-T|5
MARQAPGRPTVWRALLR
>ENST00000375011.4|SNV-32336-C-A|1
LETFGDVTERKQLR
>ENST00000368553.5|SNV-145110-T-C|1
AFQVHSDFSMEKDHCEDSAILKR
>ENST00000450521.5|MNV-4677-TGA-T|3
DGYVLTQPSER
>ENST00000488561.1|MNV-4677-TGA-T|2
RPGIQTVSKK
>ENST00000503311.1|SNV-15975-G-A|1
STPVENPAQIREMFDDVSYDK
>ENST00000355610.9|INDEL-15085-A-AA|1
HSCSHLEHPQK
>ENST00000334600.7|MNV-4214-AGAGAA-A|1
ISLEPLGALLNCCLSR
>ENST00000537256.5|SNV-43119-C-T|4
ASKICEK
>ENST00000476696.5|SNV-6982-T-C|3
YRTKAVSSEVDESLFGDTK
>ENST00000602725.5|SNV-28916-C-T|2
VCDVTYDK
>ENST00000469882.5|SNV-80300-A-C|4
LRPVNQNKTVQK
>ENST00000375011.4|SNV-32336-C-A|2
LETFGDVTERK
>ENST00000471899.5|SNV-22716-G-A|2
DRLRPPEEEVQVPLVQDLVTK
>ENST00000523387.5|SNV-1771181-G-A|1
CYFVTQLPTAVSS
>ENST00000555028.6|SNV-16378-C-T|3
DDIDMLKELGSLTMANLMEKVR
>ENST00000495083.1|SNV-18307-G-C|5
MISHVTR
>ENST00000503074.1|SNV-76470-G-C|7
IHNMYFQLLQFQMKYYQKQK
>ENST00000555422.5|SNV-131004-G-A|9
LATRLFQDRMTADR
>ENST00000644120.1|MNV-146880-GTGACAGCACCTACAC-G|2
MLSSYKPSKMK
>FUSION-ENST00000540235.5:636-ENST00000547613.1:2635|32
CGFWSSRTSCWRPSGRCCR
>ENST00000495015.5|SNV-9002-G-A|2
MVKETKNQD
>ENST00000378164.7|SNV-1124-G-T|3
GFESPRPYKLTHQVFCINNINFQRK
>ENST00000478247.1|SNV-14750-A-C|1
TSPRHPRTHTTR
>ENST00000341776.7|SNV-241286-A-G|5
EKEPVQEHK
>ENST00000298832.14|SNV-131004-G-A|2
APELKIESLNSK
>ENST00000355610.9|INDEL-15085-A-AA|3
KRHSCSHLEHPQK
>ENST00000555028.6|SNV-16378-C-T|4
DDIDMLKELGSLTMANLMEK
>ENST00000505014.5|SNV-12679-A-G|5
EICVWSIWMTETLFDIVWWCPVSR
>ENST00000235332.6|SNV-10657-C-T|1
SFDASDTLALPWHCLLGWDIFPPK
>ENST00000301744.7|INDEL-6355-A-AA|1
IHSGEKKT
>ENST00000611284.4|SNV-246675-A-G|6
TTRLSTSALLRTR
>ENST00000619544.4|SNV-207693-G-C|3
RTTQLPRTTGAPDITWGMLK
>ENST00000532001.6|SNV-28916-C-T|1
VCDVTYDKAPVEKEGIHVLMAE
>ENST00000359988.4|SNV-40514-C-G|4
GFELRLDSLTFLAGKAK
>ENST00000367409.9|SNV-44815-A-C|5
HKLYQFLHFR
>ENST00000278550.12|SNV-782729-G-A|3
AQVLELAR
>ENST00000643759.2|SNV-63639-G-A|4
LISAQHNQSKAIEEHYAALLKR
>ENST00000522974.5|SNV-110338-T-A|2
TSSSTSETRMTHR
>FUSION-ENST00000493253.5:636-ENST00000547613.1:2635|74
TAWPPTWTRCGFWSSR
>ENST00000298832.14|SNV-131004-G-A|5
LFQDRMTADRAPELK
>ENST00000531224.6|SNV-13878-G-T|6
SEKLKDLFDYSPPLHNNLDAR
>ENST00000367001.5|SNV-577-C-T|2
NRGWLLCMLALTFMFMVLEVVVSR
>ENST00000352681.7|SNV-1154-G-A|2
YVAYEILPCEMDRR
>ENST00000615637.3|SNV-599-G-A|1
RRSYAGK
>ENST00000317147.10|SNV-80109-C-T|1
VSIEPNFHSLYSNFLDMLKNPEFNK
>ENST00000234701.7|SNV-27189-A-G|1
YFTTCDTNGRYSVKVR
>ENST00000438716.3|SNV-199935-A-C|1
FLPYSYFSQEAARKVTGVVSDSQGK
>ENST00000271332.4|SNV-1179-C-T|1
AIDPDEGEVGRLEYTMDALFDSR
>ENST00000488869.1|SNV-3450-A-C|4
VYVPKRQSEALR
>ENST00000543532.5|SNV-1923-C-A|3
QDKEVGDGTTSVACPR
>ENST00000554076.5|SNV-16378-C-T|3
MANLMEK
>ENST00000331410.10|SNV-13973-C-A|1
HQRIHFLENPFECKVCGQAFR
>ENST00000272902.10|SNV-90928-C-A|4
KGGYYMCHRSYCYR
>ENST00000439140.6|SNV-53450-G-A|3
LQQQPREK
>FUSION-ENST00000493253.5:636-ENST00000547613.1:2635|73
TAWPPTWTRCGFWSSRTSCWRPSGR
>ENST00000373677.1|SNV-227907-G-A|7
GMVYSVPSSCNGPTESTFSTS
>FUSION-ENST00000540235.5:636-ENST00000547613.1:2635|16
WMGAAWR
>ENST00000331410.10|SNV-13973-C-A|4
AWFDKHQR
>ENST00000367409.9|SNV-44815-A-C|4
HKLYQFLHFRK
>FUSION-ENST00000551519.1:146925-ENST00000443621.1:248255|7
LGIAGLLCLPLK
>ENST00000556529.4|SNV-27911-G-C|2
QQHPTKIPVIIER
>ENST00000397333.4|MNV-3423-CAG-C|2
GFGEVCLSCWAHAPLR
>ENST00000478247.1|SNV-14750-A-C|2
TSPRHPR
>ENST00000602725.5|SNV-28916-C-T|1
VCDVTYDKAPVEK
>ENST00000397333.4|MNV-3423-CAG-C|7
LFSTGLAHGPGRYR
>ENST00000472100.5|SNV-22716-G-A|3
SDIVDSLDKDR
>ENST00000555028.6|SNV-16378-C-T|1
ELGSLTMANLMEKVR
>ENST00000560674.5|SNV-31779-A-C|2
WEELTKFDKEAR
>ENST00000486831.5|SNV-22983-T-C|5
TFTFTKLYFGQKRPR
>ENST00000531224.6|SNV-13878-G-T|1
DLFDYSPPLHNNLDAREKSTFR
>ENST00000536607.1|SNV-1923-C-A|2
QDKEVGDGTTS
>ENST00000376504.4|MNV-1462-ATG-A|5
GPQKTQQQIFLQQHR
>ENST00000481084.5|SNV-7204-C-A|1
IQGSDQR
>FUSION-ENST00000311208.13:636-ENST00000547613.1:2635|10
TAAENEFVVLKKVSGK
>ENST00000325974.9|SNV-25184-C-T|2
WELYVILNQKNANLIEVNEEVK
>ENST00000554076.5|SNV-16378-C-T|12
AEIERDDIDMLKELGSLTMANLMEK
>ENST00000373207.2|SNV-56868-G-A|1
LIMVGYQQSLSLIERGNPSR
>ENST00000342992.10|SNV-218350-G-C|1
DGGSPITNYIVEKTDVRR
>ENST00000417403.5|INDEL-48004-C-CA|1
FFLWFQFFYNGSQ
>ENST00000621518.4|SNV-246675-A-G|1
VDENDEAEYICIAENK
>FUSION-ENST00000540235.5:636-ENST00000547613.1:2635|15
WMGAAWRR
>FUSION-ENST00000540235.5:636-ENST00000547613.1:2635|18
HCRWMGAAWR
>FUSION-ENST00000540235.5:636-ENST00000547613.1:2635|36
TSMTAWPPTWTR
>ENST00000373871.8|SNV-98883-G-A|2
AEIEILTDSWLGTALKSLLLIQSR
>ENST00000531224.6|SNV-13878-G-T|2
DLFDYSPPLHNNLDAREK
>ENST00000397333.4|MNV-3423-CAG-C|6
LFSTGLAHGPGRYRWGR
>ENST00000486831.5|SNV-22983-T-C|4
LYFGQKRPR
>ENST00000549319.2|SNV-2761-C-T|7
SAAGPYAVLTKDIMPQTYK
>ENST00000263253.9|SNV-37319-C-T|1
SCQVAHCASS
>ENST00000640553.1|SNV-5047-G-A|6
ASGLSGARVTWAQR
>ENST00000522974.5|SNV-110338-T-A|16
ATSRCTSSECTRR
>ENST00000522974.5|SNV-110338-T-A|19
SPARARATSR
>ENST00000503311.1|SNV-15975-G-A|5
EVDALNSSHPMSTPVENPAQIR
>ENST00000503074.1|SNV-76470-G-C|12
KARIHNMYFQLLQFQMK
>ENST00000640553.1|SNV-5047-G-A|7
DCKASGLSGARVTWAQR
>ENST00000556976.1|SNV-131004-G-A|9
SLLTGRTRMTADR
>ENST00000615204.1|SNV-32336-C-A|11
NLKSSTTIATPVPAWK
>ENST00000528253.3|SNV-28916-C-T|1
VCDVTYDKAPVEKEGIHVLVHFR
>ENST00000300061.3|SNV-3660-G-A|1
IMVSRGRLR
>ENST00000503074.1|SNV-76470-G-C|11
ARIHNMYFQLLQFQMK
>ENST00000493523.2|SNV-68279-G-A|4
MTPGPEAVIATAAQRQCLDR
>ENST00000522974.5|SNV-110338-T-A|6
RSTLTSRTSSSTSETR
>ENST00000643759.2|SNV-63639-G-A|1
AIEEHYAALLKRWEQLLEASAVHR
>ENST00000549319.2|SNV-2761-C-T|1
LCSRRTSCR
>ENST00000242208.5|SNV-16115-A-C|4
SCCVPTKLRPMSMLYSDDGQNIIK
>ENST00000503074.1|SNV-76470-G-C|2
MYFQLLQFQMKYYQKQK
>ENST00000353317.9|SNV-8168-T-A|2
INIYCLNSEVPTCSLCK
>ENST00000461526.1|SNV-142216-A-G|5
KYYETVSAHPCK
>ENST00000359558.6|SNV-148220-C-T|1
RPSNCSAR
>ENST00000420570.1|MNV-4677-TGA-T|2
RPGIQTGKVAWDLCSILHWMC
>ENST00000530767.5|SNV-13878-G-T|4
FLKSPPLHNNLDAREK
>ENST00000509581.5|SNV-1108-G-A|1
NGVISDTELQQALSNG
>ENST00000272902.10|SNV-90928-C-A|2
GGYYMCHRSYCYR
>ENST00000522974.5|SNV-110338-T-A|9
SSSTAASARR
>ENST00000423463.6|INDEL-137836-C-CA|6
IGLTVGFDKKR
>ENST00000493523.2|SNV-68279-G-A|3
TPGPEAVIATAAQRQCLDR
>ENST00000298832.14|SNV-149607-C-G|2
EAKLVYSNSSSGPTATLQKIR
>ENST00000524695.5|SNV-39844-G-A|1
LHECQESLQYCKGKCADQEHTI
>ENST00000485048.1|SNV-107575-C-A|1
QVYLLLIERTVWN
>ENST00000417996.2|INDEL-4822-T-TG|2
LQELQAALQQAKDDLARLLT
>ENST00000469377.6|SNV-684346-G-T|3
CTRVTIITACKLWTVD
>ENST00000464515.1|SNV-16115-A-C|5
MLYSDDGQNIIK
>ENST00000495312.1|SNV-2256-G-A|1
WQTCRRN
>ENST00000556529.4|SNV-27911-G-C|4
LIRQQHPTK
>ENST00000554076.5|SNV-16378-C-T|8
LKELGSLTMANLMEK
>FUSION-ENST00000525367.1:43158-ENST00000525119.5:110242|2
MVNNLKYCCVS
>ENST00000549319.2|SNV-2761-C-T|3
DIMPQTYKRK
>ENST00000549319.2|SNV-2761-C-T|6
SAAGPYAVLTKDIMPQTYKR
>ENST00000461526.1|SNV-142216-A-G|1
YYETVSAHPCKHTRISMFPK
>ENST00000544381.4|SNV-18307-G-C|1
DKMDLTAKELTEEK
>ENST00000359988.4|SNV-40514-C-G|3
LDSLTFLAGK
>ENST00000280258.6|SNV-17731-G-C|2
YAQICYWIKGNYLDCRDG
>ENST00000417996.2|INDEL-4822-T-TG|MNV-4825-GT-G|2
LLTDYQELMNVKLALDVEIATYR
>ENST00000662684.1|SNV-180330-T-G|3
CCQVNIEEGLGKSWWSLR
>ENST00000549774.5|SNV-116774-C-T|5
NLVIDGQETIILQAGNLNIGK
>ENST00000366962.8|SNV-2661-C-T|1
HFSLNWRPPCLFESRTQF
>ENST00000618970.4|SNV-1108-G-A|1
NGVISDTELQQALSNGYR
>ENST00000546918.1|SNV-2747-C-T|4
RSLTLCWTEFASWPTSAR
>ENST00000368029.4|MNV-4669-GG-G|7
YRSGNVGMTMAQPYLWSMTLVMLRR
>ENST00000555422.5|SNV-131004-G-A|12
MNYMLATRLFQDRMTADR
>ENST00000549774.5|SNV-116774-C-T|3
NLVIDGQETIILQAGNLNIGKR
>ENST00000562589.5|SNV-8662-C-A|4
SWETVRWPRHR
>ENST00000359988.4|SNV-40514-C-G|6
AKGFELRLDSLTFLAGK
>ENST00000552829.2|SNV-30458-A-G|1
IIHQKQKSQTV
>ENST00000373677.1|SNV-227907-G-A|4
MDLQNQPSPLPER
>FUSION-ENST00000540235.5:636-ENST00000547613.1:2635|34
CGFWSSR
>ENST00000611284.4|SNV-246675-A-G|2
TRLASRMR
>ENST00000296543.10|MNV-50096-GAC-G|4
SLYKERK
>ENST00000266383.10|SNV-75294-A-C|3
ELAKALASRNIPAVDPPLQFYHPQR
>ENST00000357504.7|SNV-26594-T-C|1
FIVPHLSSTMDNSHLVTFVK
>ENST00000225235.5|SNV-107575-C-A|3
EDSLELIK
>ENST00000619544.4|SNV-207693-G-C|4
RTTQLPR
>ENST00000296543.10|MNV-50096-GAC-G|1
GGNHRRVSSR
>ENST00000373677.1|SNV-227907-G-A|8
MGMVYSVPSSCNGPTESTFSTS
>ENST00000495015.5|SNV-9002-G-A|1
VKETKNQD
>ENST00000503074.1|SNV-76470-G-C|3
YFQLLQFQMKYYQK
>ENST00000611284.4|SNV-246675-A-G|3
LSTSALLRTRLASR
>FUSION-ENST00000540235.5:636-ENST00000547613.1:2635|35
TSMTAWPPTWTRCGFWSSR
>ENST00000266383.10|SNV-75294-A-C|2
ALASRNIPAVDPPLQFYHPQR
>ENST00000591895.5|SNV-40833-T-C|3
RGVSQQFSLPPFKIDFSEWK
>ENST00000282003.7|SNV-42159-C-T|4
SDKYIEELESQVVQLK
>ENST00000372844.8|SNV-7349-G-T|2
FFPYGYASKFAQHAFR
>ENST00000533621.1|SNV-13878-G-T|2
VPLYTIIWMHEKSLPSER
>FUSION-ENST00000551519.1:146925-ENST00000443621.1:248255|4
MLGIAGLLCLPLKLKTYK
>ENST00000417996.2|INDEL-4822-T-TG|MNV-4825-GT-G|4
DDLARLLTDYQELMNVK
>ENST00000331410.10|SNV-13973-C-A|2
HQRIHFLENPFECK
>ENST00000549774.5|SNV-116774-C-T|4
MNLVIDGQETIILQAGNLNIGKR
>ENST00000298832.14|SNV-149607-C-G|1
LVYSNSSSGPTATLQKIR
>ENST00000444294.7|SNV-41797-C-T|1
CCTCNNSVTLAWR
>ENST00000460514.1|SNV-99230-C-T|2
MEEFPLEESS
>ENST00000267116.8|SNV-2471-T-C|1
LWQTPPHVAAANRATK
>FUSION-ENST00000339865.9:56271-ENST00000525119.5:103479|4
NALYKDAQATTK
>ENST00000376636.7|INDEL-137836-C-CA|2
HDGYKVQESQRWLCD
>ENST00000397333.4|MNV-3423-CAG-C|3
WGRGFGEVCLSCWAHAPLRALQPQL
>FUSION-ENST00000540235.5:636-ENST00000547613.1:2635|12
RSCGACRMWWR
>ENST00000522974.5|SNV-110338-T-A|21
SSPATIARSPAR
>FUSION-ENST00000228705.7:146925-ENST00000443621.1:248255|2
STVSAIEVEDIQGALDNLRTAFK
>ENST00000557394.5|SNV-30458-A-G|4
QKSQTVLR
>ENST00000341776.7|SNV-241286-A-G|2
EPVQEHKSK
>ENST00000345136.7|SNV-53969-G-A|5
LKLHVAEMSR
>ENST00000551023.1|SNV-2471-T-C|2
HHRMWLLPTGPPSVLR
>ENST00000464515.1|SNV-16115-A-C|2
LYSDDGQNIIKK
>ENST00000549774.5|SNV-116774-C-T|2
MNLVIDGQETIILQAGNLNIGKRIK
>ENST00000505014.5|SNV-12679-A-G|4
MTETLFDIVWWCPVSR
>ENST00000450775.2|SNV-1154-G-A|2
MDRRWYFYR
>ENST00000570858.5|SNV-1503-G-T|2
RNLPTSSGSCSQTTGSPAFCSRP
>ENST00000382134.7|MNV-4677-TGA-T|9
KDGYVLTQPSERRPGIQTGNFK
>FUSION-ENST00000339865.9:50684-ENST00000525119.5:110242|3
SETVSHSWGR
>FUSION-ENST00000551519.1:146925-ENST00000443621.1:248255|14
MLQMLGIAGLLCLPLK
>ENST00000649986.1|SNV-850-C-A|4
LEAFQGWPRRPQGHGVACKGR
>ENST00000543532.5|SNV-1923-C-A|2
MQDKEVGDGTTSVACPRES
>ENST00000488869.1|SNV-3450-A-C|3
RQSEALR
>ENST00000366630.5|SNV-70533-A-G|2
GAILEDAVPSTARHGTAR
>ENST00000417403.5|INDEL-48004-C-CA|5
KTLGRTIQHSR
>FUSION-ENST00000540235.5:636-ENST00000547613.1:2635|31
TSCWRPSGR
>ENST00000376504.4|MNV-1462-ATG-A|7
YYPNSQSLDPR
>ENST00000503311.1|SNV-15975-G-A|2
MSTPVENPAQIREMFDDVSYDK
>ENST00000345136.7|SNV-53969-G-A|4
LKLHVAEMSRAQAR
>ENST00000418587.6|MNV-8292-AGA-A|1
IFQECIETDISIQIP
>ENST00000409993.6|SNV-7204-C-A|1
QQIPESK
>ENST00000375011.4|SNV-32336-C-A|6
NPRARLETFGDVTER
>ENST00000534069.5|SNV-3259-C-T|4
VRWQRLEDTTELGGLAPNCLVVR
>ENST00000417403.5|INDEL-48004-C-CA|6
LKKTLGR
>ENST00000366630.5|SNV-70533-A-G|1
GAILEDAVPSTARHGTARGLPLK
>ENST00000545764.1|SNV-1923-C-A|17
QDKEVGDGTTSVVIIAAELLK
>ENST00000531224.6|SNV-13878-G-T|4
LKDLFDYSPPLHNNLDAREK
>ENST00000557394.5|SNV-30458-A-G|3
QKSQTVLRSHWVVK
>ENST00000420570.1|MNV-4677-TGA-T|3
RPGIQTGK
>ENST00000367559.7|SNV-12884-T-C|2
INECVTKK
>ENST00000235332.6|SNV-10657-C-T|2
KSFDASDTLALPWHCLLGWDIFPPK
>ENST00000551023.1|SNV-2471-T-C|6
MPGTSCGRHHR
>ENST00000359242.7|SNV-39844-G-A|3
LHECQESLQYCK
>ENST00000549774.5|SNV-116774-C-T|1
NLVIDGQETIILQAGNLNIGKRIK
>ENST00000373677.1|SNV-227907-G-A|1
DLQNQPSPLPEREMLLPT
>ENST00000450521.5|MNV-4677-TGA-T|5
DRKDGYVLTQPSER
>ENST00000369146.8|SNV-8587-G-A|1
ALSLGGQVWGNFLSYFGPEYRR
>ENST00000366630.5|SNV-70533-A-G|4
TSELTTLRGAILEDAVPSTAR
>ENST00000533621.1|SNV-13878-G-T|4
VFLLDRVPLYTIIWMHEKSLPSER
>ENST00000417996.2|MNV-4825-GT-G|1
LLRTTRS
>ENST00000522974.5|SNV-110338-T-A|14
CTSSECTRR
>FUSION-ENST00000540235.5:636-ENST00000547613.1:2635|2
LTTAQLLR
>ENST00000618970.4|SNV-1108-G-A|3
VDKDRNGVISDTELQQALSNGYR
>FUSION-ENST00000540235.5:636-ENST00000547613.1:2635|8
MWWRTSRISTK
>ENST00000376636.7|INDEL-137836-C-CA|4
RHDGYKVQESQR
>ENST00000503311.1|SNV-15975-G-A|4
MSTPVENPAQIR
>ENST00000342992.10|SNV-45086-C-T|1
TTDLTMERLVHVDKRPR
>FUSION-ENST00000361758.8:121126-ENST00000628362.2:3560|1
LLVPAAGVQ
>ENST00000366630.5|SNV-70533-A-G|5
VAFRTSELTTLRGAILEDAVPSTAR
>ENST00000522974.5|SNV-110338-T-A|12
RSSSTAASAR
>ENST00000316623.10|SNV-155724-G-A|1
MDTCCCSVGAAWGTEECEECPMR
>ENST00000368029.4|MNV-4669-GG-G|6
SGNVGMTMAQPYLWSMTLVMLR
>ENST00000537256.5|SNV-43119-C-T|3
ASKICEKVDR
>ENST00000321394.12|SNV-1923-C-A|2
LLEVEHPAAKVLCELADMQDK
>ENST00000234701.7|SNV-27189-A-G|4
DDGVYSRYFTTCDTNGRYSVK
>ENST00000359242.7|SNV-39844-G-A|5
RLHECQESLQYCK
>ENST00000417403.5|INDEL-48004-C-CA|3
TLGRTIQHSRFFLWFQFFYNGSQ
>ENST00000331006.12|SNV-14280-C-T|2
FPWLLEAGLRLLHFLFMYDPK
>FUSION-ENST00000540235.5:636-ENST00000547613.1:2635|9
MWWRTSR
>FUSION-ENST00000540235.5:636-ENST00000547613.1:2635|5
ISTKMKLTTAQLLR
>ENST00000496384.7|MNV-146880-GTGACAGCACCTACAC-G|4
WHGDVAVKMLNAQQLQAFK
>ENST00000359988.4|SNV-40514-C-G|1
LDSLTFLAGKAKR
>ENST00000644120.1|MNV-146880-GTGACAGCACCTACAC-G|3
LSSYKPSK
>ENST00000342992.10|SNV-45086-C-T|3
TTDLTMER
>FUSION-ENST00000540235.5:636-ENST00000547613.1:2635|19
LLAFGVSLRHCRWMGAAWR
>ENST00000543532.5|SNV-1923-C-A|1
QDKEVGDGTTSVACPRES
>ENST00000643461.1|SNV-5998-C-T|7
MARQAPGRPTVWR
>ENST00000498106.1|SNV-21899-G-T|2
MHADLKCSLHL
>ENST00000537256.5|SNV-43119-C-T|5
NLIPLRASKICEK
>ENST00000461526.1|SNV-142216-A-G|4
KYYETVSAHPCKHTR
>ENST00000460514.1|SNV-99230-C-T|3
GMEEFPLEESS
>ENST00000469377.6|SNV-684346-G-T|6
MVILTTATRCTRVTIITACK
>ENST00000493523.2|SNV-68279-G-A|2
MTPGPEAVIATAAQRQCLDRR
>ENST00000615204.1|SNV-32336-C-A|12
MNLKSSTTIATPVPAWK
>FUSION-ENST00000551519.1:146925-ENST00000443621.1:248255|2
LKTYKEHLTT
>ENST00000527307.2|SNV-27066-A-T|2
CNLAMTQNYEGQLQSLMAQVR
>ENST00000488561.1|MNV-4677-TGA-T|1
RPGIQTVSKKK
>ENST00000619544.4|SNV-207693-G-C|5
VRRTTQLPR
>ENST00000472100.5|SNV-22716-G-A|6
REQELLEQYVSTVNDRSDIVDSLDK
>ENST00000611284.4|SNV-246675-A-G|5
LSTSALLR
>ENST00000643759.2|SNV-63639-G-A|2
AIEEHYAALLKR
>ENST00000282003.7|SNV-42159-C-T|2
YIEELESQVVQLK
>ENST00000217939.7|SNV-16294-T-C|1
VITGQTPQGLSNLMRLHIDHNK
>ENST00000554076.5|SNV-16378-C-T|9
MLKELGSLTMANLMEK
>ENST00000622102.4|SNV-21899-G-T|1
TLEECMQISNAAFTSELLYR
>ENST00000503074.1|SNV-76470-G-C|8
IHNMYFQLLQFQMKYYQK
>ENST00000368195.4|SNV-7380-G-T|1
ECKVVTK
>ENST00000234701.7|SNV-27189-A-G|3
YFTTCDTNGR
>ENST00000574788.6|SNV-17863-A-G|3
NPGRYQIMRER
>ENST00000533621.1|SNV-13878-G-T|1
VPLYTIIWMHEKSLPSERK
>ENST00000278550.12|SNV-782729-G-A|2
AQVLELARQR
>ENST00000662684.1|SNV-180330-T-G|4
FKCCQVNIEEGLGKSWWSLR
>ENST00000438716.3|SNV-199935-A-C|3
FLPYSYFSQEAAR
>ENST00000640553.1|SNV-5047-G-A|4
VTWAQRNLYGMLQEFMLENER
>ENST00000649986.1|SNV-850-C-A|5
LEAFQGWPRRPQGHGVACK
>ENST00000478247.1|SNV-14750-A-C|3
GPPLGPWLSRTSPRHPR
>FUSION-ENST00000398600.6:20722-ENST00000398457.6:71381|57
TIGYKTLLK
>ENST00000493523.2|SNV-68279-G-A|7
GLVPQMTPGPEAVIATAAQRQCLDR
>ENST00000217939.7|SNV-16294-T-C|2
VITGQTPQGLSNLMR
>ENST00000367559.7|SNV-12884-T-C|5
WTTKINECVTK
>ENST00000639082.1|MNV-1462-ATG-A|13
GTRHSLSWTEKTTQGTK
>FUSION-ENST00000398600.6:20722-ENST00000398457.6:71381|56
TIGYKTLLKGISGK
>ENST00000368029.4|MNV-4669-GG-G|3
LHLITHR
>FUSION-ENST00000540235.5:636-ENST00000547613.1:2635|23
AAASQTSLRPRLLAFGVSLR
>ENST00000488561.1|MNV-4677-TGA-T|4
DGYVLTQPSERRPGIQTVSKK
>FUSION-ENST00000540235.5:636-ENST00000547613.1:2635|29
TSCWRPSGRCCRSR
>FUSION-ENST00000540235.5:636-ENST00000547613.1:2635|24
AAASQTSLRPR
>ENST00000549584.5|SNV-1065-C-T|3
MPGWTLGDRNFCCPTF
>ENST00000534069.5|SNV-3259-C-T|2
LEDTTELGGLAPNCLVVR
>ENST00000643759.2|SNV-63639-G-A|5
LISAQHNQSKAIEEHYAALLK
>FUSION-ENST00000311208.13:636-ENST00000547613.1:2635|39
LASYLDKVRFLEQQNK
>ENST00000643525.1|SNV-27718-G-C|2
RARSPVPP
>ENST00000476696.5|SNV-6982-T-C|1
AVSSEVDESLFGDTK
>FUSION-ENST00000339865.9:50684-ENST00000525119.5:110242|2
SETVSHSWGRTLWLAHCH
>ENST00000556529.4|SNV-27911-G-C|3
LIRQQHPTKIPVIIER
>ENST00000317147.10|SNV-74624-A-T|3
MYYFGIAALDSFK
>ENST00000472100.5|SNV-22716-G-A|2
SDIVDSLDKDRLR
>ENST00000331471.8|SNV-1818-G-A|3
LLYREFIVFAVLYTAINLVYR
>ENST00000539695.5|SNV-51827-G-A|1
WIPPTASCGTVPTGATP
>ENST00000417996.2|INDEL-4822-T-TG|1
DDLARLLT
>ENST00000649986.1|SNV-850-C-A|7
GTVWPAKEENSCSHGR
>ENST00000376718.8|SNV-196293-T-G|4
EDHDEALKNTWNVHPTSSKTPSVR
>ENST00000496384.7|MNV-146880-GTGACAGCACCTACAC-G|1
MLNAQQLQAFKNEVGVLRK
>ENST00000372844.8|SNV-7349-G-T|1
FFPYGYASKFAQHAFRTFDK
>ENST00000569862.5|SNV-16058-G-T|3
QRLRLSVFQQGVDQGLSLSQ
>ENST00000539695.5|SNV-51827-G-A|4
SPCWRWMWIPPTASCGTVPTGATP
>ENST00000503074.1|SNV-76470-G-C|10
ARIHNMYFQLLQFQMKYYQK
>ENST00000376636.7|INDEL-137836-C-CA|3
HDGYKVQESQR
>ENST00000331410.10|SNV-13973-C-A|6
RKAWFDK
>ENST00000495312.1|SNV-2256-G-A|3
ELNKSQSVFSGNPSIWLK
>ENST00000514888.5|SNV-13021-A-T|4
IEFGVDVTTKEIVLADVFDNDSWR
>ENST00000471899.5|SNV-22716-G-A|1
DRLRPPEEEVQVPLVQDLVTKK
>ENST00000253925.11|INDEL-66694-C-CA|1
AVRRNTTR
>ENST00000418587.6|MNV-8292-AGA-A|2
YNPLGKIFQECIETDISIQIP
>ENST00000464515.1|SNV-16115-A-C|8
SMLYSDDGQNIIK
>ENST00000522974.5|SNV-110338-T-A|10
SSSTAASAR
>ENST00000618031.4|SNV-27066-A-T|1
CNLAMTQNYEGQLQSLMAQFSK
>ENST00000649986.1|SNV-850-C-A|1
RPQGHGVACKGREQLFSR
>ENST00000296543.10|MNV-50096-GAC-G|3
ERKGGNHR
>FUSION-ENST00000311208.13:636-ENST00000547613.1:2635|6
DRLEEGCLKTWDK
>ENST00000439140.6|SNV-53450-G-A|2
LQQQPREKLEK
>ENST00000549319.2|SNV-2761-C-T|2
MLCSRRTSCR
>ENST00000409993.6|SNV-7204-C-A|3
LCGQDLNKTSRQQIPESK
>ENST00000555422.5|SNV-131004-G-A|3
TADRAPELKIESLNSK
>ENST00000448413.5|SNV-90928-C-A|1
GGYYMCHR
>FUSION-ENST00000361758.8:121126-ENST00000628362.2:3560|2
KLLVPAAGVQ
>ENST00000551023.1|SNV-2471-T-C|5
PGTSCGRHHR
>FUSION-ENST00000311208.13:636-ENST00000547613.1:2635|3
LEEGCLKTWDKGPQDPLT
>FUSION-ENST00000228705.7:146925-ENST00000443621.1:248255|1
TAFKESL
>ENST00000368559.7|SNV-145110-T-C|2
AFQVHSDFSMEK
>ENST00000486831.5|SNV-22983-T-C|1
RPRVNGVKAHTNTCNR
>ENST00000450521.5|MNV-4677-TGA-T|2
RPGIQTGWPGISVLSYTGCAR
>ENST00000376718.8|SNV-196293-T-G|1
NTWNVHPTSSKTPSVRDPNEWAMAK
>ENST00000562589.5|SNV-8662-C-A|3
WPRHRAAPASR
>ENST00000495083.1|SNV-18307-G-C|1
ISHVTRWILLQRN
>ENST00000325974.9|SNV-25184-C-T|1
WELYVILNQKNANLIEVNEEVKK
>FUSION-ENST00000540235.5:636-ENST00000547613.1:2635|25
SRPRAAASQTSLRPRLLAFGVSLR
>ENST00000545764.1|SNV-1923-C-A|1
DCLINAA
>ENST00000534069.5|SNV-3259-C-T|3
WQRLEDTTELGGLAPNCLVVR
>ENST00000505014.5|SNV-12679-A-G|7
HSVVVPCEPPEVWFATGVSGRR
>ENST00000382136.3|MNV-4677-TGA-T|1
RPGIQTGLWSMQSNILYEQPK
>ENST00000508554.1|SNV-13021-A-T|1
FLTMIPGDSGHQEIEANRK
>FUSION-ENST00000311208.13:636-ENST00000547613.1:2635|8
VSGKDRLEEGCLK
>ENST00000397333.4|MNV-3423-CAG-C|1
GFGEVCLSCWAHAPLRALQPQL
>ENST00000376504.4|MNV-1462-ATG-A|6
YYPNSQSLDPRGPQK
>ENST00000649986.1|SNV-850-C-A|6
GTVWPAKEENSCSHGRIQR
>FUSION-ENST00000540235.5:636-ENST00000547613.1:2635|17
HCRWMGAAWRR
>ENST00000325974.9|SNV-25184-C-T|4
SDRWELYVILNQKNANLIEVNEEVK
>ENST00000380121.7|INDEL-95446-T-TT|1
INHWAFFHNQFI
>ENST00000508554.1|SNV-13021-A-T|3
FLTMIPGDSGHQEIEANR
>ENST00000296543.10|MNV-50096-GAC-G|5
GCPPVFNTLRSLYKER
>ENST00000342992.10|SNV-45086-C-T|5
KTTDLTMER
>ENST00000543532.5|SNV-1923-C-A|4
MQDKEVGDGTTSVACPR
>ENST00000366630.5|SNV-70533-A-G|3
GAILEDAVPSTAR
>ENST00000531412.5|SNV-39844-G-A|6
AAERRLHECQESLQYCK
>ENST00000527307.2|SNV-27066-A-T|1
CNLAMTQNYEGQLQSLMAQVRK
>ENST00000531224.6|SNV-13878-G-T|5
LKDLFDYSPPLHNNLDAR
>FUSION-ENST00000551519.1:146925-ENST00000443621.1:248255|5
LGIAGLLCLPLKLK
>FUSION-ENST00000540235.5:636-ENST00000547613.1:2635|22
AAASQTSLRPRLLAFGVSLRHCR
>ENST00000282003.7|SNV-42159-C-T|5
ALERSDKYIEELESQVVQLK
>ENST00000555868.2|SNV-674-G-C|1
GAHQPDNTAFTHQR
>ENST00000591895.5|SNV-40833-T-C|4
RGVSQQFSLPPFK
>ENST00000569862.5|SNV-16058-G-T|2
LRLSVFQQGVDQGLSLSQ
>ENST00000266254.12|MNV-49540-GACGGGGCTGACCGG-G|1
LLTPPGPLLKPYFEISLL
>ENST00000544381.4|SNV-18307-G-C|5
TWKFVEGLPINDFSRDK
>ENST00000495312.1|SNV-2256-G-A|2
MWQTCRRN
>ENST00000649986.1|SNV-850-C-A|13
TCPCGWRPFKGGPGGLKGTVWPAK
>ENST00000217939.7|SNV-16294-T-C|4
LRVITGQTPQGLSNLMR
>ENST00000522974.5|SNV-110338-T-A|23
MCTCASTLERSSPATIARSPAR
>FUSION-ENST00000540235.5:636-ENST00000547613.1:2635|20
LLAFGVSLRHCR
>FUSION-ENST00000311208.13:636-ENST00000547613.1:2635|7
DRLEEGCLK
>ENST00000345136.7|SNV-53969-G-A|2
LHVAEMSRAQAR
>ENST00000380752.10|SNV-73361-G-C|2
TKTPIIATLASAAVAAVMAFLFDLK
>ENST00000554076.5|SNV-16378-C-T|2
MANLMEKVR
>ENST00000493523.2|SNV-68279-G-A|9
RGLVPQMTPGPEAVIATAAQR
>ENST00000503074.1|SNV-76470-G-C|1
YFQLLQFQMKYYQKQK
>ENST00000317147.10|SNV-74624-A-T|4
KPFGSKMYYFGIAALDSFKNR
>FUSION-ENST00000551519.1:146925-ENST00000443621.1:248255|1
TYKEHLTT
>ENST00000438716.3|SNV-199935-A-C|5
CQLKFLPYSYFSQEAAR
>FUSION-ENST00000540235.5:636-ENST00000547613.1:2635|38
RPPCRTSMTAWPPTWTR
>ENST00000522974.5|SNV-110338-T-A|17
ATSRCTSSECTR
>ENST00000397333.4|MNV-3423-CAG-C|9
LQQLGLHQPRLFSTGLAHGPGRYR
>ENST00000530767.5|SNV-13878-G-T|6
TGKFLKSPPLHNNLDAR
>ENST00000498106.1|SNV-21899-G-T|4
MQISNAAFTSELLYR
>ENST00000316623.10|SNV-155724-G-A|2
HRMDTCCCSVGAAWGTEECEECPMR
>ENST00000438716.3|SNV-199935-A-C|2
FLPYSYFSQEAARK
>FUSION-ENST00000540235.5:636-ENST00000547613.1:2635|1
LTTAQLLRMSLWC
>ENST00000460514.1|SNV-99230-C-T|5
MNRGMEEFPLEESS
>ENST00000522974.5|SNV-110338-T-A|3
TSSSTSETR
>ENST00000569732.1|SNV-74624-A-T|1
YYFGIAALDSFK
>FUSION-ENST00000311208.13:636-ENST00000547613.1:2635|5
LEEGCLK
>ENST00000488561.1|MNV-4677-TGA-T|5
DGYVLTQPSERRPGIQTVSK
>ENST00000496384.7|MNV-146880-GTGACAGCACCTACAC-G|5
GKWHGDVAVKMLNAQQLQAFK
>ENST00000574788.6|SNV-17863-A-G|1
YQIMRERGK
>ENST00000296543.10|MNV-50096-GAC-G|2
KGGNHRR
>ENST00000505014.5|SNV-12679-A-G|1
TETLFDIVWWCPVSRLR
>ENST00000551023.1|SNV-2471-T-C|1
HHRMWLLPTGPPSVLRLWHPC
>ENST00000486831.5|SNV-22983-T-C|3
LYFGQKRPRVNGVK
>ENST00000539695.5|SNV-51827-G-A|3
WMWIPPTASCGTVPTGATP
>ENST00000382134.7|MNV-4677-TGA-T|4
RPGIQTGNFKK
>FUSION-ENST00000339865.9:56271-ENST00000525119.5:103479|1
DAQATTKMGLC
>ENST00000461526.1|SNV-142216-A-G|6
NQIIRKYYETVSAHPCK
>ENST00000331006.12|SNV-14280-C-T|6
QPYNNLKHKFPWLLEAGLR
>ENST00000484483.1|SNV-28916-C-T|1
VCDVTYDKAPVEKEGIHVLVSV
>ENST00000488869.1|SNV-3450-A-C|1
QSEALRR
>ENST00000649986.1|SNV-850-C-A|9
SLRLEAFQGWPRRPQGHGVACK
>ENST00000368029.4|MNV-4669-GG-G|1
EQPTPFVLG
>ENST00000373871.8|SNV-98883-G-A|3
AEIEILTDSWLGTALK
>ENST00000342992.10|SNV-45086-C-T|4
KTTDLTMERLVHVDK
>ENST00000503074.1|SNV-76470-G-C|6
MYFQLLQFQMK
>ENST00000330236.7|SNV-11266-A-T|2
CYGDVIRGLEHEEAR
>ENST00000520356.5|SNV-110338-T-A|6
KHTGEKFACDYCSFTCQSK
>FUSION-ENST00000551519.1:146925-ENST00000443621.1:248255|10
MLQMLGIAGLLCLPLKLKTYK
>ENST00000556529.4|SNV-27911-G-C|5
VEDVRLIRQQHPTK
>ENST00000522974.5|SNV-110338-T-A|4
STLTSRTSSSTSETRMTHR
>ENST00000397333.4|MNV-3423-CAG-C|10
LQQLGLHQPRLFSTGLAHGPGR
>ENST00000505014.5|SNV-12679-A-G|9
NTFRHSVVVPCEPPEVWFATGVSGR
>ENST00000644120.1|MNV-146880-GTGACAGCACCTACAC-G|1
LSSYKPSKMK
>FUSION-ENST00000311208.13:636-ENST00000547613.1:2635|1
GPQDPLT
>ENST00000373871.8|SNV-98883-G-A|5
EALQRLRAEIEILTDSWLGTALK
>ENST00000556976.1|SNV-131004-G-A|7
TRMTADRAPELK
>ENST00000330236.7|SNV-11266-A-T|1
CYGDVIRGLEHEEARDLLGR
>ENST00000372844.8|SNV-7349-G-T|3
FFPYGYASK
>ENST00000637938.1|SNV-63955-T-C|1
TAQEVAELIDQHETTMK
>ENST00000643759.2|SNV-63639-G-A|6
DKLISAQHNQSKAIEEHYAALLK
>FUSION-ENST00000540235.5:636-ENST00000547613.1:2635|37
RPPCRTSMTAWPPTWTRCGFWSSR
>ENST00000495083.1|SNV-18307-G-C|3
ISHVTRWILLQR
>ENST00000278550.12|SNV-782729-G-A|1
AQVLELARQRAVR
>ENST00000602725.5|SNV-28916-C-T|5
KYGVTTLVRVCDVTYDK
>ENST00000537256.5|SNV-43119-C-T|1
ICEKVDRAVEAAER
>ENST00000373677.1|SNV-227907-G-A|3
DLQNQPSPLPER
>ENST00000438716.3|SNV-199935-A-C|4
CQLKFLPYSYFSQEAARK
>ENST00000382134.7|MNV-4677-TGA-T|3
RPGIQTGNFKKK
>ENST00000639082.1|MNV-1462-ATG-A|12
HSLSWTEK
>ENST00000298832.14|SNV-131004-G-A|4
MTADRAPELK
>ENST00000448803.6|SNV-20194-C-G|2
TQTGEKPYSCPECGK
>ENST00000546918.1|SNV-2747-C-T|1
SLTLCWTEFASWPTSARVSR
>ENST00000487187.1|SNV-22716-G-A|1
SDIVDSLDKDRL
>ENST00000368559.7|SNV-145110-T-C|1
AFQVHSDFSMEKGVYVCIIK
>ENST00000367559.7|SNV-12884-T-C|1
INECVTKKMNK
>ENST00000341776.7|SNV-241286-A-G|3
EPVQEHK
>ENST00000644120.1|MNV-146880-GTGACAGCACCTACAC-G|7
LNAQQLQAFK
>ENST00000397333.4|MNV-3423-CAG-C|5
YRWGRGFGEVCLSCWAHAPLR
>FUSION-ENST00000540235.5:636-ENST00000547613.1:2635|26
SRPRAAASQTSLRPR
>ENST00000551023.1|SNV-2471-T-C|4
MPGTSCGRHHRMWLLPTGPPSVLR
>FUSION-ENST00000540235.5:636-ENST00000547613.1:2635|11
SCGACRMWWR
>ENST00000554076.5|SNV-16378-C-T|1
ANLMEKVR
>ENST00000469377.6|SNV-684346-G-T|4
CTRVTIITACK
>FUSION-ENST00000540235.5:636-ENST00000547613.1:2635|21
LLAFGVSLR
>ENST00000461526.1|SNV-142216-A-G|3
YYETVSAHPCK
>ENST00000498106.1|SNV-21899-G-T|3
QISNAAFTSELLYR
>ENST00000317147.10|SNV-74624-A-T|5
KPFGSKMYYFGIAALDSFK
>ENST00000359988.4|SNV-40514-C-G|5
GFELRLDSLTFLAGK
>ENST00000300061.3|SNV-3660-G-A|2
IMVSRGR
>ENST00000503311.1|SNV-15975-G-A|6
MEVDALNSSHPMSTPVENPAQIR
>ENST00000549319.2|SNV-2761-C-T|5
DIMPQTYK
>ENST00000545764.1|SNV-1923-C-A|18
MQDKEVGDGTTSVVIIAAELLK
>ENST00000639082.1|MNV-1462-ATG-A|11
HSLSWTEKTTQGTK
>ENST00000485048.1|SNV-107575-C-A|3
QVYLLLIER
>ENST00000266383.10|SNV-75294-A-C|1
NIPAVDPPLQFYHPQR
>ENST00000472100.5|SNV-22716-G-A|1
DRLREQEEDQMLR
>ENST00000225235.5|SNV-107575-C-A|2
EDSLELIKLDISR
>ENST00000522974.5|SNV-110338-T-A|11
RSSSTAASARR
>ENST00000556529.4|SNV-27911-G-C|1
QQHPTKIPVIIERYK
>ENST00000555028.6|SNV-16378-C-T|2
ELGSLTMANLMEK
>ENST00000451127.3|SNV-13277-C-A|1
SAPFWHNATFEA
>ENST00000505014.5|SNV-12679-A-G|3
TETLFDIVWWCPVSR
>ENST00000373677.1|SNV-227907-G-A|10
MESMGMVYSVPSSCNGPTESTFSTS
>ENST00000373677.1|SNV-227907-G-A|2
MDLQNQPSPLPEREMLLPT
>ENST00000557394.5|SNV-30458-A-G|2
SQTVLRSHWVVK
>ENST00000478247.1|SNV-14750-A-C|5
TRGPPLGPWLSRTSPR
>ENST00000376718.8|SNV-196293-T-G|5
EDHDEALKNTWNVHPTSSK
>ENST00000376504.4|MNV-1462-ATG-A|10
SPSPSDPDYGLPPLAGHSLSWTEK
>FUSION-ENST00000551519.1:146925-ENST00000443621.1:248255|9
LQMLGIAGLLCLPLKLKTYK
>ENST00000514888.5|SNV-13021-A-T|3
EIVLADVFDNDSWR
>ENST00000424296.6|SNV-49641-G-A|3
YLNLKRTAILTK
>ENST00000557394.5|SNV-30458-A-G|1
SQTVLRSHWVVKK
>ENST00000464515.1|SNV-16115-A-C|9
MSMLYSDDGQNIIK
>ENST00000574788.6|SNV-17863-A-G|2
YQIMRER
>ENST00000615204.1|SNV-32336-C-A|8
SSTTIATPVPAWK
>ENST00000376504.4|MNV-1462-ATG-A|1
TQQQIFLQQHRKR
>ENST00000464515.1|SNV-16115-A-C|7
MSMLYSDDGQNIIKK
>ENST00000368195.4|SNV-7380-G-T|2
CEGLCPKECKVVTK
>ENST00000373871.8|SNV-98883-G-A|4
LRAEIEILTDSWLGTALK
>ENST00000382134.7|MNV-4677-TGA-T|5
RPGIQTGNFK
>ENST00000523387.5|SNV-1771181-G-A|2
ESDGPSRCYFVTQLPTAVSS
>FUSION-ENST00000339865.9:56271-ENST00000525119.5:103479|3
NALYKDAQATTKMGLC
>ENST00000509581.5|SNV-1108-G-A|3
VDKDRNGVISDTELQQALSNG
>ENST00000533621.1|SNV-13878-G-T|6
FTDEESRVFLLDRVPLYTIIWMHEK
>ENST00000555868.2|SNV-674-G-C|2
TWSATARGAHQPDNTAFTHQR
>ENST00000533621.1|SNV-13878-G-T|5
VFLLDRVPLYTIIWMHEK
>ENST00000417403.5|INDEL-48004-C-CA|2
TIQHSRFFLWFQFFYNGSQ
>ENST00000331018.8|MNV-49540-GACGGGGCTGACCGG-G|1
LGESGPHHLEV
>ENST00000367409.9|SNV-44815-A-C|2
LYQFLHFRK
>ENST00000367559.7|SNV-12884-T-C|3
INECVTK
>ENST00000449018.7|SNV-41797-C-T|2
VPPVPLLQLEKCCTCNNSVTLAWR
>ENST00000359242.7|SNV-39844-G-A|6
VCDSLTAAERRLHECQESLQYCK
>ENST00000485048.1|SNV-107575-C-A|4
MQVYLLLIER
>ENST00000375011.4|SNV-32336-C-A|4
ARLETFGDVTERK
>ENST00000643461.1|SNV-5998-C-T|2
QAPGRPTVWRALLR
>ENST00000618970.4|SNV-1108-G-A|2
DRNGVISDTELQQALSNGYR
>ENST00000520356.5|SNV-110338-T-A|2
FACDYCSFTCQSKGHLK
>ENST00000302017.4|SNV-7714-C-G|1
HRGERPFPCSECDKR
>ENST00000376504.4|MNV-1462-ATG-A|9
TTQGTKYYPNSQSLDPR
>ENST00000438716.3|SNV-199935-A-C|6
TNDRCQLKFLPYSYFSQEAAR
>ENST00000420570.1|MNV-4677-TGA-T|6
KDGYVLTQPSERRPGIQTGK
>FUSION-ENST00000540235.5:636-ENST00000547613.1:2635|4
MKLTTAQLLR
>ENST00000541043.5|SNV-49159-C-T|1
IETVNESWNALATSSDKLFFWNSK
>ENST00000313264.6|SNV-1119-G-C|1
VVHSFCHNMNCNFMHIFK
>ENST00000341776.7|SNV-241286-A-G|4
EKEPVQEHKSK
>ENST00000611284.4|SNV-246675-A-G|4
LSTSALLRTR
>ENST00000621518.4|SNV-246675-A-G|2
KVDENDEAEYICIAENK
>ENST00000275230.6|SNV-23313-T-A|1
GLLVSLK
>ENST00000352681.7|SNV-1154-G-A|5
FVRYVAYEILPCEMDR
>ENST00000505014.5|SNV-12679-A-G|6
HSVVVPCEPPEVWFATGVSGRRG
>ENST00000452656.5|SNV-199935-A-C|1
FLPYSYFSQEAARKGER
>ENST00000520356.5|SNV-110338-T-A|3
FACDYCSFTCQSK
>ENST00000331471.8|SNV-1818-G-A|2
EFIVFAVLYTAINLVYR
>ENST00000317147.10|SNV-74624-A-T|1
MYYFGIAALDSFKNRLK
>ENST00000367559.7|SNV-12884-T-C|6
SFDKWTTKINECVTK
>FUSION-ENST00000551519.1:146925-ENST00000443621.1:248255|11
LQMLGIAGLLCLPLKLK
>ENST00000461526.1|SNV-142216-A-G|7
MNQIIRKYYETVSAHPCK
>ENST00000469377.6|SNV-684346-G-T|2
VTIITACK
>ENST00000643461.1|SNV-5998-C-T|3
QAPGRPTVWR
>ENST00000548363.1|SNV-2747-C-T|2
RSLTLCWTEFASWYVSFQE
>ENST00000242208.5|SNV-16115-A-C|2
LRPMSMLYSDDGQNIIK
>ENST00000574788.6|SNV-17863-A-G|5
LKNPGRYQIMR
>ENST00000569862.5|SNV-16058-G-T|1
LSVFQQGVDQGLSLSQ
>ENST00000317147.10|SNV-80109-C-T|2
VSIEPNFHSLYSNFLDMLK
>ENST00000486831.5|SNV-22983-T-C|2
RPRVNGVK
>ENST00000353317.9|SNV-8168-T-A|1
INIYCLNSEVPTCSLCKVFGAHK
>ENST00000331006.12|SNV-14280-C-T|4
HKFPWLLEAGLRLLHFLFMYDPK
>ENST00000450521.5|MNV-4677-TGA-T|4
KDGYVLTQPSER
>ENST00000662684.1|SNV-180330-T-G|1
SWWSLRK
>ENST00000508554.1|SNV-13021-A-T|4
MFLTMIPGDSGHQEIEANR
>ENST00000543532.5|SNV-1923-C-A|5
VLCELADMQDKEVGDGTTSVACPR
>ENST00000503311.1|SNV-15975-G-A|3
STPVENPAQIR
>ENST00000359242.7|SNV-39844-G-A|1
LHECQESLQYCKGKCADQEHTIR
>ENST00000551406.5|SNV-116774-C-T|2
MNLVIDGQETIILQAGNLNIGT
>ENST00000611284.4|SNV-246675-A-G|9
MRTTRLSTSALLR
>ENST00000283871.10|SNV-29655-C-T|1
PFEIPKAS
>ENST00000537256.5|SNV-43119-C-T|2
ICEKVDR
>FUSION-ENST00000311208.13:636-ENST00000547613.1:2635|2
TWDKGPQDPLT
>ENST00000355610.9|INDEL-15085-A-AA|2
RHSCSHLEHPQK
>ENST00000637938.1|SNV-63955-T-C|2
TPRTAQEVAELIDQHETTMK
>FUSION-ENST00000540235.5:636-ENST00000547613.1:2635|10
SCGACRMWWRTSR
>ENST00000267116.8|SNV-2471-T-C|3
DKLWQTPPHVAAANRATK
>ENST00000278550.12|SNV-782729-G-A|4
YGTTLDEEKAQVLELARQR
>ENST00000555868.2|SNV-674-G-C|3
MTWSATARGAHQPDNTAFTHQR
>ENST00000417996.2|INDEL-4822-T-TG|MNV-4825-GT-G|3
LLTDYQELMNVK
>ENST00000448803.6|SNV-20194-C-G|3
SPNLIAHQRTQTGEKPYSCPECGK
>ENST00000321394.12|SNV-1923-C-A|1
VLCELADMQDK
>ENST00000486777.7|SNV-68279-G-A|1
GSHSNSSSEAVLGQEELSAQAK
>ENST00000649986.1|SNV-850-C-A|8
GTVWPAK
>ENST00000546918.1|SNV-2747-C-T|2
SLTLCWTEFASWPTSAR
>ENST00000283943.9|INDEL-63745-A-AA|2
ANTSERQKNGAGA
>ENST00000591895.5|SNV-40833-T-C|5
SPSLQSETVHYKRGVSQQFSLPPFK
>ENST00000352681.7|SNV-1154-G-A|1
YVAYEILPCEMDRRWYFYR
>ENST00000509581.5|SNV-1108-G-A|2
DRNGVISDTELQQALSNG
>ENST00000397333.4|MNV-3423-CAG-C|4
WGRGFGEVCLSCWAHAPLR
>ENST00000302017.4|SNV-7714-C-G|2
HRGERPFPCSECDK
>ENST00000533621.1|SNV-13878-G-T|3
VPLYTIIWMHEK
>FUSION-ENST00000311208.13:636-ENST00000547613.1:2635|4
LEEGCLKTWDK
>ENST00000464515.1|SNV-16115-A-C|3
MLYSDDGQNIIKK
>ENST00000325974.9|SNV-25184-C-T|6
KSDRWELYVILNQK
>ENST00000591895.5|SNV-40833-T-C|2
GVSQQFSLPPFK
>ENST00000649986.1|SNV-850-C-A|14
MTCPCGWRPFKGGPGGLKGTVWPAK
>ENST00000551023.1|SNV-2471-T-C|3
PGTSCGRHHRMWLLPTGPPSVLR
>ENST00000469882.5|SNV-80300-A-C|1
TVQKNTFFKCTVDVPEDLR
>ENST00000643525.1|SNV-27718-G-C|1
ARSPVPP
>ENST00000545764.1|SNV-1923-C-A|2
YINENLIVNTDELGRDCLINAA
>ENST00000330236.7|SNV-11266-A-T|4
QVISTGIQPHGETAAKCYGDVIR
>ENST00000382134.7|MNV-4677-TGA-T|1
KDLHDVP
>ENST00000357440.7|SNV-4677-G-A|1
FAHYYLANKSSQAQAQELETK
>ENST00000359242.7|SNV-39844-G-A|4
RLHECQESLQYCKGK
>ENST00000522974.5|SNV-110338-T-A|8
SSSTAASARRSTLTSR
>ENST00000373677.1|SNV-227907-G-A|6
MVYSVPSSCNGPTESTFSTS
>ENST00000267116.8|SNV-2471-T-C|2
LWQTPPHVAAANR
>ENST00000263253.9|SNV-37319-C-T|2
NVLNHMTHCQSGKSCQVAHCASS
>ENST00000531486.1|MNV-96223-GGT-G|1
YQGGFLISRLIKM
>ENST00000557394.5|SNV-30458-A-G|5
IIHQKQKSQTVLR
>ENST00000570858.5|SNV-1503-G-T|1
NLPTSSGSCSQTTGSPAFCSRP
>ENST00000369146.8|SNV-8587-G-A|2
ALSLGGQVWGNFLSYFGPEYR
>FUSION-ENST00000311208.13:636-ENST00000547613.1:2635|9
KVSGKDR
>ENST00000554076.5|SNV-16378-C-T|7
MLKELGSLTMANLMEKVR
>ENST00000355610.9|INDEL-15085-A-AA|4
ENDLLAQFDAIPGKKR
>ENST00000640553.1|SNV-5047-G-A|2
TVACSSSWTKWTARPQGSVEPG
>ENST00000234701.7|SNV-27189-A-G|5
DDGVYSRYFTTCDTNGR
>ENST00000331006.12|SNV-14280-C-T|3
FPWLLEAGLR
>ENST00000493523.2|SNV-68279-G-A|5
TPGPEAVIATAAQR
>ENST00000298832.14|SNV-131004-G-A|1
APELKIESLNSKAK
>ENST00000522974.5|SNV-110338-T-A|22
CTCASTLERSSPATIARSPAR
>ENST00000352681.7|SNV-1154-G-A|3
YVAYEILPCEMDR
>ENST00000551406.5|SNV-116774-C-T|1
NLVIDGQETIILQAGNLNIGT
>ENST00000272902.10|SNV-90928-C-A|1
GGYYMCHRSYCYRYR
>ENST00000331471.8|SNV-1818-G-A|1
EFIVFAVLYTAINLVYRLLLTGVQK
>ENST00000555422.5|SNV-131004-G-A|4
TADRAPELK
>ENST00000345136.7|SNV-53969-G-A|1
LHVAEMSRAQARAEEDAQR
>ENST00000531224.6|SNV-13878-G-T|3
DLFDYSPPLHNNLDAR
>ENST00000393540.7|SNV-11698-A-C|1
TSTDHLSSNIIIHPSENSDILK
>ENST00000544381.4|SNV-18307-G-C|3
FVEGLPINDFSRDKMDLTAK
>ENST00000541043.5|SNV-49159-C-T|2
IETVNESWNALATSSDK
>ENST00000644120.1|MNV-146880-GTGACAGCACCTACAC-G|4
MLSSYKPSK
>ENST00000541043.5|SNV-49159-C-T|3
EVYQKIETVNESWNALATSSDK
>ENST00000359242.7|SNV-39844-G-A|2
LHECQESLQYCKGK
>ENST00000278550.12|SNV-782729-G-A|5
YGTTLDEEKAQVLELAR
>ENST00000606429.5|SNV-697309-G-A|2
MEFIASFSSLEFFSCTT
>ENST00000493523.2|SNV-68279-G-A|6
MTPGPEAVIATAAQR
>ENST00000424296.6|SNV-49641-G-A|1
TAILTKLQGAEEEINDTMENDELFR
>ENST00000450521.5|MNV-4677-TGA-T|1
RPGIQTGWPGISVLSYTGCARD
>ENST00000505014.5|SNV-12679-A-G|8
HSVVVPCEPPEVWFATGVSGR
>ENST00000639082.1|MNV-1462-ATG-A|10
HSLSWTEKTTQGTKYYPNSQSLDPR
>ENST00000217939.7|SNV-16294-T-C|5
FSYNKLRVITGQTPQGLSNLMR
>ENST00000472100.5|SNV-22716-G-A|4
SDIVDSLDK
>ENST00000373207.2|SNV-56868-G-A|2
LIMVGYQQSLSLIER
>ENST00000522974.5|SNV-110338-T-A|5
STLTSRTSSSTSETR
>FUSION-ENST00000551519.1:146925-ENST00000443621.1:248255|8
MLGIAGLLCLPLK
>FUSION-ENST00000540235.5:636-ENST00000547613.1:2635|33
CGFWSSRTSCWRPSGR
>ENST00000591895.5|SNV-40833-T-C|1
GVSQQFSLPPFKIDFSEWK
>ENST00000330236.7|SNV-11266-A-T|3
CYGDVIR
>ENST00000376504.4|MNV-1462-ATG-A|3
TQQQIFLQQHR
>ENST00000433183.2|SNV-199935-A-C|1
FLPYSYFSQEAARKVSR
>FUSION-ENST00000540235.5:636-ENST00000547613.1:2635|7
TSRISTK
>ENST00000376504.4|MNV-1462-ATG-A|8
TTQGTKYYPNSQSLDPRGPQK
>ENST00000376718.8|SNV-196293-T-G|2
NTWNVHPTSSKTPSVR
>ENST00000640553.1|SNV-5047-G-A|9
LQFQLDQMDCKASGLSGARVTWAQR
>ENST00000298832.14|SNV-131004-G-A|7
TSMNYMLATRLFQDRMTADR
>ENST00000640553.1|SNV-5047-G-A|5
RTVACSSSWTKWTARPQGSVEPG
>ENST00000555422.5|SNV-131004-G-A|11
NYMLATRLFQDRMTADR
>ENST00000496384.7|MNV-146880-GTGACAGCACCTACAC-G|3
MLNAQQLQAFK
>ENST00000376504.4|MNV-1462-ATG-A|4
GPQKTQQQIFLQQHRK
>ENST00000530767.5|SNV-13878-G-T|3
SPPLHNNLDAR
>ENST00000522974.5|SNV-110338-T-A|1
TSSSTSETRMTHRTR
>ENST00000611284.4|SNV-246675-A-G|8
RTTRLSTSALLR
