# Supplementary material for: Identification of non-canonical peptides with moPepGen
Source: Nat Biotechnol. 2025 Jun 16;44(4):568–73. doi: 10.1038/s41587-025-02701-0 (PMC12680078; doi:10.1038/s41587-025-02701-0)
Supplement: Supplementary file 4 — Supplementary Data: Cancer cell line variant peptide database. Custom peptide database FASTA file for each of the 376 cell lines from the Cancer Cell Line Encyclopedia with proteomics characterization or used in the reference channel. Variant peptide FASTA files were produced by moPepGen as the result of cell-line-specific publicly available mutations and fusions. [file 41587_2025_2701_MOESM4_ESM.zip › ACH-000536.fasta]

>ENST00000223357.8|MNV-2503-AC-A|4
RPRPQPR
>ENST00000481666.1|SNV-2006-C-T|2
HGSATRLHPLVGR
>ENST00000324803.6|MNV-3273-GC-G|3
LLTRAHVECPPAHTCQRGVPA
>FUSION-ENST00000462326.5:80707-ENST00000361660.8:72112|70
CPTPGSPQIPAQSMLRGRGGCYK
>ENST00000322897.11|SNV-4931-C-G|1
GAVAFKNAKQFEQAK
>ENST00000367765.5|SNV-68594-G-A|2
NDMVEMNIVEK
>ENST00000282466.3|SNV-20316-T-A|2
QVLHGKDYQVDCK
>ENST00000455443.5|MNV-2503-AC-A|3
IQERRPMWRHGSTSLSLL
>FUSION-ENST00000476727.6:26818-ENST00000487719.1:412|83
WENVKTERER
>ENST00000643823.1|SNV-12982-C-A|1
QSVFGLSLVSLTYSIRKCR
>ENST00000509702.5|SNV-102298-C-G|4
RSNESDFELYFCGRK
>ENST00000460912.6|SNV-489482-C-G|1
STTSQTGSWSWKTLQVCR
>ENST00000223357.8|MNV-2503-AC-A|17
RRPSNPHWTTMTR
>ENST00000554284.1|SNV-40422-C-A|2
MCNWLSSLWPQICMYQLAWKLQV
>FUSION-ENST00000574311.5:13350-ENST00000283429.10:20971|21
GPGAVASGPVRLPLPLPGPHR
>ENST00000289865.12|SNV-5486-C-G|1
LSLGDFASEK
>ENST00000223357.8|MNV-2503-AC-A|24
IQERRPMWRHGSTSLSR
>ENST00000544225.1|SNV-14939-T-C|1
SPTIIPAKRTK
>ENST00000616178.4|SNV-34649-G-A|4
FMYFQRKAIK
>ENST00000575270.5|SNV-73146-A-T|1
LLGYNEKPIYLQMFIGTADDR
>ENST00000543754.1|SNV-12443-G-T|9
MHQIRKMVCLVVAIVK
>ENST00000371117.8|SNV-178193-G-A|2
MLGSRNMGAR
>ENST00000276218.4|SNV-926-G-A|1
TVSVLIGSFALS
>ENST00000532321.1|SNV-45056-C-G|4
LVALAAKCVTGLAVGLRK
>ENST00000367765.5|SNV-68594-G-A|3
LSIFMENKNDMVEMNIVEKLVK
>ENST00000414637.1|SNV-499-C-G|1
SLSNGHTCVASSAEKPQLS
>ENST00000216264.13|SNV-30298-C-G|2
EVLHGLIGRTQR
>ENST00000219596.5|SNV-13303-T-A|1
VGIYVDYRVGSISFYNVTAR
>FUSION-ENST00000476727.6:26818-ENST00000487719.1:412|53
MEEIQNESACGLDVGECENRAR
>ENST00000371026.8|SNV-97021-C-G|1
CSCSYNEQ
>ENST00000224652.10|SNV-6437-C-T|1
YVYKPVMNQTCCSQYTIR
>ENST00000293502.2|INDEL-306-G-GAA|10
GMQVLKLLASLRR
>ENST00000263967.4|SNV-86184-A-G|3
HGGWTTK
>ENST00000366574.7|SNV-399177-G-A|1
EVDGIGTSEIK
>ENST00000310380.11|SNV-495-G-A|3
AHEVLNLHFVSEEASR
>FUSION-ENST00000482917.1:1110-ENST00000409176.6:15563|16
RGYSVVGVLLARNGR
>ENST00000649202.1|SNV-62856-G-T|3
EMTTIIPFQSWMH
>ENST00000544378.6|SNV-60475-A-T|3
DLCSLAAEGIWQNK
>ENST00000414637.1|SNV-499-C-G|2
RSLSNGHTCVASSAEKPQLS
>ENST00000582978.5|SNV-4931-C-G|2
ELLLLKMPNSLSK
>FUSION-ENST00000462326.5:80707-ENST00000361660.8:72112|71
MCPTPGSPQIPAQSMLRGRGGCYK
>ENST00000381340.8|SNV-236143-A-G|1
ASFPILLHMMCSGRDR
>ENST00000054650.8|SNV-8105-C-T|5
LRKCLQAQR
>ENST00000243300.14|SNV-127162-C-G|1
MLEMWKDIPSSIAFECTQR
>ENST00000319017.5|MNV-40290-TCCTAAT-T|4
FQTAPPGKYGFR
>ENST00000377186.3|SNV-61-C-T|7
DPGQDAAGGAGGESCLIYHQHSKK
>FUSION-ENST00000476727.6:26818-ENST00000487719.1:412|61
FWLRTEKAALGPGDSGK
>ENST00000568768.5|SNV-75507-C-T|2
VEFCCVRCASAWVSVASCWLSCR
>ENST00000308744.10|SNV-115325-A-T|1
VSLNSQNKTSPVYWCREDWPNQEMR
>ENST00000405510.5|SNV-44367-C-G|3
LTTAASLLDVLVLTR
>ENST00000465368.5|SNV-20088-A-G|5
AGTEEAIVYSDMDLK
>ENST00000554453.5|SNV-6642-G-T|1
TWSDSSGSSAAWPASSSSPR
>ENST00000526240.5|SNV-23276-C-T|4
MLVWPLLPSPSCTSR
>FUSION-ENST00000572549.5:13350-ENST00000283429.10:20971|2
GLAGRPYLDWPGGGTGGARAK
>ENST00000391611.6|MNV-16160-TA-T|3
FLIPGKKYVANTVFHSFLLD
>ENST00000491302.1|SNV-79715-G-A|7
TSDNSMHVKCRPPRNR
>ENST00000491394.1|SNV-1722-C-G|5
MCQCSQLRHTGCQACGLAPKSGGK
>ENST00000268802.10|SNV-12546-G-C|5
SATLQVRDSTLGAGRTR
>ENST00000261024.7|SNV-20046-G-A|1
FIQGESITPTKIPK
>ENST00000643684.1|SNV-37084-C-T|3
SKNTSTASRS
>ENST00000284110.2|SNV-907-T-G|4
KFLLMLCSLLTSRYVFYCLAER
>ENST00000648326.1|SNV-973-G-C|3
QEWEAQRDK
>ENST00000260126.9|SNV-2333-G-A|1
AGEQLEAPATAEAVQERCEPETLR
>FUSION-ENST00000482917.1:1110-ENST00000409176.6:15563|45
VLSPRVQVR
>ENST00000504154.6|SNV-272220-G-A|3
CTSPRHLANK
>ENST00000529901.1|MNV-29941-GG-G|3
CQLSFIVGESNGNTGER
>ENST00000497842.6|SNV-2190-G-T|1
TLFFSPIRLITRRPSLTLMI
>ENST00000616178.4|SNV-34649-G-A|3
AIKRFCSEVK
>ENST00000537488.1|SNV-16979-C-T|3
CQQLISCRLCTHSQLSCSAWR
>FUSION-ENST00000476727.6:26818-ENST00000487719.1:412|46
PGVGRGPDVAV
>ENST00000341861.9|SNV-61422-A-C|3
LNTLASLGYVVVVIANR
>ENST00000470182.1|SNV-93958-A-G|3
KQDNVTIKGLQTNVSVPK
>ENST00000295453.8|INDEL-513-G-GAT|2
LGPEIPSWPWTASRTWLCPRHTV
>FUSION-ENST00000409634.5:1110-ENST00000409176.6:15563|2
MISSTSVYDFVEV
>ENST00000357967.9|SNV-102376-C-A|5
SKRLVVYNNGPNHGK
>ENST00000388747.9|SNV-5582-G-C|3
QMELDTTFLRQLNVLDYSLLIAFQR
>ENST00000266182.10|SNV-6703-C-G|1
ILSIYGHYPVVRAALRR
>ENST00000466840.5|SNV-35438-G-A|2
ERELQETIYFKNT
>ENST00000374933.3|SNV-281469-G-C|9
PASIQKPEGLPPISDVVLDKINQPK
>ENST00000216264.13|SNV-30298-C-G|4
YDGIVCVGGDGMFREVLHGLIGR
>FUSION-ENST00000462326.5:80707-ENST00000361660.8:72112|73
MCPTPGSPQIPAQSMLRGR
>ENST00000535454.5|SNV-3550-G-C|6
YQIKEPVTKAEMLQSVIK
>ENST00000497842.6|SNV-2190-G-T|6
MTLFFSPIR
>ENST00000433360.6|SNV-3460-G-T|1
VSTDSLDSLSSR
>ENST00000273854.7|SNV-175009-C-T|2
CSPHSYTHEEASTSCVCEKDYFR
>ENST00000348564.11|SNV-79715-G-A|3
CRPPRNRNGPHER
>ENST00000616230.1|MNV-1417-ATCGGGAGAC-A|1
CQNTTSASPPETPEPLPSQPLQ
>ENST00000636831.1|MNV-260215-TGTCTT-T|6
MKGLGRVGTASSSQHSR
>ENST00000546293.1|SNV-97847-G-A|4
DLINHYVVVFSVRPWPVGSGGQG
>ENST00000399899.2|INDEL-794-A-AA|1
SVCVVVYVFLTLL
>ENST00000341861.9|SNV-61422-A-C|1
LNTLASLGYVVVVIANRGSCHRGLK
>ENST00000334708.4|SNV-6352-G-T|2
EMHRFLYDQDLACTVLQI
>ENST00000356443.9|SNV-31061-C-A|2
QSTESKQSTASR
>ENST00000356443.9|SNV-31061-C-A|1
QSTESKQSTASRQSTASR
>ENST00000532388.5|SNV-2333-G-A|5
HWTAAQGGRAAGGAGHCRSCPR
>ENST00000644876.1|SNV-10965-C-G|4
ELAVQIYEEARKFSYGSR
>ENST00000237163.9|SNV-72713-C-A|1
MTIAASASLNTINLGATKNLR
>ENST00000348564.11|INDEL-79714-G-GAA|6
LKLEILWLEMSR
>FUSION-ENST00000476727.6:26818-ENST00000487719.1:412|73
TALCLGWVARPGWA
>FUSION-ENST00000574311.5:13350-ENST00000283429.10:20971|3
RAESGTPVTRSGAR
>FUSION-ENST00000637125.1:103743-ENST00000652389.1:27920|2
MVFLSPWLTYVSSEDR
>ENST00000441189.4|SNV-10965-C-G|2
AMKFSYGSR
>ENST00000261024.7|SNV-20046-G-A|2
SRFIQGESITPTKIPK
>ENST00000376718.8|SNV-201154-G-T|4
AAEIVLSALPDRISEGNQAETKNR
>ENST00000357967.9|SNV-102376-C-A|2
LVVYNNGPNHGK
>ENST00000272402.2|SNV-1722-C-G|3
CQCSQLRHTGCQACGLAPK
>ENST00000285968.11|SNV-13215-G-A|2
NIWHKVGNALWR
>ENST00000348564.11|SNV-79715-G-A|2
NRNGPHER
>FUSION-ENST00000637125.1:103743-ENST00000652389.1:27920|3
SLPSLIPHRMVFLSPWLTYVSSEDR
>ENST00000295453.8|INDEL-513-G-GAT|MNV-516-CTT-C|1
LGPEIPLAMDRFPYVALSKTYSVDK
>ENST00000650582.1|SNV-8693-C-T|2
MNNLSRSNSDESNFSEKLR
>ENST00000638824.1|SNV-205917-C-T|5
SLKVVQNPYGCSHR
>FUSION-ENST00000482917.1:1110-ENST00000409176.6:15563|24
LQKNVSTSSR
>ENST00000473186.5|SNV-259256-T-G|5
SFRHPLNYR
>ENST00000322897.11|SNV-4931-C-G|4
PDYDSAASEYGKGAVAFK
>ENST00000493030.6|INDEL-5681-T-TGAGT|1
MVESQRQNVLGE
>ENST00000475534.5|SNV-1894-T-G|6
RAAEGVERTVLLHGDAGQATPPGR
>ENST00000533625.5|SNV-26795-C-A|2
EQSQEVATLAGPCMAKER
>ENST00000497842.6|SNV-2190-G-T|5
TLFFSPIR
>ENST00000263967.4|SNV-70173-C-G|5
AISTRDRLSEITEQEK
>ENST00000341861.9|SNV-61422-A-C|6
GVKYFRLNTLASLGYVVVVIANR
>ENST00000399899.2|INDEL-794-A-AA|5
KEVTERLLQK
>ENST00000228425.11|SNV-153151-G-T|3
TSSAPNLDR
>ENST00000301923.13|INDEL-206372-C-CA|1
TSDRSAAAE
>ENST00000371117.8|SNV-32026-A-G|2
LCLAYKGHMNK
>ENST00000401419.7|SNV-5111-G-A|2
HFQVVDSRATGR
>ENST00000512668.1|SNV-399-C-T|5
RAAATSRTTTTR
>FUSION-ENST00000482917.1:1110-ENST00000409176.6:15563|9
MCFFSFLSSPVI
>ENST00000491302.1|INDEL-79714-G-GAA|13
TVSMTSDNSMHVKCRPPRK
>FUSION-ENST00000471839.5:26818-ENST00000487719.1:412|3
FFCYICKASCSSQQAQQPPQR
>ENST00000295269.5|SNV-59248-C-G|2
AFSFGYERNTSQEEYLGGVR
>ENST00000390673.2|MNV-672-AGA-A|1
HLKNAAP
>ENST00000359322.5|INDEL-7505-A-AA|2
TYISPWERAMGVDPQQKNGTWH
>FUSION-ENST00000476727.6:26818-ENST00000487719.1:412|37
MGRRGLPEGHHSAEQ
>ENST00000368465.5|SNV-7766-A-G|2
AAWIGEEGR
>ENST00000295453.8|MNV-516-CTT-C|10
DKLGPETPGHGPLPVR
>ENST00000367755.9|SNV-16815-C-T|4
TFVSSVNKHPDFAITGQWDVTTER
>ENST00000651943.2|SNV-164926-T-A|3
DSRSTVFRIPEYNWSQMHQR
>ENST00000616325.1|SNV-1873-G-A|2
FYKIKVQATDK
>FUSION-ENST00000482917.1:1110-ENST00000409176.6:15563|21
NVSTSSRR
>ENST00000376528.8|SNV-102725-C-T|1
LILPITNIKEQIEDLAKYVAEK
>ENST00000644876.1|SNV-10965-C-G|2
KFSYGSRVRPCVVYGGADIGQQIR
>FUSION-ENST00000572153.5:13350-ENST00000283429.10:20971|1
TSDAWPTWAAIQSSPVASG
>ENST00000374933.3|SNV-281469-G-C|10
PASIQKPEGLPPISDVVLDK
>ENST00000296525.7|SNV-8632-G-A|4
EAARIAAKFYGVTQGQGSWADR
>ENST00000555759.1|SNV-9877-G-A|5
KAKYDAVK
>ENST00000398519.9|MNV-24162-GG-G|1
SAGTERSG
>ENST00000389672.9|SNV-932980-G-T|2
NNFVAAGFTTFDLISIMSIDDIR
>FUSION-ENST00000476727.6:26818-ENST00000487719.1:412|62
FWLRTEK
>ENST00000566496.5|SNV-60869-G-A|5
MEDAIAR
>FUSION-ENST00000552823.5:61526-ENST00000455117.6:15086|15
GEPTQTKAK
>ENST00000371117.8|SNV-32026-A-G|6
GYRLDQYTR
>ENST00000223357.8|MNV-2503-AC-A|3
RPRPQPRR
>ENST00000266182.10|SNV-6703-C-G|2
ILSIYGHYPVVRAALR
>ENST00000573379.1|SNV-75602-C-T|5
GPRAPGPCLR
>ENST00000473186.5|SNV-259256-T-G|8
LLAPVQMSFRHPLNYR
>ENST00000610875.1|SNV-17233-C-T|2
VVAVSMHPGPGMRLYYATGWGPR
>ENST00000495878.5|SNV-97847-G-A|1
TTRLAVW
>ENST00000223357.8|MNV-2503-AC-A|7
SNPGHPQAEGGGPSGSGQSPLRR
>ENST00000265990.11|SNV-38805-A-G|1
VLTGIIEGLQDLDDDVR
>ENST00000409265.8|SNV-16562-A-G|2
EHPSLELLHLYFSELSSEGR
>ENST00000399899.2|INDEL-794-A-AA|3
EVTERLLQKSVCVVVYVFLTLL
>ENST00000345136.7|SNV-51740-G-A|1
LQLQAEEVAQQKSLAQAEAEKQK
>ENST00000472364.1|SNV-95690-G-C|1
WLWSTHQGCTSLPR
>ENST00000224652.10|SNV-6437-C-T|2
SGKYVYKPVMNQTCCSQYTIR
>ENST00000299727.5|SNV-18972-C-T|4
QVFKCHICK
>ENST00000537488.1|SNV-16979-C-T|1
LCTHSQLSCSAWRWNSSSGCMPITR
>ENST00000371021.5|SNV-722-G-A|2
GAAASHRLQQR
>ENST00000357967.9|SNV-102376-C-A|1
LVVYNNGPNHGKVFYCCPIGK
>ENST00000484282.1|SNV-72713-C-A|1
TIAASASLNTINLGATKNLR
>ENST00000413465.6|SNV-12333-A-C|1
SVTCTYSPALNQMFCQLAK
>ENST00000532526.5|SNV-69248-C-T|6
MLQGLGIGIVPLDLR
>ENST00000264276.11|SNV-54246-G-T|6
YTFYKDPRLNDATYDGR
>ENST00000301923.13|INDEL-206372-C-CA|12
QPNWQLSIATSQWWQQCQK
>ENST00000462366.1|SNV-112402-T-G|1
MIGIWTW
>FUSION-ENST00000476727.6:26818-ENST00000487719.1:412|23
CRCWLQSK
>ENST00000301011.9|SNV-60869-G-A|2
AMEDAIARK
>ENST00000264276.11|SNV-54246-G-T|4
DPRLNDATYDGRWLSGKPHGR
>ENST00000582978.5|SNV-4931-C-G|6
MEKELLLLK
>ENST00000638824.1|SNV-205917-C-T|2
VVQNPYGCSHRR
>ENST00000299727.5|SNV-18972-C-T|3
QVFKCHICKDSHLSDTK
>ENST00000493965.5|SNV-209903-A-T|2
MLTEETLLSSEVTRP
>ENST00000616325.1|SNV-1873-G-A|1
IKVQATDK
>ENST00000635856.1|SNV-84149-A-G|4
NFYHSLRLPALQQWKMK
>ENST00000345136.7|SNV-42021-T-G|4
RFPSSFEEIEILWSQCLK
>FUSION-ENST00000476727.6:26818-ENST00000487719.1:412|58
AALGPGDSGK
>ENST00000495878.5|SNV-97847-G-A|2
GRTTRLAVW
>ENST00000544225.1|SNV-14939-T-C|3
SPTIIPAK
>ENST00000351008.4|SNV-23617-C-T|4
KMSTLAHPLNILEMSQEIKK
>ENST00000475775.1|SNV-9852-G-C|9
VQRPGTGRDTAEVSR
>ENST00000533625.5|SNV-26795-C-A|4
EREQSQEVATLAGPCMAKER
>ENST00000371117.8|SNV-178193-G-A|1
NMGARVIVQSFPEEPSQVQLK
>ENST00000546024.5|SNV-3910-C-G|1
AYTLSEPFHLIVSYELFPAPILR
>ENST00000348564.11|SNV-79715-G-A|1
NRNGPHERYHLEVEAGNTLVR
>FUSION-ENST00000476727.6:26818-ENST00000487719.1:412|103
TVPKQTQTPDLLPEALEAQVLPR
>ENST00000491302.1|INDEL-79714-G-GAA|9
HVKCRPPRK
>ENST00000345136.7|SNV-51740-G-A|5
WQLKANEALRLQLQAEEVAQQK
>ENST00000399899.2|INDEL-794-A-AA|6
LSHRKEVTER
>FUSION-ENST00000476727.6:26818-ENST00000487719.1:412|21
CWLQSKHQLWFMSAGWR
>ENST00000261965.8|SNV-29797-C-G|1
VCSYATLFAQALPR
>ENST00000578312.5|SNV-7843-A-G|2
MVHTLLGHKDIAR
>ENST00000495878.5|SNV-97847-G-A|4
DLINHYVVVFSVDEEELRKQR
>ENST00000348564.11|INDEL-79714-G-GAA|8
TVMAPMNVTIWKLK
>ENST00000648566.1|SNV-8693-C-T|2
GLKCSSCEPFPDGAMNNLSR
>ENST00000375206.6|SNV-69248-C-T|7
KLQQSTKYWCLNQSAESLWICAMR
>ENST00000508803.6|INDEL-105115-C-CA|10
KDQEENEAAQSKR
>FUSION-ENST00000482917.1:1110-ENST00000409176.6:15563|10
YNLMVYTIH
>ENST00000525748.6|SNV-55207-C-T|5
GERYKNMIDSLGTSSLGLK
>ENST00000515499.5|SNV-10344-G-T|4
LAEQAAQLSRLLSEAQERSQQGGLR
>ENST00000359152.9|SNV-74603-C-G|5
NPFNSSKLPEGHSSQQSK
>ENST00000366935.8|SNV-20711-C-G|6
RGFQARLSGLHGMSSK
>ENST00000438197.2|SNV-74603-C-G|5
LIAPSCQKVTHHNKVK
>ENST00000647755.1|SNV-409274-G-A|2
NNMRSYEDQSPR
>ENST00000389995.4|SNV-8869-G-T|5
ADDLGKGGNEESTKTGNSGSR
>ENST00000465368.5|SNV-20088-A-G|1
DLKKLAEIR
>ENST00000497842.6|SNV-2190-G-T|11
MKDEPEEAELILHDALLLAYQTDNK
>ENST00000402010.6|SNV-60132-C-G|6
AKFRQIVCAVQYCHQK
>ENST00000398519.9|MNV-24162-GG-G|3
AADDAERSAGTER
>ENST00000498697.3|SNV-26461-G-A|5
KAFGHGRINHSWLPSDK
>ENST00000431776.6|SNV-75205-C-G|3
SSEKAALDGPLDAALDDLR
>ENST00000301923.13|INDEL-206372-C-CA|8
RRPLHASGGAAAIPLPAGPQSVTK
>ENST00000272402.2|SNV-1722-C-G|2
HTGCQACGLAPK
>ENST00000402971.3|SNV-925-G-T|1
DSLKKALGLGQTSH
>ENST00000301923.13|INDEL-206372-C-CA|10
GGSAERTTAK
>ENST00000508803.6|INDEL-105115-C-CA|7
DQEENEAAQSKRGR
>ENST00000641071.2|SNV-1486-G-A|3
REKSNVTTIMK
>ENST00000263967.4|SNV-86184-A-G|2
HGGWTTKMDWIFHTIK
>ENST00000484282.1|SNV-72713-C-A|2
TIAASASLNTINLGATK
>FUSION-ENST00000637125.1:103743-ENST00000652389.1:27920|5
AFRSLPSLIPHR
>ENST00000399899.2|INDEL-794-A-AA|4
EVTERLLQK
>ENST00000573379.1|SNV-75602-C-T|1
APGPCLRAGRR
>ENST00000475534.5|SNV-1894-T-G|1
TVLLHGDAGQATPPGRIRK
>ENST00000446122.5|SNV-359409-C-G|4
LREASIALGILVVR
>ENST00000529717.5|SNV-11892-A-G|1
MDMGAEALPGPDEAAAAAAFAGK
>ENST00000257724.7|INDEL-57520-C-CA|1
LSAPVSQKNA
>ENST00000464395.1|SNV-33852-C-T|4
DPNTIETLQSFGKAVDWAKFGK
>FUSION-ENST00000462326.5:80707-ENST00000361660.8:72112|80
QPPNPGPVHAPRERR
>ENST00000561810.1|SNV-112843-G-C|3
PCDTLQLSVVLPVRPMWRK
>ENST00000644876.1|SNV-10965-C-G|1
FSYGSRVRPCVVYGGADIGQQIR
>ENST00000635856.1|SNV-84149-A-G|7
MNFYHSLRLPALQQWK
>ENST00000263967.4|SNV-86184-A-G|4
QMNDARHGGWTTKMDWIFHTIK
>ENST00000542074.1|SNV-15950-A-C|1
SHVELCSTAWHGGSVCGW
>ENST00000509702.5|SNV-102298-C-G|2
SNESDFELYFCGRK
>ENST00000466229.5|SNV-95245-G-T|13
GNCSIQLVQK
>ENST00000429845.6|SNV-84773-G-A|4
LWKIFIQLCLALQYLHKEK
>ENST00000319017.5|MNV-40290-TCCTAAT-T|3
FQTAPPGKYGFRDVLR
>ENST00000234798.4|SNV-2600-G-A|1
GEPLPPPYSLREVKVSVVDTETCR
>ENST00000523688.1|SNV-29349-C-T|1
YPTATSGTAKRAGR
>ENST00000234798.4|SNV-2600-G-A|5
KGEPLPPPYSLR
>ENST00000306010.8|SNV-292118-C-T|4
VVKFGEVISYQQLAALAGNPKAVR
>ENST00000301011.9|SNV-60869-G-A|6
EELLKQLKAMEDAIAR
>ENST00000268802.10|SNV-12546-G-C|2
TRLNPNASR
>ENST00000295201.5|SNV-406-G-A|2
TQQNSTRTVGER
>FUSION-ENST00000574311.5:13350-ENST00000283429.10:20971|5
RRAESGTPVTR
>FUSION-ENST00000651955.1:26818-ENST00000487719.1:412|1
ASCSSQQAQQPPQRLLPRP
>ENST00000443996.6|SNV-131133-G-A|3
SADQENREITLVKR
>ENST00000427191.6|SNV-191608-G-T|2
LSEERTEDTDCDGSPLP
>ENST00000582978.5|SNV-4931-C-G|7
TVPLLNMEKELLLLKMPNSLSK
>ENST00000465368.5|SNV-20088-A-G|3
AGTEEAIVYSDMDLKKLAEIR
>FUSION-ENST00000552823.5:61526-ENST00000455117.6:15086|1
HNLAIDLMYGGSWSCFEDG
>ENST00000480307.1|SNV-44367-C-G|1
LTTAASLLDVLVLT
>ENST00000374933.3|SNV-281469-G-C|7
VRSSMTGSFCWTSSSCLPLYKNQR
>ENST00000612871.4|SNV-499-C-G|1
SLSNGHTCVEKLFLKTTCYLVIDK
>ENST00000491394.1|SNV-1722-C-G|4
CQCSQLRHTGCQACGLAPKSGGK
>ENST00000293502.2|INDEL-306-G-GAA|12
QLVDRGMQVLKLLASLR
>ENST00000638824.1|SNV-205917-C-T|7
MFTSRSLKVVQNPYGCSHR
>FUSION-ENST00000552823.5:61526-ENST00000455117.6:15086|2
RHNLAIDLMYGGSWSCFEDG
>ENST00000376504.4|SNV-1487-T-G|3
QLKEQKIIR
>ENST00000638087.1|SNV-131242-G-A|3
EAEEREAAERK
>ENST00000427191.6|SNV-191608-G-T|1
TEDTDCDGSPLP
>ENST00000483195.5|SNV-109999-G-A|2
DQQITAVIVNRKK
>FUSION-ENST00000482917.1:1110-ENST00000409176.6:15563|19
MLLSPLIICM
>ENST00000371026.8|SNV-97021-C-G|2
DTNIYLAGTEEGHIHKCSCSYNEQ
>ENST00000223357.8|MNV-2503-AC-A|5
RRPRPQPRR
>ENST00000512334.5|SNV-5043-G-A|4
LDIGGERSCAFCGGLGHRITDCPK
>ENST00000635856.1|SNV-84149-A-G|5
MNFYHSLRLPALQQWKMK
>ENST00000054650.8|SNV-8105-C-T|1
CLQAQRLVMRR
>ENST00000532321.1|SNV-45056-C-G|11
MCYWPGCWAKEEIWTICR
>ENST00000284110.2|SNV-907-T-G|6
SIFRKFLLMLCSLLTSR
>ENST00000226207.6|SNV-24179-C-G|1
QGEEAEEQSNVNLSKFRR
>ENST00000356924.9|SNV-6642-G-T|3
ISQDVERFFR
>ENST00000643823.1|SNV-12982-C-A|2
QSVFGLSLVSLTYSIRK
>ENST00000375206.6|SNV-69248-C-T|4
SIGRVPLDLR
>ENST00000289473.10|SNV-5337-C-A|6
WFDGQRAAENRK
>ENST00000548825.6|SNV-75051-C-T|5
RSHSPSGSESEEEELPPPSLR
>ENST00000622785.4|SNV-13870-G-A|2
GITAMSVKEVLQSLVDDSMVDCER
>ENST00000382409.4|SNV-11892-A-G|2
ETPRVTAVAVMAAEPGR
>ENST00000345136.7|SNV-51740-G-A|2
LQLQAEEVAQQKSLAQAEAEK
>FUSION-ENST00000646664.1:34624-ENST00000389900.8:157614|18
MTQEDDEKLIEEIQKEAEEEQK
>ENST00000371117.8|SNV-32026-A-G|1
LCLAYKGHMNKILK
>FUSION-ENST00000572467.5:8139-ENST00000283429.10:20971|15
RVAHLGCHSVITRSIR
>FUSION-ENST00000574311.5:13350-ENST00000283429.10:20971|18
LPLPLPGPHRGALQGRLEPR
>ENST00000486650.1|SNV-443705-C-T|7
MTQNFRSQQARSLITFTHLR
>ENST00000642722.1|SNV-10965-C-G|5
GSQKIFIRI
>ENST00000416215.6|SNV-8779-C-T|2
RPQVPLSTCGSRTMPR
>FUSION-ENST00000476727.6:26818-ENST00000487719.1:412|11
MEVQFLLPMQVWGAGGSLK
>ENST00000474843.1|SNV-38418-A-C|7
MLNVFSFLSRAASPRPQSVR
>ENST00000645242.1|SNV-69850-C-G|4
EGTMSPEAFLGEAKVMK
>ENST00000435777.2|SNV-153786-C-T|2
LDGENKAVEYNAVAGLQGEK
>ENST00000466229.5|SNV-95245-G-T|5
LGWETVVSNLCKK
>ENST00000374933.3|SNV-281469-G-C|11
MPASIQKPEGLPPISDVVLDK
>ENST00000374933.3|SNV-281469-G-C|1
TGSFCWTSSSCLPLYKNQR
>FUSION-ENST00000431955.1:249-ENST00000370017.9:4869|2
MNLLAVDISS
>ENST00000549518.6|SNV-7967-G-T|4
MDDIAYRMR
>ENST00000440097.5|SNV-39632-C-T|3
GAGNNPEFEETRRVFVTK
>ENST00000331220.6|SNV-3262-G-C|1
LLIQDLVQENYLEYR
>ENST00000380206.4|SNV-547-C-G|3
KYSACAWEVVRAEIMR
>ENST00000476379.6|SNV-36628-G-C|4
DVKEVDVQLNLIKGVLFNK
>ENST00000533229.1|SNV-166181-G-T|1
RPPTSRLKHR
>ENST00000401419.7|SNV-5111-G-A|4
ENLESRHFQVVDSRATGR
>ENST00000377865.7|SNV-2199-G-A|1
DLNISHINAATGTSASLVYKLVSK
>FUSION-ENST00000476727.6:26818-ENST00000487719.1:412|20
CWLQSKHQLWFMSAGWRCHLMQ
>ENST00000234798.4|SNV-2600-G-A|4
KGEPLPPPYSLREVK
>FUSION-ENST00000476727.6:26818-ENST00000487719.1:412|38
YTVDGSSVPTPHAGMGRR
>ENST00000620248.2|SNV-8693-C-T|5
LEHLKDGAMNNLSR
>FUSION-ENST00000476727.6:26818-ENST00000487719.1:412|72
MLLSWREHR
>ENST00000508803.6|INDEL-105115-C-CA|1
GRVLPLR
>ENST00000389995.4|SNV-8869-G-T|3
GGNEESTKTGNSGSRLACGVIGIAQ
>FUSION-ENST00000431955.1:249-ENST00000370017.9:4869|3
DPGMNLLAVDISS
>ENST00000477149.5|SNV-26226-T-A|2
ETSAKLNHQVSEVFNTEAQELLQR
>FUSION-ENST00000637125.1:103743-ENST00000652389.1:27920|6
NSQVGTIGACGHRAFRSLPSLIPHR
>ENST00000581241.5|MNV-24162-GG-G|2
MTPSGAQGPR
>ENST00000244565.8|SNV-6144-T-G|1
WLQLAVCCSPLVPGQSHLQLR
>ENST00000635856.1|SNV-84149-A-G|3
LPALQQWK
>ENST00000532388.5|SNV-2333-G-A|10
HGRRHWTAAQGGR
>ENST00000304218.6|SNV-637-A-G|3
SPAKARAVKPK
>ENST00000498697.3|SNV-26461-G-A|1
INHSWLPSDKSHITFCGGAFPNRK
>ENST00000367545.7|SNV-466169-C-T|1
TVNDLSS
>ENST00000371021.5|SNV-722-G-A|6
RGWLRGAAASHR
>ENST00000331220.6|SNV-3262-G-C|2
KLLIQDLVQENYLEYR
>FUSION-ENST00000482917.1:175-ENST00000409176.6:15563|4
IDATLTYRVLSPRVQILWK
>ENST00000371117.8|SNV-32026-A-G|4
LDQYTRLCLAYK
>ENST00000367765.5|SNV-68594-G-A|1
NDMVEMNIVEKLVK
>ENST00000452666.3|SNV-22556-C-T|2
RYSLLKGISAQIVSAADK
>ENST00000244565.8|SNV-6144-T-G|3
EARKWLQLAVCCSPLVPGQSHLQLR
>ENST00000535454.5|SNV-3550-G-C|2
AEMLQSVIKNYK
>FUSION-ENST00000574311.5:13350-ENST00000283429.10:20971|26
HTEARPPRREVSPAR
>ENST00000247933.9|INDEL-15913-T-TCACCGC|4
AHPNRSVAVTATLRLR
>ENST00000285968.11|SNV-13215-G-A|4
MATPLAVNSAASLWGPYKNIWHK
>ENST00000301923.13|INDEL-206372-C-CA|9
GGSAERTTAKR
>ENST00000495878.5|SNV-97847-G-A|5
DLINHYVVVFSVDEEELRK
>ENST00000635856.1|SNV-84149-A-G|2
LPALQQWKMK
>ENST00000454679.7|SNV-156301-C-G|1
VSLGIYDGVSGIDDIR
>FUSION-ENST00000482917.1:1110-ENST00000409176.6:15563|18
LLSPLIICM
>ENST00000446122.5|SNV-359409-C-G|3
LREASIALGILVVRGDCDLETCR
>ENST00000512334.5|SNV-5043-G-A|7
MLDIGGERSCAFCGGLGHR
>ENST00000649842.1|SNV-24336-A-T|1
SALDVASQSMLLSR
>ENST00000484282.1|SNV-72715-A-G|2
TIAASASLTAINLGATK
>FUSION-ENST00000482917.1:1110-ENST00000409176.6:15563|26
MDLHSWSCAFFPFFLLL
>ENST00000374389.8|SNV-38418-A-C|6
IKKAASPRPQSVR
>ENST00000470182.1|SNV-93958-A-G|4
MKQDNVTIKGLQTNVSVPK
>ENST00000358511.10|SNV-89036-G-A|2
AMQFISRNVFK
>FUSION-ENST00000476727.6:26818-ENST00000487719.1:412|70
MLLSWREHRVEASLWDLGPSSA
>ENST00000368001.1|SNV-5486-C-G|1
LSLGDFASEKAGSVHYGHYTALCR
>ENST00000526778.1|SNV-69850-C-G|3
SPEAFLGEAKVMKALQHER
>FUSION-ENST00000476727.6:26818-ENST00000487719.1:412|63
LGASRFWLRTEK
>ENST00000228425.11|SNV-153151-G-T|6
SNKRTSSAPNLDR
>ENST00000529901.1|MNV-29941-GG-G|1
CQLSFIVGESNGNTGERYRASVHHL
>ENST00000295453.8|INDEL-513-G-GAT|7
KDKLGPEIPSWPWTASR
>ENST00000498697.3|SNV-26461-G-A|4
AFGHGRINHSWLPSDK
>ENST00000547733.1|SNV-133689-C-A|4
ESGDWAGNNVTGGSSKQCR
>ENST00000360655.8|SNV-752646-G-A|2
IFNGLLNCK
>ENST00000542074.1|SNV-15950-A-C|5
SWPCCETLLKTKTK
>ENST00000547733.1|SNV-133689-C-A|5
MESGDWAGNNVTGGSSKQCR
>FUSION-ENST00000476727.6:26818-ENST00000487719.1:412|86
MWENVKTER
>ENST00000616230.1|MNV-1417-ATCGGGAGAC-A|2
MCQNTTSASPPETPEPLPSQPLQ
>ENST00000416215.6|SNV-8779-C-T|4
GLRRPQVPLSTCGSRTMPR
>ENST00000475775.1|SNV-9852-G-C|5
MELRTVCSVPGLVETLRR
>ENST00000264709.7|SNV-28674-G-A|2
EEDQKDGEEQEEPR
>ENST00000523688.1|SNV-29349-C-T|6
TATTSRSPHRYPTATSGTAK
>FUSION-ENST00000482917.1:175-ENST00000409176.6:15563|3
VLSPRVQILWK
>ENST00000402010.6|SNV-60132-C-G|5
FRQIVCAVQYCHQK
>ENST00000401419.7|SNV-5111-G-A|5
ENLESRHFQVVDSR
>ENST00000348564.11|INDEL-79714-G-GAA|5
LKLEILWLEMSRIR
>FUSION-ENST00000476727.6:26818-ENST00000487719.1:412|44
RQRWQMLNAGLAHYK
>ENST00000482974.1|SNV-10695-A-G|5
RMLRAVK
>ENST00000611950.1|MNV-1417-ATCGGGAGAC-A|1
TSADLDVPEYNLSITAR
>ENST00000345165.9|SNV-1837-G-A|1
HQEARQQALVTRVATLGR
>ENST00000495448.5|SNV-5582-G-C|6
AARAPAELVPPPDGTGYHLPPAAQR
>ENST00000368378.7|SNV-3767-A-C|2
YQREDGNVHAVNLQQAGLADGR
>ENST00000669205.1|SNV-6104-C-T|1
SFTTRPAL
>ENST00000641449.1|SNV-7599-G-A|1
AAIRRLGK
>ENST00000301923.13|INDEL-206372-C-CA|15
NQSARSDETKFKPTNGR
>ENST00000376504.4|SNV-1487-T-G|2
EQKIIRTAK
>ENST00000348564.11|INDEL-79714-G-GAA|10
KTVMAPMNVTIWKLK
>FUSION-ENST00000482917.1:1110-ENST00000409176.6:15563|32
MSEDRLQK
>ENST00000254066.10|SNV-46973-C-T|1
DGGGLASPPGSCSPSLSPSSNR
>ENST00000443996.6|SNV-131133-G-A|5
SADQENR
>ENST00000556818.1|SNV-96-C-T|3
APCDRVSGSR
>ENST00000549518.6|SNV-7967-G-T|2
MDDIAYRMRMDAGEVTLVNHNSVFK
>ENST00000506283.1|SNV-64589-G-C|2
LLDNLPGVRWLTLPLQIK
>ENST00000492638.1|SNV-1894-T-G|3
GLFYCMGMQDKPLLQEELGR
>ENST00000478054.1|SNV-61278-C-T|2
SPLLPPR
>ENST00000223357.8|MNV-2503-AC-A|22
RPMWRHGSTSLSRR
>ENST00000466229.5|SNV-95245-G-T|6
MLGWETVVSNLCKK
>ENST00000547733.1|SNV-133689-C-A|3
MESGDWAGNNVTGGSSKQCRVCK
>ENST00000582978.5|SNV-4931-C-G|8
MTVPLLNMEKELLLLKMPNSLSK
>ENST00000322897.11|SNV-4931-C-G|3
PDYDSAASEYGKGAVAFKNAK
>ENST00000643314.1|SNV-19071-T-C|6
MLSISEETGTNSLTR
>FUSION-ENST00000651955.1:26818-ENST00000487719.1:412|2
ASCSSQQAQQPPQR
>ENST00000651065.1|SNV-186742-A-T|1
ENSVVVYQVAKMINLMR
>ENST00000370397.8|INDEL-6719-A-ACTGTTCTGGAGGA|4
SPKAAQQTR
>ENST00000464395.1|SNV-33852-C-T|1
FGKFTQQDIDEAK
>FUSION-ENST00000574311.5:13350-ENST00000283429.10:20971|7
APASGPFRR
>ENST00000484282.1|SNV-72713-C-A|SNV-72715-A-G|1
TIAASASLNAINLGATKNLR
>FUSION-ENST00000476727.6:26818-ENST00000487719.1:412|52
EEIQNESACGLDVGECENRAR
>ENST00000525748.6|SNV-55207-C-T|4
YKNMIDSLGTSSLGLK
>ENST00000544225.1|SNV-14939-T-C|4
TNFCQRSPTIIPAKR
>ENST00000547930.5|SNV-61709-C-T|2
MGPSSPPSSLAPSSSWGGW
>ENST00000286827.7|SNV-293663-C-T|5
DCEEARGMETRASSR
>FUSION-ENST00000482917.1:1110-ENST00000409176.6:15563|37
NLAFRYIGLTYYYLFTSK
>ENST00000235180.4|SNV-61006-G-T|2
LEHWCQHMER
>ENST00000324803.6|MNV-3273-GC-G|1
AHVECPPAHTCQRGVPA
>FUSION-ENST00000572153.5:13350-ENST00000283429.10:20971|3
AKERTSDAWPTWAAIQSSPVASG
>ENST00000497842.6|SNV-2190-G-T|10
KDEPEEAELILHDALLLAYQTDNK
>ENST00000228425.11|SNV-153151-G-T|5
RTSSAPNLDR
>ENST00000391611.6|MNV-16160-TA-T|2
KYVANTVFHSFLLD
>ENST00000643823.1|SNV-12982-C-A|3
QSVFGLSLVSLTYSIR
>FUSION-ENST00000572467.5:8139-ENST00000283429.10:20971|13
VAHLGCHSVITRSIR
>ENST00000531709.6|SNV-4356-C-T|1
AVNYKILDREN
>ENST00000315872.11|SNV-150695-C-T|2
GNDTDVWRK
>ENST00000537488.1|SNV-16979-C-T|4
CQQLISCR
>ENST00000443996.6|SNV-131133-G-A|1
EITLVKRR
>ENST00000405510.5|SNV-44367-C-G|2
LTTAASLLDVLVLTRR
>ENST00000264709.7|SNV-28674-G-A|3
PAMPSSGPGDTSSSAAEREEDQK
>ENST00000375206.6|SNV-69248-C-T|6
LQQSTKYWCLNQSAESLWICAMR
>FUSION-ENST00000476727.6:26818-ENST00000487719.1:412|29
RGLPEGHHSAEQ
>ENST00000478054.1|SNV-61278-C-T|3
LPAPTCWGCSQASLQTPRSPLLPPR
>ENST00000356239.8|INDEL-155921-C-CA|3
QLLNESQQKNR
>ENST00000580565.1|MNV-24162-GG-G|3
QSRPSALWVPAGPPMTPSGAQGPR
>ENST00000399899.2|INDEL-794-A-AA|7
TTQKKLSHR
>ENST00000635856.1|SNV-84149-A-G|9
CQQVQQMNFYHSLRLPALQQWK
>ENST00000463539.5|SNV-1837-G-A|6
LGSGLQGEVKWALK
>ENST00000377186.3|SNV-61-C-T|3
LQVVQEGNPASFIINTVKR
>ENST00000324803.6|MNV-3273-GC-G|8
AHVECPPAHTCRCGVPACSHVPMR
>ENST00000395867.7|SNV-25623-C-G|2
SFCMNLRFGHQRAVTK
>ENST00000402971.3|SNV-925-G-T|4
NKEFKDSLK
>ENST00000547930.5|SNV-61709-C-T|1
GPSSPPSSLAPSSSWGGW
>ENST00000538986.1|SNV-195-T-G|1
VGLLWVILLQWYSTVLNPTSSNLK
>ENST00000375759.8|INDEL-96118-C-CT|2
TAAWWWTPREK
>ENST00000265968.9|SNV-24336-A-T|2
CPRCGKSVYAAE
>ENST00000547733.1|SNV-133689-C-A|7
MESGDWAGNNVTGGSSK
>ENST00000375759.8|INDEL-96118-C-CT|1
TAAWWWTPREKGK
>ENST00000389484.8|SNV-1280873-G-C|1
RPFINGTGLETVISRDIQSIR
>FUSION-ENST00000462326.5:80707-ENST00000361660.8:72112|72
CPTPGSPQIPAQSMLRGR
>ENST00000356443.9|SNV-31061-C-A|5
QTTASKQSTASKQSTESK
>FUSION-ENST00000482917.1:1110-ENST00000409176.6:15563|7
MKSNLWNSCL
>ENST00000642722.1|SNV-10965-C-G|7
VGSTDLRGSQKIFIR
>ENST00000223357.8|MNV-2503-AC-A|6
RRPRPQPR
>ENST00000330634.11|SNV-22863-C-A|3
SEASYNLK
>FUSION-ENST00000476727.6:26818-ENST00000487719.1:412|39
YTVDGSSVPTPHAGMGR
>ENST00000370620.5|SNV-104291-G-T|1
TERKPSEE
>ENST00000374389.8|SNV-38418-A-C|1
AASPRPQSVRRVSSSR
>ENST00000263967.4|SNV-86184-A-G|8
TLALDKTEQEALEYFMKQMNDAR
>ENST00000438197.2|SNV-74603-C-G|4
VTHHNKVK
>ENST00000297151.9|SNV-8192-G-A|2
DQWNGYNPEEHMKIVEEYAK
>ENST00000360564.5|SNV-208-G-A|1
GSCAAPAPAPRAEDLSLGVEWLSR
>ENST00000582978.5|SNV-4931-C-G|9
TVPLLNMEKELLLLK
>ENST00000377110.7|SNV-897338-G-A|3
FNSSNDKR
>ENST00000475775.1|SNV-9852-G-C|6
ELRTVCSVPGLVETLR
>ENST00000223357.8|MNV-2503-AC-A|31
SYPRREGRPSQITGR
>ENST00000498697.3|SNV-26461-G-A|3
INHSWLPSDK
>ENST00000226207.6|SNV-24179-C-G|5
RQGEEAEEQSNVNLSK
>ENST00000409265.8|SNV-16562-A-G|1
EHPSLELLHLYFSELSSEGRQVLR
>ENST00000348564.11|INDEL-79714-G-GAA|2
LEILWLEMSRIRIAISV
>ENST00000512668.1|SNV-399-C-T|3
AAATSRTTTTRATPR
>ENST00000512668.1|SNV-399-C-T|2
TTTTRATPR
>ENST00000377186.3|SNV-61-C-T|4
MLQVVQEGNPASFIINTVKR
>ENST00000395792.7|SNV-22700-C-A|1
QKPQITEEQLEAVIADLSGLLEK
>ENST00000380206.4|SNV-547-C-G|1
YSACAWEVVRAEIMR
>ENST00000648566.1|SNV-8693-C-T|3
LEHLKGLKCSSCEPFPDGAMNNLSR
>ENST00000424728.6|SNV-69533-G-C|3
GLTLHAK
>ENST00000429845.6|SNV-84773-G-A|2
IFIQLCLALQYLHKEK
>ENST00000651028.1|SNV-56253-T-C|2
LCPWETHLTRNNLAHFPTLK
>ENST00000370571.7|SNV-31952-G-C|1
VTNEPSVDNHLDLSK
>ENST00000420571.6|SNV-202207-G-T|1
VGSISELSDLVSRAMHHLQPLNAK
>ENST00000249887.3|SNV-3837-C-T|1
MPNIKIS
>ENST00000636831.1|MNV-260215-TGTCTT-T|3
VGTASSSQHSR
>ENST00000404938.6|SNV-84927-C-T|2
LRHLAFKAMLY
>ENST00000374389.8|SNV-38418-A-C|3
AASPRPQSVR
>ENST00000223357.8|MNV-2503-AC-A|19
HGSTSLSRRR
>ENST00000515499.5|SNV-10344-G-T|3
LLSEAQER
>ENST00000497842.6|SNV-2190-G-T|8
DEPEEAELILHDALLLAYQTDNK
>ENST00000295453.8|MNV-516-CTT-C|5
GSVQDIQCRQACAR
>ENST00000509702.5|SNV-102298-C-G|3
SNESDFELYFCGR
>FUSION-ENST00000572549.5:13350-ENST00000283429.10:20971|5
GLTAAPHVTSHPRQSVPSVSGR
>ENST00000264433.11|SNV-99639-G-C|1
LPSCEVLGAGMNMDQQAVCELLK
>ENST00000374952.1|SNV-2287-C-T|1
QEEEPPTDNQGTDVEAF
>ENST00000278742.6|SNV-38754-C-T|2
CFNGKCLSK
>FUSION-ENST00000476727.6:26818-ENST00000487719.1:412|45
MRQRWQMLNAGLAHYK
>ENST00000534663.1|SNV-62870-C-T|1
FYDNEKARGK
>ENST00000272402.2|SNV-1722-C-G|6
MCQCSQLR
>ENST00000532526.5|SNV-69248-C-T|3
LQGLGIGIVPLDLRHAR
>ENST00000507675.1|SNV-248-A-C|2
QLQEDRMSPDLSELLMVSAPSE
>ENST00000606273.3|MNV-2765-GTGA-G|1
QDINVAELHLCLTNIHKF
>ENST00000355097.7|SNV-114-C-T|1
SLLPPLLLAAVGLAGLLLLCVPTR
>ENST00000544378.6|SNV-60475-A-T|1
DLCSLAAEGIWQNKTLFSPDDLRK
>ENST00000371117.8|SNV-32026-A-G|3
LDQYTRLCLAYKGHMNK
>ENST00000532321.1|SNV-45056-C-G|10
CYWPGCWAKEEIWTICR
>ENST00000380206.4|SNV-547-C-G|5
EKKYSACAWEVVR
>ENST00000348564.11|INDEL-79714-G-GAA|12
CRPPRKTVMAPMNVTIWK
>ENST00000566496.5|SNV-60869-G-A|4
MEDAIARK
>ENST00000402971.3|SNV-925-G-T|2
EFKDSLKK
>ENST00000299727.5|SNV-18972-C-T|1
CHICKDSHLSDTKESK
>FUSION-ENST00000476727.6:26818-ENST00000487719.1:412|60
TEKAALGPGDSGK
>FUSION-ENST00000431955.1:249-ENST00000370017.9:4869|1
NLLAVDISS
>ENST00000223357.8|MNV-2503-AC-A|28
EGRPSQITGR
>ENST00000610875.1|SNV-17233-C-T|1
LYYATGWGPR
>ENST00000650582.1|SNV-8693-C-T|3
NNLSRSNSDESNFSEK
>ENST00000443115.1|SNV-13049-T-C|1
TAWHLLLPAAAPRCHGGR
>ENST00000528440.1|SNV-55207-C-T|2
MIDSLGTSSLGLKLPVKDLELGTQC
>FUSION-ENST00000646664.1:34624-ENST00000389900.8:157614|21
EKMTQEDDEKLIEEIQK
>ENST00000512334.5|SNV-5043-G-A|2
SCAFCGGLGHRITDCPK
>ENST00000402971.3|SNV-925-G-T|3
EFKDSLK
>ENST00000647755.1|SNV-409274-G-A|4
MAMEAGRRNNMR
>ENST00000466229.5|SNV-95245-G-T|14
MGNCSIQLVQK
>FUSION-ENST00000572467.5:8139-ENST00000283429.10:20971|12
VAHLGCHSVITRSIRLR
>FUSION-ENST00000482917.1:175-ENST00000409176.6:15563|2
VLSPRVQILWKYNTLSL
>ENST00000380206.4|SNV-547-C-G|2
YSACAWEVVR
>ENST00000456389.1|SNV-895-G-C|1
YLTIVHYMNKNICEYDLLQCQPNR
>ENST00000289865.12|SNV-5486-C-G|2
SSVGVDFPLQRLSLGDFASEK
>ENST00000466229.5|SNV-95245-G-T|7
LGWETVVSNLCK
>ENST00000366935.8|SNV-20711-C-G|3
LSGLHGMSSK
>ENST00000297151.9|SNV-8192-G-A|4
RDQWNGYNPEEHMKIVEEYAK
>ENST00000426319.1|SNV-22556-C-T|1
LHGSVMRYSLLK
>ENST00000461292.3|SNV-244595-C-T|1
ISSGLSPAWSLGTRSSS
>FUSION-ENST00000572467.5:8139-ENST00000283429.10:20971|4
ANPETTPSPAGSRRSQLR
>FUSION-ENST00000572549.5:13350-ENST00000283429.10:20971|4
QSVPSVSGR
>ENST00000371117.8|SNV-32026-A-G|7
HLVLTPPAAQKGYRLDQYTR
>ENST00000482891.5|SNV-54246-G-T|1
MMPPMMDAGFQGSLMAEGF
>ENST00000429845.6|SNV-84773-G-A|1
IFIQLCLALQYLHKEKR
>ENST00000367755.9|SNV-16815-C-T|3
HPDFAITGQWDVTTER
>ENST00000493965.5|SNV-209903-A-T|1
LTEETLLSSEVTRP
>FUSION-ENST00000482917.1:1110-ENST00000409176.6:15563|8
CFFSFLSSPVI
>ENST00000310380.11|SNV-495-G-A|4
FKAHEVLNLHFVSEEASREVAK
>ENST00000377186.3|SNV-61-C-T|2
MLQVVQEGNPASFIINTVKRGR
>ENST00000264382.8|SNV-87105-T-A|1
GGHNLPCQEPAQNTFYSRQKHMK
>ENST00000473919.1|SNV-102725-C-T|5
MYVYEVTKLILPITNIKEQIEDLAK
>ENST00000508803.6|INDEL-105115-C-CA|9
DQEENEAAQSK
>ENST00000235180.4|SNV-61006-G-T|3
AEVEKLEHWCQHMER
>FUSION-ENST00000476727.6:26818-ENST00000487719.1:412|47
MPGVGRGPDVAV
>ENST00000278742.6|SNV-38754-C-T|1
CFNGKCLSKSQQCNGK
>ENST00000515499.5|SNV-10344-G-T|5
LAEQAAQLSRLLSEAQER
>ENST00000226207.6|SNV-24179-C-G|6
SYKRQGEEAEEQSNVNLSK
>ENST00000512334.5|SNV-5043-G-A|6
LDIGGERSCAFCGGLGHR
>ENST00000622696.4|SNV-34649-G-A|5
MYFQRKAIK
>ENST00000377110.7|SNV-897338-G-A|1
RIRVTSER
>ENST00000334708.4|SNV-6352-G-T|1
FLYDQDLACTVLQI
>ENST00000301923.13|INDEL-206372-C-CA|5
ASSLHSTWSKPK
>ENST00000538318.5|SNV-8779-C-T|2
GLRRPQVPLSTCG
>ENST00000643314.1|SNV-19071-T-C|3
LSISEETGTNSLTRR
>ENST00000484930.5|SNV-570-G-A|1
IALQVNISTQELWEEMLSSK
>ENST00000568768.5|SNV-75507-C-T|5
CSSDFQLCVSCSRSPTVRVEFCCVR
>ENST00000360655.8|SNV-752646-G-A|1
IFNGLLNCKYHK
>ENST00000464759.5|SNV-5582-G-C|3
ELDTTFLRQLNVLDYSLLIAFQR
>FUSION-ENST00000572467.5:8139-ENST00000283429.10:20971|8
GSPPRSFWSNWIYTNSLCTCLGR
>ENST00000286827.7|SNV-293663-C-T|3
GMETRASSRQLSTCQR
>ENST00000373935.4|INDEL-71551-A-AA|1
ASQSDFIES
>ENST00000304218.6|SNV-637-A-G|1
ARAVKPKAAKPK
>FUSION-ENST00000574311.5:13350-ENST00000283429.10:20971|24
REVSPARGPGAVASGPVR
>FUSION-ENST00000482917.1:1110-ENST00000409176.6:15563|35
YIGLTYYYLFTSK
>ENST00000389995.4|SNV-8869-G-T|2
TGNSGSR
>ENST00000630790.1|SNV-54191-G-A|3
VKTRRPVPR
>ENST00000304218.6|SNV-637-A-G|2
ARAVKPK
>ENST00000473186.5|SNV-259256-T-G|9
EPIEKLLAPVQMSFRHPLNYR
>ENST00000547733.1|SNV-133689-C-A|2
ESGDWAGNNVTGGSSKQCRVCK
>ENST00000293502.2|INDEL-306-G-GAA|4
NFSGIPPIGCRPPYWMSPR
>ENST00000622696.4|SNV-34649-G-A|4
YFQRKAIK
>ENST00000373935.4|INDEL-71551-A-AA|2
KASQSDFIES
>FUSION-ENST00000552823.5:61526-ENST00000455117.6:15086|3
AKRHNLAIDLMYGGSWSCFEDG
>ENST00000256362.5|SNV-54628-G-A|2
QSQKHRQK
>ENST00000318222.4|SNV-32799-G-A|1
ALQEELWLDRGTR
>ENST00000485587.1|SNV-5111-G-A|3
TSRRTWNPGTSR
>ENST00000474500.1|SNV-186742-A-T|3
HQLEKENSVVVYQVAKMINLMR
>ENST00000644354.1|SNV-23218-G-T|1
ISVNEVSAFSLTLEQK
>ENST00000645242.1|SNV-69850-C-G|6
TLKEGTMSPEAFLGEAKVMK
>ENST00000372425.8|SNV-1715-T-C|1
TAVKAEMEAVFLENLR
>FUSION-ENST00000482917.1:1110-ENST00000409176.6:15563|13
GYSVVGVLLARNGRER
>ENST00000582978.5|SNV-4931-C-G|5
EKELLLLK
>ENST00000549518.6|SNV-7967-G-T|5
MDDIAYR
>ENST00000606273.3|MNV-2765-GTGA-G|6
RAQIETEGATLRLQCETASLCGTEK
>ENST00000377865.7|SNV-2199-G-A|2
DLNISHINAATGTSASLVYK
>ENST00000295269.5|SNV-59248-C-G|6
GRKAFSFGYER
>ENST00000315872.11|SNV-150695-C-T|1
GNDTDVWRKEK
>ENST00000436404.6|SNV-50479-G-A|2
LQPTVFSPGDYICKK
>ENST00000542074.1|SNV-15950-A-C|4
TKSRDCVPQILSTSLK
>ENST00000486650.1|SNV-443705-C-T|2
SLITFTHLRSLAGWR
>ENST00000649202.1|SNV-62856-G-T|4
CSYWICVGKEMTTIIPFQSWMH
>ENST00000616178.4|SNV-34649-G-A|1
RFCSEVKR
>FUSION-ENST00000646664.1:34624-ENST00000389900.8:157614|23
ANREKMTQEDDEK
>ENST00000360564.5|SNV-208-G-A|2
GSCAAPAPAPR
>ENST00000263967.4|SNV-70173-C-G|3
DRLSEITEQEKDFLWSHR
>ENST00000423537.7|SNV-3464-G-A|1
EEFGAQMNNLFQWEK
>ENST00000568768.5|SNV-75507-C-T|3
VEFCCVR
>ENST00000477149.5|SNV-26226-T-A|1
LNHQVSEVFNTEAQELLQR
>ENST00000263967.4|SNV-70173-C-G|6
AISTRDR
>ENST00000054650.8|SNV-8105-C-T|4
KCLQAQR
>ENST00000295453.8|MNV-516-CTT-C|1
GQGQLPDHWLECSRPL
>FUSION-ENST00000572467.5:8139-ENST00000283429.10:20971|17
RRVAHLGCHSVITR
>ENST00000493960.6|SNV-20848-C-G|1
AFLPMKLPEKLDVETVMSIDHLK
>FUSION-ENST00000476727.6:26818-ENST00000487719.1:412|80
CQGWVEALMWQCEGHR
>FUSION-ENST00000476727.6:26818-ENST00000487719.1:412|30
SSLTPSRRCR
>ENST00000391611.6|MNV-16160-TA-T|1
YVANTVFHSFLLD
>ENST00000650169.1|SNV-36717-C-T|3
ARFSSATLSSGAPRR
>ENST00000301923.13|INDEL-206372-C-CA|13
FKPTNGR
>ENST00000481666.1|SNV-2006-C-T|1
LHPLVGR
>FUSION-ENST00000476727.6:26818-ENST00000487719.1:412|32
SSLTPSRR
>ENST00000540114.5|SNV-153151-G-T|3
SNKRTSSAPNLAETEK
>ENST00000374933.3|SNV-281469-G-C|2
MTGSFCWTSSSCLPLYKNQR
>ENST00000389672.9|SNV-932980-G-T|1
NNFVAAGFTTFDLISIMSIDDIRR
>ENST00000643314.1|SNV-19071-T-C|2
MLSISEETGTNSLTRRTPR
>ENST00000482974.1|SNV-10695-A-G|4
MLRAVKTPRPWMVGR
>FUSION-ENST00000482917.1:1110-ENST00000409176.6:15563|1
ILWKYNTLSL
>FUSION-ENST00000476727.6:26818-ENST00000487719.1:412|76
MASFCPRPPQGLLVFPPP
>ENST00000256362.5|SNV-54628-G-A|4
WRRQSQK
>ENST00000237163.9|SNV-72715-A-G|2
MTIAASASLTAINLGATK
>ENST00000475775.1|SNV-9852-G-C|12
SCAYGAEDRVQRPGTGR
>ENST00000551455.5|SNV-43157-C-T|1
VQKIMWSSY
>ENST00000244565.8|SNV-6144-T-G|2
KWLQLAVCCSPLVPGQSHLQLR
>ENST00000491302.1|SNV-79715-G-A|5
HVKCRPPRNR
>ENST00000612871.4|SNV-499-C-G|4
RSLSNGHTCVEKLFLK
>ENST00000544225.1|SNV-14939-T-C|5
TNFCQRSPTIIPAK
>ENST00000638824.1|SNV-205917-C-T|1
VVQNPYGCSHRRR
>ENST00000389995.4|SNV-8869-G-T|1
TGNSGSRLACGVIGIAQ
>FUSION-ENST00000476727.6:26818-ENST00000487719.1:412|15
MSGTLGRPGFAS
>ENST00000266673.10|SNV-3582-G-A|2
WLFSVVVPVLIVSNDLKK
>ENST00000532526.5|SNV-69248-C-T|2
MLQGLGIGIVPLDLRHARR
>ENST00000554284.1|SNV-40422-C-A|3
CNWLSSLWPQICMYQLAWK
>ENST00000436031.6|SNV-131133-G-A|2
MSGVQTKRIEK
>ENST00000295453.8|MNV-516-CTT-C|4
GSVQDIQCRQACARQWSHSHGLPVR
>ENST00000643314.1|SNV-19071-T-C|4
MLSISEETGTNSLTRR
>ENST00000306010.8|SNV-292118-C-T|2
AVRAVGGAMR
>ENST00000582978.5|SNV-4931-C-G|3
EKELLLLKMPNSLSK
>ENST00000335251.11|SNV-64589-G-C|1
WLTLPLQIK
>ENST00000310597.6|SNV-862-G-A|2
AGEHPPGPLGTR
>ENST00000555284.1|SNV-159123-C-T|4
MFFTTHGSFCSTLWMR
>FUSION-ENST00000572467.5:8139-ENST00000283429.10:20971|9
LRGSPPRSFWSNWIYTNSLCTCLGR
>ENST00000405510.5|SNV-44367-C-G|1
LTTAASLLDVLVLTRRFSSLK
>FUSION-ENST00000476727.6:26818-ENST00000487719.1:412|79
MWQCEGHR
>ENST00000225964.10|SNV-14867-G-A|5
DRDLKVDTTLK
>ENST00000491302.1|INDEL-79714-G-GAA|1
SSVGLPGRP
>ENST00000532388.5|SNV-2333-G-A|8
RHWTAAQGGRAAGGAGHCR
>ENST00000293502.2|INDEL-306-G-GAA|1
ASRRRPSG
>ENST00000620248.2|SNV-8693-C-T|2
DGAMNNLSRSNSDESNFSEK
>FUSION-ENST00000574311.5:13350-ENST00000283429.10:20971|6
APASGPFRRR
>FUSION-ENST00000477592.2:438-ENST00000626532.1:16969|2
DAFPEDRSELAQGPLRQGV
>FUSION-ENST00000552823.5:61526-ENST00000455117.6:15086|14
GEPTQTKAKSCICHVCGVHLNR
>ENST00000216264.13|SNV-30298-C-G|1
EVLHGLIGRTQRSAGVDQNHPR
>ENST00000330388.2|SNV-2341-C-T|1
CGSRDKK
>ENST00000440097.5|SNV-39632-C-T|1
VFVTKMAK
>ENST00000257724.7|INDEL-57520-C-CA|2
KLSAPVSQKNA
>ENST00000506359.1|SNV-115325-A-T|6
LHVQEEKYYRVSLNSQNK
>ENST00000268802.10|SNV-12546-G-C|3
DSTLGAGRTRLNPNASR
>ENST00000555284.1|SNV-159123-C-T|7
RMFFTTHGSFCSTLWMR
>ENST00000265104.4|SNV-126886-C-T|4
AMTDCGKPHREMRMNLK
>ENST00000462366.1|SNV-112402-T-G|3
MPFKMIGIWTW
>FUSION-ENST00000574311.5:13350-ENST00000283429.10:20971|4
RAESGTPVTR
>ENST00000453654.6|SNV-359409-C-G|1
TIAGELVQSFGAIALGILVVR
>ENST00000216264.13|SNV-30298-C-G|5
YDGIVCVGGDGMFR
>ENST00000526778.1|SNV-69850-C-G|8
MSPEAFLGEAK
>ENST00000286827.7|SNV-293663-C-T|2
ASSRQLSTCQR
>ENST00000463539.5|SNV-1837-G-A|9
NTMNPENEQHRLGSGLQGEVKWALK
>FUSION-ENST00000574311.5:13350-ENST00000283429.10:20971|25
REVSPAR
>FUSION-ENST00000576457.5:13350-ENST00000283429.10:20971|19
GQATRGPPGLPFSHHP
>ENST00000643684.1|SNV-37084-C-T|7
EHINSVSVMKLSPYYK
>ENST00000643684.1|SNV-37084-C-T|10
VKEHINSVSVMK
>ENST00000301923.13|INDEL-206372-C-CA|2
QRTSDRSAAAE
>ENST00000295453.8|MNV-516-CTT-C|2
QWSHSHGLPVR
>FUSION-ENST00000482917.1:1110-ENST00000409176.6:15563|43
VQVRGAS
>ENST00000610875.1|SNV-17233-C-T|3
KVVAVSMHPGPGMRLYYATGWGPR
>ENST00000223357.8|MNV-2503-AC-A|20
HGSTSLSRR
>ENST00000366935.8|SNV-20711-C-G|1
LSGLHGMSSKNIKK
>ENST00000535454.5|SNV-3550-G-C|4
EPVTKAEMLQSVIKNYK
>ENST00000475534.5|SNV-1894-T-G|4
AAEGVERTVLLHGDAGQATPPGRIR
>ENST00000325212.11|SNV-68213-G-A|2
LKDVNKVR
>ENST00000446122.5|SNV-359409-C-G|2
EASIALGILVVR
>ENST00000473919.1|SNV-102725-C-T|7
MYVYEVTKLILPITNIK
>FUSION-ENST00000476727.6:26818-ENST00000487719.1:412|88
MPPDAVEAGGGK
>FUSION-ENST00000476727.6:26818-ENST00000487719.1:412|50
AREMPGVGRGPDVAV
>ENST00000284110.2|SNV-907-T-G|1
YVFYCLAER
>ENST00000294256.12|SNV-3734-G-A|2
SWFQQQQTCPTCR
>ENST00000463539.5|SNV-1837-G-A|5
LGSGLQGEVKWALKHQEAR
>ENST00000324803.6|MNV-3273-GC-G|5
CGVPACSHVPMRSARLLTR
>ENST00000643823.1|SNV-12982-C-A|5
QHSQLGSRQSVFGLSLVSLTYSIR
>ENST00000420571.6|SNV-202207-G-T|2
VGSISELSDLVSR
>ENST00000388747.9|SNV-5582-G-C|1
QLNVLDYSLLIAFQRLHEDER
>ENST00000324803.6|MNV-3273-GC-G|4
LLTRAHVECPPAHTCQR
>ENST00000489493.1|SNV-13215-G-A|2
MGSLQKHLA
>ENST00000264501.8|SNV-93958-A-G|2
QDNVTIKGLQTNVSVPK
>ENST00000228425.11|SNV-153151-G-T|2
TSSAPNLDRK
>ENST00000582978.5|SNV-4931-C-G|10
MTVPLLNMEKELLLLK
>ENST00000561810.1|SNV-112843-G-C|5
PCDTLQLSVVLPVRPMWR
>ENST00000271588.9|SNV-340382-C-T|1
SDDHVNIVANGHTLQIK
>ENST00000643823.1|SNV-12982-C-A|4
QHSQLGSRQSVFGLSLVSLTYSIRK
>FUSION-ENST00000476727.6:26818-ENST00000487719.1:412|48
EMPGVGRGPDVAV
>ENST00000643314.1|SNV-19071-T-C|5
LSISEETGTNSLTR
>ENST00000375759.8|INDEL-96118-C-CT|3
TAAWWWTPR
>ENST00000341861.9|SNV-61422-A-C|2
LNTLASLGYVVVVIANRGSCHR
>ENST00000473988.1|SNV-1894-T-G|1
TVLLHGD
>ENST00000433402.2|SNV-101791-A-C|2
PRLGTETQPPAQPSYTWAIVR
>ENST00000532321.1|SNV-45056-C-G|7
MLVALAAKCVTGLAVGLR
>ENST00000429845.6|SNV-84773-G-A|5
LWKIFIQLCLALQYLHK
>FUSION-ENST00000482917.1:1110-ENST00000409176.6:15563|33
YIGLTYYYLFTSKIKK
>ENST00000528440.1|SNV-55207-C-T|1
IDSLGTSSLGLKLPVKDLELGTQC
>ENST00000463539.5|SNV-1837-G-A|2
HQEARQQALVTR
>ENST00000296525.7|SNV-8632-G-A|6
KEAARIAAK
>FUSION-ENST00000476727.6:26818-ENST00000487719.1:412|55
MEEIQNESACGLDVGECENR
>ENST00000376718.8|SNV-201154-G-T|5
AAEIVLSALPDRISEGNQAETK
>FUSION-ENST00000572549.5:13350-ENST00000283429.10:20971|3
GLAGRPYLDWPGGGTGGAR
>ENST00000566496.5|SNV-60869-G-A|2
MEDAIARKR
>ENST00000506349.1|SNV-932980-G-T|2
FVAAGFTTFDLISIMSIDDIR
>ENST00000554284.1|SNV-40422-C-A|1
CNWLSSLWPQICMYQLAWKLQV
>ENST00000512668.1|SNV-399-C-T|4
AAATSRTTTTR
>ENST00000518421.5|SNV-1890-C-T|1
ATEAENVPPVISTPHHYLLSVYRHK
>ENST00000635856.1|SNV-84149-A-G|8
CQQVQQMNFYHSLRLPALQQWKMK
>ENST00000358511.10|SNV-89036-G-A|3
AMQFISR
>ENST00000318158.11|SNV-146-G-A|3
RIPAEGRIALAR
>ENST00000495878.5|SNV-97847-G-A|6
DLINHYVVVFSVDEEELR
>ENST00000389484.8|SNV-1280873-G-C|3
TQTIKRPFINGTGLETVISR
>FUSION-ENST00000462326.5:80707-ENST00000361660.8:72112|82
QPPNPGPVHAPR
>ENST00000223357.8|MNV-2503-AC-A|25
IQERRPMWR
>ENST00000370397.8|INDEL-6719-A-ACTGTTCTGGAGGA|1
AAQQTRKLLWT
>ENST00000493965.5|SNV-209903-A-T|5
MRESPWLMLTEETLLSSEVTRP
>ENST00000341900.6|SNV-3315-C-T|1
QAIQVQEADEVGWGGSGG
>ENST00000375759.8|INDEL-96118-C-CT|6
SPRSQKTAAWWWTPR
>ENST00000264249.8|SNV-22114-G-A|1
NSLPRLSSFSDAEIQKR
>ENST00000619325.1|SNV-153151-G-T|2
RTSSAPNLGTYDQNAFALILPQGGK
>ENST00000359568.10|SNV-87380-C-A|3
LLADQERRHSQDLEALQQR
>FUSION-ENST00000576457.5:13350-ENST00000283429.10:20971|20
RGQATRGPPGLPFSHHP
>FUSION-ENST00000572467.5:8139-ENST00000283429.10:20971|1
HVGIGGCSQGSSDAGLP
>ENST00000301923.13|INDEL-206372-C-CA|17
VTEQKNQSARSDETK
>ENST00000234798.4|SNV-2600-G-A|3
GEPLPPPYSLR
>ENST00000433402.2|SNV-101791-A-C|3
MPRLGTETQPPAQPSYTWAIVR
>ENST00000534663.1|SNV-62870-C-T|2
FYDNEKAR
>ENST00000345136.7|SNV-42021-T-G|3
RFPSSFEEIEILWSQCLKFK
>ENST00000555284.1|SNV-159123-C-T|6
MRMFFTTHGSFCSTLWMRAGLS
>ENST00000491488.5|SNV-146-G-A|1
IALARAADGGWTSWK
>ENST00000264382.8|SNV-87105-T-A|2
GGHNLPCQEPAQNTFYSRQK
>FUSION-ENST00000476727.6:26818-ENST00000487719.1:412|27
GNVALVER
>ENST00000446122.5|SNV-359409-C-G|5
EKLREASIALGILVVR
>ENST00000544378.6|SNV-60475-A-T|2
DLCSLAAEGIWQNKTLFSPDDLR
>ENST00000529230.6|SNV-45056-C-G|4
DTNVMLVALAAKCVTGLAVGLRK
>ENST00000377110.7|SNV-897338-G-A|4
FNSSNDK
>ENST00000582978.5|SNV-4931-C-G|4
MEKELLLLKMPNSLSK
>ENST00000491302.1|INDEL-79714-G-GAA|14
MTVSMTSDNSMHVKCRPPRK
>ENST00000483195.5|SNV-109999-G-A|3
MDQQITAVIVNRKK
>ENST00000408927.8|SNV-155445-G-C|1
QDDITELK
>ENST00000474500.1|SNV-186742-A-T|6
MHQLEKENSVVVYQVAK
>ENST00000508803.6|INDEL-105115-C-CA|5
GREEAVR
>ENST00000351008.4|SNV-23617-C-T|3
MSTLAHPLNILEMSQEIK
>ENST00000255622.10|SNV-37580-T-A|1
HHLELGKFLLSEETLNIYQNLNRR
>ENST00000308744.10|SNV-115325-A-T|5
YYRVSLNSQNK
>ENST00000648326.1|SNV-973-G-C|2
QEWEAQRDKVK
>ENST00000351008.4|SNV-23617-C-T|5
KMSTLAHPLNILEMSQEIK
>FUSION-ENST00000476727.6:26818-ENST00000487719.1:412|59
TEKAALGPGDSGKYSTSVISGMEK
>FUSION-ENST00000476727.6:26818-ENST00000487719.1:412|12
GQLCPDPSFLP
>ENST00000650169.1|SNV-36717-C-T|5
EPPPRARFSSATLSSGAPR
>ENST00000648326.1|SNV-973-G-C|4
EELRQEWEAQRDK
>ENST00000495878.5|SNV-97847-G-A|3
MGRTTRLAVW
>ENST00000456389.1|SNV-895-G-C|4
KIHRYLTIVHYMNK
>ENST00000443996.6|SNV-131133-G-A|2
EITLVKR
>ENST00000249887.3|SNV-3837-C-T|2
TLMKMPNIKIS
>ENST00000420571.6|SNV-202207-G-T|3
TIEQSLLATRVGSISELSDLVSR
>ENST00000256362.5|SNV-54628-G-A|3
RQSQKHR
>ENST00000372425.8|SNV-1715-T-C|4
IHLMAGRVPQGADRTAVK
>ENST00000262662.5|SNV-13233-G-C|2
DRTGFPVIHDAAR
>FUSION-ENST00000476727.6:26818-ENST00000487719.1:412|19
HQLWFMSAGWR
>FUSION-ENST00000572467.5:8139-ENST00000283429.10:20971|2
GFGRHVGIGGCSQGSSDAGLP
>ENST00000630790.1|SNV-54191-G-A|2
TRRPVPR
>ENST00000474843.1|SNV-38418-A-C|8
FFPFCLGLLPHAHSL
>ENST00000486831.5|SNV-20720-A-T|2
TFTFSKLYFGQK
>FUSION-ENST00000476727.6:26818-ENST00000487719.1:412|40
LNAGLAHYK
>ENST00000454679.7|SNV-156300-G-A|1
VSLGIYDGVSTIDDIR
>ENST00000366552.6|INDEL-144059-G-GA|3
DSSDGITGKEEGR
>ENST00000429845.6|SNV-84773-G-A|6
HHHFTEERLWKIFIQLCLALQYLHK
>ENST00000255622.10|SNV-37580-T-A|5
SQNPLAKLHGSSILERHHLELGK
>ENST00000237163.9|SNV-72713-C-A|2
MTIAASASLNTINLGATK
>ENST00000272402.2|SNV-1722-C-G|5
CQCSQLR
>ENST00000475775.1|SNV-9852-G-C|8
VQRPGTGRDTAEVSRGR
>ENST00000295453.8|MNV-516-CTT-C|7
LGPETPGHGPLPVRGSVQDIQCR
>ENST00000330634.11|SNV-22863-C-A|1
SEASYNLKKLLETER
>ENST00000366552.6|INDEL-144059-G-GA|1
EEGRSCST
>ENST00000260126.9|SNV-2333-G-A|3
DEGTGLQPR
>ENST00000557275.5|SNV-9877-G-A|2
YDAVKAK
>ENST00000235180.4|SNV-61006-G-T|4
MLRAEVEKLEHWCQHMER
>ENST00000381340.8|SNV-236143-A-G|2
ASFPILLHMMCSGR
>FUSION-ENST00000476727.6:26818-ENST00000487719.1:412|35
MSSLTPSR
>ENST00000247933.9|INDEL-15913-T-TCACCGC|5
AHPNRSVAVTATLR
>ENST00000301923.13|INDEL-206372-C-CA|7
RPLHASGGAAAIPLPAGPQSVTK
>FUSION-ENST00000572467.5:8139-ENST00000283429.10:20971|16
RVAHLGCHSVITR
>ENST00000462366.1|SNV-112402-T-G|2
PFKMIGIWTW
>ENST00000497842.6|SNV-2190-G-T|7
DEPEEAELILHDALLLAYQTDNKK
>ENST00000370397.8|INDEL-6719-A-ACTGTTCTGGAGGA|5
RSPKAAQQTR
>ENST00000568768.5|SNV-75507-C-T|1
VEFCCVRCASAWVSVASCWLSCRCR
>ENST00000351008.4|SNV-23617-C-T|1
MSTLAHPLNILEMSQEIKKNCGGK
>ENST00000372425.8|SNV-1715-T-C|2
VPQGADRTAVKAEMEAVFLENLR
>ENST00000266182.10|SNV-6703-C-G|3
ILSIYGHYPVVR
>ENST00000540114.5|SNV-153151-G-T|1
TSSAPNLAETEK
>ENST00000641449.1|SNV-7599-G-A|3
NQDMKAAIR
>ENST00000626874.2|SNV-84149-A-G|1
VASFATMEDEEELEERPHK
>ENST00000542074.1|SNV-15950-A-C|6
SWPCCETLLKTK
>ENST00000485587.1|SNV-5111-G-A|1
TWNPGTSR
>ENST00000612871.4|SNV-499-C-G|5
RSLSNGHTCVEK
>ENST00000247933.9|INDEL-15913-T-TCACCGC|3
SVAVTATLR
>ENST00000548825.6|SNV-75051-C-T|3
SHSPSGSESEEEELPPPSLR
>ENST00000335350.10|SNV-450-C-A|2
SGARGALMLALLLCWDPR
>ENST00000512334.5|SNV-5043-G-A|1
SCAFCGGLGHRITDCPKLEAMQTK
>ENST00000318222.4|SNV-32798-G-A|5
QGSAEALRALQER
>ENST00000416215.6|SNV-8779-C-T|3
RPQVPLSTCGSR
>ENST00000466229.5|SNV-95245-G-T|10
MGNCSIQLVQKDRINHK
>ENST00000511105.1|SNV-170331-C-T|2
NFKTFFSSPPKPGDIFEVELAK
>ENST00000474843.1|SNV-38418-A-C|6
LNVFSFLSRAASPRPQSVR
>ENST00000366935.8|SNV-20711-C-G|2
LSGLHGMSSKNIK
>ENST00000529901.1|MNV-29941-GG-G|2
CQLSFIVGESNGNTGERYR
>ENST00000341861.9|SNV-61422-A-C|4
YFRLNTLASLGYVVVVIANRGSCHR
>ENST00000508803.6|INDEL-105115-C-CA|4
GREEAVRGR
>ENST00000260126.9|SNV-2333-G-A|4
MDEGTGLQPR
>ENST00000526240.5|SNV-23276-C-T|1
LVWPLLPSPSCTSRQR
>FUSION-ENST00000482917.1:1110-ENST00000409176.6:15563|36
NLAFRYIGLTYYYLFTSKIK
>FUSION-ENST00000574311.5:13350-ENST00000283429.10:20971|23
EVSPARGPGAVASGPVR
>ENST00000473919.1|SNV-102725-C-T|1
LILPITNIKEQIEDLAKSYVH
>FUSION-ENST00000572467.5:8139-ENST00000283429.10:20971|3
RGFGRHVGIGGCSQGSSDAGLP
>ENST00000613569.4|SNV-16479-C-A|4
VRINLQQKPPPLQIK
>ENST00000306010.8|SNV-292118-C-T|1
AVRAVGGAMRGNPVPILIPCHR
>ENST00000554284.1|SNV-40422-C-A|4
MCNWLSSLWPQICMYQLAWK
>ENST00000293502.2|INDEL-306-G-GAA|11
GMQVLKLLASLR
>ENST00000377186.3|SNV-61-C-T|10
MDPGQDAAGGAGGESCLIYHQHSK
>ENST00000557275.5|SNV-9877-G-A|1
YDAVKAKAQK
>ENST00000377110.7|SNV-897338-G-A|5
DDRFNSSNDKR
>ENST00000263967.4|SNV-86184-A-G|5
QMNDARHGGWTTK
>ENST00000324803.6|MNV-3273-GC-G|7
CGVPACSHVPMR
>ENST00000575838.1|SNV-15369-C-G|4
RVRPAPK
>FUSION-ENST00000462494.5:34624-ENST00000389900.8:157614|20
TQEDDEK
>ENST00000263967.4|SNV-86184-A-G|7
TEQEALEYFMKQMNDAR
>ENST00000491302.1|SNV-79715-G-A|9
TVSMTSDNSMHVKCRPPRNR
>ENST00000643684.1|SNV-37084-C-T|6
MTSSTRSKNTSTASR
>ENST00000461292.3|SNV-244595-C-T|2
MISSGLSPAWSLGTRSSS
>ENST00000433387.1|SNV-6703-C-G|6
EKKILSIYGHYPVVR
>ENST00000638088.1|SNV-106566-T-C|2
RSKPGCSMPETWDVEDPANAGK
>ENST00000643684.1|SNV-37084-C-T|8
EHINSVSVMK
>ENST00000432103.6|SNV-143509-C-T|3
RAPSGSR
>ENST00000282466.3|SNV-20316-T-A|3
KQVLHGKDYQVDCK
>ENST00000295453.8|MNV-516-CTT-C|11
KDKLGPETPGHGPLPVR
>ENST00000325212.11|SNV-68213-G-A|1
DVNKVRASFPEDR
>ENST00000508803.6|INDEL-105115-C-CA|2
EEAVRGRVLPLR
>ENST00000638824.1|SNV-205917-C-T|6
FTSRSLKVVQNPYGCSHR
>FUSION-ENST00000646664.1:34624-ENST00000389900.8:157614|19
MTQEDDEKLIEEIQK
>ENST00000402010.6|SNV-60132-C-G|1
QIVCAVQYCHQKFIVHRDLK
>ENST00000537098.7|SNV-233177-T-C|3
EIRNGCQQPCDRKPTSPLR
>ENST00000237163.9|SNV-72713-C-A|SNV-72715-A-G|2
MTIAASASLNAINLGATK
>ENST00000408927.8|SNV-155392-G-A|1
LQLVEADLVECLLEIVQQKVDSDK
>FUSION-ENST00000462326.5:80707-ENST00000361660.8:72112|85
SRPSPCSEGEEVVTNTHSMELR
>ENST00000505286.5|SNV-107503-G-C|1
ILAQTQPELGTWGDGK
>ENST00000518421.5|SNV-1890-C-T|2
ATEAENVPPVISTPHHYLLSVYR
>ENST00000508036.2|SNV-113569-G-T|1
PLFVSSISEIQNQVLEEIQNLNCVK
>FUSION-ENST00000476727.6:26818-ENST00000487719.1:412|6
QVWGAGGSLKVTILQSSDSR
>ENST00000289473.10|SNV-5337-C-A|3
KGTLTEYCSTLMSLPTKISR
>ENST00000432103.6|SNV-143509-C-T|6
MPPRPRRR
>ENST00000555284.1|SNV-159123-C-T|5
RMFFTTHGSFCSTLWMRAGLS
>ENST00000464759.5|SNV-5582-G-C|4
MELDTTFLRQLNVLDYSLLIAFQR
>ENST00000266182.10|SNV-6703-C-G|6
YSENACEKKILSIYGHYPVVR
>ENST00000466229.5|SNV-95245-G-T|11
GNCSIQLVQKDR
>ENST00000543754.1|SNV-12443-G-T|1
VCLVVAIVKGYAPESVLERSWGTEK
>ENST00000402010.6|SNV-60132-C-G|4
FRQIVCAVQYCHQKFIVHR
>ENST00000293502.2|INDEL-306-G-GAA|9
LLASLRR
>ENST00000648725.1|SNV-154404-A-C|2
YEIQTWYSSPYPQAYAR
>ENST00000475534.5|SNV-1894-T-G|5
AAEGVERTVLLHGDAGQATPPGR
>ENST00000651028.1|SNV-56253-T-C|1
LCPWETHLTRNNLAHFPTLKLVSR
>ENST00000436031.6|SNV-131133-G-A|1
SGVQTKRIEK
>ENST00000526778.1|SNV-69850-C-G|4
MSPEAFLGEAKVMKALQHER
>FUSION-ENST00000476727.6:26818-ENST00000487719.1:412|36
GRRGLPEGHHSAEQ
>FUSION-ENST00000482917.1:1110-ENST00000409176.6:15563|14
GYSVVGVLLARNGR
>ENST00000491302.1|INDEL-79714-G-GAA|10
MHVKCRPPRK
>ENST00000463539.5|SNV-1837-G-A|7
NPENEQHRLGSGLQGEVKWALK
>ENST00000263967.4|SNV-70173-C-G|1
LSEITEQEKDFLWSHR
>ENST00000308744.10|SNV-115325-A-T|2
VSLNSQNKTSPVYWCR
>ENST00000475775.1|SNV-9852-G-C|10
VQRPGTGR
>FUSION-ENST00000572467.5:8139-ENST00000283429.10:20971|10
LRGSPPR
>ENST00000443358.6|SNV-12443-G-T|3
KMVCLVVAIVKGYAPESVLER
>ENST00000318222.4|SNV-32798-G-A|2
ALQERLWLDRGTR
>ENST00000538318.5|SNV-8779-C-T|1
RPQVPLSTCG
>ENST00000380206.4|SNV-547-C-G|4
KYSACAWEVVR
>ENST00000486260.5|SNV-3767-A-C|3
QDQQSTGAIPAGGWQRPRR
>ENST00000606273.3|MNV-2765-GTGA-G|7
RAQIETEGATLR
>ENST00000269300.8|SNV-56572-A-G|1
STSWSAGLCLNCWSLQGLVSR
>ENST00000643684.1|SNV-37084-C-T|9
VKEHINSVSVMKLSPYYK
>ENST00000371021.5|SNV-722-G-A|3
GAAASHR
>ENST00000443996.6|SNV-131133-G-A|4
SADQENREITLVK
>ENST00000617139.4|SNV-40422-C-A|2
SVCINLPGSYRCECR
>ENST00000282466.3|SNV-20316-T-A|1
DYQVDCK
>ENST00000304218.6|SNV-637-A-G|4
APKSPAKAR
>ENST00000504154.6|SNV-272220-G-A|1
HLANKRIGQIK
>ENST00000508803.6|INDEL-105115-C-CA|6
RGREEAVR
>ENST00000285968.11|SNV-13215-G-A|1
NIWHKVGNALWRR
>ENST00000293502.2|INDEL-306-G-GAA|6
DPRNFSGIPPIGCRPPYWMSPR
>ENST00000416215.6|SNV-8779-C-T|5
GLRRPQVPLSTCGSR
>ENST00000402010.6|SNV-60132-C-G|3
QIVCAVQYCHQK
>ENST00000366574.7|SNV-399177-G-A|2
KEVDGIGTSEIK
>ENST00000389793.7|SNV-77208-C-A|1
TVNQDVHINTINLLLCVAFLCVSK
>ENST00000473988.1|SNV-1894-T-G|2
AAEGVERTVLLHGD
>ENST00000359152.9|SNV-74603-C-G|6
KNPFNSSKLPEGHSSQQSK
>ENST00000318222.4|SNV-32799-G-A|3
QGSAEALRALQEELWLDRGTR
>ENST00000466229.5|SNV-95245-G-T|8
MLGWETVVSNLCK
>ENST00000539935.6|MNV-260215-TGTCTT-T|2
SRNRFQFSA
>ENST00000294256.12|SNV-3734-G-A|1
SWFQQQQTCPTCRMDVLR
>FUSION-ENST00000476727.6:26818-ENST00000487719.1:412|54
EEIQNESACGLDVGECENR
>ENST00000404938.6|SNV-84927-C-T|1
HLAFKAMLY
>ENST00000525748.6|SNV-55207-C-T|2
NMIDSLGTSSLGLK
>ENST00000266182.10|SNV-6703-C-G|5
KILSIYGHYPVVR
>ENST00000528440.1|SNV-55207-C-T|5
IDSLGTSSLGLK
>ENST00000319017.5|MNV-40290-TCCTAAT-T|5
SRFQTAPPGKYGFR
>ENST00000375206.6|SNV-69248-C-T|3
SIGRVPLDLRHAR
>FUSION-ENST00000574311.5:13350-ENST00000283429.10:20971|15
LEPRDLHPR
>ENST00000512334.5|SNV-5043-G-A|3
SCAFCGGLGHR
>ENST00000650169.1|SNV-36717-C-T|1
FSSATLSSGAPRR
>FUSION-ENST00000476727.6:26818-ENST00000487719.1:412|41
MLNAGLAHYK
>ENST00000301011.9|SNV-60869-G-A|1
AMEDAIARKR
>ENST00000274181.7|SNV-101791-A-C|1
LGTETQPPAQPSYTWAIVR
>ENST00000301923.13|INDEL-206372-C-CA|18
VTEQKNQSAR
>ENST00000534167.5|SNV-823-G-C|1
LTGLVTVLGPLAAVGR
>ENST00000421745.6|SNV-142755-C-T|1
ACFGGLFANLICPGDAKAVCGEMTR
>ENST00000512668.1|SNV-399-C-T|6
RAAATSR
>ENST00000356239.8|INDEL-155921-C-CA|4
NLQLNLLLEQQKQLLNESQQKNR
>ENST00000261965.8|SNV-29797-C-G|2
QPSKVCSYATLFAQALPR
>ENST00000506349.1|SNV-932980-G-T|1
FVAAGFTTFDLISIMSIDDIRR
>ENST00000293502.2|INDEL-306-G-GAA|13
QLVDRGMQVLK
>ENST00000638824.1|SNV-205917-C-T|3
VVQNPYGCSHR
>ENST00000315872.11|SNV-150695-C-T|3
GNDTDVWR
>ENST00000473919.1|SNV-102725-C-T|6
YVYEVTKLILPITNIK
>ENST00000357967.9|SNV-102376-C-A|3
RLVVYNNGPNHGKVFYCCPIGK
>ENST00000482974.1|SNV-10695-A-G|3
LRAVKTPRPWMVGR
>ENST00000534663.1|SNV-62870-C-T|4
KFYDNEK
>ENST00000358511.10|SNV-89036-G-A|1
AMQFISRNVFKR
>ENST00000359152.9|SNV-74603-C-G|1
LPEGHSSQQSKNEQSKNGR
>ENST00000620248.2|SNV-8693-C-T|4
LEHLKDGAMNNLSRSNSDESNFSEK
>ENST00000296525.7|SNV-8632-G-A|5
EAARIAAK
>ENST00000295453.8|MNV-516-CTT-C|3
QACARQWSHSHGLPVR
>ENST00000436404.6|SNV-50479-G-A|3
LQPTVFSPGDYICK
>ENST00000295269.5|SNV-59248-C-G|5
KAFSFGYER
>ENST00000416215.6|SNV-8779-C-T|6
RGLRRPQVPLSTCGSR
>ENST00000409265.8|SNV-16562-A-G|3
AAREHPSLELLHLYFSELSSEGR
>ENST00000348564.11|INDEL-79714-G-GAA|1
IRIAISV
>ENST00000356239.8|INDEL-155921-C-CA|1
NRITENAI
>ENST00000374389.8|SNV-38418-A-C|2
AASPRPQSVRR
>ENST00000491302.1|INDEL-79714-G-GAA|12
MTSDNSMHVKCRPPRK
>FUSION-ENST00000482917.1:1110-ENST00000409176.6:15563|42
MGLRVRDCK
>ENST00000542074.1|SNV-15950-A-C|9
MKSWPCCETLLK
>ENST00000582844.5|MNV-24162-GG-G|1
GAAETLAEPGYPRPPFHSLRP
>ENST00000613569.4|SNV-16479-C-A|2
INLQQKPPPLQIK
>ENST00000289865.12|SNV-5486-C-G|3
KSSVGVDFPLQRLSLGDFASEK
>ENST00000296525.7|SNV-8632-G-A|3
IAAKFYGVTQGQGSWADR
>ENST00000357967.9|SNV-102376-C-A|4
RLVVYNNGPNHGK
>FUSION-ENST00000476727.6:26818-ENST00000487719.1:412|77
AQQGGMASFCPRPPQGLLVFPPP
>ENST00000649202.1|SNV-62856-G-T|5
MCSYWICVGKEMTTIIPFQSWMH
>ENST00000382409.4|SNV-11892-A-G|1
VTAVAVMAAEPGR
>ENST00000318222.4|SNV-32798-G-A|4
QGSAEALRALQERLWLDR
>ENST00000465368.5|SNV-20088-A-G|4
AGTEEAIVYSDMDLKK
>ENST00000054650.8|SNV-8105-C-T|3
KCLQAQRLVMR
>FUSION-ENST00000551486.1:61526-ENST00000455117.6:15086|16
FEKGEPTQTKAK
>ENST00000636831.1|MNV-260215-TGTCTT-T|7
IITMKGLGRVGTASSSQHSR
>FUSION-ENST00000482917.1:1110-ENST00000409176.6:15563|22
NVSTSSR
>FUSION-ENST00000574311.5:13350-ENST00000283429.10:20971|10
GTPLQARAPASGPFR
>ENST00000561810.1|SNV-112843-G-C|6
MPCDTLQLSVVLPVRPMWR
>ENST00000367573.7|SNV-458475-A-T|1
DSSFLGPHHLDEFVRVWAEYDR
>ENST00000399899.2|INDEL-794-A-AA|8
YSIPSHRTTQKK
>ENST00000308744.10|SNV-115325-A-T|4
YYRVSLNSQNKTSPVYWCR
>ENST00000266673.10|SNV-3582-G-A|1
WLFSVVVPVLIVSNDLKKK
>ENST00000370620.5|SNV-104291-G-T|2
KTERKPSEE
>ENST00000289473.10|SNV-5337-C-A|5
AAENRKGTLTEYCSTLMSLPTK
>ENST00000561810.1|SNV-112843-G-C|1
PCDTLQLSVVLPVRPMWRKR
>ENST00000620248.2|SNV-8693-C-T|3
DGAMNNLSR
>FUSION-ENST00000476727.6:26818-ENST00000487719.1:412|65
LGASRFWLR
>ENST00000481666.1|SNV-2006-C-T|3
MHGSATRLHPLVGR
>FUSION-ENST00000482917.1:1110-ENST00000409176.6:15563|28
MGVSEIDMDLHSWSCAFFPFFLLL
>ENST00000650169.1|SNV-36717-C-T|4
ARFSSATLSSGAPR
>ENST00000649096.1|SNV-75205-C-G|2
AALDGPLDAALDDLR
>ENST00000367573.7|SNV-458475-A-T|2
DSSFLGPHHLDEFVR
>ENST00000515499.5|SNV-10344-G-T|2
LLSEAQERSQQGGLR
>ENST00000486831.5|SNV-20720-A-T|1
TFTFSKLYFGQKCPR
>FUSION-ENST00000572467.5:8139-ENST00000283429.10:20971|7
SFWSNWIYTNSLCTCLGR
>ENST00000289473.10|SNV-5337-C-A|2
GTLTEYCSTLMSLPTK
>ENST00000611835.4|SNV-56253-T-C|7
MYDLIRAFLAKLCPWETHLTR
>FUSION-ENST00000574311.5:13350-ENST00000283429.10:20971|20
LPLPLPGPHR
>ENST00000376718.8|SNV-201154-G-T|1
ISEGNQAETKNRLPGSQLAVLHIR
>ENST00000484282.1|SNV-72713-C-A|SNV-72715-A-G|2
TIAASASLNAINLGATK
>ENST00000533229.1|SNV-166181-G-T|2
RPPTSRLK
>ENST00000620248.2|SNV-8693-C-T|6
NIKLEHLKDGAMNNLSR
>FUSION-ENST00000572153.5:13350-ENST00000283429.10:20971|2
ERTSDAWPTWAAIQSSPVASG
>ENST00000484930.5|SNV-570-G-A|2
KIALQVNISTQELWEEMLSSK
>ENST00000465556.1|SNV-48452-G-A|2
RSPPPSNPSTTS
>FUSION-ENST00000476727.6:26818-ENST00000487719.1:412|26
RCRCWLQSK
>ENST00000269300.8|SNV-56572-A-G|2
RSTSWSAGLCLNCWSLQGLVSR
>ENST00000619325.1|SNV-153151-G-T|1
TSSAPNLGTYDQNAFALILPQGGK
>ENST00000463539.5|SNV-1837-G-A|1
HQEARQQALVTRV
>ENST00000462366.1|SNV-112402-T-G|4
YLDMVMEYMPGGDLVNL
>FUSION-ENST00000462326.5:80707-ENST00000361660.8:72112|81
QPPNPGPVHAPRER
>ENST00000243300.14|SNV-127162-C-G|2
KMLEMWKDIPSSIAFECTQR
>FUSION-ENST00000462326.5:80707-ENST00000361660.8:72112|83
AIAAWKPPRAWR
>ENST00000493960.6|SNV-20848-C-G|2
AFLPMKLPEK
>ENST00000272402.2|SNV-1722-C-G|1
HTGCQACGLAPKSGALSFCQL
>ENST00000255622.10|SNV-37580-T-A|2
HHLELGKFLLSEETLNIYQNLNR
>ENST00000611973.4|SNV-5311-G-T|4
LDYITALNIKTVCITSFYKSSLK
>ENST00000374952.1|SNV-2287-C-T|2
RQEEEPPTDNQGTDVEAF
>ENST00000395867.7|SNV-25623-C-G|1
FGHQRAVTK
>ENST00000470841.1|SNV-3910-C-G|1
LASRSRPTL
>ENST00000650330.1|SNV-154404-A-C|2
LTHRHMQDYQSFTCVNSVLNI
>ENST00000645242.1|SNV-69850-C-G|3
EGTMSPEAFLGEAKVMKALQHER
>ENST00000224652.10|SNV-6437-C-T|3
RSGKYVYKPVMNQTCCSQYTIR
>FUSION-ENST00000476727.6:26818-ENST00000487719.1:412|85
WENVKTER
>ENST00000370056.9|SNV-200081-A-T|2
TNEDVKLK
>ENST00000295201.5|SNV-406-G-A|5
QRHESQQLATETQALAQRTQQNSTR
>ENST00000301011.9|SNV-60869-G-A|5
QLKAMEDAIAR
>ENST00000538318.5|SNV-8779-C-T|3
RGLRRPQVPLSTCG
>ENST00000581241.5|MNV-24162-GG-G|1
TPSGAQGPR
>ENST00000432103.6|SNV-143509-C-T|2
RAPSGSRTHPR
>ENST00000293502.2|INDEL-306-G-GAA|7
RDPRNFSGIPPIGCRPPYWMSPR
>ENST00000555284.1|SNV-159123-C-T|10
GVWMRMFFTTHGSFCSTLWMR
>ENST00000295453.8|INDEL-513-G-GAT|5
DKLGPEIPSWPWTASRTWLCPR
>ENST00000493030.6|SNV-9852-G-C|2
TVCSVPGLVETLRR
>ENST00000466229.5|SNV-95245-G-T|3
LGWETVVSNLCKKIESIIK
>ENST00000551455.5|SNV-43157-C-T|2
AVLSRVQKIMWSSY
>ENST00000566496.5|SNV-60869-G-A|3
EDAIARK
>ENST00000443358.6|SNV-12443-G-T|1
MVCLVVAIVKGYAPESVLER
>ENST00000495878.5|SNV-97847-G-A|8
VVKDLINHYVVVFSVDEEELR
>ENST00000372427.5|SNV-1715-T-C|4
AGRVPQGADRTAVK
>ENST00000356443.9|SNV-31061-C-A|4
QSTASKQSTESK
>ENST00000216264.13|SNV-30298-C-G|6
ETLYEINIDKYDGIVCVGGDGMFR
>FUSION-ENST00000482917.1:1110-ENST00000409176.6:15563|40
VRDCKNLAFR
>ENST00000295201.5|SNV-406-G-A|4
HESQQLATETQALAQRTQQNSTR
>ENST00000298943.4|SNV-1029-C-T|1
VGPRGPPGEPGPPGPMGPPGEK
>ENST00000493030.6|SNV-9852-G-C|1
TVCSVPGLVETLRRFR
>ENST00000466840.5|SNV-35438-G-A|1
ELQETIYFKNT
>ENST00000493030.6|SNV-9852-G-C|4
LQPPEVVPMELRTVCSVPGLVETLR
>ENST00000616178.4|SNV-34649-G-A|2
RFCSEVK
>ENST00000649202.1|SNV-62856-G-T|2
MTTIIPFQSWMH
>ENST00000392495.7|SNV-136913-G-C|3
TTTKSKPVGTPVGPLDLPTSPAACR
>ENST00000372425.8|SNV-1715-T-C|3
VPQGADRTAVK
>ENST00000635856.1|SNV-84149-A-G|11
MKCQQVQQMNFYHSLRLPALQQWK
>ENST00000398519.9|MNV-24162-GG-G|2
AADDAERSAGTERSG
>ENST00000486650.1|SNV-443705-C-T|8
LNMTQNFRSQQARSLITFTHLR
>ENST00000264501.8|SNV-93958-A-G|1
GLQTNVSVPK
>ENST00000223357.8|MNV-2503-AC-A|15
RPSNPHWTTMTR
>FUSION-ENST00000482917.1:1110-ENST00000409176.6:15563|46
IDATLTYRVLSPRVQVR
>ENST00000295453.8|INDEL-513-G-GAT|4
LGPEIPSWPWTASR
>ENST00000549518.6|SNV-7967-G-T|3
DDIAYRMR
>ENST00000475775.1|SNV-9852-G-C|7
MELRTVCSVPGLVETLR
>ENST00000436404.6|SNV-50479-G-A|1
LQPTVFSPGDYICKKGDIGK
>ENST00000287546.8|SNV-22556-C-T|3
KLPDSFSLHGSVMRYSLLK
>ENST00000613569.4|SNV-16479-C-A|1
INLQQKPPPLQIKSVPLPTLK
>ENST00000477149.5|SNV-26226-T-A|3
METSAKLNHQVSEVFNTEAQELLQR
>ENST00000635856.1|SNV-84149-A-G|6
NFYHSLRLPALQQWK
>ENST00000643179.1|SNV-50178-C-T|1
TTMVCLT
>ENST00000483195.5|SNV-109999-G-A|1
NKLKGTESNR
>ENST00000225964.10|SNV-14867-G-A|4
DLKVDTTLK
>ENST00000374389.8|SNV-38418-A-C|5
KAASPRPQSVR
>FUSION-ENST00000476727.6:26818-ENST00000487719.1:412|68
EHRVEASLWDLGPSSA
>ENST00000533625.5|SNV-26795-C-A|5
EREQSQEVATLAGPCMAK
>FUSION-ENST00000462326.5:80707-ENST00000361660.8:72112|74
CPTPGSPQIPAQSMLR
>ENST00000310380.11|SNV-495-G-A|1
AHEVLNLHFVSEEASREVAKGLLR
>ENST00000446122.5|SNV-359409-C-G|1
EASIALGILVVRGDCDLETCR
>ENST00000540114.5|SNV-153151-G-T|2
RTSSAPNLAETEK
>ENST00000613005.4|SNV-16479-C-A|5
QQPPPQKVRINLQQKPPPLQIK
>ENST00000432103.6|SNV-143509-C-T|5
PPRPRRR
>ENST00000392495.7|SNV-136913-G-C|1
SKPVGTPVGPLDLPTSPAACRR
>ENST00000456389.1|SNV-895-G-C|2
YLTIVHYMNK
>ENST00000620248.2|SNV-8693-C-T|1
DGAMNNLSRSNSDESNFSEKLR
>ENST00000223357.8|MNV-2503-AC-A|21
HGSTSLSR
>ENST00000276218.4|SNV-926-G-A|2
ALRTVSVLIGSFALS
>FUSION-ENST00000482917.1:1110-ENST00000409176.6:15563|30
MSEDRLQKNVSTSSR
>ENST00000534663.1|SNV-62870-C-T|5
FSKKFYDNEK
>ENST00000325212.11|SNV-68213-G-A|3
EKPSISSSVSRLKDVNK
>ENST00000310380.11|SNV-495-G-A|7
SLLRLAKFK
>ENST00000641071.2|SNV-1486-G-A|2
EKSNVTTIMK
>ENST00000498697.3|SNV-26461-G-A|2
INHSWLPSDKSHITFCGGAFPNR
>ENST00000359322.5|INDEL-7505-A-AA|1
AMGVDPQQKNGTWH
>ENST00000263967.4|SNV-70173-C-G|2
LSEITEQEK
>ENST00000622362.1|SNV-6334-C-T|1
EGLASREIP
>ENST00000474500.1|SNV-186742-A-T|5
HQLEKENSVVVYQVAK
>ENST00000573379.1|SNV-75602-C-T|6
RGPRAPGPCLR
>FUSION-ENST00000551486.1:61526-ENST00000455117.6:15086|17
MFEKGEPTQTKAK
>ENST00000301923.13|INDEL-206372-C-CA|3
ASSLHSTWSKPKQRTSDR
>ENST00000543754.1|SNV-12443-G-T|10
MMHQIRKMVCLVVAIVK
>ENST00000612871.4|SNV-499-C-G|2
SLSNGHTCVEKLFLK
>ENST00000643684.1|SNV-37084-C-T|1
NTSTASRS
>FUSION-ENST00000482917.1:1110-ENST00000409176.6:15563|23
LQKNVSTSSRR
>ENST00000478054.1|SNV-61278-C-T|1
SPLLPPRNTSGAPVQPAWLAAAR
>ENST00000472364.1|SNV-95690-G-C|2
MWLWSTHQGCTSLPR
>ENST00000443358.6|SNV-12443-G-T|5
GQSFMMHQIRKMVCLVVAIVK
>ENST00000508930.1|SNV-10344-G-T|2
LVALQNRPPSSAACCQRPR
>ENST00000374389.8|SNV-38418-A-C|4
KAASPRPQSVRR
>ENST00000247933.9|INDEL-15913-T-TCACCGC|2
SVAVTATLRLR
>ENST00000508803.6|INDEL-105115-C-CA|12
GKKDQEENEAAQSK
>ENST00000443358.6|SNV-12443-G-T|2
MVCLVVAIVK
>ENST00000512668.1|SNV-399-C-T|8
MTRRAAATSR
>ENST00000287546.8|SNV-22556-C-T|1
YSLLKGISAQIVSAADK
>ENST00000223357.8|MNV-2503-AC-A|13
RPSNPHWTTMTRSRGR
>ENST00000432103.6|SNV-143509-C-T|7
MPPRPRR
>ENST00000359152.9|SNV-74603-C-G|3
LPEGHSSQQSK
>ENST00000443996.6|SNV-131133-G-A|6
SAPPSTNVRSADQENREITLVK
>ENST00000481666.1|SNV-2006-C-T|4
MHGSATR
>ENST00000356239.8|INDEL-155921-C-CA|2
QLLNESQQKNRITENAI
>ENST00000491302.1|SNV-79715-G-A|8
MTSDNSMHVKCRPPRNR
>ENST00000606273.3|MNV-2765-GTGA-G|3
LQCETASLCGTEK
>FUSION-ENST00000637125.1:103743-ENST00000652389.1:27920|11
YSIKKNSQVGTIGACGHR
>ENST00000651943.2|SNV-164926-T-A|1
IPEYNWSQMHQR
>ENST00000636831.1|MNV-260215-TGTCTT-T|4
GLGRVGTASSSQHSR
>ENST00000611973.4|SNV-5311-G-T|2
TVCITSFYKSSLK
>ENST00000394030.8|SNV-149441-G-A|1
CCSIIDPFGMPMLNLDDDDDR
>ENST00000649202.1|SNV-62856-G-T|1
TTIIPFQSWMH
>ENST00000377186.3|SNV-61-C-T|6
MLQVVQEGNPASFIINTVK
>ENST00000636831.1|MNV-260215-TGTCTT-T|5
KGLGRVGTASSSQHSR
>ENST00000408927.8|SNV-155392-G-A|2
LQLVEADLVECLLEIVQQK
>ENST00000264276.11|SNV-54246-G-T|1
LNDATYDGRWLSGKPHGRGVLK
>ENST00000526778.1|SNV-69850-C-G|5
SPEAFLGEAKVMK
>FUSION-ENST00000476727.6:26818-ENST00000487719.1:412|75
ASFCPRPPQGLLVFPPP
>ENST00000507675.1|SNV-248-A-C|1
MSPDLSELLMVSAPSE
>ENST00000642722.1|SNV-10965-C-G|6
GSQKIFIR
>ENST00000669205.1|SNV-6104-C-T|3
MRSFTTRPAL
>FUSION-ENST00000552823.5:61526-ENST00000455117.6:15086|16
MMFEKGEPTQTKAK
>FUSION-ENST00000482917.1:1110-ENST00000409176.6:15563|2
MILWKYNTLSL
>ENST00000348564.11|INDEL-79714-G-GAA|3
LEILWLEMSRIR
>ENST00000223357.8|MNV-2503-AC-A|29
REGRPSQITGRIQER
>ENST00000493965.5|SNV-209903-A-T|4
RESPWLMLTEETLLSSEVTRP
>ENST00000310380.11|SNV-495-G-A|5
FKAHEVLNLHFVSEEASR
>ENST00000443358.6|SNV-12443-G-T|4
KMVCLVVAIVK
>ENST00000643064.1|SNV-77567-C-T|1
TSQNLDSGTDLSFLWILNVLNLK
>ENST00000225964.10|SNV-14867-G-A|3
DLKVDTTLKSLSQQIENIR
>ENST00000223357.8|MNV-2503-AC-A|26
EGRPSQITGRIQERRPMWR
>ENST00000465556.1|SNV-48452-G-A|1
SPPPSNPSTTS
>ENST00000319017.5|MNV-40290-TCCTAAT-T|2
YGFRDVLR
>FUSION-ENST00000476727.6:26818-ENST00000487719.1:412|14
SGTLGRPGFAS
>ENST00000645242.1|SNV-69850-C-G|7
TLKEGTMSPEAFLGEAK
>ENST00000295453.8|INDEL-513-G-GAT|3
LGPEIPSWPWTASRTWLCPR
>FUSION-ENST00000462494.5:34624-ENST00000389900.8:157614|19
TQEDDEKLIEEIQK
>ENST00000482271.5|SNV-10821-C-T|1
HSTIFENLANKADRD
>ENST00000371021.5|SNV-722-G-A|1
GAAASHRLQQRR
>ENST00000526240.5|SNV-23276-C-T|3
LVWPLLPSPSCTSR
>ENST00000421745.6|SNV-142755-C-T|2
ACFGGLFANLICPGDAK
>ENST00000318222.4|SNV-32798-G-A|3
ALQERLWLDR
>ENST00000497842.6|SNV-2190-G-T|9
KDEPEEAELILHDALLLAYQTDNKK
>ENST00000543754.1|SNV-12443-G-T|2
VCLVVAIVKGYAPESVLER
>FUSION-ENST00000476727.6:26818-ENST00000487719.1:412|24
AQSGSLSVGFGSQLCVTVGKPFPS
>ENST00000342694.6|SNV-8613-C-T|1
QIWWTGRPISWVK
>ENST00000537098.7|SNV-233177-T-C|2
NGCQQPCDRKPTSPLR
>ENST00000265104.4|SNV-126886-C-T|2
EMRMNLKAITAPQMFGR
>ENST00000555284.1|SNV-159123-C-T|9
GVWMRMFFTTHGSFCSTLWMRAGLS
>ENST00000293502.2|INDEL-306-G-GAA|3
NFSGIPPIGCRPPYWMSPRAK
>ENST00000237163.9|SNV-72713-C-A|SNV-72715-A-G|1
MTIAASASLNAINLGATKNLR
>FUSION-ENST00000574311.5:13350-ENST00000283429.10:20971|19
LPLPLPGPHRGALQGR
>FUSION-ENST00000476727.6:26818-ENST00000487719.1:412|9
MQVWGAGGSLK
>ENST00000376718.8|SNV-201154-G-T|3
ISEGNQAETK
>ENST00000289473.10|SNV-5337-C-A|4
KGTLTEYCSTLMSLPTK
>ENST00000622785.4|SNV-13870-G-A|1
EVLQSLVDDSMVDCER
>ENST00000455443.5|MNV-2503-AC-A|1
HGSTSLSLL
>ENST00000473988.1|SNV-1894-T-G|3
RAAEGVERTVLLHGD
>ENST00000547733.1|SNV-133689-C-A|1
QCRVCKIL
>ENST00000506359.1|SNV-115325-A-T|7
MLHVQEEKYYRVSLNSQNK
>FUSION-ENST00000637125.1:103743-ENST00000652389.1:27920|7
NSQVGTIGACGHRAFR
>ENST00000617139.4|SNV-40422-C-A|3
SVCINLPGSYR
>ENST00000284110.2|SNV-907-T-G|5
KFLLMLCSLLTSR
>ENST00000617139.4|SNV-40422-C-A|1
SVCINLPGSYRCECRSGYEFADDR
>FUSION-ENST00000476727.6:26818-ENST00000487719.1:412|49
EMPGVGR
>ENST00000539935.6|MNV-260215-TGTCTT-T|1
NRFQFSA
>ENST00000264276.11|SNV-54246-G-T|3
LNDATYDGR
>ENST00000341594.9|SNV-489482-C-G|1
ELELEDSAGLSDLHWHDR
>ENST00000377186.3|SNV-61-C-T|9
DPGQDAAGGAGGESCLIYHQHSK
>FUSION-ENST00000476727.6:26818-ENST00000487719.1:412|81
ERCQGWVEALMWQCEGHR
>FUSION-ENST00000637125.1:103743-ENST00000652389.1:27920|10
KNSQVGTIGACGHR
>ENST00000402010.6|SNV-60132-C-G|2
QIVCAVQYCHQKFIVHR
>ENST00000262662.5|SNV-13233-G-C|3
GANPDLKDRTGFPVIHDAAR
>ENST00000529230.6|SNV-45056-C-G|5
DTNVMLVALAAKCVTGLAVGLR
>ENST00000542074.1|SNV-15950-A-C|7
SWPCCETLLK
>ENST00000544225.1|SNV-14939-T-C|6
EQSHLPRTNFCQRSPTIIPAK
>ENST00000318222.4|SNV-32799-G-A|2
ALQEELWLDR
>ENST00000649842.1|SNV-24336-A-T|2
SLESPRSALDVASQSMLLSR
>ENST00000498783.5|SNV-5582-G-C|7
DLNFQGKTINLDGTGYHLPPAAQR
>ENST00000526778.1|SNV-69850-C-G|7
SPEAFLGEAK
>ENST00000534663.1|SNV-62870-C-T|3
KFYDNEKAR
>ENST00000533625.5|SNV-26795-C-A|6
VFHLGREREQSQEVATLAGPCMAK
>ENST00000401419.7|SNV-5111-G-A|6
TYEDIKENLESRHFQVVDSR
>ENST00000401419.7|SNV-5111-G-A|1
HFQVVDSRATGRFR
>ENST00000234798.4|SNV-2600-G-A|6
CWVTGWGYTRKGEPLPPPYSLR
>ENST00000368378.7|SNV-3767-A-C|1
EDGNVHAVNLQQAGLADGR
>ENST00000470841.1|SNV-3910-C-G|2
QGKLASRSRPTL
>ENST00000260126.9|SNV-2333-G-A|2
AGEQLEAPATAEAVQER
>ENST00000327470.6|SNV-710-G-T|1
SPGEWSQVLVHWLLGNSEVFAAFCR
>FUSION-ENST00000476727.6:26818-ENST00000487719.1:412|66
MLGASRFWLR
>ENST00000615910.4|SNV-12333-A-C|1
YSPALNQMFCQLAK
>ENST00000452666.3|SNV-22556-C-T|4
MRYSLLK
>ENST00000262662.5|SNV-13233-G-C|1
TGFPVIHDAAR
>ENST00000476379.6|SNV-36628-G-C|2
GVLFNKAQELQTETMK
>FUSION-ENST00000574311.5:13350-ENST00000283429.10:20971|2
AESGTPVTR
>ENST00000474843.1|SNV-38418-A-C|9
MFFPFCLGLLPHAHSL
>ENST00000583037.5|SNV-1715-T-C|4
LDMIHLMAGRVPQGADRTAVK
>FUSION-ENST00000476727.6:26818-ENST00000487719.1:412|43
QRWQMLNAGLAHYK
>ENST00000555284.1|SNV-159123-C-T|8
MRMFFTTHGSFCSTLWMR
>ENST00000305242.10|SNV-14852-G-C|1
DIELLKRFSAK
>FUSION-ENST00000572467.5:8139-ENST00000283429.10:20971|11
SIRLRGSPPR
>ENST00000561810.1|SNV-112843-G-C|4
MPCDTLQLSVVLPVRPMWRK
>ENST00000295269.5|SNV-59248-C-G|3
AFSFGYER
>ENST00000377110.7|SNV-897338-G-A|2
FNSSNDKRIR
>ENST00000555284.1|SNV-159123-C-T|3
MFFTTHGSFCSTLWMRAGLS
>ENST00000228425.11|SNV-153151-G-T|4
RTSSAPNLDRK
>ENST00000265074.13|SNV-22739-C-G|1
PSLLVLTFSR
>ENST00000284110.2|SNV-907-T-G|2
FLLMLCSLLTSRYVFYCLAER
>FUSION-ENST00000574311.5:13350-ENST00000283429.10:20971|14
LEPRDLHPRGTPLQAR
>ENST00000264382.8|SNV-87105-T-A|3
GGHNLPCQEPAQNTFYSR
>ENST00000485397.1|SNV-84914-G-A|3
MKGKPGAQGLPGPR
>ENST00000486650.1|SNV-443705-C-T|1
SLITFTHLRSLAGWRGL
>ENST00000407683.5|SNV-8108-T-G|1
TSDDEISFCTFSLR
>ENST00000370397.8|INDEL-6719-A-ACTGTTCTGGAGGA|3
SPKAAQQTRK
>ENST00000643314.1|SNV-19071-T-C|1
LSISEETGTNSLTRRTPR
>FUSION-ENST00000476727.6:26818-ENST00000487719.1:412|67
VEASLWDLGPSSA
>ENST00000335350.10|SNV-450-C-A|4
MGARSGARGALMLALLLCWDPR
>ENST00000324803.6|MNV-3273-GC-G|6
CGVPACSHVPMRSAR
>ENST00000456389.1|SNV-895-G-C|3
IHRYLTIVHYMNK
>FUSION-ENST00000482917.1:1110-ENST00000409176.6:15563|12
NGRERCII
>ENST00000493960.6|SNV-20848-C-G|3
SATRAFLPMKLPEK
>ENST00000223357.8|MNV-2503-AC-A|18
RRRPSNPHWTTMTR
>FUSION-ENST00000574311.5:13350-ENST00000283429.10:20971|8
APASGPFR
>ENST00000289473.10|SNV-5337-C-A|1
GTLTEYCSTLMSLPTKISR
>ENST00000289619.9|SNV-2287-C-T|1
NEGAPAVQGTDVEAF
>ENST00000492638.1|SNV-1894-T-G|4
VWKGLFYCMGMQDKPLLQEELGR
>ENST00000308744.10|SNV-115325-A-T|3
VSLNSQNK
>ENST00000237163.9|SNV-72715-A-G|1
MTIAASASLTAINLGATKNLR
>ENST00000356443.9|SNV-31061-C-A|3
QSTASKQSTESKQSTASR
>ENST00000301923.13|INDEL-206372-C-CA|19
EATQKVTEQKNQSAR
>ENST00000399899.2|INDEL-794-A-AA|2
LLQKSVCVVVYVFLTLL
>ENST00000493030.6|SNV-9852-G-C|3
TVCSVPGLVETLR
>ENST00000497842.6|SNV-2190-G-T|2
MTLFFSPIRLITRRPSLTLMI
>ENST00000356083.8|SNV-84914-G-A|1
GKPGAQGLPGPR
>ENST00000223357.8|MNV-2503-AC-A|8
SNPGHPQAEGGGPSGSGQSPLR
>ENST00000486831.5|SNV-20720-A-T|5
EKSIHLRTFTFSK
>ENST00000427191.6|SNV-191608-G-T|3
MNGKLSEERTEDTDCDGSPLP
>ENST00000491488.5|SNV-146-G-A|2
IPAEGRIALARAADGGWTSWK
>ENST00000532321.1|SNV-45056-C-G|6
LVALAAKCVTGLAVGLR
>FUSION-ENST00000476727.6:26818-ENST00000487719.1:412|8
QVWGAGGSLK
>ENST00000611973.4|SNV-5311-G-T|5
LDYITALNIKTVCITSFYK
>ENST00000650169.1|SNV-36717-C-T|2
FSSATLSSGAPR
>ENST00000223357.8|MNV-2503-AC-A|16
RRPSNPHWTTMTRSR
>ENST00000582978.5|SNV-4931-C-G|1
ELLLLKMPNSLSKQK
>ENST00000296499.6|SNV-203477-G-C|1
GIDWYMDFFPVPSNVTTDFFFEK
>ENST00000508930.1|SNV-10344-G-T|1
LVALQNRPPSSAACCQRPRSGASR
>ENST00000643179.1|SNV-50178-C-T|2
RTTMVCLT
>ENST00000508803.6|INDEL-105115-C-CA|11
KDQEENEAAQSK
>ENST00000544225.1|SNV-14939-T-C|2
SPTIIPAKR
>FUSION-ENST00000476727.6:26818-ENST00000487719.1:412|64
MLGASRFWLRTEK
>FUSION-ENST00000482917.1:1110-ENST00000409176.6:15563|5
SNLWNSCL
>ENST00000613569.4|SNV-16479-C-A|3
VRINLQQKPPPLQIKSVPLPTLK
>ENST00000648326.1|SNV-973-G-C|1
DKVKDEEMEVTFSYWDGSGHR
>FUSION-ENST00000476727.6:26818-ENST00000487719.1:412|18
HQLWFMSAGWRCHLMQ
>ENST00000611973.4|SNV-5311-G-T|1
TVCITSFYKSSLKDFR
>ENST00000643665.1|SNV-452359-G-A|2
SESAEQQVSPPNTNTK
>ENST00000525748.6|SNV-55207-C-T|3
YKNMIDSLGTSSLGLKLPVK
>ENST00000416215.6|SNV-8779-C-T|1
RPQVPLSTCGSRTMPRG
>ENST00000557275.5|SNV-9877-G-A|5
MKAKYDAVK
>ENST00000651028.1|SNV-56253-T-C|3
LCPWETHLTR
>ENST00000484282.1|SNV-72715-A-G|1
TIAASASLTAINLGATKNLR
>ENST00000493960.6|SNV-20848-C-G|5
LLCYISLRSATRAFLPMK
>FUSION-ENST00000572549.5:13350-ENST00000283429.10:20971|1
GEGLGGVAQGAGDGCDWQWGAPGA
>ENST00000301923.13|INDEL-206372-C-CA|4
ASSLHSTWSKPKQR
>FUSION-ENST00000542104.6:103743-ENST00000652389.1:27920|2
RAPQGKPRSGQQV
>ENST00000645242.1|SNV-69850-C-G|8
VAIKTLKEGTMSPEAFLGEAK
>ENST00000318222.4|SNV-32798-G-A|1
LWLDRGTR
>ENST00000345136.7|SNV-42021-T-G|1
FPSSFEEIEILWSQCLKFK
>ENST00000295453.8|MNV-516-CTT-C|9
DKLGPETPGHGPLPVRGSVQDIQCR
>ENST00000348564.11|INDEL-79714-G-GAA|7
TVMAPMNVTIWKLKLEILWLEMSR
>ENST00000474843.1|SNV-38418-A-C|4
LNVFSFLSRAASPRPQSVRR
>FUSION-ENST00000431955.1:249-ENST00000370017.9:4869|4
NRDPGMNLLAVDISS
>FUSION-ENST00000476727.6:26818-ENST00000487719.1:412|10
EVQFLLPMQVWGAGGSLK
>ENST00000356924.9|SNV-6642-G-T|4
DDIDNPDQRISQDVERFFR
>ENST00000377186.3|SNV-61-C-T|8
MDPGQDAAGGAGGESCLIYHQHSKK
>ENST00000643684.1|SNV-37084-C-T|11
GWDDLFNKVKEHINSVSVMK
>ENST00000475534.5|SNV-1894-T-G|8
MGMQDKPLLQEELGR
>ENST00000638087.1|SNV-131242-G-A|2
EAAERKAR
>ENST00000392495.7|SNV-136913-G-C|2
SKPVGTPVGPLDLPTSPAACR
>FUSION-ENST00000637125.1:103743-ENST00000652389.1:27920|1
AQVHSLPLLLSLPPVASEA
>FUSION-ENST00000476727.6:26818-ENST00000487719.1:412|25
GLPEGHHSAEQ
>FUSION-ENST00000572549.5:13350-ENST00000283429.10:20971|6
RGLTAAPHVTSHPRQSVPSVSGR
>ENST00000228425.11|SNV-153151-G-T|1
TSSAPNLDRKR
>ENST00000219596.5|SNV-13303-T-A|4
RVGIYVDYR
>ENST00000555584.1|SNV-36717-C-T|2
GRCCCHLPVQDSQVQL
>FUSION-ENST00000476727.6:26818-ENST00000487719.1:412|16
SAGWRCHLMQ
>ENST00000616325.1|SNV-1873-G-A|3
VNGTLDYEENKFYKIK
>ENST00000310380.11|SNV-495-G-A|2
AHEVLNLHFVSEEASREVAK
>ENST00000503114.1|SNV-10344-G-T|1
LLSEAQERSQQGGLRLLQV
>ENST00000524227.5|SNV-223914-C-A|1
TSCCPLPPWAVHFPLSYVQTSTGMR
>FUSION-ENST00000482917.1:1110-ENST00000409176.6:15563|27
GVSEIDMDLHSWSCAFFPFFLLL
>ENST00000389995.4|SNV-8869-G-T|4
GGNEESTKTGNSGSR
>ENST00000223357.8|MNV-2503-AC-A|27
EGRPSQITGRIQER
>ENST00000486831.5|SNV-20720-A-T|4
SIHLRTFTFSK
>ENST00000497842.6|SNV-2190-G-T|4
MTLFFSPIRLITR
>ENST00000367429.9|SNV-95245-G-T|1
TTCWDGKL
>ENST00000523688.1|SNV-29349-C-T|4
SPHRYPTATSGTAKR
>FUSION-ENST00000574311.5:13350-ENST00000283429.10:20971|13
DLHPRGTPLQAR
>FUSION-ENST00000476727.6:26818-ENST00000487719.1:412|74
MTALCLGWVARPGWA
>ENST00000611835.4|SNV-56253-T-C|6
YDLIRAFLAKLCPWETHLTR
>ENST00000266182.10|SNV-6703-C-G|4
KILSIYGHYPVVRAALR
>ENST00000486260.5|SNV-3767-A-C|5
AGGLCCRQDQQSTGAIPAGGWQRPR
>ENST00000612871.4|SNV-499-C-G|3
SLSNGHTCVEK
>FUSION-ENST00000476727.6:26818-ENST00000487719.1:412|69
LLSWREHRVEASLWDLGPSSA
>ENST00000617139.4|SNV-40422-C-A|4
CGPKSVCINLPGSYRCECR
>ENST00000504154.6|SNV-272220-G-A|2
CTSPRHLANKR
>ENST00000555584.1|SNV-36717-C-T|1
CCCHLPVQDSQVQL
>ENST00000465556.1|SNV-48452-G-A|3
APWSPRRSPPPSNPSTTS
>ENST00000525748.6|SNV-55207-C-T|1
NMIDSLGTSSLGLKLPVK
>ENST00000452666.3|SNV-22556-C-T|3
MRYSLLKGISAQIVSAADK
>ENST00000348564.11|SNV-79715-G-A|4
CRPPRNR
>ENST00000359152.9|SNV-74603-C-G|4
NPFNSSKLPEGHSSQQSKNEQSK
>ENST00000423537.7|SNV-3464-G-A|2
AMHREEFGAQMNNLFQWEK
>ENST00000318158.11|SNV-146-G-A|2
IPAEGRIALAR
>ENST00000345136.7|SNV-42021-T-G|2
FPSSFEEIEILWSQCLK
>ENST00000489502.5|MNV-2765-GTGA-G|2
CWPCCPWSCGHWSCGRCCVEEEELR
>ENST00000335350.10|SNV-450-C-A|3
GARSGARGALMLALLLCWDPR
>ENST00000438197.2|SNV-74603-C-G|3
VTHHNKVKMNSQK
>ENST00000463539.5|SNV-1837-G-A|3
WALKHQEARQQALVTR
>ENST00000466229.5|SNV-95245-G-T|4
MLGWETVVSNLCKKIESIIK
>ENST00000557275.5|SNV-9877-G-A|3
AKYDAVKAK
>ENST00000295201.5|SNV-406-G-A|3
TQQNSTR
>ENST00000223357.8|MNV-2503-AC-A|11
GRTMRTLSTFGAR
>ENST00000427191.6|SNV-170331-C-T|2
MNFKTFFSSPPKPGDIFEVELAK
>ENST00000366552.6|INDEL-144059-G-GA|2
DSSDGITGKEEGRSCST
>ENST00000645242.1|SNV-69850-C-G|2
VMKALQHER
>ENST00000529901.1|MNV-29941-GG-G|5
METQGKDIELPSTIYEALHLPDIK
>ENST00000356924.9|SNV-6642-G-T|2
ISQDVERFFRQLSSMASK
>FUSION-ENST00000572467.5:8139-ENST00000283429.10:20971|5
ANPETTPSPAGSRR
>ENST00000542074.1|SNV-15950-A-C|2
DCVPQILSTSLK
>ENST00000470841.1|SNV-3910-C-G|3
MQGKLASRSRPTL
>ENST00000263967.4|SNV-70173-C-G|7
EQLKAISTRDR
>ENST00000223357.8|MNV-2503-AC-A|1
RRGLSLL
>ENST00000495448.5|SNV-5582-G-C|5
APAELVPPPDGTGYHLPPAAQR
>ENST00000528440.1|SNV-55207-C-T|3
IDSLGTSSLGLKLPVK
>ENST00000433360.6|SNV-3460-G-T|2
SNRVSTDSLDSLSSR
>ENST00000345136.7|SNV-51740-G-A|3
LQLQAEEVAQQK
>FUSION-ENST00000476727.6:26818-ENST00000487719.1:412|42
WQMLNAGLAHYK
>ENST00000223357.8|MNV-2503-AC-A|30
REGRPSQITGR
>ENST00000295453.8|INDEL-513-G-GAT|1
TWLCPRHTV
>FUSION-ENST00000462326.5:80707-ENST00000361660.8:72112|84
AIAAWKPPR
>ENST00000219596.5|SNV-13303-T-A|2
VGIYVDYR
>FUSION-ENST00000482917.1:1110-ENST00000409176.6:15563|6
KSNLWNSCL
>ENST00000573379.1|SNV-75602-C-T|3
APGPCLR
>ENST00000322897.11|SNV-4931-C-G|5
WKPDYDSAASEYGKGAVAFK
>ENST00000263967.4|SNV-70173-C-G|4
DRLSEITEQEK
>ENST00000295269.5|SNV-59248-C-G|4
KAFSFGYERNTSQEEYLGGVR
>ENST00000265104.4|SNV-126886-C-T|3
EMRMNLK
>ENST00000650582.1|SNV-8693-C-T|4
MNNLSRSNSDESNFSEK
>ENST00000297151.9|SNV-8192-G-A|1
DQWNGYNPEEHMKIVEEYAKVDLAK
>ENST00000498783.5|SNV-5582-G-C|6
TINLDGTGYHLPPAAQR
>FUSION-ENST00000651955.1:26818-ENST00000487719.1:412|3
QALQFFCYICKASCSSQQAQQPPQR
>ENST00000650582.1|SNV-8693-C-T|1
NNLSRSNSDESNFSEKLR
>ENST00000429845.6|SNV-84773-G-A|3
IFIQLCLALQYLHK
>ENST00000548825.6|SNV-75051-C-T|1
SHSPSGSESEEEELPPPSLRSPKR
>ENST00000264276.11|SNV-54246-G-T|2
LNDATYDGRWLSGKPHGR
>ENST00000575838.1|SNV-15369-C-G|1
VRPAPKVLSRTCR
>ENST00000359568.10|SNV-87380-C-A|1
HSQDLEALQQR
>FUSION-ENST00000476727.6:26818-ENST00000487719.1:412|34
SSLTPSR
>ENST00000375759.8|INDEL-96118-C-CT|5
SQKTAAWWWTPR
>ENST00000506796.5|SNV-5779-C-T|1
HYEQQMKESTLKF
>ENST00000216264.13|SNV-30298-C-G|3
EVLHGLIGR
>FUSION-ENST00000476727.6:26818-ENST00000487719.1:412|17
MSAGWRCHLMQ
>ENST00000529230.6|SNV-45056-C-G|3
CVTGLAVGLR
>ENST00000256362.5|SNV-54628-G-A|1
HRQKVAAR
>ENST00000486650.1|SNV-443705-C-T|5
SQQARSLITFTHLR
>ENST00000475534.5|SNV-1894-T-G|3
TVLLHGDAGQATPPGR
>ENST00000647755.1|SNV-409274-G-A|1
NNMRSYEDQSPRQLPGEDR
>ENST00000293502.2|INDEL-306-G-GAA|5
DPRNFSGIPPIGCRPPYWMSPRAK
>ENST00000568768.5|SNV-75507-C-T|4
SPTVRVEFCCVR
>ENST00000293502.2|INDEL-306-G-GAA|2
NFSGIPPIGCRPPYWMSPRAKASR
>ENST00000368465.5|SNV-7766-A-G|1
AAWIGEEGRCSSSDDDTDVDMEGLR
>ENST00000330634.11|SNV-22863-C-A|4
DLEQPSQAAGINLEIIRSEASYNLK
>ENST00000555284.1|SNV-159123-C-T|11
MGVWMRMFFTTHGSFCSTLWMR
>ENST00000276218.4|SNV-926-G-A|3
TPSDFKALRTVSVLIGSFALS
>ENST00000366574.7|SNV-399177-G-A|3
LDVGVRKEVDGIGTSEIK
>FUSION-ENST00000646664.1:34624-ENST00000389900.8:157614|22
EKMTQEDDEK
>ENST00000223357.8|MNV-2503-AC-A|23
RPMWRHGSTSLSR
>ENST00000376528.8|SNV-102725-C-T|2
LILPITNIKEQIEDLAK
>ENST00000359568.10|SNV-87380-C-A|2
RHSQDLEALQQR
>FUSION-ENST00000574311.5:13350-ENST00000283429.10:20971|12
DLHPRGTPLQARAPASGPFR
>ENST00000296525.7|SNV-8632-G-A|1
FYGVTQGQGSWADRSPLHEAASQGR
>ENST00000398519.9|MNV-24162-GG-G|4
FGASRAADDAERSAGTER
>FUSION-ENST00000482917.1:1110-ENST00000409176.6:15563|29
SEDRLQKNVSTSSR
>ENST00000223357.8|MNV-2503-AC-A|9
TLSTFGAR
>ENST00000486650.1|SNV-443705-C-T|6
TQNFRSQQARSLITFTHLR
>ENST00000377110.7|SNV-897338-G-A|6
DDRFNSSNDK
>ENST00000506359.1|SNV-115325-A-T|8
SPSAVMLHVQEEKYYRVSLNSQNK
>ENST00000648725.1|SNV-154404-A-C|1
YEIQTWYSSPYPQAYARLPK
>ENST00000424728.6|SNV-69533-G-C|6
SSSRKGLTLHAK
>ENST00000460912.6|SNV-489482-C-G|2
MSTTSQTGSWSWKTLQVCR
>ENST00000260570.8|SNV-28444-C-G|1
LVLTGEELLANTELVEHITAALIK
>ENST00000606273.3|MNV-2765-GTGA-G|5
AQIETEGATLR
>ENST00000509702.5|SNV-102298-C-G|5
RSNESDFELYFCGR
>ENST00000247933.9|INDEL-15913-T-TCACCGC|1
SVAVTATLRLRGVPPGPGLVYVTR
>ENST00000375206.6|SNV-69248-C-T|1
VPLDLRHARR
>ENST00000556818.1|SNV-96-C-T|4
MAPCDRVSGSR
>ENST00000497842.6|SNV-2190-G-T|3
TLFFSPIRLITR
>ENST00000370397.8|INDEL-6719-A-ACTGTTCTGGAGGA|2
AAQQTRK
>ENST00000473186.5|SNV-259256-T-G|7
LLAPVQMSFRHPLNYRLK
>ENST00000515499.5|SNV-10344-G-T|6
AGAAASRLAEQAAQLSRLLSEAQER
>ENST00000223357.8|MNV-2503-AC-A|12
SRGRTMR
>ENST00000555284.1|SNV-159123-C-T|1
FFTTHGSFCSTLWMRAGLS
>ENST00000348564.11|INDEL-79714-G-GAA|11
KTVMAPMNVTIWK
>ENST00000438197.2|SNV-74603-C-G|2
VKMNSQK
>ENST00000486650.1|SNV-443705-C-T|3
SLITFTHLR
>FUSION-ENST00000462326.5:80707-ENST00000361660.8:72112|77
VLINVSSVGGTTPTPWALSGGGR
>FUSION-ENST00000572467.5:8139-ENST00000283429.10:20971|6
ANPETTPSPAGSR
>ENST00000374933.3|SNV-281469-G-C|5
SSMTGSFCWTSSSCLPLYKNQR
>ENST00000611950.1|MNV-1417-ATCGGGAGAC-A|2
NYFTLKTSADLDVPEYNLSITAR
>FUSION-ENST00000476727.6:26818-ENST00000487719.1:412|31
MSSLTPSRRCR
>ENST00000645242.1|SNV-69850-C-G|1
VMKALQHERLVR
>ENST00000573379.1|SNV-75602-C-T|2
APGPCLRAGR
>ENST00000495878.5|SNV-97847-G-A|7
VVKDLINHYVVVFSVDEEELRK
>ENST00000372427.5|SNV-1715-T-C|5
MAGRVPQGADRTAVK
>ENST00000491302.1|SNV-79715-G-A|6
MHVKCRPPRNR
>FUSION-ENST00000574311.5:13350-ENST00000283429.10:20971|11
GTPLQAR
>ENST00000273854.7|SNV-175009-C-T|3
CSPHSYTHEEASTSCVCEK
>FUSION-ENST00000574311.5:13350-ENST00000283429.10:20971|22
GPGAVASGPVR
>ENST00000464395.1|SNV-33852-C-T|2
AVDWAKFGKFTQQDIDEAK
>ENST00000548825.6|SNV-75051-C-T|4
RSHSPSGSESEEEELPPPSLRSPK
>ENST00000389793.7|SNV-77208-C-A|2
KTVNQDVHINTINLLLCVAFLCVSK
>FUSION-ENST00000482917.1:1110-ENST00000409176.6:15563|25
DLHSWSCAFFPFFLLL
>FUSION-ENST00000482917.1:1110-ENST00000409176.6:15563|34
YIGLTYYYLFTSKIK
>ENST00000485587.1|SNV-5111-G-A|2
RTWNPGTSR
>ENST00000578312.5|SNV-7843-A-G|1
VHTLLGHKDIAR
>ENST00000424728.6|SNV-69533-G-C|1
GLTLHAKLLEEVLALFLAKLIR
>ENST00000649217.2|SNV-62856-G-T|1
NDYDYTIPILDALK
>ENST00000475534.5|SNV-1894-T-G|2
TVLLHGDAGQATPPGRIR
>ENST00000532321.1|SNV-45056-C-G|12
CYWPGCWAK
>ENST00000566496.5|SNV-60869-G-A|1
EDAIARKR
>ENST00000515499.5|SNV-10344-G-T|1
LLSEAQERSQQGGLRLLQDIK
>ENST00000482974.1|SNV-10695-A-G|6
MRMLRAVK
>ENST00000537488.1|SNV-16979-C-T|2
LCTHSQLSCSAWR
>ENST00000261965.8|SNV-29797-C-G|3
RQPSKVCSYATLFAQALPR
>FUSION-ENST00000431955.1:249-ENST00000370017.9:4869|5
MNRDPGMNLLAVDISS
>FUSION-ENST00000477592.2:438-ENST00000626532.1:16969|1
SELAQGPLRQGV
>FUSION-ENST00000482917.1:1110-ENST00000409176.6:15563|44
VLSPRVQVRGAS
>ENST00000647755.1|SNV-409274-G-A|3
RNNMRSYEDQSPR
>ENST00000489493.1|SNV-13215-G-A|1
GSLQKHLA
>ENST00000264709.7|SNV-28674-G-A|1
EEDQKDGEEQEEPRGK
>FUSION-ENST00000637125.1:103743-ENST00000652389.1:27920|4
SLPSLIPHR
>ENST00000367765.5|SNV-68594-G-A|5
KLSIFMENKNDMVEMNIVEK
>ENST00000438197.2|SNV-74603-C-G|1
VKMNSQKMEELVYFR
>FUSION-ENST00000476727.6:26818-ENST00000487719.1:412|13
MGQLCPDPSFLP
>ENST00000297151.9|SNV-8192-G-A|5
RDQWNGYNPEEHMK
>ENST00000651065.1|SNV-186742-A-T|2
ENSVVVYQVAK
>ENST00000435777.2|SNV-153786-C-T|1
AVEYNAVAGLQGEK
>ENST00000463539.5|SNV-1837-G-A|4
WALKHQEAR
>ENST00000367765.5|SNV-68594-G-A|4
LSIFMENKNDMVEMNIVEK
>FUSION-ENST00000651671.1:44301-ENST00000634457.1:397730|3
GPAGPSR
>ENST00000366552.6|INDEL-144059-G-GA|4
FLPLIGVEAQKDSSDGITGKEEGR
>ENST00000622993.1|SNV-449-C-T|1
SQWSPEGGGGAGAR
>ENST00000529901.1|MNV-29941-GG-G|4
ETQGKDIELPSTIYEALHLPDIK
>ENST00000371021.5|SNV-722-G-A|4
GWLRGAAASHRLQQR
>FUSION-ENST00000574311.5:13350-ENST00000283429.10:20971|17
GALQGRLEPR
>FUSION-ENST00000574311.5:13350-ENST00000283429.10:20971|9
GTPLQARAPASGPFRR
>FUSION-ENST00000482917.1:175-ENST00000409176.6:15563|1
VQILWKYNTLSL
>ENST00000611973.4|SNV-5311-G-T|3
TVCITSFYK
>ENST00000476379.6|SNV-36628-G-C|3
EVDVQLNLIKGVLFNK
>ENST00000542074.1|SNV-15950-A-C|3
SRDCVPQILSTSLK
>ENST00000330634.11|SNV-22863-C-A|2
SEASYNLKK
>ENST00000301011.9|SNV-60869-G-A|3
AMEDAIAR
>ENST00000526778.1|SNV-69850-C-G|6
MSPEAFLGEAKVMK
>ENST00000533625.5|SNV-26795-C-A|1
EQSQEVATLAGPCMAKERK
>ENST00000491302.1|INDEL-79714-G-GAA|11
TSDNSMHVKCRPPRK
>ENST00000649202.1|SNV-62856-G-T|6
NDYDYTIPILDALKVTANIVFGYAT
>ENST00000463539.5|SNV-1837-G-A|8
MNPENEQHRLGSGLQGEVKWALK
>ENST00000424728.6|SNV-69533-G-C|5
KGLTLHAK
>ENST00000226207.6|SNV-24179-C-G|3
QGEEAEEQSNVNLSK
>ENST00000374933.3|SNV-281469-G-C|8
VRSSMTGSFCWTSSSCLPLYK
>ENST00000528440.1|SNV-55207-C-T|6
MIDSLGTSSLGLK
>ENST00000273854.7|SNV-175009-C-T|1
CSPHSYTHEEASTSCVCEKDYFRR
>ENST00000367545.7|SNV-466169-C-T|2
VKTVNDLSS
>ENST00000341861.9|SNV-61422-A-C|5
YFRLNTLASLGYVVVVIANR
>FUSION-ENST00000637125.1:103743-ENST00000652389.1:27920|8
NSQVGTIGACGHR
>FUSION-ENST00000476727.6:26818-ENST00000487719.1:412|51
AREMPGVGR
>ENST00000630790.1|SNV-54191-G-A|1
TRRPVPRR
>ENST00000376718.8|SNV-201154-G-T|2
ISEGNQAETKNR
>ENST00000544225.1|SNV-14939-T-C|8
GNRAIFPEPTSARGVPR
>ENST00000366935.8|SNV-20711-C-G|5
GFQARLSGLHGMSSK
>ENST00000234798.4|SNV-2600-G-A|2
GEPLPPPYSLREVK
>ENST00000429990.1|MNV-14192-AAAAC-A|1
QNKTHAPKT
>ENST00000512668.1|SNV-399-C-T|1
TTTTRATPRK
>ENST00000509702.5|SNV-102298-C-G|6
VTLSCTFVDASNFSSLTMQT
>ENST00000532526.5|SNV-69248-C-T|5
LQGLGIGIVPLDLR
>ENST00000641071.2|SNV-1486-G-A|1
SNVTTIMK
>ENST00000255622.10|SNV-37580-T-A|3
HHLELGK
>ENST00000377186.3|SNV-61-C-T|5
LQVVQEGNPASFIINTVK
>ENST00000310380.11|SNV-495-G-A|6
LAKFKAHEVLNLHFVSEEASR
>ENST00000643684.1|SNV-37084-C-T|2
NTSTASR
>ENST00000532388.5|SNV-2333-G-A|6
HWTAAQGGRAAGGAGHCR
>ENST00000225964.10|SNV-14867-G-A|2
VDTTLKSLSQQIENIR
>ENST00000548825.6|SNV-75051-C-T|2
SHSPSGSESEEEELPPPSLRSPK
>ENST00000401419.7|SNV-5111-G-A|3
HFQVVDSR
>ENST00000465368.5|SNV-20088-A-G|2
MDLKKLAEIR
>ENST00000533625.5|SNV-26795-C-A|3
EQSQEVATLAGPCMAK
>ENST00000235180.4|SNV-61006-G-T|1
LEHWCQHMEREAEDYELPEEILEK
>FUSION-ENST00000476727.6:26818-ENST00000487719.1:412|28
MGNVALVER
>ENST00000374933.3|SNV-281469-G-C|4
MTGSFCWTSSSCLPLYK
>ENST00000575838.1|SNV-15369-C-G|3
RVRPAPKVLSR
>ENST00000555284.1|SNV-159123-C-T|2
FFTTHGSFCSTLWMR
>ENST00000351008.4|SNV-23617-C-T|2
MSTLAHPLNILEMSQEIKK
>ENST00000532388.5|SNV-2333-G-A|7
HWTAAQGGR
>ENST00000555584.1|SNV-36717-C-T|3
KGRCCCHLPVQDSQVQL
>ENST00000648566.1|SNV-8693-C-T|1
CSSCEPFPDGAMNNLSR
>ENST00000374933.3|SNV-281469-G-C|6
SSMTGSFCWTSSSCLPLYK
>ENST00000548825.6|SNV-75051-C-T|6
HHHKRSHSPSGSESEEEELPPPSLR
>ENST00000367429.9|SNV-95245-G-T|2
SHTLRTTCWDGKL
>FUSION-ENST00000476727.6:26818-ENST00000487719.1:412|7
MQVWGAGGSLKVTILQSSDSR
>ENST00000535454.5|SNV-3550-G-C|1
AEMLQSVIKNYKNHFPDIFSK
>ENST00000377186.3|SNV-61-C-T|1
LQVVQEGNPASFIINTVKRGR
>ENST00000526240.5|SNV-23276-C-T|2
MLVWPLLPSPSCTSRQR
>ENST00000491394.1|SNV-1722-C-G|2
HTGCQACGLAPKSGGK
>ENST00000508803.6|INDEL-105115-C-CA|3
EEAVRGR
>ENST00000265104.4|SNV-126886-C-T|1
MNLKAITAPQMFGR
>ENST00000473186.5|SNV-259256-T-G|4
MSFRHPLNYRLK
>ENST00000613005.4|SNV-16479-C-A|6
MQQPPPQKVRINLQQKPPPLQIK
>ENST00000264276.11|SNV-54246-G-T|5
DPRLNDATYDGR
>FUSION-ENST00000476727.6:26818-ENST00000487719.1:412|78
WQCEGHR
>ENST00000641449.1|SNV-7599-G-A|2
NQDMKAAIRR
>ENST00000635856.1|SNV-84149-A-G|10
KCQQVQQMNFYHSLRLPALQQWK
>ENST00000649217.2|SNV-62856-G-T|3
KRNDYDYTIPILDALK
>ENST00000225964.10|SNV-14867-G-A|1
VDTTLKSLSQQIENIRSPEGSR
>ENST00000474843.1|SNV-38418-A-C|5
MLNVFSFLSRAASPRPQSVRR
>ENST00000638087.1|SNV-131242-G-A|1
AREKGHLEPTELLMNR
>ENST00000635856.1|SNV-84149-A-G|1
LPALQQWKMKK
>ENST00000376504.4|SNV-1487-T-G|1
IIRTAKVWTPEDPR
>ENST00000643179.1|SNV-50178-C-T|3
MRTTMVCLT
>ENST00000367755.9|SNV-16815-C-T|2
HPDFAITGQWDVTTERDGK
>ENST00000650330.1|SNV-154404-A-C|1
HMQDYQSFTCVNSVLNI
>ENST00000375759.8|INDEL-96118-C-CT|4
SQKTAAWWWTPREK
>ENST00000639082.1|SNV-1487-T-G|4
HSLSWTDEKQLKEQK
>ENST00000475775.1|SNV-9852-G-C|11
SCAYGAEDRVQRPGTGRDTAEVSR
>FUSION-ENST00000482917.1:1110-ENST00000409176.6:15563|20
NVSTSSRRGYSVVGVLLAR
>ENST00000226207.6|SNV-24179-C-G|4
RQGEEAEEQSNVNLSKFR
>FUSION-ENST00000476727.6:26818-ENST00000487719.1:412|22
CRCWLQSKHQLWFMSAGWR
>ENST00000223357.8|MNV-2503-AC-A|10
TMRTLSTFGAR
>ENST00000268802.10|SNV-12546-G-C|1
TRLNPNASRK
>ENST00000651943.2|SNV-164926-T-A|2
STVFRIPEYNWSQMHQR
>ENST00000389586.6|SNV-19996-T-C|1
RARNQGCDR
>ENST00000243300.14|SNV-127162-C-G|3
KMLEMWK
>ENST00000543754.1|SNV-12443-G-T|8
HQIRKMVCLVVAIVK
>ENST00000491302.1|INDEL-79714-G-GAA|2
MSSVGLPGRP
>ENST00000318158.11|SNV-146-G-A|1
IALARAADCEVEQWDSDEPIPAK
>ENST00000427836.8|SNV-48186-G-C|1
MVDTVLYDNTHLQLK
>ENST00000466229.5|SNV-95245-G-T|12
MGNCSIQLVQKDR
>FUSION-ENST00000462494.5:34624-ENST00000389900.8:157614|18
TQEDDEKLIEEIQKEAEEEQK
>ENST00000295201.5|SNV-406-G-A|1
TQQNSTRTVGERLQDTHSWK
>ENST00000542074.1|SNV-15950-A-C|10
YLKMKSWPCCETLLK
>ENST00000267163.5|SNV-77567-C-T|1
STSQNLDSGTDLSFLWILNVLNLK
>ENST00000301923.13|INDEL-206372-C-CA|11
QPNWQLSIATSQWWQQCQKGGSAER
>ENST00000611973.4|SNV-5311-G-T|6
GIQDKLDYITALNIKTVCITSFYK
>ENST00000440097.5|SNV-39632-C-T|2
RVFVTKMAK
>ENST00000474500.1|SNV-186742-A-T|4
MHQLEKENSVVVYQVAKMINLMR
>ENST00000532526.5|SNV-69248-C-T|4
MLQGLGIGIVPLDLRHAR
>ENST00000508803.6|INDEL-105115-C-CA|8
DQEENEAAQSKR
>ENST00000306010.8|SNV-292118-C-T|3
FGEVISYQQLAALAGNPKAVR
>ENST00000360564.5|SNV-208-G-A|3
LPLPLLLLLALGTRGSCAAPAPAPR
>ENST00000464395.1|SNV-33852-C-T|3
AVDWAKFGK
>FUSION-ENST00000482917.1:1110-ENST00000409176.6:15563|15
GYSVVGVLLAR
>ENST00000532526.5|SNV-69248-C-T|1
LQGLGIGIVPLDLRHARR
>ENST00000371021.5|SNV-722-G-A|5
GWLRGAAASHR
>ENST00000543754.1|SNV-12443-G-T|3
VCLVVAIVK
>ENST00000573379.1|SNV-75602-C-T|4
GPRAPGPCLRAGR
>ENST00000330236.7|SNV-6616-C-G|1
VEEDDGWDQESSLHESNPLGQEVFR
>ENST00000335350.10|SNV-450-C-A|1
GALMLALLLCWDPR
>ENST00000643665.1|SNV-452359-G-A|1
SESAEQQVSPPNTNTKSYAEIIFGK
>ENST00000547733.1|SNV-133689-C-A|6
ESGDWAGNNVTGGSSK
>ENST00000263967.4|SNV-86184-A-G|6
TEQEALEYFMKQMNDARHGGWTTK
>ENST00000473186.5|SNV-259256-T-G|3
SFRHPLNYRLK
>ENST00000443996.6|SNV-131133-G-A|7
SAPPSTNVRSADQENR
>ENST00000376528.8|SNV-102725-C-T|3
LILPITNIK
>ENST00000299727.5|SNV-18972-C-T|5
AYKQVFKCHICK
>ENST00000310597.6|SNV-862-G-A|1
AGEHPPGPLGTRGAMHEVAR
>ENST00000644876.1|SNV-10965-C-G|3
KFSYGSR
>ENST00000272402.2|SNV-1722-C-G|4
MCQCSQLRHTGCQACGLAPK
>ENST00000473919.1|SNV-102725-C-T|4
YVYEVTKLILPITNIKEQIEDLAK
>ENST00000533229.1|SNV-166181-G-T|3
GRRPPTSRLK
>ENST00000295453.8|INDEL-513-G-GAT|6
DKLGPEIPSWPWTASR
>ENST00000443035.7|SNV-101778-C-A|1
IDVLRNSMFTAGKGVAEK
>FUSION-ENST00000462326.5:80707-ENST00000361660.8:72112|75
MCPTPGSPQIPAQSMLR
>ENST00000263967.4|SNV-86184-A-G|1
HGGWTTKMDWIFHTIKQHALN
>ENST00000315872.11|SNV-150695-C-T|4
RGNDTDVWRK
>FUSION-ENST00000482917.1:1110-ENST00000409176.6:15563|41
GLRVRDCK
>FUSION-ENST00000409634.5:1110-ENST00000409176.6:15563|1
ISSTSVYDFVEV
>ENST00000219596.5|SNV-13303-T-A|5
EPPKRVGIYVDYR
>ENST00000301923.13|INDEL-206372-C-CA|6
TWAAPSTVLHAPWGWGR
>ENST00000297151.9|SNV-8192-G-A|3
DQWNGYNPEEHMK
>ENST00000345136.7|SNV-51740-G-A|4
ANEALRLQLQAEEVAQQK
>ENST00000507131.5|INDEL-15866-A-AA|1
SVSVAKKVAER
>ENST00000286827.7|SNV-293663-C-T|1
ASSRQLSTCQRANSLGDLYAQK
>ENST00000485397.1|SNV-84914-G-A|2
KGKPGAQGLPGPR
>ENST00000532321.1|SNV-45056-C-G|5
MLVALAAKCVTGLAVGLRK
>ENST00000424728.6|SNV-69533-G-C|2
GLTLHAKLLEEVLALFLAK
>ENST00000223357.8|MNV-2503-AC-A|14
RPSNPHWTTMTRSR
>ENST00000495878.5|SNV-97847-G-A|9
AGRVVKDLINHYVVVFSVDEEELR
>FUSION-ENST00000476727.6:26818-ENST00000487719.1:412|82
TERERCQGWVEALMWQCEGHR
>ENST00000643684.1|SNV-37084-C-T|4
SKNTSTASR
>ENST00000296525.7|SNV-8632-G-A|2
FYGVTQGQGSWADR
>ENST00000489502.5|MNV-2765-GTGA-G|1
CCVEEEELR
>FUSION-ENST00000476727.6:26818-ENST00000487719.1:412|56
YSTSVISGMEK
>ENST00000301011.9|SNV-60869-G-A|4
QLKAMEDAIARK
>ENST00000375206.6|SNV-69248-C-T|2
VPLDLRHAR
>ENST00000561810.1|SNV-112843-G-C|2
MPCDTLQLSVVLPVRPMWRKR
>ENST00000535454.5|SNV-3550-G-C|5
EPVTKAEMLQSVIK
>ENST00000299727.5|SNV-18972-C-T|2
CHICKDSHLSDTK
>ENST00000493965.5|SNV-209903-A-T|3
ESPWLMLTEETLLSSEVTRP
>ENST00000493960.6|SNV-20848-C-G|4
SATRAFLPMK
>ENST00000284110.2|SNV-907-T-G|3
FLLMLCSLLTSR
>FUSION-ENST00000482917.1:1110-ENST00000409176.6:15563|38
DCKNLAFRYIGLTYYYLFTSK
>ENST00000506359.1|SNV-115325-A-T|9
MSPSAVMLHVQEEKYYRVSLNSQNK
>ENST00000535454.5|SNV-3550-G-C|3
AEMLQSVIK
>FUSION-ENST00000482917.1:1110-ENST00000409176.6:15563|39
DCKNLAFR
>ENST00000491394.1|SNV-1722-C-G|1
HTGCQACGLAPKSGGKSQAGTLVGR
>ENST00000638824.1|SNV-205917-C-T|4
SLKVVQNPYGCSHRR
>ENST00000315872.11|SNV-150695-C-T|5
RGNDTDVWR
>ENST00000475775.1|SNV-9852-G-C|4
ELRTVCSVPGLVETLRR
>ENST00000301923.13|INDEL-206372-C-CA|16
NQSARSDETK
>FUSION-ENST00000576457.5:13350-ENST00000283429.10:20971|18
GPPGLPFSHHP
>ENST00000329043.7|INDEL-15866-A-AA|1
CVCGKKSS
>ENST00000373935.4|INDEL-71551-A-AA|3
IYTKKASQSDFIES
>ENST00000322897.11|SNV-4931-C-G|2
GAVAFKNAK
>ENST00000377110.7|SNV-897338-G-A|7
EKDDRFNSSNDK
>ENST00000476379.6|SNV-36628-G-C|1
GVLFNKAQELQTETMKEK
>ENST00000529230.6|SNV-45056-C-G|2
CVTGLAVGLRK
>ENST00000486260.5|SNV-3767-A-C|4
QDQQSTGAIPAGGWQRPR
>ENST00000293502.2|INDEL-306-G-GAA|8
LLASLRRDPR
>ENST00000549518.6|SNV-7967-G-T|1
DDIAYRMRMDAGEVTLVNHNSVFK
>FUSION-ENST00000476727.6:26818-ENST00000487719.1:412|57
AALGPGDSGKYSTSVISGMEK
>ENST00000443035.7|SNV-101778-C-A|2
IDVLRNSMFTAGK
>ENST00000512334.5|SNV-5043-G-A|5
MLDIGGERSCAFCGGLGHRITDCPK
>ENST00000432103.6|SNV-143509-C-T|1
APSGSRTHPR
>ENST00000455443.5|MNV-2503-AC-A|2
RPMWRHGSTSLSLL
>ENST00000295269.5|SNV-59248-C-G|1
AFSFGYERNTSQEEYLGGVRR
>FUSION-ENST00000651671.1:44301-ENST00000634457.1:397730|2
GPAGPSRTGYLHPPSPGAL
>FUSION-ENST00000476727.6:26818-ENST00000487719.1:412|87
PPDAVEAGGGK
>ENST00000473186.5|SNV-259256-T-G|6
MSFRHPLNYR
>ENST00000301923.13|INDEL-206372-C-CA|14
SDETKFKPTNGR
>ENST00000526812.4|SNV-144-C-G|1
MLFGVFLAIYLITLAGNLCMILLIR
>ENST00000266673.10|SNV-3582-G-A|3
WLFSVVVPVLIVSNDLK
>ENST00000424728.6|SNV-69533-G-C|4
KGLTLHAKLLEEVLALFLAK
>ENST00000651028.1|SNV-56253-T-C|5
AFLAKLCPWETHLTR
>ENST00000645242.1|SNV-69850-C-G|5
EGTMSPEAFLGEAK
>ENST00000255622.10|SNV-37580-T-A|4
LHGSSILERHHLELGK
>ENST00000285968.11|SNV-13215-G-A|3
ATPLAVNSAASLWGPYKNIWHK
>FUSION-ENST00000646664.1:34624-ENST00000389900.8:157614|20
MTQEDDEK
>ENST00000374933.3|SNV-281469-G-C|3
TGSFCWTSSSCLPLYK
>ENST00000523688.1|SNV-29349-C-T|2
YPTATSGTAKR
>ENST00000223357.8|MNV-2503-AC-A|2
RPRPQPRRR
>ENST00000475534.5|SNV-1894-T-G|7
GMQDKPLLQEELGR
>FUSION-ENST00000476727.6:26818-ENST00000487719.1:412|84
MWENVKTERER
>ENST00000366935.8|SNV-20711-C-G|4
GFQARLSGLHGMSSKNIK
>ENST00000484930.5|SNV-570-G-A|3
KKIALQVNISTQELWEEMLSSK
>ENST00000643684.1|SNV-37084-C-T|5
TSSTRSKNTSTASR
>ENST00000523688.1|SNV-29349-C-T|5
SPHRYPTATSGTAK
>FUSION-ENST00000651671.1:44301-ENST00000634457.1:397730|1
TGYLHPPSPGAL
>ENST00000418600.7|SNV-28225-C-T|1
SIIGSPSLQADAGGGGAAPGPPRYG
>ENST00000315872.11|SNV-150695-C-T|6
EPVKRGNDTDVWR
>ENST00000556818.1|SNV-96-C-T|2
MAPCDRVSGSRGK
>ENST00000432103.6|SNV-143509-C-T|4
RRAPSGSR
>ENST00000367755.9|SNV-16815-C-T|1
HPDFAITGQWDVTTERDGKK
>ENST00000298943.4|SNV-1029-C-T|2
GEAGRPGKVGPR
>ENST00000649217.2|SNV-62856-G-T|2
RNDYDYTIPILDALK
>ENST00000466229.5|SNV-95245-G-T|9
GNCSIQLVQKDRINHK
>ENST00000557275.5|SNV-9877-G-A|4
AKYDAVK
>ENST00000348564.11|INDEL-79714-G-GAA|9
TVMAPMNVTIWK
>ENST00000287546.8|SNV-22556-C-T|2
LPDSFSLHGSVMRYSLLK
>ENST00000359152.9|SNV-74603-C-G|2
LPEGHSSQQSKNEQSK
>ENST00000491302.1|SNV-79715-G-A|10
MTVSMTSDNSMHVKCRPPRNR
>ENST00000649096.1|SNV-75205-C-G|1
AALDGPLDAALDDLRLGNTFTFR
>ENST00000371117.8|SNV-32026-A-G|5
GYRLDQYTRLCLAYK
>ENST00000512668.1|SNV-399-C-T|7
TRRAAATSR
>ENST00000486650.1|SNV-443705-C-T|4
SQQARSLITFTHLRSLAGWR
>ENST00000523688.1|SNV-29349-C-T|3
YPTATSGTAK
>ENST00000389484.8|SNV-1280873-G-C|2
RPFINGTGLETVISR
>FUSION-ENST00000637125.1:103743-ENST00000652389.1:27920|9
KNSQVGTIGACGHRAFR
>ENST00000264709.7|SNV-28674-G-A|4
MPAMPSSGPGDTSSSAAEREEDQK
>ENST00000268802.10|SNV-12546-G-C|4
DSTLGAGRTR
>FUSION-ENST00000482917.1:1110-ENST00000409176.6:15563|31
SEDRLQK
>FUSION-ENST00000482917.1:1110-ENST00000409176.6:15563|11
MYNLMVYTIH
>ENST00000219596.5|SNV-13303-T-A|3
RVGIYVDYRVGSISFYNVTAR
>ENST00000482974.1|SNV-10695-A-G|1
AVKTPRPWMVGRR
>ENST00000617139.4|SNV-40422-C-A|6
NCVDENECATGFHRCGPK
>ENST00000617139.4|SNV-40422-C-A|5
CGPKSVCINLPGSYR
>FUSION-ENST00000574311.5:13350-ENST00000283429.10:20971|1
AESGTPVTRSGAR
>ENST00000514944.5|SNV-12333-A-C|1
LLPENNVLYSPALNQMFCQLAK
>ENST00000271588.9|SNV-340382-C-T|2
DGQPLKSDDHVNIVANGHTLQIK
>ENST00000524227.5|SNV-223914-C-A|2
NGYSSLQDELLSPASLGCALSSQLR
>FUSION-ENST00000572467.5:8139-ENST00000283429.10:20971|14
VAHLGCHSVITR
>ENST00000544225.1|SNV-14939-T-C|7
AIFPEPTSARGVPR
>FUSION-ENST00000482917.1:1110-ENST00000409176.6:15563|17
RGYSVVGVLLAR
>ENST00000286827.7|SNV-293663-C-T|4
GMETRASSR
>ENST00000606273.3|MNV-2765-GTGA-G|2
QDINVAELHLCLTNIHK
>ENST00000265968.9|SNV-24336-A-T|1
CGKSVYAAE
>ENST00000295453.8|MNV-516-CTT-C|8
LGPETPGHGPLPVR
>FUSION-ENST00000476727.6:26818-ENST00000487719.1:412|71
LLSWREHR
>ENST00000509702.5|SNV-102298-C-G|1
SNESDFELYFCGRKQFFK
>ENST00000375206.6|SNV-69248-C-T|5
YWCLNQSAESLWICAMR
>ENST00000508930.1|SNV-10344-G-T|3
EPRLVALQNRPPSSAACCQRPR
>ENST00000324803.6|MNV-3273-GC-G|2
AHVECPPAHTCQR
>ENST00000537098.7|SNV-233177-T-C|1
KPTSPLR
>ENST00000358511.10|SNV-89036-G-A|4
EIGRAMQFISRNVFK
>FUSION-ENST00000542104.6:103743-ENST00000652389.1:27920|1
APQGKPRSGQQV
>ENST00000615910.4|SNV-12333-A-C|2
LSCKYSPALNQMFCQLAK
>ENST00000234798.4|SNV-2600-G-A|7
CWVTGWGYTRK
>ENST00000427191.6|SNV-170331-C-T|1
TFFSSPPKPGDIFEVELAK
>ENST00000318222.4|SNV-32799-G-A|4
QGSAEALRALQEELWLDR
>ENST00000319017.5|MNV-40290-TCCTAAT-T|1
YGFRDVLRELIR
>ENST00000358511.10|SNV-89036-G-A|5
EIGRAMQFISR
>ENST00000575838.1|SNV-15369-C-G|2
VRPAPKVLSR
>ENST00000356924.9|SNV-6642-G-T|1
FFRQLSSMASK
>ENST00000225964.10|SNV-14867-G-A|6
ADDANVVRDRDLK
>ENST00000473186.5|SNV-259256-T-G|2
HPLNYRLK
>ENST00000265074.13|SNV-22739-C-G|2
MPSLLVLTFSR
>FUSION-ENST00000574311.5:13350-ENST00000283429.10:20971|16
GALQGRLEPRDLHPR
>ENST00000264249.8|SNV-22114-G-A|2
NSLPRLSSFSDAEIQK
>ENST00000348564.11|INDEL-79714-G-GAA|4
LEILWLEMSR
>ENST00000529230.6|SNV-45056-C-G|1
CVTGLAVGLRKK
>ENST00000370056.9|SNV-200081-A-T|1
TNEDVKLKLEECSK
>ENST00000606273.3|MNV-2765-GTGA-G|4
AQIETEGATLRLQCETASLCGTEK
>ENST00000532321.1|SNV-45056-C-G|13
MCYWPGCWAK
>ENST00000478457.1|SNV-16815-C-T|1
HPDFAITGQWDVTTERDG
>ENST00000542074.1|SNV-15950-A-C|8
MKSWPCCETLLKTK
>ENST00000351008.4|SNV-23617-C-T|6
INTSKKMSTLAHPLNILEMSQEIK
>ENST00000556818.1|SNV-96-C-T|1
APCDRVSGSRGK
>ENST00000486831.5|SNV-20720-A-T|3
SIHLRTFTFSKLYFGQK
>FUSION-ENST00000476727.6:26818-ENST00000487719.1:412|33
MSSLTPSRR
>ENST00000528440.1|SNV-55207-C-T|4
MIDSLGTSSLGLKLPVK
>ENST00000464108.5|SNV-5582-G-C|2
QLNVLDYSLLIAFQRLHEDERGP
>ENST00000223357.8|MNV-2503-AC-A|32
RPPILAPSETLEWPLPPPPALAPR
>ENST00000669205.1|SNV-6104-C-T|2
RSFTTRPAL
>ENST00000226207.6|SNV-24179-C-G|2
QGEEAEEQSNVNLSKFR
>ENST00000054650.8|SNV-8105-C-T|2
CLQAQRLVMR
>ENST00000532388.5|SNV-2333-G-A|9
RHWTAAQGGR
>ENST00000482974.1|SNV-10695-A-G|2
AVKTPRPWMVGR
>ENST00000295453.8|MNV-516-CTT-C|6
GSVQDIQCR
>ENST00000473186.5|SNV-259256-T-G|1
HPLNYRLKM
>ENST00000388747.9|SNV-5582-G-C|2
QLNVLDYSLLIAFQR
>ENST00000651028.1|SNV-56253-T-C|4
AFLAKLCPWETHLTRNNLAHFPTLK
>ENST00000408927.8|SNV-155445-G-C|2
VDSDKQDDITELK
>ENST00000367545.7|SNV-466169-C-T|3
EEIAPINFKVKTVNDLSS
>ENST00000358511.10|SNV-89036-G-A|6
SSASREIGRAMQFISR
>ENST00000638088.1|SNV-106566-T-C|1
SKPGCSMPETWDVEDPANAGK
>ENST00000331220.6|SNV-3262-G-C|3
EDSVFAHPRKLLIQDLVQENYLEYR
>ENST00000643823.1|SNV-12982-C-A|6
MQHSQLGSRQSVFGLSLVSLTYSIR
