# Supplementary material for: Identification of non-canonical peptides with moPepGen
Source: Nat Biotechnol. 2025 Jun 16;44(4):568–73. doi: 10.1038/s41587-025-02701-0 (PMC12680078; doi:10.1038/s41587-025-02701-0)
Supplement: Supplementary file 4 — Supplementary Data: Cancer cell line variant peptide database. Custom peptide database FASTA file for each of the 376 cell lines from the Cancer Cell Line Encyclopedia with proteomics characterization or used in the reference channel. Variant peptide FASTA files were produced by moPepGen as the result of cell-line-specific publicly available mutations and fusions. [file 41587_2025_2701_MOESM4_ESM.zip › ACH-000542.fasta]

>ENST00000407572.6|SNV-7169-G-A|3
FQQTGYR
>ENST00000598846.1|SNV-2864-T-G|3
MPGRPRDREER
>ENST00000290295.8|MNV-743-AA-A|3
LPSGFRTAGSK
>FUSION-ENST00000492719.5:2283-ENST00000464611.1:36221|2
SDIPQSSQCGR
>ENST00000329008.9|SNV-636697-A-G|1
ILYHAFRDHLTMK
>ENST00000550385.1|SNV-17622-C-A|7
FTIERIK
>ENST00000382044.9|SNV-89573-T-G|INDEL-89582-G-GG|3
KGVRQTGDASV
>ENST00000637424.1|SNV-337382-G-C|1
TCFFADSDILAEEDPAPCAFSGNGR
>FUSION-ENST00000668333.1:648-ENST00000557906.5:38360|2
DPVPRPTVGVCKPER
>ENST00000375512.3|SNV-45904-G-A|1
TSPGGHTSPEARGRR
>ENST00000395631.6|INDEL-92740-A-AA|2
TYWNCIQQTDSDGCQHWR
>ENST00000518542.1|SNV-337638-C-T|3
MLEPASGREATSFSFSVMWIST
>ENST00000598846.1|SNV-2864-T-G|5
MPGRPRDR
>ENST00000406785.6|SNV-181200-G-T|1
IWNETVSNLTLMAL
>ENST00000521098.2|SNV-48343-A-G|3
MAPPVSDPEDSQGPAAGSSDEPGKR
>FUSION-ENST00000668333.1:648-ENST00000557906.5:38360|8
RPGPGSPAHSGGVQTR
>ENST00000320785.10|SNV-26129-C-A|1
YPQYTTPPRMRR
>ENST00000547043.1|SNV-20203-C-T|2
MDLTEFPKCTVCLER
>ENST00000397885.3|SNV-13112-G-T|3
YSRNIFK
>ENST00000355784.3|SNV-416-G-A|2
YLAICSPLRYPFLMHRELCAR
>ENST00000435029.6|SNV-2262-G-T|3
LKDALHKQR
>ENST00000545926.1|MNV-76328-GCTTCCGAAGATCAGA-G|3
RTCAGVICSGDATWGLRLVGGSNR
>ENST00000433119.5|MNV-3775-GGCGC-G|4
GAILMSSSGPLLLLPSQK
>ENST00000422127.5|SNV-163027-C-G|1
GPADSPSLGVARHLCR
>ENST00000005558.8|SNV-34056-C-T|4
RMTLTDSIECCLKK
>ENST00000470571.1|SNV-3553-C-T|1
CGMFALQTFVMHSHRSPDKR
>ENST00000480578.1|SNV-4245-C-T|5
DVWSCLAETTVSV
>ENST00000375512.3|SNV-45904-G-A|4
EGQGGAGRTSPGGHTSPEARGR
>ENST00000651407.1|MNV-29523-AGCTATGAGCGTGT-A|2
EVRLKPGVIGK
>ENST00000550164.6|SNV-4488-A-G|3
YDFQNPSRVDR
>ENST00000382044.9|SNV-89573-T-G|2
QTGTPVCEEDGDAGLGIR
>ENST00000533229.1|SNV-166075-C-T|5
ARFGEVVVARPGSGDGDSDQSR
>ENST00000469398.5|MNV-35231-TCCT-T|6
DVELTVEERNLSVAYK
>ENST00000666534.1|SNV-91508-A-G|4
MLSSSVILFITTSYMETSVLHLR
>ENST00000492556.5|SNV-1140-G-A|5
KRDVHHTCGAVAGAPAVR
>ENST00000533658.5|SNV-398374-G-T|4
KNVFQASHLSIFLCS
>ENST00000486102.5|SNV-1696-A-G|9
DPGSQALCR
>ENST00000273450.7|SNV-92194-G-T|1
LQAGTVFFNTYNKTDVAAPFGGFK
>ENST00000329008.9|SNV-636697-A-G|5
ITLEELKRILYHAFR
>ENST00000486102.5|SNV-1696-A-G|10
LRDPGSQALCRR
>ENST00000379935.8|INDEL-31582-G-GA|6
ETRVSTLGKK
>ENST00000476588.5|SNV-21413-G-C|1
FSISVLLLEGNQ
>ENST00000246174.6|SNV-3093-C-G|1
TQAEAVGEAELKTESVTQAK
>ENST00000475650.1|SNV-12064-G-A|2
QRQQPPLGPSSSLLSLPGLKSR
>ENST00000370456.5|SNV-16347-A-C|2
VHTSNFPRECIR
>ENST00000316399.10|SNV-398374-G-T|2
QATSPFSCAADGEDAMTQDLTSR
>ENST00000427750.2|SNV-22199-G-T|4
MLAAISSKAVAR
>ENST00000623527.4|SNV-13750-C-G|2
QNRFELSMNEHPPQGEILR
>ENST00000005558.8|SNV-34056-C-T|6
MLYEFILERRMTLTDSIECCLK
>ENST00000300850.5|SNV-3950-G-A|1
AGGASSGREAKLLAAESWTR
>ENST00000225538.4|SNV-13136-G-A|1
HNLVEEVNAAHMKTCLFHK
>ENST00000647043.1|SNV-11175-T-G|6
MILGEYTGRPRDR
>ENST00000404548.5|MNV-3775-GGCGC-G|1
GHQAEGGAGVGHRG
>ENST00000650785.1|MNV-99422-AGCTATGAGCGTGT-A|9
CVDHPYLFDGYRMVL
>ENST00000066544.8|INDEL-57132-C-CC|1
EGFGYPKQSHCH
>ENST00000491115.6|SNV-165-A-C|3
DTKKHLVVPGDPITTDTGFMR
>ENST00000638924.1|SNV-26-T-A|1
RSHSSSVLSCREDR
>ENST00000545926.1|MNV-76328-GCTTCCGAAGATCAGA-G|5
AKRTCAGVICSGDATWGLR
>ENST00000418251.6|SNV-28568-G-C|1
GRVHTPR
>ENST00000268893.10|SNV-20202-C-G|3
LPAWEKGEAER
>ENST00000290295.8|MNV-743-AA-A|21
NAFRTAR
>ENST00000461038.5|SNV-236588-G-A|2
SLLSPFTIHHITTRQEK
>ENST00000254759.8|SNV-69-T-G|3
VRGPGGCNTKAARPLISSAVYVK
>ENST00000220592.10|SNV-86478-C-A|1
LVVVILPGKTPVYAEVKR
>ENST00000308251.5|SNV-2787-G-C|6
LLRKLEELEDLAK
>ENST00000422127.5|SNV-163027-C-G|3
SIPELLRGPADSPSLGVARHLCR
>ENST00000650785.1|MNV-99422-AGCTATGAGCGTGT-A|11
KCVDHPYLFDGYRMVL
>ENST00000557667.5|INDEL-17126-C-CTGC|1
ALESNCQALLLLLLLPPPPRLLPCN
>ENST00000216294.5|SNV-4468-G-T|5
NMKFGTIFCGRMINLEK
>FUSION-ENST00000668333.1:648-ENST00000557906.5:38360|15
MAWLPGSCAR
>ENST00000550164.6|SNV-4488-A-G|2
YDFQNPSRVDRNVEMFMTIEK
>ENST00000674111.1|SNV-21087-C-A|2
EMIEIGCEDK
>ENST00000571720.2|SNV-34547-A-T|3
WEILQPK
>ENST00000418251.6|SNV-28568-G-C|2
RGRVHTPR
>ENST00000238651.9|SNV-1859-C-G|1
CCWDEAVRIAVRGLAPEQPVTLR
>ENST00000492556.5|SNV-1140-G-A|8
FTILAER
>ENST00000488819.1|SNV-9226-T-C|4
RGHYHSDPK
>ENST00000273450.7|SNV-92194-G-T|3
ALYVSDKLQAGTVFFNTYNK
>ENST00000264335.13|MNV-35231-TCCT-T|2
NLSVAYKNVIGAR
>ENST00000533229.1|SNV-166075-C-T|3
ARFGEVVVARPGSGDGDSDQSRNR
>ENST00000674074.1|SNV-172734-G-T|2
MNVVFSEDEMKKFL
>ENST00000281513.10|SNV-87236-T-C|4
NYRLVSLRPTTPEELYQR
>ENST00000369002.9|SNV-60552-A-G|1
QAMAEVFEK
>ENST00000551915.5|SNV-280114-G-T|3
CQGSLPHRACTTLWVKHICV
>ENST00000485113.5|MNV-29523-AGCTATGAGCGTGT-A|17
NNMGYENITKESRATGWFCER
>ENST00000333127.4|SNV-1568-G-T|2
ALIKLQSLVR
>ENST00000482335.1|SNV-640192-G-C|1
PHHCPPQHATKLLQVLEATRVNR
>ENST00000427750.2|SNV-22199-G-T|2
MLAAISSKAVARR
>ENST00000550385.1|SNV-17622-C-A|6
FTIERIKR
>ENST00000514093.5|SNV-17624-G-C|3
CSVCPDYDLCSVCDGK
>FUSION-ENST00000425966.6:569-ENST00000196551.8:6971|29
GIQNNAVWTPLQVLVNAIINSGPR
>ENST00000673713.1|SNV-21087-C-A|5
IEIGCEDKTLAFK
>ENST00000506507.5|SNV-43556-G-A|4
MLCFSGGGYLNIKASTFPVHQQK
>ENST00000422127.5|SNV-163027-C-G|5
SILVMRSIPELLRGPADSPSLGVAR
>ENST00000558274.1|SNV-205886-G-C|1
CLEIEILSSFCSPLLMR
>ENST00000434848.5|MNV-3775-GGCGC-G|3
GWLPPLLQRPWRGLLCLCGHHAR
>ENST00000389658.4|SNV-137196-A-G|2
ANRFQENAVEITR
>FUSION-ENST00000492719.5:2283-ENST00000464611.1:36221|3
EIPSPSSRSDIPQSSQCGRGL
>ENST00000518542.1|SNV-337638-C-T|1
EATSFSFSVMWIST
>ENST00000322348.5|SNV-22534-A-G|6
MKIFECYFK
>ENST00000587305.1|SNV-186690-C-A|1
ASGPSPSGAETRLCLPPGPALR
>ENST00000522202.5|MNV-3775-GGCGC-G|1
GAILMSSRGRC
>ENST00000333127.4|SNV-1568-G-T|4
QAALIAYATRERALIK
>ENST00000555937.1|SNV-32750-G-T|2
CEWQNDKFR
>ENST00000337343.8|SNV-181319-G-T|3
HDIIGAELLHLER
>ENST00000397386.7|SNV-63648-C-A|1
GEAPPDSPVVYSDRAGYNK
>ENST00000359193.3|SNV-86-C-A|2
YSRAGLQFPVGR
>ENST00000651070.1|MNV-29523-AGCTATGAGCGTGT-A|3
NFGQQPIFVFLLSTRAGR
>ENST00000290722.1|SNV-6862-G-A|1
ICPNIIKRSAWEAR
>ENST00000545926.1|MNV-76328-GCTTCCGAAGATCAGA-G|2
TCAGVICSGDATWGLR
>ENST00000647043.1|SNV-11175-T-G|8
SRMILGEYTGRPRDR
>ENST00000304735.4|SNV-9472-G-A|5
IRHIQPGAFDTLNR
>ENST00000375206.6|SNV-71001-G-T|2
SGRIPIMKK
>ENST00000397386.7|SNV-63648-C-A|3
EVEYVCELCKGEAPPDSPVVYSDR
>ENST00000336755.9|SNV-236588-G-A|2
TQKPSKPFHHSSHYHTSREDK
>ENST00000485113.5|MNV-29523-AGCTATGAGCGTGT-A|16
MGYENITKESRATGWFCER
>ENST00000551915.5|SNV-280114-G-T|11
MPRQFAPQSLYNIMGEAYMR
>ENST00000225538.4|SNV-13136-G-A|5
FKVNRHNLVEEVNAAHMK
>ENST00000550385.1|SNV-17622-C-A|4
LRDLNNIEK
>ENST00000550385.1|SNV-17622-C-A|19
MLFYWDVCVLLR
>ENST00000433119.5|MNV-3775-GGCGC-G|7
RTCWWCTR
>ENST00000287814.5|SNV-1989-G-C|2
MFKAFEKVK
>ENST00000359193.3|SNV-86-C-A|3
TRYSRAGLQFPVGR
>ENST00000614075.4|SNV-20285-C-A|2
IVALMETYSPSLPKSLYR
>ENST00000636298.1|SNV-687145-T-C|5
MAKAKTSGK
>ENST00000290295.8|MNV-743-AA-A|5
SARLPSGFR
>ENST00000485113.5|MNV-29523-AGCTATGAGCGTGT-A|10
ESRATGWFCERR
>ENST00000483378.1|SNV-21413-G-C|3
SLCCSWR
>ENST00000545926.1|MNV-76328-GCTTCCGAAGATCAGA-G|4
RTCAGVICSGDATWGLR
>ENST00000550385.1|SNV-17622-C-A|1
DLNNIEKGYAVLK
>FUSION-ENST00000668333.1:648-ENST00000557906.5:38360|9
AWSLRRPGPGSPAHSGGVQTR
>ENST00000485113.5|MNV-29523-AGCTATGAGCGTGT-A|20
ILQRKAGLQDGSVR
>ENST00000555447.5|SNV-158723-A-C|5
KKYQPKPAVAHTAAR
>ENST00000550385.1|SNV-17622-C-A|3
LRDLNNIEKGYAVLK
>ENST00000336755.9|SNV-236588-G-A|1
TQKPSKPFHHSSHYHTSREDKSPK
>ENST00000382044.9|SNV-89573-T-G|1
QTGTPVCEEDGDAGLGIRQGGK
>FUSION-ENST00000526145.6:107368-ENST00000470119.1:2928|6
TSRGRSYFFSK
>ENST00000590474.7|SNV-91097-C-A|2
KPGLKIPK
>FUSION-ENST00000492719.5:2283-ENST00000464611.1:36221|5
EIPSPSSRSDIPQSSQCGR
>ENST00000216294.5|SNV-4468-G-T|4
FGTIFCGRMINLEK
>ENST00000547043.1|SNV-20203-C-T|3
DLTEFPK
>ENST00000329138.9|SNV-12524-G-A|1
ALQNTVTTFVNRMKSNHMR
>ENST00000496099.1|SNV-236588-G-A|4
TQKPSKPFHHSSHYHTSREDKS
>ENST00000550385.1|SNV-17622-C-A|14
SLADLCFR
>ENST00000290722.1|SNV-6862-G-A|5
KICPNIIK
>ENST00000486102.5|SNV-1696-A-G|7
DPGSQALCRRSC
>ENST00000220592.10|SNV-86478-C-A|3
LVVVILPGK
>ENST00000672548.1|SNV-44580-C-T|2
LPQRGCPGDGPEAGRPADKI
>ENST00000555937.1|SNV-32750-G-T|3
CEWQNDK
>ENST00000404548.5|MNV-3775-GGCGC-G|6
TCWWCTRGAILMSSR
>ENST00000312600.4|SNV-1082-G-T|2
AALYVGDLDPDVTEDILYK
>ENST00000646334.1|SNV-143312-G-A|8
IESGSFGTVYKGKWHGK
>ENST00000480578.1|SNV-4245-C-T|7
LSALRRDVWSCLAETTVSV
>ENST00000550385.1|SNV-17622-C-A|9
PKFTIER
>ENST00000560079.7|SNV-34388-C-G|2
GSDLPADPHNCGK
>ENST00000404548.5|MNV-3775-GGCGC-G|4
GAILMSSRGHQAEGGAGVGHR
>ENST00000519125.1|SNV-20063-G-T|4
RSFLLSIFCCYILAKEER
>ENST00000308251.5|SNV-2787-G-C|4
KLEELEDLAKLHR
>ENST00000458642.5|MNV-3775-GGCGC-G|6
LVEGRPRRR
>ENST00000475012.5|SNV-706217-T-C|2
IWEQNTGITVMITNLVEKGR
>ENST00000644120.1|SNV-143312-G-A|10
FLMGRLQWDKELNLDHLEQSTR
>ENST00000646334.1|SNV-143312-G-A|1
ELNLDHLEQSTRESGMVSM
>ENST00000333127.4|SNV-1568-G-T|3
ERALIKLQSLVR
>ENST00000329008.9|SNV-636697-A-G|3
RILYHAFRDHLTMK
>ENST00000420283.3|SNV-314-G-A|2
VPVAGSRGSAATKAGQEDAPPSTK
>ENST00000571720.2|SNV-34547-A-T|7
NPILVRNVGNTSAEVQLLLNTR
>ENST00000409404.6|SNV-448572-G-A|3
DRFLIDSNGQIITTERLDR
>ENST00000333229.6|SNV-115398-G-C|2
SQTFKQR
>ENST00000511829.5|SNV-64805-C-T|4
MVQITPETMNGLRLAL
>ENST00000497924.5|SNV-236588-G-A|1
SLLSPFTIHHITTRQEKT
>ENST00000433119.5|MNV-3775-GGCGC-G|13
EEKLLSDSMLVEGRPR
>ENST00000426540.6|SNV-15935-A-G|2
VFGYSSSLMVHQR
>ENST00000623527.4|SNV-13750-C-G|4
IVDLNNHPPTFYGESGR
>ENST00000651671.1|SNV-40231-G-A|1
CLNSGTCISGPR
>ENST00000238651.9|SNV-1859-C-G|4
MAATLILEPAGRCCWDEAVRIAVR
>ENST00000066544.8|INDEL-57132-C-CC|9
ALDINPSK
>ENST00000254759.8|SNV-69-T-G|1
GPGGCNTKAARPLISSAVYVK
>ENST00000498127.5|MNV-37314-TTAT-T|1
TLQQQINHMDPPGKNR
>ENST00000327216.4|SNV-214-C-A|1
HLSFVDLCFSSNVTPKMLEIFLSEK
>ENST00000470571.1|SNV-3553-C-T|3
CGMFALQTFVMHSHR
>ENST00000398125.5|SNV-55520-C-G|2
SRSPGSPVGEGTGSPAK
>ENST00000521098.2|SNV-48343-A-G|4
APPVSDPEDSQGPAAGSSDEPGK
>ENST00000488819.1|SNV-9226-T-C|8
ASRLYCLDLQHNPSCHHTAR
>ENST00000311936.8|SNV-5587-G-A|2
TEYKLVVVGADGVGK
>ENST00000290295.8|MNV-743-AA-A|18
TARGSCGSWSGSMRLTSSSPR
>FUSION-ENST00000358039.9:9985-ENST00000372692.8:7746|37
NRENETSRQNLSEK
>ENST00000474889.6|SNV-706217-T-C|3
MIWEQNTGITVMITNLVEK
>ENST00000636298.1|SNV-687145-T-C|4
AKAKTSGK
>ENST00000431818.6|SNV-43556-G-A|1
ASTFPVHQQKLQGFVVGYNGSK
>ENST00000312600.4|SNV-1082-G-T|4
YLKAALYVGDLDPDVTEDILYK
>ENST00000457726.5|SNV-1696-A-G|2
LTSDAERSR
>ENST00000281513.10|SNV-87236-T-C|1
LVSLRPTTPEELYQRK
>ENST00000005558.8|SNV-34056-C-T|5
RMTLTDSIECCLK
>ENST00000636298.1|SNV-687145-T-C|2
TSGKWLK
>FUSION-ENST00000229239.10:2283-ENST00000464611.1:36221|1
LVINGNPITIFQE
>FUSION-ENST00000584177.5:648-ENST00000557906.5:38360|2
ENWVWMR
>ENST00000333229.6|SNV-115398-G-C|1
SQTFKQRQNCK
>ENST00000290295.8|MNV-743-AA-A|12
LTSSSPRTRGAR
>ENST00000374530.7|SNV-640192-G-C|6
QVLQSTQSPRTKNAPSLPSTTCYK
>ENST00000308251.5|SNV-2787-G-C|2
LEELEDLAKLHR
>ENST00000514093.5|SNV-17624-G-C|4
YKCSVCPDYDLCSVCDGKGLHR
>ENST00000474675.1|SNV-171594-C-G|1
KGLNGQKPSGATEPITVK
>ENST00000389378.6|SNV-28549-G-T|3
GPYRIYDPGGSVPSGEASSAFER
>ENST00000433119.5|MNV-3775-GGCGC-G|12
EEKLLSDSMLVEGRPRR
>ENST00000614075.4|SNV-20285-C-A|5
QYGHMKIVALMETYSPSLPK
>ENST00000290722.1|SNV-6862-G-A|4
KICPNIIKR
>ENST00000420283.3|SNV-314-G-A|3
VPVAGSRGSAATK
>ENST00000221086.8|SNV-228-A-T|2
QDNTEELWLLLSNIDAIDK
>ENST00000598846.1|SNV-2864-T-G|1
DREEREELQLQPGR
>ENST00000379935.8|INDEL-31582-G-GA|2
LETMKTEFLHVK
>ENST00000066544.8|INDEL-57132-C-CC|6
FSFTLPHWSSSTCTEKIR
>ENST00000555447.5|SNV-158723-A-C|1
YQPKPAVAHTAAREQVIK
>ENST00000066544.8|INDEL-57132-C-CC|11
QEKFSLAEMHFQKALDINPSK
>ENST00000650785.1|MNV-99422-AGCTATGAGCGTGT-A|2
ATGWFCERRR
>ENST00000308251.5|SNV-2787-G-C|1
LEELEDLAKLHREDVLR
>ENST00000382044.9|SNV-89573-T-G|INDEL-89582-G-GG|2
GVRQTGDASV
>ENST00000496384.7|SNV-143312-G-A|1
IESGSFGTVYKGKWHGDVAVK
>ENST00000316399.10|SNV-398374-G-T|1
QATSPFSCAADGEDAMTQDLTSREK
>ENST00000435029.6|SNV-2262-G-T|2
DALHKQR
>ENST00000433119.5|MNV-3775-GGCGC-G|10
LLSDSMLVEGRPRR
>ENST00000638924.1|SNV-26-T-A|8
MASMFERR
>FUSION-ENST00000480988.5:9985-ENST00000372692.8:7746|46
MKPADRICQK
>ENST00000329008.9|SNV-636697-A-G|2
ILYHAFR
>ENST00000622407.4|SNV-1859-C-G|6
AATLILEPAGRCCWDEAVR
>ENST00000304735.4|SNV-9472-G-A|1
HIQPGAFDTLNRLLELKLQDNELR
>ENST00000550859.5|SNV-4488-A-G|6
AALRFPESITR
>ENST00000373765.5|SNV-2119-G-A|1
IQPLSTGTMTGLAIQFTITK
>ENST00000470571.1|SNV-3553-C-T|2
CGMFALQTFVMHSHRSPDK
>ENST00000378832.1|SNV-10397-A-G|1
CITAELKALEIPFHNR
>ENST00000290295.8|MNV-743-AA-A|4
SARLPSGFRTAGSK
>ENST00000550164.6|SNV-4488-A-G|1
VDRNVEMFMTIEK
>FUSION-ENST00000668333.1:648-ENST00000557906.5:38360|1
DPVPRPTVGVCKPERTGCG
>ENST00000220592.10|SNV-86478-C-A|8
HLKNTYAGLK
>ENST00000524607.6|SNV-166075-C-T|2
FGEVVVARPGSGDGDSDQSR
>ENST00000225538.4|SNV-13136-G-A|3
VNRHNLVEEVNAAHMKTCLFHK
>FUSION-ENST00000668333.1:648-ENST00000557906.5:38360|16
AAVEMAWLPGSCARVAFAAGAAAR
>ENST00000485113.5|MNV-29523-AGCTATGAGCGTGT-A|12
AGLQDGSVRGEERHLAIK
>FUSION-ENST00000668333.1:648-ENST00000557906.5:38360|28
MEVGSLGIWE
>ENST00000281513.10|SNV-87236-T-C|5
TITKNYRLVSLRPTTPEELYQR
>ENST00000605935.5|SNV-21299-C-T|4
SPEKVSLFSNSSSNKESK
>ENST00000482335.1|SNV-640192-G-C|2
MPHHCPPQHATKLLQVLEATRVNR
>ENST00000456329.7|INDEL-25893-A-AA|1
NESVTTVNKKTEN
>ENST00000486102.5|SNV-9220-G-A|7
MGSGGHR
>FUSION-ENST00000425966.6:569-ENST00000196551.8:6971|35
DPSAGPGER
>ENST00000555937.1|SNV-32750-G-T|4
CELRCEWQNDKFR
>ENST00000504467.5|SNV-29810-G-A|1
TLISYVVSHK
>FUSION-ENST00000425966.6:569-ENST00000196551.8:6971|30
MGIQNNAVWTPLQVLVNAIINSGPR
>ENST00000482234.1|SNV-37071-A-G|2
MHPETCTVLGLQQVKILGWAKPPK
>ENST00000304735.4|SNV-9472-G-A|2
HIQPGAFDTLNRLLELK
>ENST00000571720.2|SNV-34547-A-T|1
WEILQPKFSSY
>ENST00000228928.12|SNV-10511-G-A|1
SLNAMYPR
>ENST00000361293.10|MNV-29523-AGCTATGAGCGTGT-A|1
VLLFSQMTQMLDILQDYMDYRGYR
>ENST00000570867.5|INDEL-12656-T-TG|5
VAQALNRLGPFDGLAWFQPR
>ENST00000225538.4|SNV-13136-G-A|2
HNLVEEVNAAHMK
>ENST00000360620.7|SNV-7713-A-G|1
LNGSSLHLEWSAPLGSGGR
>ENST00000496384.7|SNV-143312-G-A|2
IESGSFGTVYKGK
>ENST00000429071.5|SNV-34056-C-T|1
MTLTDSIECCLKKGNALIFESQTYN
>FUSION-ENST00000668333.1:648-ENST00000557906.5:38360|4
MDHSFVVGPHLPEPGVCEGR
>ENST00000290722.1|SNV-6862-G-A|2
ICPNIIKR
>ENST00000497399.1|SNV-259-G-C|3
PHAHPTPR
>ENST00000290295.8|MNV-743-AA-A|19
TARGSCGSWSGSMR
>ENST00000394277.7|SNV-27708-C-A|2
MSIDELSPCEEEAPPSPAEDEHNK
>FUSION-ENST00000668333.1:648-ENST00000557906.5:38360|3
DHSFVVGPHLPEPGVCEGR
>ENST00000590803.5|SNV-20285-C-A|5
ETYSPSLPK
>ENST00000482234.1|SNV-37071-A-G|5
HSSWITTGEDSGVGETSK
>ENST00000570867.5|INDEL-12656-T-TG|3
GCASSPCVCPGPGR
>ENST00000348403.10|SNV-120787-G-T|1
NMKRNLR
>ENST00000550859.5|SNV-4488-A-G|5
MAALRFPESITRGPQCGNVYDH
>ENST00000323563.8|SNV-14306-A-G|1
TDGLKKR
>ENST00000366618.8|SNV-326907-C-T|1
IFWGVAVVLCVCSSWVGSTQLAK
>ENST00000336596.7|SNV-102654-G-T|1
GFYLAFQDVGACFALVSVRVYFKK
>ENST00000396651.8|SNV-2808-A-G|1
IQKKCDER
>ENST00000644120.1|SNV-143312-G-A|4
ELNLDHLEQSTRESGMVMWQ
>ENST00000672548.1|SNV-44580-C-T|1
GCPGDGPEAGRPADKI
>ENST00000322734.2|SNV-16714-G-A|1
YNECGKAFTSNRNLVDHQR
>ENST00000337343.8|SNV-181319-G-T|4
DIFIRHDIIGAELLHLERR
>ENST00000336755.9|SNV-236588-G-A|3
TQKPSKPFHHSSHYHTSR
>ENST00000262395.10|SNV-5160-A-G|5
RLQEAKAKPNLECFGPAFYTHK
>FUSION-ENST00000526145.6:107368-ENST00000470119.1:2928|1
SSWVYKNYLTL
>ENST00000508628.6|SNV-86892-G-A|3
CQVHPNFR
>ENST00000245796.11|SNV-28568-G-C|2
DEREGAHPQESLPCTLAPCPWR
>ENST00000482335.1|SNV-640192-G-C|7
NAPSLPSTTCYKTAPGPRGHTG
>FUSION-ENST00000425966.6:569-ENST00000196551.8:6971|32
HHQQWSPGGLHTHWARR
>ENST00000382044.9|SNV-89573-T-G|INDEL-89582-G-GG|1
QTGDASV
>ENST00000576518.1|SNV-129628-C-T|3
QWCLGTR
>ENST00000431818.6|SNV-43556-G-A|2
ASTFPVHQQK
>ENST00000404548.5|MNV-3775-GGCGC-G|5
GAILMSSR
>ENST00000570495.5|SNV-34547-A-T|5
IHTGEKPYSCKECGKYFSR
>ENST00000651407.1|MNV-29523-AGCTATGAGCGTGT-A|1
LKPGVIGK
>ENST00000551915.5|SNV-280114-G-T|6
QFAPQSLYNIMGEAYMRLSK
>ENST00000322734.2|SNV-16714-G-A|3
EKPYKYNECGKAFTSNR
>ENST00000555937.1|SNV-32750-G-T|12
NSQPQCIVCVNYVVSGRMINLEK
>ENST00000382044.9|SNV-89573-T-G|3
GVRQTGTPVCEEDGDAGLGIRQGGK
>ENST00000254759.8|SNV-69-T-G|2
GPGGCNTK
>ENST00000427750.2|SNV-22199-G-T|3
LAAISSKAVAR
>FUSION-ENST00000229239.10:2283-ENST00000464611.1:36221|2
AENGKLVINGNPITIFQE
>ENST00000570867.5|INDEL-12656-T-TG|4
LGPFDGLAWFQPR
>ENST00000521098.2|SNV-48343-A-G|1
APPVSDPEDSQGPAAGSSDEPGKRR
>ENST00000590803.5|SNV-20285-C-A|4
METYSPSLPKSLYR
>ENST00000359193.3|SNV-86-C-A|4
AKTRYSR
>ENST00000651151.1|MNV-99422-AGCTATGAGCGTGT-A|7
LLAFLYSGLQDGSVR
>ENST00000485113.5|MNV-29523-AGCTATGAGCGTGT-A|19
KAGLQDGSVR
>ENST00000421743.6|SNV-5584-G-A|1
EETSQNMLEPTITCFDEAQKK
>ENST00000402271.5|MNV-3775-GGCGC-G|15
GAILMSSSFCLSVWR
>ENST00000533468.5|INDEL-115691-G-GATG|1
MMMMMMMLPHHQ
>ENST00000550164.6|SNV-4488-A-G|4
RYDFQNPSRVDR
>ENST00000457726.5|SNV-1696-A-G|4
SYRLTSDAERSR
>ENST00000369002.9|SNV-60552-A-G|2
LTRQAMAEVFEK
>ENST00000466459.5|SNV-34056-C-T|5
TLTDSIECCLK
>ENST00000245796.11|SNV-28568-G-C|1
EGAHPQESLPCTLAPCPWR
>ENST00000519125.1|SNV-20063-G-T|5
RSFLLSIFCCYILAK
>FUSION-ENST00000535549.5:107368-ENST00000470119.1:2928|3
RYAYRFDFQGLAQACQPPPAHA
>ENST00000674111.1|SNV-21087-C-A|4
SIFGNAVSREMIEIGCEDK
>ENST00000590474.7|SNV-91097-C-A|3
RKPGLKIPK
>ENST00000290295.8|MNV-743-AA-A|20
NAFRTARGSCGSWSGSMR
>ENST00000468468.5|SNV-19865-G-A|1
LYHGHRLR
>ENST00000220592.10|SNV-86478-C-A|9
YAQGADSVEPMFRHLKNTYAGLK
>ENST00000642875.1|SNV-143312-G-A|1
IESGSFGTVYKGKWHDK
>ENST00000238651.9|SNV-1859-C-G|2
CCWDEAVRIAVR
>ENST00000371627.5|SNV-59052-A-T|2
RIEVSEENHNHANER
>ENST00000644120.1|SNV-143312-G-A|7
LQWDKELNLDHLEQSTR
>ENST00000539282.5|SNV-47234-C-A|1
SAAALARQDCSNG
>ENST00000492556.5|SNV-1140-G-A|3
RDVHHTCGAVAGAPAVRSLPR
>ENST00000397386.7|SNV-63648-C-A|2
GEAPPDSPVVYSDR
>ENST00000514093.5|SNV-17624-G-C|1
CSVCPDYDLCSVCDGKGLHRGHTK
>ENST00000590474.7|SNV-91097-C-A|1
KPGLKIPKEAFEQPQTSSTPPR
>ENST00000287814.5|SNV-1989-G-C|4
QIKMFKAFEK
>ENST00000264335.13|MNV-35231-TCCT-T|3
NLSVAYK
>ENST00000268893.10|SNV-20202-C-G|4
ANSGPKPYPRLPAWEKGEAER
>ENST00000521098.2|SNV-48343-A-G|2
APPVSDPEDSQGPAAGSSDEPGKR
>ENST00000481477.5|SNV-33741-C-A|8
MPLCRAGHLCTRSVPGPAES
>ENST00000638924.1|SNV-26-T-A|3
FERRSHSSSVLSCR
>ENST00000475012.5|SNV-706217-T-C|1
IWEQNTGITVMITNLVEKGRR
>ENST00000480578.1|SNV-4245-C-T|2
LLFQCDSK
>ENST00000561311.5|INDEL-262713-C-CA|2
KRQDTVTR
>FUSION-ENST00000668333.1:648-ENST00000557906.5:38360|17
AAVEMAWLPGSCAR
>ENST00000404548.5|MNV-3775-GGCGC-G|3
GAILMSSRGHQAEGGAGVGHRG
>ENST00000435029.6|SNV-2262-G-T|5
RLKDALHK
>ENST00000469398.5|MNV-35231-TCCT-T|7
MDVELTVEERNLSVAYK
>ENST00000673713.1|SNV-21087-C-A|6
MIEIGCEDKTLAFK
>ENST00000434848.5|MNV-3775-GGCGC-G|4
GWLPPLLQRPWR
>ENST00000389378.6|SNV-28549-G-T|1
IYDPGGSVPSGEASSAFERLVK
>ENST00000467370.5|SNV-92194-G-T|1
QALCFSTR
>FUSION-ENST00000480988.5:9985-ENST00000372692.8:7746|43
KPADRICQKK
>ENST00000461038.5|SNV-236588-G-A|1
SLLSPFTIHHITTRQEKTSLPR
>ENST00000543445.5|SNV-2299-G-C|1
HQLIYNLLKEEQTPQNK
>ENST00000395631.6|INDEL-92740-A-AA|4
RTYWNCIQQTDSDGCQHWR
>ENST00000648994.1|SNV-39758-C-T|3
EVISLEKLNVGNERYVFEAVI
>ENST00000486102.5|SNV-9220-G-A|5
GSGGHRELPD
>ENST00000518542.1|SNV-337638-C-T|4
DLMLEPASGREATSFSFSVMWIST
>ENST00000555937.1|SNV-32750-G-T|1
CEWQNDKFRK
>ENST00000285243.7|SNV-8035-T-A|4
KIMGVEEEEDDDDDDDNLPQLK
>ENST00000570495.5|SNV-34547-A-T|1
YFSRSSALTKHQR
>ENST00000246174.6|SNV-3093-C-G|4
VNGKTQAEAVGEAELK
>ENST00000550051.5|SNV-15576-C-A|4
QIEALDPTMRLPRRPLR
>FUSION-ENST00000668333.1:648-ENST00000557906.5:38360|20
GRRAAVEMAWLPGSCAR
>ENST00000254759.8|SNV-69-T-G|4
VRGPGGCNTK
>ENST00000262133.11|INDEL-31582-G-GA|2
HLNQIEEQILDHLAWKPESPLWEKN
>ENST00000674074.1|SNV-172734-G-T|1
NVVFSEDEMKKFL
>ENST00000389658.4|SNV-137196-A-G|4
LPGIALELSELRNKANR
>ENST00000545926.1|MNV-76328-GCTTCCGAAGATCAGA-G|1
TCAGVICSGDATWGLRLVGGSNR
>ENST00000374530.7|SNV-640192-G-C|4
TKNAPSLPSTTCYKTAPGK
>ENST00000543445.5|SNV-2299-G-C|2
HQLIYNLLK
>ENST00000550385.1|SNV-17622-C-A|16
LFYWDVCVLLRSLADLCFR
>ENST00000458642.5|MNV-3775-GGCGC-G|10
LVEGRPR
>ENST00000647043.1|SNV-11175-T-G|12
SSAPIFTVIMSRMILGEYTGRPRDR
>ENST00000614075.4|SNV-20285-C-A|4
QYGHMKIVALMETYSPSLPKSLYR
>ENST00000605935.5|SNV-21299-C-T|1
VSLFSNSSSNKESKVNNEK
>ENST00000519125.1|SNV-20063-G-T|6
SGGLCCCRRSFLLSIFCCYILAK
>ENST00000647043.1|SNV-11175-T-G|13
SSAPIFTVIMSRMILGEYTGRPR
>ENST00000551915.5|SNV-280114-G-T|7
QFAPQSLYNIMGEAYMR
>ENST00000540430.5|SNV-2299-G-C|3
SNMATLKHQLIYNLLKEEQTPQNK
>ENST00000561311.5|INDEL-262713-C-CA|3
EEGTGTLKKR
>FUSION-ENST00000668333.1:648-ENST00000557906.5:38360|14
AWLPGSCAR
>ENST00000434848.5|MNV-3775-GGCGC-G|1
GLLCLCGHHARHQVSV
>ENST00000336596.7|SNV-102654-G-T|2
GFYLAFQDVGACFALVSVRVYFK
>ENST00000610727.1|SNV-152069-C-T|2
NFSFMNSGMER
>ENST00000614075.4|SNV-20285-C-A|1
IVALMETYSPSLPKSLYRSPEK
>ENST00000486102.5|SNV-9220-G-A|4
MARHGQR
>ENST00000348403.10|SNV-120787-G-T|2
DPNKNMKR
>ENST00000005558.8|SNV-34056-C-T|1
MTLTDSIECCLKKGK
>ENST00000382044.9|SNV-89573-T-G|5
KGVRQTGTPVCEEDGDAGLGIR
>ENST00000285243.7|SNV-8035-T-A|3
KIMGVEEEEDDDDDDDNLPQLKK
>ENST00000555937.1|SNV-32750-G-T|6
CELRCEWQNDK
>ENST00000550051.5|SNV-15576-C-A|5
QIEALDPTMRLPR
>ENST00000448907.7|SNV-171594-C-G|1
IEAEEAMKGLNGQKPSGATEPITVK
>ENST00000285243.7|SNV-8035-T-A|2
IMGVEEEEDDDDDDDNLPQLK
>ENST00000373394.8|SNV-91508-A-G|2
AVGVVPQDAVLFR
>ENST00000550385.1|SNV-17622-C-A|17
MLFYWDVCVLLRSLADLCFR
>ENST00000345127.9|SNV-125421-G-T|1
FPGLSGNSDDTLSRKLDDLSLSR
>ENST00000550385.1|SNV-17622-C-A|18
LFYWDVCVLLR
>ENST00000650785.1|MNV-99422-AGCTATGAGCGTGT-A|12
KCVDHPYLFDGYR
>ENST00000547824.1|SNV-5570-C-A|1
KGVIRIA
>ENST00000483378.1|SNV-21413-G-C|1
SLCCSWREINSSAAVCLSRLSSL
>ENST00000590803.5|SNV-20285-C-A|10
KIVALMETYSPSLPKSLYR
>ENST00000434848.5|MNV-3775-GGCGC-G|5
GAILMSSRGWLPPLLQRPWR
>ENST00000469398.5|MNV-35231-TCCT-T|5
MDVELTVEERNLSVAYKNVIGAR
>ENST00000422127.5|SNV-163027-C-G|2
GPADSPSLGVAR
>ENST00000066544.8|INDEL-57132-C-CC|3
IREGFGYPKQSHCH
>ENST00000370456.5|SNV-16347-A-C|5
LIQGNNPRVHTSNFPR
>ENST00000491115.6|SNV-165-A-C|2
KHLVVPGDPITTDTGFMR
>ENST00000651407.1|MNV-29523-AGCTATGAGCGTGT-A|3
AACPNCHLSKEVRLKPGVIGK
>ENST00000498127.5|MNV-37314-TTAT-T|6
MTLPKTLQQQINHMDPPGK
>ENST00000555937.1|SNV-32750-G-T|11
MINLEKNMFTK
>ENST00000482234.1|SNV-37071-A-G|6
MHSSWITTGEDSGVGETSK
>ENST00000374530.7|SNV-640192-G-C|2
NAPSLPSTTCYKTAPGK
>ENST00000475650.1|SNV-12064-G-A|1
SASGNSHPWAPPPASSASLASR
>ENST00000482335.1|SNV-640192-G-C|5
PHHCPPQHATK
>ENST00000642875.1|SNV-143312-G-A|5
ELNLDHLEQSTRESGMTR
>ENST00000392070.7|SNV-66725-C-T|3
ASALQSDEGSDIDSEPDLPLK
>ENST00000322734.2|SNV-16714-G-A|5
REKPYKYNECGK
>FUSION-ENST00000668333.1:648-ENST00000557906.5:38360|12
AWLPGSCARVAFAAGAAAR
>ENST00000485113.5|MNV-29523-AGCTATGAGCGTGT-A|11
ESRATGWFCER
>ENST00000519125.1|SNV-20063-G-T|3
SFLLSIFCCYILAK
>ENST00000290295.8|MNV-743-AA-A|14
LTSSSPR
>ENST00000264657.9|MNV-58793-AGA-A|1
CSSQRIPEI
>ENST00000492556.5|SNV-1140-G-A|9
MFTILAER
>ENST00000287814.5|SNV-1989-G-C|3
MFKAFEK
>ENST00000433119.5|MNV-3775-GGCGC-G|2
SPPLSSSPTSLCRGR
>ENST00000555937.1|SNV-32750-G-T|10
MINLEKNMFTKEALALAWR
>ENST00000482234.1|SNV-37071-A-G|3
HPETCTVLGLQQVK
>FUSION-ENST00000480988.5:9985-ENST00000372692.8:7746|41
ICQKKNSK
>ENST00000673713.1|SNV-21087-C-A|1
PQPWTIFAPSLEMLLVEK
>ENST00000300850.5|SNV-3950-G-A|2
AGGASSGREAK
>FUSION-ENST00000668333.1:648-ENST00000557906.5:38360|10
ATSARAWSLR
>ENST00000495386.5|SNV-174425-C-A|1
IQDLDTTDTGYY
>ENST00000474889.6|SNV-706217-T-C|1
MIWEQNTGITVMITNLVEKGRR
>ENST00000551915.5|SNV-280114-G-T|10
MPRQFAPQSLYNIMGEAYMRLSK
>ENST00000375206.6|SNV-71001-G-T|3
SGRIPIMK
>ENST00000337343.8|SNV-181319-G-T|5
DIFIRHDIIGAELLHLER
>ENST00000253083.9|SNV-26970-G-A|1
QHYVLAGASGSPGEEVTIRPSTAPR
>ENST00000371627.5|SNV-59052-A-T|1
IEVSEENHNHANER
>ENST00000550859.5|SNV-4488-A-G|1
GPQCGNVYDH
>ENST00000355426.8|SNV-46335-C-G|1
GEQCVDIDECTIPPYCHQRCVNTPG
>ENST00000674111.1|SNV-21087-C-A|1
EMIEIGCEDKTLAFK
>ENST00000378832.1|SNV-10397-A-G|4
EAHKCITAELK
>ENST00000485113.5|MNV-29523-AGCTATGAGCGTGT-A|15
GYENITKESRATGWFCER
>FUSION-ENST00000492719.5:2283-ENST00000464611.1:36221|1
SDIPQSSQCGRGL
>ENST00000419234.9|SNV-20203-C-T|2
SEDGASLPVMDLTEFPK
>ENST00000504467.5|SNV-29810-G-A|2
KTLISYVVSHK
>ENST00000264657.9|MNV-58793-AGA-A|2
LWGRCSSQRIPEI
>ENST00000290295.8|MNV-743-AA-A|13
LTSSSPRTR
>ENST00000264335.13|MNV-35231-TCCT-T|5
KVAGMDVELTVEERNLSVAYK
>ENST00000483378.1|SNV-21413-G-C|4
GWGEGSRSLCCSWR
>ENST00000518542.1|SNV-337638-C-T|2
LEPASGREATSFSFSVMWIST
>ENST00000482234.1|SNV-37071-A-G|4
MHPETCTVLGLQQVK
>ENST00000475650.1|SNV-12064-G-A|5
LHGSRAIHEERQR
>ENST00000005558.8|SNV-34056-C-T|3
MTLTDSIECCLK
>ENST00000264657.9|MNV-58793-AGA-A|4
VCIDKLWGRCSSQR
>FUSION-ENST00000526145.6:107368-ENST00000470119.1:2928|4
GRSYFFSKSSWVYK
>ENST00000066544.8|INDEL-57132-C-CC|4
IREGFGYPK
>ENST00000521098.2|SNV-48343-A-G|5
MAPPVSDPEDSQGPAAGSSDEPGK
>ENST00000251810.8|SNV-20063-G-T|3
VVAFAAVEGVFFSVSFAAIFWLK
>ENST00000551915.5|SNV-280114-G-T|1
ACTTLWVKHICV
>ENST00000555937.1|SNV-32750-G-T|8
INLEKNMFTKEALALAWR
>ENST00000433855.1|SNV-90063-C-A|1
EDEGCMPEGGEDEKPLPSQPFQR
>ENST00000398125.5|SNV-55520-C-G|3
AKSRSPGSPVGEGTGSPAK
>ENST00000251810.8|SNV-20063-G-T|2
VVAFAAVEGVFFSVSFAAIFWLKK
>ENST00000290295.8|MNV-743-AA-A|11
TRGARSR
>ENST00000651151.1|MNV-99422-AGCTATGAGCGTGT-A|6
LLAFLYSGLQDGSVRGEER
>ENST00000550859.5|SNV-4488-A-G|2
FPESITRGPQCGNVYDH
>ENST00000285243.7|SNV-8035-T-A|1
IMGVEEEEDDDDDDDNLPQLKK
>FUSION-ENST00000668333.1:648-ENST00000557906.5:38360|13
MAWLPGSCARVAFAAGAAAR
>ENST00000610727.1|SNV-152069-C-T|1
NFSFMNSGMERLIS
>ENST00000550066.5|SNV-174425-C-A|15
DPNDPLGPLDGQDGPIPTLK
>ENST00000557667.5|INDEL-17126-C-CTGC|2
ALESNCQALLLLLLLPPPPR
>ENST00000590803.5|SNV-20285-C-A|3
ETYSPSLPKSLYR
>ENST00000481477.5|SNV-33741-C-A|5
QSRTPVHSLR
>ENST00000492556.5|SNV-1140-G-A|4
RDVHHTCGAVAGAPAVR
>ENST00000550859.5|SNV-4488-A-G|4
AALRFPESITRGPQCGNVYDH
>ENST00000506507.5|SNV-43556-G-A|3
LCFSGGGYLNIKASTFPVHQQK
>ENST00000066544.8|INDEL-57132-C-CC|7
FSFTLPHWSSSTCTEK
>FUSION-ENST00000475947.7:648-ENST00000557906.5:38360|27
ELGVDEVTIVNILTNRSNAQR
>ENST00000313599.7|MNV-76328-GCTTCCGAAGATCAGA-G|1
TCAGVICSDKADLDLR
>ENST00000555447.5|SNV-158723-A-C|4
KYQPKPAVAHTAAR
>ENST00000256339.8|SNV-288726-C-T|1
QNSATRPDNSEIPENPAMEGFSDAR
>FUSION-ENST00000582911.5:648-ENST00000557906.5:38360|29
FPGPQWGCANPR
>FUSION-ENST00000535549.5:107368-ENST00000470119.1:2928|2
YAYRFDFQGLAQACQPPPAHA
>ENST00000650785.1|MNV-99422-AGCTATGAGCGTGT-A|13
LQNILSQLRKCVDHPYLFDGYR
>ENST00000651151.1|MNV-99422-AGCTATGAGCGTGT-A|9
LHLLDKLLAFLYSGLQDGSVR
>ENST00000246174.6|SNV-3093-C-G|2
TQAEAVGEAELK
>ENST00000482234.1|SNV-37071-A-G|1
HPETCTVLGLQQVKILGWAKPPK
>ENST00000404548.5|MNV-3775-GGCGC-G|2
GHQAEGGAGVGHR
>ENST00000402271.5|MNV-3775-GGCGC-G|18
RTCWWCTRGAILMSSSFCLSVWR
>ENST00000558274.1|SNV-205886-G-C|2
TPLTLKCLEIEILSSFCSPLLMR
>ENST00000519125.1|SNV-20063-G-T|2
SFLLSIFCCYILAKEER
>FUSION-ENST00000425966.6:569-ENST00000196551.8:6971|36
MDPSAGPGER
>ENST00000496099.1|SNV-236588-G-A|1
SLLSPFTIHHITTRQEKTSL
>ENST00000543445.5|SNV-2299-G-C|3
ATLKHQLIYNLLKEEQTPQNK
>ENST00000587305.1|SNV-186690-C-A|2
ASGPSPSGAETR
>ENST00000550051.5|SNV-15576-C-A|6
QIEALDPTMR
>ENST00000481477.5|SNV-33741-C-A|2
TPVHSLR
>ENST00000421812.3|SNV-25503-G-C|2
IHTGNKPHKCAGCRK
>ENST00000336596.7|SNV-102654-G-T|4
KGFYLAFQDVGACFALVSVRVYFK
>ENST00000547824.1|SNV-5570-C-A|2
TCSLSGETQIIQFSRKGVIR
>ENST00000262395.10|SNV-5160-A-G|1
AKPNLECFGPAFYTHKYGYK
>ENST00000066544.8|INDEL-57132-C-CC|5
FSFTLPHWSSSTCTEKIREGFGYPK
>ENST00000496384.7|SNV-143312-G-A|3
IESGSFGTVYK
>ENST00000550051.5|SNV-15576-C-A|2
ESGLHPNSSDKLRLWTQP
>ENST00000576518.1|SNV-129628-C-T|2
QWCLGTRLHGISAMSPPPAASTW
>ENST00000651151.1|MNV-99422-AGCTATGAGCGTGT-A|5
LLAFLYSGLQDGSVRGEERHLAIK
>ENST00000647043.1|SNV-11175-T-G|4
ILGEYTGRPR
>ENST00000486102.5|SNV-1696-A-G|11
MLRDPGSQALCRR
>ENST00000476588.5|SNV-21413-G-C|4
MGRRFSISVLLLEGNQ
>ENST00000261252.4|SNV-187431-G-T|1
WTSSSAIGWATVCSMSPCSTR
>ENST00000313599.7|MNV-76328-GCTTCCGAAGATCAGA-G|4
RTCAGVICSDK
>ENST00000638924.1|SNV-26-T-A|2
RSHSSSVLSCR
>ENST00000488819.1|SNV-9226-T-C|6
LYCLDLQHNPSCHHTAR
>ENST00000646334.1|SNV-143312-G-A|3
LQWDKELNLDHLEQSTRESGMVSM
>ENST00000525542.5|INDEL-115691-G-GATG|1
MMMMLPHHQ
>ENST00000486102.5|SNV-1696-A-G|8
DPGSQALCRR
>FUSION-ENST00000535549.5:107368-ENST00000470119.1:2928|1
FDFQGLAQACQPPPAHA
>ENST00000551915.5|SNV-280114-G-T|9
PRQFAPQSLYNIMGEAYMR
>ENST00000511829.5|SNV-64805-C-T|1
NGLRLAL
>ENST00000571720.2|SNV-34547-A-T|4
MWEILQPK
>ENST00000550051.5|SNV-15576-C-A|1
LRLWTQP
>ENST00000268893.10|SNV-20202-C-G|1
GEAERRGR
>ENST00000404548.5|MNV-3775-GGCGC-G|8
RTCWWCTRGAILMSSR
>ENST00000648994.1|SNV-39758-C-T|2
LNVGNERYVFEAVI
>FUSION-ENST00000480988.5:9985-ENST00000372692.8:7746|31
RLNTLMKYK
>ENST00000605935.5|SNV-21299-C-T|6
SKSPEKVSLFSNSSSNK
>FUSION-ENST00000358039.9:9985-ENST00000372692.8:7746|35
QNLSEKEQQEAIEHIDEVQNEIDR
>FUSION-ENST00000584177.5:648-ENST00000557906.5:38360|3
RPGPGSPAHSGGVQTRENWVWMR
>ENST00000420283.3|SNV-314-G-A|1
GSAATKAGQEDAPPSTK
>ENST00000547043.1|SNV-20203-C-T|1
DLTEFPKCTVCLER
>ENST00000547043.1|SNV-20203-C-T|4
MDLTEFPK
>ENST00000607197.6|SNV-2602-G-A|1
MTVFVRSFDGFSSAQK
>ENST00000458642.5|MNV-3775-GGCGC-G|11
MLVEGRPR
>ENST00000642875.1|SNV-143312-G-A|7
LQWDKELNLDHLEQSTRESGMTR
>ENST00000238651.9|SNV-1859-C-G|3
CCWDEAVR
>ENST00000593120.5|SNV-20285-C-A|2
THEDRGLDGNLLALSAQEPLSEPR
>ENST00000409404.6|SNV-448572-G-A|4
DRFLIDSNGQIITTER
>ENST00000481477.5|SNV-33741-C-A|4
MQSRTPVHSLRTWTC
>ENST00000550385.1|SNV-17622-C-A|11
HVEIWKPK
>FUSION-ENST00000668333.1:648-ENST00000557906.5:38360|18
RAAVEMAWLPGSCARVAFAAGAAAR
>ENST00000290295.8|MNV-743-AA-A|2
LPSGFRTAGSKR
>ENST00000651070.1|MNV-29523-AGCTATGAGCGTGT-A|5
HLAIKNFGQQPIFVFLLSTRAGR
>ENST00000598846.1|SNV-2864-T-G|2
PGRPRDREER
>ENST00000590474.7|SNV-91097-C-A|4
KRKPGLK
>ENST00000329008.9|SNV-636697-A-G|6
ITLEELKR
>FUSION-ENST00000668333.1:648-ENST00000557906.5:38360|11
VAFAAGAAAR
>ENST00000426540.6|SNV-15935-A-G|1
VFGYSSSLMVHQRTHTGEKPYK
>ENST00000539282.5|SNV-47234-C-A|2
ASPLRSAAALARQDCSNG
>ENST00000358511.10|SNV-7848-C-T|1
SQIGPDRV
>ENST00000540430.5|SNV-2299-G-C|5
IPFGSKSNMATLKHQLIYNLLK
>ENST00000304735.4|SNV-9472-G-A|6
NRIRHIQPGAFDTLNR
>ENST00000476588.5|SNV-21413-G-C|2
RFSISVLLLEGNQ
>ENST00000650785.1|MNV-99422-AGCTATGAGCGTGT-A|6
ATGWFCER
>ENST00000610318.4|SNV-213721-G-T|1
ASPATHIYFKCNSEWVHQK
>ENST00000555447.5|SNV-158723-A-C|3
KYQPKPAVAHTAAREQVIK
>FUSION-ENST00000480988.5:9985-ENST00000372692.8:7746|28
LNTLMKYKMK
>ENST00000531765.2|SNV-5967-C-T|2
MPVDSPDDTALSESANQAFLVSAGA
>ENST00000382044.9|INDEL-89582-G-GG|1
GVSQTGDASV
>ENST00000374530.7|SNV-640192-G-C|3
NAPSLPSTTCYK
>ENST00000427750.2|SNV-22199-G-T|6
MLAAISSK
>ENST00000495386.5|SNV-174425-C-A|3
TEYGSRLRIQDLDTTDTGYY
>ENST00000458009.5|SNV-21087-C-A|4
GNAVSREMIEIGCEDK
>ENST00000261252.4|SNV-187431-G-T|2
RWTSSSAIGWATVCSMSPCSTR
>ENST00000531765.2|SNV-5967-C-T|1
PVDSPDDTALSESANQAFLVSAGA
>FUSION-ENST00000668333.1:648-ENST00000557906.5:38360|19
RAAVEMAWLPGSCAR
>ENST00000422127.5|SNV-163027-C-G|4
SIPELLRGPADSPSLGVAR
>ENST00000550385.1|SNV-17622-C-A|5
KLRDLNNIEK
>ENST00000373765.5|SNV-2119-G-A|2
RIQPLSTGTMTGLAIQFTITK
>ENST00000407572.6|SNV-7169-G-A|2
FQQTGYRDETEYR
>ENST00000397885.3|SNV-13112-G-T|1
NIFKKFLMYGSKPQIAEIIR
>ENST00000551915.5|SNV-280114-G-T|8
PRQFAPQSLYNIMGEAYMRLSK
>ENST00000395631.6|INDEL-92740-A-AA|3
RTYWNCIQQTDSDGCQHWRCN
>ENST00000482335.1|SNV-640192-G-C|3
PHHCPPQHATKLLQVLEATR
>ENST00000290295.8|MNV-743-AA-A|22
QHLQTPAGSTLLTPAPFVAAAR
>ENST00000571720.2|SNV-34547-A-T|2
MWEILQPKFSSY
>ENST00000650785.1|MNV-99422-AGCTATGAGCGTGT-A|10
CVDHPYLFDGYR
>ENST00000550859.5|SNV-4488-A-G|3
FPESITR
>ENST00000495923.5|SNV-77667-T-G|2
MPRLPKTVN
>ENST00000497399.1|SNV-259-G-C|4
MPHAHPTPR
>ENST00000570867.5|INDEL-12656-T-TG|6
MVAQALNRLGPFDGLAWFQPR
>ENST00000287814.5|SNV-1989-G-C|1
AFEKVKDVQYIYTPFDSSLCGVK
>ENST00000644120.1|SNV-143312-G-A|6
LQWDKELNLDHLEQSTRESGMVMWQ
>ENST00000497924.5|SNV-236588-G-A|4
TQKPSKPFHHSSHYHTSRED
>ENST00000418251.6|SNV-28568-G-C|3
MRGRVHTPR
>ENST00000441525.4|SNV-1312-C-G|2
KFTPHHLVYCDFPTNITCVVYR
>ENST00000414532.6|SNV-2964-C-T|2
ALVIVNWMARPVMVPVDSGWIR
>ENST00000638924.1|SNV-26-T-A|4
MFERRSHSSSVLSCR
>ENST00000488819.1|SNV-9226-T-C|3
RGHYHSDPKS
>FUSION-ENST00000668333.1:648-ENST00000557906.5:38360|27
EVGSLGIWE
>ENST00000467370.5|SNV-92194-G-T|2
SVTSSRQALCFSTR
>ENST00000543445.5|SNV-2299-G-C|5
ATLKHQLIYNLLK
>ENST00000433119.5|MNV-3775-GGCGC-G|1
SPPLSSSPTSLCRGRC
>ENST00000220592.10|SNV-86478-C-A|2
LVVVILPGKTPVYAEVK
>ENST00000550051.5|SNV-15576-C-A|3
MESGLHPNSSDKLRLWTQP
>ENST00000379935.8|INDEL-31582-G-GA|3
KLETMKTEFLHVK
>ENST00000650785.1|MNV-99422-AGCTATGAGCGTGT-A|8
TFCPSFESVWITHICLMATGWFCER
>ENST00000290722.1|SNV-6862-G-A|6
EETCLDPQHPVMPRKICPNIIK
>ENST00000254759.8|SNV-69-T-G|5
LGSSGGWFLRVRGPGGCNTK
>ENST00000312600.4|SNV-1082-G-T|1
AALYVGDLDPDVTEDILYKK
>ENST00000308251.5|SNV-2787-G-C|3
LEELEDLAK
>ENST00000550385.1|SNV-17622-C-A|12
SLADLCFRHVEIWKPK
>ENST00000474889.6|SNV-706217-T-C|2
MIWEQNTGITVMITNLVEKGR
>ENST00000543445.5|SNV-2299-G-C|4
MATLKHQLIYNLLKEEQTPQNK
>ENST00000311936.8|SNV-5587-G-A|3
MTEYKLVVVGADGVGK
>ENST00000066544.8|INDEL-57132-C-CC|2
EGFGYPK
>ENST00000357872.9|SNV-48302-A-T|1
NNYIVIETALELTK
>ENST00000427750.2|SNV-22199-G-T|1
LAAISSKAVARR
>ENST00000285243.7|SNV-8035-T-A|5
EIRKIMGVEEEEDDDDDDDNLPQLK
>ENST00000492540.5|SNV-1369-C-T|6
ATCRSKAATVSVWAAGASLTR
>ENST00000622407.4|SNV-1859-C-G|4
AATLILEPAGRCCWDEAVRIAVR
>ENST00000488819.1|SNV-9226-T-C|10
WWGRDFPPEVQSKASR
>ENST00000570867.5|INDEL-12656-T-TG|2
GCASSPCVCPGPGRR
>ENST00000511829.5|SNV-64805-C-T|2
MNGLRLAL
>FUSION-ENST00000492719.5:2283-ENST00000464611.1:36221|4
MEIPSPSSRSDIPQSSQCGRGL
>ENST00000607197.6|SNV-2602-G-A|2
AKMTVFVRSFDGFSSAQK
>ENST00000322734.2|SNV-16714-G-A|4
EKPYKYNECGK
>ENST00000551915.5|SNV-280114-G-T|12
EAIQKMPRQFAPQSLYNIMGEAYMR
>ENST00000348403.10|SNV-120787-G-T|3
DPNKNMK
>ENST00000570867.5|INDEL-12656-T-TG|1
ALVIAFAPCFWGH
>ENST00000651407.1|MNV-29523-AGCTATGAGCGTGT-A|6
NFGQQPIFVFLLSTRAACPNCHLSK
>ENST00000475012.5|SNV-706217-T-C|3
IWEQNTGITVMITNLVEK
>ENST00000379935.8|INDEL-31582-G-GA|1
LETMKTEFLHVKR
>ENST00000508628.6|SNV-86892-G-A|6
YVDLGLGTHRVKCQVHPNFR
>ENST00000281513.10|SNV-87236-T-C|3
NYRLVSLRPTTPEELYQRK
>ENST00000590803.5|SNV-20285-C-A|6
METYSPSLPK
>ENST00000313599.7|MNV-76328-GCTTCCGAAGATCAGA-G|3
RTCAGVICSDKADLDLR
>ENST00000481477.5|SNV-33741-C-A|1
TPVHSLRTWTC
>ENST00000482335.1|SNV-640192-G-C|8
NAPSLPSTTCYKTAPGPR
>ENST00000673713.1|SNV-21087-C-A|4
MLGHYPMPQPWTIFAPSLEMLLVEK
>ENST00000254759.8|SNV-69-T-G|6
LGSSGGWFLRVR
>ENST00000457726.5|SNV-1696-A-G|5
SYRLTSDAER
>ENST00000533658.5|SNV-398374-G-T|3
NVFQASHLSIFLCS
>ENST00000306749.4|SNV-5734-T-G|1
VGDPQELNGSTRALCATR
>ENST00000466459.5|SNV-34056-C-T|1
TLTDSIECCLKKGK
>ENST00000356692.10|SNV-50384-G-A|1
TGETIIQWSQFKGYFIFKLEK
>ENST00000485113.5|MNV-29523-AGCTATGAGCGTGT-A|14
AGLQDGSVR
>ENST00000486102.5|SNV-9220-G-A|1
HGQRGTS
>ENST00000238651.9|SNV-1859-C-G|5
MAATLILEPAGRCCWDEAVR
>ENST00000407572.6|SNV-7169-G-A|5
WSEEIENLYRFQQTGYR
>ENST00000590803.5|SNV-20285-C-A|12
KIVALMETYSPSLPK
>ENST00000623527.4|SNV-13750-C-G|1
QNRFELSMNEHPPQGEILRGLK
>ENST00000225538.4|SNV-13136-G-A|4
VNRHNLVEEVNAAHMK
>ENST00000638924.1|SNV-26-T-A|7
ASMFERR
>ENST00000576518.1|SNV-129628-C-T|1
LHGISAMSPPPAASTW
>ENST00000482335.1|SNV-640192-G-C|10
TKNAPSLPSTTCYKTAPGPR
>ENST00000378832.1|SNV-10397-A-G|3
EAHKCITAELKALEIPFHNR
>ENST00000495923.5|SNV-77667-T-G|1
PRLPKTVN
>ENST00000421812.3|SNV-25503-G-C|1
CAGCRKGFR
>ENST00000644120.1|SNV-143312-G-A|5
ELNLDHLEQSTR
>ENST00000648994.1|SNV-39758-C-T|1
YVFEAVI
>ENST00000607197.6|SNV-2602-G-A|3
AKMTVFVR
>ENST00000220592.10|SNV-86478-C-A|7
HLKNTYAGLKLVVVILPGK
>ENST00000402271.5|MNV-3775-GGCGC-G|16
TCWWCTRGAILMSSSFCLSVWR
>FUSION-ENST00000668333.1:648-ENST00000557906.5:38360|26
MFPGSLSR
>ENST00000504467.5|SNV-29810-G-A|3
DQLTEKKTLISYVVSHK
>ENST00000576518.1|SNV-129628-C-T|5
RSCTSRQWCLGTR
>ENST00000539041.5|SNV-15930-T-C|1
EHYNEKLIDIFQK
>ENST00000337343.8|SNV-181319-G-T|1
HDIIGAELLHLERRDLK
>ENST00000427750.2|SNV-22199-G-T|5
LAAISSK
>FUSION-ENST00000425966.6:569-ENST00000196551.8:6971|34
DPSAGPGERHHQQWSPGGLHTHWAR
>ENST00000488819.1|SNV-9226-T-C|2
GHYHSDPK
>ENST00000650785.1|MNV-99422-AGCTATGAGCGTGT-A|7
MATGWFCER
>ENST00000333127.4|SNV-1568-G-T|1
ALIKLQSLVRMWR
>ENST00000488819.1|SNV-9226-T-C|5
LYCLDLQHNPSCHHTARR
>ENST00000313599.7|MNV-76328-GCTTCCGAAGATCAGA-G|5
AKRTCAGVICSDK
>ENST00000345127.9|SNV-125421-G-T|3
FPGLSGNSDDTLSR
>ENST00000481477.5|SNV-33741-C-A|9
PLCRAGHLCTR
>ENST00000605935.5|SNV-21299-C-T|2
VSLFSNSSSNKESK
>FUSION-ENST00000480988.5:9985-ENST00000372692.8:7746|35
KRLNTLMK
>ENST00000492556.5|SNV-1140-G-A|7
MFTILAERSLGPQLYGVFPEGR
>ENST00000433119.5|MNV-3775-GGCGC-G|9
LLSDSMLVEGRPRRR
>ENST00000264335.13|MNV-35231-TCCT-T|4
VAGMDVELTVEERNLSVAYK
>ENST00000370456.5|SNV-16347-A-C|4
LIQGNNPRVHTSNFPRECIR
>ENST00000457726.5|SNV-1696-A-G|6
KSYRLTSDAER
>ENST00000638924.1|SNV-26-T-A|6
MASMFERRSHSSSVLSCR
>ENST00000448907.7|SNV-171594-C-G|3
RIEAEEAMK
>ENST00000647510.1|SNV-39109-C-T|1
FCFFKAVR
>ENST00000480578.1|SNV-4245-C-T|1
LLFQCDSKHEWGYLWPLSPAHR
>ENST00000389378.6|SNV-28549-G-T|2
IYDPGGSVPSGEASSAFER
>ENST00000251810.8|SNV-20063-G-T|1
VVAFAAVEGVFFSVSFAAIFWLKKR
>ENST00000337343.8|SNV-181319-G-T|2
HDIIGAELLHLERR
>ENST00000290295.8|MNV-743-AA-A|8
SRQPPASRSAR
>ENST00000323563.8|SNV-14306-A-G|3
IQFDEGYDNYPGQEKTDGLK
>ENST00000555937.1|SNV-32750-G-T|7
MCELRCEWQNDK
>ENST00000290295.8|MNV-743-AA-A|6
QPPASRSARLPSGFR
>ENST00000651671.1|SNV-40231-G-A|2
TCGSLRCLNSGTCISGPR
>FUSION-ENST00000584177.5:648-ENST00000557906.5:38360|1
ENWVWMRSPLSTF
>ENST00000550385.1|SNV-17622-C-A|8
PKFTIERIK
>ENST00000435029.6|SNV-2262-G-T|4
LKDALHK
>ENST00000550385.1|SNV-17622-C-A|15
LFYWDVCVLLRSLADLCFRHVEIWK
>ENST00000421743.6|SNV-5584-G-A|2
EETSQNMLEPTITCFDEAQK
>ENST00000533468.5|INDEL-115691-G-GATG|3
MRMMMMMMMLPHHQ
>ENST00000312600.4|SNV-1082-G-T|5
KYLKAALYVGDLDPDVTEDILYK
>ENST00000458642.5|MNV-3775-GGCGC-G|9
MLVEGRPRR
>FUSION-ENST00000229239.10:2283-ENST00000464611.1:36221|3
FHGTVKAENGKLVINGNPITIFQE
>ENST00000378832.1|SNV-10397-A-G|5
LREAHKCITAELK
>ENST00000647510.1|SNV-39109-C-T|4
RQLLLDTTDKFCFFK
>ENST00000392070.7|SNV-66725-C-T|2
ASALQSDEGSDIDSEPDLPLKR
>ENST00000605935.5|SNV-21299-C-T|3
VSLFSNSSSNK
>ENST00000497399.1|SNV-259-G-C|1
PHAHPTPRAPASVLSGVPR
>ENST00000281513.10|SNV-87236-T-C|2
LVSLRPTTPEELYQR
>ENST00000397885.3|SNV-13112-G-T|2
YSRNIFKK
>ENST00000483378.1|SNV-21413-G-C|6
ELGDAWNTVSVGSGIKGWGEGSR
>ENST00000370456.5|SNV-16347-A-C|3
VHTSNFPR
>ENST00000374530.7|SNV-640192-G-C|1
NAPSLPSTTCYKTAPGKIEK
>ENST00000379935.8|INDEL-31582-G-GA|5
VSTLGKK
>ENST00000480578.1|SNV-4245-C-T|3
SGAVWPRLLFQCDSK
>ENST00000476588.5|SNV-21413-G-C|3
GRRFSISVLLLEGNQ
>ENST00000651151.1|MNV-99422-AGCTATGAGCGTGT-A|8
LHLLDKLLAFLYSGLQDGSVRGEER
>ENST00000651407.1|MNV-29523-AGCTATGAGCGTGT-A|5
AACPNCHLSK
>ENST00000673713.1|SNV-21087-C-A|8
MIEIGCEDK
>ENST00000398125.5|SNV-55520-C-G|1
SPGSPVGEGTGSPAK
>ENST00000306749.4|SNV-5734-T-G|2
VGDPQELNGSTR
>ENST00000359193.3|SNV-86-C-A|1
YSRAGLQFPVGRVHR
>ENST00000468468.5|SNV-19865-G-A|2
RLYHGHRLR
>ENST00000497399.1|SNV-259-G-C|2
MPHAHPTPRAPASVLSGVPR
>ENST00000638924.1|SNV-26-T-A|5
ASMFERRSHSSSVLSCR
>ENST00000262395.10|SNV-5160-A-G|2
AKPNLECFGPAFYTHK
>ENST00000382044.9|SNV-89573-T-G|4
GVRQTGTPVCEEDGDAGLGIR
>ENST00000522202.5|MNV-3775-GGCGC-G|2
GAILMSSRGR
>ENST00000590803.5|SNV-20285-C-A|16
LAKQYGHMKIVALMETYSPSLPK
>ENST00000508628.6|SNV-86892-G-A|2
CQVHPNFRLIVIEEK
>ENST00000328908.9|INDEL-246117-A-ATGCT|1
DVHSGSDGSH
>ENST00000409404.6|SNV-448572-G-A|1
FLIDSNGQIITTERLDR
>ENST00000673713.1|SNV-21087-C-A|7
IEIGCEDK
>ENST00000304735.4|SNV-9472-G-A|4
IRHIQPGAFDTLNRLLELK
>ENST00000492556.5|SNV-1140-G-A|1
DVHHTCGAVAGAPAVRSLPR
>FUSION-ENST00000582911.5:648-ENST00000557906.5:38360|30
AGTRFPGPQWGCANPR
>ENST00000421812.3|SNV-25503-G-C|3
IHTGNKPHKCAGCR
>ENST00000587305.1|SNV-186690-C-A|4
MILVQCLKASGPSPSGAETR
>ENST00000304735.4|SNV-9472-G-A|3
HIQPGAFDTLNR
>ENST00000366618.8|SNV-326907-C-T|2
KIFWGVAVVLCVCSSWVGSTQLAK
>ENST00000300850.5|SNV-3950-G-A|5
RAGGASSGR
>ENST00000435029.6|SNV-2262-G-T|1
DALHKQREVTDK
>ENST00000492540.5|SNV-1369-C-T|5
SKAATVSVWAAGASLTR
>ENST00000647043.1|SNV-11175-T-G|11
MSRMILGEYTGRPR
>ENST00000329008.9|SNV-636697-A-G|4
RILYHAFR
>ENST00000650785.1|MNV-99422-AGCTATGAGCGTGT-A|4
ATGWFCERR
>ENST00000508628.6|SNV-86892-G-A|4
VKCQVHPNFRLIVIEEK
>ENST00000290295.8|MNV-743-AA-A|10
GARSRQPPASR
>ENST00000467370.5|SNV-92194-G-T|3
MSVTSSRQALCFSTR
>ENST00000358252.8|SNV-22199-G-T|1
CPARPPPSGSQGLLEEMLAAISSK
>ENST00000320785.10|SNV-26129-C-A|2
YPQYTTPPRMR
>ENST00000301011.9|SNV-6819-G-T|1
DPHSPEDEEQPQGLSDYDILR
>ENST00000290295.8|MNV-743-AA-A|1
TAGSKRR
>ENST00000407572.6|SNV-7169-G-A|4
WSEEIENLYRFQQTGYRDETEYR
>ENST00000533468.5|INDEL-115691-G-GATG|2
RMMMMMMMLPHHQ
>ENST00000448907.7|SNV-171594-C-G|2
IEAEEAMK
>ENST00000466459.5|SNV-34056-C-T|3
TLTDSIECCLKK
>ENST00000480578.1|SNV-4245-C-T|6
RDVWSCLAETTVSV
>FUSION-ENST00000480988.5:9985-ENST00000372692.8:7746|44
MKPADRICQKK
>ENST00000546883.1|SNV-174425-C-A|1
VAGNPPPNVRWLKND
>ENST00000290295.8|MNV-743-AA-A|9
SRQPPASR
>ENST00000228928.12|SNV-10511-G-A|2
TPENSKSLNAMYPR
>ENST00000262395.10|SNV-5160-A-G|4
LQEAKAKPNLECFGPAFYTHK
>ENST00000336596.7|SNV-102654-G-T|3
GFYLAFQDVGACFALVSVR
>ENST00000614075.4|SNV-20285-C-A|6
MLAKQYGHMKIVALMETYSPSLPK
>ENST00000264657.9|MNV-58793-AGA-A|3
LWGRCSSQR
>ENST00000389658.4|SNV-137196-A-G|1
ANRFQENAVEITRQTNESLLILR
>ENST00000468468.5|SNV-19865-G-A|3
RLYHGHR
>ENST00000273450.7|SNV-92194-G-T|2
LQAGTVFFNTYNK
>ENST00000666534.1|SNV-91508-A-G|3
LSSSVILFITTSYMETSVLHLR
>ENST00000492540.5|SNV-1369-C-T|2
AATVSVWAAGASLTRVR
>ENST00000395631.6|INDEL-92740-A-AA|6
FQGGKKR
>ENST00000290295.8|MNV-743-AA-A|16
GSCGSWSGSMRLTSSSPR
>ENST00000066544.8|INDEL-57132-C-CC|10
FSLAEMHFQKALDINPSK
>ENST00000636298.1|SNV-687145-T-C|6
ATWAASGICSSMAKAKTSGK
>ENST00000561311.5|INDEL-262713-C-CA|1
RQDTVTR
>ENST00000312600.4|SNV-1082-G-T|3
YLKAALYVGDLDPDVTEDILYKK
>ENST00000397885.3|SNV-13112-G-T|4
AKYSRNIFK
>ENST00000636298.1|SNV-687145-T-C|3
AKTSGKWLK
>ENST00000555937.1|SNV-32750-G-T|9
INLEKNMFTK
>ENST00000433119.5|MNV-3775-GGCGC-G|6
TCWWCTR
>ENST00000474675.1|SNV-171594-C-G|2
MKGLNGQKPSGATEPITVK
>FUSION-ENST00000480988.5:9985-ENST00000372692.8:7746|29
LNTLMKYK
>ENST00000374530.7|SNV-640192-G-C|5
TKNAPSLPSTTCYK
>ENST00000492540.5|SNV-1369-C-T|3
AATVSVWAAGASLTR
>ENST00000647043.1|SNV-11175-T-G|10
SRMILGEYTGRPR
>ENST00000651070.1|MNV-29523-AGCTATGAGCGTGT-A|2
NFGQQPIFVFLLSTRAGRLQR
>ENST00000571720.2|SNV-34547-A-T|5
NVGNTSAEVQLLLNTREFILEINSR
>ENST00000300850.5|SNV-3950-G-A|6
KRAGGASSGR
>ENST00000336596.7|SNV-102654-G-T|5
KGFYLAFQDVGACFALVSVR
>ENST00000409404.6|SNV-448572-G-A|2
FLIDSNGQIITTER
>ENST00000550385.1|SNV-17622-C-A|2
DLNNIEK
>ENST00000481477.5|SNV-33741-C-A|7
PLCRAGHLCTRSVPGPAES
>ENST00000492540.5|SNV-1369-C-T|4
SKAATVSVWAAGASLTRVR
>ENST00000433119.5|MNV-3775-GGCGC-G|11
LLSDSMLVEGRPR
>FUSION-ENST00000425966.6:569-ENST00000196551.8:6971|33
HHQQWSPGGLHTHWAR
>ENST00000375206.6|SNV-71001-G-T|4
SVTLKSGRIPIMK
>ENST00000647510.1|SNV-39109-C-T|3
QLLLDTTDKFCFFK
>ENST00000558274.1|SNV-205886-G-C|3
MTPLTLKCLEIEILSSFCSPLLMR
>ENST00000508628.6|SNV-86892-G-A|5
VKCQVHPNFR
>ENST00000434848.5|MNV-3775-GGCGC-G|2
GLLCLCGHHAR
>ENST00000371627.5|SNV-59052-A-T|3
YTHRRIEVSEENHNHANER
>ENST00000264657.9|MNV-58793-AGA-A|6
IKVCIDKLWGR
>ENST00000481477.5|SNV-33741-C-A|3
QSRTPVHSLRTWTC
>ENST00000647043.1|SNV-11175-T-G|3
ILGEYTGRPRDR
>FUSION-ENST00000526145.6:107368-ENST00000470119.1:2928|7
QEVVTPDNMCMGRTSRGR
>ENST00000511829.5|SNV-64805-C-T|3
VQITPETMNGLRLAL
>ENST00000498127.5|MNV-37314-TTAT-T|4
MTLPKTLQQQINHMDPPGKNR
>ENST00000406785.6|SNV-181200-G-T|2
TTVRIWNETVSNLTLMAL
>ENST00000395631.6|INDEL-92740-A-AA|5
RRTYWNCIQQTDSDGCQHWR
>ENST00000216294.5|SNV-4468-G-T|3
FGTIFCGRMINLEKNMFTK
>ENST00000320785.10|SNV-26129-C-A|3
YPQYTTPPR
>ENST00000338008.9|SNV-64805-C-T|1
SSIVEDGLMVQITPETMNGLRLAL
>ENST00000638924.1|SNV-26-T-A|9
MASMFER
>ENST00000570495.5|SNV-34547-A-T|2
YFSRSSALTK
>ENST00000254759.8|SNV-69-T-G|7
KLGSSGGWFLRVR
>ENST00000407572.6|SNV-7169-G-A|1
FQQTGYRDETEYRQVK
>ENST00000555447.5|SNV-158723-A-C|2
YQPKPAVAHTAAR
>ENST00000482335.1|SNV-640192-G-C|6
MPHHCPPQHATK
>ENST00000370456.5|SNV-16347-A-C|1
VHTSNFPRECIRR
>ENST00000311936.8|SNV-5587-G-A|1
LVVVGADGVGK
>ENST00000485113.5|MNV-29523-AGCTATGAGCGTGT-A|1
AGGVGMNLTAADTVIFVDSD
>ENST00000498127.5|MNV-37314-TTAT-T|2
TLQQQINHMDPPGK
>ENST00000327216.4|SNV-214-C-A|2
HLSFVDLCFSSNVTPK
>ENST00000375206.6|SNV-71001-G-T|1
IPIMKKVETPEGEVMSPR
>ENST00000614075.4|SNV-20285-C-A|3
IVALMETYSPSLPK
>ENST00000375512.3|SNV-45904-G-A|2
TSPGGHTSPEARGR
>ENST00000322348.5|SNV-22534-A-G|5
KIFECYFK
>FUSION-ENST00000425966.6:569-ENST00000196551.8:6971|31
DCETTGCGCVPPAPCEPGHLAAVHR
>ENST00000421812.3|SNV-25503-G-C|4
RIHTGNKPHKCAGCR
>ENST00000550385.1|SNV-17622-C-A|10
HVEIWKPKFTIER
>ENST00000475650.1|SNV-12064-G-A|4
AIHEERQR
>ENST00000407572.6|SNV-7169-G-A|6
KWSEEIENLYRFQQTGYR
>ENST00000570495.5|SNV-34547-A-T|3
ECGKYFSRSSALTK
>ENST00000492540.5|SNV-1369-C-T|1
AATVSVWAAGASLTRVRTR
>ENST00000571720.2|SNV-34547-A-T|6
NVGNTSAEVQLLLNTR
>ENST00000642875.1|SNV-143312-G-A|4
ELNLDHLEQSTRESGMTRSR
>ENST00000375512.3|SNV-45904-G-A|3
TSPGGHTSPEAR
>ENST00000355784.3|SNV-416-G-A|1
YPFLMHRELCAR
>ENST00000405452.3|SNV-636697-A-G|7
QFDMQRITLEELKR
>ENST00000290295.8|MNV-743-AA-A|17
GSCGSWSGSMR
>ENST00000382044.9|INDEL-89582-G-GG|2
KGVSQTGDASV
>ENST00000647043.1|SNV-11175-T-G|9
MSRMILGEYTGRPRDR
>ENST00000519125.1|SNV-20063-G-T|1
SFLLSIFCCYILAKEERSYAR
>FUSION-ENST00000480988.5:9985-ENST00000372692.8:7746|32
RLNTLMK
>ENST00000333188.10|SNV-21412-G-A|1
HIFWSDSEELVCIATEESFFILK
>ENST00000322348.5|SNV-22534-A-G|1
IFECYFKHTLQQK
>FUSION-ENST00000668333.1:648-ENST00000557906.5:38360|24
MFPGSLSRGR
>ENST00000666534.1|SNV-91508-A-G|2
MLSSSVILFITTSYMETSVLHLRK
>ENST00000498127.5|MNV-37314-TTAT-T|3
TLPKTLQQQINHMDPPGKNR
>ENST00000264335.13|MNV-35231-TCCT-T|1
NLSVAYKNVIGARR
>ENST00000379935.8|INDEL-31582-G-GA|7
METRVSTLGKK
>FUSION-ENST00000668333.1:648-ENST00000557906.5:38360|21
FPGSLSRGRR
>ENST00000590803.5|SNV-20285-C-A|13
MKIVALMETYSPSLPK
>ENST00000066544.8|INDEL-57132-C-CC|8
ALDINPSKFSFTLPHWSSSTCTEK
>ENST00000356692.10|SNV-50384-G-A|3
TGETIIQWSQFK
>ENST00000534401.5|SNV-4247-C-T|1
TSGFRPIAKPAYSPASWFSR
>ENST00000308251.5|SNV-2787-G-C|5
KLEELEDLAK
>ENST00000587305.1|SNV-186690-C-A|3
ILVQCLKASGPSPSGAETR
>ENST00000514093.5|SNV-17624-G-C|2
CSVCPDYDLCSVCDGKGLHR
>ENST00000441525.4|SNV-1312-C-G|1
FTPHHLVYCDFPTNITCVVYR
>FUSION-ENST00000475947.7:648-ENST00000557906.5:38360|28
ELGVDEVTIVNILTNR
>ENST00000636298.1|SNV-687145-T-C|1
TSGKWLKFK
>ENST00000290295.8|MNV-743-AA-A|7
QPPASRSAR
>ENST00000576518.1|SNV-129628-C-T|4
SCTSRQWCLGTR
>ENST00000492556.5|SNV-1140-G-A|6
FTILAERSLGPQLYGVFPEGR
>ENST00000576518.1|SNV-129628-C-T|7
MGRRSCTSR
>ENST00000486102.5|SNV-9220-G-A|3
MARHGQRGTS
>ENST00000605935.5|SNV-21299-C-T|5
SPEKVSLFSNSSSNK
>ENST00000488819.1|SNV-9226-T-C|9
DFPPEVQSKASR
>ENST00000551915.5|SNV-280114-G-T|5
KCQGSLPHRACTTLWVK
>ENST00000636298.1|SNV-687145-T-C|7
MATWAASGICSSMAKAKTSGK
>ENST00000590803.5|SNV-20285-C-A|11
MKIVALMETYSPSLPKSLYR
>ENST00000262395.10|SNV-5160-A-G|3
LQEAKAKPNLECFGPAFYTHKYGYK
>ENST00000290722.1|SNV-6862-G-A|3
ICPNIIK
>ENST00000379935.8|INDEL-31582-G-GA|4
VSTLGKKLETMK
>ENST00000394277.7|SNV-27708-C-A|1
SIDELSPCEEEAPPSPAEDEHNK
>ENST00000673713.1|SNV-21087-C-A|3
LGHYPMPQPWTIFAPSLEMLLVEK
>ENST00000419234.9|SNV-20203-C-T|3
AEVLKSEDGASLPVMDLTEFPK
>ENST00000475650.1|SNV-12064-G-A|3
QRQQPPLGPSSSLLSLPGLK
>ENST00000458642.5|MNV-3775-GGCGC-G|7
MLVEGRPRRR
>ENST00000488819.1|SNV-9226-T-C|7
ASRLYCLDLQHNPSCHHTARR
>ENST00000268893.10|SNV-20202-C-G|2
LPAWEKGEAERR
>ENST00000610318.4|SNV-213721-G-T|2
ASPATHIYFK
>ENST00000482335.1|SNV-640192-G-C|4
MPHHCPPQHATKLLQVLEATR
>ENST00000481477.5|SNV-33741-C-A|10
MPLCRAGHLCTR
>ENST00000551915.5|SNV-280114-G-T|4
CQGSLPHRACTTLWVK
>ENST00000322348.5|SNV-22534-A-G|2
IFECYFK
>ENST00000495386.5|SNV-174425-C-A|2
LRIQDLDTTDTGYY
>ENST00000375512.3|SNV-45904-G-A|5
EGQGGAGRTSPGGHTSPEAR
>FUSION-ENST00000526145.6:107368-ENST00000470119.1:2928|5
GRSYFFSK
>ENST00000488819.1|SNV-9226-T-C|1
GHYHSDPKS
>ENST00000458009.5|SNV-21087-C-A|3
GNAVSREMIEIGCEDKTLAFK
>ENST00000610318.4|SNV-213721-G-T|3
NKPVNLYCKASPATHIYFK
>ENST00000524607.6|SNV-166075-C-T|1
FGEVVVARPGSGDGDSDQSRNR
>ENST00000486102.5|SNV-9220-G-A|6
MGSGGHRELPD
>FUSION-ENST00000526145.6:107368-ENST00000470119.1:2928|2
SYFFSKSSWVYKNYLTL
>ENST00000543445.5|SNV-2299-G-C|6
MATLKHQLIYNLLK
>ENST00000590803.5|SNV-20285-C-A|1
ETYSPSLPKSLYRSPEK
>ENST00000590803.5|SNV-20285-C-A|2
METYSPSLPKSLYRSPEK
>ENST00000550859.5|SNV-4488-A-G|7
MAALRFPESITR
>FUSION-ENST00000492719.5:2283-ENST00000464611.1:36221|6
MEIPSPSSRSDIPQSSQCGR
>ENST00000358511.10|SNV-7848-C-T|2
NLVSKSQIGPDRV
>ENST00000647510.1|SNV-39109-C-T|2
QLLLDTTDKFCFFKAVR
>ENST00000373394.8|SNV-91508-A-G|1
NTIYYNLLYGNISASPEEVYAVAK
>ENST00000433119.5|MNV-3775-GGCGC-G|3
SPPLSSSPTSLCR
>ENST00000651407.1|MNV-29523-AGCTATGAGCGTGT-A|4
AACPNCHLSKEVR
>ENST00000508628.6|SNV-86892-G-A|1
CQVHPNFRLIVIEEKDVVYK
>ENST00000485113.5|MNV-29523-AGCTATGAGCGTGT-A|13
AGLQDGSVRGEER
>ENST00000378832.1|SNV-10397-A-G|2
CITAELK
>FUSION-ENST00000526145.6:107368-ENST00000470119.1:2928|3
SYFFSKSSWVYK
>ENST00000300850.5|SNV-3950-G-A|3
AGGASSGR
>FUSION-ENST00000668333.1:648-ENST00000557906.5:38360|25
FPGSLSR
>ENST00000457726.5|SNV-1696-A-G|3
LTSDAER
>ENST00000522202.5|MNV-3775-GGCGC-G|4
TCWWCTRGAILMSSRGR
>ENST00000406938.3|SNV-19630-G-A|1
LYGAILQGVDSLVLESVMFTILAER
>ENST00000650785.1|MNV-99422-AGCTATGAGCGTGT-A|1
RRETLGH
>ENST00000647043.1|SNV-11175-T-G|7
MILGEYTGRPR
>ENST00000651070.1|MNV-29523-AGCTATGAGCGTGT-A|1
AGRLQRH
>ENST00000514093.5|SNV-17624-G-C|5
YKCSVCPDYDLCSVCDGK
>ENST00000348403.10|SNV-120787-G-T|4
RPFEDGLGDDKDPNKNMK
>ENST00000666534.1|SNV-91508-A-G|1
LSSSVILFITTSYMETSVLHLRK
>ENST00000674111.1|SNV-21087-C-A|3
SIFGNAVSREMIEIGCEDKTLAFK
>ENST00000345127.9|SNV-125421-G-T|2
FPGLSGNSDDTLSRK
>ENST00000392070.7|SNV-66725-C-T|1
ASALQSDEGSDIDSEPDLPLKRK
>ENST00000461038.5|SNV-236588-G-A|3
SLLSPFTIHHITTR
>ENST00000005558.8|SNV-34056-C-T|2
MTLTDSIECCLKK
>ENST00000419234.9|SNV-20203-C-T|1
SEDGASLPVMDLTEFPKCTVCLER
>ENST00000382044.9|INDEL-89582-G-GG|3
LSPRKGVSQTGDASV
>ENST00000389658.4|SNV-137196-A-G|3
NKANRFQENAVEITR
>ENST00000290295.8|MNV-743-AA-A|15
GSCGSWSGSMRLTSSSPRTR
>ENST00000550385.1|SNV-17622-C-A|13
SLADLCFRHVEIWK
>ENST00000598846.1|SNV-2864-T-G|4
PGRPRDR
>ENST00000262133.11|INDEL-31582-G-GA|1
PESPLWEKN
>ENST00000481477.5|SNV-33741-C-A|6
MQSRTPVHSLR
>ENST00000333229.6|SNV-115398-G-C|4
LRRSQTFK
>ENST00000220592.10|SNV-86478-C-A|4
NTYAGLKLVVVILPGKTPVYAEVK
>ENST00000480578.1|SNV-4245-C-T|4
MSGAVWPRLLFQCDSK
>ENST00000322348.5|SNV-22534-A-G|3
KIFECYFKHTLQQK
>FUSION-ENST00000668333.1:648-ENST00000557906.5:38360|23
FPGSLSRGR
>ENST00000329138.9|SNV-12524-G-A|3
ALQNTVTTFVNR
>ENST00000486102.5|SNV-9220-G-A|2
ARHGQRGTS
>FUSION-ENST00000480988.5:9985-ENST00000372692.8:7746|45
KPADRICQK
>FUSION-ENST00000358039.9:9985-ENST00000372692.8:7746|36
ENETSRQNLSEK
>ENST00000647043.1|SNV-11175-T-G|2
ILGEYTGRPRDREER
>ENST00000300850.5|SNV-3950-G-A|4
RAGGASSGREAK
>ENST00000273450.7|SNV-92194-G-T|4
DINKALYVSDKLQAGTVFFNTYNK
>ENST00000414532.6|SNV-2964-C-T|1
ALVIVNWMARPVMVPVDSGWIRR
>ENST00000540430.5|SNV-2299-G-C|4
SNMATLKHQLIYNLLK
>ENST00000360620.7|SNV-7713-A-G|2
SVVSRLNGSSLHLEWSAPLGSGGR
>ENST00000458642.5|MNV-3775-GGCGC-G|8
LVEGRPRR
>ENST00000433119.5|MNV-3775-GGCGC-G|8
RRTCWWCTR
>ENST00000533229.1|SNV-166075-C-T|6
MARFGEVVVARPGSGDGDSDQSR
>ENST00000555937.1|SNV-32750-G-T|5
MCELRCEWQNDKFR
>ENST00000533229.1|SNV-166075-C-T|4
MARFGEVVVARPGSGDGDSDQSRNR
>ENST00000486102.5|SNV-1696-A-G|13
MLRDPGSQALCR
>ENST00000448907.7|SNV-171594-C-G|4
FDKRIEAEEAMK
>ENST00000492556.5|SNV-1140-G-A|2
DVHHTCGAVAGAPAVR
>ENST00000261192.12|SNV-47234-C-A|1
MKDCSNG
>ENST00000323563.8|SNV-14306-A-G|2
IQFDEGYDNYPGQEKTDGLKK
>ENST00000610727.1|SNV-152069-C-T|3
ALINSMDQNMFRNFSFMNSGMER
>ENST00000650785.1|MNV-99422-AGCTATGAGCGTGT-A|3
MATGWFCERRR
>ENST00000576518.1|SNV-129628-C-T|6
GRRSCTSR
>ENST00000593120.5|SNV-20285-C-A|1
GLDGNLLALSAQEPLSEPR
>ENST00000333229.6|SNV-115398-G-C|3
RSQTFKQR
>ENST00000550066.5|SNV-174425-C-A|16
MDPNDPLGPLDGQDGPIPTLK
>ENST00000644120.1|SNV-143312-G-A|8
GRLQWDKELNLDHLEQSTR
>ENST00000246174.6|SNV-3093-C-G|3
VNGKTQAEAVGEAELKTESVTQAK
>ENST00000483378.1|SNV-21413-G-C|5
GWGEGSR
>ENST00000486102.5|SNV-1696-A-G|12
LRDPGSQALCR
>ENST00000469398.5|MNV-35231-TCCT-T|4
DVELTVEERNLSVAYKNVIGAR
>ENST00000220592.10|SNV-86478-C-A|5
NTYAGLKLVVVILPGK
>ENST00000560079.7|SNV-34388-C-G|1
GSDLPADPHNCGKFDSTFMNGDSAR
>ENST00000433119.5|MNV-3775-GGCGC-G|5
TCWWCTRGAILMSSSGPLLLLPSQK
>ENST00000623527.4|SNV-13750-C-G|3
IVDLNNHPPTFYGESGRQNR
>ENST00000238651.9|SNV-1859-C-G|6
VPARMAATLILEPAGRCCWDEAVR
>FUSION-ENST00000668333.1:648-ENST00000557906.5:38360|22
MFPGSLSRGRR
>ENST00000329138.9|SNV-12524-G-A|2
ALQNTVTTFVNRMK
>ENST00000356692.10|SNV-50384-G-A|2
TGETIIQWSQFKGYFIFK
>ENST00000650785.1|MNV-99422-AGCTATGAGCGTGT-A|5
MATGWFCERR
>ENST00000249601.8|SNV-205354-G-T|1
TSSLDGAAVAVLSITAPTGPGSR
>ENST00000551915.5|SNV-280114-G-T|2
ACTTLWVK
>ENST00000264657.9|MNV-58793-AGA-A|5
VCIDKLWGR
>ENST00000647043.1|SNV-11175-T-G|5
MILGEYTGRPRDREER
>ENST00000539282.5|SNV-47234-C-A|3
MASPLRSAAALARQDCSNG
>ENST00000382044.9|SNV-89573-T-G|6
LSPRKGVR
>ENST00000498127.5|MNV-37314-TTAT-T|5
TLPKTLQQQINHMDPPGK
>ENST00000457726.5|SNV-1696-A-G|1
LTSDAERSRVTGIVQEK
>ENST00000557255.1|INDEL-92740-A-AA|8
GAKKEELIGIAYNR
>ENST00000673713.1|SNV-21087-C-A|2
MPQPWTIFAPSLEMLLVEK
>ENST00000483378.1|SNV-21413-G-C|2
SLCCSWREINSSAAVCLSR
>ENST00000322348.5|SNV-22534-A-G|4
MKIFECYFKHTLQQK
>ENST00000544418.1|SNV-47234-C-A|1
MIRRVYR
>ENST00000322734.2|SNV-16714-G-A|2
YNECGKAFTSNR
>ENST00000491115.6|SNV-165-A-C|1
HLVVPGDPITTDTGFMR
>ENST00000395631.6|INDEL-92740-A-AA|1
TYWNCIQQTDSDGCQHWRCN
>ENST00000485113.5|MNV-29523-AGCTATGAGCGTGT-A|18
KAGLQDGSVRGEER
>ENST00000220592.10|SNV-86478-C-A|6
NTYAGLK
>ENST00000221086.8|SNV-228-A-T|1
QDNTEELWLLLSNIDAIDKR
>ENST00000644120.1|SNV-143312-G-A|9
MGRLQWDKELNLDHLEQSTR
>ENST00000373394.8|SNV-91508-A-G|3
RAVGVVPQDAVLFR
>ENST00000433119.5|MNV-3775-GGCGC-G|14
VINFLKEEKLLSDSMLVEGRPR
>ENST00000313599.7|MNV-76328-GCTTCCGAAGATCAGA-G|2
TCAGVICSDK
