# Supplementary material for: Identification of non-canonical peptides with moPepGen
Source: Nat Biotechnol. 2025 Jun 16;44(4):568–73. doi: 10.1038/s41587-025-02701-0 (PMC12680078; doi:10.1038/s41587-025-02701-0)
Supplement: Supplementary file 4 — Supplementary Data: Cancer cell line variant peptide database. Custom peptide database FASTA file for each of the 376 cell lines from the Cancer Cell Line Encyclopedia with proteomics characterization or used in the reference channel. Variant peptide FASTA files were produced by moPepGen as the result of cell-line-specific publicly available mutations and fusions. [file 41587_2025_2701_MOESM4_ESM.zip › ACH-000546.fasta]

>ENST00000613634.4|SNV-8036-G-C|5
GDGVYHK
>ENST00000490180.2|SNV-37114-T-G|6
MPTRAFWGWTPQVTWWTSWQRR
>ENST00000422538.8|SNV-8579-C-T|2
VDTNKAQK
>ENST00000496985.1|SNV-6760-G-T|1
FPFPARPSPPATAMETSR
>ENST00000409257.9|SNV-18408-T-C|1
EFYQTLCQGEWK
>ENST00000260665.12|SNV-22311-G-A|2
GFPIRPHYFWPLLVGRR
>ENST00000474421.1|SNV-14158-C-T|2
NLKPTASKLGASLSGLQG
>ENST00000247881.4|SNV-1960-T-A|3
SHRISSSDRILISLGITR
>ENST00000537641.5|SNV-19080-G-T|9
KGTGSMRDTGIENGTVTTEK
>ENST00000426895.9|INDEL-9658-C-CA|2
GLLADCCPQRSQAGGEV
>ENST00000409694.6|SNV-382814-T-C|6
MVIIEMLSK
>ENST00000446231.7|SNV-62348-C-T|3
LVLTLANAGR
>ENST00000644743.1|SNV-20799-G-A|3
NEDVGAK
>ENST00000553500.5|SNV-36719-C-G|2
CGYVWKHCQPMEMR
>ENST00000644743.1|SNV-20799-G-A|4
SQQGKNEDVGAKDPSK
>ENST00000372481.7|SNV-26340-A-C|1
TWPSSCGAARAASAPTASSSSK
>ENST00000649895.1|SNV-114348-G-T|4
MYHQLIYLLK
>ENST00000433746.2|SNV-100445-A-G|5
KEAMEEDEAPQHRDADVVQGK
>ENST00000268150.13|SNV-7536-C-G|2
VEAQYVR
>ENST00000651372.2|SNV-172659-G-T|4
CNVVFPRIFYLITHQKK
>ENST00000382883.7|SNV-102507-G-C|2
MTHMMSEDEGK
>ENST00000381568.9|SNV-15077-G-A|4
NKSWLCFTMEVTKHHSAVFR
>ENST00000381161.5|SNV-32744-C-G|3
IQPVVLESR
>ENST00000264245.9|SNV-120104-G-C|1
NAPSEGKGCGFPSPTR
>ENST00000615658.5|SNV-8036-G-C|4
LPQGDGLHFGEAQPWGLGAYLPRR
>ENST00000509290.1|SNV-87449-C-G|2
MSCAKASMPTWKVHGMK
>ENST00000360526.8|SNV-22732-A-G|2
YLGGTDGTVKK
>ENST00000465402.1|MNV-23770-CCTGCCCAGAGAAGCTAGACCTGAACCTGGC-C|2
CISIENHIPFSAIPFTSNLK
>ENST00000490180.2|SNV-37114-T-G|7
PTRAFWGWTPQVTWWTSWQR
>ENST00000554015.5|SNV-18548-G-C|4
HLYQNTRSYHTIVDIRDGK
>ENST00000435634.3|SNV-107-G-A|1
GPEESQPPQLYAANEEEAPGTR
>ENST00000498703.1|SNV-69543-T-G|1
GIFITSGQIFKGTRGPR
>ENST00000426335.6|SNV-5612-C-T|4
QAEESMVASMRLAYQELQIDCKK
>ENST00000324324.12|SNV-35436-G-A|2
ISGREIDVRLDHNA
>ENST00000341165.10|SNV-20251-C-G|2
LRRPVVGSSEPFCH
>ENST00000599218.6|MNV-8360-CCCC-C|1
CQACDEIIFSECTEAEGR
>ENST00000300283.10|SNV-6185-C-T|5
RLERGQDICIPTPVIHTK
>ENST00000371953.8|SNV-69543-T-G|1
TGVMIWAYLLHRGKFLK
>ENST00000377767.9|SNV-6732-A-G|1
GLKHLNRAVHEDIVAVELLPK
>ENST00000400485.6|SNV-39777-G-A|1
RPNQTWVQCDACLKWRK
>ENST00000644939.1|INDEL-1192319-A-AC|5
GPISREQEQERGR
>ENST00000252711.7|MNV-10564-TG-T|2
SRGGFRR
>ENST00000489424.5|SNV-181-G-A|2
QWQAPLAR
>ENST00000264245.9|SNV-120104-G-C|3
QNSKNAPSEGKGCGFPSPTR
>ENST00000325411.9|SNV-11192-C-T|1
GSAYANIISQFAQTVFLLFYIVLKK
>ENST00000395449.7|SNV-5612-C-T|7
MRLAYQELQIDCK
>ENST00000634910.1|SNV-11945-A-G|1
AMGIMNSFVNDVFERIAGEASR
>ENST00000344529.5|SNV-1522-G-A|5
WQKVLYK
>ENST00000231887.8|SNV-88554-A-C|3
ARLPVIAVDSDKNQLATANK
>ENST00000435634.3|SNV-107-G-A|3
RIRGPEESQPPQLYAANEEEAPGTR
>ENST00000288167.8|INDEL-8752-T-TA|3
KVCQGRKPVGSEHHCL
>ENST00000560334.5|SNV-59308-C-T|1
SSWPTCLMSTLSATAWTTPSPNWR
>ENST00000644939.1|INDEL-1192319-A-AC|20
TPPPPQPHHPGTPQHALSPHQPHR
>ENST00000644939.1|INDEL-1192319-A-AC|28
RLRAHAAPLR
>ENST00000260665.12|SNV-22311-G-A|7
ALMKAVKEK
>ENST00000473883.5|MNV-28475-GCCTGAGAAT-G|1
QSLSLSPSLSPRTMRTLR
>ENST00000644939.1|INDEL-1192319-A-AC|17
TSPAHLHAGGPPGLSQK
>ENST00000651382.1|SNV-145931-C-G|3
MFERLEGQRAK
>ENST00000523471.5|SNV-147421-A-G|3
KPPFQRLR
>ENST00000252711.7|MNV-10564-TG-T|4
SVTICDYLPPHLVIYIDVPFQR
>ENST00000489018.1|SNV-22865-G-C|4
VSPATSPSCSGESR
>ENST00000360453.8|SNV-102544-C-A|2
EPGEDCPRPQPAPASPR
>ENST00000380110.8|INDEL-121369-T-TT|1
GCRVYSI
>ENST00000160373.8|SNV-156041-T-G|2
IADSRDELR
>ENST00000263967.4|SNV-70190-G-A|2
QEKDFLWSHR
>ENST00000260665.12|SNV-22311-G-A|1
GFPIRPHYFWPLLVGRRK
>ENST00000409694.6|SNV-382814-T-C|9
TCFPKLFQRMVIIEMLSK
>ENST00000462279.5|SNV-46719-G-C|4
GKLMAYVLQLMDFTSSLLVQIIE
>ENST00000497100.5|MNV-23770-CCTGCCCAGAGAAGCTAGACCTGAACCTGGC-C|22
RSLSARWLR
>ENST00000548706.1|SNV-14057-G-A|2
AQGPCAVERVTVNVDTAAAVDR
>ENST00000455694.6|SNV-5241-C-T|3
VKESLDR
>ENST00000509290.1|SNV-87449-C-G|5
ATWAMSCAKASMPTWKVHGMK
>ENST00000418131.1|SNV-31734-C-T|4
MTLVLKMK
>ENST00000314251.8|SNV-20787-T-C|2
LDEEAKAK
>ENST00000231137.6|SNV-529-C-T|7
LDREELCGPREPCVLPFQLLLEK
>ENST00000611598.1|MNV-682-TTC-T|1
LYTINPNQYFSVNEGKS
>ENST00000539241.1|SNV-2041-G-A|8
FVASKMKETIPLTAK
>ENST00000425537.1|SNV-4235-C-G|2
STECELETGAEGKESGR
>ENST00000542196.2|SNV-931-C-G|4
DVKEAVKHLVNR
>ENST00000223459.10|SNV-2341-C-T|5
KEEEPEEVLR
>ENST00000395314.8|SNV-93798-C-A|5
GKEEKMNTMK
>ENST00000498703.1|SNV-69543-T-G|11
IWAYLLHR
>ENST00000372481.7|SNV-26340-A-C|5
RATSPIR
>ENST00000614014.1|MNV-8360-CCCC-C|1
ACALQIIFSECTEAEGR
>ENST00000586522.5|SNV-5012-G-A|1
DALAALQDFYHREHVTKTQILCAER
>ENST00000320431.8|SNV-1448-G-A|1
CYRRACR
>ENST00000316793.7|SNV-16608-C-T|3
KSNSSSFVLSHCSSSQRSCSQPSTA
>ENST00000376217.6|SNV-84626-G-A|1
HEIQPPMPTMVFELTQAPTR
>ENST00000338034.9|SNV-12284-G-A|1
KSITHEGR
>ENST00000485344.6|MNV-10564-TG-T|5
SRGPEADSEERR
>ENST00000650606.1|SNV-16995-G-C|2
GLWRRGAGIR
>ENST00000425537.1|SNV-4235-C-G|3
STECELETGAEGK
>ENST00000357727.7|SNV-188895-C-G|11
IYEESKMNLEQER
>ENST00000486752.5|SNV-32889-G-A|6
MTLPPFSKPTRHR
>ENST00000392869.6|INDEL-361837-T-TT|1
WEHDKDPESFF
>ENST00000261023.8|MNV-87205-CA-C|7
VRPPQEEQEREQLQPLKMVK
>ENST00000358065.4|SNV-10084-G-T|1
EHVYNGQVMETFVDPTYI
>ENST00000456893.6|SNV-2541-G-C|2
MTEELYEYCIKEGYADK
>ENST00000465402.1|MNV-23770-CCTGCCCAGAGAAGCTAGACCTGAACCTGGC-C|11
FGEAEAAPRR
>ENST00000425537.1|SNV-4235-C-G|6
PGRSTECELETGAEGK
>ENST00000540812.1|SNV-424-G-T|2
MPSASSSRPS
>ENST00000537641.5|SNV-19080-G-T|8
GTGSMRDTGIENGTVTTEK
>ENST00000587895.1|SNV-330866-C-T|1
APQIATASC
>ENST00000160373.8|SNV-156041-T-G|1
DELRMFDSSGNNPVLSATINNLR
>ENST00000360526.8|SNV-22732-A-G|5
ELIPEATEKYLGGTDGTVK
>ENST00000471102.1|SNV-61835-G-C|1
AIGHSSQQPVEKTALR
>ENST00000650606.1|SNV-16995-G-C|1
RGAGIRGR
>ENST00000649895.1|SNV-114348-G-T|5
GWPWLLPDVSPVDIFAK
>ENST00000470191.5|SNV-295860-A-G|2
VPSAWQPKTKSVLLIT
>ENST00000231137.6|SNV-529-C-T|6
EELCGPREPCVLPFQLLLEK
>ENST00000280904.11|SNV-22633-C-G|3
VFRSLDREAETMK
>ENST00000465402.1|MNV-23770-CCTGCCCAGAGAAGCTAGACCTGAACCTGGC-C|10
FGEAEAAPRRCSLYSWR
>ENST00000513201.1|SNV-180046-A-G|2
YGCEGTQALLLPDQEQTR
>ENST00000558588.5|SNV-10366-G-A|9
AEYCQTIFGDMLLTEPLEK
>FUSION-ENST00000606221.1:749-ENST00000656150.1:58480|2
HRPGSWKGVVK
>ENST00000476787.1|SNV-16748-C-T|1
YFHQCGQ
>ENST00000601016.6|SNV-8036-G-C|4
EKGDGVYHK
>ENST00000644743.1|SNV-20799-G-A|1
NEDVGAKDPSKK
>ENST00000644939.1|INDEL-1192319-A-AC|7
GEAPFPHAEGYRGPISREQEQER
>ENST00000493126.1|SNV-62421-C-A|2
GLLEESIPEKYICYICR
>ENST00000534061.6|SNV-51440-T-G|6
LIQVDLNNPIAVRMMNDQLMRLER
>ENST00000559259.1|SNV-7536-C-G|6
CMSTCLRPVWR
>ENST00000639639.1|INDEL-92221-G-GCAGG|3
MGPIGVQEETSRPVFAQSSRHFTK
>ENST00000564138.6|SNV-195385-C-G|2
NQSIAIELCDLVVYCKPTSK
>ENST00000564975.5|SNV-65833-G-A|5
DFVAPDDR
>ENST00000409198.5|SNV-47004-G-T|2
MIGSLSINDDPKMLHSLK
>ENST00000615658.5|SNV-8036-G-C|6
WRLPQGDGLHFGEAQPWGLGAYLPR
>ENST00000536378.5|SNV-54332-G-A|1
AEMLADYFSLEIDK
>ENST00000645131.1|SNV-20919-G-C|7
EQIAVWTNLTEARVR
>ENST00000344529.5|SNV-1522-G-A|6
EVKWQKVLYK
>ENST00000381568.9|SNV-15077-G-A|6
ACGRNKSWLCFTMEVTK
>ENST00000513201.1|SNV-180046-A-G|1
YGCEGTQALLLPDQEQTREGTALHK
>ENST00000359156.8|SNV-17371-G-C|1
QDAGVICSEFMSLRLTSEASR
>ENST00000374103.9|SNV-18267-A-G|2
ILHIKHWLDSPWPGFFSVDGEPK
>ENST00000495388.6|SNV-930736-T-G|1
CQHSQSHRSPAEKITRPTSHFR
>ENST00000333254.4|SNV-16338-G-C|4
SFFLQLLKAHQNALEK
>ENST00000497100.5|MNV-23770-CCTGCCCAGAGAAGCTAGACCTGAACCTGGC-C|20
SLSARWLRQLCIR
>ENST00000673715.1|SNV-54332-G-A|3
KAEMLADYFSLEIDKV
>ENST00000409694.6|SNV-382814-T-C|4
VIIEMLSK
>ENST00000395449.7|SNV-5612-C-T|6
RLAYQELQIDCK
>ENST00000651314.1|SNV-7019-C-T|3
AQSDRTAWLSQSGGVPPGGAR
>ENST00000231887.8|SNV-88554-A-C|1
LPVIAVDSDKNQLATANK
>ENST00000528443.6|INDEL-2706-C-CTCA|2
TVSRSIQEAPAVSEDLVIR
>ENST00000227471.7|SNV-1867-G-C|1
NMGLPDIDSK
>ENST00000465402.1|MNV-23770-CCTGCCCAGAGAAGCTAGACCTGAACCTGGC-C|7
CSLYSWR
>ENST00000485344.6|MNV-10564-TG-T|6
SRGPEADSEER
>ENST00000483042.1|SNV-44220-C-T|2
VLSTSTSSRATSSSGLT
>ENST00000484330.5|SNV-46719-G-C|3
MAYVLQLMDFTSSLLV
>ENST00000395449.7|SNV-5612-C-T|9
MVASMRLAYQELQIDCKK
>ENST00000268150.13|SNV-7536-C-G|6
HKEFVGNWNKNAVHVNLFETR
>ENST00000271588.9|SNV-236022-G-C|1
IQETQHLDAGDYTCVAINEAGR
>ENST00000371795.5|SNV-4061-G-A|5
AQKIDPENAEFLTALCK
>ENST00000559845.5|SNV-137829-C-T|8
LPRAIGAPFHRLLAACR
>ENST00000373825.7|SNV-52248-G-A|1
STAENFLVNPLEPKNAEKLK
>ENST00000507292.1|SNV-52248-G-A|1
VLLMMPVVCRKIHG
>ENST00000262940.12|SNV-23724-G-A|1
NFITKLVDIEEKDELDLQR
>ENST00000497100.5|MNV-23770-CCTGCCCAGAGAAGCTAGACCTGAACCTGGC-C|21
SLSARWLR
>ENST00000409694.6|SNV-382814-T-C|1
LSKILWVVFWAGYPC
>ENST00000333447.11|SNV-411998-G-T|4
SPAREMYR
>FUSION-ENST00000477886.5:12451-ENST00000431037.2:9327|2
FALGRWYR
>ENST00000497100.5|MNV-23770-CCTGCCCAGAGAAGCTAGACCTGAACCTGGC-C|23
MRSLSARWLR
>ENST00000469531.1|SNV-188895-C-G|9
MNLEQERR
>ENST00000622364.4|SNV-1867-G-C|5
MQLILHYDETYREVKYR
>ENST00000357248.8|SNV-74345-G-A|8
LQARIAHRIQELK
>ENST00000382978.5|SNV-113664-C-A|2
AWKIYPQEFAVEILFGEK
>ENST00000417065.5|INDEL-9658-C-CA|1
GLLADCCPQR
>ENST00000556764.5|SNV-73653-A-G|1
AKMLFRK
>ENST00000381638.7|SNV-128937-G-C|4
FTVTAGHLGRFHTGFEILK
>ENST00000631589.1|SNV-145931-C-G|1
FTNANFQEVSAHTSSGKDV
>ENST00000498703.1|SNV-69543-T-G|10
MIWAYLLHRGK
>ENST00000621003.4|SNV-254304-C-T|5
HTAKTIKTIQASCLK
>ENST00000644939.1|INDEL-1192319-A-AC|16
TSPAHLHAGGPPGLSQKDDSSVR
>ENST00000621429.1|SNV-16178-C-T|1
AHQIDSHQHSIHRCGQ
>ENST00000374115.5|SNV-1032-G-A|1
SLQGLGSAFADTSGIAMITDK
>ENST00000396352.8|SNV-44102-T-C|3
DQKGKGMPTSSGGQSPSR
>ENST00000459758.5|INDEL-9658-C-CA|4
MPTPSSHAATAWGLRMTKK
>ENST00000263967.4|SNV-70190-G-A|1
QEKDFLWSHRHYCVTIPEILPK
>ENST00000473883.5|MNV-28475-GCCTGAGAAT-G|5
SQCTKQSLSLSPSLSPR
>ENST00000580504.5|SNV-12284-G-A|2
GDGPPSWDSCHRSHHCCCQGQEK
>ENST00000548706.1|SNV-14057-G-A|1
VTVNVDTAAAVDR
>ENST00000537641.5|SNV-19080-G-T|1
DTGIENGTVTTEKGGEKPR
>ENST00000622364.4|SNV-1867-G-C|4
QLILHYDETYREVKYR
>ENST00000577017.1|INDEL-92702-C-CA|1
DGTGSDDKKSQ
>ENST00000026218.9|SNV-16510-C-T|1
HPLAPLAEQHPASGGLK
>ENST00000615658.5|SNV-8036-G-C|5
LPQGDGLHFGEAQPWGLGAYLPR
>ENST00000558588.5|SNV-10366-G-A|1
RSLGICCSQSPWKSSH
>ENST00000489018.1|SNV-22865-G-C|5
ARVSPATSPSCSGESRR
>ENST00000464412.5|SNV-2911-G-A|2
TEVIMNTQPMEEIGLSPR
>ENST00000644939.1|INDEL-1192319-A-AC|18
TPQQDPSDSSAER
>ENST00000372517.8|SNV-13820-G-T|5
DGKDQYEDLMPEYK
>ENST00000617923.4|INDEL-15940-C-CT|1
HQECSDCGKTFF
>ENST00000485344.6|MNV-10564-TG-T|8
MSRSRGPEADSEER
>ENST00000483222.5|SNV-181-G-A|11
SLPRFCALPPRPVPAAR
>ENST00000497100.5|MNV-23770-CCTGCCCAGAGAAGCTAGACCTGAACCTGGC-C|17
QLCIRRCSSWCK
>ENST00000485382.3|SNV-7550-G-A|2
MTLSMKLLGKLLWQISFSLIK
>ENST00000490180.2|SNV-37114-T-G|8
MPTRAFWGWTPQVTWWTSWQR
>ENST00000493126.1|SNV-62421-C-A|5
MGLLEESIPEK
>ENST00000607371.5|SNV-2955-G-A|4
RGATWKFQSAR
>ENST00000606911.6|INDEL-2706-C-CTCA|2
TVSRSIQEAPVSEDLVIR
>FUSION-ENST00000481281.5:24700-ENST00000413901.1:62146|4
EPPPQAGLTRMR
>ENST00000528443.6|INDEL-2706-C-CTCA|3
KTVSRSIQEAPAVSEDLVIR
>ENST00000465402.1|MNV-23770-CCTGCCCAGAGAAGCTAGACCTGAACCTGGC-C|4
RTRCISIENHIPFSAIPFTSNLK
>ENST00000356056.10|SNV-219826-C-A|2
AQSQSGVDLQEDVIVR
>ENST00000260665.12|SNV-22311-G-A|5
EKGFPIRPHYFWPLLVGR
>ENST00000278616.8|INDEL-85445-T-TA|5
NNACCCGLHEKTK
>ENST00000553500.5|SNV-36719-C-G|3
APDRCGYVWKHCQPMEMR
>ENST00000473883.5|MNV-28475-GCCTGAGAAT-G|2
QSLSLSPSLSPRTMR
>ENST00000358025.7|SNV-314174-G-A|1
YSEMYTIVPAEIESQVEECKK
>ENST00000497100.5|MNV-23770-CCTGCCCAGAGAAGCTAGACCTGAACCTGGC-C|3
LSERLSSCSQMMSASVSSARLR
>ENST00000389879.9|SNV-25958-C-T|2
IPKIETTHPPLSPAHPPPDR
>ENST00000254770.2|SNV-619-G-T|3
RLKLHLVGEAEMEER
>ENST00000506017.1|SNV-36414-G-A|1
AAPAEALR
>ENST00000342992.10|SNV-246335-C-G|1
DCIFVAWDRPDSDGGSPIIGYVIER
>ENST00000358025.7|SNV-314174-G-A|5
LRIKYSEMYTIVPAEIESQVEECK
>ENST00000381161.5|SNV-32744-C-G|1
IQPVVLESRVKIQHPVR
>ENST00000524792.5|INDEL-85445-T-TA|9
ADPQPLQTWIQSQSTFSDAVWIKK
>ENST00000407559.8|SNV-89146-C-T|2
WAALEVDECNRLR
>ENST00000422538.8|SNV-8579-C-T|3
IYRVDTNKAQK
>ENST00000233242.5|SNV-42061-C-T|6
GKEKIAELFATAQEIIK
>ENST00000513201.1|SNV-180046-A-G|4
MKYGCEGTQALLLPDQEQTR
>ENST00000612124.4|SNV-10164-C-G|3
KPSSTESDSK
>ENST00000498157.1|SNV-22865-G-C|2
VSPATSPSCSGR
>ENST00000261023.8|MNV-87205-CA-C|8
VRPPQEEQEREQLQPLK
>ENST00000527432.5|SNV-61267-T-C|1
LLIYETEAKKIGLAK
>ENST00000580838.1|SNV-686478-A-G|5
ASDTSGLVQSHTYK
>ENST00000372517.8|SNV-13820-G-T|2
DQYEDLMPEYKGR
>ENST00000304514.11|SNV-55235-A-G|2
NVLLQFIFLRPGSER
>ENST00000261023.8|MNV-87205-CA-C|5
EQLQPLKMVK
>ENST00000532683.5|SNV-61267-T-C|3
QKPRKLVLR
>ENST00000377275.4|MNV-13268-CTCATGA-C|5
LAITKEELYRMLADLR
>ENST00000488957.1|SNV-56316-C-G|1
FGTSVSNIIKPGAKASKVITFK
>ENST00000485957.1|SNV-282569-G-C|6
FGPYVGEQRSNLKHPSYGWEVHLPR
>ENST00000311371.9|SNV-22810-G-C|6
IKEKHTEEFPGWVYQPRPGK
>ENST00000489018.1|SNV-22865-G-C|3
VSPATSPSCSGESRR
>ENST00000313735.11|SNV-17476-G-A|1
TTGTYQLTGDELIFATKQAWRNAPR
>ENST00000260665.12|SNV-22311-G-A|4
EKGFPIRPHYFWPLLVGRR
>ENST00000261023.8|MNV-87205-CA-C|9
RVRPPQEEQEREQLQPLK
>ENST00000477019.1|SNV-320611-G-A|1
ENFLGSNSLV
>ENST00000644939.1|INDEL-1192319-A-AC|10
DKGEAPFPHAEGYRGPISR
>ENST00000400105.6|SNV-173869-A-G|2
DRSPNGPMSK
>ENST00000649279.2|SNV-270609-G-C|1
MIENESPSVGLQTGGNAEK
>ENST00000234831.10|SNV-21232-G-C|2
LSIYGDLEFINEQK
>ENST00000409404.6|SNV-30-A-G|2
MDIIVGHCVGTRPPACCLILLLFK
>ENST00000263967.4|SNV-70190-G-A|4
DPLSEITKQEK
>ENST00000560334.5|SNV-59308-C-T|3
PHEHVERNSLDYAKSK
>ENST00000346162.10|SNV-52248-G-A|5
LKIFLLIPLSQK
>ENST00000396352.8|SNV-44102-T-C|1
GMPTSSGGQSPSR
>ENST00000536795.1|SNV-5107-C-G|1
TSLSTSCASCPSSGRRCL
>ENST00000564975.5|SNV-65833-G-A|12
IQCKRVVNEVLSTMDFVAPDDR
>ENST00000263967.4|SNV-70190-G-A|6
AISTRDPLSEITKQEK
>ENST00000485957.1|SNV-282569-G-C|1
HPSYGWEVHLPRSRR
>ENST00000381638.7|SNV-128937-G-C|3
FHTGFEILK
>ENST00000446231.7|SNV-62348-C-T|2
LVLTLANAGRNSASPK
>ENST00000403633.6|SNV-2541-G-C|2
MTEAETEPHEGKR
>ENST00000366603.6|SNV-107792-A-C|1
EINVKEENETEIKEIK
>ENST00000483222.5|SNV-181-G-A|1
LLPAEAPSARSSVLSA
>ENST00000231887.8|SNV-88555-T-A|5
GIVISFARARNPVIAVDSDK
>ENST00000377767.9|SNV-6732-A-G|5
ENYLEATVWIHGDNEENKEIILR
>ENST00000231887.8|SNV-88555-T-A|2
NPVIAVDSDK
>ENST00000537226.2|SNV-10154-A-G|1
AFSQSSSLIMHKRIHTER
>ENST00000264245.9|SNV-120104-G-C|2
NAPSEGK
>ENST00000278616.8|INDEL-85445-T-TA|4
NNACCCGLHEKTKETFFR
>ENST00000381210.8|SNV-129394-G-T|1
SAMIPFIF
>FUSION-ENST00000606221.1:749-ENST00000656150.1:58480|1
HRPGSWKGVVKR
>ENST00000498157.1|SNV-22865-G-C|1
VSPATSPSCSGRSPH
>ENST00000645123.1|MNV-63836-TGAG-T|2
SDEHMEEAITSASFL
>ENST00000645123.1|MNV-63836-TGAG-T|3
SVLKSDEHMEEAITSASFL
>ENST00000382978.5|SNV-113664-C-A|1
IYPQEFAVEILFGEK
>ENST00000651372.2|SNV-172659-G-T|1
IFYLITHQKKQCYK
>ENST00000486752.5|SNV-32889-G-A|5
TLPPFSKPTRHR
>ENST00000644939.1|INDEL-1192319-A-AC|9
GEAPFPHAEGYR
>ENST00000427499.5|SNV-2541-G-C|1
MTEGCSAVA
>ENST00000356530.5|SNV-107-A-T|1
ALKKDGK
>ENST00000231137.6|SNV-529-C-T|1
SFQIFRAELWVRDINDHAPVFLDR
>ENST00000546837.5|SNV-36-A-C|4
CLTLLRASRPWQRLVR
>FUSION-ENST00000481281.5:24700-ENST00000413901.1:62146|13
EGSHHPRLG
>ENST00000261170.5|SNV-52957-G-A|1
STNCIVDSRMVVK
>ENST00000368194.7|SNV-103437-G-T|1
HPGASPMPVHPPPPGPR
>ENST00000673662.1|SNV-7180-C-T|1
VDEYQPPGCTYLGRRVHLMVTLPR
>ENST00000357248.8|SNV-74345-G-A|5
IQELKNLPGSLPPDLR
>ENST00000564975.5|SNV-65833-G-A|3
DFVAPDDRVVFR
>ENST00000584350.1|SNV-3137-C-T|1
YWGHPEVFEKEET
>ENST00000506017.1|SNV-36414-G-A|3
LCPEGPR
>ENST00000639639.1|INDEL-92221-G-GCAGG|2
GPIGVQEETSRPVFAQSSRHFTK
>ENST00000493438.5|SNV-38968-C-T|7
SPSSCVPIEPSPPPNRSWTCCSK
>ENST00000308508.5|SNV-23777-A-G|1
VVAIRPAIQVHRSTGLR
>ENST00000333479.12|SNV-49734-G-C|1
VAQAFMLSHDEIYSLRIIDLIDR
>ENST00000650563.1|SNV-9561-C-G|2
AFLALLRPFMSSKFTR
>ENST00000311371.9|SNV-22810-G-C|5
EKHTEEFPGWVYQPRPGK
>ENST00000465402.1|MNV-23770-CCTGCCCAGAGAAGCTAGACCTGAACCTGGC-C|9
RCSLYSWR
>ENST00000367069.7|SNV-17570-C-T|2
IIEQSLLEVMEEEELANLR
>ENST00000313735.11|SNV-17476-G-A|6
VEAVTKEIK
>ENST00000405015.7|SNV-316967-G-C|3
AVTQSSEQDMK
>ENST00000526540.5|SNV-18669-C-G|4
VFRVQMHLLTSYVF
>FUSION-ENST00000481281.5:24700-ENST00000413901.1:62146|16
MEGSHHPR
>ENST00000465913.1|SNV-8134-G-C|6
MTHFTLRMICTK
>ENST00000498703.1|SNV-69543-T-G|8
MIWAYLLHRGKFLK
>ENST00000409257.9|SNV-18408-T-C|3
VLVVVGQFDSPEFHRQSR
>ENST00000539241.1|SNV-2041-G-A|4
KETIPLTAKK
>ENST00000472100.5|SNV-21493-G-A|2
LRAAEGDNAEDSLMVDWFWLIHEK
>ENST00000557060.1|SNV-314174-G-A|1
YTIVPAEIESQVEECKKALEDIDEK
>ENST00000497100.5|MNV-23770-CCTGCCCAGAGAAGCTAGACCTGAACCTGGC-C|26
AAAAVHK
>FUSION-ENST00000373548.8:24700-ENST00000413901.1:62146|1
SIRPDNMSEYSKQMQRWK
>ENST00000607371.5|SNV-2955-G-A|3
GATWKFQSAR
>ENST00000540373.1|SNV-290203-G-A|3
MVTWVRIDDEMPQHAVLSGPNLFIN
>ENST00000612124.4|SNV-10164-C-G|6
DKKKPSSTESDSK
>ENST00000215885.4|SNV-1797-G-A|1
CPQNISPLQYNYGIQNYR
>ENST00000558588.5|SNV-10366-G-A|6
LRWLSIAR
>ENST00000360453.8|SNV-102544-C-A|3
EDKEPGEDCPRPQPAPASPR
>ENST00000536378.5|SNV-54332-G-A|3
KKAEMLADYFSLEIDK
>ENST00000571081.6|SNV-65833-G-A|4
RVVNEVLSTMDFVAPDDRVVFR
>ENST00000559259.1|SNV-7536-C-G|7
TRCMSTCLRPVWRLST
>ENST00000425537.1|SNV-4235-C-G|4
PGRSTECELETGAEGKESGR
>ENST00000559845.5|SNV-137829-C-T|5
LLAACRHAEHGLPVW
>ENST00000483222.5|SNV-181-G-A|14
PSARLGSRSLPR
>ENST00000634910.1|SNV-11945-A-G|2
AMGIMNSFVNDVFER
>ENST00000231137.6|SNV-529-C-T|4
EPCVLPFQLLLEKSFQIFR
>ENST00000395323.9|SNV-2911-G-A|1
MTEVIMNTQPMEEIGLSPRK
>ENST00000392869.6|INDEL-361837-T-TT|2
LLHIVWPHRWEHDKDPESFF
>ENST00000332349.5|MNV-2050-TGAG-T|1
AQGQADESSENEEEIELIPEK
>ENST00000381161.5|SNV-32744-C-G|7
MWGGRVRIQPVVLESR
>ENST00000467329.5|SNV-27696-G-A|10
MMMRSLIRK
>ENST00000536537.1|SNV-5107-C-G|1
VSLIRKHAQTFIALCATAQQVGQGK
>ENST00000471102.1|SNV-61835-G-C|6
MAPFPQMAIGHSSQQPVEKTALR
>ENST00000409198.5|SNV-47004-G-T|4
GKMIGSLSINDDPKMLHSLK
>ENST00000262113.9|SNV-7220-C-G|4
SSSQRASSQTSLGGTICRVCGK
>ENST00000553500.5|SNV-36719-C-G|10
MLLMAPDRCGYVWK
>ENST00000639639.1|INDEL-92221-G-GCAGG|5
MGPIGVQEETSRPVFAQSSR
>ENST00000644939.1|INDEL-1192319-A-AC|11
DKGEAPFPHAEGYR
>ENST00000497100.5|MNV-23770-CCTGCCCAGAGAAGCTAGACCTGAACCTGGC-C|10
SGVYERPCWR
>ENST00000471102.1|SNV-61835-G-C|2
MAIGHSSQQPVEKTALR
>ENST00000544540.5|SNV-23371-A-G|2
MLIITGLACFLLSKRK
>ENST00000613634.4|SNV-8036-G-C|8
ELHSHFFSLGKCVPVCRGDGVYHK
>ENST00000357248.8|SNV-74345-G-A|4
IQELKNLPGSLPPDLRTK
>ENST00000389879.9|SNV-25958-C-T|1
IETTHPPLSPAHPPPDR
>ENST00000262940.12|SNV-23724-G-A|3
QGVAQLKNFITKLVDIEEK
>ENST00000504753.1|SNV-184706-A-T|2
MPLWGSHLWQLQSFLLKSSGR
>ENST00000300482.9|SNV-27560-C-G|2
FISEQTKERGGVAMK
>ENST00000673715.1|SNV-54332-G-A|1
AEMLADYFSLEIDKV
>ENST00000532907.1|SNV-84626-G-A|2
MVFELTQAPTR
>ENST00000396352.8|SNV-44102-T-C|2
GKGMPTSSGGQSPSR
>ENST00000358025.7|SNV-314174-G-A|3
IKYSEMYTIVPAEIESQVEECKK
>ENST00000471102.1|SNV-61835-G-C|8
MAPFPQMAIGHSSQQPVEK
>ENST00000645131.1|SNV-20919-G-C|3
TCPHANK
>ENST00000418131.1|SNV-31734-C-T|3
TLVLKMK
>ENST00000469531.1|SNV-188895-C-G|1
FVCSAPGCSQRFPTEDHLMIHRHK
>ENST00000644743.1|SNV-20919-G-C|6
NRYPDMSTREQIAVWTNLTEAR
>ENST00000509290.1|SNV-87449-C-G|8
MATWAMSCAKASMPTWK
>ENST00000493438.5|SNV-38968-C-T|2
DTAASSPIPTRMVDPR
>ENST00000534099.5|SNV-74890-C-A|1
AADTAGGQGGAARKEK
>ENST00000536795.1|SNV-5107-C-G|3
TSLSTSCASCPSSGRR
>ENST00000490180.2|SNV-37114-T-G|2
AFWGWTPQVTWWTSWQRRALR
>ENST00000649895.1|SNV-114348-G-T|2
MYHQLIYLLKTESGSVAQAGLQWR
>ENST00000650279.1|SNV-47102-A-C|2
KHMREFR
>ENST00000262189.11|SNV-183974-G-C|1
QEYICMYCKHLGAEMDR
>ENST00000261170.5|SNV-52957-G-A|3
LKSTNCIVDSRMVVK
>ENST00000223459.10|SNV-2341-C-T|1
EEEPEEVLRAKGPR
>ENST00000247881.4|SNV-1960-T-A|2
ISSSDRILISLGITR
>ENST00000493438.5|SNV-38968-C-T|3
DTAASSPIPTR
>ENST00000546837.5|SNV-33-G-T|SNV-36-A-C|4
PALQRCLTLLIASRPWQR
>ENST00000394110.7|INDEL-26149-C-CA|2
EEMWQKNRGAGPA
>ENST00000526540.5|SNV-18669-C-G|5
MVFRVQMHLLTSYVF
>ENST00000556764.5|SNV-73653-A-G|5
EIYQKESKDVIQK
>ENST00000497093.1|SNV-16338-G-C|5
LESKLLKAHQNALEK
>ENST00000456941.6|SNV-19009-C-T|2
SSADVRALTYCDLHKI
>ENST00000231137.6|SNV-529-C-T|2
SFQIFRAELWVR
>ENST00000483042.1|SNV-44220-C-T|1
ATSSSGLT
>ENST00000495388.6|SNV-930736-T-G|6
VRPLKTSNTTRCQHSQSHR
>ENST00000234831.10|SNV-21232-G-C|1
LSIYGDLEFINEQKLNR
>ENST00000357248.8|SNV-74345-G-A|3
NLPGSLPPDLR
>ENST00000613634.4|SNV-8036-G-C|7
CVPVCRGDGVYHK
>ENST00000621003.4|SNV-254304-C-T|1
TIQASCLKTET
>ENST00000486752.5|SNV-32889-G-A|4
MTLPPFSKPTRHRACWPR
>ENST00000559259.1|SNV-7536-C-G|2
MSTCLRPVWRLST
>ENST00000483222.5|SNV-181-G-A|5
LRPRQVPGLRLLPAEAPSAR
>ENST00000465402.1|MNV-23770-CCTGCCCAGAGAAGCTAGACCTGAACCTGGC-C|3
TRCISIENHIPFSAIPFTSNLK
>ENST00000465402.1|MNV-23770-CCTGCCCAGAGAAGCTAGACCTGAACCTGGC-C|5
CSLYSWRIVKR
>ENST00000485344.6|MNV-10564-TG-T|2
RCNAVFNQRPSISILNVDQH
>ENST00000534099.5|SNV-74890-C-A|3
AADTAGGQGGAAR
>ENST00000644939.1|INDEL-1192319-A-AC|1
NPRQTPGQA
>ENST00000376083.7|SNV-69393-A-T|3
ARINGALNLTLNLVKQNLQNHR
>ENST00000418131.1|SNV-31734-C-T|5
IMTLVLKMKIFLQDQFLVLIQ
>ENST00000483222.5|SNV-181-G-A|10
SLPRFCALPPRPVPAARLRPR
>ENST00000307300.8|MNV-10564-TG-T|1
SVTICDYLPPHLVIYIDVPFQSHMK
>ENST00000366603.6|SNV-107792-A-C|5
QCKECENVKEINVK
>ENST00000455694.6|SNV-5241-C-T|1
ESLDRDYHSALQEAEVPIIDR
>ENST00000280904.11|SNV-22633-C-G|2
SLDREAETMK
>ENST00000405109.5|SNV-7868-A-G|2
SLNLLNK
>ENST00000360453.8|SNV-102544-C-A|1
EPGEDCPRPQPAPASPRDSLALGR
>ENST00000534061.6|SNV-51440-T-G|7
LIQVDLNNPIAVRMMNDQLMR
>ENST00000564975.5|SNV-65833-G-A|6
MDFVAPDDR
>ENST00000470188.5|SNV-98125-G-T|1
ILHLGLQFTSFL
>ENST00000278849.4|SNV-21024-G-A|5
KKEAEQLR
>ENST00000644939.1|INDEL-1192319-A-AC|2
RNPRQTPGQA
>ENST00000381161.5|SNV-32744-C-G|5
VRIQPVVLESR
>ENST00000453890.5|SNV-437941-C-T|1
GVVQQTEVLVRGFYEVVDSR
>ENST00000485344.6|MNV-10564-TG-T|4
GPEADSEER
>ENST00000262940.12|SNV-23724-G-A|2
NFITKLVDIEEK
>ENST00000621429.1|SNV-16178-C-T|2
LHPAQLLRAHQIDSHQHSIHRCGQ
>ENST00000417065.5|INDEL-9658-C-CA|2
SLHRGLLADCCPQR
>ENST00000483222.5|SNV-181-G-A|16
PSARLGSR
>ENST00000548706.1|SNV-14057-G-A|3
MAQGPCAVERVTVNVDTAAAVDR
>ENST00000674003.1|SNV-178762-C-G|5
KAFTCWIKSQLAR
>ENST00000651382.1|SNV-145931-C-G|1
FERLEGQRAK
>ENST00000537226.2|SNV-10154-A-G|3
AFSQSSSLIMHK
>ENST00000382978.5|SNV-113663-C-G|1
IYPAEFAVEILFGEK
>ENST00000650197.1|SNV-114348-G-T|1
GWPWLLPDVSPVDIFAKNAGMSGLR
>ENST00000261254.8|SNV-5107-C-G|2
EKVSLIRK
>ENST00000261245.9|SNV-73653-A-G|5
KMEIYQKESK
>FUSION-ENST00000481281.5:24700-ENST00000413901.1:62146|3
EPPPQAGLTRMRTPLTLSAFHLR
>ENST00000484330.5|SNV-46719-G-C|6
MGKLMAYVLQLMDFTSSLLV
>ENST00000650563.1|SNV-9561-C-G|1
AFLALLRPFMSSKFTRK
>ENST00000373825.7|SNV-52248-G-A|4
GKSTAENFLVNPLEPKNAEK
>ENST00000616768.5|SNV-54332-G-A|4
AEMLADYFSLEIDKVNWDEEK
>ENST00000327898.9|SNV-18408-T-C|1
EFYQVLPVQTLCQGEWK
>ENST00000381161.5|SNV-32744-C-G|4
VRIQPVVLESRVK
>ENST00000491386.1|SNV-9561-C-G|9
MVCESISGTASALHEFQIHTK
>ENST00000561311.5|SNV-325920-G-A|2
KIINRLEVAAK
>ENST00000405015.7|SNV-316967-G-C|1
AVTQSSEQDMKSGTEDLRTER
>ENST00000395449.7|SNV-5612-C-T|11
MVASMRLAYQELQIDCK
>ENST00000484330.5|SNV-46719-G-C|1
VNGLCFTTDGLHLLTVGT
>ENST00000537641.5|SNV-19080-G-T|7
GTGSMRDTGIENGTVTTEKGGEKPR
>ENST00000642150.1|SNV-13820-G-T|3
MGRTSMK
>ENST00000542747.5|SNV-37882-T-A|5
MFFFEIKSHMLRLR
>ENST00000673662.1|SNV-7180-C-T|4
YRVDEYQPPGCTYLGRR
>ENST00000558588.5|SNV-10366-G-A|2
RSLGICCSQSPWK
>ENST00000643052.1|SNV-38837-G-C|3
KGWKVSLGLLFSFWVHMI
>ENST00000249269.9|SNV-14826-C-T|2
SNMCWFR
>ENST00000610343.4|SNV-102507-G-C|2
SKVSSDALDTELLTMTHMMSEDEGK
>ENST00000649622.1|SNV-18669-C-G|8
FTAMSSDFTQDLLPEQGIQDAFPK
>ENST00000542747.5|SNV-37882-T-A|4
FFFEIKSHMLR
>ENST00000399878.8|SNV-87449-C-G|5
AVVWAKHVAEKNGYLGHVMR
>ENST00000610343.4|SNV-102507-G-C|1
VSSDALDTELLTMTHMMSEDEGK
>ENST00000513104.6|SNV-8285-G-C|2
GTSLTPQEERFLDSAEYGNIPVVR
>ENST00000541110.5|SNV-182895-C-G|3
TQKLTSGVLHKLDCFTQVFANQNLR
>ENST00000261023.8|MNV-87205-CA-C|3
MVKETQK
>ENST00000500254.6|SNV-42211-C-G|1
KPQGPPPPGKPQGPPAQGGSK
>ENST00000269141.8|SNV-192011-C-A|2
SNISILSVK
>ENST00000650279.1|SNV-47102-A-C|3
LQKKHMR
>ENST00000644939.1|INDEL-1192319-A-AC|15
TSPAHLHAGGPPGLSQKDDSSVRR
>ENST00000376083.7|SNV-69393-A-T|1
INGALNLTLNLVKQNLQNHR
>ENST00000612124.4|SNV-10164-C-G|2
KPSSTESDSKDDVK
>ENST00000263967.4|SNV-70190-G-A|3
DPLSEITKQEKDFLWSHR
>ENST00000360526.8|SNV-22732-A-G|3
YLGGTDGTVK
>ENST00000645131.1|SNV-20919-G-C|4
GTATRTCPHANKSLCGPTLR
>ENST00000493112.5|SNV-136288-G-A|1
EQINIFEGIKDSQAQR
>ENST00000470188.5|SNV-98125-G-T|2
WQRILHLGLQFTSFL
>ENST00000405109.5|SNV-7868-A-G|4
YQRSLNLLNK
>ENST00000603274.1|SNV-494-G-A|1
AAGGRFRAP
>ENST00000485344.6|MNV-10564-TG-T|3
GPEADSEERR
>ENST00000252711.7|MNV-10564-TG-T|1
RKEIHMK
>ENST00000409694.6|SNV-382814-T-C|2
MLSKILWVVFWAGYPC
>ENST00000249269.9|SNV-14826-C-T|4
QIRSNMCWFR
>ENST00000373825.7|SNV-52248-G-A|2
STAENFLVNPLEPKNAEK
>ENST00000425537.1|SNV-4235-C-G|5
MPGRSTECELETGAEGKESGR
>ENST00000621441.5|SNV-60253-C-T|3
NILHSFVQLCADYR
>ENST00000559259.1|SNV-7536-C-G|9
SLWVTGTKTRCMSTCLRPVWR
>ENST00000304494.9|SNV-24181-C-T|1
VAELLLLHGAEPNCADPATLT
>ENST00000498703.1|SNV-69543-T-G|6
MGIFITSGQIFK
>ENST00000313735.11|SNV-17476-G-A|4
EIKTTGTYQLTGDELIFATKQAWR
>ENST00000347624.4|SNV-10069-G-A|1
LGTDTVPVCFSPTNVR
>ENST00000333479.12|SNV-49734-G-C|2
VAQAFMLSHDEIYSLR
>ENST00000489424.5|SNV-181-G-A|3
LLPAEGGDRQWQAPLARAFGNPG
>ENST00000382883.7|SNV-102507-G-C|1
THMMSEDEGK
>ENST00000357248.8|SNV-74345-G-A|7
IAHRIQELK
>ENST00000278849.4|SNV-21024-G-A|1
EAEQLRRQK
>ENST00000405109.5|SNV-7868-A-G|3
YQRSLNLLNKIQNMK
>ENST00000278849.4|SNV-21024-G-A|3
KEAEQLRR
>ENST00000465402.1|MNV-23770-CCTGCCCAGAGAAGCTAGACCTGAACCTGGC-C|20
SGVYERPCWRRWGEYPR
>ENST00000467329.5|SNV-27696-G-A|12
MMMRSLIR
>ENST00000673662.1|SNV-7180-C-T|3
VDEYQPPGCTYLGR
>ENST00000523471.5|SNV-147421-A-G|5
MKPPFQR
>ENST00000497100.5|MNV-23770-CCTGCCCAGAGAAGCTAGACCTGAACCTGGC-C|24
AAAAVHKEMFIMVQEERR
>ENST00000261245.9|SNV-73653-A-G|4
MEIYQKESK
>ENST00000324862.7|SNV-27696-G-A|3
GDDDEESDKEAVK
>ENST00000546837.5|SNV-33-G-T|SNV-36-A-C|3
PALQRCLTLLIASRPWQRLVR
>ENST00000233242.5|SNV-42061-C-T|1
IAELFATAQEIIKSQAIATKK
>ENST00000493112.5|SNV-136288-G-A|2
EQINIFEGIK
>ENST00000439735.2|SNV-8036-G-C|3
CVPVCRDGVYHK
>ENST00000495388.6|SNV-930736-T-G|3
CQHSQSHR
>ENST00000622263.4|SNV-62421-C-A|1
YICYICRDPPGQRWSAK
>ENST00000586522.5|SNV-5012-G-A|5
MDALAALQDFYHR
>ENST00000539241.1|SNV-2041-G-A|9
MFVASKMKETIPLTAK
>ENST00000546837.5|SNV-36-A-C|2
ASRPWQRLVR
>ENST00000553500.5|SNV-36719-C-G|11
TFQHLNSSKMLLMAPDRCGYVWK
>ENST00000418131.1|SNV-31734-C-T|1
TLVLKMKIFLQDQFLVLIQ
>ENST00000231887.8|SNV-88554-A-C|5
GIVISFARARLPVIAVDSDK
>FUSION-ENST00000481281.5:24700-ENST00000413901.1:62146|11
MSEYSKQMQRWK
>ENST00000554015.5|SNV-18548-G-C|1
SYHTIVDIRDGKDSNIK
>ENST00000601016.6|SNV-8036-G-C|3
EKGDGVYHKGMDFILEK
>ENST00000314251.8|SNV-20787-T-C|1
LDEEAKAKQSLK
>ENST00000455694.6|SNV-5241-C-T|2
VKESLDRDYHSALQEAEVPIIDR
>ENST00000284425.7|MNV-60758-TCT-T|1
LFPQAAGQERYSFVNL
>ENST00000346162.10|SNV-52248-G-A|6
ENPRLKIFLLIPLSQK
>ENST00000311371.9|SNV-22810-G-C|1
HTEEFPGWVYQPRPGKRK
>ENST00000586522.5|SNV-5012-G-A|2
DALAALQDFYHREHVTK
>ENST00000376083.7|SNV-69393-A-T|5
FGVKARINGALNLTLNLVK
>ENST00000445067.6|SNV-34254-G-C|1
NHNFDGLDVSWIYPDHK
>ENST00000223459.10|SNV-2341-C-T|2
EEEPEEVLRAK
>ENST00000616768.5|SNV-54332-G-A|3
VNWDEEK
>ENST00000534061.6|SNV-51440-T-G|8
RLIQVDLNNPIAVRMMNDQLMR
>ENST00000395449.7|SNV-5612-C-T|8
VASMRLAYQELQIDCKK
>ENST00000280904.11|SNV-22633-C-G|1
EAETMKNGIYNITVLASDQGGR
>ENST00000619749.1|SNV-33406-C-T|1
SLTLTKHKR
>ENST00000673726.1|SNV-7180-C-T|5
YRVDEYQPPGVPGPGHFR
>ENST00000227507.3|SNV-2041-G-A|5
MKETIPLTAK
>ENST00000509290.1|SNV-87449-C-G|3
SCAKASMPTWK
>ENST00000354955.5|SNV-4002-G-A|5
LYLDHNNLTRMPSPLPR
>ENST00000380877.7|SNV-76699-G-C|4
YRQQLLNK
>ENST00000480891.5|SNV-12284-G-A|5
GLPVGTAAIAPIIAAVKDR
>FUSION-ENST00000481281.5:24700-ENST00000413901.1:62146|2
MRTPLTLSAFHLR
>ENST00000229243.7|SNV-3186-C-T|1
EVESIPMIMENIQELIR
>ENST00000465402.1|MNV-23770-CCTGCCCAGAGAAGCTAGACCTGAACCTGGC-C|13
SSTLFWWKFGEAEAAPRR
>ENST00000651382.1|SNV-145931-C-G|7
KSLHTPLVEKMFER
>ENST00000497100.5|MNV-23770-CCTGCCCAGAGAAGCTAGACCTGAACCTGGC-C|1
LSSCSQMMSASVSSARLR
>ENST00000304883.3|SNV-61723-G-A|2
TKVMPGHTLCFVQWPEGPK
>ENST00000537641.5|SNV-19080-G-T|5
RDTGIENGTVTTEK
>ENST00000649622.1|SNV-18669-C-G|3
SSDFTQDLLPEQGIQDAFPKR
>ENST00000483670.5|SNV-4238-A-T|1
VVENEQILNVNPAGYFP
>ENST00000409198.5|SNV-47004-G-T|6
SKGKMIGSLSINDDPK
>ENST00000544540.5|SNV-23371-A-G|1
LIITGLACFLLSKRK
>ENST00000262043.8|SNV-77723-G-A|2
LSHGDQGTDGKASR
>ENST00000537641.5|SNV-19080-G-T|4
MRDTGIENGTVTTEKGGEKPR
>ENST00000399878.8|SNV-87449-C-G|4
HVAEKNGYLGHVMR
>ENST00000644939.1|INDEL-1192319-A-AC|33
AGRPPGRAGALAHAQR
>ENST00000506017.1|SNV-36414-G-A|4
LRLCPEGPRAAPAEALR
>ENST00000452825.7|MNV-23770-CCTGCCCAGAGAAGCTAGACCTGAACCTGGC-C|4
YCVFSHEELICKMAAAAVHK
>ENST00000650563.1|SNV-9561-C-G|3
AFLALLRPFMSSK
>ENST00000497100.5|MNV-23770-CCTGCCCAGAGAAGCTAGACCTGAACCTGGC-C|4
LSERLSSCSQMMSASVSSAR
>ENST00000497220.5|SNV-34254-G-C|1
PDHKENTHFTVLIHELAEAFQK
>ENST00000254770.2|SNV-619-G-T|2
LKLHLVGEAEMEER
>ENST00000535342.7|SNV-164604-A-G|1
GHLKHIYEKK
>ENST00000425537.1|SNV-4235-C-G|7
MPGRSTECELETGAEGK
>ENST00000311371.9|SNV-22810-G-C|4
EKHTEEFPGWVYQPRPGKR
>ENST00000402219.7|MNV-117231-AG-A|1
IIEILQVFQS
>ENST00000409694.6|SNV-382814-T-C|8
LFQRMVIIEMLSK
>ENST00000644939.1|INDEL-1192319-A-AC|8
GEAPFPHAEGYRGPISR
>ENST00000426335.6|SNV-5612-C-T|2
LAYQELQIDCKK
>ENST00000333447.11|SNV-411998-G-T|5
LTPRSPAREMYR
>ENST00000480724.1|SNV-202461-G-A|3
MSALFLLVIGTAYLEAQGIWEPFQR
>ENST00000452825.7|MNV-23770-CCTGCCCAGAGAAGCTAGACCTGAACCTGGC-C|1
MAAAAVHKEMFIMVQEERR
>ENST00000399878.8|SNV-87449-C-G|3
HVAEKNGYLGHVMRK
>ENST00000498703.1|SNV-69543-T-G|3
GIFITSGQIFKGTR
>ENST00000304514.11|SNV-55235-A-G|1
NVLLQFIFLRPGSERER
>ENST00000612124.4|SNV-10164-C-G|4
KKPSSTESDSKDDVK
>ENST00000409257.9|SNV-18408-T-C|2
QSREFYQTLCQGEWK
>ENST00000263967.4|SNV-70190-G-A|5
DPLSEITK
>ENST00000262043.8|SNV-77723-G-A|5
ARLSHGDQGTDGK
>ENST00000405015.7|SNV-316967-G-C|2
AVTQSSEQDMKSGTEDLR
>ENST00000469531.1|SNV-188895-C-G|5
RFVCSAPGCSQR
>ENST00000215885.4|SNV-1797-G-A|2
EHDRCPQNISPLQYNYGIQNYR
>ENST00000289272.3|SNV-1637-C-T|1
WVGERALSSYVSVHAESGK
>ENST00000491386.1|SNV-9561-C-G|8
VCESISGTASALHEFQIHTK
>ENST00000645131.1|SNV-20919-G-C|8
EQIAVWTNLTEAR
>ENST00000470395.1|SNV-21232-G-C|2
MVTWSLSMNKS
>ENST00000359156.8|SNV-17371-G-C|4
HKQDAGVICSEFMSLR
>ENST00000537044.1|SNV-17371-G-C|2
LQAQAGCGSYLLR
>ENST00000465402.1|MNV-23770-CCTGCCCAGAGAAGCTAGACCTGAACCTGGC-C|12
FGEAEAAPR
>ENST00000487682.5|SNV-103437-G-T|4
AECHQAPRSFPNARPSSTPR
>ENST00000564975.5|SNV-65833-G-A|4
MDFVAPDDRVVFR
>ENST00000496252.5|SNV-16769-C-T|1
GPWPLTRGKSR
>ENST00000265038.9|SNV-46719-G-C|1
VNGLCFTTDGLHLLTVGTDNRMR
>ENST00000580838.1|SNV-686478-A-G|3
ASDTSGLVQSHTYKK
>ENST00000537641.5|SNV-19080-G-T|2
DTGIENGTVTTEK
>ENST00000532683.5|SNV-61267-T-C|2
KLVLRSK
>ENST00000523471.5|SNV-147421-A-G|4
MKPPFQRLR
>ENST00000586522.5|SNV-5012-G-A|4
DALAALQDFYHR
>ENST00000485957.1|SNV-282569-G-C|4
SNLKHPSYGWEVHLPRSR
>ENST00000584350.1|SNV-3137-C-T|2
YWGHPEVFEK
>ENST00000509324.1|SNV-2762-C-G|3
ETTGTTCDLPENEIK
>ENST00000649279.2|SNV-270609-G-C|2
LSKMIENESPSVGLQTGGNAEK
>ENST00000544540.5|SNV-23371-A-G|5
LIITGLACFLLSK
>ENST00000367069.7|SNV-17570-C-T|1
IIEQSLLEVMEEEELANLRASQR
>ENST00000650563.1|SNV-9561-C-G|4
ALVVVHATWYVKAFLALLRPFMSSK
>ENST00000560334.5|SNV-59308-C-T|4
MPHEHVERNSLDYAKSK
>ENST00000261023.8|MNV-87205-CA-C|6
EQLQPLK
>ENST00000360379.4|SNV-1727-C-G|1
CPQPCPPEQCQQK
>ENST00000418131.1|SNV-31734-C-T|7
IMTLVLKMK
>ENST00000522223.5|SNV-23724-G-A|6
MEPLQPTVRQGVAQLKNFITK
>ENST00000394110.7|INDEL-26149-C-CA|4
EREEMWQKNR
>ENST00000533851.5|SNV-16713-T-C|6
KSLKSSQR
>ENST00000367435.5|SNV-114348-G-T|1
GWPWLLPDVSPVDIFAKIKAFHLK
>ENST00000551526.5|SNV-122-G-A|2
MWELRSIAFSK
>ENST00000219611.7|SNV-25314-G-A|2
GSLRTQDSMPPLHR
>ENST00000534061.6|SNV-51440-T-G|4
MMNDQLMRLER
>ENST00000456941.6|SNV-19009-C-T|1
ALTYCDLHKI
>ENST00000346128.10|SNV-195594-C-T|1
DNPHFQSGETSIVILDVLK
>ENST00000342358.9|SNV-56316-C-G|3
MEDCIVDSCKFGTSVSNIIKPGAK
>ENST00000377275.4|MNV-13268-CTCATGA-C|2
MLADLRK
>ENST00000522491.1|SNV-35616-C-T|1
GLEPSADAPEPDCGDPLPVAPSR
>ENST00000304698.10|SNV-46331-G-A|1
LGLNLTIIAYKDGYVLTPLPWKTR
>ENST00000409694.6|SNV-382814-T-C|3
VIIEMLSKILWVVFWAGYPC
>ENST00000427220.5|INDEL-9658-C-CA|2
KSLHRDGVSLC
>ENST00000606911.6|INDEL-2706-C-CTCA|1
TVSRSIQEAPVSEDLVIRLR
>ENST00000643727.1|MNV-63836-TGAG-T|1
MSTWRKPSQVPVF
>ENST00000652682.1|SNV-8036-G-C|1
EGGDGVYHKGMDFILEK
>ENST00000346162.10|SNV-52248-G-A|7
NITDHWTTKENPRLK
>ENST00000553500.5|SNV-36719-C-G|5
APDRCGYVWK
>ENST00000262113.9|SNV-7220-C-G|2
ASSQTSLGGTICRVCGKR
>ENST00000612124.4|SNV-10164-C-G|5
KKPSSTESDSK
>ENST00000580838.1|SNV-686478-A-G|4
MASDTSGLVQSHTYKK
>ENST00000253754.8|SNV-14158-C-T|1
LGASLSGLQGLPECTR
>ENST00000497100.5|MNV-23770-CCTGCCCAGAGAAGCTAGACCTGAACCTGGC-C|12
KSGVYERPCWR
>ENST00000526540.5|SNV-18669-C-G|3
VQMHLLTSYVF
>ENST00000584350.1|SNV-3137-C-T|5
RSIYIQSIGKYWGHPEVFEK
>ENST00000500254.6|SNV-42211-C-G|2
SPPGKPQGPPPQGGKPQGPPPQGGK
>ENST00000619749.1|SNV-33406-C-T|3
AFNRSLTLTKHK
>ENST00000227507.3|SNV-2041-G-A|6
LQLLGATCMFVASKMKETIPLTAK
>FUSION-ENST00000606221.1:749-ENST00000656150.1:58480|5
REPLPFQLETSTGILEGCG
>ENST00000559845.5|SNV-137829-C-T|3
PARRAWPTR
>ENST00000381638.7|SNV-128937-G-C|2
FHTGFEILKQMLSEER
>ENST00000493126.1|SNV-62421-C-A|4
GLLEESIPEK
>ENST00000433746.2|SNV-100445-A-G|4
EAMEEDEAPQHRDADVVQGK
>ENST00000374103.9|SNV-18267-A-G|3
KILHIKHWLDSPWPGFFSVDGEPK
>ENST00000376248.1|SNV-7239-C-T|3
MQLKQGILDTLINFLLVWIWLD
>ENST00000560334.5|SNV-59308-C-T|8
MPHEHVER
>ENST00000522491.1|SNV-35616-C-T|2
RGLEPSADAPEPDCGDPLPVAPSR
>ENST00000223459.10|SNV-2341-C-T|6
GDVPNRKEEEPEEVLR
>ENST00000261254.8|SNV-5107-C-G|3
EKVSLIR
>ENST00000469531.1|SNV-188895-C-G|6
NLEQERRFVCSAPGCSQR
>ENST00000493438.5|SNV-38968-C-T|10
MSPSSCVPIEPSPPPNR
>ENST00000542747.5|SNV-37882-T-A|2
SHMLRLR
>ENST00000261023.8|INDEL-87201-A-AC|1
VRPPQEEQEREQLQPS
>ENST00000600288.5|SNV-66631-G-A|2
MAPAPTEQTLR
>ENST00000342358.9|SNV-56316-C-G|2
FGTSVSNIIKPGAK
>ENST00000473883.5|MNV-28475-GCCTGAGAAT-G|6
KSQCTKQSLSLSPSLSPR
>ENST00000371795.5|SNV-4061-G-A|2
IDPENAEFLTALCKLR
>ENST00000537044.1|SNV-17371-G-C|8
EKNPAFGSAIHTAGGSKIAGTSR
>ENST00000555049.5|SNV-25958-C-T|2
IPKIETTHPPLSPAHPPPASTHPP
>ENST00000279389.8|SNV-27219-C-T|2
QGKGDFFLGCMLMAEVSMPFVCLGK
>ENST00000497100.5|MNV-23770-CCTGCCCAGAGAAGCTAGACCTGAACCTGGC-C|25
AAAAVHKEMFIMVQEER
>ENST00000477019.1|SNV-320611-G-A|2
KENFLGSNSLV
>ENST00000483222.5|SNV-181-G-A|3
QVPGLRLLPAEAPSARSSVLSA
>ENST00000459758.5|INDEL-9658-C-CA|5
LMPTPSSHAATAWGLRMTKK
>ENST00000471102.1|SNV-61835-G-C|5
APFPQMAIGHSSQQPVEKTALR
>ENST00000644939.1|INDEL-1192319-A-AC|6
GPISREQEQER
>ENST00000476776.1|SNV-78958-C-G|1
VLFSSQLPLAQHL
>ENST00000542747.5|SNV-37882-T-A|6
MFFFEIKSHMLR
>ENST00000418131.1|SNV-31734-C-T|6
MIMTLVLKMKIFLQDQFLVLIQ
>ENST00000493126.1|SNV-62421-C-A|6
IQCEECLCWQHSVCMGLLEESIPEK
>ENST00000515064.5|SNV-395923-G-A|1
LENTQYDAANGMDDK
>ENST00000407559.8|SNV-89146-C-T|5
RWAALEVDECNR
>ENST00000324324.12|SNV-35436-G-A|1
EIDVRLDHNA
>ENST00000354955.5|SNV-4002-G-A|1
MPSPLPRSLRELHLDHNQISR
>ENST00000473883.5|MNV-28475-GCCTGAGAAT-G|4
SQCTKQSLSLSPSLSPRTMR
>ENST00000262189.11|SNV-183974-G-C|2
QEYICMYCK
>ENST00000492661.5|INDEL-120312-C-CA|1
EVFIQTLDDLTWMDAETKKES
>ENST00000614014.1|MNV-8360-CCCC-C|2
MACALQIIFSECTEAEGR
>ENST00000559845.5|SNV-137829-C-T|9
MLPRAIGAPFHRLLAACR
>ENST00000333447.11|SNV-411998-G-T|1
EMYRMGVMTLPSDLRK
>ENST00000409262.7|SNV-106516-G-C|1
NSFQDLATEVAPLYKR
>ENST00000644939.1|INDEL-1192319-A-AC|27
LRAHAAPLR
>ENST00000480891.5|SNV-12284-G-A|3
GLPVGTAAIAPIIAAVKDRK
>ENST00000497100.5|MNV-23770-CCTGCCCAGAGAAGCTAGACCTGAACCTGGC-C|2
LSSCSQMMSASVSSAR
>ENST00000409404.6|SNV-30-A-G|1
DIIVGHCVGTRPPACCLILLLFK
>ENST00000603274.1|SNV-494-G-A|3
SGPGPPRAAGGRFR
>ENST00000560334.5|SNV-59308-C-T|7
PHEHVER
>ENST00000492634.6|SNV-87413-C-T|1
TESGSPSWPSRMRWR
>ENST00000261245.9|SNV-73653-A-G|2
ESKDVIQK
>ENST00000486752.5|SNV-32889-G-A|1
HRACWPRR
>ENST00000645131.1|SNV-20919-G-C|1
TCPHANKSLCGPTLRKPESGFGSR
>ENST00000338034.9|SNV-12284-G-A|3
EMGLPVGTAAIAPIIAAVKDRK
>ENST00000498703.1|SNV-69543-T-G|5
GIFITSGQIFK
>ENST00000373825.7|SNV-52248-G-A|3
STAENFLVNPLEPK
>ENST00000278849.4|SNV-21024-G-A|2
EAEQLRR
>ENST00000300482.9|SNV-27560-C-G|1
ERGGVAMK
>ENST00000559845.5|SNV-137829-C-T|4
MPARRAWPTR
>ENST00000483222.5|SNV-181-G-A|9
FCALPPRPVPAAR
>ENST00000480724.1|SNV-202461-G-A|2
SALFLLVIGTAYLEAQGIWEPFQR
>ENST00000268150.13|SNV-7536-C-G|5
EFVGNWNKNAVHVNLFETR
>ENST00000465402.1|MNV-23770-CCTGCCCAGAGAAGCTAGACCTGAACCTGGC-C|1
SIYFIVSFPL
>ENST00000497100.5|MNV-23770-CCTGCCCAGAGAAGCTAGACCTGAACCTGGC-C|8
SGVYERPCWRRVSQR
>ENST00000590637.1|SNV-5012-G-A|2
LLALFDEGPARSDPEVPR
>ENST00000553500.5|SNV-36719-C-G|12
MTFQHLNSSKMLLMAPDRCGYVWK
>ENST00000642150.1|SNV-13820-G-T|1
GRTSMKI
>ENST00000381161.5|SNV-32744-C-G|6
WGGRVRIQPVVLESR
>ENST00000651382.1|SNV-145931-C-G|2
FERLEGQR
>ENST00000542747.5|SNV-37882-T-A|7
KMFFFEIKSHMLR
>ENST00000532687.5|SNV-215-G-A|1
CPPESDWEDRPPR
>ENST00000621441.5|SNV-60253-C-T|2
NILHSFVQLCADYRSAR
>ENST00000645131.1|SNV-20919-G-C|11
MSTREQIAVWTNLTEARVR
>ENST00000356056.10|SNV-219826-C-A|5
ESPNKQQERAQSQSGVDLQEDVIVR
>ENST00000351559.9|INDEL-92702-C-CA|1
DGTGSDDKKSQGG
>ENST00000473447.1|SNV-2541-G-C|1
APPDGWELIEPTLDELDQKMTEGE
>ENST00000380877.7|SNV-76699-G-C|5
EAQKYRQQLLNK
>ENST00000650279.1|SNV-47102-A-C|1
HMREFRGNTK
>ENST00000673726.1|SNV-7180-C-T|1
VDEYQPPGVPGPGHFRWRR
>ENST00000344529.5|SNV-1522-G-A|2
RQPFPDNYVDR
>ENST00000553500.5|SNV-36719-C-G|4
MAPDRCGYVWKHCQPMEMR
>ENST00000263967.4|SNV-70190-G-A|8
EQLKAISTRDPLSEITK
>ENST00000546837.5|SNV-33-G-T|SNV-36-A-C|1
CLTLLIASRPWQRLVR
>FUSION-ENST00000481281.5:24700-ENST00000413901.1:62146|5
EPPPQAGLTR
>ENST00000304698.10|SNV-46331-G-A|4
VPYKLGLNLTIIAYK
>ENST00000649613.1|SNV-114348-G-T|1
YHQLIYLLKLKPSI
>ENST00000649613.1|SNV-114348-G-T|2
MYHQLIYLLKLKPSI
>ENST00000579755.1|SNV-24181-C-T|2
HSHLTRAR
>ENST00000231887.8|SNV-88555-T-A|3
ARNPVIAVDSDKNQLATANK
>ENST00000231887.8|SNV-88554-A-C|2
LPVIAVDSDK
>ENST00000372517.8|SNV-13820-G-T|1
DQYEDLMPEYKGRTVLVR
>ENST00000262940.12|SNV-23724-G-A|5
EAWMEPLQPTVRQGVAQLKNFITK
>FUSION-ENST00000606221.1:749-ENST00000656150.1:58480|6
GRREPLPFQLETSTGILEGCG
>ENST00000261245.9|SNV-73653-A-G|3
MEIYQKESKDVIQK
>ENST00000422538.8|SNV-8579-C-T|4
IYRVDTNK
>ENST00000261245.9|SNV-73653-A-G|1
ESKDVIQKNK
>ENST00000616768.5|SNV-54332-G-A|6
KAEMLADYFSLEIDKVNWDEEK
>ENST00000342785.8|SNV-50271-A-G|1
ATELMEFSTIK
>ENST00000674003.1|SNV-178762-C-G|1
SQLARHTSPSVISDLFTDIKK
>ENST00000373825.7|SNV-52248-G-A|5
GKSTAENFLVNPLEPK
>ENST00000566977.1|SNV-25314-G-A|2
GSLRTQDSMPPLHSPVPLP
>ENST00000374469.6|SNV-170953-G-C|1
IFDSEVRYQCNPGYK
>ENST00000549917.1|SNV-411998-G-T|1
YRMGVMTLPSDLRK
>ENST00000324862.7|SNV-27696-G-A|4
GDDDEESDK
>ENST00000546837.5|SNV-36-A-C|6
PALQRCLTLLRASRPWQR
>ENST00000160373.8|SNV-156041-T-G|3
SESDISKIADSRDELR
>ENST00000380877.7|SNV-76699-G-C|1
QQLLNKEQEAEAYRQK
>ENST00000549917.1|SNV-411998-G-T|2
MYRMGVMTLPSDLRK
>ENST00000560334.5|SNV-59308-C-T|6
MPHEHVERNSLDYAK
>ENST00000316793.7|SNV-16608-C-T|4
KSNSSSFVLSHCSSSQR
>ENST00000645131.1|SNV-20919-G-C|6
EQIAVWTNLTEARVRVWFK
>ENST00000462279.5|SNV-46719-G-C|5
MGKLMAYVLQLMDFTSSLLVQIIE
>ENST00000644939.1|INDEL-1192319-A-AC|34
AGRPPGR
>ENST00000673662.1|SNV-7180-C-T|2
VDEYQPPGCTYLGRR
>ENST00000304698.10|SNV-46331-G-A|5
SNGAVLIKVPYKLGLNLTIIAYK
>ENST00000498703.1|SNV-69543-T-G|2
MGIFITSGQIFKGTRGPR
>ENST00000590637.1|SNV-5012-G-A|6
TQILCAERRLLALFDEGPAR
>ENST00000324862.7|SNV-27696-G-A|1
EAVKKTNK
>ENST00000417065.5|INDEL-9658-C-CA|3
KSLHRGLLADCCPQR
>ENST00000464412.5|SNV-2911-G-A|1
TEVIMNTQPMEEIGLSPRK
>ENST00000534061.6|SNV-51440-T-G|3
MMNDQLMRLERAFIDPLGLPGK
>ENST00000346162.10|SNV-52248-G-A|3
IFLLIPLSQK
>ENST00000268150.13|SNV-7536-C-G|3
NAVHVNLFETRVEAQYVR
>ENST00000600288.5|SNV-66631-G-A|4
MQSMAPAPTEQTLR
>ENST00000554015.5|SNV-18548-G-C|5
HLYQNTRSYHTIVDIR
>ENST00000381210.8|SNV-129394-G-T|3
FNSYIHRKSAMIPFIF
>ENST00000400105.6|SNV-173869-A-G|3
LFRDRSPNGPMSK
>ENST00000354955.5|SNV-4002-G-A|4
LYLDHNNLTRMPSPLPRSLR
>ENST00000227471.7|SNV-1867-G-C|3
EVKYRNMGLPDIDSK
>ENST00000371795.5|SNV-4061-G-A|3
IDPENAEFLTALCK
>ENST00000645131.1|SNV-20919-G-C|12
STREQIAVWTNLTEAR
>ENST00000673889.1|SNV-54332-G-A|2
MLADYFSLEIDK
>ENST00000472100.5|SNV-21493-G-A|1
AAEGDNAEDSLMVDWFWLIHEK
>ENST00000674003.1|SNV-178762-C-G|3
AFTCWIKSQLAR
>ENST00000462279.5|SNV-46719-G-C|2
MAYVLQLMDFTSSLLVQIIE
>ENST00000545579.6|SNV-9476-C-T|1
LNSSQEFAQLSSRLGGFLEEAWQPR
>ENST00000619749.1|SNV-33406-C-T|4
AFNRSLTLTK
>ENST00000251642.8|SNV-5012-G-A|2
AMDALAALQDFYHR
>ENST00000493438.5|SNV-38968-C-T|5
SWTCCSKDTAASSPIPTR
>ENST00000556764.5|SNV-73653-A-G|2
KAKMLFR
>ENST00000296318.12|SNV-73859-C-T|2
LLSSGSCKVDLGCR
>ENST00000485382.3|SNV-7550-G-A|4
MTLSMKLLGK
>ENST00000358025.7|SNV-314174-G-A|2
YSEMYTIVPAEIESQVEECK
>ENST00000644939.1|INDEL-1192319-A-AC|29
AGALAHAQRRLR
>ENST00000536703.5|SNV-267-G-C|1
SQVKPTASDMLYMTWDPALAQIAK
>ENST00000409262.7|SNV-106516-G-C|4
EEEVLRNSFQDLATEVAPLYK
>ENST00000649344.1|SNV-6100-C-T|2
TFQIYWVLGVPK
>ENST00000389934.7|SNV-69091-G-C|1
CFDGSTPVHAAAFSANQWILSK
>ENST00000495388.6|SNV-930736-T-G|7
MVRPLKTSNTTRCQHSQSHR
>ENST00000613634.4|SNV-8036-G-C|2
ASTTRGWTSFWR
>ENST00000651382.1|SNV-145931-C-G|6
SLHTPLVEKMFER
>ENST00000490180.2|SNV-37114-T-G|3
AFWGWTPQVTWWTSWQRR
>ENST00000524803.6|SNV-16713-T-C|1
NGAAQPLDQPQEESEEQPAFR
>ENST00000381568.9|SNV-15077-G-A|1
SWLCFTMEVTKHHSAVFRK
>ENST00000261023.8|INDEL-87201-A-AC|MNV-87205-CA-C|1
EQLQPSENGEGNSET
>ENST00000467329.5|SNV-27696-G-A|15
HLTQREMMMRSLIR
>ENST00000557060.1|SNV-314174-G-A|2
YTIVPAEIESQVEECKK
>ENST00000465402.1|MNV-23770-CCTGCCCAGAGAAGCTAGACCTGAACCTGGC-C|16
WGEYPRSSTLFWWKFGEAEAAPR
>ENST00000279389.8|SNV-27219-C-T|1
GDFFLGCMLMAEVSMPFVCLGK
>ENST00000397256.5|INDEL-24662-C-CA|1
QAAQETGEKPSVGVPRVCG
>ENST00000395314.8|SNV-93798-C-A|6
VQELQNLLKGKEEK
>ENST00000409198.5|SNV-47004-G-T|3
MIGSLSINDDPK
>ENST00000553500.5|SNV-36719-C-G|9
MLLMAPDRCGYVWKHCQPMEMR
>ENST00000324862.7|SNV-27696-G-A|5
WDEQTSNTKGDDDEESDKEAVK
>ENST00000268150.13|SNV-7536-C-G|1
VEAQYVRLYPTSCHTACTLR
>ENST00000324862.7|SNV-27696-G-A|2
GDDDEESDKEAVKK
>ENST00000619749.1|SNV-33406-C-T|2
SLTLTKHK
>ENST00000469531.1|SNV-188895-C-G|3
FVCSAPGCSQR
>ENST00000227507.3|SNV-2041-G-A|4
MKETIPLTAKK
>ENST00000504248.5|SNV-42263-G-A|3
RVLLRLYHLYEVGK
>ENST00000435564.5|SNV-283000-G-A|2
KIGMTKK
>ENST00000247881.4|SNV-1960-T-A|1
ILISLGITR
>ENST00000559259.1|SNV-7536-C-G|4
MSTCLRPVWR
>ENST00000554015.5|SNV-18548-G-C|3
SYHTIVDIR
>FUSION-ENST00000481281.5:24700-ENST00000413901.1:62146|10
SEYSKQMQRWK
>ENST00000265038.9|SNV-46719-G-C|2
VNGLCFTTDGLHLLTVGTDNR
>ENST00000418131.1|SNV-31734-C-T|2
MTLVLKMKIFLQDQFLVLIQ
>ENST00000579755.1|SNV-24181-C-T|3
RPRHSHLTRAR
>ENST00000489424.5|SNV-181-G-A|5
LLPAEGGDR
>ENST00000487682.5|SNV-103437-G-T|2
SFPNARPSSTPR
>ENST00000288167.8|INDEL-8752-T-TA|2
VCQGRKPVGSEHHCL
>ENST00000534099.5|SNV-74890-C-A|4
TKAADTAGGQGGAARK
>ENST00000603274.1|SNV-494-G-A|2
AAGGRFR
>ENST00000579755.1|SNV-24181-C-T|1
HSHLTRARR
>ENST00000269383.8|SNV-424-G-T|1
LKLEAQLR
>ENST00000316793.7|SNV-16608-C-T|2
SNSSSFVLSHCSSSQR
>ENST00000374469.6|SNV-170953-G-C|3
VENGFLEHTTGRIFDSEVR
>ENST00000522223.5|SNV-23724-G-A|5
EPLQPTVRQGVAQLKNFITK
>ENST00000486752.5|SNV-32889-G-A|3
TLPPFSKPTRHRACWPR
>ENST00000227507.3|SNV-2041-G-A|3
ETIPLTAK
>ENST00000395323.9|SNV-2911-G-A|2
MTEVIMNTQPMEEIGLSPR
>ENST00000601016.6|SNV-8036-G-C|5
REKGDGVYHK
>ENST00000649622.1|SNV-18669-C-G|6
MSSDFTQDLLPEQGIQDAFPK
>ENST00000645131.1|SNV-20919-G-C|13
MSTREQIAVWTNLTEAR
>ENST00000426335.6|SNV-5612-C-T|1
LAYQELQIDCKKEEK
>ENST00000489424.5|SNV-181-G-A|1
QWQAPLARAFGNPG
>ENST00000497093.1|SNV-16338-G-C|4
LLKAHQNALEK
>ENST00000261170.5|SNV-52957-G-A|4
LKSTNCIVDSR
>ENST00000426335.6|SNV-5612-C-T|3
LAYQELQIDCK
>ENST00000456893.6|SNV-2541-G-C|1
MTEELYEYCIKEGYADKNLIAK
>ENST00000533424.5|SNV-1867-G-C|7
GEVSQHGAARHR
>ENST00000366603.6|SNV-107792-A-C|3
ECENVKEINVKEENETEIK
>ENST00000455470.6|SNV-78958-C-G|3
QIAKVPGNVDGAVQLTAASGTTPVR
>ENST00000262043.8|SNV-77723-G-A|4
ARLSHGDQGTDGKASR
>ENST00000357727.7|SNV-188895-C-G|12
MIYEESKMNLEQER
>ENST00000506017.1|SNV-36414-G-A|6
HPRLRLCPEGPR
>ENST00000474421.1|SNV-14158-C-T|1
LGASLSGLQG
>ENST00000465402.1|MNV-23770-CCTGCCCAGAGAAGCTAGACCTGAACCTGGC-C|6
CSLYSWRIVK
>ENST00000394110.7|INDEL-26149-C-CA|1
NRGAGPA
>ENST00000354955.5|SNV-4002-G-A|2
MPSPLPRSLR
>ENST00000382978.5|SNV-113663-C-G|3
QKAWKIYPAEFAVEILFGEK
>ENST00000546837.5|SNV-33-G-T|3
PALQRCLTLLIDSRPWQRLVR
>ENST00000651314.1|SNV-7019-C-T|2
TAWLSQSGGVPPGGAR
>ENST00000509290.1|SNV-87449-C-G|1
SCAKASMPTWKVHGMK
>ENST00000333254.4|SNV-16338-G-C|1
AHQNALEKQYSEITNHR
>ENST00000400105.6|SNV-173869-A-G|1
DRSPNGPMSKEFQVGMK
>ENST00000357248.8|SNV-74345-G-A|1
NLPGSLPPDLRTKATVELK
>ENST00000262410.9|INDEL-92702-C-CA|1
SQDIHTFLC
>ENST00000325411.9|SNV-11192-C-T|2
GSAYANIISQFAQTVFLLFYIVLK
>ENST00000264723.9|SNV-2994-C-A|1
EEAGPPAAGEDEASWK
>ENST00000261023.8|MNV-87205-CA-C|1
ETQKLNCSF
>ENST00000366603.6|SNV-107792-A-C|4
ECENVKEINVK
>ENST00000513610.6|SNV-262543-C-T|1
QEMTSMVYCHGGGSCK
>ENST00000360453.8|SNV-102544-C-A|4
LPAKEDKEPGEDCPRPQPAPASPR
>ENST00000540373.1|SNV-290203-G-A|2
VTWVRIDDEMPQHAVLSGPNLFIN
>ENST00000600288.5|SNV-66631-G-A|3
QSMAPAPTEQTLR
>ENST00000481203.1|SNV-38979-A-G|3
RAIILHR
>ENST00000532687.5|SNV-215-G-A|2
SDRCPPESDWEDRPPR
>ENST00000497100.5|MNV-23770-CCTGCCCAGAGAAGCTAGACCTGAACCTGGC-C|19
WLRQLCIR
>ENST00000481203.1|SNV-38979-A-G|2
RAIILHRLTLPK
>ENST00000009530.12|SNV-8220-G-T|1
VFESWMHHWLLFEMSRHSL
>ENST00000649279.2|SNV-270609-G-C|3
VPKLSKMIENESPSVGLQTGGNAEK
>ENST00000496252.5|SNV-16769-C-T|2
MGPWPLTRGKSR
>ENST00000645131.1|SNV-20919-G-C|10
STREQIAVWTNLTEARVR
>ENST00000467329.5|SNV-27696-G-A|13
EMMMRSLIRK
>ENST00000559845.5|SNV-137829-C-T|6
AIGAPFHRLLAACRHAEHGLPVW
>ENST00000223459.10|SNV-2341-C-T|4
KEEEPEEVLRAK
>ENST00000617923.4|INDEL-15940-C-CT|2
ERHQECSDCGKTFF
>ENST00000356530.5|SNV-107-A-T|2
AVTKALKK
>ENST00000492634.6|SNV-87413-C-T|2
TESGSPSWPSRMR
>ENST00000487682.5|SNV-103437-G-T|5
GRAECHQAPRSFPNARPSSTPR
>ENST00000313735.11|SNV-17476-G-A|2
TTGTYQLTGDELIFATKQAWR
>ENST00000527391.5|INDEL-2706-C-CTCA|4
GEDEASSQTDLSQTISKKTVSR
>ENST00000435803.6|INDEL-104586-C-CA|2
KLASGICK
>ENST00000546837.5|SNV-36-A-C|3
ASRPWQR
>ENST00000249269.9|SNV-14826-C-T|5
QLPDFKQIRSNMCWFR
>ENST00000504248.5|SNV-42263-G-A|2
VLLRLYHLYEVGK
>ENST00000452722.7|SNV-290203-G-A|1
IDDEMPQHAVLSGPNLFINNLNK
>ENST00000311371.9|SNV-22810-G-C|2
HTEEFPGWVYQPRPGKR
>ENST00000262940.12|SNV-23724-G-A|4
QGVAQLKNFITK
>ENST00000369235.1|SNV-787-G-A|3
SLHSIAVSSIQKTK
>ENST00000372481.7|SNV-26340-A-C|2
TWPSSCGAAR
>ENST00000564138.6|SNV-195385-C-G|1
NQSIAIELCDLVVYCKPTSKTK
>ENST00000613634.4|SNV-8036-G-C|6
CVPVCRGDGVYHKGMDFILEK
>ENST00000347624.4|SNV-10069-G-A|2
NWLLLNQPRLGTDTVPVCFSPTNVR
>ENST00000571081.6|SNV-65833-G-A|5
RVVNEVLSTMDFVAPDDR
>ENST00000644939.1|INDEL-1192319-A-AC|4
EQEQERGR
>ENST00000261023.8|MNV-87205-CA-C|4
EQLQPLKMVKETQK
>ENST00000546837.5|SNV-33-G-T|2
CLTLLIDSRPWQR
>ENST00000526540.5|SNV-18669-C-G|2
MHLLTSYVF
>ENST00000645131.1|SNV-20919-G-C|5
GTATRTCPHANK
>ENST00000509324.1|SNV-2762-C-G|6
MLSHSPICMETTGTTCDLPENEIK
>ENST00000452825.7|MNV-23770-CCTGCCCAGAGAAGCTAGACCTGAACCTGGC-C|2
MAAAAVHKEMFIMVQEER
>ENST00000509290.1|SNV-87449-C-G|7
ATWAMSCAKASMPTWK
>ENST00000651372.2|SNV-172659-G-T|2
IFYLITHQKK
>ENST00000533424.5|SNV-1867-G-C|10
DLPRGEVSQHGAAR
>ENST00000381568.9|SNV-15077-G-A|2
SWLCFTMEVTKHHSAVFR
>ENST00000483042.1|SNV-44220-C-T|5
MVLSTSTSSR
>ENST00000372481.7|SNV-26340-A-C|4
RATSPIRTWPSSCGAAR
>ENST00000219611.7|SNV-25314-G-A|1
TQDSMPPLHR
>ENST00000644939.1|INDEL-1192319-A-AC|19
GQPERTPQQDPSDSSAER
>ENST00000536795.1|SNV-5107-C-G|2
MTSLSTSCASCPSSGRRCL
>ENST00000509290.1|SNV-87449-C-G|4
MSCAKASMPTWK
>ENST00000533424.5|SNV-1867-G-C|11
RDLPRGEVSQHGAAR
>ENST00000509290.1|SNV-87449-C-G|6
MATWAMSCAKASMPTWKVHGMK
>ENST00000263967.4|SNV-70190-G-A|7
AISTRDPLSEITK
>ENST00000559259.1|SNV-7536-C-G|8
TRCMSTCLRPVWR
>ENST00000344773.6|INDEL-408493-C-CA|1
LSVQPQMGWK
>ENST00000545579.6|SNV-9476-C-T|2
LNSSQEFAQLSSR
>ENST00000563241.5|SNV-22732-A-G|6
KELIPEATEKYLGGTDGTVK
>ENST00000495388.6|SNV-930736-T-G|5
TSNTTRCQHSQSHR
>ENST00000435564.5|SNV-283000-G-A|1
IGMTKKKPEEKPK
>ENST00000517752.5|SNV-8220-G-T|4
ETIDWKVFESWMHHWLLFEMSRHSL
>ENST00000465913.1|SNV-8134-G-C|3
THFTLRMICTKLTANFY
>ENST00000498703.1|SNV-69543-T-G|12
MIWAYLLHR
>ENST00000462279.5|SNV-46719-G-C|3
LMAYVLQLMDFTSSLLVQIIE
>ENST00000435803.6|INDEL-104586-C-CA|1
LASGICK
>ENST00000489424.5|SNV-181-G-A|4
LLPAEGGDRQWQAPLAR
>ENST00000557119.2|SNV-20919-G-C|1
EQIAVWTNLTEARVRVGASTESGR
>ENST00000453890.5|SNV-437941-C-T|2
GVVQQTEVLVR
>ENST00000371795.5|SNV-4061-G-A|6
QAAEYYEKAQKIDPENAEFLTALCK
>ENST00000377865.7|SNV-2066-G-A|1
LDSTIAQELIYTIR
>ENST00000381161.5|SNV-32744-C-G|2
IQPVVLESRVK
>ENST00000574220.5|SNV-11192-C-T|1
LPPFLHCAEEAAPGDVGR
>ENST00000266736.7|INDEL-23154-A-ATC|1
QGDLSLSSIHPDGSI
>ENST00000643052.1|SNV-38837-G-C|2
GWKVSLGLLFSFWVHMI
>ENST00000300283.10|SNV-6185-C-T|2
GQDICIPTPVIHTK
>ENST00000262113.9|SNV-7220-C-G|1
VCGKRVSTQEDEEQENR
>ENST00000533851.5|SNV-16713-T-C|3
SSQRFGLCPVY
>ENST00000269346.9|SNV-9014-G-A|2
RDNAVQTK
>ENST00000542196.2|SNV-931-C-G|1
HLVNRRFFSK
>ENST00000481203.1|SNV-38979-A-G|4
HSSTRRAIILHR
>ENST00000392690.3|SNV-733-G-T|3
YFTGYVINGGPILDVR
>ENST00000645131.1|SNV-20919-G-C|2
TCPHANKSLCGPTLR
>ENST00000497100.5|MNV-23770-CCTGCCCAGAGAAGCTAGACCTGAACCTGGC-C|9
SGVYERPCWRR
>ENST00000333254.4|SNV-16338-G-C|2
AHQNALEK
>ENST00000644743.1|SNV-20919-G-C|5
YPDMSTREQIAVWTNLTEAR
>ENST00000557771.5|SNV-36719-C-G|1
DVAYGTRPLWLCLETLPAHGDEDK
>ENST00000254770.2|SNV-619-G-T|1
LHLVGEAEMEER
>ENST00000405109.5|SNV-7868-A-G|1
SLNLLNKIQNMK
>ENST00000558588.5|SNV-10366-G-A|11
QQAKMAEYCQTIFGDMLLTEPLEK
>ENST00000346162.10|SNV-52248-G-A|4
LKIFLLIPLSQKMQK
>ENST00000465402.1|MNV-23770-CCTGCCCAGAGAAGCTAGACCTGAACCTGGC-C|19
RWGEYPR
>ENST00000223459.10|SNV-2341-C-T|3
EEEPEEVLR
>ENST00000435634.3|SNV-107-G-A|2
IRGPEESQPPQLYAANEEEAPGTR
>ENST00000370794.7|SNV-23795-G-A|2
TPLVAVFDDLDIEADEEDELRAK
>ENST00000652682.1|SNV-8036-G-C|3
SSQHWLQKEGGDGVYHKGMDFILEK
>FUSION-ENST00000477886.5:12451-ENST00000431037.2:9327|1
FALGRWYRV
>ENST00000420713.2|SNV-18944-A-G|1
CEECGRSFNCSSTLTRHK
>ENST00000561311.5|SNV-325920-G-A|1
IINRLEVAAK
>ENST00000580838.1|SNV-686478-A-G|2
MASDTSGLVQSHTYKKR
>ENST00000542747.5|SNV-37882-T-A|1
SHMLRLREISWLK
>ENST00000644939.1|INDEL-1192319-A-AC|31
AGALAHAQR
>ENST00000426335.6|SNV-5612-C-T|6
KQAEESMVASMRLAYQELQIDCK
>ENST00000244364.10|SNV-477216-A-G|1
ATTVGDTVLAICHPDSITTIK
>ENST00000456893.6|SNV-2541-G-C|3
MTEELYEYCIK
>ENST00000644743.1|SNV-20799-G-A|6
DKSQQGKNEDVGAK
>ENST00000533424.5|SNV-1867-G-C|9
DLPRGEVSQHGAARHR
>ENST00000459758.5|INDEL-9658-C-CA|2
MTKKAFIGK
>ENST00000558588.5|SNV-10366-G-A|8
MWTHPASRLRWLSIAR
>ENST00000485382.3|SNV-7550-G-A|1
TLSMKLLGKLLWQISFSLIK
>ENST00000394110.7|INDEL-26149-C-CA|3
EEMWQKNR
>ENST00000452825.7|MNV-23770-CCTGCCCAGAGAAGCTAGACCTGAACCTGGC-C|3
MAAAAVHK
>ENST00000649895.1|SNV-114348-G-T|1
YHQLIYLLKTESGSVAQAGLQWR
>ENST00000542196.2|SNV-931-C-G|3
EAVKHLVNR
>ENST00000644939.1|INDEL-1192319-A-AC|26
LRAHAAPLRAPR
>ENST00000377275.4|MNV-13268-CTCATGA-C|3
EELYRMLADLRK
>ENST00000393847.6|SNV-13010-G-A|2
LPAKWSVSK
>ENST00000559845.5|SNV-137829-C-T|2
RAWPTRVVT
>ENST00000338034.9|SNV-12284-G-A|2
DRKSITHEGR
>ENST00000371953.8|SNV-69543-T-G|4
GRTGVMIWAYLLHRGK
>ENST00000260665.12|SNV-22311-G-A|6
AVKEKGFPIRPHYFWPLLVGR
>ENST00000559259.1|SNV-7536-C-G|5
CMSTCLRPVWRLST
>ENST00000455470.6|SNV-78958-C-G|1
VPGNVDGAVQLTAASGTTPVRK
>ENST00000674003.1|SNV-178762-C-G|4
AFTCWIK
>ENST00000541110.5|SNV-182895-C-G|2
LTSGVLHKLDCFTQVFANQNLR
>ENST00000333254.4|SNV-16338-G-C|3
SFFLQLLKAHQNALEKQYSEITNHR
>ENST00000426335.6|SNV-5612-C-T|5
QAEESMVASMRLAYQELQIDCK
>ENST00000376083.7|SNV-69393-A-T|2
INGALNLTLNLVK
>ENST00000613634.4|SNV-8036-G-C|1
ASTTRGWTSFWRSSTMGTGCISSQK
>ENST00000455694.6|SNV-5241-C-T|4
QLAIPPFCWVTGWGKVKESLDR
>ENST00000471102.1|SNV-61835-G-C|4
MAIGHSSQQPVEK
>ENST00000233242.5|SNV-42061-C-T|2
IAELFATAQEIIKSQAIATK
>ENST00000566977.1|SNV-25314-G-A|1
TQDSMPPLHSPVPLP
>ENST00000465402.1|MNV-23770-CCTGCCCAGAGAAGCTAGACCTGAACCTGGC-C|17
WGEYPRSSTLFWWK
>ENST00000483042.1|SNV-44220-C-T|4
VLSTSTSSR
>ENST00000535342.7|SNV-164604-A-G|5
DQENKFQMEKGHLK
>ENST00000495388.6|SNV-930736-T-G|2
CQHSQSHRSPAEK
>ENST00000381568.9|SNV-15077-G-A|5
NKSWLCFTMEVTK
>ENST00000371953.8|SNV-69543-T-G|2
TGVMIWAYLLHRGK
>ENST00000509290.1|SNV-87449-C-G|10
MATWAMSCAK
>ENST00000496696.5|SNV-2541-G-C|3
TEAETEPHEGK
>ENST00000395314.8|SNV-93798-C-A|3
EEKMNTMKAVLEEK
>ENST00000673662.1|SNV-7180-C-T|6
ITPPRYRVDEYQPPGCTYLGR
>ENST00000465402.1|MNV-23770-CCTGCCCAGAGAAGCTAGACCTGAACCTGGC-C|8
RCSLYSWRIVK
>ENST00000533851.5|SNV-16713-T-C|4
SLKSSQRFGLCPVY
>ENST00000483222.5|SNV-181-G-A|17
MPSARLGSR
>ENST00000622263.4|SNV-62421-C-A|2
YICYICRDPPGQR
>ENST00000504248.5|SNV-42263-G-A|1
LYHLYEVGK
>ENST00000392690.3|SNV-733-G-T|1
YFTGYVINGGPILDVRSKWYMPR
>ENST00000483222.5|SNV-181-G-A|13
LGSRSLPR
>ENST00000427220.5|INDEL-9658-C-CA|1
SLHRDGVSLC
>ENST00000426895.9|INDEL-9658-C-CA|1
SQAGGEV
>ENST00000485344.6|MNV-10564-TG-T|1
CNAVFNQRPSISILNVDQH
>ENST00000357727.7|SNV-188895-C-G|9
IYEESKMNLEQERR
>ENST00000483222.5|SNV-181-G-A|4
QVPGLRLLPAEAPSAR
>ENST00000261170.5|SNV-52957-G-A|5
TEVHGRLKSTNCIVDSR
>ENST00000483042.1|SNV-44220-C-T|3
MVLSTSTSSRATSSSGLT
>ENST00000616768.5|SNV-54332-G-A|1
VNWDEEKECFESLSKECAMFYSIR
>ENST00000476787.1|SNV-16748-C-T|3
LFVNESMYFHQCGQ
>ENST00000546837.5|SNV-36-A-C|1
ASRPWQRLVRIVQWGWLELPWVK
>ENST00000381638.7|SNV-128937-G-C|1
FHTGFEILKQMLSEERVVPHLPLAK
>ENST00000465913.1|SNV-8134-G-C|4
MTHFTLRMICTKLTANFY
>ENST00000333447.11|SNV-411998-G-T|3
SPAREMYRMGVMTLPSDLR
>ENST00000356056.10|SNV-219826-C-A|1
AQSQSGVDLQEDVIVRERPR
>ENST00000642238.1|SNV-157246-G-T|1
EEGEGEETPNFSHWGPPIIVEIFR
>ENST00000469531.1|SNV-188895-C-G|2
FVCSAPGCSQRFPTEDHLMIHR
>ENST00000540373.1|SNV-290203-G-A|1
IDDEMPQHAVLSGPNLFIN
>ENST00000338034.9|SNV-12284-G-A|4
EMGLPVGTAAIAPIIAAVKDR
>ENST00000376083.7|SNV-69393-A-T|4
ARINGALNLTLNLVK
>ENST00000380877.7|SNV-76699-G-C|2
QQLLNKEQEAEAYR
>ENST00000580504.5|SNV-12284-G-A|1
SHHCCCQGQEK
>ENST00000452825.7|MNV-23770-CCTGCCCAGAGAAGCTAGACCTGAACCTGGC-C|5
RYCVFSHEELICKMAAAAVHK
>ENST00000567294.5|SNV-9626-C-T|2
AQNWQREGCHGCC
>ENST00000644939.1|INDEL-1192319-A-AC|24
AHAAPLRAPR
>ENST00000470191.5|SNV-295860-A-G|1
TKSVLLIT
>ENST00000621003.4|SNV-254304-C-T|4
TIKTIQASCLK
>ENST00000356056.10|SNV-219826-C-A|4
QQERAQSQSGVDLQEDVIVR
>ENST00000400485.6|SNV-39777-G-A|2
RPNQTWVQCDACLKWR
>ENST00000395314.8|SNV-93798-C-A|4
EEKMNTMK
>ENST00000498703.1|SNV-69543-T-G|9
IWAYLLHRGK
>ENST00000571081.6|SNV-65833-G-A|2
VVNEVLSTMDFVAPDDRVVFR
>ENST00000249269.9|SNV-14826-C-T|3
QIRSNMCWFRD
>ENST00000324862.7|SNV-27696-G-A|7
IKWDEQTSNTKGDDDEESDK
>ENST00000341165.10|SNV-20251-C-G|1
RPVVGSSEPFCH
>ENST00000227507.3|SNV-2041-G-A|1
KLCIYTDNSIRPEELLQMELLLVNK
>ENST00000567294.5|SNV-9626-C-T|3
MAQNWQREGCHGCC
>ENST00000607371.5|SNV-2955-G-A|1
FQSARRR
>ENST00000490180.2|SNV-37114-T-G|5
PTRAFWGWTPQVTWWTSWQRR
>ENST00000532907.1|SNV-84626-G-A|3
PTMVFELTQAPTR
>ENST00000253754.8|SNV-14158-C-T|2
NLKPTASKLGASLSGLQGLPECTR
>ENST00000644939.1|INDEL-1192319-A-AC|12
RDKGEAPFPHAEGYR
>ENST00000643052.1|SNV-38837-G-C|1
VSLGLLFSFWVHMI
>ENST00000644939.1|INDEL-1192319-A-AC|32
AGRPPGRAGALAHAQRR
>ENST00000304883.3|SNV-61723-G-A|1
VMPGHTLCFVQWPEGPK
>ENST00000504753.1|SNV-184706-A-T|1
PLWGSHLWQLQSFLLKSSGR
>ENST00000509324.1|SNV-2762-C-G|1
ETTGTTCDLPENEIKNFER
>ENST00000249269.9|SNV-14826-C-T|1
SNMCWFRD
>ENST00000418131.1|SNV-31734-C-T|9
IMTLVLK
>ENST00000490180.2|SNV-37114-T-G|4
AFWGWTPQVTWWTSWQR
>ENST00000510636.5|SNV-38983-C-A|2
NLGPLDREAIDPAMEGR
>ENST00000558480.6|SNV-59308-C-T|1
YILTLHELLAHMPHEHVER
>ENST00000465913.1|SNV-8134-G-C|2
MICTKLTANFY
>ENST00000368194.7|SNV-103437-G-T|2
NATRHPGASPMPVHPPPPGPR
>ENST00000453890.5|SNV-437941-C-T|4
VERGVVQQTEVLVR
>ENST00000600288.5|SNV-66631-G-A|1
APAPTEQTLR
>ENST00000558588.5|SNV-10366-G-A|5
LRWLSIARR
>ENST00000425537.1|SNV-4235-C-G|1
STECELETGAEGKESGRADGSSLK
>ENST00000493438.5|SNV-38968-C-T|9
SPSSCVPIEPSPPPNR
>ENST00000313735.11|SNV-17476-G-A|3
TTGTYQLTGDELIFATK
>ENST00000542196.2|SNV-931-C-G|2
EAVKHLVNRR
>ENST00000504753.1|SNV-184706-A-T|3
PLWGSHLWQLQSFLLK
>ENST00000535993.1|SNV-2041-G-A|1
KLCIYTDNSIRPEELLVTTGPR
>ENST00000444997.1|SNV-4238-A-T|1
VVENEQILNVNPAENAGTEEIK
>ENST00000476776.1|SNV-78958-C-G|2
MVLFSSQLPLAQHL
>ENST00000616768.5|SNV-54332-G-A|2
VNWDEEKECFESLSK
>ENST00000229243.7|SNV-3186-C-T|2
VREVESIPMIMENIQELIR
>ENST00000465913.1|SNV-8134-G-C|7
QVRPEHPAETEYDSLYPEDDLYK
>ENST00000544540.5|SNV-23371-A-G|3
LIITGLACFLLSKR
>ENST00000489424.5|SNV-181-G-A|8
LRPRQVPGLRLLPAEGGDR
>ENST00000489018.1|SNV-22865-G-C|2
RWEGGGGEEGPTHAGPRPASCWELR
>ENST00000642150.1|SNV-13820-G-T|2
MGRTSMKI
>ENST00000485344.6|MNV-10564-TG-T|7
SRSRGPEADSEER
>FUSION-ENST00000481281.5:24700-ENST00000413901.1:62146|1
TPLTLSAFHLR
>ENST00000509324.1|SNV-2762-C-G|5
LSHSPICMETTGTTCDLPENEIK
>ENST00000558588.5|SNV-10366-G-A|10
MAEYCQTIFGDMLLTEPLEK
>ENST00000372481.7|SNV-26340-A-C|3
ATSPIRTWPSSCGAAR
>ENST00000537044.1|SNV-17371-G-C|5
IAGTSRMR
>ENST00000528443.6|INDEL-2706-C-CTCA|1
TVSRSIQEAPAVSEDLVIRLR
>ENST00000554015.5|SNV-18548-G-C|2
SYHTIVDIRDGK
>ENST00000555049.5|SNV-25958-C-T|1
IETTHPPLSPAHPPPASTHPP
>ENST00000231887.8|SNV-88555-T-A|4
ARNPVIAVDSDK
>ENST00000579755.1|SNV-24181-C-T|5
GAQLRRPRHSHLTR
>ENST00000497100.5|MNV-23770-CCTGCCCAGAGAAGCTAGACCTGAACCTGGC-C|13
CSSWCKKSGVYERPCWR
>ENST00000483222.5|SNV-181-G-A|2
LLPAEAPSAR
>ENST00000649895.1|SNV-114348-G-T|3
YHQLIYLLK
>FUSION-ENST00000606221.1:749-ENST00000656150.1:58480|3
GGGGSLCLFNWRHRPGSWKGVVK
>ENST00000435564.5|SNV-283000-G-A|3
DWLASTFTRKIGMTK
>ENST00000399878.8|SNV-87449-C-G|2
NGYLGHVMR
>ENST00000674003.1|SNV-178762-C-G|6
KAFTCWIK
>ENST00000532683.5|SNV-61267-T-C|1
LVLRSKTFYI
>ENST00000409694.6|SNV-382814-T-C|7
LFQRMVIIEMLSKILWVVFWAGYPC
>ENST00000372517.8|SNV-13820-G-T|3
DQYEDLMPEYK
>ENST00000480032.4|SNV-159560-T-A|1
SWMKVIT
>ENST00000545579.6|SNV-9476-C-T|3
GVNLTDIKLNSSQEFAQLSSR
>ENST00000536378.5|SNV-54332-G-A|2
KAEMLADYFSLEIDK
>ENST00000278616.8|INDEL-85445-T-TA|2
TKETFFRNNF
>ENST00000533851.5|SNV-16713-T-C|2
FGLCPVY
>ENST00000580838.1|SNV-686478-A-G|6
MASDTSGLVQSHTYK
>ENST00000261254.8|SNV-5107-C-G|4
LPQQREKVSLIR
>ENST00000262113.9|SNV-7220-C-G|3
ASSQTSLGGTICRVCGK
>ENST00000233242.5|SNV-42061-C-T|3
IAELFATAQEIIK
>ENST00000480891.5|SNV-12284-G-A|6
MGLPVGTAAIAPIIAAVKDR
>ENST00000366603.6|SNV-107792-A-C|2
EINVKEENETEIK
>ENST00000534099.5|SNV-74890-C-A|2
AADTAGGQGGAARK
>ENST00000644743.1|SNV-20919-G-C|4
YPDMSTREQIAVWTNLTEARVR
>ENST00000652682.1|SNV-8036-G-C|2
EGGDGVYHK
>ENST00000549917.1|SNV-411998-G-T|4
MYRMGVMTLPSDLR
>ENST00000470395.1|SNV-21232-G-C|3
VTWSLSMNK
>ENST00000251642.8|SNV-5012-G-A|1
AMDALAALQDFYHREHVTK
>ENST00000459758.5|INDEL-9658-C-CA|3
PTPSSHAATAWGLRMTKK
>ENST00000382978.5|SNV-113663-C-G|2
AWKIYPAEFAVEILFGEK
>ENST00000559845.5|SNV-137829-C-T|7
AIGAPFHRLLAACR
>ENST00000356056.10|SNV-219826-C-A|3
QQERAQSQSGVDLQEDVIVRERPR
>ENST00000409198.5|SNV-47004-G-T|1
MIGSLSINDDPKMLHSLKTAK
>ENST00000532907.1|SNV-84626-G-A|1
VFELTQAPTR
>ENST00000621003.4|SNV-254304-C-T|3
TIKTIQASCLKTET
>ENST00000369393.8|SNV-106562-A-G|1
RGLSLDR
>ENST00000402219.7|MNV-117231-AG-A|2
VAVVSRIIEILQVFQS
>ENST00000492634.6|SNV-87413-C-T|3
RTESGSPSWPSRMR
>ENST00000497093.1|SNV-16338-G-C|3
LLKAHQNALEKQYSEITNHR
>ENST00000376248.1|SNV-7239-C-T|2
QLKQGILDTLINFLLVWIWLD
>ENST00000483365.1|SNV-11578-G-A|1
SLWNYDYAPPPPPEQCLSDNEVGK
>ENST00000537641.5|SNV-19080-G-T|6
MRDTGIENGTVTTEK
>ENST00000344529.5|SNV-1522-G-A|1
RQPFPDNYVDRR
>ENST00000459758.5|INDEL-9658-C-CA|1
TKKAFIGK
>ENST00000467329.5|SNV-27696-G-A|14
EMMMRSLIR
>ENST00000264245.9|SNV-120104-G-C|4
QNSKNAPSEGK
>ENST00000435803.6|INDEL-104586-C-CA|4
TLEIIEDFLLVTKK
>ENST00000513104.6|SNV-8285-G-C|1
GTSLTPQEERFLDSAEYGNIPVVRK
>ENST00000227507.3|SNV-2041-G-A|2
ETIPLTAKK
>ENST00000489018.1|SNV-22865-G-C|6
ARVSPATSPSCSGESR
>ENST00000288167.8|INDEL-8752-T-TA|1
KPVGSEHHCL
>ENST00000367435.5|SNV-114348-G-T|2
GWPWLLPDVSPVDIFAKIK
>ENST00000377767.9|SNV-6732-A-G|3
EIILRGLKHLNR
>ENST00000537044.1|SNV-17371-G-C|7
NPAFGSAIHTAGGSKIAGTSR
>ENST00000533851.5|SNV-16713-T-C|5
SLKSSQR
>ENST00000377767.9|SNV-6732-A-G|4
EIILRGLK
>ENST00000560334.5|SNV-59308-C-T|5
PHEHVERNSLDYAK
>ENST00000400485.6|SNV-39777-G-A|3
RPNQTWVQCDACLK
>ENST00000571081.6|SNV-65833-G-A|6
MIQCKRVVNEVLSTMDFVAPDDR
>ENST00000619749.1|SNV-33406-C-T|5
YEECGKAFNRSLTLTK
>ENST00000376248.1|SNV-7239-C-T|1
QGILDTLINFLLVWIWLD
>ENST00000611598.1|MNV-682-TTC-T|2
LYTINPNQYFSVNEGK
>ENST00000358025.7|SNV-314174-G-A|4
IKYSEMYTIVPAEIESQVEECK
>ENST00000489018.1|SNV-22865-G-C|1
WEGGGGEEGPTHAGPRPASCWELR
>ENST00000557060.1|SNV-314174-G-A|4
YTIVPAEIESQVEECK
>ENST00000558588.5|SNV-10366-G-A|3
WLSIARRSLGICCSQSPWK
>ENST00000644939.1|INDEL-1192319-A-AC|30
AGALAHAQRR
>ENST00000446231.7|SNV-62348-C-T|1
LVLTLANAGRNSASPKHSLNGESR
>ENST00000467329.5|SNV-27696-G-A|9
MMRSLIRK
>ENST00000559259.1|SNV-7536-C-G|3
STCLRPVWR
>ENST00000467813.1|SNV-5012-C-T|1
MPAPSAG
>ENST00000534099.5|SNV-74890-C-A|5
TKAADTAGGQGGAAR
>ENST00000586522.5|SNV-5012-G-A|3
MDALAALQDFYHREHVTK
>ENST00000651372.2|SNV-172659-G-T|3
IFYLITHQK
>ENST00000381568.9|SNV-15077-G-A|3
SWLCFTMEVTK
>ENST00000278849.4|SNV-21024-G-A|4
KEAEQLR
>ENST00000567294.5|SNV-9626-C-T|1
EGCHGCC
>ENST00000397256.5|INDEL-24662-C-CA|2
QAAQETGEKPSVGVPR
>ENST00000511018.1|SNV-35055-G-A|1
PEGALPAPVPVCVRFEHR
>ENST00000553500.5|SNV-36719-C-G|6
MAPDRCGYVWK
>ENST00000535342.7|SNV-164604-A-G|3
FQMEKGHLKHIYEK
>ENST00000262410.9|INDEL-92702-C-CA|2
KSQDIHTFLC
>ENST00000374469.6|SNV-170953-G-C|2
IFDSEVR
>ENST00000278616.8|INDEL-85445-T-TA|8
ITKNNACCCGLHEK
>ENST00000231137.6|SNV-529-C-T|5
EPCVLPFQLLLEK
>ENST00000564975.5|SNV-65833-G-A|1
DFVAPDDRVVFRTCER
>ENST00000395323.9|SNV-2911-G-A|4
SAKMTEVIMNTQPMEEIGLSPR
>ENST00000324862.7|SNV-27696-G-A|6
WDEQTSNTKGDDDEESDK
>ENST00000369235.1|SNV-787-G-A|2
SLHSIAVSSIQKTKGYQLLEEEK
>ENST00000261170.5|SNV-52957-G-A|2
STNCIVDSR
>ENST00000397256.5|INDEL-24662-C-CA|3
RQAAQETGEKPSVGVPRVCG
>ENST00000644939.1|INDEL-1192319-A-AC|3
EQEQERGRR
>ENST00000268150.13|SNV-7536-C-G|4
NAVHVNLFETR
>ENST00000480891.5|SNV-12284-G-A|4
MGLPVGTAAIAPIIAAVKDRK
>ENST00000469531.1|SNV-188895-C-G|7
MNLEQERRFVCSAPGCSQR
>ENST00000534061.6|SNV-51440-T-G|1
LERAFIDPLGLPGKLFYR
>ENST00000559845.5|SNV-137829-C-T|1
AWPTRVVT
>ENST00000587895.1|SNV-330866-C-T|2
MAPQIATASC
>ENST00000393847.6|SNV-13010-G-A|1
SSPHMAPVLAVVATFPVLILWL
>ENST00000392690.3|SNV-733-G-T|5
RYFTGYVINGGPILDVR
>ENST00000357248.8|SNV-74345-G-A|2
NLPGSLPPDLRTK
>ENST00000359156.8|SNV-17371-G-C|2
QDAGVICSEFMSLR
>ENST00000644939.1|INDEL-1192319-A-AC|13
DDSSVRRDK
>ENST00000649622.1|SNV-18669-C-G|2
MSSDFTQDLLPEQGIQDAFPKRILR
>ENST00000354955.5|SNV-4002-G-A|3
MPSPLPR
>ENST00000278616.8|INDEL-85445-T-TA|6
NNACCCGLHEK
>ENST00000483222.5|SNV-181-G-A|12
LGSRSLPRFCALPPRPVPAAR
>ENST00000357248.8|SNV-74345-G-A|6
IAHRIQELKNLPGSLPPDLR
>ENST00000590637.1|SNV-5012-G-A|4
RLLALFDEGPARSDPEVPR
>ENST00000394125.8|SNV-33185-C-A|1
FDTLIPPGR
>ENST00000497100.5|MNV-23770-CCTGCCCAGAGAAGCTAGACCTGAACCTGGC-C|11
KSGVYERPCWRR
>ENST00000493438.5|SNV-38968-C-T|4
SWTCCSKDTAASSPIPTRMVDPR
>ENST00000269346.9|SNV-9014-G-A|1
DNAVQTK
>ENST00000496252.5|SNV-16769-C-T|3
GPWPLTRGK
>ENST00000380877.7|SNV-76699-G-C|3
YRQQLLNKEQEAEAYR
>ENST00000227471.7|SNV-1867-G-C|2
YRNMGLPDIDSK
>ENST00000612124.4|SNV-10164-C-G|1
KPSSTESDSKDDVKK
>ENST00000477019.1|SNV-320611-G-A|3
PKKENFLGSNSLV
>ENST00000433746.2|SNV-100445-A-G|1
DADVVQGK
>ENST00000333254.4|SNV-16338-G-C|5
VQQFFEKSFFLQLLKAHQNALEK
>ENST00000395449.7|SNV-5612-C-T|4
RLAYQELQIDCKK
>ENST00000346162.10|SNV-52248-G-A|1
IFLLIPLSQKMQKSSR
>ENST00000493438.5|SNV-38968-C-T|8
MSPSSCVPIEPSPPPNRSWTCCSK
>ENST00000465402.1|MNV-23770-CCTGCCCAGAGAAGCTAGACCTGAACCTGGC-C|18
RWGEYPRSSTLFWWK
>ENST00000381568.9|SNV-15077-G-A|7
NLLKACGRNK
>ENST00000382978.5|SNV-113664-C-A|3
QKAWKIYPQEFAVEILFGEK
>ENST00000467329.5|SNV-27696-G-A|8
MRSLIRK
>ENST00000509324.1|SNV-2762-C-G|2
METTGTTCDLPENEIKNFER
>FUSION-ENST00000481281.5:24700-ENST00000413901.1:62146|7
DGREPPPQAGLTR
>ENST00000532907.1|SNV-84626-G-A|4
MPTMVFELTQAPTR
>ENST00000615845.4|SNV-45455-T-A|2
EVFYPKDSYSQPVQLDLLFR
>ENST00000537641.5|SNV-19080-G-T|3
RDTGIENGTVTTEKGGEKPR
>ENST00000644939.1|INDEL-1192319-A-AC|23
AHAAPLRAPRLPR
>ENST00000513104.6|SNV-8285-G-C|4
GPAYMFNEKGTSLTPQEER
>ENST00000673662.1|SNV-7180-C-T|5
YRVDEYQPPGCTYLGR
>ENST00000467329.5|SNV-27696-G-A|11
MMRSLIR
>ENST00000563269.1|SNV-195385-C-G|4
KYWEKNQSIAIELCDLVVYCKPTSK
>ENST00000517752.5|SNV-8220-G-T|1
HHWLLFEMSRHSL
>ENST00000422538.8|SNV-8579-C-T|5
EEIQSISEKIYRVDTNK
>ENST00000288167.8|INDEL-8752-T-TA|4
KKVCQGR
>ENST00000584350.1|SNV-3137-C-T|4
SIYIQSIGKYWGHPEVFEK
>ENST00000476776.1|SNV-78958-C-G|4
MWMVLFSSQLPLAQHL
>ENST00000622263.4|SNV-62421-C-A|3
YICYICR
>ENST00000433746.2|SNV-100445-A-G|3
MEEDEAPQHRDADVVQGK
>FUSION-ENST00000481281.5:24700-ENST00000413901.1:62146|8
CRDGREPPPQAGLTR
>ENST00000515064.5|SNV-395923-G-A|2
LITRLENTQYDAANGMDDK
>FUSION-ENST00000606221.1:749-ENST00000656150.1:58480|4
EPLPFQLETSTGILEGCG
>ENST00000371953.8|SNV-69543-T-G|6
AGKGRTGVMIWAYLLHR
>ENST00000509324.1|SNV-2762-C-G|4
METTGTTCDLPENEIK
>ENST00000497100.5|MNV-23770-CCTGCCCAGAGAAGCTAGACCTGAACCTGGC-C|18
WLRQLCIRR
>ENST00000539241.1|SNV-2041-G-A|5
KETIPLTAK
>ENST00000371795.5|SNV-4061-G-A|4
AQKIDPENAEFLTALCKLR
>ENST00000269383.8|SNV-424-G-T|2
ALLDAERLKLEAQLR
>ENST00000613634.4|SNV-8036-G-C|4
GDGVYHKGMDFILEK
>ENST00000407559.8|SNV-89146-C-T|1
WAALEVDECNRLRLLLQEALWPEGK
>ENST00000567294.5|SNV-9626-C-T|4
MAQNWQR
>ENST00000564975.5|SNV-65833-G-A|2
MDFVAPDDRVVFRTCER
>ENST00000259371.6|SNV-196702-G-C|1
ALYQSDENCEVDPSK
>ENST00000455470.6|SNV-78958-C-G|2
VPGNVDGAVQLTAASGTTPVR
>ENST00000496252.5|SNV-16769-C-T|4
MGPWPLTRGK
>ENST00000372481.7|SNV-26340-A-C|6
TYLGEEGKRATSPIR
>ENST00000536795.1|SNV-5107-C-G|4
MTSLSTSCASCPSSGRR
>ENST00000496252.5|SNV-16769-C-T|5
GPWPLTR
>ENST00000262410.9|INDEL-92702-C-CA|3
DGTGSDDKKSQDIHTFLC
>ENST00000485957.1|SNV-282569-G-C|5
SNLKHPSYGWEVHLPR
>ENST00000311371.9|SNV-22810-G-C|3
HTEEFPGWVYQPRPGK
>ENST00000356530.5|SNV-107-A-T|3
AVTKALK
>ENST00000369235.1|SNV-787-G-A|1
TKGYQLLEEEK
>ENST00000551526.5|SNV-122-G-A|1
WELRSIAFSK
>ENST00000485957.1|SNV-282569-G-C|3
HPSYGWEVHLPR
>ENST00000435803.6|INDEL-104586-C-CA|3
TLEIIEDFLLVTKKLASGICK
>ENST00000426895.9|INDEL-9658-C-CA|4
SLHRGLLADCCPQRSQAGGEV
>ENST00000673726.1|SNV-7180-C-T|3
VDEYQPPGVPGPGHFR
>ENST00000534061.6|SNV-51440-T-G|2
LERAFIDPLGLPGK
>ENST00000644743.1|SNV-20799-G-A|5
SQQGKNEDVGAK
>ENST00000469531.1|SNV-188895-C-G|10
MNLEQER
>ENST00000332349.5|MNV-2050-TGAG-T|2
RAQGQADESSENEEEIELIPEK
>FUSION-ENST00000481281.5:24700-ENST00000413901.1:62146|6
DGREPPPQAGLTRMR
>ENST00000571081.6|SNV-65833-G-A|1
VVNEVLSTMDFVAPDDRVVFRTCER
>ENST00000420713.2|SNV-18944-A-G|4
SYKCEECGR
>ENST00000485382.3|SNV-7550-G-A|3
TLSMKLLGK
>ENST00000371953.8|SNV-69543-T-G|5
GRTGVMIWAYLLHR
>ENST00000484330.5|SNV-46719-G-C|4
LMAYVLQLMDFTSSLLV
>ENST00000524792.5|INDEL-85445-T-TA|10
RADPQPLQTWIQSQSTFSDAVWIKK
>ENST00000473883.5|MNV-28475-GCCTGAGAAT-G|3
QSLSLSPSLSPR
>ENST00000650606.1|SNV-16995-G-C|3
MKGLWRR
>ENST00000553500.5|SNV-36719-C-G|8
LLMAPDRCGYVWK
>ENST00000470395.1|SNV-21232-G-C|4
MVTWSLSMNK
>ENST00000485382.3|SNV-7550-G-A|6
YGLKHLTEEKPDDLINEATR
>ENST00000489424.5|SNV-181-G-A|7
QVPGLRLLPAEGGDR
>ENST00000444997.1|SNV-4238-A-T|2
MVVENEQILNVNPAENAGTEEIK
>ENST00000392690.3|SNV-733-G-T|2
YFTGYVINGGPILDVRSK
>ENST00000649800.1|SNV-58211-G-A|1
KRALAQAGR
>ENST00000510636.5|SNV-38983-C-A|1
EAIDPAMEGR
>ENST00000231887.8|SNV-88554-A-C|4
ARLPVIAVDSDK
>ENST00000607371.5|SNV-2955-G-A|2
GATWKFQSARR
>ENST00000537044.1|SNV-17371-G-C|3
LGAAKLQAQAGCGSYLLR
>ENST00000484330.5|SNV-46719-G-C|5
GKLMAYVLQLMDFTSSLLV
>ENST00000644743.1|SNV-20799-G-A|2
NEDVGAKDPSK
>ENST00000533424.5|SNV-1867-G-C|6
GEVSQHGAARHRQQNADGHQR
>ENST00000483670.5|SNV-4238-A-T|2
MVVENEQILNVNPAGYFP
>ENST00000491386.1|SNV-9561-C-G|1
SSKFTRK
>ENST00000354955.5|SNV-4002-G-A|6
HLERLYLDHNNLTRMPSPLPR
>ENST00000590637.1|SNV-5012-G-A|3
LLALFDEGPAR
>ENST00000495388.6|SNV-930736-T-G|4
TSNTTRCQHSQSHRSPAEK
>ENST00000485382.3|SNV-7550-G-A|5
HLTEEKPDDLINEATR
>ENST00000252711.7|MNV-10564-TG-T|3
SVTICDYLPPHLVIYIDVPFQRSR
>ENST00000360379.4|SNV-1727-C-G|2
CPEPCPSPKCPQPCPPEQCQQK
>ENST00000651372.2|SNV-172659-G-T|5
CNVVFPRIFYLITHQK
>ENST00000304698.10|SNV-46331-G-A|3
LGLNLTIIAYK
>ENST00000497100.5|MNV-23770-CCTGCCCAGAGAAGCTAGACCTGAACCTGGC-C|16
RCSSWCK
>ENST00000497100.5|MNV-23770-CCTGCCCAGAGAAGCTAGACCTGAACCTGGC-C|7
RVSQRLSER
>ENST00000316793.7|SNV-16608-C-T|1
SNSSSFVLSHCSSSQRSCSQPSTA
>ENST00000649622.1|SNV-18669-C-G|1
SSDFTQDLLPEQGIQDAFPKRILR
>ENST00000652682.1|SNV-8036-G-C|4
SSQHWLQKEGGDGVYHK
>ENST00000372517.8|SNV-13820-G-T|6
SQAVHIFRDGKDQYEDLMPEYK
>ENST00000269141.8|SNV-192011-C-A|1
SNISILSVKVCQCDSNGDCTDVDR
>ENST00000644939.1|INDEL-1192319-A-AC|25
AHAAPLR
>ENST00000374103.9|SNV-18267-A-G|1
HWLDSPWPGFFSVDGEPK
>ENST00000344529.5|SNV-1522-G-A|4
WQKVLYKR
>ENST00000537044.1|SNV-17371-G-C|6
NPAFGSAIHTAGGSKIAGTSRMR
>ENST00000469531.1|SNV-188895-C-G|4
RFVCSAPGCSQRFPTEDHLMIHR
>ENST00000496696.5|SNV-2541-G-C|1
TEAETEPHEGKRK
>ENST00000506017.1|SNV-36414-G-A|5
LRLCPEGPR
>ENST00000261023.8|INDEL-87201-A-AC|2
RVRPPQEEQEREQLQPS
>ENST00000297267.14|SNV-98412-C-G|3
YKIYLSDNLKDTLYSIGDSWGR
>ENST00000483222.5|SNV-181-G-A|8
FCALPPRPVPAARLRPR
>ENST00000278616.8|INDEL-85445-T-TA|1
ETFFRNNF
>ENST00000645131.1|SNV-20919-G-C|9
SWRPLSRGTATRTCPHANK
>ENST00000371795.5|SNV-4061-G-A|1
IDPENAEFLTALCKLRLSI
>ENST00000483222.5|SNV-181-G-A|7
FCALPPRPVPAARLRPRQVPGLR
>ENST00000480724.1|SNV-202461-G-A|1
SALFLLVIGTAYLEAQGIWEPFQRR
>ENST00000476787.1|SNV-16748-C-T|2
MYFHQCGQ
>ENST00000371953.8|SNV-69543-T-G|3
TGVMIWAYLLHR
>ENST00000449759.2|SNV-31404-C-T|2
MDAEGLALLLLPVTLAALVDSWLR
>ENST00000370794.7|SNV-23795-G-A|1
AKGLTGLK
>ENST00000673726.1|SNV-7180-C-T|4
YRVDEYQPPGVPGPGHFRWR
>ENST00000553500.5|SNV-36719-C-G|7
LLMAPDRCGYVWKHCQPMEMR
>ENST00000409262.7|SNV-106516-G-C|3
EEEVLRNSFQDLATEVAPLYKR
>ENST00000327898.9|SNV-18408-T-C|2
QSREFYQVLPVQTLCQGEWK
>ENST00000420713.2|SNV-18944-A-G|2
CEECGRSFNCSSTLTR
>ENST00000377767.9|SNV-6732-A-G|2
GLKHLNR
>ENST00000649622.1|SNV-18669-C-G|4
MSSDFTQDLLPEQGIQDAFPKR
>ENST00000403633.6|SNV-2541-G-C|3
MTEAETEPHEGK
>ENST00000644939.1|INDEL-1192319-A-AC|21
RTPPPPQPHHPGTPQHALSPHQPHR
>ENST00000532687.5|SNV-215-G-A|3
SGRSDRCPPESDWEDRPPR
>ENST00000513201.1|SNV-180046-A-G|3
KYGCEGTQALLLPDQEQTR
>ENST00000639639.1|INDEL-92221-G-GCAGG|4
GPIGVQEETSRPVFAQSSR
>ENST00000420713.2|SNV-18944-A-G|3
SYKCEECGRSFNCSSTLTR
>ENST00000541110.5|SNV-182895-C-G|1
LDCFTQVFANQNLR
>ENST00000316793.7|SNV-16608-C-T|5
LGETSASKKSNSSSFVLSHCSSSQR
>ENST00000456676.6|SNV-54332-G-A|3
SEVPGSIPNSWK
>ENST00000517752.5|SNV-8220-G-T|2
MHHWLLFEMSRHSL
>ENST00000649344.1|SNV-6100-C-T|1
TFQIYWVLGVPKAVLPK
>ENST00000471102.1|SNV-61835-G-C|7
APFPQMAIGHSSQQPVEK
>ENST00000359156.8|SNV-17371-G-C|3
HKQDAGVICSEFMSLRLTSEASR
>ENST00000465913.1|SNV-8134-G-C|1
ICTKLTANFY
>ENST00000590637.1|SNV-5012-G-A|5
RLLALFDEGPAR
>ENST00000261023.8|INDEL-87201-A-AC|MNV-87205-CA-C|2
VRPPQEEQEREQLQPSENGEGNSET
>ENST00000497100.5|MNV-23770-CCTGCCCAGAGAAGCTAGACCTGAACCTGGC-C|5
VSQRLSERLSSCSQMMSASVSSAR
>ENST00000546837.5|SNV-33-G-T|SNV-36-A-C|2
CLTLLIASRPWQR
>ENST00000498157.1|SNV-22865-G-C|4
ARVSPATSPSCSGR
>ENST00000346162.10|SNV-52248-G-A|2
IFLLIPLSQKMQK
>ENST00000491386.1|SNV-9561-C-G|3
MSSKFTR
>ENST00000579755.1|SNV-24181-C-T|4
RPRHSHLTR
>ENST00000651372.2|SNV-172659-G-T|6
KCNVVFPRIFYLITHQK
>ENST00000260665.12|SNV-22311-G-A|3
GFPIRPHYFWPLLVGR
>ENST00000392690.3|SNV-733-G-T|6
RRYFTGYVINGGPILDVR
>ENST00000233242.5|SNV-42061-C-T|4
EKIAELFATAQEIIKSQAIATK
>ENST00000338034.9|SNV-12284-G-A|5
AKEMGLPVGTAAIAPIIAAVKDR
>ENST00000333447.11|SNV-411998-G-T|2
EMYRMGVMTLPSDLR
>ENST00000449759.2|SNV-31404-C-T|1
DAEGLALLLLPVTLAALVDSWLR
>FUSION-ENST00000481281.5:24700-ENST00000413901.1:62146|14
MEGSHHPRLG
>FUSION-ENST00000481281.5:24700-ENST00000413901.1:62146|15
EGSHHPR
>ENST00000621003.4|SNV-254304-C-T|2
TIQASCLK
>ENST00000314251.8|SNV-20787-T-C|3
YLYIKLDEEAKAK
>ENST00000493126.1|SNV-62421-C-A|3
MGLLEESIPEKYICYICR
>ENST00000489424.5|SNV-181-G-A|6
QVPGLRLLPAEGGDRQWQAPLAR
>ENST00000674003.1|SNV-178762-C-G|2
SQLARHTSPSVISDLFTDIK
>ENST00000651503.2|SNV-282569-G-C|2
SNLKHPSYGWEILDEFYNVK
>ENST00000397256.5|INDEL-24662-C-CA|6
CYCLGAEDDKKSLHR
>ENST00000546837.5|SNV-33-G-T|1
CLTLLIDSRPWQRLVR
>ENST00000486752.5|SNV-32889-G-A|2
HRACWPR
>ENST00000615845.4|SNV-45455-T-A|3
KEVFYPKDSYSQPVQLDLLFR
>ENST00000395323.9|SNV-2911-G-A|3
SAKMTEVIMNTQPMEEIGLSPRK
>ENST00000523471.5|SNV-147421-A-G|2
MKPPFQRLRK
>ENST00000511018.1|SNV-35055-G-A|2
MPEGALPAPVPVCVRFEHR
>ENST00000473447.1|SNV-2541-G-C|2
KAPPDGWELIEPTLDELDQKMTEGE
>ENST00000278616.8|INDEL-85445-T-TA|7
ITKNNACCCGLHEKTK
>ENST00000409198.5|SNV-47004-G-T|5
GKMIGSLSINDDPK
>ENST00000409694.6|SNV-382814-T-C|5
MVIIEMLSKILWVVFWAGYPC
>ENST00000418131.1|SNV-31734-C-T|8
MIMTLVLKMK
>ENST00000560334.5|SNV-59308-C-T|11
MFQIPRYILTLHELLAHMPHEHVER
>ENST00000558588.5|SNV-10366-G-A|7
WTHPASRLRWLSIAR
>ENST00000557060.1|SNV-314174-G-A|5
MYTIVPAEIESQVEECK
>ENST00000470395.1|SNV-21232-G-C|1
VTWSLSMNKS
>ENST00000504753.1|SNV-184706-A-T|4
MPLWGSHLWQLQSFLLK
>ENST00000300283.10|SNV-6185-C-T|1
GQDICIPTPVIHTKH
>ENST00000278616.8|INDEL-85445-T-TA|9
KITKNNACCCGLHEK
>ENST00000262043.8|SNV-77723-G-A|6
ERARLSHGDQGTDGK
>ENST00000540812.1|SNV-424-G-T|1
PSASSSRPS
>ENST00000313341.4|MNV-1486-TA-T|1
HRLHLTSP
>ENST00000399878.8|SNV-87449-C-G|1
NGYLGHVMRK
>ENST00000559259.1|SNV-7536-C-G|1
STCLRPVWRLST
>ENST00000513104.6|SNV-8285-G-C|5
QAIRGPAYMFNEKGTSLTPQEER
>ENST00000409262.7|SNV-106516-G-C|2
NSFQDLATEVAPLYK
>ENST00000380150.2|SNV-24181-C-T|7
GSARVAELLLLHGAEPNCADPATLT
>ENST00000372517.8|SNV-13820-G-T|4
DGKDQYEDLMPEYKGR
>ENST00000493438.5|SNV-38968-C-T|6
SWTCCSK
>ENST00000395314.8|SNV-93798-C-A|1
MNTMKAVLEEKEK
>ENST00000513104.6|SNV-8285-G-C|3
GTSLTPQEER
>ENST00000537226.2|SNV-10154-A-G|2
AFSQSSSLIMHKR
>ENST00000314251.8|SNV-20787-T-C|4
YLYIKLDEEAK
>ENST00000491386.1|SNV-9561-C-G|2
MSSKFTRK
>ENST00000360526.8|SNV-22732-A-G|1
YLGGTDGTVKKK
>ENST00000673726.1|SNV-7180-C-T|6
ITPPRYRVDEYQPPGVPGPGHFR
>ENST00000523471.5|SNV-147421-A-G|1
KPPFQRLRK
>ENST00000403633.6|SNV-2541-G-C|1
MTEAETEPHEGKRK
>ENST00000549917.1|SNV-411998-G-T|3
YRMGVMTLPSDLR
>ENST00000453890.5|SNV-437941-C-T|5
WRVERGVVQQTEVLVR
>ENST00000498703.1|SNV-69543-T-G|4
MGIFITSGQIFKGTR
>ENST00000533424.5|SNV-1867-G-C|8
GEVSQHGAAR
>ENST00000409298.5|INDEL-361837-T-TT|2
FPDVSREHDKDPESFF
>ENST00000534099.5|SNV-74890-C-A|6
RTKAADTAGGQGGAAR
>ENST00000497100.5|MNV-23770-CCTGCCCAGAGAAGCTAGACCTGAACCTGGC-C|15
RCSSWCKK
>ENST00000407559.8|SNV-89146-C-T|3
WAALEVDECNR
>ENST00000537044.1|SNV-17371-G-C|9
MEKNPAFGSAIHTAGGSKIAGTSR
>ENST00000606911.6|INDEL-2706-C-CTCA|3
KTVSRSIQEAPVSEDLVIR
>ENST00000231137.6|SNV-529-C-T|3
EPCVLPFQLLLEKSFQIFRAELWVR
>ENST00000261254.8|SNV-5107-C-G|1
VSLIRKHAQTFIALCATDFK
>ENST00000397256.5|INDEL-24662-C-CA|4
RQAAQETGEKPSVGVPR
>ENST00000485957.1|SNV-282569-G-C|2
HPSYGWEVHLPRSR
>ENST00000546837.5|SNV-36-A-C|5
CLTLLRASRPWQR
>ENST00000356443.9|SNV-136146-T-C|1
IQSTAEGIQLYSFVTYHVEDLK
>ENST00000481203.1|SNV-38979-A-G|1
AIILHRLTLPK
>ENST00000456676.6|SNV-54332-G-A|1
SEVPGSIPNSWKWTVEHIVYKALR
>ENST00000344773.6|INDEL-408493-C-CA|2
KLSVQPQMGWK
>ENST00000395449.7|SNV-5612-C-T|10
VASMRLAYQELQIDCK
>ENST00000586448.5|SNV-455357-C-T|1
LAIAAGFHGYNGVLVGLLMAVFSDK
>ENST00000544540.5|SNV-23371-A-G|4
MLIITGLACFLLSKR
>ENST00000300283.10|SNV-6185-C-T|4
LERGQDICIPTPVIHTK
>ENST00000600288.5|SNV-66631-G-A|5
SHLDWMQSMAPAPTEQTLR
>ENST00000565010.1|SNV-25314-G-A|1
PPLHRQVLVILSQLEGNAGFSITHR
>ENST00000496696.5|SNV-2541-G-C|2
TEAETEPHEGKR
>ENST00000483222.5|SNV-181-G-A|15
MPSARLGSRSLPR
>ENST00000496252.5|SNV-16769-C-T|6
MGPWPLTR
>ENST00000453890.5|SNV-437941-C-T|3
VERGVVQQTEVLVRGFYEVVDSR
>ENST00000488957.1|SNV-56316-C-G|4
EDCIVDSCKFGTSVSNIIKPGAK
>ENST00000278616.8|INDEL-85445-T-TA|10
CCLDKKITK
>ENST00000433746.2|SNV-100445-A-G|2
EEDEAPQHRDADVVQGK
>ENST00000465402.1|MNV-23770-CCTGCCCAGAGAAGCTAGACCTGAACCTGGC-C|14
SSTLFWWKFGEAEAAPR
>ENST00000344529.5|SNV-1522-G-A|3
VLYKRQPFPDNYVDR
>ENST00000439735.2|SNV-8036-G-C|1
DGVYHKGMDFILEK
>ENST00000297267.14|SNV-98412-C-G|2
IYLSDNLKDTLYSIGDSWGR
>ENST00000484330.5|SNV-46719-G-C|2
AYVLQLMDFTSSLLV
>ENST00000439735.2|SNV-8036-G-C|4
ELHSHFFSLGKCVPVCRDGVYHK
>ENST00000381210.8|SNV-129394-G-T|2
KSAMIPFIF
>ENST00000476787.1|SNV-16748-C-T|4
MLFVNESMYFHQCGQ
>ENST00000615845.4|SNV-45455-T-A|1
DSYSQPVQLDLLFR
>ENST00000621441.5|SNV-60253-C-T|1
NILHSFVQLCADYRSARLAR
>ENST00000649622.1|SNV-18669-C-G|7
FTAMSSDFTQDLLPEQGIQDAFPKR
>ENST00000537044.1|SNV-17371-G-C|4
IAGTSRMRELSAQNSCL
>ENST00000651382.1|SNV-145931-C-G|4
MFERLEGQR
>ENST00000313735.11|SNV-17476-G-A|7
IEEHLARVEAVTKEIK
>ENST00000673726.1|SNV-7180-C-T|2
VDEYQPPGVPGPGHFRWR
>ENST00000553500.5|SNV-36719-C-G|1
CGYVWKHCQPMEMRIK
>ENST00000497100.5|MNV-23770-CCTGCCCAGAGAAGCTAGACCTGAACCTGGC-C|6
VSQRLSER
>ENST00000613634.4|SNV-8036-G-C|3
MASTTRGWTSFWR
>ENST00000360526.8|SNV-22732-A-G|4
ELIPEATEKYLGGTDGTVKK
>ENST00000278616.8|INDEL-85445-T-TA|3
TKETFFR
>ENST00000560334.5|SNV-59308-C-T|2
MSSWPTCLMSTLSATAWTTPSPNWR
>ENST00000571081.6|SNV-65833-G-A|3
VVNEVLSTMDFVAPDDR
>ENST00000262043.8|SNV-77723-G-A|3
LSHGDQGTDGK
>ENST00000439735.2|SNV-8036-G-C|2
CVPVCRDGVYHKGMDFILEK
>ENST00000308508.5|SNV-23777-A-G|2
VVAIRPAIQVHR
>ENST00000498157.1|SNV-22865-G-C|3
ARVSPATSPSCSGRSPH
>ENST00000513610.6|SNV-262543-C-T|2
DEIEALIHRQEMTSMVYCHGGGSCK
>ENST00000584350.1|SNV-3137-C-T|3
SIYIQSIGKYWGHPEVFEKEET
>ENST00000490180.2|SNV-37114-T-G|1
RALRTLRP
>ENST00000506017.1|SNV-36414-G-A|2
LCPEGPRAAPAEALR
>ENST00000651382.1|SNV-145931-C-G|5
SLHTPLVEKMFERLEGQR
>ENST00000651503.2|SNV-282569-G-C|1
HPSYGWEILDEFYNVK
>ENST00000493438.5|SNV-38968-C-T|1
DTAASSPIPTRMVDPRTNLK
>ENST00000395314.8|SNV-93798-C-A|2
MNTMKAVLEEK
>ENST00000649622.1|SNV-18669-C-G|5
SSDFTQDLLPEQGIQDAFPK
>ENST00000564138.6|SNV-195385-C-G|3
YWEKNQSIAIELCDLVVYCKPTSK
>ENST00000651314.1|SNV-7019-C-T|1
TAWLSQSGGVPPGGARRPRPQLGR
>ENST00000644939.1|INDEL-1192319-A-AC|35
EPHDYSHHHHHHHHPAVCGPSAGAR
>ENST00000498703.1|SNV-69543-T-G|7
IWAYLLHRGKFLK
>ENST00000422538.8|SNV-8579-C-T|1
VDTNKAQKEDIVLNSQNCISPSETR
>ENST00000456676.6|SNV-54332-G-A|2
SEVPGSIPNSWKWTVEHIVYK
>ENST00000356530.5|SNV-107-A-T|4
KAVTKALK
>ENST00000377275.4|MNV-13268-CTCATGA-C|1
MLADLRKAAVLIFANK
>ENST00000304698.10|SNV-46331-G-A|2
LGLNLTIIAYKDGYVLTPLPWK
>ENST00000546837.5|SNV-33-G-T|4
PALQRCLTLLIDSRPWQR
>ENST00000556764.5|SNV-73653-A-G|6
EIYQKESK
>ENST00000465913.1|SNV-8134-G-C|5
THFTLRMICTK
>ENST00000407559.8|SNV-89146-C-T|4
RWAALEVDECNRLR
>ENST00000462279.5|SNV-46719-G-C|1
AYVLQLMDFTSSLLVQIIE
>ENST00000233242.5|SNV-42061-C-T|5
EKIAELFATAQEIIK
>ENST00000673889.1|SNV-54332-G-A|1
LADYFSLEIDK
>ENST00000580838.1|SNV-686478-A-G|1
ASDTSGLVQSHTYKKR
>ENST00000477019.1|SNV-320611-G-A|4
MPKKENFLGSNSLV
>ENST00000535342.7|SNV-164604-A-G|4
FQMEKGHLK
>ENST00000397256.5|INDEL-24662-C-CA|5
SLHRRQAAQETGEKPSVGVPR
>ENST00000392690.3|SNV-733-G-T|4
RYFTGYVINGGPILDVRSK
>ENST00000472100.5|SNV-21493-G-A|3
RLRAAEGDNAEDSLMVDWFWLIHEK
>ENST00000526540.5|SNV-18669-C-G|1
HLLTSYVF
>ENST00000480032.4|SNV-159560-T-A|2
MSWMKVIT
>ENST00000469531.1|SNV-188895-C-G|8
NLEQERR
>ENST00000534061.6|SNV-51440-T-G|5
MMNDQLMR
>ENST00000418131.1|SNV-31734-C-T|10
MIMTLVLK
>ENST00000557060.1|SNV-314174-G-A|3
MYTIVPAEIESQVEECKK
>ENST00000509290.1|SNV-87449-C-G|9
ATWAMSCAK
>ENST00000497100.5|MNV-23770-CCTGCCCAGAGAAGCTAGACCTGAACCTGGC-C|14
CSSWCKK
>ENST00000405109.5|SNV-7868-A-G|6
IEGKEKYQR
>ENST00000639639.1|INDEL-92221-G-GCAGG|1
GPIGVQEETSRPVFAQSSRHFTKAE
>ENST00000535342.7|SNV-164604-A-G|2
GHLKHIYEK
>FUSION-ENST00000481281.5:24700-ENST00000413901.1:62146|9
STASRCRDGR
>ENST00000483222.5|SNV-181-G-A|6
LRPRQVPGLR
>ENST00000409298.5|INDEL-361837-T-TT|1
EHDKDPESFF
>ENST00000313735.11|SNV-17476-G-A|5
EIKTTGTYQLTGDELIFATK
>ENST00000476776.1|SNV-78958-C-G|3
WMVLFSSQLPLAQHL
>ENST00000470188.5|SNV-98125-G-T|3
MWQRILHLGLQFTSFL
>ENST00000471102.1|SNV-61835-G-C|3
AIGHSSQQPVEK
>ENST00000405109.5|SNV-7868-A-G|5
EKYQRSLNLLNK
>ENST00000590637.1|SNV-5012-G-A|1
SDPEVPR
>ENST00000644939.1|INDEL-1192319-A-AC|14
DDSSVRR
>ENST00000537044.1|SNV-17371-G-C|1
LQAQAGCGSYLLRIHVSETDQ
>ENST00000407559.8|SNV-89146-C-T|6
RRWAALEVDECNR
>ENST00000357727.7|SNV-188895-C-G|10
MIYEESKMNLEQERR
>ENST00000296318.12|SNV-73859-C-T|1
VDLGCRSYTDELHAVAPL
>ENST00000231887.8|SNV-88555-T-A|1
NPVIAVDSDKNQLATANK
>ENST00000544540.5|SNV-23371-A-G|6
MLIITGLACFLLSK
>ENST00000262043.8|SNV-77723-G-A|1
LSHGDQGTDGKASRDSR
>ENST00000377275.4|MNV-13268-CTCATGA-C|4
EELYRMLADLR
>ENST00000300283.10|SNV-6185-C-T|3
LERGQDICIPTPVIHTKH
>ENST00000420713.2|SNV-18944-A-G|5
EKSYKCEECGR
>ENST00000395449.7|SNV-5612-C-T|5
MRLAYQELQIDCKK
>ENST00000297267.14|SNV-98412-C-G|1
DTLYSIGDSWGR
>ENST00000558588.5|SNV-10366-G-A|4
WLSIARR
>ENST00000560334.5|SNV-59308-C-T|10
FQIPRYILTLHELLAHMPHEHVER
>ENST00000342358.9|SNV-56316-C-G|1
FGTSVSNIIKPGAKASK
>ENST00000542747.5|SNV-37882-T-A|3
FFFEIKSHMLRLR
>ENST00000261023.8|MNV-87205-CA-C|2
MVKETQKLNCSF
>ENST00000264245.9|SNV-120104-G-C|5
HSDKQNSKNAPSEGK
>ENST00000527911.5|SNV-14835-G-A|1
SSDSESASASSSGSEHDAGPEPDK
>ENST00000465402.1|MNV-23770-CCTGCCCAGAGAAGCTAGACCTGAACCTGGC-C|15
SSTLFWWK
