# Supplementary material for: Identification of non-canonical peptides with moPepGen
Source: Nat Biotechnol. 2025 Jun 16;44(4):568–73. doi: 10.1038/s41587-025-02701-0 (PMC12680078; doi:10.1038/s41587-025-02701-0)
Supplement: Supplementary file 4 — Supplementary Data: Cancer cell line variant peptide database. Custom peptide database FASTA file for each of the 376 cell lines from the Cancer Cell Line Encyclopedia with proteomics characterization or used in the reference channel. Variant peptide FASTA files were produced by moPepGen as the result of cell-line-specific publicly available mutations and fusions. [file 41587_2025_2701_MOESM4_ESM.zip › ACH-000547.fasta]

>FUSION-ENST00000651474.1:39262-ENST00000467617.1:21129|1688
MGVTLGSSF
>FUSION-ENST00000445498.5:20033-ENST00000397053.6:38443|534
LSVHLLLCTSGER
>FUSION-ENST00000651474.1:39262-ENST00000467617.1:21129|1127
TKTARCVAFLCVSLLNCR
>FUSION-ENST00000651474.1:39262-ENST00000467617.1:21129|1443
MSLLLSTK
>FUSION-ENST00000445498.5:20033-ENST00000397053.6:38443|826
LPPPWGR
>FUSION-ENST00000651474.1:39262-ENST00000467617.1:21129|1572
MSGWTLDK
>FUSION-ENST00000651474.1:39262-ENST00000467617.1:21129|388
SSFEKCLLCPLPTF
>FUSION-ENST00000525037.5:8614-ENST00000519702.5:72889|368
KFSNHWRNHTFL
>ENST00000481626.5|SNV-24934-C-T|2
MGPPSLSSAAERGPVSSWWVR
>ENST00000457054.6|SNV-53936-T-A|5
TMQGSEVVNVLKTLLSNLDEVK
>FUSION-ENST00000651474.1:39262-ENST00000467617.1:21129|690
MGLSSCR
>FUSION-ENST00000445498.5:20033-ENST00000397053.6:38443|731
DPEGHSSASVTGKVCNVHPK
>FUSION-ENST00000651474.1:39262-ENST00000467617.1:21129|368
MLLRFLHAVTYVNCSFFFFF
>FUSION-ENST00000651474.1:39262-ENST00000467617.1:21129|94
VRVTTPSYLFCILKFLP
>FUSION-ENST00000445498.5:20033-ENST00000397053.6:38443|273
AGCAGPARSSLVHSAPPLK
>FUSION-ENST00000445498.5:20033-ENST00000397053.6:38443|252
KGDLFINH
>FUSION-ENST00000525037.5:8614-ENST00000519702.5:72889|245
VSVEGREGPR
>FUSION-ENST00000525037.5:8614-ENST00000519702.5:72889|270
MYFVQGPVLRVIKELGNK
>FUSION-ENST00000445498.5:20033-ENST00000397053.6:38443|239
PRAGCTSR
>FUSION-ENST00000651474.1:39262-ENST00000467617.1:21129|31
FSLTLGGR
>FUSION-ENST00000651474.1:39262-ENST00000467617.1:21129|409
MGVCLQIISSAR
>FUSION-ENST00000651474.1:39262-ENST00000467617.1:21129|2012
ILELRNWPPNPNR
>FUSION-ENST00000651474.1:39262-ENST00000467617.1:21129|963
ESLLARWALITVLYDVVMR
>FUSION-ENST00000651474.1:39262-ENST00000467617.1:21129|438
MLLGPRPYYPGTCQFR
>FUSION-ENST00000651474.1:39262-ENST00000467617.1:21129|1350
MVNTRLYK
>FUSION-ENST00000651474.1:39262-ENST00000467617.1:21129|1573
GHLELRKQPGC
>FUSION-ENST00000651474.1:39262-ENST00000467617.1:21129|904
QSLALSPRLECSGAISAHCNLR
>FUSION-ENST00000651474.1:39262-ENST00000467617.1:21129|1845
IFQSKINLVR
>ENST00000469298.5|SNV-475-C-T|5
MPAPFLPGQAVGK
>FUSION-ENST00000445498.5:20033-ENST00000397053.6:38443|388
CKLLGRPHLLGGR
>FUSION-ENST00000651474.1:39262-ENST00000467617.1:21129|1214
MAQLNQSGSRR
>FUSION-ENST00000651474.1:39262-ENST00000467617.1:21129|1535
MNEVLGR
>FUSION-ENST00000651474.1:39262-ENST00000467617.1:21129|1575
VRGHLELRK
>FUSION-ENST00000651474.1:39262-ENST00000467617.1:21129|1409
EEKITHIY
>FUSION-ENST00000651474.1:39262-ENST00000467617.1:21129|982
SLCFDSFRFQI
>FUSION-ENST00000525037.5:8614-ENST00000519702.5:72889|337
VVLNSWPQVILLPQSPK
>ENST00000290573.7|SNV-39179-C-G|1
GLKSSGVEGRDVVALIR
>ENST00000397412.8|SNV-13771-C-T|5
KVRWQWESWSTEDK
>ENST00000359568.10|SNV-107890-G-C|1
QLRCSLERER
>ENST00000553407.5|MNV-17842-CA-C|8
MDGDQHPDLECR
>FUSION-ENST00000651474.1:39262-ENST00000467617.1:21129|1490
MLLIGLGVEPNPSWANVDLP
>FUSION-ENST00000445498.5:20033-ENST00000397053.6:38443|313
FLNSVPVAFK
>FUSION-ENST00000445498.5:20033-ENST00000397053.6:38443|730
DPEGHSSASVTGKVCNVHPKQMLLK
>FUSION-ENST00000445498.5:20033-ENST00000397053.6:38443|463
GRGDHVLRNGSFHPR
>FUSION-ENST00000651474.1:39262-ENST00000467617.1:21129|209
MFSISHLIKSNSLK
>FUSION-ENST00000445498.5:20033-ENST00000397053.6:38443|489
EGTWKNLR
>ENST00000371974.8|SNV-2742-T-A|6
LNLIAELESRVLAEPVPLPADPK
>FUSION-ENST00000445498.5:20033-ENST00000397053.6:38443|200
KPLSVKRQGGLLPW
>ENST00000534549.5|SNV-75755-A-G|3
KEIDEIVIELTVQVKPVTPVCRVPR
>FUSION-ENST00000651474.1:39262-ENST00000467617.1:21129|1073
VLHCFNFSLHR
>FUSION-ENST00000445498.5:20033-ENST00000397053.6:38443|188
GLSESLYLSNARADCCHGEK
>FUSION-ENST00000651474.1:39262-ENST00000467617.1:21129|1531
VILFFLESPTLADGPHVR
>ENST00000368012.4|SNV-9894-G-A|7
NPLDGSVLLRNAVQADK
>FUSION-ENST00000651474.1:39262-ENST00000467617.1:21129|605
SFSSSIWRQPR
>ENST00000482490.5|SNV-84026-G-C|5
MALWLTRVPVLPCLDQWQSKNVL
>FUSION-ENST00000651474.1:39262-ENST00000467617.1:21129|1543
LTAFAVK
>FUSION-ENST00000651474.1:39262-ENST00000467617.1:21129|2017
LSWGDAFGVGGLVPFHQRPS
>FUSION-ENST00000651474.1:39262-ENST00000467617.1:21129|1750
NLHLLGSSDSPASASR
>FUSION-ENST00000651474.1:39262-ENST00000467617.1:21129|542
LMNIGISK
>FUSION-ENST00000651474.1:39262-ENST00000467617.1:21129|1935
MAFWENQNLR
>FUSION-ENST00000651474.1:39262-ENST00000467617.1:21129|329
TAMNIFAQDFLR
>FUSION-ENST00000651474.1:39262-ENST00000467617.1:21129|1979
TVAYEAEGTCCLGERGQPVAFSRSR
>FUSION-ENST00000651474.1:39262-ENST00000467617.1:21129|1724
GSQFLFHVLMVSLGLGQVWQANR
>FUSION-ENST00000651474.1:39262-ENST00000467617.1:21129|685
KTSSGLPLILHYNK
>FUSION-ENST00000651474.1:39262-ENST00000467617.1:21129|1094
GCMYVWK
>ENST00000495388.6|SNV-821739-A-G|8
MTVWCARWPLRCGTWPWTSEMR
>ENST00000649644.1|SNV-62707-C-G|3
GNPLSQDILNLYQDR
>FUSION-ENST00000651474.1:39262-ENST00000467617.1:21129|1342
KLAGCGGGR
>FUSION-ENST00000651474.1:39262-ENST00000467617.1:21129|593
MAVWNSTACMDR
>FUSION-ENST00000525037.5:8614-ENST00000519702.5:72889|206
MTLGKSLNFCVPVSSNVK
>FUSION-ENST00000445498.5:20033-ENST00000397053.6:38443|283
APVVSATREAEAELLEPGR
>FUSION-ENST00000525037.5:8614-ENST00000519702.5:72889|269
YFVQGPVLRVIKELGNK
>FUSION-ENST00000651474.1:39262-ENST00000467617.1:21129|1024
STPFIEGRKWEQR
>FUSION-ENST00000445498.5:20033-ENST00000397053.6:38443|778
GSGWYLPAPCLSFLQ
>FUSION-ENST00000651474.1:39262-ENST00000467617.1:21129|1468
NESGAERGER
>FUSION-ENST00000445498.5:20033-ENST00000397053.6:38443|614
HFFGNTEESVNVR
>FUSION-ENST00000651474.1:39262-ENST00000467617.1:21129|1092
GCMYVWKKSTLV
>ENST00000482490.5|SNV-84026-G-C|4
ALWLTRVPVLPCLDQWQSK
>FUSION-ENST00000445498.5:20033-ENST00000397053.6:38443|445
WMIELTKK
>FUSION-ENST00000445498.5:20033-ENST00000397053.6:38443|470
FLGTALSIPGSLSALQFPGLSR
>FUSION-ENST00000651474.1:39262-ENST00000467617.1:21129|1290
VSTGTNRYIQESGNLGKFL
>FUSION-ENST00000651474.1:39262-ENST00000467617.1:21129|1653
MMYGIRKIISVQFPSPPVLCL
>FUSION-ENST00000525037.5:8614-ENST00000519702.5:72889|144
MLDFKVGVNKISK
>ENST00000648566.1|SNV-5935-A-C|1
AKTQNFLIQKITDEVLK
>FUSION-ENST00000651474.1:39262-ENST00000467617.1:21129|2134
PWLLAGTLDGVVYTR
>FUSION-ENST00000651474.1:39262-ENST00000467617.1:21129|1247
VFCSESHKIEIK
>FUSION-ENST00000651474.1:39262-ENST00000467617.1:21129|137
DSWMDVWMNGWVAHWYAS
>FUSION-ENST00000651474.1:39262-ENST00000467617.1:21129|1267
GGTTHIRGFDFPAAMTRPK
>FUSION-ENST00000651474.1:39262-ENST00000467617.1:21129|1662
QTVHTKPCSNCR
>FUSION-ENST00000651474.1:39262-ENST00000467617.1:21129|575
CTDNLRHIAKFPSK
>ENST00000553407.5|MNV-17842-CA-C|1
ETNIQIWSAGTGTRG
>FUSION-ENST00000445498.5:20033-ENST00000397053.6:38443|343
KEGKQEGR
>ENST00000556300.6|SNV-418-G-A|5
AAQLVSR
>FUSION-ENST00000651474.1:39262-ENST00000467617.1:21129|842
ALWGALQLGEGDSLGK
>FUSION-ENST00000651474.1:39262-ENST00000467617.1:21129|1651
YGIRKIISVQFPSPPVLCL
>FUSION-ENST00000651474.1:39262-ENST00000467617.1:21129|1632
EFSVQWGR
>FUSION-ENST00000651474.1:39262-ENST00000467617.1:21129|1387
VVLREEK
>FUSION-ENST00000525037.5:8614-ENST00000519702.5:72889|127
MTLCQANFCIFSRDR
>FUSION-ENST00000651474.1:39262-ENST00000467617.1:21129|1076
TLVWSPFPFPLCDTMVIFTIS
>FUSION-ENST00000445498.5:20033-ENST00000397053.6:38443|380
CKAKYHLVPAAP
>FUSION-ENST00000525037.5:8614-ENST00000519702.5:72889|275
LGKILSLG
>ENST00000368012.4|SNV-9894-G-A|4
NAVQADKGEYECR
>ENST00000415576.6|SNV-24364-G-A|3
LYQTNPSGTYHAWK
>FUSION-ENST00000651474.1:39262-ENST00000467617.1:21129|769
GSSLGGAEGISRLMVL
>FUSION-ENST00000651474.1:39262-ENST00000467617.1:21129|2002
DPLFYFNRPEK
>ENST00000416281.6|SNV-17837-C-T|3
LRQTGWR
>ENST00000299633.7|MNV-459-CCAAGATG-C|8
EYKAGDLVFARATR
>FUSION-ENST00000651474.1:39262-ENST00000467617.1:21129|1171
GKYSAHRWACGR
>FUSION-ENST00000651474.1:39262-ENST00000467617.1:21129|612
GIVSEKSSSPTPASRSFSSSIWR
>FUSION-ENST00000651474.1:39262-ENST00000467617.1:21129|2151
MEQWYPPRWGQK
>FUSION-ENST00000651474.1:39262-ENST00000467617.1:21129|997
MVRTTKASAHSEAYIK
>ENST00000240619.2|SNV-211-C-T|1
LFTIGFILTGLAISR
>FUSION-ENST00000651474.1:39262-ENST00000467617.1:21129|2074
MASGHILDN
>FUSION-ENST00000651474.1:39262-ENST00000467617.1:21129|935
LGPLYCILLIR
>FUSION-ENST00000651474.1:39262-ENST00000467617.1:21129|557
SWGAKGK
>ENST00000613529.4|MNV-17842-CA-C|22
KGELMDGDQHPDLECR
>ENST00000264363.7|SNV-178543-G-T|3
KGFIHNSIMFLPR
>ENST00000613529.4|MNV-17842-CA-C|18
GELMDGDQHPDLECRHR
>ENST00000528769.5|SNV-160208-G-C|3
MCNSPICWNTSATCEEFWHTK
>FUSION-ENST00000651474.1:39262-ENST00000467617.1:21129|550
MHLDTSSLSSR
>FUSION-ENST00000445498.5:20033-ENST00000397053.6:38443|741
SCPPSPWLWR
>FUSION-ENST00000445498.5:20033-ENST00000397053.6:38443|370
MRLSYLASPHCHQLFYMIDVFK
>FUSION-ENST00000651474.1:39262-ENST00000467617.1:21129|2058
EKYALVGNEPFVPR
>FUSION-ENST00000445498.5:20033-ENST00000397053.6:38443|423
TETKMSAVPLRNIGR
>FUSION-ENST00000525007.5:8614-ENST00000519702.5:72889|27
LEAAAQVVIESDLYTHQPLELLPHR
>ENST00000563790.5|MNV-459-CCAAGATG-C|1
LMNSQRAL
>FUSION-ENST00000525037.5:8614-ENST00000519702.5:72889|224
HNENNILR
>ENST00000475469.1|SNV-22709-T-G|4
EWETLFVTPNTRIVNPQQVER
>FUSION-ENST00000651474.1:39262-ENST00000467617.1:21129|75
MVRGWCWAWWLTSAITAL
>FUSION-ENST00000445498.5:20033-ENST00000397053.6:38443|496
EAQGGPGSAK
>FUSION-ENST00000651474.1:39262-ENST00000467617.1:21129|504
GCQDICNTPSWIRSTLMK
>FUSION-ENST00000525037.5:8614-ENST00000519702.5:72889|204
MTLGKSLNFCVPVSSNVKWGNGVR
>ENST00000489744.1|INDEL-35695-C-CT|9
DAVPDKVHFFNSFFS
>FUSION-ENST00000651474.1:39262-ENST00000467617.1:21129|23
VTQLGKEASVLQTQVVLTPK
>FUSION-ENST00000651474.1:39262-ENST00000467617.1:21129|2144
VLAIGHIFTPHSLHLVSVLKKI
>FUSION-ENST00000651474.1:39262-ENST00000467617.1:21129|502
GGDLNFQSHCGSDTNK
>FUSION-ENST00000651474.1:39262-ENST00000467617.1:21129|1776
VGGWRNLDSRWSPHPWGR
>FUSION-ENST00000651474.1:39262-ENST00000467617.1:21129|356
HPSPCPANFLYF
>FUSION-ENST00000552150.5:43307-ENST00000533365.5:38564|1
NGVSWSQDLQEG
>FUSION-ENST00000651474.1:39262-ENST00000467617.1:21129|1927
VQGISGWLLQDSLDWFGR
>FUSION-ENST00000525037.5:8614-ENST00000519702.5:72889|100
TERATDSSPLK
>FUSION-ENST00000525037.5:8614-ENST00000519702.5:72889|232
MVMNEICFNRHNENNILRS
>FUSION-ENST00000525037.5:8614-ENST00000519702.5:72889|357
PTSALQVGKLR
>FUSION-ENST00000651474.1:39262-ENST00000467617.1:21129|1299
MRSGLQQGNKYNYLYACWR
>ENST00000453153.7|SNV-27236-C-G|1
AISLLASPHLDEVGISR
>FUSION-ENST00000445498.5:20033-ENST00000397053.6:38443|572
CSIIIVQYKSNTCPV
>FUSION-ENST00000445498.5:20033-ENST00000397053.6:38443|323
MGHLSCSDIWAWPGLLKPSYSLK
>ENST00000639129.1|SNV-307884-A-C|1
QHPFPLHSSSHR
>ENST00000649644.1|SNV-62707-C-G|4
LFQLQTLGLKGNPLSQDILNLYQDR
>FUSION-ENST00000651474.1:39262-ENST00000467617.1:21129|1902
VGAVRDGFLGESK
>FUSION-ENST00000651474.1:39262-ENST00000467617.1:21129|1647
MNDVRNKK
>FUSION-ENST00000651474.1:39262-ENST00000467617.1:21129|418
IVFHGVYVPYFLYPVYYCWAFR
>FUSION-ENST00000651474.1:39262-ENST00000467617.1:21129|1600
MARVEWRMGK
>FUSION-ENST00000651474.1:39262-ENST00000467617.1:21129|1669
MPFSCLSLPSSWDYR
>ENST00000489744.1|INDEL-35695-C-CT|3
FTSSTAFFHR
>ENST00000466992.1|SNV-105250-G-C|2
MALINKGIIPDLVIYLSDTENNGK
>FUSION-ENST00000651474.1:39262-ENST00000467617.1:21129|260
ANSCLRPLLFFVFCFWDRV
>FUSION-ENST00000651474.1:39262-ENST00000467617.1:21129|455
VVTLRCSSTP
>ENST00000533902.2|SNV-160208-G-C|1
SFGTPNPHA
>FUSION-ENST00000651474.1:39262-ENST00000467617.1:21129|2057
EKYALVGNEPFVPRGR
>ENST00000563790.5|MNV-459-CCAAGATG-C|8
ATRTGRPGLELLAESQNCLHICILR
>ENST00000403625.6|SNV-504185-G-C|1
HFCTTESIATDNRCRNTPMR
>FUSION-ENST00000651474.1:39262-ENST00000467617.1:21129|1920
CSLKPHSVLAPDDEIGGQRCSVGKK
>FUSION-ENST00000651474.1:39262-ENST00000467617.1:21129|710
MDHGLLRTGPHSRK
>FUSION-ENST00000512044.6:328349-ENST00000521356.5:42854|3
LAAPSQNGIPGWCSRCR
>FUSION-ENST00000445498.5:20033-ENST00000397053.6:38443|659
KVRNGLPAVHLLDLR
>ENST00000374343.5|INDEL-27837-C-CA|8
LNNDLVGSTENLLKEDSCTASSKK
>FUSION-ENST00000651474.1:39262-ENST00000467617.1:21129|2000
DPLFYFNRPEKMFVFHVITPRGYR
>FUSION-ENST00000651474.1:39262-ENST00000467617.1:21129|310
MLAVDNMSLMLMLSGVSR
>FUSION-ENST00000651474.1:39262-ENST00000467617.1:21129|141
NEWIAGWMCG
>FUSION-ENST00000445498.5:20033-ENST00000397053.6:38443|558
MVPEYLLNDC
>FUSION-ENST00000651474.1:39262-ENST00000467617.1:21129|625
YINTHIHTYTHTFCGR
>FUSION-ENST00000651474.1:39262-ENST00000467617.1:21129|580
GYCIIFSLLPPQALRL
>FUSION-ENST00000651474.1:39262-ENST00000467617.1:21129|1895
GWLSGRIKT
>FUSION-ENST00000651474.1:39262-ENST00000467617.1:21129|326
NIFAQDFLR
>FUSION-ENST00000445498.5:20033-ENST00000397053.6:38443|709
LVRLVLNS
>FUSION-ENST00000651474.1:39262-ENST00000467617.1:21129|901
LLDSRHSPASASCVTGTTGACHHAR
>FUSION-ENST00000651474.1:39262-ENST00000467617.1:21129|144
LQSQLCR
>FUSION-ENST00000445498.5:20033-ENST00000397053.6:38443|674
SLTSSEIHAAKAK
>FUSION-ENST00000651474.1:39262-ENST00000467617.1:21129|2115
QTRLMCTYSVPGVCQALGM
>FUSION-ENST00000509922.5:328349-ENST00000521356.5:42854|24
ARPLRAPLRR
>FUSION-ENST00000445498.5:20033-ENST00000397053.6:38443|539
VAWAYYSVI
>FUSION-ENST00000651474.1:39262-ENST00000467617.1:21129|1745
MLVRLVSKYQSEVIRPPWPPK
>FUSION-ENST00000651474.1:39262-ENST00000467617.1:21129|1604
STAGQWDR
>FUSION-ENST00000651474.1:39262-ENST00000467617.1:21129|73
GWCWAWWLTSAITAL
>FUSION-ENST00000525037.5:8614-ENST00000519702.5:72889|131
MIIFWICWVK
>FUSION-ENST00000651474.1:39262-ENST00000467617.1:21129|614
YRGIVSEKSSSPTPASR
>FUSION-ENST00000651474.1:39262-ENST00000467617.1:21129|1278
SPPETFG
>FUSION-ENST00000445498.5:20033-ENST00000397053.6:38443|464
MGRGDHVLRNGSFHPR
>FUSION-ENST00000651474.1:39262-ENST00000467617.1:21129|275
GNLFDSFK
>FUSION-ENST00000445498.5:20033-ENST00000397053.6:38443|192
GLSSAILFGR
>ENST00000264363.7|SNV-178587-C-G|1
QTCGLFTHTILYKEYPGGPQELDK
>FUSION-ENST00000445498.5:20033-ENST00000397053.6:38443|719
GTISGILQAR
>FUSION-ENST00000651474.1:39262-ENST00000467617.1:21129|875
PLLLSNPLTDLSASTSLQR
>FUSION-ENST00000651474.1:39262-ENST00000467617.1:21129|1334
LLKDNEVASGDPGK
>FUSION-ENST00000651474.1:39262-ENST00000467617.1:21129|179
ETGMNKSIFK
>FUSION-ENST00000651474.1:39262-ENST00000467617.1:21129|1742
LVSKYQSEVIRPPWPPKVLGLQA
>ENST00000549388.1|SNV-35645-T-C|3
ERSIGGALYTSSSLLCQAVETRIEE
>FUSION-ENST00000525037.5:8614-ENST00000519702.5:72889|161
CLVSTRK
>ENST00000495952.5|SNV-2742-T-A|3
MQPKGTEKSGV
>ENST00000458100.6|SNV-821739-A-G|6
TVWCAVATALRNMALDVRNEELIGK
>FUSION-ENST00000651474.1:39262-ENST00000467617.1:21129|1077
CHFLADTVR
>FUSION-ENST00000651474.1:39262-ENST00000467617.1:21129|1863
FGWGTGTEGNHCR
>FUSION-ENST00000651474.1:39262-ENST00000467617.1:21129|707
MPDDLPLSPITPR
>FUSION-ENST00000651474.1:39262-ENST00000467617.1:21129|99
EAALRMK
>ENST00000551002.5|SNV-12649-A-G|3
AASVSTAWHSNDDDVYR
>FUSION-ENST00000651474.1:39262-ENST00000467617.1:21129|199
MALKNETACS
>ENST00000409198.5|SNV-75379-C-T|4
TKVHIMPDISQIILAK
>FUSION-ENST00000445498.5:20033-ENST00000397053.6:38443|199
RQGGLLPW
>FUSION-ENST00000445498.5:20033-ENST00000397053.6:38443|208
AEFCYLVWKRPFR
>FUSION-ENST00000651474.1:39262-ENST00000467617.1:21129|741
VRHGHTTCSPCSPQLWVGEHLPPCN
>FUSION-ENST00000651474.1:39262-ENST00000467617.1:21129|2071
VVGSPWR
>ENST00000513661.5|SNV-4238-G-A|3
EVQDLTVRYQKAIADCENIR
>FUSION-ENST00000445498.5:20033-ENST00000397053.6:38443|351
NTHTHTHTHKDWAEE
>ENST00000497099.1|SNV-29003-A-G|8
NPGSAHGR
>FUSION-ENST00000445498.5:20033-ENST00000397053.6:38443|600
MPSRTNGSLFSAEKNLSLVAR
>ENST00000374343.5|INDEL-27837-C-CA|7
EDSCTASSKK
>ENST00000497099.1|SNV-29003-A-G|11
LLLRRNPGSAHGR
>FUSION-ENST00000651474.1:39262-ENST00000467617.1:21129|856
MSPGFCLHQACLASGLLLR
>FUSION-ENST00000651474.1:39262-ENST00000467617.1:21129|395
MCSHHVVPT
>FUSION-ENST00000651474.1:39262-ENST00000467617.1:21129|1431
SIPVNLEPKRCPMSHCRPMK
>FUSION-ENST00000445498.5:20033-ENST00000397053.6:38443|210
RLLSRLLHR
>FUSION-ENST00000651474.1:39262-ENST00000467617.1:21129|1837
MLYGILWK
>FUSION-ENST00000651474.1:39262-ENST00000467617.1:21129|1591
MASHFTLFSHLCHLHR
>FUSION-ENST00000651474.1:39262-ENST00000467617.1:21129|2163
NASLALCSHGR
>FUSION-ENST00000445498.5:20033-ENST00000397053.6:38443|688
LIAGNGPR
>ENST00000549307.5|MNV-24302-AGAGGAG-A|3
EEDEDEDEDEDEDER
>FUSION-ENST00000525037.5:8614-ENST00000519702.5:72889|175
MVAGTYNPSYLGGWGRRVA
>FUSION-ENST00000651474.1:39262-ENST00000467617.1:21129|56
SRLHGGQ
>FUSION-ENST00000651474.1:39262-ENST00000467617.1:21129|202
MWNLLES
>FUSION-ENST00000445498.5:20033-ENST00000397053.6:38443|185
ADCCHGEKR
>FUSION-ENST00000445498.5:20033-ENST00000397053.6:38443|320
TIFPSRDYFPQIQYTRHQVNSQVK
>FUSION-ENST00000651474.1:39262-ENST00000467617.1:21129|1997
MFVFHVITPRGYRMCG
>ENST00000469141.6|SNV-65282-G-A|1
SSFSITQEAQVNVR
>FUSION-ENST00000651474.1:39262-ENST00000467617.1:21129|1264
GFDFPAAMTRPK
>FUSION-ENST00000525037.5:8614-ENST00000519702.5:72889|256
PVIPATQEAEAGESLEPRR
>ENST00000426637.5|SNV-22050-C-T|4
KVFIVYAHQEPK
>FUSION-ENST00000651474.1:39262-ENST00000467617.1:21129|758
SEQPRCNF
>ENST00000532183.6|SNV-10183-C-G|3
AAYLQSLNSADVLK
>FUSION-ENST00000651474.1:39262-ENST00000467617.1:21129|1451
MAPPLDVVDWIR
>FUSION-ENST00000445498.5:20033-ENST00000397053.6:38443|333
QGRAPAAAPRGPEER
>FUSION-ENST00000651474.1:39262-ENST00000467617.1:21129|1749
VAGITGVCHHAR
>ENST00000477126.1|SNV-3173-G-C|2
MESASRSCGGEECSLFSADSP
>FUSION-ENST00000651474.1:39262-ENST00000467617.1:21129|662
LLEESNELIQGW
>FUSION-ENST00000651474.1:39262-ENST00000467617.1:21129|1200
PFLCPHVIYSLMK
>ENST00000342922.8|SNV-20871-G-A|1
MVQSEDDAQQDIIPDVEISRKVYK
>ENST00000572843.5|SNV-31678-T-C|2
MTQNSSPRSCSST
>FUSION-ENST00000651474.1:39262-ENST00000467617.1:21129|933
LGPLYCILLIRSK
>FUSION-ENST00000651474.1:39262-ENST00000467617.1:21129|757
VGAELMSPPLPVVLEK
>FUSION-ENST00000651474.1:39262-ENST00000467617.1:21129|1457
MLDNLSREELGVVFNYFGK
>FUSION-ENST00000651474.1:39262-ENST00000467617.1:21129|1467
MNESGAERGERMR
>FUSION-ENST00000619039.4:861-ENST00000378079.3:22267|2
ASEPILSVLMWGVNHTEVPK
>FUSION-ENST00000445498.5:20033-ENST00000397053.6:38443|690
MGHGVNIYTIAIGKCCKSR
>ENST00000528769.5|SNV-160208-G-C|1
CNSPICWNTSATCEEFWHTKSTCLK
>FUSION-ENST00000445498.5:20033-ENST00000397053.6:38443|607
PPMAANPGSTLATQPVIR
>FUSION-ENST00000445498.5:20033-ENST00000397053.6:38443|550
MALDTHNRRHMLEGR
>FUSION-ENST00000525037.5:8614-ENST00000519702.5:72889|160
CLVSTRKTFNYS
>FUSION-ENST00000445498.5:20033-ENST00000397053.6:38443|588
MTLSRVPNAK
>FUSION-ENST00000651474.1:39262-ENST00000467617.1:21129|1590
ASHFTLFSHLCHLHR
>FUSION-ENST00000445498.5:20033-ENST00000397053.6:38443|168
LAWGSCCLPSLQQR
>FUSION-ENST00000445498.5:20033-ENST00000397053.6:38443|277
RAGCAGPAR
>FUSION-ENST00000404249.8:2762-ENST00000378625.5:15011|68
REDSMEDRHQCFSDR
>FUSION-ENST00000445498.5:20033-ENST00000397053.6:38443|301
WLTPVIPALR
>FUSION-ENST00000651474.1:39262-ENST00000467617.1:21129|412
MIEKFIFLWVSTQ
>FUSION-ENST00000445498.5:20033-ENST00000397053.6:38443|603
MENQLWT
>FUSION-ENST00000525037.5:8614-ENST00000519702.5:72889|233
VMNEICFNRHNENNILR
>FUSION-ENST00000651474.1:39262-ENST00000467617.1:21129|823
GLKNILFRISPPLR
>FUSION-ENST00000525037.5:8614-ENST00000519702.5:72889|133
IMDKSPCL
>FUSION-ENST00000525037.5:8614-ENST00000519702.5:72889|217
KFALTDIMK
>FUSION-ENST00000651474.1:39262-ENST00000467617.1:21129|944
MLARLVSNC
>FUSION-ENST00000651474.1:39262-ENST00000467617.1:21129|1854
MGDRDRR
>FUSION-ENST00000651474.1:39262-ENST00000467617.1:21129|965
ASKESLLAR
>ENST00000463132.5|SNV-34302-T-C|1
LETGPHQ
>ENST00000574081.6|SNV-11425-G-C|2
MDTFTVQDSTAMSCWR
>FUSION-ENST00000651474.1:39262-ENST00000467617.1:21129|1809
MGGTRIGTGENAAEDR
>FUSION-ENST00000651474.1:39262-ENST00000467617.1:21129|1719
MVSLGLGQVWQANRVGGRQSGLR
>FUSION-ENST00000445498.5:20033-ENST00000397053.6:38443|675
MSLTSSEIHAAKAK
>FUSION-ENST00000445498.5:20033-ENST00000397053.6:38443|517
MGGGRAARGQGPRPLPR
>FUSION-ENST00000651474.1:39262-ENST00000467617.1:21129|425
VELIYTPTSSV
>FUSION-ENST00000651474.1:39262-ENST00000467617.1:21129|934
MLGPLYCILLIRSK
>ENST00000374695.8|SNV-83023-A-T|1
LPQVSPADSGEFVCRVENGSGPK
>FUSION-ENST00000525037.5:8614-ENST00000519702.5:72889|382
MLCFDLTWWFCNGSLKR
>FUSION-ENST00000651474.1:39262-ENST00000467617.1:21129|454
MVEKIIVAVIVYWSFSDVP
>FUSION-ENST00000651474.1:39262-ENST00000467617.1:21129|2013
SRILELRNWPPNPNR
>FUSION-ENST00000525037.5:8614-ENST00000519702.5:72889|215
KFALTDIMKITF
>FUSION-ENST00000651474.1:39262-ENST00000467617.1:21129|1623
LNPFYHCLLL
>FUSION-ENST00000651474.1:39262-ENST00000467617.1:21129|2037
HGCKGQIQVWSKLAR
>FUSION-ENST00000651474.1:39262-ENST00000467617.1:21129|1439
MSLLLSTKSIPVNLEPKR
>FUSION-ENST00000651474.1:39262-ENST00000467617.1:21129|1793
MEKPGFKVVTTPMGPHHPK
>ENST00000494951.1|SNV-9627-A-G|2
FFSCVLFFSYVSLCDNEETGCK
>FUSION-ENST00000509922.5:328349-ENST00000521356.5:42854|1
GLLKKVL
>FUSION-ENST00000445498.5:20033-ENST00000397053.6:38443|191
GLSSAILFGRGLSESLYLSNAR
>FUSION-ENST00000651474.1:39262-ENST00000467617.1:21129|1193
MRSWETQK
>FUSION-ENST00000651474.1:39262-ENST00000467617.1:21129|878
MNVLCLEGKGL
>FUSION-ENST00000445498.5:20033-ENST00000397053.6:38443|710
MLVRLVLNS
>FUSION-ENST00000445498.5:20033-ENST00000397053.6:38443|417
MSRDRATALQPGR
>ENST00000533902.2|SNV-160208-G-C|2
VKSFGTPNPHA
>FUSION-ENST00000651474.1:39262-ENST00000467617.1:21129|378
GIHLCNPYLY
>FUSION-ENST00000651474.1:39262-ENST00000467617.1:21129|1345
LYKKLAGCGGGR
>FUSION-ENST00000525037.5:8614-ENST00000519702.5:72889|341
MMPRVVLNSWPQVILLPQSPK
>FUSION-ENST00000445498.5:20033-ENST00000397053.6:38443|722
LKGAGGHQA
>FUSION-ENST00000651474.1:39262-ENST00000467617.1:21129|1238
AVSHLKSF
>FUSION-ENST00000445498.5:20033-ENST00000397053.6:38443|522
FPGACSAIR
>FUSION-ENST00000651474.1:39262-ENST00000467617.1:21129|1658
MPASASQSAGIIGMSHHIRP
>FUSION-ENST00000445498.5:20033-ENST00000397053.6:38443|639
NLSRILM
>FUSION-ENST00000445498.5:20033-ENST00000397053.6:38443|771
AKDCSLAPLPCLAK
>FUSION-ENST00000651474.1:39262-ENST00000467617.1:21129|282
TCMQNEKSAPTVTNPAF
>ENST00000338034.9|SNV-124-G-T|1
CALCSLLRSAAGRTMSQGR
>FUSION-ENST00000445498.5:20033-ENST00000397053.6:38443|327
MGDELGK
>ENST00000317479.8|SNV-2789-G-A|1
SLDVGGPLRYAVYR
>FUSION-ENST00000651474.1:39262-ENST00000467617.1:21129|619
QGTKLGR
>FUSION-ENST00000445498.5:20033-ENST00000397053.6:38443|729
VCNVHPK
>FUSION-ENST00000445498.5:20033-ENST00000397053.6:38443|297
EAEAGGSPEVRSSR
>FUSION-ENST00000651474.1:39262-ENST00000467617.1:21129|185
QEDICPMVTTGERNSPLHR
>FUSION-ENST00000651474.1:39262-ENST00000467617.1:21129|364
PFSCLSLLSSWR
>FUSION-ENST00000651474.1:39262-ENST00000467617.1:21129|1699
IRPGSNRTK
>FUSION-ENST00000445498.5:20033-ENST00000397053.6:38443|360
NSISEKKNTHTHTHTHK
>FUSION-ENST00000651474.1:39262-ENST00000467617.1:21129|183
MVTTGERNSPLHR
>FUSION-ENST00000651474.1:39262-ENST00000467617.1:21129|483
LIISFACGEGNWVAGVSK
>ENST00000375807.8|INDEL-32298-C-CA|3
LKKTEMCHYFSQL
>FUSION-ENST00000445498.5:20033-ENST00000397053.6:38443|276
MRAGCAGPARSSLVHSAPPLK
>ENST00000551002.5|SNV-12649-A-G|1
AASVSTAWHSNDDDVYRAPPIDR
>ENST00000628904.2|SNV-168342-C-T|1
SGMIAVPQHLGPSLQR
>FUSION-ENST00000651474.1:39262-ENST00000467617.1:21129|468
TPFFRRSTICPTCHLESER
>ENST00000307439.10|SNV-38429-C-G|2
TEEVIKQLVQKFK
>FUSION-ENST00000651474.1:39262-ENST00000467617.1:21129|604
SFSSSIWRQPRFPVSCYPS
>ENST00000361234.9|MNV-17842-CA-C|8
MMMTTMMRMMMMKK
>FUSION-ENST00000651474.1:39262-ENST00000467617.1:21129|400
GLFISCK
>FUSION-ENST00000651474.1:39262-ENST00000467617.1:21129|913
ELNERGEDNSCR
>FUSION-ENST00000525037.5:8614-ENST00000519702.5:72889|174
VAGTYNPSYLGGWGRRVA
>FUSION-ENST00000651474.1:39262-ENST00000467617.1:21129|998
GIIIPACWVMVRTTKASAHSEAYIK
>FUSION-ENST00000525037.5:8614-ENST00000519702.5:72889|259
MPVIPATQEAEAGESLEPR
>FUSION-ENST00000445498.5:20033-ENST00000397053.6:38443|816
RPQPCPAVVQEARGMWPMR
>FUSION-ENST00000651474.1:39262-ENST00000467617.1:21129|1349
VNTRLYK
>FUSION-ENST00000651474.1:39262-ENST00000467617.1:21129|1795
CSEIVYEFHYHPHFIGGGTEA
>FUSION-ENST00000651474.1:39262-ENST00000467617.1:21129|305
SLMLMLSGVSRFFFVLYYFGFK
>ENST00000644049.1|INDEL-302601-G-GA|2
KQDWSESFAYQWLL
>FUSION-ENST00000525037.5:8614-ENST00000519702.5:72889|138
MCFHLFPFYFFVMWLL
>FUSION-ENST00000651474.1:39262-ENST00000467617.1:21129|1157
WEGEVCSTGGAWKGSILLSWVLKDA
>FUSION-ENST00000651474.1:39262-ENST00000467617.1:21129|1318
MICFEAFRDICLLPLG
>FUSION-ENST00000651474.1:39262-ENST00000467617.1:21129|1594
WSERASQR
>FUSION-ENST00000651474.1:39262-ENST00000467617.1:21129|1759
MGITVFLSFSFSFLFFFLR
>FUSION-ENST00000651474.1:39262-ENST00000467617.1:21129|140
MGGWLIGMLLR
>FUSION-ENST00000651474.1:39262-ENST00000467617.1:21129|1359
LESFNRYQQIYSGVR
>ENST00000432886.6|SNV-71160-G-C|1
YVSLVMPVALFNLIDTFPFRK
>FUSION-ENST00000651474.1:39262-ENST00000467617.1:21129|1262
MTRPKDPGDSESGSGQR
>ENST00000588867.1|SNV-52026-C-T|1
VECAEEALAHMGSSVSTLSR
>FUSION-ENST00000651474.1:39262-ENST00000467617.1:21129|909
MLSHVSVFHSFFFLR
>FUSION-ENST00000651474.1:39262-ENST00000467617.1:21129|1681
VKGPHVPGAINR
>FUSION-ENST00000651474.1:39262-ENST00000467617.1:21129|1735
ARPNCVPFNEATR
>FUSION-ENST00000525037.5:8614-ENST00000519702.5:72889|323
GTVCYLPFL
>FUSION-ENST00000651474.1:39262-ENST00000467617.1:21129|2162
NASLALCSHGRHCLSQPPPEPASR
>FUSION-ENST00000445498.5:20033-ENST00000397053.6:38443|465
GRGDHVLR
>FUSION-ENST00000651474.1:39262-ENST00000467617.1:21129|512
MWSIRYLGALKGCQDICNTPSWIR
>ENST00000264363.7|SNV-178587-C-G|2
QTCGLFTHTILYK
>FUSION-ENST00000525037.5:8614-ENST00000519702.5:72889|124
TLCQANFCIFSRDRVSPYWPGWSR
>FUSION-ENST00000651474.1:39262-ENST00000467617.1:21129|1246
MVFCSESHKIEIKVLLGL
>FUSION-ENST00000651474.1:39262-ENST00000467617.1:21129|1879
RILIGYWGGGRVDTSEEVTD
>FUSION-ENST00000651474.1:39262-ENST00000467617.1:21129|171
MSLFDIITK
>FUSION-ENST00000651474.1:39262-ENST00000467617.1:21129|2109
MGTERHLIHPVVAFWRGR
>FUSION-ENST00000445498.5:20033-ENST00000397053.6:38443|251
EAWGFEHA
>FUSION-ENST00000651474.1:39262-ENST00000467617.1:21129|1314
NPVIFFMPFLFYSIGLFSP
>ENST00000553407.5|MNV-17842-CA-C|12
MSSFQGELMDGDQHPDLECR
>ENST00000467374.1|SNV-216-A-T|2
ASTVVMYLRRRPRPWTR
>ENST00000368012.4|SNV-9894-G-A|1
GEYECRVSTFPAGSFQARLR
>FUSION-ENST00000651474.1:39262-ENST00000467617.1:21129|90
VAHICNHSTLGG
>FUSION-ENST00000445498.5:20033-ENST00000397053.6:38443|564
TLAFNFLGPTQSLLGR
>FUSION-ENST00000445498.5:20033-ENST00000397053.6:38443|760
KDSGFGPSGGCWLSGR
>FUSION-ENST00000445498.5:20033-ENST00000397053.6:38443|212
MQRAEFCYLVWKRPFR
>FUSION-ENST00000445498.5:20033-ENST00000397053.6:38443|646
MQLCQIMAEYVWQKINK
>FUSION-ENST00000445498.5:20033-ENST00000397053.6:38443|667
KSLQFNK
>FUSION-ENST00000651474.1:39262-ENST00000467617.1:21129|1764
VRSQLTATCTSWVQVILLPQPPE
>FUSION-ENST00000525037.5:8614-ENST00000519702.5:72889|218
MKFALTDIMK
>ENST00000513661.5|SNV-4238-G-A|5
LEKEVQDLTVRYQK
>FUSION-ENST00000651474.1:39262-ENST00000467617.1:21129|1526
MCLEMRPSNHIIVFKVEWVK
>FUSION-ENST00000651474.1:39262-ENST00000467617.1:21129|682
LDNYFIIYHNVI
>ENST00000265769.9|SNV-27202-T-C|4
RVFETANYVNMLYK
>FUSION-ENST00000445498.5:20033-ENST00000397053.6:38443|224
ARVSGEQGDQGFKAASGAR
>FUSION-ENST00000651474.1:39262-ENST00000467617.1:21129|698
VALDSYRR
>FUSION-ENST00000525037.5:8614-ENST00000519702.5:72889|352
QRIARTCFR
>FUSION-ENST00000651474.1:39262-ENST00000467617.1:21129|68
VLCTYSLSY
>FUSION-ENST00000651474.1:39262-ENST00000467617.1:21129|1270
ALGNWELGR
>FUSION-ENST00000651474.1:39262-ENST00000467617.1:21129|754
WWHEAEFPHALNDWGEWPQI
>FUSION-ENST00000525037.5:8614-ENST00000519702.5:72889|318
DFHRFFICR
>FUSION-ENST00000651474.1:39262-ENST00000467617.1:21129|737
NKPKPNSQTT
>FUSION-ENST00000445498.5:20033-ENST00000397053.6:38443|419
SAVPLRNIGR
>FUSION-ENST00000651474.1:39262-ENST00000467617.1:21129|1494
ANLKPNQ
>FUSION-ENST00000651474.1:39262-ENST00000467617.1:21129|782
MCTGTDR
>ENST00000393693.7|SNV-933-G-T|6
MDVFMKGLSMSK
>FUSION-ENST00000651474.1:39262-ENST00000467617.1:21129|2010
NWPPNPNRCYNPFLIGCAVDPM
>FUSION-ENST00000651474.1:39262-ENST00000467617.1:21129|942
MYQYFILFFF
>ENST00000508006.1|SNV-933-G-T|9
KGLSMSK
>FUSION-ENST00000651474.1:39262-ENST00000467617.1:21129|882
KWGCLSFSC
>FUSION-ENST00000651474.1:39262-ENST00000467617.1:21129|308
MSLMLMLSGVSR
>FUSION-ENST00000651474.1:39262-ENST00000467617.1:21129|416
MCACDFMIEK
>ENST00000361297.7|SNV-223912-T-G|2
SRSGLITSQYVYELQDNLEK
>FUSION-ENST00000651474.1:39262-ENST00000467617.1:21129|1301
MRSGLQQGNK
>FUSION-ENST00000445498.5:20033-ENST00000397053.6:38443|293
QAWPTWR
>FUSION-ENST00000445498.5:20033-ENST00000397053.6:38443|230
CDPAALCR
>ENST00000463132.5|SNV-34302-T-C|2
RLETGPHQ
>FUSION-ENST00000651474.1:39262-ENST00000467617.1:21129|1118
MIWKDRVLLLLR
>FUSION-ENST00000445498.5:20033-ENST00000397053.6:38443|563
DSIHDFCLTLK
>FUSION-ENST00000445498.5:20033-ENST00000397053.6:38443|559
HYSWLCFLSLPRE
>FUSION-ENST00000651474.1:39262-ENST00000467617.1:21129|2116
RQTRLMCTYSVPGVCQALGM
>FUSION-ENST00000445498.5:20033-ENST00000397053.6:38443|319
DYFPQIQYTR
>FUSION-ENST00000445498.5:20033-ENST00000397053.6:38443|597
TNGSLFSAEKNLSLVAR
>FUSION-ENST00000651474.1:39262-ENST00000467617.1:21129|1183
AVEGNRSFKR
>ENST00000368012.4|SNV-9894-G-A|8
VEQPPPPRNPLDGSVLLRNAVQADK
>FUSION-ENST00000651474.1:39262-ENST00000467617.1:21129|921
SCGERHIT
>FUSION-ENST00000445498.5:20033-ENST00000397053.6:38443|307
GCMRTWAIA
>FUSION-ENST00000651474.1:39262-ENST00000467617.1:21129|887
SLRVLRPLK
>FUSION-ENST00000651474.1:39262-ENST00000467617.1:21129|1894
LEGNLEGWGIVNK
>FUSION-ENST00000651474.1:39262-ENST00000467617.1:21129|2018
MLSWGDAFGVGGLVPFHQRPS
>FUSION-ENST00000445498.5:20033-ENST00000397053.6:38443|519
MGGGRAAR
>FUSION-ENST00000525037.5:8614-ENST00000519702.5:72889|328
EHMLGGHPVIFKGTVCYLPFL
>FUSION-ENST00000651474.1:39262-ENST00000467617.1:21129|77
EIMMVRGWCWAWWLTSAITAL
>FUSION-ENST00000651474.1:39262-ENST00000467617.1:21129|508
YLGALKGCQDICNTPSWIR
>ENST00000361234.9|MNV-17842-CA-C|14
VKSLQQTQKMMMTTMMR
>FUSION-ENST00000404249.8:2762-ENST00000378625.5:15011|64
HQCFSDRSSHFLTMEMEQEKMTMNK
>FUSION-ENST00000651474.1:39262-ENST00000467617.1:21129|1087
MWSSLQEISYPYPTGVR
>FUSION-ENST00000445498.5:20033-ENST00000397053.6:38443|683
MLVIQIK
>ENST00000549234.1|INDEL-302601-G-GA|3
EKNKIGLNR
>FUSION-ENST00000445498.5:20033-ENST00000397053.6:38443|172
MELVPPT
>FUSION-ENST00000445498.5:20033-ENST00000397053.6:38443|329
GPEERSEASLFHV
>FUSION-ENST00000651474.1:39262-ENST00000467617.1:21129|1288
YIQESGNLGKFL
>FUSION-ENST00000651474.1:39262-ENST00000467617.1:21129|1305
EKSQWTK
>FUSION-ENST00000651474.1:39262-ENST00000467617.1:21129|570
EVATCSSIGVPQYPGLGWLRR
>FUSION-ENST00000651474.1:39262-ENST00000467617.1:21129|494
MQHTILD
>FUSION-ENST00000445498.5:20033-ENST00000397053.6:38443|540
KVAWAYYSVI
>ENST00000560079.7|SNV-35351-G-C|2
DEVPVEEHFPEAGTNSGSPQGAR
>FUSION-ENST00000651474.1:39262-ENST00000467617.1:21129|1372
MIAEHPMLSLKK
>FUSION-ENST00000651474.1:39262-ENST00000467617.1:21129|763
TGESGHKSEQPR
>FUSION-ENST00000651474.1:39262-ENST00000467617.1:21129|1887
MYVPLVFTWLTSCWR
>FUSION-ENST00000651474.1:39262-ENST00000467617.1:21129|1351
AEVSGSQGQEIQTILANMVNTRLYK
>FUSION-ENST00000651474.1:39262-ENST00000467617.1:21129|1415
QSLLGEER
>FUSION-ENST00000651474.1:39262-ENST00000467617.1:21129|303
LMLSGVSR
>FUSION-ENST00000651474.1:39262-ENST00000467617.1:21129|738
QVCCKNKPKPNSQTT
>FUSION-ENST00000445498.5:20033-ENST00000397053.6:38443|736
YVMSILNR
>FUSION-ENST00000651474.1:39262-ENST00000467617.1:21129|1904
RWGEGGGSK
>FUSION-ENST00000445498.5:20033-ENST00000397053.6:38443|733
SILNRCF
>ENST00000343516.8|SNV-11631-G-A|1
SVSESGPGDSPTKPPEGSAGVAR
>FUSION-ENST00000651474.1:39262-ENST00000467617.1:21129|777
CCFSQHLPR
>FUSION-ENST00000651474.1:39262-ENST00000467617.1:21129|1734
MKLPGFGK
>ENST00000465122.5|SNV-53936-T-A|7
MQGSEVVNVLKTLLSNLDEVK
>FUSION-ENST00000651474.1:39262-ENST00000467617.1:21129|977
SHHAGSSLLYSID
>FUSION-ENST00000445498.5:20033-ENST00000397053.6:38443|756
ARCEALELR
>ENST00000228251.9|SNV-13388-G-A|3
RSQVLPHPNRIQAGEIGEMK
>FUSION-ENST00000651474.1:39262-ENST00000467617.1:21129|1765
MVRSQLTATCTSWVQVILLPQPPE
>FUSION-ENST00000651474.1:39262-ENST00000467617.1:21129|309
LAVDNMSLMLMLSGVSR
>FUSION-ENST00000651474.1:39262-ENST00000467617.1:21129|163
LVPGAQFCWQK
>FUSION-ENST00000445498.5:20033-ENST00000397053.6:38443|267
SSLVHSAPPLK
>FUSION-ENST00000651474.1:39262-ENST00000467617.1:21129|1011
AVKNMDLWVRLPGFNCWFCHLPAI
>FUSION-ENST00000651474.1:39262-ENST00000467617.1:21129|1498
APLVDTVDWTR
>ENST00000613529.4|MNV-17842-CA-C|20
KGELMDGDQHPDLECRHR
>FUSION-ENST00000651474.1:39262-ENST00000467617.1:21129|828
MGLHLCWKEPV
>FUSION-ENST00000651474.1:39262-ENST00000467617.1:21129|1994
FVFHVITPRGYRMCG
>ENST00000357048.8|SNV-11185-C-A|3
TQPHCCCR
>FUSION-ENST00000445498.5:20033-ENST00000397053.6:38443|446
WMIELTK
>FUSION-ENST00000525037.5:8614-ENST00000519702.5:72889|88
METKIQFLK
>FUSION-ENST00000525037.5:8614-ENST00000519702.5:72889|365
FARLVLNS
>FUSION-ENST00000651474.1:39262-ENST00000467617.1:21129|1369
IAEHPMLSLKKR
>ENST00000462159.1|SNV-12550-C-T|5
MLLSNWILHER
>FUSION-ENST00000445498.5:20033-ENST00000397053.6:38443|834
MTGVSSCALVSSFVLLDMLGPSLR
>FUSION-ENST00000445498.5:20033-ENST00000397053.6:38443|460
NGSFHPR
>ENST00000533077.5|SNV-17837-C-T|1
TSSWAMRKVR
>FUSION-ENST00000445498.5:20033-ENST00000397053.6:38443|700
MSTVSVWREATT
>FUSION-ENST00000651474.1:39262-ENST00000467617.1:21129|449
VSTEQRLSH
>FUSION-ENST00000651474.1:39262-ENST00000467617.1:21129|1566
ANCSSSSPWIFLLGVNLTCFMK
>FUSION-ENST00000445498.5:20033-ENST00000397053.6:38443|486
NLRWGGRLPPVLSLSR
>ENST00000588867.1|SNV-52026-C-T|2
GSRVECAEEALAHMGSSVSTLSR
>ENST00000304685.8|SNV-244606-G-C|2
EPPHFPSLQK
>FUSION-ENST00000651474.1:39262-ENST00000467617.1:21129|1597
VEWRMGKIR
>ENST00000361384.7|INDEL-1520-A-AA|1
VPKDTSSL
>FUSION-ENST00000651474.1:39262-ENST00000467617.1:21129|799
YQLCGPPLRR
>ENST00000505938.1|SNV-7721-T-G|2
EEPLKSAKNAEPV
>ENST00000416281.6|SNV-17837-C-T|8
WQRLSSTPSMLRQTGWR
>ENST00000553407.5|MNV-17842-CA-C|2
METNIQIWSAGTGTRG
>FUSION-ENST00000651474.1:39262-ENST00000467617.1:21129|1723
MVSLGLGQVWQANR
>FUSION-ENST00000651474.1:39262-ENST00000467617.1:21129|1211
AQLNQSGSRRI
>FUSION-ENST00000651474.1:39262-ENST00000467617.1:21129|210
MFSISHLIK
>FUSION-ENST00000651474.1:39262-ENST00000467617.1:21129|805
ALPVDLSSPAK
>FUSION-ENST00000651474.1:39262-ENST00000467617.1:21129|1964
EFVYFIIIFFLR
>FUSION-ENST00000445498.5:20033-ENST00000397053.6:38443|829
MLGPSLRL
>FUSION-ENST00000525037.5:8614-ENST00000519702.5:72889|91
IAGTTGARHQARLFFFFLYF
>ENST00000549388.1|SNV-35645-T-C|2
SIGGALYTSSSLLCQAVETR
>FUSION-ENST00000651474.1:39262-ENST00000467617.1:21129|1936
TALDALQVFPETSFCVSTR
>ENST00000368012.4|SNV-9894-G-A|5
NAVQADK
>FUSION-ENST00000651474.1:39262-ENST00000467617.1:21129|1257
SCFSPSVSFSTWWTLSKCEALYMHR
>FUSION-ENST00000651474.1:39262-ENST00000467617.1:21129|2128
MGVMIGQGSVGAPR
>FUSION-ENST00000445498.5:20033-ENST00000397053.6:38443|409
ATALQPGRQHSSLGDRAR
>FUSION-ENST00000651474.1:39262-ENST00000467617.1:21129|1161
MWEGEVCSTGGAWK
>ENST00000329713.5|SNV-655-A-G|1
SVNMTECVPVPSSEHVAEVVGR
>FUSION-ENST00000445498.5:20033-ENST00000397053.6:38443|570
MHNIHGTIWWYSIISLIR
>FUSION-ENST00000445498.5:20033-ENST00000397053.6:38443|432
IARLLDKVWGLPR
>FUSION-ENST00000525037.5:8614-ENST00000519702.5:72889|265
ELGNKLLLVVHLAKIHI
>FUSION-ENST00000651474.1:39262-ENST00000467617.1:21129|865
MTLSIFSCACWPFAYLLWR
>FUSION-ENST00000651474.1:39262-ENST00000467617.1:21129|24
MVTQLGKEASVLQTQVVLTPK
>ENST00000358511.10|SNV-6729-T-C|4
GNKVPCHLVVLTNGTSK
>ENST00000547106.1|SNV-2250-A-G|5
RMRSISAQLLR
>FUSION-ENST00000651474.1:39262-ENST00000467617.1:21129|845
MPPPGLLRWLCGGLSSWEKEILWGR
>FUSION-ENST00000651474.1:39262-ENST00000467617.1:21129|1838
SGLIEDR
>FUSION-ENST00000651474.1:39262-ENST00000467617.1:21129|2087
STPVGSISAMTGK
>FUSION-ENST00000651474.1:39262-ENST00000467617.1:21129|1900
WGEGGGSKGWLSGR
>ENST00000367342.8|SNV-21079-C-T|3
EGFGRALGSRAQVPTVCVLR
>FUSION-ENST00000651474.1:39262-ENST00000467617.1:21129|1219
MMHSSEPSSK
>FUSION-ENST00000445498.5:20033-ENST00000397053.6:38443|768
DCSLAPLPCLAKV
>ENST00000477126.1|SNV-3173-G-C|4
MCCMESASRSCGGEECSLFSADSP
>ENST00000342922.8|SNV-20871-G-A|4
LNRMVQSEDDAQQDIIPDVEISRK
>ENST00000261716.7|SNV-117658-A-G|1
HQAAVEKEAKVMSNEEK
>FUSION-ENST00000651474.1:39262-ENST00000467617.1:21129|114
SIFQILHRT
>FUSION-ENST00000651474.1:39262-ENST00000467617.1:21129|1427
CPMSHCRPMK
>FUSION-ENST00000445498.5:20033-ENST00000397053.6:38443|249
MLPNFKSK
>FUSION-ENST00000651474.1:39262-ENST00000467617.1:21129|850
LRDKLGT
>FUSION-ENST00000651474.1:39262-ENST00000467617.1:21129|61
MVGNELSPAGDLWEAV
>FUSION-ENST00000525037.5:8614-ENST00000519702.5:72889|371
NHHAWPNNRLFKK
>ENST00000290759.9|SNV-1567-C-G|2
DSVYHMECFR
>FUSION-ENST00000445498.5:20033-ENST00000397053.6:38443|255
HTHTHTHTQR
>ENST00000397412.8|SNV-13771-C-T|3
VRWQWESWSTEDKNTFFEGLYEHGK
>FUSION-ENST00000542507.5:7366-ENST00000604178.1:178|3
QEEEESVKKVSDVTSR
>FUSION-ENST00000445498.5:20033-ENST00000397053.6:38443|481
KPGLPSLGEEK
>ENST00000261167.7|INDEL-3767-A-AA|1
TDNPRHGEIG
>ENST00000261167.7|INDEL-3767-A-AA|8
KTAHDGSSCSFK
>FUSION-ENST00000651474.1:39262-ENST00000467617.1:21129|1704
MCQSLQPRPQER
>FUSION-ENST00000651474.1:39262-ENST00000467617.1:21129|1760
QESVGLF
>FUSION-ENST00000651474.1:39262-ENST00000467617.1:21129|663
NCCSKLLEESNELIQGW
>FUSION-ENST00000651474.1:39262-ENST00000467617.1:21129|2077
VPGLVAKK
>FUSION-ENST00000651474.1:39262-ENST00000467617.1:21129|1195
MKETDLYTDYRAVEGNR
>FUSION-ENST00000651474.1:39262-ENST00000467617.1:21129|375
MVLPRLSSR
>FUSION-ENST00000651474.1:39262-ENST00000467617.1:21129|164
KLVPGAQFCWQKWR
>FUSION-ENST00000651474.1:39262-ENST00000467617.1:21129|631
FIPILPKGKTYLFLIFC
>FUSION-ENST00000525037.5:8614-ENST00000519702.5:72889|372
MNHHAWPNNRLFKK
>ENST00000261716.7|SNV-117658-A-G|2
HQAAVEKEAK
>FUSION-ENST00000525037.5:8614-ENST00000519702.5:72889|155
MLFKLLFL
>FUSION-ENST00000651474.1:39262-ENST00000467617.1:21129|1416
MQSLLGEER
>FUSION-ENST00000651474.1:39262-ENST00000467617.1:21129|1897
DGFLGESKLEGNLEGWGIVNK
>FUSION-ENST00000651474.1:39262-ENST00000467617.1:21129|2041
GNTVIGCKSIR
>FUSION-ENST00000651474.1:39262-ENST00000467617.1:21129|1105
TQSSLKCIAQGMEWSRGCMYVWK
>FUSION-ENST00000445498.5:20033-ENST00000397053.6:38443|379
AKYHLVPAAP
>FUSION-ENST00000445498.5:20033-ENST00000397053.6:38443|202
LLHRKLLQST
>FUSION-ENST00000651474.1:39262-ENST00000467617.1:21129|268
DLSTSSPHASSLCSTSADFVRCLK
>FUSION-ENST00000445498.5:20033-ENST00000397053.6:38443|430
LLDKVWGLPRQGDLSSLTAGTPNK
>ENST00000588867.1|SNV-52026-C-T|4
MKGSRVECAEEALAHMGSSVSTLSR
>FUSION-ENST00000525037.5:8614-ENST00000519702.5:72889|143
LDFKVGVNKISK
>FUSION-ENST00000525037.5:8614-ENST00000519702.5:72889|81
SLPQKSKSHWLK
>ENST00000513661.5|SNV-4238-G-A|1
YQKAIADCENIRR
>FUSION-ENST00000651474.1:39262-ENST00000467617.1:21129|1291
VSTGTNRYIQESGNLGK
>FUSION-ENST00000651474.1:39262-ENST00000467617.1:21129|1862
FGWGTGTEGNHCRDSAML
>FUSION-ENST00000651474.1:39262-ENST00000467617.1:21129|1296
SGLQQGNKYNYLYACWR
>FUSION-ENST00000651474.1:39262-ENST00000467617.1:21129|2142
PFCIESPFPRPGPR
>FUSION-ENST00000651474.1:39262-ENST00000467617.1:21129|1850
NNRIFQSKINLVR
>FUSION-ENST00000651474.1:39262-ENST00000467617.1:21129|83
VGLRLGGK
>FUSION-ENST00000651474.1:39262-ENST00000467617.1:21129|261
ANSCLRPLLFFVFCFWDR
>ENST00000228251.9|SNV-13388-G-A|1
SQVLPHPNRIQAGEIGEMK
>FUSION-ENST00000651474.1:39262-ENST00000467617.1:21129|92
VTTPSYLFCILKFLP
>FUSION-ENST00000617781.1:861-ENST00000378079.3:22267|4
MWGVNHTEVPK
>FUSION-ENST00000651474.1:39262-ENST00000467617.1:21129|1520
PSNHIIVFK
>ENST00000574081.6|SNV-11425-G-C|1
DTFTVQDSTAMSCWR
>FUSION-ENST00000651474.1:39262-ENST00000467617.1:21129|473
HRTEIISLNVLNNSR
>ENST00000240619.2|SNV-211-C-T|2
NKLFTIGFILTGLAISR
>ENST00000479015.1|SNV-71160-G-C|2
MPVALFNLIDTFPFRK
>ENST00000613690.4|SNV-41751-A-G|4
AFNQSYR
>FUSION-ENST00000651474.1:39262-ENST00000467617.1:21129|1569
SGWTLDKL
>FUSION-ENST00000651474.1:39262-ENST00000467617.1:21129|764
MTGESGHKSEQPR
>ENST00000541547.5|SNV-43165-G-A|1
TVIEYKYDVR
>FUSION-ENST00000651474.1:39262-ENST00000467617.1:21129|1218
MHSSEPSSK
>FUSION-ENST00000651474.1:39262-ENST00000467617.1:21129|26
TEYFLGNG
>FUSION-ENST00000651474.1:39262-ENST00000467617.1:21129|124
TKTTSSVK
>FUSION-ENST00000445498.5:20033-ENST00000397053.6:38443|270
APLRSSLHDR
>FUSION-ENST00000445498.5:20033-ENST00000397053.6:38443|338
THWRVQPGR
>FUSION-ENST00000651474.1:39262-ENST00000467617.1:21129|1913
LGARGALLERR
>ENST00000416281.6|SNV-17837-C-T|5
LSSTPSMLRQTGWRLAR
>FUSION-ENST00000651474.1:39262-ENST00000467617.1:21129|1249
VFCSESHK
>FUSION-ENST00000651474.1:39262-ENST00000467617.1:21129|2099
RHGHGAGSGCQEV
>FUSION-ENST00000525037.5:8614-ENST00000519702.5:72889|285
MVPSLVFCF
>FUSION-ENST00000445498.5:20033-ENST00000397053.6:38443|298
EAEAGGSPEVR
>FUSION-ENST00000651474.1:39262-ENST00000467617.1:21129|1062
MNDCYLSHRDL
>FUSION-ENST00000651474.1:39262-ENST00000467617.1:21129|743
MHSALLGSCLPALWVQKVR
>FUSION-ENST00000651474.1:39262-ENST00000467617.1:21129|871
MNDIEHLFMRLLAVCISSLEK
>ENST00000374695.8|SNV-83023-A-T|4
LRLPQVSPADSGEFVCR
>FUSION-ENST00000651474.1:39262-ENST00000467617.1:21129|1317
ICFEAFRDICLLPLG
>FUSION-ENST00000651474.1:39262-ENST00000467617.1:21129|1644
MIRLPQPPK
>FUSION-ENST00000651474.1:39262-ENST00000467617.1:21129|13
EGNEKLQDRVFLR
>FUSION-ENST00000651474.1:39262-ENST00000467617.1:21129|156
MSLLGLLCPALSIK
>ENST00000504745.1|SNV-145300-G-A|4
MSVIAQVKEHLQIQSFSNVDDR
>FUSION-ENST00000651474.1:39262-ENST00000467617.1:21129|405
MSFAHFLMGLFISCK
>FUSION-ENST00000525037.5:8614-ENST00000519702.5:72889|173
MPLQSSLGNK
>FUSION-ENST00000651474.1:39262-ENST00000467617.1:21129|1914
LGARGALLER
>FUSION-ENST00000651474.1:39262-ENST00000467617.1:21129|824
MGLKNILFRISPPLR
>FUSION-ENST00000445498.5:20033-ENST00000397053.6:38443|634
MPASFRPALQ
>FUSION-ENST00000525037.5:8614-ENST00000519702.5:72889|302
MEGNEFPRALVF
>FUSION-ENST00000651474.1:39262-ENST00000467617.1:21129|118
ENFFSMSIFQILHRT
>FUSION-ENST00000651474.1:39262-ENST00000467617.1:21129|1444
AQPKLGQ
>FUSION-ENST00000651474.1:39262-ENST00000467617.1:21129|2114
LMCTYSVPGVCQALGM
>FUSION-ENST00000651474.1:39262-ENST00000467617.1:21129|877
NVLCLEGKGL
>FUSION-ENST00000651474.1:39262-ENST00000467617.1:21129|1855
VQSPGEAVNGN
>FUSION-ENST00000525037.5:8614-ENST00000519702.5:72889|29
MPEKRPFER
>FUSION-ENST00000651474.1:39262-ENST00000467617.1:21129|1001
GIIIPACWVMVR
>FUSION-ENST00000651474.1:39262-ENST00000467617.1:21129|1463
RDTESSTS
>ENST00000489744.1|INDEL-35695-C-CT|4
QSQTKFTSSTAFFHRQLVTK
>FUSION-ENST00000651474.1:39262-ENST00000467617.1:21129|1899
WGEGGGSKGWLSGRIK
>FUSION-ENST00000651474.1:39262-ENST00000467617.1:21129|1605
RSTAGQWDRMAR
>FUSION-ENST00000445498.5:20033-ENST00000397053.6:38443|711
ISAHCNLHLLSSNDSPTSAS
>FUSION-ENST00000651474.1:39262-ENST00000467617.1:21129|900
HSPASASCVTGTTGACHHAR
>FUSION-ENST00000651474.1:39262-ENST00000467617.1:21129|1643
IRLPQPPK
>ENST00000418766.5|INDEL-78730-C-CA|1
NGGGLKRK
>FUSION-ENST00000651474.1:39262-ENST00000467617.1:21129|1817
MQLRTETLENHSSFLR
>FUSION-ENST00000651474.1:39262-ENST00000467617.1:21129|740
HGHTTCSPCSPQLWVGEHLPPCN
>ENST00000662930.1|SNV-284547-T-C|3
TTKTAEQGKK
>FUSION-ENST00000445498.5:20033-ENST00000397053.6:38443|528
SPALDCAR
>FUSION-ENST00000525037.5:8614-ENST00000519702.5:72889|284
VPSLVFCF
>ENST00000393693.7|SNV-933-G-T|2
GLSMSKEGVVAAAEK
>FUSION-ENST00000651474.1:39262-ENST00000467617.1:21129|1066
SLGVSFFTTEPHFLHS
>FUSION-ENST00000445498.5:20033-ENST00000397053.6:38443|391
VVISREIYK
>FUSION-ENST00000651474.1:39262-ENST00000467617.1:21129|2165
MLRPARNASLALCSHGR
>FUSION-ENST00000651474.1:39262-ENST00000467617.1:21129|443
MSWGFAYR
>FUSION-ENST00000651474.1:39262-ENST00000467617.1:21129|968
AHPSVAACFIKASK
>ENST00000369577.8|INDEL-107070-G-GA|3
KTKEASFPIP
>ENST00000539093.2|SNV-2789-G-A|1
GKTPQPSPPR
>FUSION-ENST00000651474.1:39262-ENST00000467617.1:21129|1951
LGCSGAVSAHCKLCLLGSR
>FUSION-ENST00000651474.1:39262-ENST00000467617.1:21129|2042
GNTVIGCK
>FUSION-ENST00000651474.1:39262-ENST00000467617.1:21129|2107
HLIHPVVAFWR
>FUSION-ENST00000445498.5:20033-ENST00000397053.6:38443|803
AFHGTEHSSRWCWWCLNLRNPR
>FUSION-ENST00000651474.1:39262-ENST00000467617.1:21129|1796
KCSEIVYEFHYHPHFIGGGTEA
>FUSION-ENST00000651474.1:39262-ENST00000467617.1:21129|1110
VLLLLRTQSSLKCIAQGMEWSR
>ENST00000264501.8|SNV-134361-G-C|1
YIMEEHHSYSDQVWSIDELPSK
>FUSION-ENST00000445498.5:20033-ENST00000397053.6:38443|458
NGSFHPRQSECSTVPRTESK
>ENST00000361234.9|MNV-17842-CA-C|4
TQRIGTPGSPRR
>FUSION-ENST00000525037.5:8614-ENST00000519702.5:72889|349
MILKLFLFVSSYLSG
>FUSION-ENST00000651474.1:39262-ENST00000467617.1:21129|1916
RLGARGALLER
>ENST00000549489.6|SNV-126504-A-G|1
WGKQYDIHNLYGYSMAVATAEAAK
>FUSION-ENST00000651474.1:39262-ENST00000467617.1:21129|1511
ILGLADVLEPVHYRVSS
>FUSION-ENST00000525037.5:8614-ENST00000519702.5:72889|353
LRQRIAR
>FUSION-ENST00000445498.5:20033-ENST00000397053.6:38443|339
QEGRTHWRVQPGR
>FUSION-ENST00000651474.1:39262-ENST00000467617.1:21129|804
MALPVDLSSPAKR
>FUSION-ENST00000525037.5:8614-ENST00000519702.5:72889|112
IAEGSFSLKRNK
>ENST00000552285.5|MNV-24302-AGAGGAG-A|4
GDPERQREMEEDEDEDEDEDEDER
>FUSION-ENST00000651474.1:39262-ENST00000467617.1:21129|1514
MILGLADVLEPVHYR
>FUSION-ENST00000651474.1:39262-ENST00000467617.1:21129|1438
SLLLSTKSIPVNLEPKR
>ENST00000374343.5|INDEL-27837-C-CA|4
LQKCQWSCELFTSK
>FUSION-ENST00000445498.5:20033-ENST00000397053.6:38443|178
GVGGPQGFFFCGWLDPPTR
>FUSION-ENST00000651474.1:39262-ENST00000467617.1:21129|312
CLECQTNPLSVIPK
>FUSION-ENST00000445498.5:20033-ENST00000397053.6:38443|664
RVFSLIKIINR
>FUSION-ENST00000651474.1:39262-ENST00000467617.1:21129|1595
RWSERASQR
>FUSION-ENST00000651474.1:39262-ENST00000467617.1:21129|237
LTAMITRQPIVR
>ENST00000495388.6|SNV-821739-A-G|3
CGTWPWTSEMRSSSANTPCET
>FUSION-ENST00000445498.5:20033-ENST00000397053.6:38443|562
DSIHDFCLTLKHYSWLCFLSLPR
>FUSION-ENST00000651474.1:39262-ENST00000467617.1:21129|204
SNSLKLIL
>FUSION-ENST00000651474.1:39262-ENST00000467617.1:21129|72
MGGSLEPNQEFETSLGNTVRPHLYK
>FUSION-ENST00000651474.1:39262-ENST00000467617.1:21129|1109
IPYADLAPPGGQLR
>FUSION-ENST00000445498.5:20033-ENST00000397053.6:38443|577
RLFTVVQYI
>FUSION-ENST00000525037.5:8614-ENST00000519702.5:72889|193
MGWAWWFMPVIPALR
>FUSION-ENST00000525037.5:8614-ENST00000519702.5:72889|189
MPVIPALR
>FUSION-ENST00000525037.5:8614-ENST00000519702.5:72889|166
IETPSQKK
>FUSION-ENST00000265563.13:540-ENST00000319017.5:40273|13
GDSESEEDEDLEAPPGKYPNGFR
>FUSION-ENST00000525037.5:8614-ENST00000519702.5:72889|87
ETKIQFLK
>FUSION-ENST00000651474.1:39262-ENST00000467617.1:21129|1892
SGENSDGAGHFR
>FUSION-ENST00000525037.5:8614-ENST00000519702.5:72889|254
PVIPATQEAEAGESLEPRRR
>FUSION-ENST00000651474.1:39262-ENST00000467617.1:21129|1982
TVAYEAEGTCCLGER
>ENST00000310521.6|SNV-11859-G-C|2
TLQLLRAEHR
>FUSION-ENST00000445498.5:20033-ENST00000397053.6:38443|492
SSVFPRAREGTWK
>ENST00000311623.9|SNV-8317-G-A|1
FPFQPFY
>FUSION-ENST00000651474.1:39262-ENST00000467617.1:21129|168
SLFDIITKK
>FUSION-ENST00000651474.1:39262-ENST00000467617.1:21129|654
LVLNNWAQVMPPPRPPKMLGLQV
>FUSION-ENST00000525037.5:8614-ENST00000519702.5:72889|149
CYKCKIHAGFQSWCEQNK
>FUSION-ENST00000404249.8:2762-ENST00000378625.5:15011|67
EDSMEDRHQCFSDR
>FUSION-ENST00000651474.1:39262-ENST00000467617.1:21129|1626
QAFSIETRK
>FUSION-ENST00000445498.5:20033-ENST00000397053.6:38443|530
MLCHQGPALRSPALDCAR
>FUSION-ENST00000445498.5:20033-ENST00000397053.6:38443|804
AFHGTEHSSRWCWWCLNLR
>FUSION-ENST00000651474.1:39262-ENST00000467617.1:21129|2056
YALVGNEPFVPR
>FUSION-ENST00000445498.5:20033-ENST00000397053.6:38443|685
CEYLHHCNWQML
>FUSION-ENST00000651474.1:39262-ENST00000467617.1:21129|2033
LARADPGPR
>FUSION-ENST00000651474.1:39262-ENST00000467617.1:21129|343
VSSCCPC
>ENST00000361384.7|INDEL-1520-A-AA|5
TQKKPTR
>FUSION-ENST00000509922.5:328349-ENST00000521356.5:42854|5
MSFGKTLETDGWQHPHK
>FUSION-ENST00000445498.5:20033-ENST00000397053.6:38443|692
MGHGVNIYTIAIGKCCK
>FUSION-ENST00000651474.1:39262-ENST00000467617.1:21129|47
MSSVLLGTSGR
>FUSION-ENST00000651474.1:39262-ENST00000467617.1:21129|1435
MKASWLYPRCC
>FUSION-ENST00000651474.1:39262-ENST00000467617.1:21129|1088
TLWGPFPMWSSLQEISYPYPTGVR
>FUSION-ENST00000651474.1:39262-ENST00000467617.1:21129|112
LFLVYLK
>ENST00000528769.5|SNV-160208-G-C|2
CNSPICWNTSATCEEFWHTK
>FUSION-ENST00000445498.5:20033-ENST00000397053.6:38443|813
MWPMRAFHGTEHSSR
>FUSION-ENST00000445498.5:20033-ENST00000397053.6:38443|715
MYNQIIRQR
>FUSION-ENST00000651474.1:39262-ENST00000467617.1:21129|2003
GPLESLSRDPLFYFNRPEK
>ENST00000330871.3|SNV-1287-T-C|4
NLRIQCEGGSSSLQSDPR
>ENST00000415576.6|SNV-24364-G-A|1
LYQTNPSGTYHAWKANAIGRSAK
>FUSION-ENST00000651474.1:39262-ENST00000467617.1:21129|19
EASVLQTQVVLTPKAR
>ENST00000261167.7|INDEL-3767-A-AA|9
NKKTAHDGSSCSFK
>ENST00000556300.6|SNV-418-G-A|6
MAAQLVSR
>ENST00000338034.9|SNV-124-G-T|5
CALCSLLR
>ENST00000370994.8|SNV-15234-G-T|3
GGRPNRVSR
>FUSION-ENST00000651474.1:39262-ENST00000467617.1:21129|1770
WSPHPWGR
>FUSION-ENST00000651474.1:39262-ENST00000467617.1:21129|1546
MPHCIIFSLIHSIVKVIYN
>FUSION-ENST00000445498.5:20033-ENST00000397053.6:38443|545
HMLEGRTKE
>FUSION-ENST00000445498.5:20033-ENST00000397053.6:38443|173
EMELVPPT
>FUSION-ENST00000651474.1:39262-ENST00000467617.1:21129|791
ANKSLCYR
>FUSION-ENST00000651474.1:39262-ENST00000467617.1:21129|1095
EWSRGCMYVWKK
>FUSION-ENST00000651474.1:39262-ENST00000467617.1:21129|149
VTPQGSSFYILCPRMLQSQLCR
>FUSION-ENST00000651474.1:39262-ENST00000467617.1:21129|2089
EVLEGSCGM
>ENST00000358511.10|SNV-6729-T-C|5
QRGNKVPCHLVVLTNGTSK
>FUSION-ENST00000617781.1:861-ENST00000378079.3:22267|2
MWGVNHTEVPKNWS
>FUSION-ENST00000651474.1:39262-ENST00000467617.1:21129|628
MHVVTIQVVFQGE
>FUSION-ENST00000651474.1:39262-ENST00000467617.1:21129|1648
MNDVRNK
>FUSION-ENST00000651474.1:39262-ENST00000467617.1:21129|747
MVSSSLIVK
>FUSION-ENST00000651474.1:39262-ENST00000467617.1:21129|337
LIALFFFFFETESHSFPR
>FUSION-ENST00000651474.1:39262-ENST00000467617.1:21129|718
MGQALCFKSGVLNLQAMDHGLLR
>ENST00000483413.1|SNV-7599-A-T|5
KVNCVSVDK
>FUSION-ENST00000651474.1:39262-ENST00000467617.1:21129|670
MENSSTNLVSGAKK
>FUSION-ENST00000651474.1:39262-ENST00000467617.1:21129|528
VSLLHCIEREAK
>ENST00000424296.6|SNV-105250-G-C|2
YGGWIVDNCPIVKELWMALINK
>FUSION-ENST00000651474.1:39262-ENST00000467617.1:21129|327
MNIFAQDFLR
>FUSION-ENST00000525037.5:8614-ENST00000519702.5:72889|170
PLQSSLGNKIETPSQK
>ENST00000234701.7|SNV-25086-G-C|1
GLTLQNSQWMNGTVIVDSTLGK
>FUSION-ENST00000445498.5:20033-ENST00000397053.6:38443|557
VPEYLLNDC
>FUSION-ENST00000445498.5:20033-ENST00000397053.6:38443|800
WCWWCLNLR
>ENST00000540447.5|SNV-13388-G-A|1
SYPIPTEYRLVRLER
>ENST00000361234.9|MNV-17842-CA-C|6
KTQRIGTPGSPR
>FUSION-ENST00000445498.5:20033-ENST00000397053.6:38443|183
TEHVISQETEACSSVFFPQLFESR
>FUSION-ENST00000445498.5:20033-ENST00000397053.6:38443|670
MLPKPKR
>FUSION-ENST00000651474.1:39262-ENST00000467617.1:21129|692
ICHYLPSPPDGTL
>FUSION-ENST00000651474.1:39262-ENST00000467617.1:21129|2154
AGKGLTQL
>ENST00000430799.7|SNV-87430-C-A|1
VDENHSEFTLYE
>FUSION-ENST00000445498.5:20033-ENST00000397053.6:38443|648
MQLCQIMAEYVWQK
>FUSION-ENST00000651474.1:39262-ENST00000467617.1:21129|439
LFHLPGSKPSIH
>FUSION-ENST00000651474.1:39262-ENST00000467617.1:21129|802
MLARLVSNS
>FUSION-ENST00000525037.5:8614-ENST00000519702.5:72889|62
AAPSPER
>FUSION-ENST00000651474.1:39262-ENST00000467617.1:21129|63
MGNRVRPC
>FUSION-ENST00000445498.5:20033-ENST00000397053.6:38443|520
GLHSEALP
>FUSION-ENST00000651474.1:39262-ENST00000467617.1:21129|57
MSRLHGGQ
>FUSION-ENST00000651474.1:39262-ENST00000467617.1:21129|1142
WYVPLFGRHCK
>ENST00000580471.1|SNV-33207-G-C|6
KIDIEKFTADLTCR
>FUSION-ENST00000525037.5:8614-ENST00000519702.5:72889|178
VAGTYNPSYLGGWGR
>FUSION-ENST00000445498.5:20033-ENST00000397053.6:38443|758
MCWKARCEALELR
>FUSION-ENST00000525037.5:8614-ENST00000519702.5:72889|126
TLCQANFCIFSRDR
>FUSION-ENST00000651474.1:39262-ENST00000467617.1:21129|475
MCYGKHRTEIISLNVLNNSR
>FUSION-ENST00000651474.1:39262-ENST00000467617.1:21129|1950
LCLLGSR
>FUSION-ENST00000651474.1:39262-ENST00000467617.1:21129|2044
IRGNTVIGCK
>FUSION-ENST00000651474.1:39262-ENST00000467617.1:21129|1343
KEVCCFAVDISMRLLK
>FUSION-ENST00000651474.1:39262-ENST00000467617.1:21129|1771
NLDSRWSPHPWGRITPK
>ENST00000290759.9|SNV-1567-C-G|3
ARDSVYHMECFRCSVCSR
>ENST00000370994.8|SNV-15234-G-T|1
VSRTDKSSASAPDVDDPEAFPALA
>FUSION-ENST00000651474.1:39262-ENST00000467617.1:21129|1922
CSLKPHSVLAPDDEIGGQR
>FUSION-ENST00000651474.1:39262-ENST00000467617.1:21129|11
LQDRVFLRQWLR
>FUSION-ENST00000651474.1:39262-ENST00000467617.1:21129|1881
RILIGYWGGGR
>FUSION-ENST00000525037.5:8614-ENST00000519702.5:72889|252
GKESWVELVNEDFLEK
>FUSION-ENST00000651474.1:39262-ENST00000467617.1:21129|648
VTIISQMFLK
>FUSION-ENST00000651474.1:39262-ENST00000467617.1:21129|800
YQLCGPPLR
>FUSION-ENST00000445498.5:20033-ENST00000397053.6:38443|217
KTCLKPKQ
>ENST00000481739.2|SNV-119408-C-T|1
FIGLKCLEHLFFFK
>FUSION-ENST00000525037.5:8614-ENST00000519702.5:72889|282
GHTSCTYR
>FUSION-ENST00000651474.1:39262-ENST00000467617.1:21129|503
GCQDICNTPSWIRSTLMKK
>FUSION-ENST00000651474.1:39262-ENST00000467617.1:21129|194
TMYVPFRASMPSTQHQTWHIIGA
>FUSION-ENST00000651474.1:39262-ENST00000467617.1:21129|1174
RGKYSAHR
>FUSION-ENST00000651474.1:39262-ENST00000467617.1:21129|858
CLFGSSAH
>FUSION-ENST00000445498.5:20033-ENST00000397053.6:38443|318
DYFPQIQYTRHQVNSQVK
>FUSION-ENST00000651474.1:39262-ENST00000467617.1:21129|1123
SALIVVVTLWR
>FUSION-ENST00000525037.5:8614-ENST00000519702.5:72889|315
WTFTLVAQAGMQWR
>FUSION-ENST00000445498.5:20033-ENST00000397053.6:38443|402
KTKTWPKPALK
>FUSION-ENST00000651474.1:39262-ENST00000467617.1:21129|1234
GFSAERTSPCVGNWVK
>ENST00000535009.5|SNV-23775-G-C|2
MQKVRSYGSVLLSAEEFQK
>ENST00000320431.8|SNV-1145-T-C|1
TAWVSPQQELLRAPGSR
>FUSION-ENST00000651474.1:39262-ENST00000467617.1:21129|1370
MIAEHPMLSLKKR
>FUSION-ENST00000651474.1:39262-ENST00000467617.1:21129|1908
RRWGEGGGSK
>FUSION-ENST00000651474.1:39262-ENST00000467617.1:21129|281
MQNEKSAPTVTNPAF
>FUSION-ENST00000525037.5:8614-ENST00000519702.5:72889|90
HQARLFFFFLYF
>FUSION-ENST00000651474.1:39262-ENST00000467617.1:21129|280
QNEKSAPTVTNPAF
>ENST00000361234.9|MNV-17842-CA-C|12
SLQQTQKMMMTTMMR
>FUSION-ENST00000651474.1:39262-ENST00000467617.1:21129|765
TGESGHK
>ENST00000301732.10|SNV-62423-G-A|3
RLLWDTVARAQESGK
>FUSION-ENST00000651474.1:39262-ENST00000467617.1:21129|1458
MLDNLSR
>FUSION-ENST00000651474.1:39262-ENST00000467617.1:21129|1772
NLDSRWSPHPWGR
>FUSION-ENST00000445498.5:20033-ENST00000397053.6:38443|766
PCPHWGEK
>ENST00000477126.1|SNV-3173-G-C|3
CCMESASRSCGGEECSLFSADSP
>FUSION-ENST00000445498.5:20033-ENST00000397053.6:38443|608
MPPMAANPGSTLATQPVIR
>FUSION-ENST00000525037.5:8614-ENST00000519702.5:72889|78
LARMVSISLTS
>FUSION-ENST00000525037.5:8614-ENST00000519702.5:72889|364
MPGPIIGFLR
>FUSION-ENST00000651474.1:39262-ENST00000467617.1:21129|1140
HCKNPCVVTFSLPSL
>ENST00000644049.1|INDEL-302601-G-GA|1
QDWSESFAYQWLL
>FUSION-ENST00000651474.1:39262-ENST00000467617.1:21129|1700
IRPGSNR
>ENST00000524530.5|SNV-20871-G-A|5
VQSEDDAQQDIIPDVVSVGG
>FUSION-ENST00000445498.5:20033-ENST00000397053.6:38443|367
MIDVFKFSSCGF
>FUSION-ENST00000651474.1:39262-ENST00000467617.1:21129|600
KVQGNSQ
>ENST00000290759.9|SNV-3770-C-T|2
KSILMKQLQQQ
>FUSION-ENST00000651474.1:39262-ENST00000467617.1:21129|1926
MVQGISGWLLQDSLDWFGRR
>FUSION-ENST00000651474.1:39262-ENST00000467617.1:21129|269
MDLSTSSPHASSLCSTSADFVRCLK
>FUSION-ENST00000651474.1:39262-ENST00000467617.1:21129|516
GKVSFPRTHSR
>FUSION-ENST00000651474.1:39262-ENST00000467617.1:21129|1215
AQLNQSGSR
>FUSION-ENST00000651474.1:39262-ENST00000467617.1:21129|250
NFLTLGLSFSAFFHLIR
>ENST00000299633.7|MNV-459-CCAAGATG-C|3
ATRTGRPGLMNSQRAL
>FUSION-ENST00000525037.5:8614-ENST00000519702.5:72889|201
SLNFCVPVSSNVKWGNGVR
>ENST00000652223.1|SNV-12117-C-T|1
STSLSPFYLRPPSFLR
>FUSION-ENST00000445498.5:20033-ENST00000397053.6:38443|198
QGGLLPW
>FUSION-ENST00000651474.1:39262-ENST00000467617.1:21129|1167
WACGRER
>FUSION-ENST00000651474.1:39262-ENST00000467617.1:21129|2094
SSGQREWWTPVSGDQRGSK
>FUSION-ENST00000651474.1:39262-ENST00000467617.1:21129|958
MGLLAEFSSLWAVR
>FUSION-ENST00000651474.1:39262-ENST00000467617.1:21129|1515
FYILGFIIPGNN
>FUSION-ENST00000651474.1:39262-ENST00000467617.1:21129|1952
LGCSGAVSAHCK
>FUSION-ENST00000651474.1:39262-ENST00000467617.1:21129|1577
VRGHLELR
>ENST00000371974.8|SNV-2742-T-A|5
VLAEPVPLPADPK
>FUSION-ENST00000651474.1:39262-ENST00000467617.1:21129|660
HVYTQVHR
>FUSION-ENST00000445498.5:20033-ENST00000397053.6:38443|705
LCMSTVSVWR
>FUSION-ENST00000651474.1:39262-ENST00000467617.1:21129|304
MLMLSGVSR
>FUSION-ENST00000651474.1:39262-ENST00000467617.1:21129|255
MLSRLVSNSWAQAILPPRSSK
>FUSION-ENST00000445498.5:20033-ENST00000397053.6:38443|590
CGLRVGHEAVYCSTVHIV
>FUSION-ENST00000651474.1:39262-ENST00000467617.1:21129|701
MVALDSYR
>FUSION-ENST00000445498.5:20033-ENST00000397053.6:38443|473
GFHSCVWSCSRVPRAM
>FUSION-ENST00000651474.1:39262-ENST00000467617.1:21129|1563
MYQGCMTYGK
>ENST00000296755.12|INDEL-88368-C-CA|2
AKGEGENKSH
>ENST00000356406.10|SNV-48295-G-A|1
EIHTLASASKPLASWTTQQGIQECR
>FUSION-ENST00000651474.1:39262-ENST00000467617.1:21129|236
MITRQPIVR
>FUSION-ENST00000651474.1:39262-ENST00000467617.1:21129|739
MQVCCKNKPKPNSQTT
>FUSION-ENST00000651474.1:39262-ENST00000467617.1:21129|1033
SPELIHLA
>FUSION-ENST00000651474.1:39262-ENST00000467617.1:21129|2023
NLLFPEAEGLGLGQHR
>FUSION-ENST00000651474.1:39262-ENST00000467617.1:21129|857
KMGLFVF
>ENST00000666250.1|INDEL-744231-T-TA|7
YRNRPGR
>FUSION-ENST00000445498.5:20033-ENST00000397053.6:38443|392
GPVSFRK
>FUSION-ENST00000651474.1:39262-ENST00000467617.1:21129|1548
MPHCIIFSLIHSIVK
>ENST00000563790.5|MNV-459-CCAAGATG-C|6
TGRPGLELLAESQNCLHICILRK
>FUSION-ENST00000445498.5:20033-ENST00000397053.6:38443|728
VCNVHPKQMLLK
>FUSION-ENST00000651474.1:39262-ENST00000467617.1:21129|1523
RPSNHIIVFK
>FUSION-ENST00000651474.1:39262-ENST00000467617.1:21129|1620
MESAMRH
>FUSION-ENST00000651474.1:39262-ENST00000467617.1:21129|678
CTHKYIEALLQKLGYIIFLVLK
>FUSION-ENST00000525037.5:8614-ENST00000519702.5:72889|107
DENGEKVKHPILFIYLFIYLFILR
>FUSION-ENST00000651474.1:39262-ENST00000467617.1:21129|872
NDIEHLFMR
>FUSION-ENST00000651474.1:39262-ENST00000467617.1:21129|386
EYMYHIFFIQSIIVGHLG
>ENST00000334746.10|INDEL-90218-A-AA|2
KSTGISGFL
>ENST00000533077.5|SNV-17837-C-T|6
LARKPRTSSWAMR
>FUSION-ENST00000445498.5:20033-ENST00000397053.6:38443|532
MLCHQGPALR
>FUSION-ENST00000651474.1:39262-ENST00000467617.1:21129|880
MNVLCLEGK
>FUSION-ENST00000445498.5:20033-ENST00000397053.6:38443|384
LLGRPHLLGGRR
>ENST00000504745.1|SNV-145300-G-A|3
SVIAQVKEHLQIQSFSNVDDR
>FUSION-ENST00000281513.10:26792-ENST00000448379.1:8787|5
QEKTLPEPSYVERPTGWRLR
>ENST00000549489.6|SNV-126504-A-G|3
TLCMDAVQR
>FUSION-ENST00000445498.5:20033-ENST00000397053.6:38443|265
SSLVHSAPPLKGISRI
>FUSION-ENST00000651474.1:39262-ENST00000467617.1:21129|2161
HCLSQPPPEPASR
>FUSION-ENST00000525037.5:8614-ENST00000519702.5:72889|235
VMNEICFNR
>FUSION-ENST00000445498.5:20033-ENST00000397053.6:38443|707
AWPISLFSIIWMLCMSTVSVWR
>FUSION-ENST00000651474.1:39262-ENST00000467617.1:21129|245
DHSSLQPQPPGFK
>FUSION-ENST00000651474.1:39262-ENST00000467617.1:21129|1125
CVAFLCVSLLNCR
>FUSION-ENST00000525037.5:8614-ENST00000519702.5:72889|75
MHATLAELTNCVGFNFPR
>FUSION-ENST00000445498.5:20033-ENST00000397053.6:38443|684
SRLDLWFC
>FUSION-ENST00000445498.5:20033-ENST00000397053.6:38443|555
AQCSIQGL
>FUSION-ENST00000651474.1:39262-ENST00000467617.1:21129|899
LIFYIFSR
>FUSION-ENST00000445498.5:20033-ENST00000397053.6:38443|288
NTKISQAWWR
>FUSION-ENST00000525037.5:8614-ENST00000519702.5:72889|220
KQVWENDK
>FUSION-ENST00000651474.1:39262-ENST00000467617.1:21129|691
KLRPPNF
>ENST00000263967.4|SNV-70190-G-A|2
QEKDFLWSHR
>FUSION-ENST00000445498.5:20033-ENST00000397053.6:38443|594
NLSLVARTFK
>ENST00000370994.8|SNV-15234-G-T|4
GRGGRPNRVSR
>FUSION-ENST00000651474.1:39262-ENST00000467617.1:21129|1810
ESHSIAR
>FUSION-ENST00000651474.1:39262-ENST00000467617.1:21129|1565
ANCSSSSPWIFLLGVNLTCFMKASR
>ENST00000517374.5|SNV-78748-G-T|1
QCDLPEFFTGK
>FUSION-ENST00000651474.1:39262-ENST00000467617.1:21129|794
YYVTFILG
>FUSION-ENST00000651474.1:39262-ENST00000467617.1:21129|507
YLGALKGCQDICNTPSWIRSTLMK
>FUSION-ENST00000651474.1:39262-ENST00000467617.1:21129|252
LVSNSWAQAILPPRSSK
>FUSION-ENST00000525037.5:8614-ENST00000519702.5:72889|251
MGKESWVELVNEDFLEKVSVEGR
>FUSION-ENST00000651474.1:39262-ENST00000467617.1:21129|659
MHVYTQVHRGFTAK
>FUSION-ENST00000651474.1:39262-ENST00000467617.1:21129|1453
EELGVVFNYFGK
>FUSION-ENST00000651474.1:39262-ENST00000467617.1:21129|646
VTIISQMFLKH
>FUSION-ENST00000651474.1:39262-ENST00000467617.1:21129|866
RLLAVCISSLEKCLFGSSAH
>FUSION-ENST00000651474.1:39262-ENST00000467617.1:21129|1802
VHYFDNTGVFSNAGSPNHRPLRPR
>FUSION-ENST00000651474.1:39262-ENST00000467617.1:21129|1383
MSNVTLQANEKLSSFC
>ENST00000469298.5|SNV-475-C-T|1
CSTCGPNASAFSTGASSWK
>FUSION-ENST00000445498.5:20033-ENST00000397053.6:38443|475
GFHSCVWSCSRVPR
>FUSION-ENST00000651474.1:39262-ENST00000467617.1:21129|1433
SIPVNLEPK
>FUSION-ENST00000651474.1:39262-ENST00000467617.1:21129|697
MVALDSYRRENPM
>FUSION-ENST00000445498.5:20033-ENST00000397053.6:38443|650
MFGKKSIK
>FUSION-ENST00000651474.1:39262-ENST00000467617.1:21129|1390
KPRLRYVG
>FUSION-ENST00000651474.1:39262-ENST00000467617.1:21129|1311
MHAGEFQQVPTDIFR
>FUSION-ENST00000651474.1:39262-ENST00000467617.1:21129|2096
SSGQREWWTPVSGDQR
>FUSION-ENST00000651474.1:39262-ENST00000467617.1:21129|1284
ALYTPGAVRSH
>FUSION-ENST00000445498.5:20033-ENST00000397053.6:38443|397
RGPVSFR
>ENST00000418766.5|INDEL-78730-C-CA|3
KNGGGLKR
>FUSION-ENST00000651474.1:39262-ENST00000467617.1:21129|587
FCNQSCMMGYCIIFSLLPPQALR
>FUSION-ENST00000445498.5:20033-ENST00000397053.6:38443|567
IVFSALFLPLLK
>FUSION-ENST00000651474.1:39262-ENST00000467617.1:21129|248
NFLTLGLSFSAFFHLIRDDLS
>FUSION-ENST00000651474.1:39262-ENST00000467617.1:21129|1492
VFICLWV
>ENST00000489744.1|INDEL-35695-C-CT|1
FTSSTAFFHRQLVTKGYNGVK
>FUSION-ENST00000651474.1:39262-ENST00000467617.1:21129|1348
MVNTRLYKK
>FUSION-ENST00000525037.5:8614-ENST00000519702.5:72889|311
QWRDLGSLQPLPPGFKR
>FUSION-ENST00000651474.1:39262-ENST00000467617.1:21129|564
GSTIPRSGLAKK
>FUSION-ENST00000651474.1:39262-ENST00000467617.1:21129|1139
NPCVVTFSLPSL
>FUSION-ENST00000651474.1:39262-ENST00000467617.1:21129|1564
MKASRFS
>FUSION-ENST00000651474.1:39262-ENST00000467617.1:21129|297
FFFVLYYFGFK
>ENST00000296755.12|INDEL-88368-C-CA|12
TSCFKTKSTQEGR
>FUSION-ENST00000445498.5:20033-ENST00000397053.6:38443|368
LSYLASPHCHQLFYMIDVFK
>FUSION-ENST00000651474.1:39262-ENST00000467617.1:21129|1022
MHQRYITNGHK
>FUSION-ENST00000651474.1:39262-ENST00000467617.1:21129|2121
IGQGSVGAPR
>FUSION-ENST00000651474.1:39262-ENST00000467617.1:21129|1906
SGGGGVRVGAVR
>FUSION-ENST00000651474.1:39262-ENST00000467617.1:21129|714
SGVLNLQAMDHGLLRTGPHSRK
>FUSION-ENST00000651474.1:39262-ENST00000467617.1:21129|1499
LLIGPGVGPDPSWDNESIK
>FUSION-ENST00000445498.5:20033-ENST00000397053.6:38443|161
GAGFPATPPLQIQ
>FUSION-ENST00000651474.1:39262-ENST00000467617.1:21129|2129
KCLPAIL
>FUSION-ENST00000445498.5:20033-ENST00000397053.6:38443|819
MPSSAEAILPRRPQPCPAVVQEAR
>FUSION-ENST00000651474.1:39262-ENST00000467617.1:21129|634
DGLKFIPILPKGK
>ENST00000556300.6|SNV-418-G-A|3
AAQLVSRCGAVR
>ENST00000395734.7|SNV-172926-C-T|2
DVASSTVK
>FUSION-ENST00000445498.5:20033-ENST00000397053.6:38443|167
MLAWGSCCLPSLQQRGLGL
>ENST00000297848.8|SNV-210385-A-G|1
IGTGGTQVAMVQFTDDPRTEFK
>FUSION-ENST00000445498.5:20033-ENST00000397053.6:38443|716
MYNQIIR
>FUSION-ENST00000445498.5:20033-ENST00000397053.6:38443|789
RRGSGKPWHR
>FUSION-ENST00000525037.5:8614-ENST00000519702.5:72889|191
MGWAWWFMPVIPALREA
>FUSION-ENST00000651474.1:39262-ENST00000467617.1:21129|200
VSVTPLLI
>FUSION-ENST00000525037.5:8614-ENST00000519702.5:72889|356
MPTSALQVGKLRQR
>FUSION-ENST00000445498.5:20033-ENST00000397053.6:38443|201
KPLSVKR
>FUSION-ENST00000445498.5:20033-ENST00000397053.6:38443|302
GQARWLTPVIPALREAEAGGSPEVR
>FUSION-ENST00000445498.5:20033-ENST00000397053.6:38443|643
AEYVWQK
>FUSION-ENST00000651474.1:39262-ENST00000467617.1:21129|1227
MKSHHICKFRPQSR
>FUSION-ENST00000651474.1:39262-ENST00000467617.1:21129|2005
LSGWGDWFHSIKGPLESLSR
>FUSION-ENST00000525037.5:8614-ENST00000519702.5:72889|119
TPDLVIHLPQPPK
>FUSION-ENST00000651474.1:39262-ENST00000467617.1:21129|1226
KSHHICKFRPQSR
>FUSION-ENST00000651474.1:39262-ENST00000467617.1:21129|195
TMYVPFR
>ENST00000648566.1|SNV-5935-A-C|2
AKTQNFLIQK
>FUSION-ENST00000651474.1:39262-ENST00000467617.1:21129|393
MHSLQNFSPILLAVCLLC
>FUSION-ENST00000651474.1:39262-ENST00000467617.1:21129|1389
MKVVLREEK
>FUSION-ENST00000651474.1:39262-ENST00000467617.1:21129|999
GIIIPACWVMVRTTK
>FUSION-ENST00000651474.1:39262-ENST00000467617.1:21129|1285
MALYTPGAVRSH
>FUSION-ENST00000445498.5:20033-ENST00000397053.6:38443|602
MPSRTNGSLFSAEK
>FUSION-ENST00000651474.1:39262-ENST00000467617.1:21129|1503
MSCDTSRWIGTAINNNCD
>FUSION-ENST00000651474.1:39262-ENST00000467617.1:21129|1154
MHKIPRGWCILGR
>FUSION-ENST00000525037.5:8614-ENST00000519702.5:72889|317
MDFHRFFICRFSK
>FUSION-ENST00000651474.1:39262-ENST00000467617.1:21129|133
NGWVAHWYAS
>FUSION-ENST00000445498.5:20033-ENST00000397053.6:38443|321
TIFPSRDYFPQIQYTR
>FUSION-ENST00000651474.1:39262-ENST00000467617.1:21129|1885
YVPLVFTWLTSCWR
>FUSION-ENST00000445498.5:20033-ENST00000397053.6:38443|780
VSTCSVPQFPAVEPTPQAPCGDEIT
>FUSION-ENST00000651474.1:39262-ENST00000467617.1:21129|723
MAITISYKLCTMGQALCFK
>FUSION-ENST00000651474.1:39262-ENST00000467617.1:21129|1381
MYTSGLN
>FUSION-ENST00000525037.5:8614-ENST00000519702.5:72889|129
MTLCQANFCIFSR
>FUSION-ENST00000651474.1:39262-ENST00000467617.1:21129|2070
MVVGSPWRR
>FUSION-ENST00000525037.5:8614-ENST00000519702.5:72889|71
SPPSTTAFASSPTCWTSPSR
>FUSION-ENST00000445498.5:20033-ENST00000397053.6:38443|328
SEASLFHV
>FUSION-ENST00000445498.5:20033-ENST00000397053.6:38443|824
PHRASGPR
>FUSION-ENST00000651474.1:39262-ENST00000467617.1:21129|294
MGHMTNLFNFLINC
>ENST00000497099.1|SNV-29003-A-G|7
NPGSAHGRDAGVAVKPQGPTHQR
>FUSION-ENST00000445498.5:20033-ENST00000397053.6:38443|461
GDHVLRNGSFHPRQSECSTVPR
>ENST00000547106.1|SNV-2250-A-G|4
MRSISAQLLR
>FUSION-ENST00000651474.1:39262-ENST00000467617.1:21129|1918
MMRLGARGALLER
>FUSION-ENST00000445498.5:20033-ENST00000397053.6:38443|448
MRWMIELTKK
>FUSION-ENST00000445498.5:20033-ENST00000397053.6:38443|250
GDLFINH
>FUSION-ENST00000651474.1:39262-ENST00000467617.1:21129|153
SLLGLLCPALSIKLGT
>FUSION-ENST00000445498.5:20033-ENST00000397053.6:38443|668
LPKPKRVFSLIK
>FUSION-ENST00000525037.5:8614-ENST00000519702.5:72889|141
VGVNKISKISH
>FUSION-ENST00000651474.1:39262-ENST00000467617.1:21129|1946
GRPLPPHR
>FUSION-ENST00000651474.1:39262-ENST00000467617.1:21129|1990
SLPPGDTECVGRNFSVD
>FUSION-ENST00000445498.5:20033-ENST00000397053.6:38443|624
PGPQSVSK
>ENST00000541547.5|SNV-43165-G-A|3
TIPPDKTVIEYK
>FUSION-ENST00000651474.1:39262-ENST00000467617.1:21129|582
MGYCIIFSLLPPQALRL
>FUSION-ENST00000651474.1:39262-ENST00000467617.1:21129|62
GNRVRPC
>ENST00000367342.8|SNV-21079-C-T|2
ALGSRAQVPTVCVLR
>ENST00000320431.8|SNV-1145-T-C|3
LYCNTSVPAMRTAWVSPQQELLR
>FUSION-ENST00000651474.1:39262-ENST00000467617.1:21129|681
MCTHKYIEALLQK
>ENST00000618833.4|SNV-1116233-C-A|1
GLTSTYAGIRKVTYQR
>FUSION-ENST00000651474.1:39262-ENST00000467617.1:21129|1683
MVTRVKGPHVPGAINR
>FUSION-ENST00000445498.5:20033-ENST00000397053.6:38443|340
QEGRTHWR
>FUSION-ENST00000542507.5:7366-ENST00000604178.1:178|1
VSDVTSR
>ENST00000467374.1|SNV-216-A-T|1
MYLRRRPRPWTR
>FUSION-ENST00000651474.1:39262-ENST00000467617.1:21129|143
LQSQLCRIT
>FUSION-ENST00000651474.1:39262-ENST00000467617.1:21129|898
LIFYIFSRVGVSPC
>FUSION-ENST00000651474.1:39262-ENST00000467617.1:21129|1054
MSQIAAR
>FUSION-ENST00000651474.1:39262-ENST00000467617.1:21129|218
NVESIRVIGLSPQSVLRK
>FUSION-ENST00000445498.5:20033-ENST00000397053.6:38443|285
ISQAWWRAPVVSATR
>FUSION-ENST00000651474.1:39262-ENST00000467617.1:21129|2025
PWWVMNLLFPEAEGLGLGQHRDWR
>FUSION-ENST00000651474.1:39262-ENST00000467617.1:21129|1432
SIPVNLEPKR
>FUSION-ENST00000651474.1:39262-ENST00000467617.1:21129|1684
NHFEGGSSSSN
>FUSION-ENST00000651474.1:39262-ENST00000467617.1:21129|349
SHSAQLPFFFLR
>FUSION-ENST00000651474.1:39262-ENST00000467617.1:21129|318
VSGSLMDGEIR
>FUSION-ENST00000651474.1:39262-ENST00000467617.1:21129|916
ISKELNERGEDNSCR
>FUSION-ENST00000651474.1:39262-ENST00000467617.1:21129|2119
IGQGSVGAPRR
>FUSION-ENST00000651474.1:39262-ENST00000467617.1:21129|1158
WEGEVCSTGGAWKGSILLSWVLK
>FUSION-ENST00000525037.5:8614-ENST00000519702.5:72889|111
RNKDENGEK
>FUSION-ENST00000651474.1:39262-ENST00000467617.1:21129|52
CSCLNSH
>FUSION-ENST00000445498.5:20033-ENST00000397053.6:38443|620
TLKPSNGGDLGR
>ENST00000299633.7|MNV-459-CCAAGATG-C|1
TGRPGLMNSQRAL
>FUSION-ENST00000651474.1:39262-ENST00000467617.1:21129|1353
KPWEIPIVPNSNL
>FUSION-ENST00000525037.5:8614-ENST00000519702.5:72889|158
GWAQWFMSVISALWEA
>FUSION-ENST00000651474.1:39262-ENST00000467617.1:21129|705
MPDDLPLSPITPRWDSLVAGK
>FUSION-ENST00000445498.5:20033-ENST00000397053.6:38443|467
LQCGIENPAGYTDSKMYL
>FUSION-ENST00000651474.1:39262-ENST00000467617.1:21129|1871
LLSPTVCQIQCWVPR
>ENST00000489744.1|INDEL-35695-C-CT|6
QSQTKFTSSTAFFHR
>FUSION-ENST00000651474.1:39262-ENST00000467617.1:21129|1230
HNHSQWLFTPQEQ
>FUSION-ENST00000651474.1:39262-ENST00000467617.1:21129|529
MVSLLHCIEREAK
>FUSION-ENST00000651474.1:39262-ENST00000467617.1:21129|1493
MVFICLWV
>ENST00000669386.1|SNV-31410-C-G|4
ATAKMIQKLFLQQLIAVES
>FUSION-ENST00000651474.1:39262-ENST00000467617.1:21129|1341
KLAGCGGGRL
>FUSION-ENST00000525037.5:8614-ENST00000519702.5:72889|142
VGVNKISK
>FUSION-ENST00000651474.1:39262-ENST00000467617.1:21129|1379
ARRQENGVNPGGGACSEPR
>FUSION-ENST00000651474.1:39262-ENST00000467617.1:21129|2102
MWNVARDRR
>FUSION-ENST00000445498.5:20033-ENST00000397053.6:38443|158
SVGWEGPR
>FUSION-ENST00000651474.1:39262-ENST00000467617.1:21129|1637
MSVLMEFSVQWGRQAFSIETR
>FUSION-ENST00000651474.1:39262-ENST00000467617.1:21129|1426
MSHCRPMK
>FUSION-ENST00000525037.5:8614-ENST00000519702.5:72889|64
MPFLPLIKPFPAPSSWKAAPSPERR
>FUSION-ENST00000651474.1:39262-ENST00000467617.1:21129|76
MMVRGWCWAWWLTSAITAL
>FUSION-ENST00000525037.5:8614-ENST00000519702.5:72889|300
MGPRMGPCK
>FUSION-ENST00000651474.1:39262-ENST00000467617.1:21129|1732
MKLPGFGKR
>FUSION-ENST00000651474.1:39262-ENST00000467617.1:21129|2103
WNVARDR
>ENST00000372396.4|SNV-47771-A-G|2
NGRFYRCEVVR
>ENST00000055077.8|SNV-5438-C-T|2
DAMLELNALNDRGIDVVR
>ENST00000566200.1|SNV-62423-G-A|1
AQESGKAIIIT
>ENST00000261383.3|SNV-226287-G-C|4
HWINRGVASLCQLDNSWHLSQDR
>FUSION-ENST00000651474.1:39262-ENST00000467617.1:21129|1741
MGFLHVGEAGFEIPI
>FUSION-ENST00000651474.1:39262-ENST00000467617.1:21129|2147
WGQKYSQSCK
>FUSION-ENST00000651474.1:39262-ENST00000467617.1:21129|606
SFSSSIWR
>ENST00000336517.8|SNV-42790-A-C|2
NMIYITCHLKVTLAEQDPDELHK
>FUSION-ENST00000651474.1:39262-ENST00000467617.1:21129|158
MGSGLCMSLLGLLCPALSIKLGT
>FUSION-ENST00000512044.6:328349-ENST00000521356.5:42854|2
LAAPSQNGIPGWCSRCRIR
>FUSION-ENST00000525037.5:8614-ENST00000519702.5:72889|321
KSVALVFCFCFCLR
>FUSION-ENST00000651474.1:39262-ENST00000467617.1:21129|12
LQDRVFLR
>FUSION-ENST00000651474.1:39262-ENST00000467617.1:21129|1917
MRLGARGALLER
>FUSION-ENST00000651474.1:39262-ENST00000467617.1:21129|219
NVESIRVIGLSPQSVLR
>FUSION-ENST00000651474.1:39262-ENST00000467617.1:21129|459
TNRSWYINTPATSPRVVTLR
>FUSION-ENST00000651474.1:39262-ENST00000467617.1:21129|1663
EQRQTVHTKPCSNCRLLSK
>ENST00000367342.8|SNV-21079-C-T|1
ALGSRAQVPTVCVLRR
>FUSION-ENST00000651474.1:39262-ENST00000467617.1:21129|347
SHSAQLPFFFLRQGLTLSPR
>ENST00000424526.5|SNV-273291-A-G|1
WGSKLTSQSLKAPFSR
>ENST00000265769.9|SNV-27202-T-C|1
VFETANYVNMLYKK
>ENST00000369287.8|MNV-42977-AGA-A|2
KEEVQTLQAELACRQTS
>ENST00000556300.6|SNV-418-G-A|4
MAAQLVSRCGAVR
>FUSION-ENST00000651474.1:39262-ENST00000467617.1:21129|266
MRSQTPSVLSHDMHAE
>FUSION-ENST00000445498.5:20033-ENST00000397053.6:38443|163
EKPQRPGGGRPR
>FUSION-ENST00000651474.1:39262-ENST00000467617.1:21129|1134
RTSNFLESHTF
>ENST00000448128.5|SNV-119367-C-A|4
RDHSNNDSEVPPDLTKR
>FUSION-ENST00000542507.5:7366-ENST00000604178.1:178|2
KVSDVTSR
>FUSION-ENST00000651474.1:39262-ENST00000467617.1:21129|10
VFLRQWLR
>FUSION-ENST00000651474.1:39262-ENST00000467617.1:21129|1420
KNYPLSADSQMQSLLGEERNK
>ENST00000477288.5|SNV-17869-T-G|7
TPSEGEAGTQRQQKR
>FUSION-ENST00000445498.5:20033-ENST00000397053.6:38443|387
MCKLLGRPHLLGGRR
>ENST00000368012.4|SNV-9894-G-A|3
NAVQADKGEYECRVSTFPAGSFQAR
>FUSION-ENST00000509922.5:328349-ENST00000521356.5:42854|37
LQLALPGAAVPAAMPAS
>ENST00000426637.5|SNV-22050-C-T|3
KVFIVYAHQEPKSFNGSLK
>FUSION-ENST00000651474.1:39262-ENST00000467617.1:21129|1942
GRPLPPHRAIVKVPK
>FUSION-ENST00000651474.1:39262-ENST00000467617.1:21129|897
MFSRFIHVVACISISFFFFFETESR
>FUSION-ENST00000651474.1:39262-ENST00000467617.1:21129|320
IRPPQPPKVVGLQA
>FUSION-ENST00000525037.5:8614-ENST00000519702.5:72889|66
MPFLPLIKPFPAPSSWKAAPSPER
>ENST00000613690.4|SNV-41751-A-G|1
LTRHKIVHTK
>FUSION-ENST00000651474.1:39262-ENST00000467617.1:21129|521
MLGEGCPR
>FUSION-ENST00000445498.5:20033-ENST00000397053.6:38443|811
MWPMRAFHGTEHSSRWCWWCLNLR
>FUSION-ENST00000445498.5:20033-ENST00000397053.6:38443|300
WLTPVIPALREAEAGGSPEVR
>FUSION-ENST00000525037.5:8614-ENST00000519702.5:72889|277
KGYRLGK
>FUSION-ENST00000651474.1:39262-ENST00000467617.1:21129|428
MVVLFLGL
>FUSION-ENST00000651474.1:39262-ENST00000467617.1:21129|505
GCQDICNTPSWIR
>ENST00000652223.1|SNV-12117-C-T|2
MSTSLSPFYLRPPSFLR
>FUSION-ENST00000651474.1:39262-ENST00000467617.1:21129|419
YPLYSVKFFFSFF
>FUSION-ENST00000651474.1:39262-ENST00000467617.1:21129|676
YIEALLQKLGYIIFLVLK
>FUSION-ENST00000525037.5:8614-ENST00000519702.5:72889|312
MQWRDLGSLQPLPPGFKR
>ENST00000394860.3|SNV-42790-A-C|1
VTLAEQDPDELHKACSFSKPSNR
>FUSION-ENST00000651474.1:39262-ENST00000467617.1:21129|1210
MQPVETNFLGTG
>FUSION-ENST00000445498.5:20033-ENST00000397053.6:38443|186
ADCCHGEK
>FUSION-ENST00000525037.5:8614-ENST00000519702.5:72889|125
MTLCQANFCIFSRDRVSPYWPGWSR
>FUSION-ENST00000445498.5:20033-ENST00000397053.6:38443|316
HQVNSQVK
>FUSION-ENST00000651474.1:39262-ENST00000467617.1:21129|1454
LDNLSREELGVVFNYFGKFHDC
>FUSION-ENST00000651474.1:39262-ENST00000467617.1:21129|1763
SQLTATCTSWVQVILLPQPPE
>FUSION-ENST00000651474.1:39262-ENST00000467617.1:21129|827
GLHLCWKEPV
>ENST00000553407.5|MNV-17842-CA-C|5
DGDQHPDLECRHR
>ENST00000430799.7|SNV-87430-C-A|2
ALLALAKVDENHSEFTLYE
>FUSION-ENST00000651474.1:39262-ENST00000467617.1:21129|1145
EQGMYVCVEK
>FUSION-ENST00000651474.1:39262-ENST00000467617.1:21129|669
ENSSTNLVSGAKK
>FUSION-ENST00000445498.5:20033-ENST00000397053.6:38443|783
SSGRSPGAGPISHEAR
>ENST00000469287.5|SNV-4042-C-G|2
ELCGLWGVGQHLLHLQPEDPR
>FUSION-ENST00000445498.5:20033-ENST00000397053.6:38443|720
MGTISGILQAR
>ENST00000261716.7|SNV-117658-A-G|3
HQAAVEK
>FUSION-ENST00000651474.1:39262-ENST00000467617.1:21129|650
PPPRPPKMLGLQV
>ENST00000358897.8|SNV-113424-A-C|1
DTDPAPKEERPQDPLVAPMTESSAK
>FUSION-ENST00000651474.1:39262-ENST00000467617.1:21129|1042
SAKDGLGAQESQVMK
>FUSION-ENST00000445498.5:20033-ENST00000397053.6:38443|677
MSLTSSEIHAAK
>FUSION-ENST00000651474.1:39262-ENST00000467617.1:21129|249
MNFLTLGLSFSAFFHLIRDDLS
>FUSION-ENST00000651474.1:39262-ENST00000467617.1:21129|792
MANKSLCYR
>FUSION-ENST00000651474.1:39262-ENST00000467617.1:21129|493
MSKNSLYHLCYSSVNLT
>FUSION-ENST00000651474.1:39262-ENST00000467617.1:21129|1263
GFDFPAAMTRPKDPGDSESGSGQR
>ENST00000666250.1|INDEL-744231-T-TA|6
YRNRPGRGNEELDDSTGKPR
>FUSION-ENST00000651474.1:39262-ENST00000467617.1:21129|1510
MWMSLGHTNVTAFSE
>FUSION-ENST00000445498.5:20033-ENST00000397053.6:38443|655
NGLPAVHLLDLRLLVGER
>FUSION-ENST00000525037.5:8614-ENST00000519702.5:72889|279
MGHTSCTYRKGYR
>FUSION-ENST00000651474.1:39262-ENST00000467617.1:21129|1031
SAMCQVP
>FUSION-ENST00000651474.1:39262-ENST00000467617.1:21129|2022
MNLLFPEAEGLGLGQHRDWR
>FUSION-ENST00000651474.1:39262-ENST00000467617.1:21129|1119
TLLPVPCLCCTYFYPR
>FUSION-ENST00000651474.1:39262-ENST00000467617.1:21129|1003
LPGFNCWFCHLPAI
>FUSION-ENST00000651474.1:39262-ENST00000467617.1:21129|189
MPSTQHQTWHIIGA
>FUSION-ENST00000445498.5:20033-ENST00000397053.6:38443|394
TWPKPALKVVISR
>ENST00000448128.5|SNV-119367-C-A|5
RDHSNNDSEVPPDLTK
>ENST00000402544.5|SNV-307884-A-C|1
QELIIFHLSYASILFLFTPHLIEPV
>FUSION-ENST00000445498.5:20033-ENST00000397053.6:38443|773
ASALCPGEPSTFSSFK
>ENST00000371974.8|SNV-2742-T-A|7
WKLNLIAELESRVLAEPVPLPADPK
>ENST00000549489.6|SNV-126504-A-G|2
TLCMDAVQRWGK
>ENST00000296755.12|INDEL-88368-C-CA|4
KAKGEGENK
>FUSION-ENST00000445498.5:20033-ENST00000397053.6:38443|358
AQPSAAFPCHPSK
>FUSION-ENST00000445498.5:20033-ENST00000397053.6:38443|585
TLSRVPNAKQDK
>FUSION-ENST00000525037.5:8614-ENST00000519702.5:72889|77
MVSISLTS
>FUSION-ENST00000651474.1:39262-ENST00000467617.1:21129|267
CLKCSRANSCLRPLLFFVFCFWDR
>ENST00000448128.5|SNV-119367-C-A|6
KRDHSNNDSEVPPDLTK
>ENST00000514570.1|SNV-178587-C-G|2
MVLPRQTCGLFTHTILYK
>ENST00000473493.2|SNV-5438-C-T|6
MLELNALNDR
>FUSION-ENST00000509922.5:328349-ENST00000521356.5:42854|2
MVFPGGVPDAASGDCGQPEAMPR
>FUSION-ENST00000651474.1:39262-ENST00000467617.1:21129|1241
PSEAQSSLSNSLRLLAELSFLQLQD
>FUSION-ENST00000651474.1:39262-ENST00000467617.1:21129|1181
PGQDAILMSSCYLQSDER
>FUSION-ENST00000651474.1:39262-ENST00000467617.1:21129|2009
CYNPFLIGCAVDPM
>FUSION-ENST00000445498.5:20033-ENST00000397053.6:38443|266
SSLVHSAPPLKGISR
>ENST00000495388.6|SNV-821739-A-G|1
RSSSANTPCET
>FUSION-ENST00000509922.5:328349-ENST00000521356.5:42854|39
ALGRGPGGR
>FUSION-ENST00000445498.5:20033-ENST00000397053.6:38443|505
RLGLRPGSSHLCAGPSGR
>FUSION-ENST00000445498.5:20033-ENST00000397053.6:38443|227
VIGVLLP
>FUSION-ENST00000525037.5:8614-ENST00000519702.5:72889|263
VAHACNSSYSGG
>ENST00000294309.8|SNV-23775-G-C|4
VQLDSSHKQAMMQK
>FUSION-ENST00000651474.1:39262-ENST00000467617.1:21129|1674
MAVTISPIPR
>ENST00000462159.1|SNV-12550-C-T|6
MMLLSNWILHER
>FUSION-ENST00000651474.1:39262-ENST00000467617.1:21129|1329
KSIFRLVISLLK
>FUSION-ENST00000651474.1:39262-ENST00000467617.1:21129|1806
MGKVRLWLPFHPATLSR
>ENST00000533077.5|SNV-17837-C-T|4
KPRTSSWAMRK
>FUSION-ENST00000525037.5:8614-ENST00000519702.5:72889|96
ATDSSPLK
>FUSION-ENST00000651474.1:39262-ENST00000467617.1:21129|1624
KLNPFYHCLLL
>FUSION-ENST00000651474.1:39262-ENST00000467617.1:21129|912
ELNERGEDNSCRAL
>ENST00000563542.5|SNV-224853-A-G|1
MDQHGNL
>FUSION-ENST00000651474.1:39262-ENST00000467617.1:21129|1486
MAPFLDALDWTRGR
>FUSION-ENST00000651474.1:39262-ENST00000467617.1:21129|1489
LLIGLGVEPNPSWANVDLP
>ENST00000497099.1|SNV-29003-A-G|1
SSCCGETQAVRMAGTLVLQ
>FUSION-ENST00000651474.1:39262-ENST00000467617.1:21129|1108
IPYADLAPPGGQLRMGLELR
>FUSION-ENST00000525037.5:8614-ENST00000519702.5:72889|298
MGPRMGPCKVLFFLLSR
>FUSION-ENST00000651474.1:39262-ENST00000467617.1:21129|974
LLHMAHPSVAACFIK
>FUSION-ENST00000651474.1:39262-ENST00000467617.1:21129|315
DGEIRCLECQTNPLSVIPK
>ENST00000461783.7|SNV-350648-C-G|1
SVGLTVIARPPDTK
>FUSION-ENST00000445498.5:20033-ENST00000397053.6:38443|179
ACPTSRLEKEMELVPPT
>FUSION-ENST00000445498.5:20033-ENST00000397053.6:38443|156
AFSSVAGWIPPQGFHAERK
>FUSION-ENST00000651474.1:39262-ENST00000467617.1:21129|2125
GVMIGQGSVGAPRR
>ENST00000495952.5|SNV-2742-T-A|2
QPKGTEKSGV
>FUSION-ENST00000525037.5:8614-ENST00000519702.5:72889|237
IRTVHGEP
>FUSION-ENST00000651474.1:39262-ENST00000467617.1:21129|653
MPPPRPPK
>FUSION-ENST00000445498.5:20033-ENST00000397053.6:38443|713
MESLFPR
>ENST00000370363.5|SNV-25893-G-T|2
SMLLFLAWFHREHR
>FUSION-ENST00000651474.1:39262-ENST00000467617.1:21129|1999
MFVFHVITPR
>FUSION-ENST00000525037.5:8614-ENST00000519702.5:72889|102
HLYIYLLNLQGIYRTERATDSSPLK
>FUSION-ENST00000525037.5:8614-ENST00000519702.5:72889|330
EHMLGGHPVIFK
>FUSION-ENST00000651474.1:39262-ENST00000467617.1:21129|1203
WEATRNSALPWG
>FUSION-ENST00000445498.5:20033-ENST00000397053.6:38443|565
MTLAFNFLGPTQSLLGR
>FUSION-ENST00000651474.1:39262-ENST00000467617.1:21129|84
QWAFVQLGVWLFSRVGLRLGGK
>FUSION-ENST00000651474.1:39262-ENST00000467617.1:21129|922
GGGYTNG
>FUSION-ENST00000651474.1:39262-ENST00000467617.1:21129|2073
ASGHILDN
>ENST00000347486.8|SNV-33207-G-C|4
IDIEKFTADLTCRTSDLMDR
>FUSION-ENST00000651474.1:39262-ENST00000467617.1:21129|2086
MDMVPGLVAK
>FUSION-ENST00000651474.1:39262-ENST00000467617.1:21129|108
FDWVSCILTGNPTSSSSQ
>FUSION-ENST00000651474.1:39262-ENST00000467617.1:21129|2153
MEQWYPPR
>FUSION-ENST00000525037.5:8614-ENST00000519702.5:72889|313
QWRDLGSLQPLPPGFK
>FUSION-ENST00000651474.1:39262-ENST00000467617.1:21129|1209
QPVETNFLGTG
>FUSION-ENST00000445498.5:20033-ENST00000397053.6:38443|281
EAEAELLEPGR
>FUSION-ENST00000651474.1:39262-ENST00000467617.1:21129|2100
DRRHGHGAGSGCQEV
>FUSION-ENST00000651474.1:39262-ENST00000467617.1:21129|122
FEFQINMENFFSMSIFQILHRT
>FUSION-ENST00000651474.1:39262-ENST00000467617.1:21129|519
MLGEGCPRTLCIISATLL
>ENST00000613529.4|MNV-17842-CA-C|23
MKGELMDGDQHPDLECR
>FUSION-ENST00000651474.1:39262-ENST00000467617.1:21129|1773
VSLPPPFYRRR
>FUSION-ENST00000651474.1:39262-ENST00000467617.1:21129|693
MICHYLPSPPDGTL
>FUSION-ENST00000651474.1:39262-ENST00000467617.1:21129|1182
MPGQDAILMSSCYLQSDER
>FUSION-ENST00000651474.1:39262-ENST00000467617.1:21129|2072
MVVGSPWR
>FUSION-ENST00000651474.1:39262-ENST00000467617.1:21129|1143
WYVPLFGR
>FUSION-ENST00000651474.1:39262-ENST00000467617.1:21129|288
SVVSVPSTLAIQLCV
>FUSION-ENST00000651474.1:39262-ENST00000467617.1:21129|1507
SLGHTNVTAFSE
>FUSION-ENST00000651474.1:39262-ENST00000467617.1:21129|117
MSIFQILHR
>FUSION-ENST00000651474.1:39262-ENST00000467617.1:21129|279
SAPTVTNPAF
>FUSION-ENST00000651474.1:39262-ENST00000467617.1:21129|751
GEAWSYYMQPLLSPTVGWR
>FUSION-ENST00000651474.1:39262-ENST00000467617.1:21129|753
MGAKGEAWSYYMQPLLSPTVGWR
>FUSION-ENST00000651474.1:39262-ENST00000467617.1:21129|1049
DMEKKVR
>FUSION-ENST00000445498.5:20033-ENST00000397053.6:38443|354
WPRPYYYAPEAYLKIR
>FUSION-ENST00000651474.1:39262-ENST00000467617.1:21129|717
GQALCFKSGVLNLQAMDHGLLR
>ENST00000514570.1|SNV-178543-G-T|2
MFLPRQTCGLFTHTIFYK
>FUSION-ENST00000651474.1:39262-ENST00000467617.1:21129|883
VLRPLKKWGCLSFSC
>FUSION-ENST00000525037.5:8614-ENST00000519702.5:72889|290
MQHHAQLILYF
>FUSION-ENST00000445498.5:20033-ENST00000397053.6:38443|687
LIAGNGPRCEYLHHCNWQML
>ENST00000553407.5|MNV-17842-CA-C|3
ETNIQIWSAGTGTR
>FUSION-ENST00000525037.5:8614-ENST00000519702.5:72889|332
EACMEHMLGGHPVIFKGTVCYLPFL
>FUSION-ENST00000651474.1:39262-ENST00000467617.1:21129|1277
MKGGVFIPK
>FUSION-ENST00000445498.5:20033-ENST00000397053.6:38443|441
IELTKKQK
>FUSION-ENST00000651474.1:39262-ENST00000467617.1:21129|120
ENFFSMSIFQILHR
>FUSION-ENST00000651474.1:39262-ENST00000467617.1:21129|491
NSLYHLCYSSVNLT
>ENST00000651296.2|SNV-312530-G-A|1
FVVQPNNQDGIYSK
>ENST00000514570.1|SNV-178587-C-G|1
VLPRQTCGLFTHTILYK
>FUSION-ENST00000445498.5:20033-ENST00000397053.6:38443|364
TERNSISEK
>FUSION-ENST00000356937.7:2762-ENST00000378625.5:15011|70
MEDRHQCFSDR
>ENST00000497099.1|SNV-29003-A-G|9
RNPGSAHGRDAGVAVKPQGPTHQR
>FUSION-ENST00000445498.5:20033-ENST00000397053.6:38443|413
DRATALQPGRQHSSLGDR
>FUSION-ENST00000651474.1:39262-ENST00000467617.1:21129|1051
MSQIAARDMEKK
>FUSION-ENST00000651474.1:39262-ENST00000467617.1:21129|1599
ARVEWRMGK
>FUSION-ENST00000651474.1:39262-ENST00000467617.1:21129|1851
MNNRIFQSKINLVR
>FUSION-ENST00000651474.1:39262-ENST00000467617.1:21129|522
AQRGKVSFPR
>FUSION-ENST00000651474.1:39262-ENST00000467617.1:21129|1178
MSSCYLQSDER
>FUSION-ENST00000445498.5:20033-ENST00000397053.6:38443|205
LLSRLLHRK
>FUSION-ENST00000651474.1:39262-ENST00000467617.1:21129|1934
AFWENQNLR
>FUSION-ENST00000651474.1:39262-ENST00000467617.1:21129|1430
ASWLYPR
>ENST00000263967.4|SNV-70190-G-A|5
DPLSEITK
>FUSION-ENST00000651474.1:39262-ENST00000467617.1:21129|381
LSTQLYQFDK
>ENST00000342922.8|SNV-20871-G-A|5
LNRMVQSEDDAQQDIIPDVEISR
>FUSION-ENST00000445498.5:20033-ENST00000397053.6:38443|767
MPCPHWGEK
>FUSION-ENST00000651474.1:39262-ENST00000467617.1:21129|973
LLHMAHPSVAACFIKASK
>FUSION-ENST00000651474.1:39262-ENST00000467617.1:21129|807
TWQLSPFSLSLCMALPVDLSSPAKR
>FUSION-ENST00000651474.1:39262-ENST00000467617.1:21129|1988
MDSTKERHLDFCFHP
>FUSION-ENST00000651474.1:39262-ENST00000467617.1:21129|2067
VVGSPWRRSGETQS
>FUSION-ENST00000445498.5:20033-ENST00000397053.6:38443|666
KSLQFNKNN
>FUSION-ENST00000651474.1:39262-ENST00000467617.1:21129|1156
GSILLSWVLK
>FUSION-ENST00000651474.1:39262-ENST00000467617.1:21129|658
HVYTQVHRGFTAK
>FUSION-ENST00000651474.1:39262-ENST00000467617.1:21129|644
LFHNNTLFLIR
>FUSION-ENST00000651474.1:39262-ENST00000467617.1:21129|476
MCYGKHR
>FUSION-ENST00000651474.1:39262-ENST00000467617.1:21129|1300
RSGLQQGNK
>FUSION-ENST00000651474.1:39262-ENST00000467617.1:21129|1858
LGAQGTADRHHPCR
>FUSION-ENST00000651474.1:39262-ENST00000467617.1:21129|1243
MPSEAQSSLSNSLR
>FUSION-ENST00000651474.1:39262-ENST00000467617.1:21129|1807
IGTGENAAEDR
>FUSION-ENST00000445498.5:20033-ENST00000397053.6:38443|526
MCVPLRFPGACSAIR
>FUSION-ENST00000525037.5:8614-ENST00000519702.5:72889|192
GWAWWFMPVIPALR
>FUSION-ENST00000651474.1:39262-ENST00000467617.1:21129|990
RGTGDAEMTR
>FUSION-ENST00000445498.5:20033-ENST00000397053.6:38443|718
MGTISGILQARC
>FUSION-ENST00000651474.1:39262-ENST00000467617.1:21129|585
MMGYCIIFSLLPPQALR
>FUSION-ENST00000651474.1:39262-ENST00000467617.1:21129|1038
DGLGAQESQVMKGMKK
>ENST00000464233.6|SNV-1116233-C-A|4
KGLTSTYAGIRK
>FUSION-ENST00000651474.1:39262-ENST00000467617.1:21129|1932
AFWENQNLRGTLK
>FUSION-ENST00000445498.5:20033-ENST00000397053.6:38443|598
TNGSLFSAEK
>FUSION-ENST00000651474.1:39262-ENST00000467617.1:21129|1953
ACQGSYTSLGSQRVPW
>FUSION-ENST00000651474.1:39262-ENST00000467617.1:21129|289
SIPVPPHPCQR
>FUSION-ENST00000651474.1:39262-ENST00000467617.1:21129|890
RLPPRPANFLYF
>FUSION-ENST00000651474.1:39262-ENST00000467617.1:21129|234
MSHCAQPLPTLYG
>FUSION-ENST00000651474.1:39262-ENST00000467617.1:21129|1736
SHRARPNCVPFNEATR
>FUSION-ENST00000445498.5:20033-ENST00000397053.6:38443|686
CCKSRLDLWFC
>FUSION-ENST00000651474.1:39262-ENST00000467617.1:21129|1298
RSGLQQGNKYNYLYACWR
>FUSION-ENST00000651474.1:39262-ENST00000467617.1:21129|789
ANKSLCYRSLGQGLACSR
>ENST00000483413.1|SNV-7599-A-T|6
MKVNCVSVDK
>FUSION-ENST00000651474.1:39262-ENST00000467617.1:21129|9
VFLRQWLRMATHHMPLNK
>ENST00000310521.6|SNV-11859-G-C|1
TLQLLRAEHRGFQEENK
>FUSION-ENST00000651474.1:39262-ENST00000467617.1:21129|684
TSSGLPLILHYNK
>FUSION-ENST00000651474.1:39262-ENST00000467617.1:21129|1549
NSPMPHCIIFSLIHSIVKVIYN
>FUSION-ENST00000651474.1:39262-ENST00000467617.1:21129|193
MYVPFRASMPSTQHQTWHIIGA
>ENST00000522515.5|INDEL-6863-A-AA|21
MWAKKYGDIPR
>FUSION-ENST00000651474.1:39262-ENST00000467617.1:21129|1275
MKGGVFIPKALGNWELGR
>FUSION-ENST00000651474.1:39262-ENST00000467617.1:21129|1649
IISVQFPSPPVLCL
>FUSION-ENST00000445498.5:20033-ENST00000397053.6:38443|275
RAGCAGPARSSLVHSAPPLK
>FUSION-ENST00000525037.5:8614-ENST00000519702.5:72889|98
HPILFIYLFIYLFILR
>FUSION-ENST00000651474.1:39262-ENST00000467617.1:21129|1705
QILPCKAPTTAA
>ENST00000392185.8|SNV-209607-C-T|6
HFDWLYERLLVKFGSAILIPSLPDK
>FUSION-ENST00000525037.5:8614-ENST00000519702.5:72889|322
MKSVALVFCFCFCLR
>FUSION-ENST00000651474.1:39262-ENST00000467617.1:21129|66
IRPLHSSMGNR
>FUSION-ENST00000651474.1:39262-ENST00000467617.1:21129|1039
DGLGAQESQVMKGMK
>ENST00000497293.1|SNV-2894-A-C|1
SPGIIFIPGYLSYLNGTK
>FUSION-ENST00000651474.1:39262-ENST00000467617.1:21129|1835
MLYGILWKSQSFR
>ENST00000668969.1|SNV-66228-C-T|10
MVFCKYMK
>FUSION-ENST00000651474.1:39262-ENST00000467617.1:21129|822
NILFRISPPLR
>FUSION-ENST00000651474.1:39262-ENST00000467617.1:21129|429
YFVFCSWISLLR
>FUSION-ENST00000651474.1:39262-ENST00000467617.1:21129|1097
EWSRGCMYVWK
>FUSION-ENST00000651474.1:39262-ENST00000467617.1:21129|58
IHRRGVGS
>FUSION-ENST00000651474.1:39262-ENST00000467617.1:21129|1718
VSLGLGQVWQANRVGGRQSGLR
>FUSION-ENST00000651474.1:39262-ENST00000467617.1:21129|527
MVSLLHCIEREAKAQR
>ENST00000560079.7|SNV-35351-G-C|1
DEVPVEEHFPEAGTNSGSPQGARK
>ENST00000265769.9|SNV-27202-T-C|3
RVFETANYVNMLYKK
>FUSION-ENST00000445498.5:20033-ENST00000397053.6:38443|426
QGDLSSLTAGTPNKTETK
>ENST00000296755.12|INDEL-88368-C-CA|14
KTSCFKTK
>FUSION-ENST00000651474.1:39262-ENST00000467617.1:21129|1172
GKYSAHR
>FUSION-ENST00000651474.1:39262-ENST00000467617.1:21129|474
CYGKHRTEIISLNVLNNSR
>FUSION-ENST00000651474.1:39262-ENST00000467617.1:21129|314
MDGEIRCLECQTNPLSVIPKQHYSY
>FUSION-ENST00000651474.1:39262-ENST00000467617.1:21129|1778
VGGWRNLDSR
>FUSION-ENST00000651474.1:39262-ENST00000467617.1:21129|870
NDIEHLFMRLLAVCISSLEK
>FUSION-ENST00000525037.5:8614-ENST00000519702.5:72889|46
RPRPRPRRSALCPGVR
>FUSION-ENST00000651474.1:39262-ENST00000467617.1:21129|931
LGPLYCILLIRSKLLVLPICK
>FUSION-ENST00000651474.1:39262-ENST00000467617.1:21129|1339
EVCCFAVDISMRLLK
>FUSION-ENST00000651474.1:39262-ENST00000467617.1:21129|229
IFPNHQIK
>FUSION-ENST00000651474.1:39262-ENST00000467617.1:21129|1939
VPKRSCR
>FUSION-ENST00000651474.1:39262-ENST00000467617.1:21129|812
NSAHCNR
>FUSION-ENST00000651474.1:39262-ENST00000467617.1:21129|772
LVLRPRWVQS
>FUSION-ENST00000651474.1:39262-ENST00000467617.1:21129|40
LCRAYLIPLVVSSKT
>FUSION-ENST00000651474.1:39262-ENST00000467617.1:21129|1419
NYPLSADSQMQSLLGEER
>FUSION-ENST00000651474.1:39262-ENST00000467617.1:21129|895
MDIGVSNFWPL
>FUSION-ENST00000525037.5:8614-ENST00000519702.5:72889|343
TDCFFSFLFFLKLFFF
>FUSION-ENST00000651474.1:39262-ENST00000467617.1:21129|778
KCCFSQHLPRR
>ENST00000307439.10|SNV-38429-C-G|3
TEEVIKQLVQK
>FUSION-ENST00000651474.1:39262-ENST00000467617.1:21129|642
LFHNNTLFLIRSV
>FUSION-ENST00000651474.1:39262-ENST00000467617.1:21129|390
VSHCGFDLHFSSDQ
>FUSION-ENST00000445498.5:20033-ENST00000397053.6:38443|589
VGHEAVYCSTVHIV
>ENST00000497099.1|SNV-29003-A-G|3
DPGALRSSCCGETQAVRMAGTLVLQ
>FUSION-ENST00000525037.5:8614-ENST00000519702.5:72889|386
LEIDIEGHNL
>ENST00000533077.5|SNV-17837-C-T|2
TSSWAMRK
>ENST00000515644.1|SNV-499688-C-T|1
PWPPANLPAFDPLVPTGLTL
>FUSION-ENST00000651474.1:39262-ENST00000467617.1:21129|1824
TWHGWDKDRDWR
>ENST00000378230.8|SNV-9627-A-G|6
FRRLGYVSLCDNEETGCK
>ENST00000311320.9|SNV-4214-G-T|3
FRVTHPNTFGLFLYKEQGYHR
>ENST00000612439.4|SNV-359260-C-A|4
VLMKDIVTQVPQEEVKTVIR
>FUSION-ENST00000525037.5:8614-ENST00000519702.5:72889|99
TERATDSSPLKRP
>FUSION-ENST00000445498.5:20033-ENST00000397053.6:38443|583
VPNAKQDKR
>FUSION-ENST00000445498.5:20033-ENST00000397053.6:38443|759
DSGFGPSGGCWLSGR
>FUSION-ENST00000651474.1:39262-ENST00000467617.1:21129|307
SLMLMLSGVSR
>FUSION-ENST00000445498.5:20033-ENST00000397053.6:38443|616
TLKPSNGGDLGRAVPSVKWQAQPR
>ENST00000228567.7|SNV-32960-G-C|1
HDMIGEVILHNLFEVSDLSR
>FUSION-ENST00000651474.1:39262-ENST00000467617.1:21129|1513
ILGLADVLEPVHYR
>ENST00000357048.8|SNV-11185-C-A|2
TQPHCCCRSR
>FUSION-ENST00000651474.1:39262-ENST00000467617.1:21129|1530
QEVSPNFSATGK
>FUSION-ENST00000445498.5:20033-ENST00000397053.6:38443|483
LPPVLSLSR
>FUSION-ENST00000262577.6:5191-ENST00000529971.1:1778|1
AHLPTKEG
>FUSION-ENST00000445498.5:20033-ENST00000397053.6:38443|346
GASFVQEVTPWVAR
>FUSION-ENST00000651474.1:39262-ENST00000467617.1:21129|1310
HAGEFQQVPTDIFR
>FUSION-ENST00000651474.1:39262-ENST00000467617.1:21129|1666
MEQRQTVHTKPCSNCR
>FUSION-ENST00000525037.5:8614-ENST00000519702.5:72889|268
VIKELGNK
>FUSION-ENST00000651474.1:39262-ENST00000467617.1:21129|979
LFDTFIASHNCLFLW
>FUSION-ENST00000651474.1:39262-ENST00000467617.1:21129|1752
SFTLLSRLECNGAISAHR
>FUSION-ENST00000445498.5:20033-ENST00000397053.6:38443|487
NLRWGGR
>ENST00000426637.5|SNV-22050-C-T|5
AGKKVFIVYAHQEPK
>FUSION-ENST00000651474.1:39262-ENST00000467617.1:21129|1797
MKCSEIVYEFHYHPHFIGGGTEA
>FUSION-ENST00000651474.1:39262-ENST00000467617.1:21129|1235
MGFSAERTSPCVGNWVK
>ENST00000309758.6|SNV-606-G-A|1
DTGAIAGLNVLR
>FUSION-ENST00000651474.1:39262-ENST00000467617.1:21129|1841
RQHYFTFLG
>FUSION-ENST00000445498.5:20033-ENST00000397053.6:38443|787
RGSGKPWHRSSGR
>FUSION-ENST00000651474.1:39262-ENST00000467617.1:21129|1801
MQDPPTIDL
>FUSION-ENST00000651474.1:39262-ENST00000467617.1:21129|445
CHNKSSYHVLW
>FUSION-ENST00000651474.1:39262-ENST00000467617.1:21129|1338
MRLLKDNEVASGDPGK
>ENST00000310521.6|SNV-11859-G-C|3
LLQEENRTLQLLRAEHR
>FUSION-ENST00000651474.1:39262-ENST00000467617.1:21129|1761
KQESVGLF
>FUSION-ENST00000445498.5:20033-ENST00000397053.6:38443|511
GQGPRPLPRRQR
>ENST00000524530.5|SNV-20871-G-A|6
MVQSEDDAQQDIIPDVVSVGG
>ENST00000591107.6|SNV-52026-C-T|1
VECAEEALAHMGSSVFSGITLTK
>FUSION-ENST00000509922.5:328349-ENST00000521356.5:42854|35
VAAPGLR
>FUSION-ENST00000525037.5:8614-ENST00000519702.5:72889|190
GWAWWFMPVIPALREA
>FUSION-ENST00000651474.1:39262-ENST00000467617.1:21129|1456
LDNLSREELGVVFNYFGK
>FUSION-ENST00000651474.1:39262-ENST00000467617.1:21129|1130
ILAHCNLCLPSSSNSPASASR
>FUSION-ENST00000445498.5:20033-ENST00000397053.6:38443|623
MPGPQSVSKISLFC
>FUSION-ENST00000651474.1:39262-ENST00000467617.1:21129|1506
MAPFLAAAY
>FUSION-ENST00000651474.1:39262-ENST00000467617.1:21129|1621
LAGLVSNS
>FUSION-ENST00000651474.1:39262-ENST00000467617.1:21129|2095
MSSGQREWWTPVSGDQRGSK
>FUSION-ENST00000651474.1:39262-ENST00000467617.1:21129|1650
KIISVQFPSPPVLCL
>ENST00000662930.1|SNV-284547-T-C|5
EEKTTKTAEQGK
>ENST00000264363.7|SNV-178543-G-T|4
YRKGFIHNSIMFLPR
>FUSION-ENST00000445498.5:20033-ENST00000397053.6:38443|595
NLSLVAR
>FUSION-ENST00000651474.1:39262-ENST00000467617.1:21129|1856
HHPCRVQSPGEAVNGN
>FUSION-ENST00000445498.5:20033-ENST00000397053.6:38443|332
APAAAPR
>FUSION-ENST00000651474.1:39262-ENST00000467617.1:21129|1357
CGRAWWLTPVIPALWK
>FUSION-ENST00000525037.5:8614-ENST00000519702.5:72889|329
MEHMLGGHPVIFKGTVCYLPFL
>FUSION-ENST00000651474.1:39262-ENST00000467617.1:21129|1228
KSHHICK
>FUSION-ENST00000651474.1:39262-ENST00000467617.1:21129|1446
APPLDVVDWIRRR
>FUSION-ENST00000651474.1:39262-ENST00000467617.1:21129|1449
MAPPLDVVDWIRR
>ENST00000553407.5|MNV-17842-CA-C|9
SSFQGELMDGDQHPDLECRHR
>FUSION-ENST00000445498.5:20033-ENST00000397053.6:38443|443
MIELTKK
>ENST00000481739.2|SNV-119408-C-T|2
LPALRFIGLKCLEHLFFFK
>FUSION-ENST00000651474.1:39262-ENST00000467617.1:21129|41
LCRAYLIPLVVSSK
>FUSION-ENST00000651474.1:39262-ENST00000467617.1:21129|1017
YITNGHKLK
>FUSION-ENST00000651474.1:39262-ENST00000467617.1:21129|145
MLQSQLCRIT
>FUSION-ENST00000445498.5:20033-ENST00000397053.6:38443|723
LLKLKGAGGHQA
>ENST00000576985.6|SNV-9189-C-T|1
HLLTHSSEPAFLCAECGRGFQCR
>FUSION-ENST00000445498.5:20033-ENST00000397053.6:38443|553
ALDTHNR
>FUSION-ENST00000445498.5:20033-ENST00000397053.6:38443|779
MGSGWYLPAPCLSFLQ
>FUSION-ENST00000651474.1:39262-ENST00000467617.1:21129|224
MSSLFIK
>FUSION-ENST00000651474.1:39262-ENST00000467617.1:21129|553
SAKFLVSLPLCVCPSKFS
>FUSION-ENST00000651474.1:39262-ENST00000467617.1:21129|1325
LVISLLKSCR
>FUSION-ENST00000445498.5:20033-ENST00000397053.6:38443|765
MPCPHWGEKK
>FUSION-ENST00000651474.1:39262-ENST00000467617.1:21129|1090
YVWKKSTLV
>ENST00000299633.7|MNV-459-CCAAGATG-C|7
AGDLVFAR
>ENST00000347486.8|SNV-33207-G-C|1
FTADLTCRTSDLMDRNNEWK
>FUSION-ENST00000651474.1:39262-ENST00000467617.1:21129|885
SLRVLRPLKK
>FUSION-ENST00000651474.1:39262-ENST00000467617.1:21129|355
MGFHRVSQDGLDLLTS
>FUSION-ENST00000651474.1:39262-ENST00000467617.1:21129|1475
AIVCTVNRELVMNESGAERGER
>FUSION-ENST00000651474.1:39262-ENST00000467617.1:21129|264
CSRANSCLRPLLFFVFCFWDR
>FUSION-ENST00000525037.5:8614-ENST00000519702.5:72889|203
TLGKSLNFCVPVSSNVKWGNGVR
>FUSION-ENST00000651474.1:39262-ENST00000467617.1:21129|1131
MILAHCNLCLPSSSNSPASASR
>FUSION-ENST00000651474.1:39262-ENST00000467617.1:21129|776
CCFSQHLPRR
>FUSION-ENST00000445498.5:20033-ENST00000397053.6:38443|386
CKLLGRPHLLGGRR
>FUSION-ENST00000445498.5:20033-ENST00000397053.6:38443|518
GGGRAAR
>FUSION-ENST00000445498.5:20033-ENST00000397053.6:38443|702
MSTVSVWR
>FUSION-ENST00000651474.1:39262-ENST00000467617.1:21129|8
QWLRMATHHMPLNK
>FUSION-ENST00000651474.1:39262-ENST00000467617.1:21129|1052
SQIAARDMEK
>FUSION-ENST00000651474.1:39262-ENST00000467617.1:21129|461
TNRSWYINTPATSPR
>FUSION-ENST00000651474.1:39262-ENST00000467617.1:21129|1981
MTVAYEAEGTCCLGERGQPVAFSR
>FUSION-ENST00000651474.1:39262-ENST00000467617.1:21129|1326
LVISLLK
>ENST00000416281.6|SNV-17837-C-T|7
LSSTPSMLR
>FUSION-ENST00000651474.1:39262-ENST00000467617.1:21129|1949
LCLLGSRHSPASAS
>FUSION-ENST00000525037.5:8614-ENST00000519702.5:72889|47
RPRPRPRR
>FUSION-ENST00000525037.5:8614-ENST00000519702.5:72889|355
PTSALQVGKLRQR
>FUSION-ENST00000651474.1:39262-ENST00000467617.1:21129|104
PHAVGICPTWGVAFLSCGSQARW
>ENST00000409198.5|SNV-75379-C-T|3
TKVHIMPDISQIILAKANAINMSDK
>FUSION-ENST00000651474.1:39262-ENST00000467617.1:21129|453
VEKIIVAVIVYWSFSDVP
>FUSION-ENST00000651474.1:39262-ENST00000467617.1:21129|817
EFCSCCPGWSAMA
>FUSION-ENST00000445498.5:20033-ENST00000397053.6:38443|440
KQKSGLK
>ENST00000285039.12|MNV-300112-GAGG-G|4
ELVHYQQSPGEDTSLRLQEVESLR
>FUSION-ENST00000651474.1:39262-ENST00000467617.1:21129|384
YHIFFIQSIIVGHLG
>FUSION-ENST00000445498.5:20033-ENST00000397053.6:38443|512
GQGPRPLPRR
>FUSION-ENST00000651474.1:39262-ENST00000467617.1:21129|1189
ETDLYTDYR
>FUSION-ENST00000651474.1:39262-ENST00000467617.1:21129|113
MLFLVYLK
>FUSION-ENST00000651474.1:39262-ENST00000467617.1:21129|583
MMGYCIIFSLLPPQALRL
>FUSION-ENST00000651474.1:39262-ENST00000467617.1:21129|1133
NPPWFEFLSGHF
>ENST00000220751.5|INDEL-32474-A-AT|7
QLLDTTDIPRR
>ENST00000285039.12|MNV-300112-GAGG-G|1
LQEVESLRTELQRAHSER
>FUSION-ENST00000651474.1:39262-ENST00000467617.1:21129|1957
WSLALLPRLGCSGAVSAHCK
>ENST00000371974.8|SNV-2742-T-A|3
VLAEPVPLPADPKELKNLEYRPVK
>FUSION-ENST00000651474.1:39262-ENST00000467617.1:21129|85
MQWAFVQLGVWLFSRVGLRLGGK
>FUSION-ENST00000651474.1:39262-ENST00000467617.1:21129|1481
SRPKLGQ
>FUSION-ENST00000445498.5:20033-ENST00000397053.6:38443|238
MPRAGCTSRCSR
>FUSION-ENST00000525037.5:8614-ENST00000519702.5:72889|299
GPRMGPCK
>FUSION-ENST00000651474.1:39262-ENST00000467617.1:21129|1747
MLVRLVSK
>FUSION-ENST00000445498.5:20033-ENST00000397053.6:38443|357
KNTHTHTHTHK
>FUSION-ENST00000445498.5:20033-ENST00000397053.6:38443|449
RWMIELTK
>FUSION-ENST00000525037.5:8614-ENST00000519702.5:72889|379
RSTSFSFCVP
>ENST00000418766.5|INDEL-78730-C-CA|5
VSTRKNGGGLK
>FUSION-ENST00000445498.5:20033-ENST00000397053.6:38443|792
ASLAWRR
>FUSION-ENST00000651474.1:39262-ENST00000467617.1:21129|1111
VLLLLRTQSSLK
>FUSION-ENST00000651474.1:39262-ENST00000467617.1:21129|1406
MYLMFTR
>FUSION-ENST00000651474.1:39262-ENST00000467617.1:21129|624
QVILYTLFCK
>ENST00000449969.5|SNV-76188-C-T|1
GPKPGLLDSHAAGRPPARPSVSQR
>FUSION-ENST00000651474.1:39262-ENST00000467617.1:21129|1884
YVPLVFTWLTSCWRSAEHHLFR
>FUSION-ENST00000651474.1:39262-ENST00000467617.1:21129|1611
HFCLLFFK
>FUSION-ENST00000445498.5:20033-ENST00000397053.6:38443|290
NPVSSKNTK
>FUSION-ENST00000651474.1:39262-ENST00000467617.1:21129|1371
IAEHPMLSLKK
>FUSION-ENST00000651474.1:39262-ENST00000467617.1:21129|1055
VPPATDPGWIKVPLS
>ENST00000551002.5|SNV-12649-A-G|2
MAASVSTAWHSNDDDVYRAPPIDR
>ENST00000397412.8|SNV-13771-C-T|1
WQWESWSTEDKNTFFEGLYEHGK
>FUSION-ENST00000619039.4:861-ENST00000378079.3:22267|3
LFRASEPILSVLMWGVNHTEVPK
>FUSION-ENST00000651474.1:39262-ENST00000467617.1:21129|2028
MPWWVMNLLFPEAEGLGLGQHR
>ENST00000261167.7|INDEL-3767-A-AA|7
KTAHDGSSCSFKDEGSK
>FUSION-ENST00000651474.1:39262-ENST00000467617.1:21129|571
EVATCSSIGVPQYPGLGWLR
>FUSION-ENST00000445498.5:20033-ENST00000397053.6:38443|516
GGGRAARGQGPRPLPR
>FUSION-ENST00000651474.1:39262-ENST00000467617.1:21129|641
MYVYKHSHTHIYTHILW
>FUSION-ENST00000651474.1:39262-ENST00000467617.1:21129|126
MKTKTTSSVK
>FUSION-ENST00000445498.5:20033-ENST00000397053.6:38443|308
MGCMRTWAIA
>ENST00000547106.1|SNV-2250-A-G|3
MRSISAQLLRMIL
>FUSION-ENST00000651474.1:39262-ENST00000467617.1:21129|306
MSLMLMLSGVSRFFFVLYYFGFK
>FUSION-ENST00000651474.1:39262-ENST00000467617.1:21129|946
MHDHTGLIFLYF
>FUSION-ENST00000651474.1:39262-ENST00000467617.1:21129|590
AVWNSTACMDRR
>FUSION-ENST00000445498.5:20033-ENST00000397053.6:38443|611
AHLHCHSTSYLCPFPPS
>ENST00000290573.7|SNV-39179-C-G|4
LDESFLVSWTKGLK
>ENST00000220751.5|INDEL-32474-A-AT|4
RICQSYSTK
>FUSION-ENST00000651474.1:39262-ENST00000467617.1:21129|2019
NLLFPEAEGLGLGQHRDWRWL
>FUSION-ENST00000445498.5:20033-ENST00000397053.6:38443|745
MTDTLVDQGRGAPLFLWR
>FUSION-ENST00000525037.5:8614-ENST00000519702.5:72889|50
EQPDALPPRRPRPRPR
>FUSION-ENST00000651474.1:39262-ENST00000467617.1:21129|1739
YQSEVIRPPWPPK
>FUSION-ENST00000651474.1:39262-ENST00000467617.1:21129|367
LLRFLHAVTYVNCSFFFFF
>FUSION-ENST00000651474.1:39262-ENST00000467617.1:21129|458
SWYINTPATSPR
>FUSION-ENST00000651474.1:39262-ENST00000467617.1:21129|1245
VFCSESHKIEIKVLLGL
>FUSION-ENST00000651474.1:39262-ENST00000467617.1:21129|874
AELIIPFLTGLSPP
>FUSION-ENST00000651474.1:39262-ENST00000467617.1:21129|906
LSHVSVFHSFFFLRQSLALSPR
>FUSION-ENST00000651474.1:39262-ENST00000467617.1:21129|1256
CEALYMHR
>FUSION-ENST00000651474.1:39262-ENST00000467617.1:21129|941
YQYFILFFF
>FUSION-ENST00000651474.1:39262-ENST00000467617.1:21129|7
QWLRMATHHMPLNKT
>FUSION-ENST00000651474.1:39262-ENST00000467617.1:21129|332
SKTAMNIFAQDFLR
>FUSION-ENST00000445498.5:20033-ENST00000397053.6:38443|721
GAGGHQA
>FUSION-ENST00000651474.1:39262-ENST00000467617.1:21129|1883
SAEHHLFR
>FUSION-ENST00000651474.1:39262-ENST00000467617.1:21129|2090
GSKEVLEGSCGM
>FUSION-ENST00000525037.5:8614-ENST00000519702.5:72889|197
WGNGVRLTELLRIIK
>FUSION-ENST00000445498.5:20033-ENST00000397053.6:38443|762
PCPHWGEKKAR
>ENST00000467374.1|SNV-216-A-T|5
MASTVVMYLRR
>FUSION-ENST00000651474.1:39262-ENST00000467617.1:21129|1943
MGRPLPPHRAIVKVPK
>FUSION-ENST00000651474.1:39262-ENST00000467617.1:21129|1464
MRDTESSTS
>ENST00000290759.9|SNV-3770-C-T|1
SILMKQLQQQ
>ENST00000469298.5|SNV-475-C-T|2
PAPFLPGQAVGKWIYLI
>ENST00000613690.4|SNV-41751-A-G|2
AFNQSYRLTRHK
>ENST00000329713.5|SNV-655-A-G|2
KSVNMTECVPVPSSEHVAEVVGR
>FUSION-ENST00000651474.1:39262-ENST00000467617.1:21129|1584
MLKGQARVG
>FUSION-ENST00000525037.5:8614-ENST00000519702.5:72889|226
MNEICFNRHNENNILRS
>FUSION-ENST00000445498.5:20033-ENST00000397053.6:38443|628
SLSFPTASGSIR
>ENST00000361234.9|MNV-17842-CA-C|15
VKSLQQTQK
>FUSION-ENST00000651474.1:39262-ENST00000467617.1:21129|1852
NNRIFQSK
>FUSION-ENST00000651474.1:39262-ENST00000467617.1:21129|2021
NLLFPEAEGLGLGQHRDWR
>FUSION-ENST00000651474.1:39262-ENST00000467617.1:21129|951
ASVSCWL
>ENST00000524530.5|SNV-20871-G-A|4
MPSRTSSR
>FUSION-ENST00000651474.1:39262-ENST00000467617.1:21129|1058
MGRVPPATDPGWIKVPLS
>ENST00000469287.5|SNV-4042-C-G|1
ELCGLWGVGQHLLHLQPEDPRGQR
>FUSION-ENST00000525037.5:8614-ENST00000519702.5:72889|295
MGPCKVLFFLLSRIK
>FUSION-ENST00000651474.1:39262-ENST00000467617.1:21129|2085
DMVPGLVAK
>FUSION-ENST00000651474.1:39262-ENST00000467617.1:21129|1737
MSHRARPNCVPFNEATR
>FUSION-ENST00000651474.1:39262-ENST00000467617.1:21129|1785
MYEVLRNSLR
>FUSION-ENST00000651474.1:39262-ENST00000467617.1:21129|1250
MVFCSESHK
>FUSION-ENST00000525037.5:8614-ENST00000519702.5:72889|44
SALCPGVR
>FUSION-ENST00000445498.5:20033-ENST00000397053.6:38443|818
PSSAEAILPRRPQPCPAVVQEAR
>FUSION-ENST00000651474.1:39262-ENST00000467617.1:21129|1923
PCKCSLKPHSVLAPDDEIGGQR
>FUSION-ENST00000651474.1:39262-ENST00000467617.1:21129|1152
IPRGWCILGR
>ENST00000662186.1|SNV-34350-G-A|2
AKELEEEAGGAEDVGIEDLHAGR
>ENST00000612439.4|SNV-359260-C-A|3
DIVTQVPQEEVK
>ENST00000304623.13|SNV-821739-A-G|3
NEELIGK
>FUSION-ENST00000651474.1:39262-ENST00000467617.1:21129|1462
DTESSTS
>FUSION-ENST00000651474.1:39262-ENST00000467617.1:21129|451
MVSTEQR
>ENST00000311320.9|SNV-4214-G-T|1
VTHPNTFGLFLYKEQGYHR
>ENST00000359568.10|SNV-107890-G-C|2
QLRCSLER
>FUSION-ENST00000651474.1:39262-ENST00000467617.1:21129|1712
AAQSLQSSLAWPMAYKQILPCK
>FUSION-ENST00000651474.1:39262-ENST00000467617.1:21129|1471
MNESGAER
>FUSION-ENST00000651474.1:39262-ENST00000467617.1:21129|116
SIFQILHR
>FUSION-ENST00000651474.1:39262-ENST00000467617.1:21129|635
MDGLKFIPILPKGK
>ENST00000304623.13|SNV-821739-A-G|1
NEELIGKYAMRDLVHR
>FUSION-ENST00000651474.1:39262-ENST00000467617.1:21129|1014
MAVKNMDLWVR
>FUSION-ENST00000651474.1:39262-ENST00000467617.1:21129|225
IFPNHQIKMIYLKS
>FUSION-ENST00000651474.1:39262-ENST00000467617.1:21129|2123
GVMIGQGSVGAPRRQTR
>FUSION-ENST00000651474.1:39262-ENST00000467617.1:21129|258
MKSQLQQ
>FUSION-ENST00000445498.5:20033-ENST00000397053.6:38443|832
MTGVSSCALVSSFVLLDMLGPSLRL
>FUSION-ENST00000651474.1:39262-ENST00000467617.1:21129|2093
EWWTPVSGDQR
>FUSION-ENST00000651474.1:39262-ENST00000467617.1:21129|1757
MGITVFLSFSFSFLFFFLRR
>FUSION-ENST00000445498.5:20033-ENST00000397053.6:38443|269
MAPLRSSLHDREK
>FUSION-ENST00000651474.1:39262-ENST00000467617.1:21129|1986
ERHLDFCFHP
>FUSION-ENST00000651474.1:39262-ENST00000467617.1:21129|424
MRYPLYSVK
>FUSION-ENST00000651474.1:39262-ENST00000467617.1:21129|953
GLLAEFSSLWAVRLRASVSCWL
>FUSION-ENST00000651474.1:39262-ENST00000467617.1:21129|511
WSIRYLGALKGCQDICNTPSWIR
>FUSION-ENST00000651474.1:39262-ENST00000467617.1:21129|2136
CQALLWALGPAPGLFRHGAFIA
>FUSION-ENST00000651474.1:39262-ENST00000467617.1:21129|886
MSLRVLRPLKK
>FUSION-ENST00000445498.5:20033-ENST00000397053.6:38443|476
MGFHSCVWSCSRVPR
>FUSION-ENST00000651474.1:39262-ENST00000467617.1:21129|2098
HGHGAGSGCQEV
>FUSION-ENST00000619039.4:861-ENST00000378079.3:22267|4
VKLFRASEPILSVLMWGVNHTEVPK
>FUSION-ENST00000651474.1:39262-ENST00000467617.1:21129|1396
LGGRFYFISLQMR
>ENST00000477126.1|SNV-3173-G-C|1
ESASRSCGGEECSLFSADSP
>FUSION-ENST00000651474.1:39262-ENST00000467617.1:21129|1959
ESCSVAQTGVQWRGLGSL
>FUSION-ENST00000445498.5:20033-ENST00000397053.6:38443|820
PSSAEAILPR
>ENST00000666250.1|INDEL-744231-T-TA|13
SASQLSQTEAGGKKTK
>FUSION-ENST00000445498.5:20033-ENST00000397053.6:38443|274
AGCAGPAR
>FUSION-ENST00000525037.5:8614-ENST00000519702.5:72889|74
HATLAELTNCVGFNFPR
>FUSION-ENST00000651474.1:39262-ENST00000467617.1:21129|574
HIAKFPSK
>FUSION-ENST00000651474.1:39262-ENST00000467617.1:21129|1711
MAYKQILPCK
>ENST00000311351.9|INDEL-6863-A-AA|1
IHVGKKIR
>ENST00000296755.12|INDEL-88368-C-CA|13
TSCFKTK
>FUSION-ENST00000265563.13:540-ENST00000319017.5:40273|14
GDSESEEDEDLEAPPGK
>FUSION-ENST00000651474.1:39262-ENST00000467617.1:21129|1072
MVLHCFNFSLHRR
>FUSION-ENST00000651474.1:39262-ENST00000467617.1:21129|1889
MASPRFIGLVR
>ENST00000310521.6|SNV-11859-G-C|4
LLQEENRTLQLLR
>ENST00000347486.8|SNV-33207-G-C|3
FTADLTCR
>FUSION-ENST00000651474.1:39262-ENST00000467617.1:21129|1971
LPRLALISWSQAILLLQPLE
>FUSION-ENST00000651474.1:39262-ENST00000467617.1:21129|22
MVTQLGKEASVLQTQVVLTPKAR
>FUSION-ENST00000445498.5:20033-ENST00000397053.6:38443|548
RHMLEGR
>FUSION-ENST00000651474.1:39262-ENST00000467617.1:21129|959
AASCPLYCILSSVGFFFFF
>FUSION-ENST00000651474.1:39262-ENST00000467617.1:21129|472
HRTEIISLNVLNNSRTPFFR
>FUSION-ENST00000651474.1:39262-ENST00000467617.1:21129|187
NVLNFTSYQIEFFEAHFVK
>FUSION-ENST00000651474.1:39262-ENST00000467617.1:21129|321
MIRPPQPPKVVGLQA
>ENST00000416281.6|SNV-17837-C-T|4
MLRQTGWR
>FUSION-ENST00000525037.5:8614-ENST00000519702.5:72889|247
ESWVELVNEDFLEKVSVEGREGPR
>FUSION-ENST00000445498.5:20033-ENST00000397053.6:38443|257
MGVGVACWPGVPAVYPACSR
>FUSION-ENST00000445498.5:20033-ENST00000397053.6:38443|479
QGGWGCLSLVGAACSWWGLVVSGR
>ENST00000612439.4|SNV-359260-C-A|5
VLMKDIVTQVPQEEVK
>ENST00000299633.7|MNV-459-CCAAGATG-C|6
AGDLVFARATR
>FUSION-ENST00000651474.1:39262-ENST00000467617.1:21129|2020
MNLLFPEAEGLGLGQHRDWRWL
>ENST00000508006.1|SNV-933-G-T|3
SKEGVVAAAEK
>FUSION-ENST00000525037.5:8614-ENST00000519702.5:72889|375
NHHAWPNNR
>FUSION-ENST00000651474.1:39262-ENST00000467617.1:21129|1155
GSILLSWVLKDA
>FUSION-ENST00000651474.1:39262-ENST00000467617.1:21129|1800
QDPPTIDL
>ENST00000361234.9|MNV-17842-CA-C|2
IGTPGSPRR
>FUSION-ENST00000404249.8:2762-ENST00000378625.5:15011|65
HQCFSDRSSHFLTMEMEQEK
>ENST00000540447.5|SNV-13388-G-A|2
SYPIPTEYRLVR
>FUSION-ENST00000651474.1:39262-ENST00000467617.1:21129|1116
ACAHPCCSLCR
>FUSION-ENST00000651474.1:39262-ENST00000467617.1:21129|1790
MGPHHPK
>ENST00000532183.6|SNV-10183-C-G|2
AAYLQSLNSADVLKALCYPR
>FUSION-ENST00000525037.5:8614-ENST00000519702.5:72889|135
MKIMDKSPCL
>FUSION-ENST00000651474.1:39262-ENST00000467617.1:21129|301
LMLSGVSRFFFVLYYFGFK
>FUSION-ENST00000651474.1:39262-ENST00000467617.1:21129|1035
MPYIRSPELIHLA
>ENST00000469298.5|SNV-475-C-T|3
MPAPFLPGQAVGKWIYLI
>FUSION-ENST00000651474.1:39262-ENST00000467617.1:21129|1882
MRILIGYWGGGR
>FUSION-ENST00000651474.1:39262-ENST00000467617.1:21129|1695
TKSWSKLAGSSGLFIL
>FUSION-ENST00000651474.1:39262-ENST00000467617.1:21129|271
MDLSTSSPHASSLCSTSADFVR
>FUSION-ENST00000651474.1:39262-ENST00000467617.1:21129|184
MVTTGER
>FUSION-ENST00000445498.5:20033-ENST00000397053.6:38443|494
EAQGGPGSAKSSVFPRAR
>FUSION-ENST00000651474.1:39262-ENST00000467617.1:21129|972
LLHMAHPSVAACFIKASKESLLAR
>FUSION-ENST00000445498.5:20033-ENST00000397053.6:38443|669
MLPKPKRVFSLIK
>FUSION-ENST00000445498.5:20033-ENST00000397053.6:38443|808
RAFHGTEHSSR
>FUSION-ENST00000651474.1:39262-ENST00000467617.1:21129|1229
MKSHHICK
>FUSION-ENST00000651474.1:39262-ENST00000467617.1:21129|394
CSHHVVPT
>FUSION-ENST00000509922.5:328349-ENST00000521356.5:42854|42
WPPRALGR
>FUSION-ENST00000651474.1:39262-ENST00000467617.1:21129|139
GGWLIGMLLR
>FUSION-ENST00000651474.1:39262-ENST00000467617.1:21129|18
ARIYLCFAEAVIFFSDSQGK
>FUSION-ENST00000445498.5:20033-ENST00000397053.6:38443|254
HTHTHTHTQRLG
>FUSION-ENST00000445498.5:20033-ENST00000397053.6:38443|753
MELSLAPADGSQCLPLFQLPRK
>FUSION-ENST00000651474.1:39262-ENST00000467617.1:21129|873
MNDIEHLFMR
>FUSION-ENST00000651474.1:39262-ENST00000467617.1:21129|1124
CVAFLCVSLLNCRSALIVVVTLWR
>ENST00000370363.5|SNV-25893-G-T|1
SMLLFLAWFHREHRAR
>FUSION-ENST00000651474.1:39262-ENST00000467617.1:21129|1330
DNEVASGDPGKKSIFR
>ENST00000276943.2|SNV-428-A-C|1
NDNEDMKEMKENEMKPSEAR
>FUSION-ENST00000651474.1:39262-ENST00000467617.1:21129|820
ISPPLRSSYPSNCIR
>ENST00000552285.5|MNV-24302-AGAGGAG-A|3
QREMEEDEDEDEDEDEDER
>FUSION-ENST00000651474.1:39262-ENST00000467617.1:21129|1480
MAIVCTVNR
>FUSION-ENST00000445498.5:20033-ENST00000397053.6:38443|422
MSAVPLR
>ENST00000534011.5|SNV-8110-G-C|2
VWPHLALRVPAFQTLK
>ENST00000231121.3|SNV-479-C-A|2
LEELGGRLGR
>FUSION-ENST00000651474.1:39262-ENST00000467617.1:21129|667
ENSSTNLVSGAKKVR
>FUSION-ENST00000651474.1:39262-ENST00000467617.1:21129|1117
IWKDRVLLLLR
>FUSION-ENST00000651474.1:39262-ENST00000467617.1:21129|1592
ASQRRWHLSC
>FUSION-ENST00000525037.5:8614-ENST00000519702.5:72889|336
VVLNSWPQVILLPQSPKSLLTFY
>ENST00000392185.8|SNV-209607-C-T|3
FGSAILIPSLPDK
>FUSION-ENST00000651474.1:39262-ENST00000467617.1:21129|433
ASWRCWGITPPLPAAFIQ
>FUSION-ENST00000651474.1:39262-ENST00000467617.1:21129|1223
FRPQSRGGDYSGCVHQGAR
>FUSION-ENST00000525037.5:8614-ENST00000519702.5:72889|244
VSVEGREGPRFAEK
>FUSION-ENST00000525037.5:8614-ENST00000519702.5:72889|76
VSISLTS
>FUSION-ENST00000651474.1:39262-ENST00000467617.1:21129|1137
IRRTSNFLESHTF
>FUSION-ENST00000651474.1:39262-ENST00000467617.1:21129|687
MGLSSCRKTSSGLPLILHYNK
>ENST00000495388.6|SNV-821739-A-G|5
WPLRCGTWPWTSEMRSSSANTPCET
>FUSION-ENST00000445498.5:20033-ENST00000397053.6:38443|605
AANPGSTLATQPVIR
>FUSION-ENST00000445498.5:20033-ENST00000397053.6:38443|757
CWKARCEALELR
>ENST00000469141.6|SNV-65282-G-A|3
LGAKGDFPTGKSSFSITQEAQVNVR
>FUSION-ENST00000525037.5:8614-ENST00000519702.5:72889|137
CFHLFPFYFFVMWLL
>FUSION-ENST00000651474.1:39262-ENST00000467617.1:21129|1268
GGTTHIR
>ENST00000228251.9|SNV-13388-G-A|2
SQVLPHPNR
>FUSION-ENST00000525037.5:8614-ENST00000519702.5:72889|152
MVVGACNPSY
>FUSION-ENST00000651474.1:39262-ENST00000467617.1:21129|1168
YSAHRWACGRER
>ENST00000466992.1|SNV-105250-G-C|1
ALINKGIIPDLVIYLSDTENNGK
>FUSION-ENST00000651474.1:39262-ENST00000467617.1:21129|1556
MVPMFDKRSHQIFLPLGNFSSK
>FUSION-ENST00000651474.1:39262-ENST00000467617.1:21129|2112
CTYSVPGVCQALGM
>FUSION-ENST00000651474.1:39262-ENST00000467617.1:21129|1148
VCSYLFNPAASPLLELPPSRA
>FUSION-ENST00000651474.1:39262-ENST00000467617.1:21129|540
LMNIGISKR
>FUSION-ENST00000651474.1:39262-ENST00000467617.1:21129|1840
QHYFTFLG
>FUSION-ENST00000651474.1:39262-ENST00000467617.1:21129|706
PDDLPLSPITPR
>FUSION-ENST00000525037.5:8614-ENST00000519702.5:72889|117
MIAEGSFSLK
>FUSION-ENST00000445498.5:20033-ENST00000397053.6:38443|372
LAECMNERMR
>FUSION-ENST00000651474.1:39262-ENST00000467617.1:21129|652
PPPRPPK
>FUSION-ENST00000651474.1:39262-ENST00000467617.1:21129|1925
VQGISGWLLQDSLDWFGRR
>FUSION-ENST00000651474.1:39262-ENST00000467617.1:21129|957
GLLAEFSSLWAVR
>FUSION-ENST00000512044.6:328349-ENST00000521356.5:42854|6
RLAAPSQNGIPGWCSR
>FUSION-ENST00000651474.1:39262-ENST00000467617.1:21129|2035
GQIQVWSKLAR
>FUSION-ENST00000651474.1:39262-ENST00000467617.1:21129|142
MNEWIAGWMCG
>FUSION-ENST00000651474.1:39262-ENST00000467617.1:21129|2160
MVCGFFSD
>FUSION-ENST00000651474.1:39262-ENST00000467617.1:21129|543
MLMNIGISK
>FUSION-ENST00000651474.1:39262-ENST00000467617.1:21129|1018
YITNGHK
>FUSION-ENST00000651474.1:39262-ENST00000467617.1:21129|247
MQWRDHSSLQPQPPGFK
>FUSION-ENST00000651474.1:39262-ENST00000467617.1:21129|1408
MELGLREGVLLANLSI
>FUSION-ENST00000651474.1:39262-ENST00000467617.1:21129|431
MRYFVFCSWISLLR
>FUSION-ENST00000651474.1:39262-ENST00000467617.1:21129|1762
MKQESVGLF
>ENST00000416281.6|SNV-17837-C-T|1
LRQTGWRLAR
>FUSION-ENST00000651474.1:39262-ENST00000467617.1:21129|20
EASVLQTQVVLTPK
>ENST00000540447.5|SNV-13388-G-A|5
LTTWDRPLTVAHRSYPIPTEYR
>FUSION-ENST00000445498.5:20033-ENST00000397053.6:38443|740
AIALQVSQGK
>FUSION-ENST00000651474.1:39262-ENST00000467617.1:21129|1692
DARPPGSSYQTSPSGSGVRPQPPLR
>FUSION-ENST00000651474.1:39262-ENST00000467617.1:21129|1731
KLPGFGKR
>FUSION-ENST00000651474.1:39262-ENST00000467617.1:21129|1685
MNHFEGGSSSSN
>FUSION-ENST00000651474.1:39262-ENST00000467617.1:21129|560
NCLPNPVCLSNAELSDIK
>FUSION-ENST00000651474.1:39262-ENST00000467617.1:21129|724
AITISYK
>FUSION-ENST00000651474.1:39262-ENST00000467617.1:21129|1533
NEVLGRDVGR
>ENST00000296861.2|SNV-76932-C-T|1
DTVLWQVR
>ENST00000219689.11|SNV-69137-A-G|5
RMKLQNMVR
>FUSION-ENST00000525037.5:8614-ENST00000519702.5:72889|56
QVQRPPPALR
>FUSION-ENST00000445498.5:20033-ENST00000397053.6:38443|665
RVFSLIK
>FUSION-ENST00000445498.5:20033-ENST00000397053.6:38443|544
MLEGRTK
>FUSION-ENST00000651474.1:39262-ENST00000467617.1:21129|1385
MSNVTLQANEK
>ENST00000261383.3|SNV-226287-G-C|1
GVASLCQLDNSWHLSQDRK
>ENST00000493607.1|SNV-15234-G-T|1
VSRTDKSSASAPDVDDPEAFPA
>FUSION-ENST00000651474.1:39262-ENST00000467617.1:21129|657
MLARLVLNNWAQVMPPPRPPK
>FUSION-ENST00000651474.1:39262-ENST00000467617.1:21129|1146
MEQGMYVCVEK
>ENST00000553407.5|MNV-17842-CA-C|7
DGDQHPDLECR
>FUSION-ENST00000525037.5:8614-ENST00000519702.5:72889|207
DSSWRALNGYE
>FUSION-ENST00000651474.1:39262-ENST00000467617.1:21129|284
TCMQNEK
>ENST00000432886.6|SNV-71160-G-C|4
ERYVSLVMPVALFNLIDTFPFR
>ENST00000457054.6|SNV-53936-T-A|3
TLLSNLDEVK
>ENST00000424526.5|SNV-273291-A-G|3
IVHYAILGIQKWGSKLTSQSLK
>FUSION-ENST00000651474.1:39262-ENST00000467617.1:21129|611
SSSPTPASR
>FUSION-ENST00000651474.1:39262-ENST00000467617.1:21129|730
MIVSEFSQDLMIL
>FUSION-ENST00000651474.1:39262-ENST00000467617.1:21129|456
SWYINTPATSPRVVTLRCSSTP
>FUSION-ENST00000651474.1:39262-ENST00000467617.1:21129|1869
AQQTGITPAECKAQER
>FUSION-ENST00000651474.1:39262-ENST00000467617.1:21129|1818
DTLEITEF
>ENST00000261167.7|INDEL-3767-A-AA|5
TAHDGSSCSFKDEGSK
>FUSION-ENST00000525037.5:8614-ENST00000519702.5:72889|370
LFKKFSNHWR
>FUSION-ENST00000651474.1:39262-ENST00000467617.1:21129|2110
GTERHLIHPVVAFWR
>ENST00000359568.10|SNV-107890-G-C|4
STVEALHTQKRQLR
>ENST00000311320.9|SNV-4214-G-T|4
FRVTHPNTFGLFLYK
>ENST00000558437.1|SNV-1567-C-G|2
MECFRCSVCSRQLLPGDEFSLR
>FUSION-ENST00000651474.1:39262-ENST00000467617.1:21129|1502
SCDTSRWIGTAINNNCD
>FUSION-ENST00000651474.1:39262-ENST00000467617.1:21129|814
LECNGMNSAHCNR
>ENST00000540447.5|SNV-13388-G-A|4
LTTWDRPLTVAHRSYPIPTEYRLVR
>FUSION-ENST00000651474.1:39262-ENST00000467617.1:21129|1160
WEGEVCSTGGAWK
>FUSION-ENST00000651474.1:39262-ENST00000467617.1:21129|359
SSWSRYR
>FUSION-ENST00000651474.1:39262-ENST00000467617.1:21129|1753
SFTLLSR
>FUSION-ENST00000651474.1:39262-ENST00000467617.1:21129|849
MPPPGLLR
>FUSION-ENST00000651474.1:39262-ENST00000467617.1:21129|576
MCTDNLRHIAKFPSK
>FUSION-ENST00000651474.1:39262-ENST00000467617.1:21129|1423
MKNYPLSADSQMQSLLGEER
>FUSION-ENST00000651474.1:39262-ENST00000467617.1:21129|2045
SLEKIRGNTVIGCK
>FUSION-ENST00000445498.5:20033-ENST00000397053.6:38443|415
NIGRIVIICDR
>ENST00000495388.6|SNV-821739-A-G|14
ALDVRNEELIGK
>ENST00000483413.1|SNV-7598-G-T|2
NQPDSIVDEGELCFVR
>ENST00000648326.1|SNV-477-G-A|1
EAGHAMHLLKKR
>FUSION-ENST00000445498.5:20033-ENST00000397053.6:38443|693
GHGVNIYTIAIGK
>ENST00000563790.5|MNV-459-CCAAGATG-C|5
TGRPGLELLAESQNCLHICILRKR
>FUSION-ENST00000651474.1:39262-ENST00000467617.1:21129|1696
EHLGGTGLRGHFPSHLR
>FUSION-ENST00000651474.1:39262-ENST00000467617.1:21129|167
MSLFDIITKKLVPGAQFCWQK
>FUSION-ENST00000651474.1:39262-ENST00000467617.1:21129|773
RLVLRPRWVQS
>ENST00000428079.5|SNV-9627-A-G|1
SPSYVSLCDNEETGCKARELK
>FUSION-ENST00000445498.5:20033-ENST00000397053.6:38443|660
IINRKVR
>FUSION-ENST00000651474.1:39262-ENST00000467617.1:21129|961
MRAASCPLYCILSSVGFFFFF
>FUSION-ENST00000651474.1:39262-ENST00000467617.1:21129|59
MIHRRGVGS
>ENST00000358371.9|SNV-66228-C-T|1
YMKQILQGVAYLHENCVVHRDIK
>ENST00000055077.8|SNV-5438-C-T|4
ALLGPALKDAMLELNALNDR
>FUSION-ENST00000651474.1:39262-ENST00000467617.1:21129|2053
GRRIGTRPT
>FUSION-ENST00000525037.5:8614-ENST00000519702.5:72889|234
MVMNEICFNRHNENNILR
>FUSION-ENST00000651474.1:39262-ENST00000467617.1:21129|1544
MLTAFAVK
>FUSION-ENST00000651474.1:39262-ENST00000467617.1:21129|495
HMQHTILD
>ENST00000358897.8|SNV-113424-A-C|2
DTDPAPK
>FUSION-ENST00000651474.1:39262-ENST00000467617.1:21129|213
FLRMFSISHLIK
>FUSION-ENST00000525037.5:8614-ENST00000519702.5:72889|274
MYFVQGPVLR
>FUSION-ENST00000651474.1:39262-ENST00000467617.1:21129|436
ACQLDSHISAFFFLK
>FUSION-ENST00000651474.1:39262-ENST00000467617.1:21129|1641
IRLPQPPKVLGLQA
>ENST00000383812.9|SNV-11361-A-C|1
APGGAPCQPLVPPLSWENVTVDK
>FUSION-ENST00000445498.5:20033-ENST00000397053.6:38443|752
ELSLAPADGSQCLPLFQLPRK
>ENST00000040738.10|SNV-26752-G-A|1
GPMTSAASDQSDSQLEK
>ENST00000489744.1|INDEL-35695-C-CT|7
MQSQTKFTSSTAFFHR
>FUSION-ENST00000445498.5:20033-ENST00000397053.6:38443|211
QRAEFCYLVWKRPFR
>FUSION-ENST00000445498.5:20033-ENST00000397053.6:38443|162
EKPQRPGGGRPRGAGFPATPPLQIQ
>ENST00000563790.5|MNV-459-CCAAGATG-C|2
RLMNSQRAL
>FUSION-ENST00000651474.1:39262-ENST00000467617.1:21129|793
MPVCPPL
>FUSION-ENST00000651474.1:39262-ENST00000467617.1:21129|2111
MGTERHLIHPVVAFWR
>FUSION-ENST00000651474.1:39262-ENST00000467617.1:21129|4
ATHHMPLNK
>FUSION-ENST00000651474.1:39262-ENST00000467617.1:21129|1792
EKPGFKVVTTPMGPHHPK
>FUSION-ENST00000651474.1:39262-ENST00000467617.1:21129|1207
DSGSRGVNR
>FUSION-ENST00000651474.1:39262-ENST00000467617.1:21129|1006
MDLWVRLPGFNCWFCHLPAI
>FUSION-ENST00000651474.1:39262-ENST00000467617.1:21129|1061
NDCYLSHRDL
>FUSION-ENST00000651474.1:39262-ENST00000467617.1:21129|1029
DKSTPFIEGR
>FUSION-ENST00000651474.1:39262-ENST00000467617.1:21129|2091
EWWTPVSGDQRGSKEVLEGSCGM
>ENST00000347486.8|SNV-33207-G-C|5
IDIEKFTADLTCR
>FUSION-ENST00000651474.1:39262-ENST00000467617.1:21129|572
FPSKEVATCSSIGVPQYPGLGWLRR
>FUSION-ENST00000445498.5:20033-ENST00000397053.6:38443|474
MGFHSCVWSCSRVPRAM
>FUSION-ENST00000651474.1:39262-ENST00000467617.1:21129|1233
TSPCVGNWVK
>FUSION-ENST00000651474.1:39262-ENST00000467617.1:21129|1450
APPLDVVDWIR
>ENST00000477288.5|SNV-17869-T-G|1
SSLQLELSKLDKAASHLR
>FUSION-ENST00000651474.1:39262-ENST00000467617.1:21129|340
MLVLNSWAQAILLP
>ENST00000369577.8|INDEL-107070-G-GA|1
EASFPIP
>FUSION-ENST00000525037.5:8614-ENST00000519702.5:72889|84
IQFLKSLPQK
>FUSION-ENST00000651474.1:39262-ENST00000467617.1:21129|1386
VVLREEKG
>FUSION-ENST00000651474.1:39262-ENST00000467617.1:21129|939
REGRITHVGPCR
>FUSION-ENST00000651474.1:39262-ENST00000467617.1:21129|246
QWRDHSSLQPQPPGFK
>FUSION-ENST00000445498.5:20033-ENST00000397053.6:38443|549
ALDTHNRRHMLEGR
>FUSION-ENST00000651474.1:39262-ENST00000467617.1:21129|1987
DSTKERHLDFCFHP
>FUSION-ENST00000651474.1:39262-ENST00000467617.1:21129|683
TSSGLPLILHYNKLDNYFIIYHNVI
>FUSION-ENST00000651474.1:39262-ENST00000467617.1:21129|1071
VLHCFNFSLHRR
>FUSION-ENST00000445498.5:20033-ENST00000397053.6:38443|513
GQGPRPLPR
>FUSION-ENST00000651474.1:39262-ENST00000467617.1:21129|2063
GRYKCGVSLQELILVPER
>FUSION-ENST00000651474.1:39262-ENST00000467617.1:21129|175
MNKSIFKCNK
>FUSION-ENST00000651474.1:39262-ENST00000467617.1:21129|888
MSLRVLRPLK
>FUSION-ENST00000651474.1:39262-ENST00000467617.1:21129|49
MNEQVTWWAMSSVLLGTSGRLCR
>FUSION-ENST00000445498.5:20033-ENST00000397053.6:38443|403
LHLKKTK
>FUSION-ENST00000445498.5:20033-ENST00000397053.6:38443|499
WPWDSGPHSFQCPWTGPGWSR
>FUSION-ENST00000525037.5:8614-ENST00000519702.5:72889|335
MNFQGPLCSNFCYFR
>FUSION-ENST00000651474.1:39262-ENST00000467617.1:21129|1830
SQSFRALSR
>FUSION-ENST00000651474.1:39262-ENST00000467617.1:21129|1859
MLGAQGTADRHHPCR
>ENST00000370994.8|SNV-15234-G-T|2
GGRPNRVSRTDK
>FUSION-ENST00000651474.1:39262-ENST00000467617.1:21129|1944
GRPLPPHRAIVK
>FUSION-ENST00000445498.5:20033-ENST00000397053.6:38443|209
AEFCYLVWK
>FUSION-ENST00000651474.1:39262-ENST00000467617.1:21129|103
MYFNWQPYLLQLSVATAESK
>FUSION-ENST00000651474.1:39262-ENST00000467617.1:21129|1445
RAQPKLGQ
>FUSION-ENST00000651474.1:39262-ENST00000467617.1:21129|25
MVTQLGK
>FUSION-ENST00000651474.1:39262-ENST00000467617.1:21129|2032
LARADPGPREGK
>ENST00000555815.6|SNV-184184-C-G|1
TFWFNMADAAFQSLVCFSIR
>FUSION-ENST00000651474.1:39262-ENST00000467617.1:21129|534
MNIGISKRC
>ENST00000513661.5|SNV-4238-G-A|2
YQKAIADCENIR
>ENST00000473493.2|SNV-5438-C-T|3
LELNALNDRGIDVVR
>FUSION-ENST00000651474.1:39262-ENST00000467617.1:21129|1619
MDWRGTGK
>FUSION-ENST00000651474.1:39262-ENST00000467617.1:21129|1376
QENGVNPGGGACSEPR
>FUSION-ENST00000356937.7:2762-ENST00000378625.5:15011|68
MEDRHQCFSDRSSHFLTMEMEQEK
>ENST00000669386.1|SNV-31410-C-G|3
MIQKLFLQQLIAVES
>ENST00000549307.5|MNV-24302-AGAGGAG-A|1
EEDEDEDEDEDEDERQLLGEFEK
>FUSION-ENST00000525037.5:8614-ENST00000519702.5:72889|187
MPVIPALREA
>ENST00000330387.11|SNV-121608-C-G|1
VVELDRRVNTTL
>FUSION-ENST00000651474.1:39262-ENST00000467617.1:21129|1562
YQGCMTYGK
>FUSION-ENST00000651474.1:39262-ENST00000467617.1:21129|932
MLGPLYCILLIRSKLLVLPICK
>FUSION-ENST00000651474.1:39262-ENST00000467617.1:21129|1819
LSSSQGHLGLDALRDTLEITEF
>FUSION-ENST00000651474.1:39262-ENST00000467617.1:21129|1766
LVSLLSLLLPAGCSLPSGI
>FUSION-ENST00000445498.5:20033-ENST00000397053.6:38443|797
GPFLLQGFYFGFRPR
>ENST00000628904.2|SNV-168342-C-T|2
RSGMIAVPQHLGPSLQR
>FUSION-ENST00000651474.1:39262-ENST00000467617.1:21129|1505
APFLAAAY
>FUSION-ENST00000651474.1:39262-ENST00000467617.1:21129|67
MIRPLHSSMGNR
>FUSION-ENST00000445498.5:20033-ENST00000397053.6:38443|681
LVIQIKLNSALYL
>ENST00000357048.8|SNV-11185-C-A|5
VEGARTQPHCCCR
>ENST00000488683.1|SNV-52401-C-T|1
AGSDGESIGNCPFFQRLFMILWLK
>FUSION-ENST00000651474.1:39262-ENST00000467617.1:21129|1628
EFSVQWGRQAFSIETRK
>FUSION-ENST00000651474.1:39262-ENST00000467617.1:21129|1968
MPRAVLPEIQVLIAR
>FUSION-ENST00000651474.1:39262-ENST00000467617.1:21129|146
MLQSQLCR
>FUSION-ENST00000445498.5:20033-ENST00000397053.6:38443|514
AARGQGPRPLPRR
>ENST00000473493.2|SNV-5438-C-T|2
MLELNALNDRGIDVVRNK
>FUSION-ENST00000651474.1:39262-ENST00000467617.1:21129|774
RLVLRPR
>FUSION-ENST00000651474.1:39262-ENST00000467617.1:21129|1888
ASPRFIGLVR
>FUSION-ENST00000651474.1:39262-ENST00000467617.1:21129|1702
MCQSLQPRPQEREHLGGTGLR
>FUSION-ENST00000651474.1:39262-ENST00000467617.1:21129|1258
SCFSPSVSFSTWWTLSK
>FUSION-ENST00000525037.5:8614-ENST00000519702.5:72889|373
NHHAWPNNRLFK
>ENST00000358371.9|SNV-66228-C-T|2
YMKQILQGVAYLHENCVVHR
>FUSION-ENST00000265563.13:540-ENST00000319017.5:40273|15
VADAKGDSESEEDEDLEAPPGK
>FUSION-ENST00000525037.5:8614-ENST00000519702.5:72889|289
QHHAQLILYF
>ENST00000219689.11|SNV-69137-A-G|1
LQNMVRFPLTGLDMTPHVVKR
>FUSION-ENST00000651474.1:39262-ENST00000467617.1:21129|136
MDVWMNGWVAHWYAS
>ENST00000662930.1|SNV-284547-T-C|4
TTKTAEQGK
>FUSION-ENST00000445498.5:20033-ENST00000397053.6:38443|456
QSECSTVPRTESK
>ENST00000533077.5|SNV-17837-C-T|7
QTGWRLARKPR
>ENST00000482490.5|SNV-84026-G-C|6
MALWLTRVPVLPCLDQWQSK
>ENST00000347486.8|SNV-33207-G-C|6
IMKIDIEKFTADLTCR
>ENST00000304623.13|SNV-821739-A-G|6
VVCAVATALRNMALDVRNEELIGK
>FUSION-ENST00000525037.5:8614-ENST00000519702.5:72889|67
PFLPLIKPFPAPSSWK
>FUSION-ENST00000651474.1:39262-ENST00000467617.1:21129|1413
QSLLGEERNK
>ENST00000497293.1|SNV-2894-A-C|2
GKSPGIIFIPGYLSYLNGTK
>FUSION-ENST00000651474.1:39262-ENST00000467617.1:21129|1448
APPLDVVDWIRR
>FUSION-ENST00000651474.1:39262-ENST00000467617.1:21129|2007
LSGWGDWFHSIK
>FUSION-ENST00000651474.1:39262-ENST00000467617.1:21129|15
IYLCFAEAVIFFSDSQGKEGNEK
>FUSION-ENST00000651474.1:39262-ENST00000467617.1:21129|1477
AIVCTVNRELVMNESGAER
>FUSION-ENST00000445498.5:20033-ENST00000397053.6:38443|734
MSILNRCF
>ENST00000361234.9|MNV-17842-CA-C|1
IGTPGSPRRE
>FUSION-ENST00000651474.1:39262-ENST00000467617.1:21129|487
PNQTLNHVLDSAIDKQK
>FUSION-ENST00000651474.1:39262-ENST00000467617.1:21129|43
MSSVLLGTSGRLCRAYLIPLVVSSK
>FUSION-ENST00000651474.1:39262-ENST00000467617.1:21129|556
SWGAKGKSAK
>FUSION-ENST00000651474.1:39262-ENST00000467617.1:21129|488
MPNQTLNHVLDSAIDKQK
>FUSION-ENST00000651474.1:39262-ENST00000467617.1:21129|639
HSHTHIYTHILW
>FUSION-ENST00000651474.1:39262-ENST00000467617.1:21129|1691
LAGSSGLFIL
>FUSION-ENST00000445498.5:20033-ENST00000397053.6:38443|410
ATALQPGRQHSSLGDR
>ENST00000367342.8|SNV-21079-C-T|5
SLPLGREGFGRALGSR
>FUSION-ENST00000651474.1:39262-ENST00000467617.1:21129|1293
YNYLYACWRVSTGTNR
>FUSION-ENST00000525037.5:8614-ENST00000519702.5:72889|157
MSVISALWEA
>FUSION-ENST00000651474.1:39262-ENST00000467617.1:21129|385
MYHIFFIQSIIVGHLG
>FUSION-ENST00000651474.1:39262-ENST00000467617.1:21129|1025
STPFIEGRK
>FUSION-ENST00000651474.1:39262-ENST00000467617.1:21129|2105
HLIHPVVAFWRGRHLS
>FUSION-ENST00000651474.1:39262-ENST00000467617.1:21129|1297
SGLQQGNK
>FUSION-ENST00000651474.1:39262-ENST00000467617.1:21129|1781
NSLRVSLPPPFYR
>FUSION-ENST00000651474.1:39262-ENST00000467617.1:21129|852
MSPGFCLHQACLASGLLLRLRDK
>ENST00000371974.8|SNV-2742-T-A|4
VLAEPVPLPADPKELK
>FUSION-ENST00000651474.1:39262-ENST00000467617.1:21129|630
GKTYLFLIFC
>FUSION-ENST00000525037.5:8614-ENST00000519702.5:72889|243
EGPRFAEK
>ENST00000648326.1|SNV-477-G-A|7
MAQYKGTMREAGHAMHLLK
>ENST00000424526.5|SNV-273291-A-G|2
WGSKLTSQSLK
>ENST00000409198.5|SNV-75379-C-T|1
VHIMPDISQIILAKANAINMSDK
>FUSION-ENST00000525037.5:8614-ENST00000519702.5:72889|145
LDFKVGVNK
>FUSION-ENST00000525037.5:8614-ENST00000519702.5:72889|378
STSFSFCVP
>FUSION-ENST00000651474.1:39262-ENST00000467617.1:21129|2139
MCQALLWALGPAPGLFR
>FUSION-ENST00000445498.5:20033-ENST00000397053.6:38443|617
MTLKPSNGGDLGRAVPSVKWQAQPR
>FUSION-ENST00000651474.1:39262-ENST00000467617.1:21129|1901
WGEGGGSK
>ENST00000662930.1|SNV-284547-T-C|2
TAEQGKK
>FUSION-ENST00000651474.1:39262-ENST00000467617.1:21129|223
MSSLFIKNVESIR
>ENST00000489935.1|SNV-12239-C-T|2
TTPTSRTSPLASGGLWLP
>FUSION-ENST00000525037.5:8614-ENST00000519702.5:72889|57
RQVQRPPPALRSR
>FUSION-ENST00000651474.1:39262-ENST00000467617.1:21129|1689
FSGWNDGGPVDSHGL
>ENST00000055077.8|SNV-5438-C-T|1
DAMLELNALNDRGIDVVRNK
>FUSION-ENST00000445498.5:20033-ENST00000397053.6:38443|704
MLCMSTVSVWREATT
>FUSION-ENST00000651474.1:39262-ENST00000467617.1:21129|2048
SSHGGGKSLEK
>FUSION-ENST00000651474.1:39262-ENST00000467617.1:21129|1984
MNVAASV
>ENST00000369535.5|SNV-2864-A-G|1
EEYSAMRDQYMR
>FUSION-ENST00000445498.5:20033-ENST00000397053.6:38443|231
AGCTSRCSRTSK
>ENST00000482575.1|SNV-107890-G-C|1
STVEALHTQKRQL
>FUSION-ENST00000445498.5:20033-ENST00000397053.6:38443|822
TQASLTWALMPSSAEAILPR
>FUSION-ENST00000651474.1:39262-ENST00000467617.1:21129|1581
IMPLIPAWVSE
>FUSION-ENST00000651474.1:39262-ENST00000467617.1:21129|1606
RSTAGQWDR
>FUSION-ENST00000651474.1:39262-ENST00000467617.1:21129|1393
FYFISLQMRKPR
>FUSION-ENST00000651474.1:39262-ENST00000467617.1:21129|274
MGNLFDSFKEPQIPPVEGQL
>ENST00000555607.1|SNV-42095-A-G|4
SLKIILLISQIPGLLRASK
>FUSION-ENST00000651474.1:39262-ENST00000467617.1:21129|1891
SGENSDGAGHFRMASPR
>FUSION-ENST00000651474.1:39262-ENST00000467617.1:21129|471
TEIISLNVLNNSR
>FUSION-ENST00000525037.5:8614-ENST00000519702.5:72889|150
MCYKCKIHAGFQSWCEQNK
>FUSION-ENST00000651474.1:39262-ENST00000467617.1:21129|1212
MAQLNQSGSRRI
>FUSION-ENST00000651474.1:39262-ENST00000467617.1:21129|1910
RSGGGGVR
>FUSION-ENST00000651474.1:39262-ENST00000467617.1:21129|594
WSTHCDQVYVRCI
>ENST00000448128.5|SNV-119367-C-A|2
DHSNNDSEVPPDLTKR
>ENST00000648566.1|SNV-5935-A-C|4
GLDTLVESIRRAK
>FUSION-ENST00000445498.5:20033-ENST00000397053.6:38443|233
LGRCDPAALCRVIGVLLP
>FUSION-ENST00000651474.1:39262-ENST00000467617.1:21129|2127
GVMIGQGSVGAPR
>FUSION-ENST00000651474.1:39262-ENST00000467617.1:21129|1251
SESLKIVFE
>FUSION-ENST00000651474.1:39262-ENST00000467617.1:21129|197
MRLHVPK
>FUSION-ENST00000445498.5:20033-ENST00000397053.6:38443|657
VRNGLPAVHLLDLRLLVGER
>FUSION-ENST00000651474.1:39262-ENST00000467617.1:21129|402
SFAHFLMGLFISCKLG
>FUSION-ENST00000525037.5:8614-ENST00000519702.5:72889|271
YFVQGPVLRVIK
>FUSION-ENST00000651474.1:39262-ENST00000467617.1:21129|1924
MPCKCSLKPHSVLAPDDEIGGQR
>ENST00000311320.9|SNV-4214-G-T|2
VTHPNTFGLFLYK
>FUSION-ENST00000651474.1:39262-ENST00000467617.1:21129|996
VRTTKASAHSEAYIK
>ENST00000430799.7|SNV-87430-C-A|3
AARALLALAKVDENHSEFTLYE
>ENST00000342922.8|SNV-20871-G-A|2
MVQSEDDAQQDIIPDVEISRK
>FUSION-ENST00000445498.5:20033-ENST00000397053.6:38443|348
SYGEKGASFVQEVTPWVAR
>FUSION-ENST00000445498.5:20033-ENST00000397053.6:38443|220
AASGARK
>ENST00000429728.1|SNV-12078-A-T|5
VVIRGNSIFMLEALER
>FUSION-ENST00000512044.6:328349-ENST00000521356.5:42854|7
DRRLAAPSQNGIPGWCSR
>FUSION-ENST00000445498.5:20033-ENST00000397053.6:38443|450
MRWMIELTK
>FUSION-ENST00000651474.1:39262-ENST00000467617.1:21129|1740
GFLHVGEAGFEIPI
>FUSION-ENST00000651474.1:39262-ENST00000467617.1:21129|610
SSSPTPASRSFSSSIWR
>FUSION-ENST00000651474.1:39262-ENST00000467617.1:21129|55
MFSAWSFMCSCLNSH
>FUSION-ENST00000525037.5:8614-ENST00000519702.5:72889|52
SREQPDALPPRRPRPRPR
>FUSION-ENST00000651474.1:39262-ENST00000467617.1:21129|333
MSKTAMNIFAQDFLR
>FUSION-ENST00000651474.1:39262-ENST00000467617.1:21129|377
MLNIRPLSDA
>FUSION-ENST00000651474.1:39262-ENST00000467617.1:21129|563
MEGKNCLPNPVCLSNAELSDIK
>FUSION-ENST00000525037.5:8614-ENST00000519702.5:72889|171
MPLQSSLGNKIETPSQK
>FUSION-ENST00000525037.5:8614-ENST00000519702.5:72889|262
LLLVVHLAK
>FUSION-ENST00000651474.1:39262-ENST00000467617.1:21129|756
MSPPLPVVLEK
>FUSION-ENST00000651474.1:39262-ENST00000467617.1:21129|538
LMNIGISKRC
>FUSION-ENST00000525037.5:8614-ENST00000519702.5:72889|278
GHTSCTYRKGYR
>FUSION-ENST00000651474.1:39262-ENST00000467617.1:21129|832
LGSLDLISEMGLHLCWK
>FUSION-ENST00000651474.1:39262-ENST00000467617.1:21129|1541
LTAFAVKLGGR
>FUSION-ENST00000651474.1:39262-ENST00000467617.1:21129|33
MYYVLCLELHVQLFKFSLTLGGRD
>FUSION-ENST00000651474.1:39262-ENST00000467617.1:21129|1642
MIRLPQPPKVLGLQA
>FUSION-ENST00000445498.5:20033-ENST00000397053.6:38443|493
SSVFPRAR
>FUSION-ENST00000651474.1:39262-ENST00000467617.1:21129|1554
MFDKRSHQIFLPLGNFSSK
>FUSION-ENST00000651474.1:39262-ENST00000467617.1:21129|1538
LGGRGQQGK
>FUSION-ENST00000651474.1:39262-ENST00000467617.1:21129|795
RYYVTFILG
>ENST00000342922.8|SNV-20871-G-A|3
MVQSEDDAQQDIIPDVEISR
>ENST00000547106.1|SNV-2250-A-G|1
RSISAQLLRMIL
>FUSION-ENST00000651474.1:39262-ENST00000467617.1:21129|1335
LAGCGGGRL
>FUSION-ENST00000651474.1:39262-ENST00000467617.1:21129|1679
GPHVPGAINR
>FUSION-ENST00000651474.1:39262-ENST00000467617.1:21129|1560
WGESFYSS
>FUSION-ENST00000651474.1:39262-ENST00000467617.1:21129|647
MVTIISQMFLKH
>FUSION-ENST00000651474.1:39262-ENST00000467617.1:21129|1410
NKEEKITHIY
>FUSION-ENST00000445498.5:20033-ENST00000397053.6:38443|584
VPNAKQDK
>FUSION-ENST00000651474.1:39262-ENST00000467617.1:21129|596
LSFLRWSTHCDQVYVRCI
>FUSION-ENST00000651474.1:39262-ENST00000467617.1:21129|893
FIHVVACISISFFFFFETESR
>ENST00000649644.1|SNV-62707-C-G|1
GNPLSQDILNLYQDRDGTRK
>ENST00000513661.5|SNV-4238-G-A|4
EVQDLTVRYQK
>FUSION-ENST00000651474.1:39262-ENST00000467617.1:21129|649
MVTIISQMFLK
>FUSION-ENST00000445498.5:20033-ENST00000397053.6:38443|187
GLSESLYLSNARADCCHGEKR
>ENST00000296755.12|INDEL-88368-C-CA|3
AKGEGENK
>FUSION-ENST00000651474.1:39262-ENST00000467617.1:21129|1010
AAYIYYLTVSEGQEPR
>FUSION-ENST00000651474.1:39262-ENST00000467617.1:21129|1589
LSILVQQMMSHTCNLSNLGG
>FUSION-ENST00000651474.1:39262-ENST00000467617.1:21129|863
LLAVCISSLEK
>FUSION-ENST00000651474.1:39262-ENST00000467617.1:21129|460
MTNRSWYINTPATSPRVVTLR
>FUSION-ENST00000651474.1:39262-ENST00000467617.1:21129|1661
QTVHTKPCSNCRLLSK
>FUSION-ENST00000651474.1:39262-ENST00000467617.1:21129|1363
HCTPAWATERDSVSRK
>ENST00000261383.3|SNV-226287-G-C|2
GVASLCQLDNSWHLSQDR
>ENST00000055077.8|SNV-5438-C-T|3
DAMLELNALNDR
>ENST00000473493.2|SNV-5438-C-T|7
PCWNSML
>ENST00000358511.10|SNV-6729-T-C|3
VPCHLVVLTNGTSK
>FUSION-ENST00000445498.5:20033-ENST00000397053.6:38443|485
WGGRLPPVLSLSR
>FUSION-ENST00000525037.5:8614-ENST00000519702.5:72889|293
GPCKVLFFLLSRIK
>FUSION-ENST00000651474.1:39262-ENST00000467617.1:21129|960
RAASCPLYCILSSVGFFFFF
>FUSION-ENST00000651474.1:39262-ENST00000467617.1:21129|32
YYVLCLELHVQLFKFSLTLGGRD
>FUSION-ENST00000651474.1:39262-ENST00000467617.1:21129|1198
PFLCPHVIYSLMKETDLYTDYR
>FUSION-ENST00000651474.1:39262-ENST00000467617.1:21129|1153
HKIPRGWCILGR
>FUSION-ENST00000651474.1:39262-ENST00000467617.1:21129|106
PHAVGICPTWGVAFLSCGSQAR
>FUSION-ENST00000651474.1:39262-ENST00000467617.1:21129|1040
DGLGAQESQVMK
>FUSION-ENST00000445498.5:20033-ENST00000397053.6:38443|742
GAPLFLWRSCPPSPWLWR
>FUSION-ENST00000445498.5:20033-ENST00000397053.6:38443|554
MALDTHNR
>FUSION-ENST00000651474.1:39262-ENST00000467617.1:21129|1532
DVGRVILFFLESPTLADGPHVR
>FUSION-ENST00000651474.1:39262-ENST00000467617.1:21129|100
YFNWQPYLLQLSVATAESKEAALR
>FUSION-ENST00000651474.1:39262-ENST00000467617.1:21129|1307
FESLGQVS
>FUSION-ENST00000651474.1:39262-ENST00000467617.1:21129|1020
MHQRYITNGHKLK
>FUSION-ENST00000651474.1:39262-ENST00000467617.1:21129|423
RYPLYSVK
>FUSION-ENST00000445498.5:20033-ENST00000397053.6:38443|750
VHFFSCSLTSFVRPTMNDR
>FUSION-ENST00000525037.5:8614-ENST00000519702.5:72889|326
LGGHPVIFK
>FUSION-ENST00000651474.1:39262-ENST00000467617.1:21129|1308
SQETLGNSYSPKFESLGQVS
>FUSION-ENST00000651474.1:39262-ENST00000467617.1:21129|736
MWNCESIK
>FUSION-ENST00000525037.5:8614-ENST00000519702.5:72889|240
DEEVIPAIMPEQW
>FUSION-ENST00000651474.1:39262-ENST00000467617.1:21129|1516
MFYILGFIIPGNN
>FUSION-ENST00000651474.1:39262-ENST00000467617.1:21129|358
SSWSRYRHPSPCPANFLYF
>ENST00000374695.8|SNV-83023-A-T|3
LRLPQVSPADSGEFVCRVENGSGPK
>FUSION-ENST00000651474.1:39262-ENST00000467617.1:21129|821
NILFRISPPLRSSYPSNCIR
>FUSION-ENST00000651474.1:39262-ENST00000467617.1:21129|2081
DMVPGLVAKKFR
>FUSION-ENST00000651474.1:39262-ENST00000467617.1:21129|1455
MLDNLSREELGVVFNYFGKFHDC
>FUSION-ENST00000651474.1:39262-ENST00000467617.1:21129|700
VALDSYR
>FUSION-ENST00000651474.1:39262-ENST00000467617.1:21129|50
NEQVTWWAMSSVLLGTSGR
>ENST00000261716.7|SNV-117658-A-G|4
KHQAAVEKEAK
>FUSION-ENST00000651474.1:39262-ENST00000467617.1:21129|1434
KASWLYPRCC
>ENST00000666250.1|INDEL-744231-T-TA|9
EHCPKKYR
>FUSION-ENST00000651474.1:39262-ENST00000467617.1:21129|761
TGESGHKSEQPRCNF
>FUSION-ENST00000445498.5:20033-ENST00000397053.6:38443|682
MLVIQIKLNSALYL
>ENST00000296861.2|SNV-76932-C-T|2
KDTVLWQVR
>FUSION-ENST00000651474.1:39262-ENST00000467617.1:21129|1271
GGVFIPKALGNWELGRGGTTHIR
>FUSION-ENST00000651474.1:39262-ENST00000467617.1:21129|1459
QLVQLLGTSPVKPWLCGCLWVIPM
>FUSION-ENST00000651474.1:39262-ENST00000467617.1:21129|839
STGFQLPRPVSPSTPGGLETLGTLG
>FUSION-ENST00000445498.5:20033-ENST00000397053.6:38443|326
MGDELGKSRPCEPLSPELGR
>FUSION-ENST00000445498.5:20033-ENST00000397053.6:38443|695
VCSCVSLPDSELDTVRLIAGNGPR
>FUSION-ENST00000445498.5:20033-ENST00000397053.6:38443|216
TCLKPKQ
>FUSION-ENST00000651474.1:39262-ENST00000467617.1:21129|1896
GWLSGRIK
>FUSION-ENST00000651474.1:39262-ENST00000467617.1:21129|859
NVSSGPPPIKKMGLFVF
>FUSION-ENST00000445498.5:20033-ENST00000397053.6:38443|174
LSCREKVVILAVR
>ENST00000494951.1|SNV-9627-A-G|1
FFSCVLFFSYVSLCDNEETGCKAR
>FUSION-ENST00000651474.1:39262-ENST00000467617.1:21129|578
MCTDNLRHIAK
>FUSION-ENST00000445498.5:20033-ENST00000397053.6:38443|699
STVSVWREATT
>ENST00000311623.9|SNV-8317-G-A|3
FPNRPFVPSRCNHRFPFQPFY
>FUSION-ENST00000651474.1:39262-ENST00000467617.1:21129|833
RLGSLDLISEMGLHLCWKEPV
>FUSION-ENST00000445498.5:20033-ENST00000397053.6:38443|631
RPSKSLSFPTASGSIR
>FUSION-ENST00000651474.1:39262-ENST00000467617.1:21129|1638
SVLMEFSVQWGR
>FUSION-ENST00000651474.1:39262-ENST00000467617.1:21129|1618
DWRGTGK
>ENST00000515644.1|SNV-499688-C-T|2
MPWPPANLPAFDPLVPTGLTL
>FUSION-ENST00000445498.5:20033-ENST00000397053.6:38443|207
AEFCYLVWKRPFRKPLSVK
>FUSION-ENST00000525037.5:8614-ENST00000519702.5:72889|198
WGNGVRLTELLR
>ENST00000477126.1|SNV-3173-G-C|5
CCMESASR
>FUSION-ENST00000445498.5:20033-ENST00000397053.6:38443|237
PRAGCTSRCSR
>FUSION-ENST00000651474.1:39262-ENST00000467617.1:21129|1398
FTRLGGRFYFISLQMR
>FUSION-ENST00000651474.1:39262-ENST00000467617.1:21129|1675
KQLCFCLS
>FUSION-ENST00000445498.5:20033-ENST00000397053.6:38443|502
MARLGPVALQFTQSPPLCQPR
>ENST00000416281.6|SNV-17837-C-T|2
MLRQTGWRLAR
>FUSION-ENST00000445498.5:20033-ENST00000397053.6:38443|676
SLTSSEIHAAK
>FUSION-ENST00000651474.1:39262-ENST00000467617.1:21129|760
MLFLPTSSTEIGAQTK
>ENST00000549307.5|MNV-24302-AGAGGAG-A|4
MEEDEDEDEDEDEDER
>FUSION-ENST00000651474.1:39262-ENST00000467617.1:21129|867
MRLLAVCISSLEKCLFGSSAH
>FUSION-ENST00000651474.1:39262-ENST00000467617.1:21129|1213
AQLNQSGSRR
>ENST00000296755.12|INDEL-88368-C-CA|15
SSTPLSEAKKTSCFK
>FUSION-ENST00000651474.1:39262-ENST00000467617.1:21129|1635
MSVLMEFSVQWGRQAFSIETRK
>FUSION-ENST00000651474.1:39262-ENST00000467617.1:21129|1414
MQSLLGEERNK
>FUSION-ENST00000651474.1:39262-ENST00000467617.1:21129|1720
VSLGLGQVWQANRVGGR
>FUSION-ENST00000651474.1:39262-ENST00000467617.1:21129|1673
AVTISPIPR
>FUSION-ENST00000651474.1:39262-ENST00000467617.1:21129|1405
MYLMFTRLGGR
>FUSION-ENST00000651474.1:39262-ENST00000467617.1:21129|829
GLHLCWK
>FUSION-ENST00000445498.5:20033-ENST00000397053.6:38443|599
PSRTNGSLFSAEKNLSLVAR
>ENST00000432886.6|SNV-71160-G-C|3
ERYVSLVMPVALFNLIDTFPFRK
>FUSION-ENST00000651474.1:39262-ENST00000467617.1:21129|562
EGKNCLPNPVCLSNAELSDIK
>FUSION-ENST00000525037.5:8614-ENST00000519702.5:72889|291
VLFFLLSRIK
>FUSION-ENST00000651474.1:39262-ENST00000467617.1:21129|78
KEIMMVRGWCWAWWLTSAITAL
>FUSION-ENST00000445498.5:20033-ENST00000397053.6:38443|830
MLGPSLR
>ENST00000352131.7|SNV-5438-C-T|2
DAMLELNALNDSMTDGAQQALR
>ENST00000558437.1|SNV-1567-C-G|9
RARDSVYHMECFR
>FUSION-ENST00000651474.1:39262-ENST00000467617.1:21129|1815
MQLRTETLENHSSFLRR
>FUSION-ENST00000525037.5:8614-ENST00000519702.5:72889|200
SLNFCVPVSSNVKWGNGVRLTELLR
>ENST00000370363.5|SNV-25893-G-T|6
VQNRVKSMLLFLAWFHR
>FUSION-ENST00000651474.1:39262-ENST00000467617.1:21129|954
MGLLAEFSSLWAVRLRASVSCWL
>FUSION-ENST00000651474.1:39262-ENST00000467617.1:21129|1519
PSNHIIVFKVEWVK
>FUSION-ENST00000651474.1:39262-ENST00000467617.1:21129|1021
HQRYITNGHK
>ENST00000264363.7|SNV-178543-G-T|2
GFIHNSIMFLPR
>FUSION-ENST00000651474.1:39262-ENST00000467617.1:21129|536
MNIGISKR
>FUSION-ENST00000651474.1:39262-ENST00000467617.1:21129|686
GLSSCRKTSSGLPLILHYNK
>FUSION-ENST00000651474.1:39262-ENST00000467617.1:21129|382
MLSTQLYQFDK
>FUSION-ENST00000651474.1:39262-ENST00000467617.1:21129|396
SMCSHHVVPT
>FUSION-ENST00000651474.1:39262-ENST00000467617.1:21129|1612
QEAWGGGCGGVQVRNCIYQR
>ENST00000639129.1|SNV-307884-A-C|2
DPALIGSETGANHISPFLR
>FUSION-ENST00000445498.5:20033-ENST00000397053.6:38443|644
MAEYVWQK
>FUSION-ENST00000651474.1:39262-ENST00000467617.1:21129|1617
MDWRGTGKQEAWGGGCGGVQVR
>FUSION-ENST00000651474.1:39262-ENST00000467617.1:21129|441
MSWGFAYRLFHLPGSKPSIH
>ENST00000495388.6|SNV-821739-A-G|4
CGTWPWTSEMR
>FUSION-ENST00000651474.1:39262-ENST00000467617.1:21129|568
QLYRGSTIPR
>FUSION-ENST00000651474.1:39262-ENST00000467617.1:21129|212
MFLRMFSISHLIKSNSLK
>ENST00000334268.9|SNV-284547-T-C|1
TAEQEIRKEK
>ENST00000648326.1|SNV-477-G-A|4
GTMREAGHAMHLLKK
>ENST00000556300.6|SNV-418-G-A|1
AAQLVSRCGAVRAAPHSGPLVSWR
>FUSION-ENST00000651474.1:39262-ENST00000467617.1:21129|1677
DTVPFKK
>FUSION-ENST00000651474.1:39262-ENST00000467617.1:21129|263
CSRANSCLRPLLFFVFCFWDRV
>FUSION-ENST00000651474.1:39262-ENST00000467617.1:21129|994
ASAHSEAYIK
>FUSION-ENST00000445498.5:20033-ENST00000397053.6:38443|218
KTCLKPK
>FUSION-ENST00000651474.1:39262-ENST00000467617.1:21129|374
VLPRLSSR
>ENST00000666250.1|INDEL-744231-T-TA|12
KTKEHCPK
>FUSION-ENST00000525037.5:8614-ENST00000519702.5:72889|286
LVLNSQPQVSRPPWPPIVLGLQA
>FUSION-ENST00000445498.5:20033-ENST00000397053.6:38443|579
MWITSRA
>FUSION-ENST00000651474.1:39262-ENST00000467617.1:21129|1196
KETDLYTDYR
>ENST00000378230.8|SNV-9627-A-G|4
RLGYVSLCDNEETGCKAR
>FUSION-ENST00000651474.1:39262-ENST00000467617.1:21129|173
SIFKCNK
>FUSION-ENST00000445498.5:20033-ENST00000397053.6:38443|785
GSGKPWHRSSGR
>FUSION-ENST00000525037.5:8614-ENST00000519702.5:72889|325
MLGGHPVIFKGTVCYLPFL
>ENST00000304685.8|SNV-244606-G-C|3
AWLDQCAEDFREPPHFPSLQK
>FUSION-ENST00000445498.5:20033-ENST00000397053.6:38443|814
GMWPMRAFHGTEHSSRWCWWCLNLR
>FUSION-ENST00000445498.5:20033-ENST00000397053.6:38443|286
ISQAWWR
>FUSION-ENST00000651474.1:39262-ENST00000467617.1:21129|655
LVLNNWAQVMPPPRPPK
>ENST00000264382.8|SNV-69180-T-G|3
TSTAEWWAREIVDVYNEKMK
>FUSION-ENST00000651474.1:39262-ENST00000467617.1:21129|1603
STAGQWDRMAR
>FUSION-ENST00000651474.1:39262-ENST00000467617.1:21129|342
MLPMLVLNSWAQAILLP
>FUSION-ENST00000651474.1:39262-ENST00000467617.1:21129|1555
VPMFDKRSHQIFLPLGNFSSK
>FUSION-ENST00000651474.1:39262-ENST00000467617.1:21129|403
MSFAHFLMGLFISCKLG
>FUSION-ENST00000525037.5:8614-ENST00000519702.5:72889|180
MVKPSLY
>FUSION-ENST00000651474.1:39262-ENST00000467617.1:21129|1609
HFCLLFFKRQFPP
>FUSION-ENST00000525037.5:8614-ENST00000519702.5:72889|331
MEHMLGGHPVIFK
>FUSION-ENST00000651474.1:39262-ENST00000467617.1:21129|1136
MCGKNPPWFEFLSGHF
>FUSION-ENST00000651474.1:39262-ENST00000467617.1:21129|980
ILIVKLFDTFIASHNCLFLW
>FUSION-ENST00000651474.1:39262-ENST00000467617.1:21129|1767
MLVSLLSLLLPAGCSLPSGI
>FUSION-ENST00000525037.5:8614-ENST00000519702.5:72889|334
NFQGPLCSNFCYFR
>FUSION-ENST00000651474.1:39262-ENST00000467617.1:21129|703
WDSLVAGK
>FUSION-ENST00000651474.1:39262-ENST00000467617.1:21129|607
HARYKTR
>FUSION-ENST00000445498.5:20033-ENST00000397053.6:38443|193
PRESGDSGGEGEAPEAWGR
>FUSION-ENST00000445498.5:20033-ENST00000397053.6:38443|262
EKLHLRK
>FUSION-ENST00000651474.1:39262-ENST00000467617.1:21129|1962
MESCSVAQTGVQWR
>FUSION-ENST00000651474.1:39262-ENST00000467617.1:21129|1320
MICFEAFR
>FUSION-ENST00000651474.1:39262-ENST00000467617.1:21129|713
MDHGLLR
>FUSION-ENST00000651474.1:39262-ENST00000467617.1:21129|910
GEDNSCRAL
>FUSION-ENST00000525037.5:8614-ENST00000519702.5:72889|63
PFLPLIKPFPAPSSWKAAPSPERR
>FUSION-ENST00000445498.5:20033-ENST00000397053.6:38443|786
GSGKPWHR
>FUSION-ENST00000651474.1:39262-ENST00000467617.1:21129|762
MTGESGHKSEQPRCNF
>FUSION-ENST00000445498.5:20033-ENST00000397053.6:38443|568
LESQRPDQGCDLGELAHS
>FUSION-ENST00000651474.1:39262-ENST00000467617.1:21129|733
WNCESIKLLYK
>FUSION-ENST00000651474.1:39262-ENST00000467617.1:21129|1122
SALIVVVTLWRSGED
>FUSION-ENST00000651474.1:39262-ENST00000467617.1:21129|815
GFHCLSPFSFFLDGVLFLLPR
>FUSION-ENST00000651474.1:39262-ENST00000467617.1:21129|1447
MAPPLDVVDWIRRR
>FUSION-ENST00000445498.5:20033-ENST00000397053.6:38443|504
LGLRPGSSHLCAGPSGR
>FUSION-ENST00000525037.5:8614-ENST00000519702.5:72889|304
MEGNEFPR
>FUSION-ENST00000651474.1:39262-ENST00000467617.1:21129|1805
GKVRLWLPFHPATLSR
>FUSION-ENST00000651474.1:39262-ENST00000467617.1:21129|208
MFSISHLIKSNSLKLIL
>FUSION-ENST00000651474.1:39262-ENST00000467617.1:21129|60
VGNELSPAGDLWEAV
>FUSION-ENST00000445498.5:20033-ENST00000397053.6:38443|322
GHLSCSDIWAWPGLLKPSYSLK
>FUSION-ENST00000651474.1:39262-ENST00000467617.1:21129|496
PRHMQHTILD
>ENST00000320431.8|SNV-1145-T-C|2
TAWVSPQQELLR
>ENST00000305249.10|MNV-150046-CC-C|1
ATPSSLDLTSNCSSRSDSKT
>ENST00000352131.7|SNV-5438-C-T|1
DAMLELNALNDSMTDGAQQALRR
>FUSION-ENST00000651474.1:39262-ENST00000467617.1:21129|603
QPRFPVSCYPS
>ENST00000471027.1|SNV-1998-C-G|1
SGLLFWLASGWTPAFA
>FUSION-ENST00000525037.5:8614-ENST00000519702.5:72889|219
KQVWENDKDSSWR
>ENST00000648326.1|SNV-477-G-A|6
AQYKGTMREAGHAMHLLK
>FUSION-ENST00000445498.5:20033-ENST00000397053.6:38443|280
EAEAELLEPGRQR
>FUSION-ENST00000445498.5:20033-ENST00000397053.6:38443|831
TGVSSCALVSSFVLLDMLGPSLRL
>FUSION-ENST00000445498.5:20033-ENST00000397053.6:38443|242
GQWGTGRPGL
>ENST00000535009.5|SNV-23775-G-C|1
QKVRSYGSVLLSAEEFQK
>FUSION-ENST00000651474.1:39262-ENST00000467617.1:21129|399
MGLFISCKLG
>FUSION-ENST00000651474.1:39262-ENST00000467617.1:21129|1500
MLLIGPGVGPDPSWDNESIK
>FUSION-ENST00000651474.1:39262-ENST00000467617.1:21129|855
SPGFCLHQACLASGLLLR
>FUSION-ENST00000651474.1:39262-ENST00000467617.1:21129|558
TGVLLQDLSEPLTC
>FUSION-ENST00000651474.1:39262-ENST00000467617.1:21129|924
MFLDFKSCGERHIT
>FUSION-ENST00000651474.1:39262-ENST00000467617.1:21129|1093
GCMYVWKK
>ENST00000514570.1|SNV-178543-G-T|SNV-178587-C-G|1
FLPRQTCGLFTHTILYK
>ENST00000648326.1|SNV-477-G-A|2
EAGHAMHLLKK
>FUSION-ENST00000651474.1:39262-ENST00000467617.1:21129|231
DEFLNLGSQLFSIFPSHQR
>FUSION-ENST00000445498.5:20033-ENST00000397053.6:38443|654
NGLPAVHLLDLRLLVGERAE
>FUSION-ENST00000445498.5:20033-ENST00000397053.6:38443|578
MRLFTVVQYI
>FUSION-ENST00000651474.1:39262-ENST00000467617.1:21129|1412
MQSLLGEERNKEEK
>FUSION-ENST00000445498.5:20033-ENST00000397053.6:38443|807
MRAFHGTEHSSRWCWWCLNLR
>FUSION-ENST00000651474.1:39262-ENST00000467617.1:21129|293
GHMTNLFNFLINC
>ENST00000361234.9|MNV-17842-CA-C|16
YKVKSLQQTQK
>FUSION-ENST00000651474.1:39262-ENST00000467617.1:21129|688
GLSSCRK
>FUSION-ENST00000651474.1:39262-ENST00000467617.1:21129|107
MPHAVGICPTWGVAFLSCGSQAR
>FUSION-ENST00000445498.5:20033-ENST00000397053.6:38443|232
AGCTSRCSR
>FUSION-ENST00000525037.5:8614-ENST00000519702.5:72889|340
MPRVVLNSWPQVILLPQSPK
>FUSION-ENST00000651474.1:39262-ENST00000467617.1:21129|1483
APFLDALDWTRGRSRPK
>FUSION-ENST00000651474.1:39262-ENST00000467617.1:21129|664
VRNCCSKLLEESNELIQGW
>FUSION-ENST00000651474.1:39262-ENST00000467617.1:21129|1534
MNEVLGRDVGR
>ENST00000465122.5|SNV-53936-T-A|5
MQGSEVVNVLKTLLSNLDEVKK
>FUSION-ENST00000651474.1:39262-ENST00000467617.1:21129|938
EGRITHVGPCR
>FUSION-ENST00000651474.1:39262-ENST00000467617.1:21129|1303
EKSQWTKVHDLL
>FUSION-ENST00000445498.5:20033-ENST00000397053.6:38443|341
EGKQEGRTHWR
>ENST00000463132.5|SNV-34302-T-C|3
KRLETGPHQ
>ENST00000662930.1|SNV-284547-T-C|1
TAEQGKKK
>FUSION-ENST00000651474.1:39262-ENST00000467617.1:21129|608
MHARYKTR
>FUSION-ENST00000651474.1:39262-ENST00000467617.1:21129|2140
VFILGTLCFGSSRT
>FUSION-ENST00000651474.1:39262-ENST00000467617.1:21129|589
RFCNQSCMMGYCIIFSLLPPQALR
>FUSION-ENST00000651474.1:39262-ENST00000467617.1:21129|1328
SIFRLVISLLK
>FUSION-ENST00000651474.1:39262-ENST00000467617.1:21129|1115
ACAHPCCSLCRGYSVFPSFPSLLK
>FUSION-ENST00000651474.1:39262-ENST00000467617.1:21129|160
MGSGLCMSLLGLLCPALSIK
>FUSION-ENST00000525037.5:8614-ENST00000519702.5:72889|280
GHTSCTYRK
>FUSION-ENST00000651474.1:39262-ENST00000467617.1:21129|1703
CQSLQPRPQER
>FUSION-ENST00000651474.1:39262-ENST00000467617.1:21129|1147
VHSPGDGMEQGMYVCVEK
>FUSION-ENST00000651474.1:39262-ENST00000467617.1:21129|936
MLGPLYCILLIR
>FUSION-ENST00000651474.1:39262-ENST00000467617.1:21129|28
RNCKTEYFLGNG
>FUSION-ENST00000651474.1:39262-ENST00000467617.1:21129|497
MPRHMQHTILD
>FUSION-ENST00000525037.5:8614-ENST00000519702.5:72889|380
LCFDLTWWFCNGSLKRSTSFSFCVP
>FUSION-ENST00000651474.1:39262-ENST00000467617.1:21129|1973
RSCYVAQAGFDLLVSSDPLASAS
>FUSION-ENST00000651474.1:39262-ENST00000467617.1:21129|2031
ADPGPREGK
>FUSION-ENST00000445498.5:20033-ENST00000397053.6:38443|772
ASALCPGEPSTFSSFKAK
>ENST00000264382.8|SNV-69180-T-G|4
TSTAEWWAREIVDVYNEK
>FUSION-ENST00000651474.1:39262-ENST00000467617.1:21129|96
KVRVTTPSYLFCILK
>FUSION-ENST00000525037.5:8614-ENST00000519702.5:72889|165
IETPSQKKK
>FUSION-ENST00000651474.1:39262-ENST00000467617.1:21129|350
MSHSAQLPFFFLR
>FUSION-ENST00000445498.5:20033-ENST00000397053.6:38443|609
VMPPMAANPGSTLATQPVIR
>FUSION-ENST00000651474.1:39262-ENST00000467617.1:21129|797
MLFSLLGCLFFPSSSSLLLL
>FUSION-ENST00000651474.1:39262-ENST00000467617.1:21129|2008
MLSGWGDWFHSIK
>FUSION-ENST00000445498.5:20033-ENST00000397053.6:38443|662
VFSLIKIINR
>FUSION-ENST00000525037.5:8614-ENST00000519702.5:72889|297
GPRMGPCKVLFFLLSR
>FUSION-ENST00000445498.5:20033-ENST00000397053.6:38443|817
RPQPCPAVVQEAR
>ENST00000334746.10|INDEL-90218-A-AA|4
HTLEQKNRHQR
>FUSION-ENST00000445498.5:20033-ENST00000397053.6:38443|810
WPMRAFHGTEHSSRWCWWCLNLR
>FUSION-ENST00000525037.5:8614-ENST00000519702.5:72889|211
FALTDIMK
>FUSION-ENST00000525037.5:8614-ENST00000519702.5:72889|288
MDFHSCCPGWNAMA
>FUSION-ENST00000651474.1:39262-ENST00000467617.1:21129|132
MQNHLKR
>FUSION-ENST00000651474.1:39262-ENST00000467617.1:21129|643
MLFHNNTLFLIRSV
>FUSION-ENST00000445498.5:20033-ENST00000397053.6:38443|737
LFHLYPPISSQLR
>FUSION-ENST00000525037.5:8614-ENST00000519702.5:72889|385
MTYICSL
>FUSION-ENST00000651474.1:39262-ENST00000467617.1:21129|1177
SSCYLQSDER
>FUSION-ENST00000356937.7:2762-ENST00000378625.5:15011|69
EDRHQCFSDR
>ENST00000311623.9|SNV-8317-G-A|2
CNHRFPFQPFY
>FUSION-ENST00000445498.5:20033-ENST00000397053.6:38443|439
QKSGLKGK
>ENST00000549388.1|SNV-35645-T-C|4
ERSIGGALYTSSSLLCQAVETR
>ENST00000264363.7|SNV-178587-C-G|3
GFIHNSIMVLPRQTCGLFTHTILYK
>FUSION-ENST00000525037.5:8614-ENST00000519702.5:72889|374
MNHHAWPNNRLFK
>FUSION-ENST00000525037.5:8614-ENST00000519702.5:72889|95
ATDSSPLKRP
>FUSION-ENST00000651474.1:39262-ENST00000467617.1:21129|2001
DPLFYFNRPEKMFVFHVITPR
>FUSION-ENST00000651474.1:39262-ENST00000467617.1:21129|1354
AWWLTPVIPALWK
>FUSION-ENST00000651474.1:39262-ENST00000467617.1:21129|964
ASKESLLARWALITVLYDVVMR
>FUSION-ENST00000651474.1:39262-ENST00000467617.1:21129|2141
VFILGTLCFGSSR
>FUSION-ENST00000445498.5:20033-ENST00000397053.6:38443|501
ARLGPVALQFTQSPPLCQPR
>ENST00000473493.2|SNV-5438-C-T|1
LELNALNDRGIDVVRNK
>FUSION-ENST00000651474.1:39262-ENST00000467617.1:21129|39
AYLIPLVVSSK
>FUSION-ENST00000281513.10:26792-ENST00000448379.1:8787|3
TLPEPSYVERPTGWRLR
>ENST00000469141.6|SNV-65282-G-A|2
GDFPTGKSSFSITQEAQVNVR
>ENST00000426637.5|SNV-22050-C-T|6
MAGKKVFIVYAHQEPK
>FUSION-ENST00000445498.5:20033-ENST00000397053.6:38443|538
MLTVTLLSHSCLSVFTQ
>FUSION-ENST00000651474.1:39262-ENST00000467617.1:21129|1424
SHCRPMKNYPLSADSQMQSLLGEER
>FUSION-ENST00000651474.1:39262-ENST00000467617.1:21129|632
FIPILPKGK
>FUSION-ENST00000651474.1:39262-ENST00000467617.1:21129|1374
MIAEHPMLSLK
>FUSION-ENST00000651474.1:39262-ENST00000467617.1:21129|1255
CEALYMHRVIASSH
>FUSION-ENST00000651474.1:39262-ENST00000467617.1:21129|1366
SRHCTPAWATERDSVSR
>FUSION-ENST00000445498.5:20033-ENST00000397053.6:38443|253
MKGDLFINH
>FUSION-ENST00000617781.1:861-ENST00000378079.3:22267|3
WGVNHTEVPK
>ENST00000669386.1|SNV-31410-C-G|2
IQKLFLQQLIAVES
>FUSION-ENST00000651474.1:39262-ENST00000467617.1:21129|1607
KRSTAGQWDR
>FUSION-ENST00000525037.5:8614-ENST00000519702.5:72889|241
FAEKDEEVIPAIMPEQW
>FUSION-ENST00000651474.1:39262-ENST00000467617.1:21129|726
MYSLIAV
>FUSION-ENST00000651474.1:39262-ENST00000467617.1:21129|14
EGNEKLQDR
>FUSION-ENST00000651474.1:39262-ENST00000467617.1:21129|1948
HSPASAS
>ENST00000370363.5|SNV-25893-G-T|5
VKSMLLFLAWFHR
>ENST00000553407.5|MNV-17842-CA-C|11
SSFQGELMDGDQHPDLECR
>FUSION-ENST00000651474.1:39262-ENST00000467617.1:21129|846
PPPGLLRWLCGGLSSWEK
>FUSION-ENST00000651474.1:39262-ENST00000467617.1:21129|2130
PWLLAGTLDGVVYTRKCLPAIL
>FUSION-ENST00000651474.1:39262-ENST00000467617.1:21129|926
MFLDFKSCGER
>FUSION-ENST00000651474.1:39262-ENST00000467617.1:21129|907
MLSHVSVFHSFFFLRQSLALSPR
>FUSION-ENST00000651474.1:39262-ENST00000467617.1:21129|1101
CIAQGMEWSR
>FUSION-ENST00000651474.1:39262-ENST00000467617.1:21129|1787
NETRVSWAFLVGGVQAN
>FUSION-ENST00000651474.1:39262-ENST00000467617.1:21129|952
LRASVSCWL
>FUSION-ENST00000445498.5:20033-ENST00000397053.6:38443|569
HNIHGTIWWYSIISLIR
>FUSION-ENST00000651474.1:39262-ENST00000467617.1:21129|554
SAKFLVSLPLCVCPSK
>FUSION-ENST00000651474.1:39262-ENST00000467617.1:21129|259
ALSADHHGPLHLISTCFLSMFHFC
>FUSION-ENST00000445498.5:20033-ENST00000397053.6:38443|510
GRWRSLLGGPPLPR
>FUSION-ENST00000651474.1:39262-ENST00000467617.1:21129|1287
MALYTPGAVR
>ENST00000534011.5|SNV-8110-G-C|1
VPAFQTLK
>FUSION-ENST00000651474.1:39262-ENST00000467617.1:21129|595
WSTHCDQVYVR
>FUSION-ENST00000651474.1:39262-ENST00000467617.1:21129|1911
GALLERRSGGGGVR
>ENST00000263967.4|SNV-70190-G-A|8
EQLKAISTRDPLSEITK
>FUSION-ENST00000445498.5:20033-ENST00000397053.6:38443|827
MLPPPWGR
>FUSION-ENST00000651474.1:39262-ENST00000467617.1:21129|1725
MGSQFLFHVLMVSLGLGQVWQANR
>FUSION-ENST00000651474.1:39262-ENST00000467617.1:21129|1779
MVGGWRNLDSR
>FUSION-ENST00000445498.5:20033-ENST00000397053.6:38443|235
LGRCDPAALCR
>FUSION-ENST00000651474.1:39262-ENST00000467617.1:21129|270
DLSTSSPHASSLCSTSADFVR
>FUSION-ENST00000651474.1:39262-ENST00000467617.1:21129|1708
AYKQILPCKAPTTAA
>FUSION-ENST00000651474.1:39262-ENST00000467617.1:21129|2039
HGCKGQIQVWSK
>FUSION-ENST00000651474.1:39262-ENST00000467617.1:21129|806
MALPVDLSSPAK
>FUSION-ENST00000651474.1:39262-ENST00000467617.1:21129|744
HSALLGSCLPALWVQK
>FUSION-ENST00000651474.1:39262-ENST00000467617.1:21129|841
WLCGGLSSWEK
>ENST00000304623.13|SNV-821739-A-G|4
NMALDVRNEELIGKYAMR
>FUSION-ENST00000651474.1:39262-ENST00000467617.1:21129|1337
RLLKDNEVASGDPGK
>FUSION-ENST00000651474.1:39262-ENST00000467617.1:21129|1081
MGTKVLLII
>FUSION-ENST00000651474.1:39262-ENST00000467617.1:21129|616
LGRYRGIVSEK
>ENST00000285039.12|MNV-300112-GAGG-G|2
LQEVESLRTELQR
>FUSION-ENST00000651474.1:39262-ENST00000467617.1:21129|1743
LVSKYQSEVIRPPWPPK
>ENST00000406902.6|SNV-97774-A-G|2
KGNFHEIFSLTENERPLAVCENGWR
>FUSION-ENST00000525037.5:8614-ENST00000519702.5:72889|383
LCFDLTWWFCNGSLK
>FUSION-ENST00000651474.1:39262-ENST00000467617.1:21129|404
SFAHFLMGLFISCK
>ENST00000231357.7|SNV-7721-T-G|5
RPYAEGEEEEGGEEEAREEPLKSAK
>FUSION-ENST00000525037.5:8614-ENST00000519702.5:72889|360
MPTSALQVGK
>FUSION-ENST00000525037.5:8614-ENST00000519702.5:72889|236
MVMNEICFNR
>FUSION-ENST00000651474.1:39262-ENST00000467617.1:21129|80
QRKEIMMVR
>FUSION-ENST00000651474.1:39262-ENST00000467617.1:21129|1568
MRANCSSSSPWIFLLGVNLTCFMK
>ENST00000479015.1|SNV-71160-G-C|3
PVALFNLIDTFPFR
>ENST00000231121.3|SNV-479-C-A|3
LEELGGR
>FUSION-ENST00000525037.5:8614-ENST00000519702.5:72889|114
IAEGSFSLKR
>FUSION-ENST00000525037.5:8614-ENST00000519702.5:72889|48
RPRPRPR
>FUSION-ENST00000651474.1:39262-ENST00000467617.1:21129|1173
NGPVYRLSCSGGEQEL
>FUSION-ENST00000445498.5:20033-ENST00000397053.6:38443|679
MVLLIILHSDVSNTD
>FUSION-ENST00000445498.5:20033-ENST00000397053.6:38443|434
IARLLDK
>FUSION-ENST00000445498.5:20033-ENST00000397053.6:38443|606
MAANPGSTLATQPVIR
>FUSION-ENST00000651474.1:39262-ENST00000467617.1:21129|1331
DNEVASGDPGKK
>FUSION-ENST00000651474.1:39262-ENST00000467617.1:21129|918
CSKISKELNER
>FUSION-ENST00000651474.1:39262-ENST00000467617.1:21129|709
DHGLLRTGPHSRK
>ENST00000294309.8|SNV-23775-G-C|1
QAMMQKVRSYGSVLLSAEEFQK
>FUSION-ENST00000651474.1:39262-ENST00000467617.1:21129|251
MNFLTLGLSFSAFFHLIR
>FUSION-ENST00000651474.1:39262-ENST00000467617.1:21129|150
MVTPQGSSFYILCPRMLQSQLCR
>FUSION-ENST00000445498.5:20033-ENST00000397053.6:38443|506
SLLGGPPLPRR
>FUSION-ENST00000651474.1:39262-ENST00000467617.1:21129|851
SPGFCLHQACLASGLLLRLRDK
>FUSION-ENST00000651474.1:39262-ENST00000467617.1:21129|544
LYSGTHFCR
>ENST00000299633.7|MNV-459-CCAAGATG-C|11
MARPRPREYKAGDLVFAR
>FUSION-ENST00000651474.1:39262-ENST00000467617.1:21129|1886
MYVPLVFTWLTSCWRSAEHHLFR
>FUSION-ENST00000445498.5:20033-ENST00000397053.6:38443|385
LLGRPHLLGGR
>ENST00000463132.5|SNV-34302-T-C|4
MKRLETGPHQ
>FUSION-ENST00000651474.1:39262-ENST00000467617.1:21129|1261
TRPKDPGDSESGSGQR
>FUSION-ENST00000651474.1:39262-ENST00000467617.1:21129|1388
KVVLREEK
>FUSION-ENST00000651474.1:39262-ENST00000467617.1:21129|956
MGLLAEFSSLWAVRLR
>FUSION-ENST00000651474.1:39262-ENST00000467617.1:21129|1361
MLESFNR
>FUSION-ENST00000651474.1:39262-ENST00000467617.1:21129|1980
TVAYEAEGTCCLGERGQPVAFSR
>FUSION-ENST00000651474.1:39262-ENST00000467617.1:21129|1822
MVVLHQTLTAYYWK
>FUSION-ENST00000651474.1:39262-ENST00000467617.1:21129|943
LARLVSNC
>FUSION-ENST00000651474.1:39262-ENST00000467617.1:21129|984
SLCFDSFR
>FUSION-ENST00000445498.5:20033-ENST00000397053.6:38443|197
MKSASLSDGHFISLVDLECR
>FUSION-ENST00000651474.1:39262-ENST00000467617.1:21129|1044
FKGYNLML
>ENST00000263967.4|SNV-70190-G-A|3
DPLSEITKQEKDFLWSHR
>FUSION-ENST00000651474.1:39262-ENST00000467617.1:21129|1746
LVRLVSK
>FUSION-ENST00000651474.1:39262-ENST00000467617.1:21129|238
MLTAMITRQPIVR
>FUSION-ENST00000651474.1:39262-ENST00000467617.1:21129|313
DGEIRCLECQTNPLSVIPKQHYSY
>FUSION-ENST00000651474.1:39262-ENST00000467617.1:21129|742
HSALLGSCLPALWVQKVR
>ENST00000374695.8|SNV-83023-A-T|2
LPQVSPADSGEFVCR
>ENST00000334268.9|SNV-284547-T-C|2
TAEQEIRK
>ENST00000356056.10|SNV-224853-A-G|6
EALNSKNPQLHKEDGPAWK
>FUSION-ENST00000651474.1:39262-ENST00000467617.1:21129|88
QWAFVQLGVWLFSR
>FUSION-ENST00000651474.1:39262-ENST00000467617.1:21129|489
PNQTLNHVLDSAIDK
>ENST00000467374.1|SNV-216-A-T|3
MASTVVMYLRRRPRPWTR
>FUSION-ENST00000651474.1:39262-ENST00000467617.1:21129|391
MVSHCGFDLHFSSDQ
>ENST00000467374.1|SNV-216-A-T|6
ASTVVMYLR
>FUSION-ENST00000651474.1:39262-ENST00000467617.1:21129|1686
MPCDFQS
>ENST00000393693.7|SNV-933-G-T|5
DVFMKGLSMSK
>FUSION-ENST00000445498.5:20033-ENST00000397053.6:38443|331
APAAAPRGPEER
>FUSION-ENST00000445498.5:20033-ENST00000397053.6:38443|246
LPNFKSKGQWGTGRPGL
>FUSION-ENST00000651474.1:39262-ENST00000467617.1:21129|819
SSYPSNCIR
>FUSION-ENST00000651474.1:39262-ENST00000467617.1:21129|1253
HRVIASSH
>FUSION-ENST00000651474.1:39262-ENST00000467617.1:21129|930
SKLLVLPICK
>FUSION-ENST00000651474.1:39262-ENST00000467617.1:21129|415
CACDFMIEK
>FUSION-ENST00000445498.5:20033-ENST00000397053.6:38443|527
LAVFTSPTHPRPNHLVFQSPSPW
>FUSION-ENST00000445498.5:20033-ENST00000397053.6:38443|708
SHRAWPISLFSIIWMLCMSTVSVWR
>ENST00000290573.7|SNV-39179-C-G|3
LDESFLVSWTKGLKSSGVEGR
>FUSION-ENST00000651474.1:39262-ENST00000467617.1:21129|387
MEYMYHIFFIQSIIVGHLG
>FUSION-ENST00000651474.1:39262-ENST00000467617.1:21129|666
KVRNCCSK
>FUSION-ENST00000651474.1:39262-ENST00000467617.1:21129|1057
GRVPPATDPGWIKVPLS
>FUSION-ENST00000445498.5:20033-ENST00000397053.6:38443|714
YNQIIRQR
>FUSION-ENST00000651474.1:39262-ENST00000467617.1:21129|914
YISHFTYPLIC
>FUSION-ENST00000651474.1:39262-ENST00000467617.1:21129|868
RLLAVCISSLEK
>FUSION-ENST00000651474.1:39262-ENST00000467617.1:21129|825
GLKNILFR
>FUSION-ENST00000445498.5:20033-ENST00000397053.6:38443|627
SLSFPTASGSIRGHVFLLV
>FUSION-ENST00000651474.1:39262-ENST00000467617.1:21129|1636
SVLMEFSVQWGRQAFSIETR
>FUSION-ENST00000651474.1:39262-ENST00000467617.1:21129|908
LSHVSVFHSFFFLR
>FUSION-ENST00000651474.1:39262-ENST00000467617.1:21129|734
MWNCESIKLLYK
>ENST00000477288.5|SNV-17869-T-G|4
RSSLQLELSKLDK
>FUSION-ENST00000651474.1:39262-ENST00000467617.1:21129|1452
EELGVVFNYFGKFHDC
>ENST00000220751.5|INDEL-32474-A-AT|10
VRQLLDTTDIPR
>FUSION-ENST00000445498.5:20033-ENST00000397053.6:38443|574
CSIIIVQYK
>FUSION-ENST00000651474.1:39262-ENST00000467617.1:21129|1608
MKRSTAGQWDR
>FUSION-ENST00000651474.1:39262-ENST00000467617.1:21129|161
LVPGAQFCWQKWRQG
>ENST00000261716.7|SNV-117658-A-G|6
LIKKHQAAVEK
>FUSION-ENST00000651474.1:39262-ENST00000467617.1:21129|1497
APLVDTVDWTRGR
>FUSION-ENST00000651474.1:39262-ENST00000467617.1:21129|2060
CGVSLQELILVPER
>FUSION-ENST00000445498.5:20033-ENST00000397053.6:38443|748
MNDRHPS
>FUSION-ENST00000651474.1:39262-ENST00000467617.1:21129|422
MRYPLYSVKFFFSFF
>ENST00000666250.1|INDEL-744231-T-TA|1
GNEELDDSTGKPRVYRW
>FUSION-ENST00000651474.1:39262-ENST00000467617.1:21129|147
VTPQGSSFYILCPRMLQSQLCRIT
>FUSION-ENST00000651474.1:39262-ENST00000467617.1:21129|719
GQALCFK
>FUSION-ENST00000651474.1:39262-ENST00000467617.1:21129|1995
FVFHVITPRGYR
>FUSION-ENST00000445498.5:20033-ENST00000397053.6:38443|586
MTLSRVPNAKQDK
>FUSION-ENST00000651474.1:39262-ENST00000467617.1:21129|486
MPNQTLNHVLDSAIDKQKQT
>FUSION-ENST00000651474.1:39262-ENST00000467617.1:21129|17
ARIYLCFAEAVIFFSDSQGKEGNEK
>FUSION-ENST00000651474.1:39262-ENST00000467617.1:21129|1327
SIFRLVISLLKSCR
>FUSION-ENST00000525037.5:8614-ENST00000519702.5:72889|167
IETPSQK
>FUSION-ENST00000651474.1:39262-ENST00000467617.1:21129|1867
METRFGWGTGTEGNHCR
>FUSION-ENST00000651474.1:39262-ENST00000467617.1:21129|947
ELYNTCLASFT
>FUSION-ENST00000651474.1:39262-ENST00000467617.1:21129|2156
SAWLGRG
>FUSION-ENST00000525037.5:8614-ENST00000519702.5:72889|223
HNENNILRS
>FUSION-ENST00000651474.1:39262-ENST00000467617.1:21129|295
HFFFLLLLDQGSQIIYKVQVIL
>ENST00000482490.5|SNV-84026-G-C|7
RMALWLTRVPVLPCLDQWQSK
>FUSION-ENST00000525037.5:8614-ENST00000519702.5:72889|194
VSASQSC
>FUSION-ENST00000651474.1:39262-ENST00000467617.1:21129|2051
MSSHGGGK
>FUSION-ENST00000651474.1:39262-ENST00000467617.1:21129|1208
MDSGSRGVNR
>FUSION-ENST00000445498.5:20033-ENST00000397053.6:38443|176
GVGGPQGFFFCGWLDPPTRLSCREK
>FUSION-ENST00000445498.5:20033-ENST00000397053.6:38443|801
AQNILVGGAGGV
>FUSION-ENST00000651474.1:39262-ENST00000467617.1:21129|621
SHSFRNYYFN
>FUSION-ENST00000651474.1:39262-ENST00000467617.1:21129|291
TNLFNFLINC
>FUSION-ENST00000445498.5:20033-ENST00000397053.6:38443|680
LNSALYL
>FUSION-ENST00000651474.1:39262-ENST00000467617.1:21129|1484
MAPFLDALDWTRGRSRPK
>FUSION-ENST00000651474.1:39262-ENST00000467617.1:21129|2027
PWWVMNLLFPEAEGLGLGQHR
>ENST00000495388.6|SNV-821739-A-G|12
ALDVRNEELIGKYAMR
>FUSION-ENST00000445498.5:20033-ENST00000397053.6:38443|223
VSGEQGDQGFK
>FUSION-ENST00000651474.1:39262-ENST00000467617.1:21129|615
YRGIVSEK
>FUSION-ENST00000445498.5:20033-ENST00000397053.6:38443|592
TFKCGLR
>FUSION-ENST00000651474.1:39262-ENST00000467617.1:21129|272
EPQIPPVEGQL
>FUSION-ENST00000651474.1:39262-ENST00000467617.1:21129|1333
LLKDNEVASGDPGKK
>FUSION-ENST00000651474.1:39262-ENST00000467617.1:21129|125
KTKTTSSVK
>FUSION-ENST00000445498.5:20033-ENST00000397053.6:38443|546
HMLEGRTK
>FUSION-ENST00000651474.1:39262-ENST00000467617.1:21129|2118
MIGQGSVGAPRRQTR
>FUSION-ENST00000445498.5:20033-ENST00000397053.6:38443|625
MPGPQSVSK
>ENST00000495388.6|SNV-821739-A-G|7
TVWCARWPLRCGTWPWTSEMR
>FUSION-ENST00000651474.1:39262-ENST00000467617.1:21129|674
LGYIIFLVLKFYLIIHCII
>ENST00000361234.9|MNV-17842-CA-C|3
IGTPGSPR
>FUSION-ENST00000651474.1:39262-ENST00000467617.1:21129|2014
MSRILELRNWPPNPNR
>FUSION-ENST00000651474.1:39262-ENST00000467617.1:21129|1269
ALGNWELGRGGTTHIR
>FUSION-ENST00000445498.5:20033-ENST00000397053.6:38443|795
GPFLLQGFYFGFRPRSRPWVG
>FUSION-ENST00000445498.5:20033-ENST00000397053.6:38443|691
GHGVNIYTIAIGKCCK
>ENST00000418766.5|INDEL-78730-C-CA|2
NGGGLKR
>FUSION-ENST00000651474.1:39262-ENST00000467617.1:21129|1656
MSHHIRP
>FUSION-ENST00000651474.1:39262-ENST00000467617.1:21129|983
MSLCFDSFRFQI
>FUSION-ENST00000445498.5:20033-ENST00000397053.6:38443|552
MALDTHNRR
>FUSION-ENST00000445498.5:20033-ENST00000397053.6:38443|755
MELSLAPADGSQCLPLFQLPR
>ENST00000294309.8|SNV-23775-G-C|3
VQLDSSHKQAMMQKVR
>FUSION-ENST00000651474.1:39262-ENST00000467617.1:21129|1364
HCTPAWATERDSVSR
>ENST00000392185.8|SNV-209607-C-T|2
FGSAILIPSLPDKQVTGR
>FUSION-ENST00000651474.1:39262-ENST00000467617.1:21129|319
MVSGSLMDGEIR
>FUSION-ENST00000651474.1:39262-ENST00000467617.1:21129|2083
DMVPGLVAKK
>FUSION-ENST00000651474.1:39262-ENST00000467617.1:21129|1960
MESCSVAQTGVQWRGLGSL
>ENST00000334047.12|SNV-8560-G-C|1
VNVTVEHERTLVRR
>FUSION-ENST00000445498.5:20033-ENST00000397053.6:38443|653
MVYQLFTYWI
>FUSION-ENST00000445498.5:20033-ENST00000397053.6:38443|697
VCSCVSLPDSELDTVR
>FUSION-ENST00000651474.1:39262-ENST00000467617.1:21129|1050
SQIAARDMEKK
>FUSION-ENST00000445498.5:20033-ENST00000397053.6:38443|630
PSKSLSFPTASGSIR
>FUSION-ENST00000525037.5:8614-ENST00000519702.5:72889|136
FLLDSTGPLQHTTFSFGNYWVLSEK
>FUSION-ENST00000651474.1:39262-ENST00000467617.1:21129|627
HVVTIQVVFQGE
>ENST00000393693.7|SNV-933-G-T|1
GLSMSKEGVVAAAEKTK
>ENST00000666250.1|INDEL-744231-T-TA|11
TKEHCPK
>FUSION-ENST00000619039.4:861-ENST00000378079.3:22267|1
ASEPILSVLMWGVNHTEVPKNWS
>FUSION-ENST00000651474.1:39262-ENST00000467617.1:21129|1921
CSLKPHSVLAPDDEIGGQRCSVGK
>ENST00000409198.5|SNV-75379-C-T|2
VHIMPDISQIILAK
>FUSION-ENST00000525037.5:8614-ENST00000519702.5:72889|345
TDCFFSFLFFLK
>FUSION-ENST00000445498.5:20033-ENST00000397053.6:38443|727
VCNVHPKQMLLKLK
>ENST00000220751.5|INDEL-32474-A-AT|8
QLLDTTDIPR
>FUSION-ENST00000651474.1:39262-ENST00000467617.1:21129|531
MVSLLHCIER
>FUSION-ENST00000445498.5:20033-ENST00000397053.6:38443|414
DRATALQPGR
>ENST00000276943.2|SNV-428-A-C|3
NDNEDMK
>FUSION-ENST00000445498.5:20033-ENST00000397053.6:38443|610
MVMPPMAANPGSTLATQPVIR
>FUSION-ENST00000525037.5:8614-ENST00000519702.5:72889|376
MNHHAWPNNR
>FUSION-ENST00000651474.1:39262-ENST00000467617.1:21129|45
MSSVLLGTSGRLCR
>FUSION-ENST00000651474.1:39262-ENST00000467617.1:21129|749
QPLLSPTVGWR
>FUSION-ENST00000651474.1:39262-ENST00000467617.1:21129|785
SLGQGLACSRHK
>FUSION-ENST00000651474.1:39262-ENST00000467617.1:21129|1106
TQSSLKCIAQGMEWSR
>FUSION-ENST00000651474.1:39262-ENST00000467617.1:21129|535
NIGISKR
>FUSION-ENST00000445498.5:20033-ENST00000397053.6:38443|366
IDVFKFSSCGF
>FUSION-ENST00000651474.1:39262-ENST00000467617.1:21129|1545
PHCIIFSLIHSIVKVIYN
>FUSION-ENST00000525037.5:8614-ENST00000519702.5:72889|176
VAGTYNPSYLGGWGRR
>ENST00000489744.1|INDEL-35695-C-CT|12
MYGELIMDAVPDKVHFFNSFFS
>FUSION-ENST00000651474.1:39262-ENST00000467617.1:21129|1875
MSLWFSR
>FUSION-ENST00000651474.1:39262-ENST00000467617.1:21129|788
SLCYRSLGQGLACSR
>FUSION-ENST00000651474.1:39262-ENST00000467617.1:21129|1559
MVPMFDK
>FUSION-ENST00000651474.1:39262-ENST00000467617.1:21129|836
MRLGSLDLISEMGLHLCWK
>FUSION-ENST00000651474.1:39262-ENST00000467617.1:21129|711
DHGLLRTGPHSR
>FUSION-ENST00000445498.5:20033-ENST00000397053.6:38443|754
ELSLAPADGSQCLPLFQLPR
>FUSION-ENST00000651474.1:39262-ENST00000467617.1:21129|1266
MFWYNTCFYK
>FUSION-ENST00000651474.1:39262-ENST00000467617.1:21129|1629
MEFSVQWGRQAFSIETRK
>FUSION-ENST00000525037.5:8614-ENST00000519702.5:72889|362
MPVIPALWEAEAGGSPEVR
>FUSION-ENST00000445498.5:20033-ENST00000397053.6:38443|794
MASLAWR
>FUSION-ENST00000651474.1:39262-ENST00000467617.1:21129|1004
LCPLLQNLL
>FUSION-ENST00000445498.5:20033-ENST00000397053.6:38443|533
AGFCLPAQCIEITPSWSPPQSF
>FUSION-ENST00000651474.1:39262-ENST00000467617.1:21129|1075
MVIFTIS
>FUSION-ENST00000651474.1:39262-ENST00000467617.1:21129|1367
SRHCTPAWATER
>ENST00000347486.8|SNV-33207-G-C|2
FTADLTCRTSDLMDR
>FUSION-ENST00000445498.5:20033-ENST00000397053.6:38443|596
TNGSLFSAEKNLSLVARTFK
>FUSION-ENST00000651474.1:39262-ENST00000467617.1:21129|203
KKVSVTPLLI
>FUSION-ENST00000651474.1:39262-ENST00000467617.1:21129|1023
KWEQRCC
>FUSION-ENST00000651474.1:39262-ENST00000467617.1:21129|694
RKLRPPNF
>FUSION-ENST00000651474.1:39262-ENST00000467617.1:21129|206
FSISHLIKSNSLK
>FUSION-ENST00000651474.1:39262-ENST00000467617.1:21129|1694
GHFPSHLR
>ENST00000466960.5|SNV-42790-A-C|2
IYITCHLKVTLAEQDPDELHK
>FUSION-ENST00000445498.5:20033-ENST00000397053.6:38443|309
FLNSVPVAFKIGRK
>FUSION-ENST00000525037.5:8614-ENST00000519702.5:72889|177
MVAGTYNPSYLGGWGRR
>FUSION-ENST00000651474.1:39262-ENST00000467617.1:21129|1721
MVSLGLGQVWQANRVGGR
>ENST00000495952.5|SNV-2742-T-A|4
QPKGTEK
>ENST00000553407.5|MNV-17842-CA-C|6
MDGDQHPDLECRHR
>FUSION-ENST00000525037.5:8614-ENST00000519702.5:72889|113
MIAEGSFSLKRNK
>FUSION-ENST00000651474.1:39262-ENST00000467617.1:21129|1668
PFSCLSLPSSWDYR
>FUSION-ENST00000445498.5:20033-ENST00000397053.6:38443|190
ESGDSGGEGEAPEAWGR
>FUSION-ENST00000651474.1:39262-ENST00000467617.1:21129|1082
KVSGGGMCHFLADTVR
>FUSION-ENST00000445498.5:20033-ENST00000397053.6:38443|206
LLSRLLHR
>FUSION-ENST00000525037.5:8614-ENST00000519702.5:72889|344
MTDCFFSFLFFLKLFFF
>FUSION-ENST00000651474.1:39262-ENST00000467617.1:21129|71
GGSLEPNQEFETSLGNTVRPHLYK
>ENST00000497099.1|SNV-29003-A-G|5
LPSRDPGALRSSCCGETQAVR
>FUSION-ENST00000525037.5:8614-ENST00000519702.5:72889|195
MVSASQSC
>FUSION-ENST00000651474.1:39262-ENST00000467617.1:21129|704
PDDLPLSPITPRWDSLVAGK
>FUSION-ENST00000651474.1:39262-ENST00000467617.1:21129|1786
VSWAFLVGGVQAN
>FUSION-ENST00000651474.1:39262-ENST00000467617.1:21129|1460
AHLKPSQ
>FUSION-ENST00000651474.1:39262-ENST00000467617.1:21129|1005
DLWVRLPGFNCWFCHLPAI
>FUSION-ENST00000651474.1:39262-ENST00000467617.1:21129|48
NEQVTWWAMSSVLLGTSGRLCR
>FUSION-ENST00000445498.5:20033-ENST00000397053.6:38443|618
TLKPSNGGDLGRAVPSVK
>ENST00000334746.10|INDEL-90218-A-AA|1
STGISGFL
>ENST00000533902.2|SNV-160208-G-C|3
IHQSVGTLLPRVKSFGTPNPHA
>ENST00000369577.8|INDEL-107070-G-GA|2
TKEASFPIP
>ENST00000361234.9|MNV-17842-CA-C|5
TQRIGTPGSPR
>FUSION-ENST00000651474.1:39262-ENST00000467617.1:21129|1488
MAPFLDALDWTR
>FUSION-ENST00000651474.1:39262-ENST00000467617.1:21129|1394
FYFISLQMR
>ENST00000473493.2|SNV-5438-C-T|8
MPCWNSML
>FUSION-ENST00000651474.1:39262-ENST00000467617.1:21129|976
MEAALTAWLFVGQR
>FUSION-ENST00000651474.1:39262-ENST00000467617.1:21129|407
MLSYFFHLLIGHMYVLF
>ENST00000356056.10|SNV-224853-A-G|1
EDGPAWKPVKLAGPGQR
>ENST00000532183.6|SNV-10183-C-G|1
AAYLQSLNSADVLKALCYPRVK
>ENST00000375807.8|INDEL-32298-C-CA|1
TEMCHYFSQL
>FUSION-ENST00000525037.5:8614-ENST00000519702.5:72889|216
MKFALTDIMKITF
>FUSION-ENST00000651474.1:39262-ENST00000467617.1:21129|969
MAHPSVAACFIKASK
>FUSION-ENST00000445498.5:20033-ENST00000397053.6:38443|160
MVKSVGWEGPR
>FUSION-ENST00000651474.1:39262-ENST00000467617.1:21129|879
NVLCLEGK
>FUSION-ENST00000651474.1:39262-ENST00000467617.1:21129|1558
MVPMFDKR
>FUSION-ENST00000525037.5:8614-ENST00000519702.5:72889|327
MLGGHPVIFK
>FUSION-ENST00000651474.1:39262-ENST00000467617.1:21129|537
MNIGISK
>FUSION-ENST00000651474.1:39262-ENST00000467617.1:21129|1407
ELGLREGVLLANLSI
>FUSION-ENST00000525037.5:8614-ENST00000519702.5:72889|196
LTELLRIIK
>ENST00000264363.7|SNV-178543-G-T|1
GFIHNSIMFLPRQTCGLFTHTIFYK
>FUSION-ENST00000525037.5:8614-ENST00000519702.5:72889|163
KCLVSTR
>ENST00000497099.1|SNV-29003-A-G|2
SSCCGETQAVR
>FUSION-ENST00000651474.1:39262-ENST00000467617.1:21129|151
VTPQGSSFYILCPR
>FUSION-ENST00000651474.1:39262-ENST00000467617.1:21129|1356
YQQIYSGVR
>ENST00000424526.5|SNV-273291-A-G|4
IVHYAILGIQKWGSK
>ENST00000552285.5|MNV-24302-AGAGGAG-A|1
EMEEDEDEDEDEDEDERQLLGEFEK
>FUSION-ENST00000651474.1:39262-ENST00000467617.1:21129|413
CACDFMIEKFIFLWVSTQ
>ENST00000481626.5|SNV-24934-C-T|8
HGTPISFFCSR
>ENST00000613690.4|SNV-41751-A-G|5
CEECGKAFNQSYRLTR
>ENST00000374343.5|INDEL-27837-C-CA|2
CQWSCELFTSK
>FUSION-ENST00000651474.1:39262-ENST00000467617.1:21129|1783
MYEVLRNSLRVSLPPPFYR
>FUSION-ENST00000525037.5:8614-ENST00000519702.5:72889|257
MPVIPATQEAEAGESLEPRR
>FUSION-ENST00000651474.1:39262-ENST00000467617.1:21129|157
GSGLCMSLLGLLCPALSIKLGT
>FUSION-ENST00000651474.1:39262-ENST00000467617.1:21129|1947
MGRPLPPHR
>ENST00000466960.5|SNV-42790-A-C|3
MIYITCHLKVTLAEQDPDELHK
>FUSION-ENST00000445498.5:20033-ENST00000397053.6:38443|355
WPRPYYYAPEAYLK
>FUSION-ENST00000445498.5:20033-ENST00000397053.6:38443|717
GTISGILQARC
>ENST00000334746.10|INDEL-90218-A-AA|3
HQRKSTGISGFL
>FUSION-ENST00000651474.1:39262-ENST00000467617.1:21129|995
TTKASAHSEAYIK
>FUSION-ENST00000651474.1:39262-ENST00000467617.1:21129|421
RYPLYSVKFFFSFF
>ENST00000309758.6|SNV-606-G-A|2
QATKDTGAIAGLNVLR
>FUSION-ENST00000651474.1:39262-ENST00000467617.1:21129|452
IIVAVIVYWSFSDVP
>FUSION-ENST00000651474.1:39262-ENST00000467617.1:21129|110
LFLVYLKFK
>FUSION-ENST00000445498.5:20033-ENST00000397053.6:38443|509
WRSLLGGPPLPR
>FUSION-ENST00000651474.1:39262-ENST00000467617.1:21129|1727
AGQQGWGKTEWPED
>FUSION-ENST00000525037.5:8614-ENST00000519702.5:72889|296
MGPCKVLFFLLSR
>FUSION-ENST00000445498.5:20033-ENST00000397053.6:38443|263
SSLHDREKLHLR
>FUSION-ENST00000525037.5:8614-ENST00000519702.5:72889|134
KIMDKSPCL
>FUSION-ENST00000525037.5:8614-ENST00000519702.5:72889|342
MVKPPLY
>FUSION-ENST00000651474.1:39262-ENST00000467617.1:21129|1403
MYLMFTRLGGRFYFISLQMR
>FUSION-ENST00000525037.5:8614-ENST00000519702.5:72889|132
MDKSPCL
>FUSION-ENST00000651474.1:39262-ENST00000467617.1:21129|1187
ETDLYTDYRAVEGNRSFK
>FUSION-ENST00000651474.1:39262-ENST00000467617.1:21129|1937
AKTALDALQVFPETSFCVSTR
>FUSION-ENST00000651474.1:39262-ENST00000467617.1:21129|673
FYLIIHCII
>ENST00000338034.9|SNV-124-G-T|3
CALCSLLRSAAGR
>FUSION-ENST00000445498.5:20033-ENST00000397053.6:38443|706
MLCMSTVSVWR
>FUSION-ENST00000651474.1:39262-ENST00000467617.1:21129|770
GSSLGGAEGISR
>FUSION-ENST00000445498.5:20033-ENST00000397053.6:38443|363
MTERNSISEKK
>ENST00000330871.3|SNV-1287-T-C|5
TQSGTKNLRIQCEGGSSSLQSDPR
>FUSION-ENST00000445498.5:20033-ENST00000397053.6:38443|336
VQPGRQGR
>FUSION-ENST00000445498.5:20033-ENST00000397053.6:38443|303
GQARWLTPVIPALR
>ENST00000429728.1|SNV-12078-A-T|6
MVVIRGNSIFMLEALER
>FUSION-ENST00000445498.5:20033-ENST00000397053.6:38443|769
DCSLAPLPCLAK
>ENST00000549388.1|SNV-35645-T-C|1
SIGGALYTSSSLLCQAVETRIEE
>FUSION-ENST00000651474.1:39262-ENST00000467617.1:21129|408
GVCLQIISSAR
>FUSION-ENST00000651474.1:39262-ENST00000467617.1:21129|162
LVPGAQFCWQKWR
>FUSION-ENST00000651474.1:39262-ENST00000467617.1:21129|109
FKFDWVSCILTGNPTSSSSQ
>FUSION-ENST00000651474.1:39262-ENST00000467617.1:21129|165
KLVPGAQFCWQK
>FUSION-ENST00000445498.5:20033-ENST00000397053.6:38443|671
AKKSLQFNK
>FUSION-ENST00000509922.5:328349-ENST00000521356.5:42854|41
MWPPRALGRGPGGR
>FUSION-ENST00000651474.1:39262-ENST00000467617.1:21129|2052
RIGTRPT
>FUSION-ENST00000651474.1:39262-ENST00000467617.1:21129|514
MWSIRYLGALK
>FUSION-ENST00000651474.1:39262-ENST00000467617.1:21129|129
MQTPSKSLSCPGWAL
>FUSION-ENST00000651474.1:39262-ENST00000467617.1:21129|1539
LTAFAVKLGGRGQQGK
>FUSION-ENST00000651474.1:39262-ENST00000467617.1:21129|975
EAALTAWLFVGQR
>FUSION-ENST00000445498.5:20033-ENST00000397053.6:38443|164
VVILAVREKPQRPGGGRPR
>FUSION-ENST00000651474.1:39262-ENST00000467617.1:21129|1002
MGIIIPACWVMVR
>FUSION-ENST00000651474.1:39262-ENST00000467617.1:21129|597
MLSFLRWSTHCDQVYVRCI
>FUSION-ENST00000651474.1:39262-ENST00000467617.1:21129|316
MDGEIRCLECQTNPLSVIPK
>ENST00000469287.5|SNV-4042-C-G|3
ALRELCGLWGVGQHLLHLQPEDPR
>FUSION-ENST00000525037.5:8614-ENST00000519702.5:72889|164
KKCLVSTR
>FUSION-ENST00000651474.1:39262-ENST00000467617.1:21129|1550
NSPMPHCIIFSLIHSIVK
>FUSION-ENST00000651474.1:39262-ENST00000467617.1:21129|1321
EQTEPRVES
>FUSION-ENST00000651474.1:39262-ENST00000467617.1:21129|1365
HCTPAWATER
>FUSION-ENST00000651474.1:39262-ENST00000467617.1:21129|216
VIGLSPQSVLRK
>FUSION-ENST00000525037.5:8614-ENST00000519702.5:72889|115
MIAEGSFSLKR
>FUSION-ENST00000651474.1:39262-ENST00000467617.1:21129|1079
VSGGGMCHFLADTVR
>FUSION-ENST00000651474.1:39262-ENST00000467617.1:21129|1009
AAYIYYLTVSEGQEPRLCPLLQNLL
>ENST00000481626.5|SNV-24934-C-T|7
MHGTPISFFCSRTR
>FUSION-ENST00000651474.1:39262-ENST00000467617.1:21129|481
LIISFACGEGNWVAGVSKEK
>FUSION-ENST00000651474.1:39262-ENST00000467617.1:21129|696
VALDSYRRENPM
>FUSION-ENST00000651474.1:39262-ENST00000467617.1:21129|265
RSQTPSVLSHDMHAE
>FUSION-ENST00000445498.5:20033-ENST00000397053.6:38443|374
EGTQRLAECMNERMR
>FUSION-ENST00000525037.5:8614-ENST00000519702.5:72889|128
TLCQANFCIFSR
>ENST00000426637.5|SNV-22050-C-T|1
VFIVYAHQEPKSFNGSLK
>ENST00000356056.10|SNV-224853-A-G|5
NPQLHKEDGPAWK
>FUSION-ENST00000651474.1:39262-ENST00000467617.1:21129|715
SGVLNLQAMDHGLLRTGPHSR
>ENST00000310521.6|SNV-11859-G-C|5
ENRLLQEENRTLQLLR
>ENST00000359568.10|SNV-107890-G-C|3
RQLRCSLER
>FUSION-ENST00000445498.5:20033-ENST00000397053.6:38443|828
LGPSLRL
>FUSION-ENST00000651474.1:39262-ENST00000467617.1:21129|1104
MGLELRK
>ENST00000361384.7|INDEL-1520-A-AA|6
LCRTQKKPTR
>ENST00000475469.1|SNV-22709-T-G|1
IVNPQQVERLF
>FUSION-ENST00000445498.5:20033-ENST00000397053.6:38443|658
VRNGLPAVHLLDLR
>FUSION-ENST00000445498.5:20033-ENST00000397053.6:38443|651
LLVGERAE
>ENST00000497293.1|SNV-2894-A-C|3
LKGKSPGIIFIPGYLSYLNGTK
>FUSION-ENST00000445498.5:20033-ENST00000397053.6:38443|383
LLGRPHLLGGRREEGATI
>FUSION-ENST00000651474.1:39262-ENST00000467617.1:21129|2113
MCTYSVPGVCQALGM
>FUSION-ENST00000445498.5:20033-ENST00000397053.6:38443|480
MQGGWGCLSLVGAACSWWGLVVSGR
>FUSION-ENST00000651474.1:39262-ENST00000467617.1:21129|1598
VEWRMGK
>FUSION-ENST00000651474.1:39262-ENST00000467617.1:21129|506
THSRGGDLNFQSHCGSDTNK
>FUSION-ENST00000445498.5:20033-ENST00000397053.6:38443|798
MGPFLLQGFYFGFRPR
>FUSION-ENST00000651474.1:39262-ENST00000467617.1:21129|417
LIPCLGYCE
>FUSION-ENST00000445498.5:20033-ENST00000397053.6:38443|571
MVVQYNK
>FUSION-ENST00000651474.1:39262-ENST00000467617.1:21129|127
SLSCPGWAL
>FUSION-ENST00000651474.1:39262-ENST00000467617.1:21129|1346
KKEVCCFAVDISMR
>ENST00000374343.5|INDEL-27837-C-CA|1
CQWSCELFTSKS
>FUSION-ENST00000651474.1:39262-ENST00000467617.1:21129|89
MQWAFVQLGVWLFSR
>ENST00000613529.4|MNV-17842-CA-C|17
GELMDGDQHPDLECRHRYK
>FUSION-ENST00000525037.5:8614-ENST00000519702.5:72889|205
TLGKSLNFCVPVSSNVK
>FUSION-ENST00000445498.5:20033-ENST00000397053.6:38443|395
TWPKPALK
>FUSION-ENST00000651474.1:39262-ENST00000467617.1:21129|138
MDSWMDVWMNGWVAHWYAS
>FUSION-ENST00000651474.1:39262-ENST00000467617.1:21129|668
MENSSTNLVSGAKKVR
>FUSION-ENST00000445498.5:20033-ENST00000397053.6:38443|632
MRPSKSLSFPTASGSIR
>FUSION-ENST00000651474.1:39262-ENST00000467617.1:21129|1340
EVCCFAVDISMR
>ENST00000495388.6|SNV-821739-A-G|15
MALDVRNEELIGK
>FUSION-ENST00000445498.5:20033-ENST00000397053.6:38443|165
VVILAVR
>FUSION-ENST00000651474.1:39262-ENST00000467617.1:21129|1678
GPHVPGAINRNYYCYK
>FUSION-ENST00000525037.5:8614-ENST00000519702.5:72889|248
ESWVELVNEDFLEKVSVEGR
>FUSION-ENST00000651474.1:39262-ENST00000467617.1:21129|798
YQLCGPPLRRYYVTFILG
>ENST00000378230.8|SNV-9627-A-G|1
LGYVSLCDNEETGCKARELK
>FUSION-ENST00000651474.1:39262-ENST00000467617.1:21129|843
MALWGALQLGEGDSLGK
>FUSION-ENST00000525037.5:8614-ENST00000519702.5:72889|348
ILKLFLFVSSYLSG
>FUSION-ENST00000651474.1:39262-ENST00000467617.1:21129|620
MQGTKLGR
>FUSION-ENST00000651474.1:39262-ENST00000467617.1:21129|1217
HSSEPSSK
>ENST00000481626.5|SNV-24934-C-T|9
MHGTPISFFCSR
>FUSION-ENST00000445498.5:20033-ENST00000397053.6:38443|291
QAWPTWRNPVSSKNTK
>FUSION-ENST00000651474.1:39262-ENST00000467617.1:21129|1993
MSLPPGDTECVGR
>FUSION-ENST00000651474.1:39262-ENST00000467617.1:21129|1915
CSVGKKVR
>FUSION-ENST00000404249.8:2762-ENST00000378625.5:15011|63
SSHFLTMEMEQEK
>FUSION-ENST00000651474.1:39262-ENST00000467617.1:21129|51
MNEQVTWWAMSSVLLGTSGR
>ENST00000296755.12|INDEL-88368-C-CA|8
STQEGRVCQERFCCCR
>FUSION-ENST00000525037.5:8614-ENST00000519702.5:72889|109
NKDENGEKVK
>FUSION-ENST00000445498.5:20033-ENST00000397053.6:38443|361
NSISEKK
>ENST00000479015.1|SNV-71160-G-C|4
MPVALFNLIDTFPFR
>FUSION-ENST00000651474.1:39262-ENST00000467617.1:21129|1380
MARRQENGVNPGGGACSEPR
>FUSION-ENST00000445498.5:20033-ENST00000397053.6:38443|802
MAQNILVGGAGGV
>FUSION-ENST00000651474.1:39262-ENST00000467617.1:21129|834
MRLGSLDLISEMGLHLCWKEPV
>FUSION-ENST00000651474.1:39262-ENST00000467617.1:21129|1220
GGDYSGCVHQGARILAAS
>FUSION-ENST00000445498.5:20033-ENST00000397053.6:38443|781
EASSSASLAGLGCFEA
>FUSION-ENST00000651474.1:39262-ENST00000467617.1:21129|993
MADCSVIPYLLNVCYVPSSMR
>FUSION-ENST00000651474.1:39262-ENST00000467617.1:21129|1248
MVFCSESHKIEIK
>FUSION-ENST00000445498.5:20033-ENST00000397053.6:38443|437
MVAGACSPSYSGD
>FUSION-ENST00000651474.1:39262-ENST00000467617.1:21129|588
RFCNQSCMMGYCIIFSLLPPQALRL
>FUSION-ENST00000651474.1:39262-ENST00000467617.1:21129|1665
EQRQTVHTKPCSNCR
>FUSION-ENST00000445498.5:20033-ENST00000397053.6:38443|240
MPRAGCTSR
>FUSION-ENST00000651474.1:39262-ENST00000467617.1:21129|1728
MAGQQGWGKTEWPED
>ENST00000307439.10|SNV-38429-C-G|4
VNSNMRTEEVIKQLVQK
>FUSION-ENST00000651474.1:39262-ENST00000467617.1:21129|509
VSFPRTHSRGGDLNFQSHCGSDTNK
>ENST00000540447.5|SNV-13388-G-A|3
SYPIPTEYR
>FUSION-ENST00000525037.5:8614-ENST00000519702.5:72889|186
PVIPALREA
>FUSION-ENST00000651474.1:39262-ENST00000467617.1:21129|1000
MGIIIPACWVMVRTTK
>FUSION-ENST00000651474.1:39262-ENST00000467617.1:21129|847
MPPPGLLRWLCGGLSSWEK
>ENST00000344338.7|SNV-31711-C-A|1
GSWGTVCDESWDTNDANVVCR
>ENST00000285039.12|MNV-300112-GAGG-G|5
KELVHYQQSPGEDTSLRLQEVESLR
>FUSION-ENST00000651474.1:39262-ENST00000467617.1:21129|1242
PSEAQSSLSNSLR
>ENST00000481626.5|SNV-24934-C-T|4
MGPPSLSSAAER
>FUSION-ENST00000651474.1:39262-ENST00000467617.1:21129|44
SSVLLGTSGRLCR
>ENST00000231572.8|SNV-10824-G-A|1
LNHVGDWGTQFGMLITHLQDK
>FUSION-ENST00000651474.1:39262-ENST00000467617.1:21129|677
YIEALLQK
>FUSION-ENST00000651474.1:39262-ENST00000467617.1:21129|1036
HTYFGFYGFALF
>ENST00000517374.5|SNV-78748-G-T|2
EQARQCDLPEFFTGK
>FUSION-ENST00000651474.1:39262-ENST00000467617.1:21129|1831
LCCILISASAFSLLHVSVV
>ENST00000228251.9|SNV-13388-G-A|5
FPPYHVGQTFDRRSQVLPHPNR
>ENST00000263967.4|SNV-70190-G-A|1
QEKDFLWSHRHYCVTIPEILPK
>FUSION-ENST00000445498.5:20033-ENST00000397053.6:38443|350
IRRSYGEK
>FUSION-ENST00000651474.1:39262-ENST00000467617.1:21129|1281
MLSASSPAASLLSCFSTALRSAS
>FUSION-ENST00000445498.5:20033-ENST00000397053.6:38443|805
AFHGTEHSSR
>FUSION-ENST00000651474.1:39262-ENST00000467617.1:21129|2024
MNLLFPEAEGLGLGQHR
>FUSION-ENST00000651474.1:39262-ENST00000467617.1:21129|380
MLSTQLYQFDKGIHLCNPYLY
>ENST00000580471.1|SNV-33207-G-C|7
MKIDIEKFTADLTCR
>ENST00000299633.7|MNV-459-CCAAGATG-C|4
ATRTGRPGLMNSQR
>ENST00000296755.12|INDEL-88368-C-CA|11
TKSTQEGR
>FUSION-ENST00000651474.1:39262-ENST00000467617.1:21129|201
KVSVTPLLI
>FUSION-ENST00000445498.5:20033-ENST00000397053.6:38443|181
RGVGGPQGFFFCGWLDPPTRLSCR
>FUSION-ENST00000525037.5:8614-ENST00000519702.5:72889|169
MPLQSSLGNKIETPSQKK
>FUSION-ENST00000651474.1:39262-ENST00000467617.1:21129|91
MVAHICNHSTLGG
>FUSION-ENST00000651474.1:39262-ENST00000467617.1:21129|1060
MGRVPPATDPGWIK
>FUSION-ENST00000445498.5:20033-ENST00000397053.6:38443|523
CVPLRFPGACSAIRGLHSEALP
>FUSION-ENST00000651474.1:39262-ENST00000467617.1:21129|1876
VDTSEEVTD
>FUSION-ENST00000651474.1:39262-ENST00000467617.1:21129|1814
QLRTETLENHSSFLRR
>FUSION-ENST00000651474.1:39262-ENST00000467617.1:21129|1775
VSLPPPFYR
>FUSION-ENST00000651474.1:39262-ENST00000467617.1:21129|541
MLMNIGISKR
>FUSION-ENST00000651474.1:39262-ENST00000467617.1:21129|1358
DSVSRKK
>FUSION-ENST00000651474.1:39262-ENST00000467617.1:21129|672
MENSSTNLVSGAK
>ENST00000265769.9|SNV-27202-T-C|2
VFETANYVNMLYK
>FUSION-ENST00000525037.5:8614-ENST00000519702.5:72889|222
MESLKWL
>FUSION-ENST00000651474.1:39262-ENST00000467617.1:21129|2150
EQWYPPRWGQK
>FUSION-ENST00000651474.1:39262-ENST00000467617.1:21129|1774
VSLPPPFYRR
>FUSION-ENST00000445498.5:20033-ENST00000397053.6:38443|243
KSLTESFTVTWVMN
>FUSION-ENST00000651474.1:39262-ENST00000467617.1:21129|637
MDGLKFIPILPK
>ENST00000481739.2|SNV-119408-C-T|4
LLLRLPALRFIGLK
>ENST00000555607.1|SNV-42095-A-G|2
IILLISQIPGLLRASK
>FUSION-ENST00000651474.1:39262-ENST00000467617.1:21129|1975
SRGGLSR
>ENST00000464233.6|SNV-1116233-C-A|1
GLTSTYAGIRKVPSFTFTPTVTYQR
>ENST00000613529.4|MNV-17842-CA-C|19
GELMDGDQHPDLECR
>FUSION-ENST00000651474.1:39262-ENST00000467617.1:21129|2148
EQWYPPRWGQKYSQSCK
>ENST00000558437.1|SNV-1567-C-G|4
MECFRCSVCSR
>FUSION-ENST00000651474.1:39262-ENST00000467617.1:21129|420
YPLYSVK
>FUSION-ENST00000651474.1:39262-ENST00000467617.1:21129|1059
GRVPPATDPGWIK
>FUSION-ENST00000445498.5:20033-ENST00000397053.6:38443|256
GVGVACWPGVPAVYPACSR
>ENST00000483413.1|SNV-7599-A-T|2
VNCVSVDK
>FUSION-ENST00000651474.1:39262-ENST00000467617.1:21129|1768
WSPHPWGRITPKC
>FUSION-ENST00000525037.5:8614-ENST00000519702.5:72889|69
ASWRPPPRW
>ENST00000300175.8|SNV-1998-C-G|1
MVSTMLSGLLFWLASGWTPAFA
>FUSION-ENST00000651474.1:39262-ENST00000467617.1:21129|1352
AEVSGSQGQEIQTILANMVNTR
>ENST00000220751.5|INDEL-32474-A-AT|6
QLLDTTDIPRRR
>FUSION-ENST00000445498.5:20033-ENST00000397053.6:38443|629
PSKSLSFPTASGSIRGHVFLLV
>FUSION-ENST00000651474.1:39262-ENST00000467617.1:21129|2006
MLSGWGDWFHSIKGPLESLSR
>FUSION-ENST00000651474.1:39262-ENST00000467617.1:21129|435
ELSLPTGLALQVLR
>ENST00000551002.5|SNV-12649-A-G|4
MAASVSTAWHSNDDDVYR
>ENST00000296755.12|INDEL-88368-C-CA|7
VCQERFCCCR
>FUSION-ENST00000445498.5:20033-ENST00000397053.6:38443|457
QSECSTVPR
>ENST00000552285.5|MNV-24302-AGAGGAG-A|2
EMEEDEDEDEDEDEDER
>FUSION-ENST00000525037.5:8614-ENST00000519702.5:72889|250
GKESWVELVNEDFLEKVSVEGR
>FUSION-ENST00000651474.1:39262-ENST00000467617.1:21129|546
MPQRLYSGTHFCR
>FUSION-ENST00000651474.1:39262-ENST00000467617.1:21129|1630
EFSVQWGRQAFSIETR
>FUSION-ENST00000651474.1:39262-ENST00000467617.1:21129|1007
NMDLWVRLPGFNCWFCHLPAI
>ENST00000464233.6|SNV-1116233-C-A|6
RKGLTSTYAGIR
>FUSION-ENST00000445498.5:20033-ENST00000397053.6:38443|314
MFLNSVPVAFK
>FUSION-ENST00000651474.1:39262-ENST00000467617.1:21129|1162
SAQLGEPGKAASF
>FUSION-ENST00000651474.1:39262-ENST00000467617.1:21129|1804
VRLWLPFHPATLSR
>FUSION-ENST00000651474.1:39262-ENST00000467617.1:21129|545
PQRLYSGTHFCR
>FUSION-ENST00000651474.1:39262-ENST00000467617.1:21129|174
NKSIFKCNK
>FUSION-ENST00000445498.5:20033-ENST00000397053.6:38443|580
VQYGGTV
>FUSION-ENST00000651474.1:39262-ENST00000467617.1:21129|155
SLLGLLCPALSIK
>FUSION-ENST00000651474.1:39262-ENST00000467617.1:21129|727
LPSLMYSLIAV
>FUSION-ENST00000445498.5:20033-ENST00000397053.6:38443|427
QGDLSSLTAGTPNK
>FUSION-ENST00000651474.1:39262-ENST00000467617.1:21129|1012
MAVKNMDLWVRLPGFNCWFCHLPAI
>ENST00000374708.8|SNV-23507-C-A|1
GNPGPVGFTGDPGPPGEGGPR
>FUSION-ENST00000651474.1:39262-ENST00000467617.1:21129|1713
MAAQSLQSSLAWPMAYKQILPCK
>FUSION-ENST00000651474.1:39262-ENST00000467617.1:21129|2157
MSAWLGRG
>FUSION-ENST00000651474.1:39262-ENST00000467617.1:21129|172
SIFKCNKK
>FUSION-ENST00000651474.1:39262-ENST00000467617.1:21129|335
MNIPQFICSPANLTYL
>FUSION-ENST00000525037.5:8614-ENST00000519702.5:72889|273
YFVQGPVLR
>FUSION-ENST00000651474.1:39262-ENST00000467617.1:21129|490
MPNQTLNHVLDSAIDK
>FUSION-ENST00000651474.1:39262-ENST00000467617.1:21129|1032
MSAMCQVP
>FUSION-ENST00000651474.1:39262-ENST00000467617.1:21129|484
MLIISFACGEGNWVAGVSK
>FUSION-ENST00000651474.1:39262-ENST00000467617.1:21129|1593
WSERASQRR
>FUSION-ENST00000651474.1:39262-ENST00000467617.1:21129|190
ASMPSTQHQTWHIIGA
>FUSION-ENST00000651474.1:39262-ENST00000467617.1:21129|1836
LYGILWK
>FUSION-ENST00000651474.1:39262-ENST00000467617.1:21129|2159
VCGFFSD
>FUSION-ENST00000651474.1:39262-ENST00000467617.1:21129|1874
MSLWFSRG
>FUSION-ENST00000651474.1:39262-ENST00000467617.1:21129|324
NIFAQDFLRIYFHFF
>FUSION-ENST00000281513.10:26792-ENST00000448379.1:8787|6
QEKTLPEPSYVERPTGWR
>ENST00000261167.7|INDEL-3767-A-AA|6
TAHDGSSCSFK
>FUSION-ENST00000445498.5:20033-ENST00000397053.6:38443|791
MASLAWRRR
>FUSION-ENST00000651474.1:39262-ENST00000467617.1:21129|591
MAVWNSTACMDRR
>FUSION-ENST00000445498.5:20033-ENST00000397053.6:38443|436
VAGACSPSYSGD
>FUSION-ENST00000525037.5:8614-ENST00000519702.5:72889|181
LLLYGLGVVVHACNPSP
>FUSION-ENST00000445498.5:20033-ENST00000397053.6:38443|833
TGVSSCALVSSFVLLDMLGPSLR
>FUSION-ENST00000445498.5:20033-ENST00000397053.6:38443|312
MFLNSVPVAFKIGR
>ENST00000668113.1|INDEL-744231-T-TA|13
AGGKKTK
>FUSION-ENST00000445498.5:20033-ENST00000397053.6:38443|587
TLSRVPNAK
>ENST00000298912.9|SNV-116977-G-C|1
GGVATTPASEPAPLAPHEDHQQR
>FUSION-ENST00000651474.1:39262-ENST00000467617.1:21129|178
METGMNKSIFKCNK
>FUSION-ENST00000445498.5:20033-ENST00000397053.6:38443|408
AGGGQQFVGYLCHDGAAAVNV
>ENST00000300175.8|SNV-1998-C-G|2
VSRMVSTMLSGLLFWLASGWTPAFA
>ENST00000558437.1|SNV-1567-C-G|1
ECFRCSVCSRQLLPGDEFSLR
>FUSION-ENST00000356937.7:2762-ENST00000378625.5:15011|67
EDRHQCFSDRSSHFLTMEMEQEK
>ENST00000368012.4|SNV-9894-G-A|6
NPLDGSVLLRNAVQADKGEYECR
>FUSION-ENST00000651474.1:39262-ENST00000467617.1:21129|1945
MGRPLPPHRAIVK
>FUSION-ENST00000651474.1:39262-ENST00000467617.1:21129|1633
MEFSVQWGR
>ENST00000396137.5|SNV-80035-T-A|2
DDLRESFTLLPDTDPLTR
>FUSION-ENST00000651474.1:39262-ENST00000467617.1:21129|2059
CGVSLQELILVPEREK
>FUSION-ENST00000651474.1:39262-ENST00000467617.1:21129|1601
MARVEWR
>ENST00000361384.7|INDEL-1520-A-AA|3
KPTRVPK
>FUSION-ENST00000651474.1:39262-ENST00000467617.1:21129|1977
GQPVAFSRSR
>FUSION-ENST00000651474.1:39262-ENST00000467617.1:21129|1
AENGNSPHAFE
>FUSION-ENST00000445498.5:20033-ENST00000397053.6:38443|560
HYSWLCFLSLPR
>ENST00000497099.1|SNV-29003-A-G|10
RNPGSAHGR
>FUSION-ENST00000281513.10:26792-ENST00000448379.1:8787|1
LRWSMSCP
>ENST00000261716.7|SNV-117658-A-G|5
KHQAAVEK
>FUSION-ENST00000651474.1:39262-ENST00000467617.1:21129|221
MSSLFIKNVESIRVIGLSPQSVLR
>FUSION-ENST00000445498.5:20033-ENST00000397053.6:38443|393
TWPKPALKVVISREIYK
>FUSION-ENST00000651474.1:39262-ENST00000467617.1:21129|1469
MNESGAERGER
>FUSION-ENST00000651474.1:39262-ENST00000467617.1:21129|227
IFPNHQIKMIYLK
>FUSION-ENST00000651474.1:39262-ENST00000467617.1:21129|626
MYINTHIHTYTHTFCGR
>FUSION-ENST00000651474.1:39262-ENST00000467617.1:21129|1912
GALLERR
>FUSION-ENST00000525037.5:8614-ENST00000519702.5:72889|154
LFKLLFL
>FUSION-ENST00000651474.1:39262-ENST00000467617.1:21129|854
MSPGFCLHQACLASGLLLRLR
>FUSION-ENST00000651474.1:39262-ENST00000467617.1:21129|2124
MGVMIGQGSVGAPRRQTR
>FUSION-ENST00000445498.5:20033-ENST00000397053.6:38443|637
FLWRASC
>FUSION-ENST00000525037.5:8614-ENST00000519702.5:72889|338
PRVVLNSWPQVILLPQSPKSLLTFY
>FUSION-ENST00000651474.1:39262-ENST00000467617.1:21129|86
QWAFVQLGVWLFSRVGLR
>ENST00000495952.5|SNV-2742-T-A|5
MQPKGTEK
>ENST00000338034.9|SNV-124-G-T|6
MCALCSLLR
>FUSION-ENST00000445498.5:20033-ENST00000397053.6:38443|356
KNTHTHTHTHKDWAEE
>FUSION-ENST00000651474.1:39262-ENST00000467617.1:21129|1150
GWCILGR
>FUSION-ENST00000651474.1:39262-ENST00000467617.1:21129|929
SKLLVLPICKGGGYTNG
>ENST00000361234.9|MNV-17842-CA-C|9
MMMTTMMRMMMMK
>ENST00000296755.12|INDEL-88368-C-CA|9
STQEGRVCQER
>FUSION-ENST00000651474.1:39262-ENST00000467617.1:21129|1418
NYPLSADSQMQSLLGEERNK
>FUSION-ENST00000651474.1:39262-ENST00000467617.1:21129|437
LLGPRPYYPGTCQFR
>FUSION-ENST00000651474.1:39262-ENST00000467617.1:21129|1065
LQRGLPHLF
>FUSION-ENST00000651474.1:39262-ENST00000467617.1:21129|702
WDSLVAGKQAQGFH
>FUSION-ENST00000445498.5:20033-ENST00000397053.6:38443|335
VQPGRQGRAPAAAPR
>FUSION-ENST00000651474.1:39262-ENST00000467617.1:21129|1933
MAFWENQNLRGTLK
>FUSION-ENST00000445498.5:20033-ENST00000397053.6:38443|649
FGKKSIK
>ENST00000522515.5|INDEL-6863-A-AA|20
WAKKYGDIPR
>ENST00000358371.9|SNV-66228-C-T|3
FGPLPEMVFCKYMK
>FUSION-ENST00000525037.5:8614-ENST00000519702.5:72889|179
MVAGTYNPSYLGGWGR
>FUSION-ENST00000525037.5:8614-ENST00000519702.5:72889|108
DENGEKVK
>FUSION-ENST00000651474.1:39262-ENST00000467617.1:21129|1803
LWLPFHPATLSR
>FUSION-ENST00000651474.1:39262-ENST00000467617.1:21129|1199
MPFLCPHVIYSLMKETDLYTDYR
>FUSION-ENST00000651474.1:39262-ENST00000467617.1:21129|1794
MEKPGFK
>FUSION-ENST00000651474.1:39262-ENST00000467617.1:21129|1798
QNCSFSLHLQTHLHSPGLS
>ENST00000504176.6|SNV-145300-G-A|2
EHLQIQSFSNVDDR
>FUSION-ENST00000651474.1:39262-ENST00000467617.1:21129|864
TLSIFSCACWPFAYLLWR
>FUSION-ENST00000651474.1:39262-ENST00000467617.1:21129|1041
SAKDGLGAQESQVMKGMK
>FUSION-ENST00000525037.5:8614-ENST00000519702.5:72889|287
DFHSCCPGWNAMA
>FUSION-ENST00000651474.1:39262-ENST00000467617.1:21129|1861
MLGAQGTADR
>FUSION-ENST00000445498.5:20033-ENST00000397053.6:38443|435
MIARLLDK
>FUSION-ENST00000651474.1:39262-ENST00000467617.1:21129|2082
MDMVPGLVAKKFR
>FUSION-ENST00000651474.1:39262-ENST00000467617.1:21129|2049
MSSHGGGKSLEK
>ENST00000477288.5|SNV-17869-T-G|2
SSLQLELSKLDK
>FUSION-ENST00000445498.5:20033-ENST00000397053.6:38443|663
SLQFNKNN
>FUSION-ENST00000651474.1:39262-ENST00000467617.1:21129|1186
SWETQKER
>FUSION-ENST00000445498.5:20033-ENST00000397053.6:38443|219
AASGARKTCLKPK
>FUSION-ENST00000445498.5:20033-ENST00000397053.6:38443|591
TFKCGLRVGHEAVYCSTVHIV
>FUSION-ENST00000651474.1:39262-ENST00000467617.1:21129|622
MSHSFRNYYFN
>FUSION-ENST00000651474.1:39262-ENST00000467617.1:21129|196
RLHVPKNVLNFTSYQIEFFEAHFVK
>ENST00000475469.1|SNV-22709-T-G|3
EWETLFVTPNTRIVNPQQVERLF
>FUSION-ENST00000651474.1:39262-ENST00000467617.1:21129|296
HFFFLLLLDQGSQIIYK
>FUSION-ENST00000651474.1:39262-ENST00000467617.1:21129|444
SSYHVLW
>FUSION-ENST00000651474.1:39262-ENST00000467617.1:21129|2068
MVVGSPWRRSGETQS
>FUSION-ENST00000651474.1:39262-ENST00000467617.1:21129|1322
SCREQTEPRVES
>FUSION-ENST00000445498.5:20033-ENST00000397053.6:38443|317
DYFPQIQYTRHQVNSQVKGIQSV
>FUSION-ENST00000651474.1:39262-ENST00000467617.1:21129|1996
FVFHVITPR
>FUSION-ENST00000651474.1:39262-ENST00000467617.1:21129|1693
SWSKLAGSSGLFIL
>ENST00000514570.1|SNV-178543-G-T|SNV-178587-C-G|2
MFLPRQTCGLFTHTILYK
>FUSION-ENST00000651474.1:39262-ENST00000467617.1:21129|1758
GITVFLSFSFSFLFFFLR
>FUSION-ENST00000651474.1:39262-ENST00000467617.1:21129|813
MNSAHCNR
>ENST00000483413.1|SNV-7599-A-T|3
KVNCVSVDKMTHLQM
>FUSION-ENST00000651474.1:39262-ENST00000467617.1:21129|1478
MAIVCTVNRELVMNESGAER
>ENST00000470035.1|INDEL-27837-C-CA|2
KITKMPVEL
>FUSION-ENST00000445498.5:20033-ENST00000397053.6:38443|204
RPFRKPLSVK
>FUSION-ENST00000651474.1:39262-ENST00000467617.1:21129|1016
YITNGHKLKAAYIYYLTVSEGQEPR
>FUSION-ENST00000651474.1:39262-ENST00000467617.1:21129|220
SSLFIKNVESIRVIGLSPQSVLR
>FUSION-ENST00000651474.1:39262-ENST00000467617.1:21129|298
LSGVSRFFFVLYYFGFK
>FUSION-ENST00000651474.1:39262-ENST00000467617.1:21129|1613
QEAWGGGCGGVQVR
>FUSION-ENST00000445498.5:20033-ENST00000397053.6:38443|420
MSAVPLRNIGRIVIICDR
>FUSION-ENST00000445498.5:20033-ENST00000397053.6:38443|726
QMLLKLK
>FUSION-ENST00000651474.1:39262-ENST00000467617.1:21129|2069
VVGSPWRR
>FUSION-ENST00000651474.1:39262-ENST00000467617.1:21129|1382
SNVTLQANEKLSSFC
>FUSION-ENST00000262577.6:5191-ENST00000529971.1:1778|2
LPPSRAHLPTKEG
>FUSION-ENST00000651474.1:39262-ENST00000467617.1:21129|720
MGQALCFK
>FUSION-ENST00000651474.1:39262-ENST00000467617.1:21129|1587
MSHTCNLSNLGG
>FUSION-ENST00000651474.1:39262-ENST00000467617.1:21129|1652
MYGIRKIISVQFPSPPVLCL
>FUSION-ENST00000445498.5:20033-ENST00000397053.6:38443|428
VWGLPRQGDLSSLTAGTPNKTETK
>FUSION-ENST00000651474.1:39262-ENST00000467617.1:21129|881
WGCLSFSC
>ENST00000356056.10|SNV-224853-A-G|2
EDGPAWKPVK
>FUSION-ENST00000651474.1:39262-ENST00000467617.1:21129|1395
LGGRFYFISLQMRKPR
>FUSION-ENST00000651474.1:39262-ENST00000467617.1:21129|2084
MDMVPGLVAKK
>ENST00000418766.5|INDEL-78730-C-CA|6
EAKKVSTR
>FUSION-ENST00000445498.5:20033-ENST00000397053.6:38443|751
CEALELR
>FUSION-ENST00000651474.1:39262-ENST00000467617.1:21129|752
GAKGEAWSYYMQPLLSPTVGWR
>ENST00000392185.8|SNV-209607-C-T|4
LLVKFGSAILIPSLPDKQVTGR
>FUSION-ENST00000525037.5:8614-ENST00000519702.5:72889|387
MLEIDIEGHNL
>ENST00000296861.2|SNV-76932-C-T|3
EKKDTVLWQVR
>ENST00000330871.3|SNV-1287-T-C|1
IQCEGGSSSLQSDPRSTQPVPR
>ENST00000396137.5|SNV-80035-T-A|1
DDLRESFTLLPDTDPLTRSIHEALR
>FUSION-ENST00000651474.1:39262-ENST00000467617.1:21129|1631
MEFSVQWGRQAFSIETR
>FUSION-ENST00000651474.1:39262-ENST00000467617.1:21129|2145
VLAIGHIFTPHSLHLVSVLKK
>ENST00000668969.1|SNV-66228-C-T|7
VFCKYMKQILQGVAYLHENCVVHR
>FUSION-ENST00000651474.1:39262-ENST00000467617.1:21129|1625
QAFSIETRKLNPFYHCLLL
>ENST00000409198.5|SNV-75379-C-T|5
QAWEADKTKVHIMPDISQIILAK
>FUSION-ENST00000651474.1:39262-ENST00000467617.1:21129|1878
ILIGYWGGGR
>ENST00000290759.9|SNV-1567-C-G|4
ARDSVYHMECFR
>FUSION-ENST00000445498.5:20033-ENST00000397053.6:38443|621
MTLKPSNGGDLGR
>ENST00000504176.6|SNV-145300-G-A|1
EHLQIQSFSNVDDRSYVPESFECR
>FUSION-ENST00000651474.1:39262-ENST00000467617.1:21129|1080
GTKVLLII
>ENST00000374343.5|INDEL-27837-C-CA|5
KLQKCQWSCELFTSK
>FUSION-ENST00000445498.5:20033-ENST00000397053.6:38443|490
AREGTWKNLR
>FUSION-ENST00000651474.1:39262-ENST00000467617.1:21129|1375
QENGVNPGGGACSEPRSR
>FUSION-ENST00000445498.5:20033-ENST00000397053.6:38443|661
VFSLIKIINRK
>ENST00000296755.12|INDEL-88368-C-CA|5
FCCCRKAK
>FUSION-ENST00000651474.1:39262-ENST00000467617.1:21129|779
KCCFSQHLPR
>FUSION-ENST00000651474.1:39262-ENST00000467617.1:21129|2030
ADPGPREGKICLGG
>ENST00000489744.1|INDEL-35695-C-CT|10
MDAVPDKVHFFNSFFS
>FUSION-ENST00000445498.5:20033-ENST00000397053.6:38443|612
WQAQPRAHLHCHSTSYLCPFPPS
>FUSION-ENST00000445498.5:20033-ENST00000397053.6:38443|304
KGQARWLTPVIPALR
>FUSION-ENST00000445498.5:20033-ENST00000397053.6:38443|369
RLSYLASPHCHQLFYMIDVFK
>FUSION-ENST00000651474.1:39262-ENST00000467617.1:21129|1336
LAGCGGGR
>FUSION-ENST00000651474.1:39262-ENST00000467617.1:21129|532
MRCGYVK
>FUSION-ENST00000651474.1:39262-ENST00000467617.1:21129|1849
MSVSCSSWESSPLCR
>FUSION-ENST00000445498.5:20033-ENST00000397053.6:38443|412
IVIICDR
>FUSION-ENST00000651474.1:39262-ENST00000467617.1:21129|919
MCSKISKELNER
>FUSION-ENST00000651474.1:39262-ENST00000467617.1:21129|1428
RCPMSHCRPMK
>FUSION-ENST00000525037.5:8614-ENST00000519702.5:72889|185
MVKSHLY
>FUSION-ENST00000445498.5:20033-ENST00000397053.6:38443|525
CVPLRFPGACSAIR
>ENST00000296755.12|INDEL-88368-C-CA|17
KSSTPLSEAKK
>FUSION-ENST00000445498.5:20033-ENST00000397053.6:38443|478
MGFHSCVWSCSR
>ENST00000669386.1|SNV-31410-C-G|6
MMATAKMIQKLFLQQLIAVES
>FUSION-ENST00000445498.5:20033-ENST00000397053.6:38443|541
TKKVAWAYYSVI
>FUSION-ENST00000651474.1:39262-ENST00000467617.1:21129|1164
ERSAQLGEPGKAASF
>FUSION-ENST00000445498.5:20033-ENST00000397053.6:38443|213
QRAEFCYLVWK
>FUSION-ENST00000445498.5:20033-ENST00000397053.6:38443|500
LGPVALQFTQSPPLCQPR
>FUSION-ENST00000651474.1:39262-ENST00000467617.1:21129|555
GKSAKFLVSLPLCVCPSK
>FUSION-ENST00000445498.5:20033-ENST00000397053.6:38443|763
MPCPHWGEKKAR
>FUSION-ENST00000651474.1:39262-ENST00000467617.1:21129|801
LARLVSNS
>FUSION-ENST00000445498.5:20033-ENST00000397053.6:38443|416
SRDRATALQPGR
>ENST00000563790.5|MNV-459-CCAAGATG-C|3
RLMNSQR
>FUSION-ENST00000651474.1:39262-ENST00000467617.1:21129|837
AQASSSLDLSHLPPLVG
>FUSION-ENST00000445498.5:20033-ENST00000397053.6:38443|672
SLTSSEIHAAKAKK
>FUSION-ENST00000651474.1:39262-ENST00000467617.1:21129|1083
MKVSGGGMCHFLADTVR
>FUSION-ENST00000525037.5:8614-ENST00000519702.5:72889|59
RRQVQRPPPALR
>FUSION-ENST00000651474.1:39262-ENST00000467617.1:21129|1707
QSGLRIRPGSNR
>FUSION-ENST00000651474.1:39262-ENST00000467617.1:21129|708
TGPHSRK
>FUSION-ENST00000651474.1:39262-ENST00000467617.1:21129|1919
MMRLGAR
>FUSION-ENST00000651474.1:39262-ENST00000467617.1:21129|2036
GQIQVWSK
>FUSION-ENST00000651474.1:39262-ENST00000467617.1:21129|492
SKNSLYHLCYSSVNLT
>FUSION-ENST00000525037.5:8614-ENST00000519702.5:72889|120
VSPYWPGWSRTPDLVIHLPQPPK
>FUSION-ENST00000525037.5:8614-ENST00000519702.5:72889|82
SLPQKSK
>FUSION-ENST00000651474.1:39262-ENST00000467617.1:21129|927
LLVLPICKGGGYTNG
>FUSION-ENST00000651474.1:39262-ENST00000467617.1:21129|783
WWIQPLLLCGLNCMCTGTDR
>FUSION-ENST00000651474.1:39262-ENST00000467617.1:21129|1302
SQWTKVHDLL
>FUSION-ENST00000445498.5:20033-ENST00000397053.6:38443|498
FSAVSSEEAGR
>FUSION-ENST00000509922.5:328349-ENST00000521356.5:42854|3
TLETDGWQHPHK
>ENST00000666250.1|INDEL-744231-T-TA|5
NRPGRGNEELDDSTGKPR
>FUSION-ENST00000445498.5:20033-ENST00000397053.6:38443|790
ASLAWRRR
>FUSION-ENST00000525037.5:8614-ENST00000519702.5:72889|103
HLYIYLLNLQGIYRTER
>FUSION-ENST00000525037.5:8614-ENST00000519702.5:72889|209
MSGDRDHPG
>FUSION-ENST00000651474.1:39262-ENST00000467617.1:21129|1437
MKASWLYPR
>FUSION-ENST00000651474.1:39262-ENST00000467617.1:21129|1272
GGVFIPKALGNWELGR
>ENST00000555607.1|SNV-42095-A-G|1
IILLISQIPGLLRASKDYQSQVHR
>ENST00000220751.5|INDEL-32474-A-AT|3
RICQSYSTKIER
>FUSION-ENST00000651474.1:39262-ENST00000467617.1:21129|1120
SKTLLPVPCLCCTYFYPR
>ENST00000651296.2|SNV-312530-G-A|2
VPPRFVVQPNNQDGIYSK
>ENST00000296755.12|INDEL-88368-C-CA|1
GEGENKSH
>FUSION-ENST00000651474.1:39262-ENST00000467617.1:21129|152
MVTPQGSSFYILCPR
>FUSION-ENST00000651474.1:39262-ENST00000467617.1:21129|1292
VSTGTNR
>ENST00000296755.12|INDEL-88368-C-CA|10
TKSTQEGRVCQER
>FUSION-ENST00000651474.1:39262-ENST00000467617.1:21129|566
QLYRGSTIPRSGLAK
>FUSION-ENST00000651474.1:39262-ENST00000467617.1:21129|311
CLECQTNPLSVIPKQHYSY
>FUSION-ENST00000651474.1:39262-ENST00000467617.1:21129|1019
HQRYITNGHKLK
>FUSION-ENST00000651474.1:39262-ENST00000467617.1:21129|1976
GQPVAFSRSRGGLSR
>ENST00000549388.1|SNV-35645-T-C|5
MERSIGGALYTSSSLLCQAVETR
>ENST00000272348.7|SNV-12078-A-T|1
GNSIFMLEALERV
>FUSION-ENST00000651474.1:39262-ENST00000467617.1:21129|1401
MFTRLGGR
>FUSION-ENST00000651474.1:39262-ENST00000467617.1:21129|533
NIGISKRC
>FUSION-ENST00000445498.5:20033-ENST00000397053.6:38443|424
TETKMSAVPLR
>FUSION-ENST00000525037.5:8614-ENST00000519702.5:72889|110
NKDENGEK
>ENST00000473493.2|SNV-5438-C-T|4
MLELNALNDRGIDVVR
>FUSION-ENST00000445498.5:20033-ENST00000397053.6:38443|701
STVSVWR
>FUSION-ENST00000445498.5:20033-ENST00000397053.6:38443|247
MLPNFKSKGQWGTGRPGL
>FUSION-ENST00000651474.1:39262-ENST00000467617.1:21129|341
LPMLVLNSWAQAILLP
>FUSION-ENST00000651474.1:39262-ENST00000467617.1:21129|233
SHCAQPLPTLYG
>FUSION-ENST00000651474.1:39262-ENST00000467617.1:21129|2011
NWPPNPNR
>FUSION-ENST00000651474.1:39262-ENST00000467617.1:21129|945
HDHTGLIFLYF
>FUSION-ENST00000651474.1:39262-ENST00000467617.1:21129|1473
ELVMNESGAERGER
>FUSION-ENST00000651474.1:39262-ENST00000467617.1:21129|1880
MRILIGYWGGGRVDTSEEVTD
>FUSION-ENST00000651474.1:39262-ENST00000467617.1:21129|1860
LGAQGTADR
>FUSION-ENST00000525037.5:8614-ENST00000519702.5:72889|358
MPTSALQVGKLR
>FUSION-ENST00000525037.5:8614-ENST00000519702.5:72889|148
CKIHAGFQSWCEQNK
>FUSION-ENST00000651474.1:39262-ENST00000467617.1:21129|1028
MDKSTPFIEGRK
>FUSION-ENST00000651474.1:39262-ENST00000467617.1:21129|1360
MLESFNRYQQIYSGVR
>FUSION-ENST00000525037.5:8614-ENST00000519702.5:72889|320
SVALVFCFCFCLR
>FUSION-ENST00000651474.1:39262-ENST00000467617.1:21129|515
TLCIISATLL
>FUSION-ENST00000651474.1:39262-ENST00000467617.1:21129|2131
MPWLLAGTLDGVVYTRKCLPAIL
>FUSION-ENST00000445498.5:20033-ENST00000397053.6:38443|744
TDTLVDQGRGAPLFLWR
>FUSION-ENST00000651474.1:39262-ENST00000467617.1:21129|745
MHSALLGSCLPALWVQK
>ENST00000495952.5|SNV-2742-T-A|1
GTEKSGV
>FUSION-ENST00000445498.5:20033-ENST00000397053.6:38443|334
QGRAPAAAPR
>ENST00000555664.5|SNV-297682-C-T|1
ESSSAPTLDAGVPETSSHSLISK
>FUSION-ENST00000445498.5:20033-ENST00000397053.6:38443|376
EGTQRLAECMNER
>FUSION-ENST00000651474.1:39262-ENST00000467617.1:21129|1138
MIRRTSNFLESHTF
>ENST00000488683.1|SNV-52401-C-T|3
EPLIELFVKAGSDGESIGNCPFFQR
>FUSION-ENST00000651474.1:39262-ENST00000467617.1:21129|1709
MAYKQILPCKAPTTAA
>ENST00000648326.1|SNV-477-G-A|3
EAGHAMHLLK
>ENST00000533077.5|SNV-17837-C-T|3
TSSWAMR
>ENST00000225430.9|SNV-2103-G-T|3
DGLIIRKPVTVHSRSR
>FUSION-ENST00000651474.1:39262-ENST00000467617.1:21129|192
YVPFRASMPSTQHQTWHIIGA
>FUSION-ENST00000525037.5:8614-ENST00000519702.5:72889|68
MPFLPLIKPFPAPSSWK
>FUSION-ENST00000651474.1:39262-ENST00000467617.1:21129|176
MNKSIFK
>FUSION-ENST00000525037.5:8614-ENST00000519702.5:72889|361
PVIPALWEAEAGGSPEVR
>FUSION-ENST00000525037.5:8614-ENST00000519702.5:72889|28
PEKRPFER
>ENST00000357048.8|SNV-11185-C-A|4
VEGARTQPHCCCRSR
>FUSION-ENST00000651474.1:39262-ENST00000467617.1:21129|1086
WSSLQEISYPYPTGVR
>FUSION-ENST00000651474.1:39262-ENST00000467617.1:21129|894
DIGVSNFWPL
>FUSION-ENST00000651474.1:39262-ENST00000467617.1:21129|2088
MSTPVGSISAMTGK
>FUSION-ENST00000651474.1:39262-ENST00000467617.1:21129|1141
WYVPLFGRHCKNPCVVTFSLPSL
>FUSION-ENST00000651474.1:39262-ENST00000467617.1:21129|119
MENFFSMSIFQILHRT
>FUSION-ENST00000651474.1:39262-ENST00000467617.1:21129|226
MIFPNHQIKMIYLKS
>FUSION-ENST00000509922.5:328349-ENST00000521356.5:42854|40
WPPRALGRGPGGR
>ENST00000219689.11|SNV-69137-A-G|2
LQNMVRFPLTGLDMTPHVVK
>FUSION-ENST00000281513.10:26792-ENST00000448379.1:8787|2
TLPEPSYVERPTGWRLRWSMSCP
>FUSION-ENST00000651474.1:39262-ENST00000467617.1:21129|130
QNHLKRIK
>ENST00000612439.4|SNV-359260-C-A|6
ATLSLLERVLMKDIVTQVPQEEVK
>FUSION-ENST00000445498.5:20033-ENST00000397053.6:38443|739
AIALQVSQGKYVMSILNR
>FUSION-ENST00000651474.1:39262-ENST00000467617.1:21129|1528
MCLEMRPSNHIIVFK
>FUSION-ENST00000525037.5:8614-ENST00000519702.5:72889|86
METKIQFLKSLPQK
>FUSION-ENST00000651474.1:39262-ENST00000467617.1:21129|1715
MAAQSLQSSLAWPMAYK
>ENST00000374343.5|INDEL-27837-C-CA|6
EDSCTASSKKLQK
>FUSION-ENST00000651474.1:39262-ENST00000467617.1:21129|1627
QAFSIETR
>FUSION-ENST00000651474.1:39262-ENST00000467617.1:21129|1184
AVEGNRSFK
>ENST00000355624.8|SNV-7598-G-T|2
TLSFDTSKMNQPDSIVDEGELCFVR
>FUSION-ENST00000651474.1:39262-ENST00000467617.1:21129|1099
CIAQGMEWSRGCMYVWKK
>ENST00000393693.7|SNV-933-G-T|4
MDVFMKGLSMSKEGVVAAAEK
>FUSION-ENST00000651474.1:39262-ENST00000467617.1:21129|1013
AVKNMDLWVR
>FUSION-ENST00000651474.1:39262-ENST00000467617.1:21129|2040
MHGCKGQIQVWSK
>FUSION-ENST00000651474.1:39262-ENST00000467617.1:21129|896
FSRFIHVVACISISFFFFFETESR
>FUSION-ENST00000445498.5:20033-ENST00000397053.6:38443|289
NPVSSKNTKISQAWWR
>FUSION-ENST00000651474.1:39262-ENST00000467617.1:21129|1179
PGQDAILMSSCYLQSDERNGPVYR
>ENST00000495388.6|SNV-821739-A-G|13
MALDVRNEELIGKYAMR
>FUSION-ENST00000651474.1:39262-ENST00000467617.1:21129|135
DVWMNGWVAHWYAS
>FUSION-ENST00000651474.1:39262-ENST00000467617.1:21129|902
LECSGAISAHCNLRLLDSR
>FUSION-ENST00000651474.1:39262-ENST00000467617.1:21129|1237
LLAELSFLQLQD
>FUSION-ENST00000651474.1:39262-ENST00000467617.1:21129|1185
SWETQKERAA
>ENST00000261396.6|SNV-20844-T-C|1
FSPPQEK
>FUSION-ENST00000445498.5:20033-ENST00000397053.6:38443|431
LLDKVWGLPR
>FUSION-ENST00000651474.1:39262-ENST00000467617.1:21129|1037
MHTYFGFYGFALF
>FUSION-ENST00000651474.1:39262-ENST00000467617.1:21129|1260
VYCSESLPTFPLNNYTLIS
>ENST00000329713.5|SNV-655-A-G|3
KKSVNMTECVPVPSSEHVAEVVGR
>FUSION-ENST00000651474.1:39262-ENST00000467617.1:21129|1610
HFCLLFFKR
>ENST00000518757.5|SNV-10824-G-A|2
MLITHLQDK
>FUSION-ENST00000651474.1:39262-ENST00000467617.1:21129|1091
MYVWKKSTLV
>FUSION-ENST00000651474.1:39262-ENST00000467617.1:21129|467
MYYLFNN
>FUSION-ENST00000651474.1:39262-ENST00000467617.1:21129|1180
MPGQDAILMSSCYLQSDERNGPVYR
>FUSION-ENST00000651474.1:39262-ENST00000467617.1:21129|322
IRPPQPPK
>ENST00000040738.10|SNV-26752-G-A|2
DEVTPVPGGCK
>FUSION-ENST00000651474.1:39262-ENST00000467617.1:21129|1332
DNEVASGDPGK
>FUSION-ENST00000651474.1:39262-ENST00000467617.1:21129|1788
MNETRVSWAFLVGGVQAN
>FUSION-ENST00000445498.5:20033-ENST00000397053.6:38443|633
PASFRPALQ
>FUSION-ENST00000445498.5:20033-ENST00000397053.6:38443|444
WMIELTKKQK
>FUSION-ENST00000445498.5:20033-ENST00000397053.6:38443|468
LQCGIENPAGYTDSK
>FUSION-ENST00000651474.1:39262-ENST00000467617.1:21129|1726
LPGFGKR
>FUSION-ENST00000651474.1:39262-ENST00000467617.1:21129|1941
AIVKVPK
>FUSION-ENST00000445498.5:20033-ENST00000397053.6:38443|725
QMLLKLKGAGGHQA
>FUSION-ENST00000651474.1:39262-ENST00000467617.1:21129|915
MYISHFTYPLIC
>FUSION-ENST00000651474.1:39262-ENST00000467617.1:21129|207
FSISHLIK
>ENST00000673805.1|SNV-184184-C-G|2
MADAAFQSLVCFSIR
>FUSION-ENST00000525037.5:8614-ENST00000519702.5:72889|260
MEKPHLY
>FUSION-ENST00000651474.1:39262-ENST00000467617.1:21129|446
MCHNKSSYHVLW
>FUSION-ENST00000651474.1:39262-ENST00000467617.1:21129|1585
MLKGQAR
>FUSION-ENST00000651474.1:39262-ENST00000467617.1:21129|1823
DRDWRECS
>FUSION-ENST00000651474.1:39262-ENST00000467617.1:21129|1870
AQQTGITPAECK
>FUSION-ENST00000651474.1:39262-ENST00000467617.1:21129|955
GLLAEFSSLWAVRLR
>FUSION-ENST00000651474.1:39262-ENST00000467617.1:21129|1969
LALISWSQAILLLQPLE
>FUSION-ENST00000651474.1:39262-ENST00000467617.1:21129|1252
MSESLKIVFE
>FUSION-ENST00000651474.1:39262-ENST00000467617.1:21129|1239
MAVSHLKSF
>ENST00000613690.4|SNV-41751-A-G|7
IHTGEKPYKCEECGKAFNQSYR
>ENST00000553407.5|MNV-17842-CA-C|10
MSSFQGELMDGDQHPDLECRHR
>FUSION-ENST00000525007.5:8614-ENST00000519702.5:72889|1
KMTEEYP
>FUSION-ENST00000651474.1:39262-ENST00000467617.1:21129|725
MAITISYK
>FUSION-ENST00000651474.1:39262-ENST00000467617.1:21129|299
MLSGVSRFFFVLYYFGFK
>FUSION-ENST00000651474.1:39262-ENST00000467617.1:21129|3
ATHHMPLNKT
>FUSION-ENST00000525037.5:8614-ENST00000519702.5:72889|188
PVIPALR
>FUSION-ENST00000445498.5:20033-ENST00000397053.6:38443|524
MCVPLRFPGACSAIRGLHSEALP
>FUSION-ENST00000525037.5:8614-ENST00000519702.5:72889|45
RSALCPGVR
>FUSION-ENST00000651474.1:39262-ENST00000467617.1:21129|1552
RSHQIFLPLGNFSSK
>FUSION-ENST00000525037.5:8614-ENST00000519702.5:72889|122
DRVSPYWPGWSRTPDLVIHLPQPPK
>ENST00000040738.10|SNV-26752-G-A|3
GIVESSVTSAVSGKDEVTPVPGGCK
>FUSION-ENST00000651474.1:39262-ENST00000467617.1:21129|1078
MCHFLADTVR
>FUSION-ENST00000651474.1:39262-ENST00000467617.1:21129|1813
TETLENHSSFLR
>ENST00000361297.7|SNV-223912-T-G|1
SGLITSQYVYELQDNLEK
>FUSION-ENST00000445498.5:20033-ENST00000397053.6:38443|537
LTVTLLSHSCLSVFTQ
>FUSION-ENST00000445498.5:20033-ENST00000397053.6:38443|793
MASLAWRR
>FUSION-ENST00000651474.1:39262-ENST00000467617.1:21129|656
LARLVLNNWAQVMPPPRPPK
>FUSION-ENST00000651474.1:39262-ENST00000467617.1:21129|440
SWGFAYRLFHLPGSKPSIH
>FUSION-ENST00000651474.1:39262-ENST00000467617.1:21129|2143
MPFCIESPFPRPGPR
>ENST00000220751.5|INDEL-32474-A-AT|2
ICQSYSTK
>ENST00000467374.1|SNV-216-A-T|7
MASTVVMYLR
>FUSION-ENST00000509922.5:328349-ENST00000521356.5:42854|43
MWPPRALGR
>FUSION-ENST00000651474.1:39262-ENST00000467617.1:21129|1657
PASASQSAGIIGMSHHIRP
>ENST00000648326.1|SNV-477-G-A|5
GTMREAGHAMHLLK
>FUSION-ENST00000445498.5:20033-ENST00000397053.6:38443|673
MSLTSSEIHAAKAKK
>FUSION-ENST00000445498.5:20033-ENST00000397053.6:38443|225
ARVSGEQGDQGFK
>FUSION-ENST00000525037.5:8614-ENST00000519702.5:72889|350
IARTCFRS
>FUSION-ENST00000445498.5:20033-ENST00000397053.6:38443|712
MISAHCNLHLLSSNDSPTSAS
>FUSION-ENST00000525037.5:8614-ENST00000519702.5:72889|58
RQVQRPPPALR
>FUSION-ENST00000651474.1:39262-ENST00000467617.1:21129|2079
VPGLVAK
>FUSION-ENST00000651474.1:39262-ENST00000467617.1:21129|2064
AARGRYK
>FUSION-ENST00000651474.1:39262-ENST00000467617.1:21129|949
GINYSLI
>FUSION-ENST00000651474.1:39262-ENST00000467617.1:21129|1107
IPYADLAPPGGQLRMGLELRK
>ENST00000514570.1|SNV-178543-G-T|1
FLPRQTCGLFTHTIFYK
>FUSION-ENST00000651474.1:39262-ENST00000467617.1:21129|485
PNQTLNHVLDSAIDKQKQT
>ENST00000668969.1|SNV-66228-C-T|4
MKQILQGVAYLHENCVVHR
>FUSION-ENST00000651474.1:39262-ENST00000467617.1:21129|1777
MVGGWRNLDSRWSPHPWGR
>ENST00000666250.1|INDEL-744231-T-TA|3
GNEELDDSTGKPR
>FUSION-ENST00000651474.1:39262-ENST00000467617.1:21129|1170
LSCSGGEQEL
>FUSION-ENST00000651474.1:39262-ENST00000467617.1:21129|1622
MLAGLVSNS
>FUSION-ENST00000651474.1:39262-ENST00000467617.1:21129|273
GNLFDSFKEPQIPPVEGQL
>FUSION-ENST00000651474.1:39262-ENST00000467617.1:21129|1872
MLLSPTVCQIQCWVPR
>ENST00000669386.1|SNV-31410-C-G|1
LFLQQLIAVES
>FUSION-ENST00000651474.1:39262-ENST00000467617.1:21129|1698
IRPGSNRTKSWSK
>FUSION-ENST00000445498.5:20033-ENST00000397053.6:38443|396
RGPVSFRK
>FUSION-ENST00000651474.1:39262-ENST00000467617.1:21129|1045
MFKGYNLML
>FUSION-ENST00000651474.1:39262-ENST00000467617.1:21129|552
FLVSLPLCVCPSK
>FUSION-ENST00000651474.1:39262-ENST00000467617.1:21129|1848
SVSCSSWESSPLCR
>FUSION-ENST00000651474.1:39262-ENST00000467617.1:21129|732
MWNCESIKLLYKLPSLMYSLIAV
>FUSION-ENST00000651474.1:39262-ENST00000467617.1:21129|230
MIFPNHQIK
>FUSION-ENST00000651474.1:39262-ENST00000467617.1:21129|1812
TETLENHSSFLRR
>ENST00000397412.8|SNV-13771-C-T|4
VRWQWESWSTEDK
>FUSION-ENST00000651474.1:39262-ENST00000467617.1:21129|1877
ILIGYWGGGRVDTSEEVTD
>FUSION-ENST00000512044.6:328349-ENST00000521356.5:42854|1
IRRLWTA
>ENST00000612439.4|SNV-359260-C-A|1
DIVTQVPQEEVKTVIRK
>FUSION-ENST00000651474.1:39262-ENST00000467617.1:21129|2076
MVPGLVAKKFR
>ENST00000490311.1|SNV-8392-A-G|2
MNGTSNSPSGNHQSSFAS
>FUSION-ENST00000651474.1:39262-ENST00000467617.1:21129|376
LNIRPLSDA
>FUSION-ENST00000651474.1:39262-ENST00000467617.1:21129|240
MLTAMITR
>ENST00000481739.2|SNV-119408-C-T|3
LPALRFIGLK
>FUSION-ENST00000525037.5:8614-ENST00000519702.5:72889|92
IAGTTGARHQAR
>FUSION-ENST00000552150.5:43307-ENST00000533365.5:38564|2
MNGVSWSQDLQEG
>FUSION-ENST00000651474.1:39262-ENST00000467617.1:21129|1440
SLLLSTKSIPVNLEPK
>FUSION-ENST00000651474.1:39262-ENST00000467617.1:21129|29
MRNCKTEYFLGNG
>FUSION-ENST00000525037.5:8614-ENST00000519702.5:72889|359
PTSALQVGK
>ENST00000426637.5|SNV-22050-C-T|2
VFIVYAHQEPK
>FUSION-ENST00000445498.5:20033-ENST00000397053.6:38443|442
MIELTKKQK
>FUSION-ENST00000651474.1:39262-ENST00000467617.1:21129|844
PPPGLLRWLCGGLSSWEKEILWGR
>ENST00000418766.5|INDEL-78730-C-CA|4
KNGGGLK
>FUSION-ENST00000651474.1:39262-ENST00000467617.1:21129|1222
FRPQSRGGDYSGCVHQGARILAAS
>FUSION-ENST00000651474.1:39262-ENST00000467617.1:21129|1378
RQENGVNPGGGACSEPR
>ENST00000321725.10|SNV-24934-C-T|1
TMHGTPISFFCSRTR
>ENST00000612439.4|SNV-359260-C-A|2
DIVTQVPQEEVKTVIR
>FUSION-ENST00000445498.5:20033-ENST00000397053.6:38443|452
SLYLSSLWPHR
>FUSION-ENST00000445498.5:20033-ENST00000397053.6:38443|241
SLTESFTVTWVMN
>ENST00000555607.1|SNV-42095-A-G|5
SLKIILLISQIPGLLR
>FUSION-ENST00000651474.1:39262-ENST00000467617.1:21129|2047
MSSHGGGKSLEKIR
>FUSION-ENST00000445498.5:20033-ENST00000397053.6:38443|215
MRRLLSR
>FUSION-ENST00000651474.1:39262-ENST00000467617.1:21129|1998
MFVFHVITPRGYR
>FUSION-ENST00000651474.1:39262-ENST00000467617.1:21129|1866
ETRFGWGTGTEGNHCR
>FUSION-ENST00000445498.5:20033-ENST00000397053.6:38443|581
MVQYGGTV
>ENST00000481626.5|SNV-24934-C-T|6
HGTPISFFCSRTR
>FUSION-ENST00000445498.5:20033-ENST00000397053.6:38443|453
TESKSLYLSSLWPHRMI
>FUSION-ENST00000651474.1:39262-ENST00000467617.1:21129|1192
RSWETQK
>FUSION-ENST00000651474.1:39262-ENST00000467617.1:21129|1733
KLPGFGK
>FUSION-ENST00000651474.1:39262-ENST00000467617.1:21129|69
MVLCTYSLSY
>ENST00000361234.9|MNV-17842-CA-C|10
MMMTTMMR
>FUSION-ENST00000445498.5:20033-ENST00000397053.6:38443|196
KSASLSDGHFISLVDLECR
>FUSION-ENST00000651474.1:39262-ENST00000467617.1:21129|1873
SLWFSRG
>FUSION-ENST00000651474.1:39262-ENST00000467617.1:21129|397
MSMCSHHVVPT
>FUSION-ENST00000651474.1:39262-ENST00000467617.1:21129|1159
MWEGEVCSTGGAWKGSILLSWVLK
>ENST00000473493.2|SNV-5438-C-T|5
LELNALNDR
>ENST00000012134.7|SNV-184781-C-T|1
CLRLADMEHSSGESSFESTGTGLSR
>FUSION-ENST00000651474.1:39262-ENST00000467617.1:21129|30
FSLTLGGRD
>ENST00000392185.8|SNV-209607-C-T|1
FGSAILIPSLPDKQVTGRFEEEFIK
>FUSION-ENST00000445498.5:20033-ENST00000397053.6:38443|770
AKDCSLAPLPCLAKV
>ENST00000662186.1|SNV-34350-G-A|1
ELEEEAGGAEDVGIEDLHAGR
>FUSION-ENST00000445498.5:20033-ENST00000397053.6:38443|260
KEKHTHTHTHTQR
>ENST00000613690.4|SNV-41751-A-G|3
AFNQSYRLTR
>ENST00000461783.7|SNV-350648-C-G|2
QMEALFSEKSVGLTVIARPPDTK
>FUSION-ENST00000651474.1:39262-ENST00000467617.1:21129|1315
MNPVIFFMPFLFYSIGLFSP
>ENST00000358897.8|SNV-113424-A-C|3
IEGEIATLKDTDPAPK
>FUSION-ENST00000651474.1:39262-ENST00000467617.1:21129|1053
MSQIAARDMEK
>FUSION-ENST00000651474.1:39262-ENST00000467617.1:21129|2016
MSRILELR
>FUSION-ENST00000651474.1:39262-ENST00000467617.1:21129|2146
VLAIGHIFTPHSLHLVSVLK
>FUSION-ENST00000651474.1:39262-ENST00000467617.1:21129|1748
VAGITGVCHHARLILYF
>FUSION-ENST00000651474.1:39262-ENST00000467617.1:21129|1232
FSMHNHSQWLFTPQEQ
>ENST00000465122.5|SNV-53936-T-A|4
QGSEVVNVLKTLLSNLDEVKK
>FUSION-ENST00000445498.5:20033-ENST00000397053.6:38443|315
HQVNSQVKGIQSV
>FUSION-ENST00000651474.1:39262-ENST00000467617.1:21129|786
SLGQGLACSR
>FUSION-ENST00000445498.5:20033-ENST00000397053.6:38443|310
MFLNSVPVAFKIGRK
>ENST00000668969.1|SNV-66228-C-T|8
MVFCKYMKQILQGVAYLHENCVVHR
>FUSION-ENST00000445498.5:20033-ENST00000397053.6:38443|531
LCHQGPALR
>FUSION-ENST00000445498.5:20033-ENST00000397053.6:38443|788
RGSGKPWHR
>FUSION-ENST00000445498.5:20033-ENST00000397053.6:38443|796
MGPFLLQGFYFGFRPRSRPWVG
>FUSION-ENST00000525037.5:8614-ENST00000519702.5:72889|239
MRRSFQQ
>ENST00000361384.7|INDEL-1520-A-AA|2
KPTRVPKDTSSL
>FUSION-ENST00000651474.1:39262-ENST00000467617.1:21129|362
PFSCLSLLSSWRSSWSR
>ENST00000498707.5|SNV-84026-G-C|1
QECSVTPCGQWK
>ENST00000479015.1|SNV-71160-G-C|9
DKERYVSLVMPVALFNLIDTFPFR
>ENST00000256339.8|SNV-246980-C-G|1
QMELQDDGITMGLEHSL
>FUSION-ENST00000525037.5:8614-ENST00000519702.5:72889|266
ELGNKLLLVVHLAK
>FUSION-ENST00000445498.5:20033-ENST00000397053.6:38443|226
TSKARVSGEQGDQGFK
>FUSION-ENST00000651474.1:39262-ENST00000467617.1:21129|2126
MGVMIGQGSVGAPRR
>ENST00000304623.13|SNV-821739-A-G|5
NMALDVRNEELIGK
>ENST00000457054.6|SNV-53936-T-A|2
TLLSNLDEVKK
>FUSION-ENST00000651474.1:39262-ENST00000467617.1:21129|768
MRLNFPML
>FUSION-ENST00000525037.5:8614-ENST00000519702.5:72889|225
NEICFNRHNENNILRS
>FUSION-ENST00000651474.1:39262-ENST00000467617.1:21129|1347
VNTRLYKK
>ENST00000299633.7|MNV-459-CCAAGATG-C|5
AGDLVFARATRTGRPGLMNSQR
>FUSION-ENST00000651474.1:39262-ENST00000467617.1:21129|191
LHVPKNVLNFTSYQIEFFEAHFVK
>FUSION-ENST00000651474.1:39262-ENST00000467617.1:21129|1085
MWSSLQEISYPYPTGVRLAR
>ENST00000462159.1|SNV-12550-C-T|1
LLSNWILHERH
>ENST00000428079.5|SNV-9627-A-G|2
SPSYVSLCDNEETGCKAR
>FUSION-ENST00000651474.1:39262-ENST00000467617.1:21129|1280
LSASSPAASLLSCFSTALRSAS
>FUSION-ENST00000651474.1:39262-ENST00000467617.1:21129|352
MKSYTACSLSICFFYLA
>FUSION-ENST00000651474.1:39262-ENST00000467617.1:21129|1940
AIVKVPKR
>FUSION-ENST00000651474.1:39262-ENST00000467617.1:21129|1144
MYVCVEK
>FUSION-ENST00000651474.1:39262-ENST00000467617.1:21129|1582
MIMPLIPAWVSE
>FUSION-ENST00000445498.5:20033-ENST00000397053.6:38443|477
GFHSCVWSCSR
>FUSION-ENST00000651474.1:39262-ENST00000467617.1:21129|1754
RSFTLLSRLECNGAISAHR
>FUSION-ENST00000651474.1:39262-ENST00000467617.1:21129|601
FPVSCYPS
>ENST00000445299.6|INDEL-35695-C-CT|1
VHFFNSFFS
>FUSION-ENST00000445498.5:20033-ENST00000397053.6:38443|825
MPHRASGPR
>FUSION-ENST00000651474.1:39262-ENST00000467617.1:21129|884
VLRPLKK
>ENST00000668969.1|SNV-66228-C-T|2
MKQILQGVAYLHENCVVHRDIK
>FUSION-ENST00000651474.1:39262-ENST00000467617.1:21129|1259
DPGDSESGSGQR
>FUSION-ENST00000651474.1:39262-ENST00000467617.1:21129|565
GSTIPRSGLAK
>ENST00000644049.1|INDEL-302601-G-GA|4
IKYEEGKK
>FUSION-ENST00000651474.1:39262-ENST00000467617.1:21129|1126
TARCVAFLCVSLLNCR
>FUSION-ENST00000651474.1:39262-ENST00000467617.1:21129|548
MHLDTSSLSSRACALTI
>FUSION-ENST00000651474.1:39262-ENST00000467617.1:21129|1221
GGDYSGCVHQGAR
>FUSION-ENST00000651474.1:39262-ENST00000467617.1:21129|1100
CIAQGMEWSRGCMYVWK
>FUSION-ENST00000445498.5:20033-ENST00000397053.6:38443|640
IYKFISK
>FUSION-ENST00000651474.1:39262-ENST00000467617.1:21129|411
IEKFIFLWVSTQ
>FUSION-ENST00000651474.1:39262-ENST00000467617.1:21129|830
MGLHLCWK
>FUSION-ENST00000445498.5:20033-ENST00000397053.6:38443|747
MTDTLVDQGR
>FUSION-ENST00000651474.1:39262-ENST00000467617.1:21129|1112
GYSVFPSFPSLLK
>FUSION-ENST00000525037.5:8614-ENST00000519702.5:72889|54
QVQRPPPALRSREQPDALPPR
>FUSION-ENST00000651474.1:39262-ENST00000467617.1:21129|478
ITRSGDRDHPG
>FUSION-ENST00000651474.1:39262-ENST00000467617.1:21129|2
MAENGNSPHAFE
>FUSION-ENST00000651474.1:39262-ENST00000467617.1:21129|128
QTPSKSLSCPGWAL
>FUSION-ENST00000525037.5:8614-ENST00000519702.5:72889|314
MQWRDLGSLQPLPPGFK
>FUSION-ENST00000651474.1:39262-ENST00000467617.1:21129|1576
MVRGHLELRK
>FUSION-ENST00000651474.1:39262-ENST00000467617.1:21129|1135
CGKNPPWFEFLSGHF
>ENST00000644049.1|INDEL-302601-G-GA|3
YEEGKKQDWSESFAYQWLL
>FUSION-ENST00000651474.1:39262-ENST00000467617.1:21129|111
MLFLVYLKFK
>FUSION-ENST00000651474.1:39262-ENST00000467617.1:21129|848
PPPGLLR
>FUSION-ENST00000651474.1:39262-ENST00000467617.1:21129|1615
GTGKQEAWGGGCGGVQVR
>FUSION-ENST00000651474.1:39262-ENST00000467617.1:21129|285
MTCMQNEK
>ENST00000539093.2|SNV-2789-G-A|3
YAVYRGK
>FUSION-ENST00000445498.5:20033-ENST00000397053.6:38443|678
VLLIILHSDVSNTD
>FUSION-ENST00000651474.1:39262-ENST00000467617.1:21129|1240
MAVSHLK
>ENST00000403625.6|SNV-504185-G-C|2
HFCTTESIATDNRCR
>FUSION-ENST00000651474.1:39262-ENST00000467617.1:21129|1579
PLIPAWVSE
>FUSION-ENST00000509922.5:328349-ENST00000521356.5:42854|4
SFGKTLETDGWQHPHK
>FUSION-ENST00000445498.5:20033-ENST00000397053.6:38443|535
PVLRLSVHLLLCTSGER
>FUSION-ENST00000651474.1:39262-ENST00000467617.1:21129|1832
LYGILWKSQSFRALSR
>FUSION-ENST00000651474.1:39262-ENST00000467617.1:21129|102
YFNWQPYLLQLSVATAESK
>ENST00000432886.6|SNV-71160-G-C|2
YVSLVMPVALFNLIDTFPFR
>FUSION-ENST00000651474.1:39262-ENST00000467617.1:21129|2038
MHGCKGQIQVWSKLAR
>FUSION-ENST00000445498.5:20033-ENST00000397053.6:38443|418
SAVPLRNIGRIVIICDR
>ENST00000231357.7|SNV-7721-T-G|2
SAKNAEPVGK
>FUSION-ENST00000651474.1:39262-ENST00000467617.1:21129|115
MSIFQILHRT
>FUSION-ENST00000651474.1:39262-ENST00000467617.1:21129|383
CLLCPLPTF
>ENST00000508006.1|SNV-933-G-T|1
SKEGVVAAAEKTK
>FUSION-ENST00000651474.1:39262-ENST00000467617.1:21129|1789
QPASQLYPGYPVLHLAQSWESTTFY
>FUSION-ENST00000651474.1:39262-ENST00000467617.1:21129|748
ASASLQLICFLIWFLLA
>FUSION-ENST00000651474.1:39262-ENST00000467617.1:21129|2046
SSHGGGKSLEKIR
>FUSION-ENST00000651474.1:39262-ENST00000467617.1:21129|2078
MVPGLVAKK
>ENST00000441717.3|SNV-75755-A-G|2
IQVKPVTPVCRVPRAVPVGK
>FUSION-ENST00000651474.1:39262-ENST00000467617.1:21129|5
MATHHMPLNKT
>ENST00000448128.5|SNV-119367-C-A|3
DHSNNDSEVPPDLTK
>ENST00000393693.7|SNV-933-G-T|3
DVFMKGLSMSKEGVVAAAEK
>FUSION-ENST00000651474.1:39262-ENST00000467617.1:21129|351
KSYTACSLSICFFYLA
>FUSION-ENST00000445498.5:20033-ENST00000397053.6:38443|619
MTLKPSNGGDLGRAVPSVK
>FUSION-ENST00000445498.5:20033-ENST00000397053.6:38443|169
MLAWGSCCLPSLQQR
>FUSION-ENST00000651474.1:39262-ENST00000467617.1:21129|2092
EWWTPVSGDQRGSK
>FUSION-ENST00000651474.1:39262-ENST00000467617.1:21129|869
MRLLAVCISSLEK
>ENST00000669386.1|SNV-31410-C-G|5
MATAKMIQKLFLQQLIAVES
>ENST00000369535.5|SNV-2864-A-G|2
EEYSAMR
>FUSION-ENST00000651474.1:39262-ENST00000467617.1:21129|1400
FTRLGGR
>FUSION-ENST00000651474.1:39262-ENST00000467617.1:21129|803
ALPVDLSSPAKR
>FUSION-ENST00000651474.1:39262-ENST00000467617.1:21129|549
HLDTSSLSSR
>ENST00000572843.5|SNV-31678-T-C|1
TQNSSPRSCSST
>FUSION-ENST00000445498.5:20033-ENST00000397053.6:38443|451
SLYLSSLWPHRMI
>FUSION-ENST00000651474.1:39262-ENST00000467617.1:21129|978
MSHHAGSSLLYSID
>FUSION-ENST00000651474.1:39262-ENST00000467617.1:21129|6
MATHHMPLNK
>FUSION-ENST00000445498.5:20033-ENST00000397053.6:38443|484
WGGRLPPVLSLSRKPGLPSLGEEK
>ENST00000470035.1|INDEL-27837-C-CA|3
HCFLKKITK
>FUSION-ENST00000445498.5:20033-ENST00000397053.6:38443|229
CDPAALCRVIGVLLP
>FUSION-ENST00000651474.1:39262-ENST00000467617.1:21129|680
CTHKYIEALLQK
>FUSION-ENST00000651474.1:39262-ENST00000467617.1:21129|671
ENSSTNLVSGAK
>FUSION-ENST00000651474.1:39262-ENST00000467617.1:21129|70
GGSLEPNQEFETSLGNTVRPHLYKK
>ENST00000666250.1|INDEL-744231-T-TA|4
NRPGRGNEELDDSTGKPRVYR
>FUSION-ENST00000525037.5:8614-ENST00000519702.5:72889|264
MVAHACNSSYSGG
>FUSION-ENST00000651474.1:39262-ENST00000467617.1:21129|131
MQNHLKRIK
>FUSION-ENST00000525037.5:8614-ENST00000519702.5:72889|276
GYRLGKILSLG
>FUSION-ENST00000445498.5:20033-ENST00000397053.6:38443|462
GDHVLRNGSFHPR
>FUSION-ENST00000525037.5:8614-ENST00000519702.5:72889|199
MKSVGQA
>FUSION-ENST00000651474.1:39262-ENST00000467617.1:21129|1989
MDSTKER
>ENST00000470035.1|INDEL-27837-C-CA|4
MHCFLKKITK
>FUSION-ENST00000445498.5:20033-ENST00000397053.6:38443|180
ACPTSRLEK
>FUSION-ENST00000445498.5:20033-ENST00000397053.6:38443|342
EGKQEGR
>FUSION-ENST00000651474.1:39262-ENST00000467617.1:21129|182
VTTGERNSPLHR
>FUSION-ENST00000651474.1:39262-ENST00000467617.1:21129|661
MHVYTQVHR
>FUSION-ENST00000651474.1:39262-ENST00000467617.1:21129|577
CTDNLRHIAK
>FUSION-ENST00000651474.1:39262-ENST00000467617.1:21129|831
LGSLDLISEMGLHLCWKEPV
>ENST00000477288.5|SNV-17869-T-G|3
SSLQLELSK
>FUSION-ENST00000651474.1:39262-ENST00000467617.1:21129|243
DNTEMLTAMITR
>FUSION-ENST00000651474.1:39262-ENST00000467617.1:21129|1202
NSALPWG
>FUSION-ENST00000525037.5:8614-ENST00000519702.5:72889|83
IQFLKSLPQKSK
>FUSION-ENST00000651474.1:39262-ENST00000467617.1:21129|1808
GGTRIGTGENAAEDR
>FUSION-ENST00000651474.1:39262-ENST00000467617.1:21129|853
SPGFCLHQACLASGLLLRLR
>FUSION-ENST00000651474.1:39262-ENST00000467617.1:21129|1030
MDKSTPFIEGR
>FUSION-ENST00000651474.1:39262-ENST00000467617.1:21129|962
WALITVLYDVVMR
>FUSION-ENST00000651474.1:39262-ENST00000467617.1:21129|928
LLVLPICK
>ENST00000508006.1|SNV-933-G-T|7
KGLSMSKEGVVAAAEK
>ENST00000378230.8|SNV-9627-A-G|5
RLGYVSLCDNEETGCK
>FUSION-ENST00000651474.1:39262-ENST00000467617.1:21129|462
MTNRSWYINTPATSPR
>ENST00000301732.10|SNV-62423-G-A|1
AQESGKAIIITSHSMEECEALCTR
>FUSION-ENST00000525037.5:8614-ENST00000519702.5:72889|339
PRVVLNSWPQVILLPQSPK
>ENST00000299633.7|MNV-459-CCAAGATG-C|9
EYKAGDLVFAR
>FUSION-ENST00000525037.5:8614-ENST00000519702.5:72889|118
TPDLVIHLPQPPKVLGLQV
>FUSION-ENST00000525037.5:8614-ENST00000519702.5:72889|227
NEICFNRHNENNILR
>FUSION-ENST00000525037.5:8614-ENST00000519702.5:72889|53
SREQPDALPPR
>FUSION-ENST00000651474.1:39262-ENST00000467617.1:21129|1521
RPSNHIIVFKVEWVK
>FUSION-ENST00000651474.1:39262-ENST00000467617.1:21129|1522
MRPSNHIIVFKVEWVK
>ENST00000220751.5|INDEL-32474-A-AT|9
VRQLLDTTDIPRR
>FUSION-ENST00000445498.5:20033-ENST00000397053.6:38443|636
MALLLPGEVTAFPGPSAVAVAVW
>FUSION-ENST00000445498.5:20033-ENST00000397053.6:38443|812
WPMRAFHGTEHSSR
>FUSION-ENST00000651474.1:39262-ENST00000467617.1:21129|450
MVSTEQRLSH
>FUSION-ENST00000651474.1:39262-ENST00000467617.1:21129|1402
YLMFTRLGGRFYFISLQMR
>FUSION-ENST00000445498.5:20033-ENST00000397053.6:38443|389
MCKLLGRPHLLGGR
>FUSION-ENST00000651474.1:39262-ENST00000467617.1:21129|34
YYVLCLELHVQLFKFSLTLGGR
>FUSION-ENST00000525037.5:8614-ENST00000519702.5:72889|156
SVISALWEA
>FUSION-ENST00000651474.1:39262-ENST00000467617.1:21129|1191
MRSWETQKER
>FUSION-ENST00000651474.1:39262-ENST00000467617.1:21129|188
PSTQHQTWHIIGA
>FUSION-ENST00000651474.1:39262-ENST00000467617.1:21129|1504
MSCDTSR
>FUSION-ENST00000445498.5:20033-ENST00000397053.6:38443|284
APVVSATR
>ENST00000361384.7|INDEL-1520-A-AA|4
TQKKPTRVPK
>FUSION-ENST00000651474.1:39262-ENST00000467617.1:21129|524
MLLCASNS
>FUSION-ENST00000651474.1:39262-ENST00000467617.1:21129|1283
MLSASSPAASLLSCFSTALR
>FUSION-ENST00000651474.1:39262-ENST00000467617.1:21129|148
MVTPQGSSFYILCPRMLQSQLCRIT
>FUSION-ENST00000445498.5:20033-ENST00000397053.6:38443|638
MFLWRASC
>FUSION-ENST00000651474.1:39262-ENST00000467617.1:21129|1755
RSFTLLSR
>FUSION-ENST00000651474.1:39262-ENST00000467617.1:21129|861
NVSSGPPPIK
>ENST00000290759.9|SNV-1567-C-G|5
CQVGFSSSDLVMRARDSVYHMECFR
>FUSION-ENST00000445498.5:20033-ENST00000397053.6:38443|295
SSRQAWPTWR
>FUSION-ENST00000651474.1:39262-ENST00000467617.1:21129|1236
MGFSAER
>FUSION-ENST00000651474.1:39262-ENST00000467617.1:21129|1682
VTRVKGPHVPGAINR
>FUSION-ENST00000651474.1:39262-ENST00000467617.1:21129|862
LLAVCISSLEKCLFGSSAH
>ENST00000263967.4|SNV-70190-G-A|7
AISTRDPLSEITK
>ENST00000462159.1|SNV-12550-C-T|4
MMLLSNWILHERH
>FUSION-ENST00000445498.5:20033-ENST00000397053.6:38443|521
FPGACSAIRGLHSEALP
>FUSION-ENST00000651474.1:39262-ENST00000467617.1:21129|105
MPHAVGICPTWGVAFLSCGSQARW
>ENST00000467374.1|SNV-216-A-T|4
ASTVVMYLRR
>FUSION-ENST00000651474.1:39262-ENST00000467617.1:21129|699
MVALDSYRR
>ENST00000470035.1|INDEL-27837-C-CA|1
ITKMPVEL
>FUSION-ENST00000651474.1:39262-ENST00000467617.1:21129|818
MEFCSCCPGWSAMA
>FUSION-ENST00000651474.1:39262-ENST00000467617.1:21129|613
GIVSEKSSSPTPASR
>FUSION-ENST00000651474.1:39262-ENST00000467617.1:21129|1096
MEWSRGCMYVWKK
>FUSION-ENST00000651474.1:39262-ENST00000467617.1:21129|21
VTQLGKEASVLQTQVVLTPKAR
>ENST00000334047.12|SNV-8560-G-C|2
VNVTVEHERTLVR
>FUSION-ENST00000651474.1:39262-ENST00000467617.1:21129|1306
MEKSQWTK
>ENST00000265769.9|SNV-27202-T-C|5
KRVFETANYVNMLYK
>FUSION-ENST00000651474.1:39262-ENST00000467617.1:21129|1274
KGGVFIPKALGNWELGR
>FUSION-ENST00000651474.1:39262-ENST00000467617.1:21129|1276
KGGVFIPK
>FUSION-ENST00000651474.1:39262-ENST00000467617.1:21129|573
FPSKEVATCSSIGVPQYPGLGWLR
>FUSION-ENST00000445498.5:20033-ENST00000397053.6:38443|738
AIALQVSQGKYVMSILNRCF
>ENST00000556454.1|SNV-116977-G-C|1
CCISAGVVWLPHQPQNPLHWPPMR
>FUSION-ENST00000651474.1:39262-ENST00000467617.1:21129|1244
IEIKVLLGL
>FUSION-ENST00000651474.1:39262-ENST00000467617.1:21129|1166
WACGRERSAQLGEPGK
>FUSION-ENST00000445498.5:20033-ENST00000397053.6:38443|815
GMWPMRAFHGTEHSSR
>FUSION-ENST00000651474.1:39262-ENST00000467617.1:21129|729
IVSEFSQDLMIL
>FUSION-ENST00000651474.1:39262-ENST00000467617.1:21129|1344
KEVCCFAVDISMR
>FUSION-ENST00000651474.1:39262-ENST00000467617.1:21129|1639
MSVLMEFSVQWGR
>FUSION-ENST00000445498.5:20033-ENST00000397053.6:38443|556
MAQCSIQGL
>FUSION-ENST00000525037.5:8614-ENST00000519702.5:72889|351
IARTCFR
>FUSION-ENST00000445498.5:20033-ENST00000397053.6:38443|566
IVFSALFLPLLKAWLPSL
>FUSION-ENST00000445498.5:20033-ENST00000397053.6:38443|177
GVGGPQGFFFCGWLDPPTRLSCR
>FUSION-ENST00000651474.1:39262-ENST00000467617.1:21129|835
RLGSLDLISEMGLHLCWK
>FUSION-ENST00000651474.1:39262-ENST00000467617.1:21129|2055
YALVGNEPFVPRGR
>FUSION-ENST00000651474.1:39262-ENST00000467617.1:21129|1404
YLMFTRLGGR
>FUSION-ENST00000525037.5:8614-ENST00000519702.5:72889|354
SLRPAWPTW
>FUSION-ENST00000651474.1:39262-ENST00000467617.1:21129|1008
NMDLWVR
>FUSION-ENST00000525037.5:8614-ENST00000519702.5:72889|272
MYFVQGPVLRVIK
>FUSION-ENST00000651474.1:39262-ENST00000467617.1:21129|735
WNCESIK
>FUSION-ENST00000651474.1:39262-ENST00000467617.1:21129|2004
GPLESLSR
>FUSION-ENST00000445498.5:20033-ENST00000397053.6:38443|703
LCMSTVSVWREATT
>FUSION-ENST00000651474.1:39262-ENST00000467617.1:21129|363
MPFSCLSLLSSWRSSWSR
>FUSION-ENST00000651474.1:39262-ENST00000467617.1:21129|406
LSYFFHLLIGHMYVLF
>ENST00000220751.5|INDEL-32474-A-AT|11
TSKVRQLLDTTDIPR
>FUSION-ENST00000445498.5:20033-ENST00000397053.6:38443|575
MCSIIIVQYK
>FUSION-ENST00000651474.1:39262-ENST00000467617.1:21129|809
YLLGSNSSPALAS
>FUSION-ENST00000525037.5:8614-ENST00000519702.5:72889|183
FSKHLINIQLQLIK
>FUSION-ENST00000651474.1:39262-ENST00000467617.1:21129|331
MSKTAMNIFAQDFLRIYFHFF
>FUSION-ENST00000651474.1:39262-ENST00000467617.1:21129|286
VVPFCTSTHYR
>FUSION-ENST00000651474.1:39262-ENST00000467617.1:21129|948
MELYNTCLASFT
>ENST00000531380.2|SNV-4130-C-G|1
IFMSLLVGITSGMWIWCAK
>FUSION-ENST00000651474.1:39262-ENST00000467617.1:21129|1436
KASWLYPR
>FUSION-ENST00000525037.5:8614-ENST00000519702.5:72889|182
HLINIQLQLIK
>FUSION-ENST00000651474.1:39262-ENST00000467617.1:21129|967
MAHPSVAACFIKASKESLLAR
>FUSION-ENST00000445498.5:20033-ENST00000397053.6:38443|292
QAWPTWRNPVSSK
>ENST00000558437.1|SNV-1567-C-G|3
ECFRCSVCSR
>ENST00000370363.5|SNV-25893-G-T|3
SMLLFLAWFHR
>ENST00000357048.8|SNV-11185-C-A|1
TQPHCCCRSRC
>ENST00000299633.7|MNV-459-CCAAGATG-C|2
TGRPGLMNSQR
>FUSION-ENST00000651474.1:39262-ENST00000467617.1:21129|679
MCTHKYIEALLQKLGYIIFLVLK
>FUSION-ENST00000445498.5:20033-ENST00000397053.6:38443|258
EKHTHTHTHTQRLG
>FUSION-ENST00000445498.5:20033-ENST00000397053.6:38443|508
WRSLLGGPPLPRR
>FUSION-ENST00000651474.1:39262-ENST00000467617.1:21129|1868
AQQTGITPAECKAQERQ
>FUSION-ENST00000478283.5:7366-ENST00000604178.1:178|1
VLKRCQM
>ENST00000334268.9|SNV-284547-T-C|6
EEKTTKTAEQEIR
>FUSION-ENST00000445498.5:20033-ENST00000397053.6:38443|694
MGHGVNIYTIAIGK
>FUSION-ENST00000651474.1:39262-ENST00000467617.1:21129|1640
LPQPPKVLGLQA
>FUSION-ENST00000651474.1:39262-ENST00000467617.1:21129|1992
SLPPGDTECVGR
>FUSION-ENST00000445498.5:20033-ENST00000397053.6:38443|776
LPSKASALCPGEPSTFSSFK
>FUSION-ENST00000651474.1:39262-ENST00000467617.1:21129|1377
RQENGVNPGGGACSEPRSR
>FUSION-ENST00000651474.1:39262-ENST00000467617.1:21129|2075
VPGLVAKKFR
>ENST00000464233.6|SNV-1116233-C-A|5
KGLTSTYAGIR
>ENST00000369535.5|SNV-2864-A-G|3
QVVIDGETCLLDILDTAGR
>FUSION-ENST00000651474.1:39262-ENST00000467617.1:21129|1188
ETDLYTDYRAVEGNR
>FUSION-ENST00000651474.1:39262-ENST00000467617.1:21129|1843
CSVAQPEL
>FUSION-ENST00000651474.1:39262-ENST00000467617.1:21129|1417
NYPLSADSQMQSLLGEERNKEEK
>FUSION-ENST00000525037.5:8614-ENST00000519702.5:72889|210
FALTDIMKITF
>FUSION-ENST00000651474.1:39262-ENST00000467617.1:21129|82
VGLRLGGKQR
>ENST00000489935.1|SNV-12239-C-T|1
TSPLASGGLWLP
>FUSION-ENST00000445498.5:20033-ENST00000397053.6:38443|732
DPEGHSSASVTGK
>FUSION-ENST00000525037.5:8614-ENST00000519702.5:72889|162
KCLVSTRK
>FUSION-ENST00000445498.5:20033-ENST00000397053.6:38443|642
MAEYVWQKINK
>FUSION-ENST00000525037.5:8614-ENST00000519702.5:72889|309
FFICRFSKVW
>FUSION-ENST00000651474.1:39262-ENST00000467617.1:21129|2117
IGQGSVGAPRRQTR
>FUSION-ENST00000525037.5:8614-ENST00000519702.5:72889|89
LFFFFLYF
>FUSION-ENST00000525037.5:8614-ENST00000519702.5:72889|101
VKHPILFIYLFIYLFILR
>FUSION-ENST00000651474.1:39262-ENST00000467617.1:21129|1294
YNYLYACWR
>FUSION-ENST00000651474.1:39262-ENST00000467617.1:21129|876
MPLLLSNPLTDLSASTSLQR
>ENST00000301732.10|SNV-62423-G-A|2
LLWDTVARAQESGK
>ENST00000508006.1|SNV-933-G-T|4
MSKEGVVAAAEK
>FUSION-ENST00000651474.1:39262-ENST00000467617.1:21129|328
TAMNIFAQDFLRIYFHFF
>FUSION-ENST00000651474.1:39262-ENST00000467617.1:21129|1384
SNVTLQANEK
>FUSION-ENST00000651474.1:39262-ENST00000467617.1:21129|1596
IRRWSER
>FUSION-ENST00000445498.5:20033-ENST00000397053.6:38443|469
NLSTCPLCGHTE
>ENST00000508006.1|SNV-933-G-T|2
MSKEGVVAAAEKTK
>ENST00000391984.7|SNV-11185-C-A|1
SQDATPLLLQEPLLSCVPHR
>FUSION-ENST00000651474.1:39262-ENST00000467617.1:21129|2104
MWNVARDR
>FUSION-ENST00000525037.5:8614-ENST00000519702.5:72889|213
QVWENDKDSSWR
>FUSION-ENST00000445498.5:20033-ENST00000397053.6:38443|823
ASGPRTQASLTWALMPSSAEAILPR
>FUSION-ENST00000445498.5:20033-ENST00000397053.6:38443|365
MTERNSISEK
>FUSION-ENST00000651474.1:39262-ENST00000467617.1:21129|1893
LEGNLEGWGIVNKSGENSDGAGHFR
>FUSION-ENST00000651474.1:39262-ENST00000467617.1:21129|1542
MLTAFAVKLGGR
>FUSION-ENST00000651474.1:39262-ENST00000467617.1:21129|1273
GGVFIPK
>FUSION-ENST00000445498.5:20033-ENST00000397053.6:38443|784
GSGKPWHRSSGRSPGAGPISHEAR
>FUSION-ENST00000651474.1:39262-ENST00000467617.1:21129|787
SLCYRSLGQGLACSRHK
>FUSION-ENST00000445498.5:20033-ENST00000397053.6:38443|378
YHLVPAAP
>FUSION-ENST00000651474.1:39262-ENST00000467617.1:21129|988
RGTGDAEMTRTD
>FUSION-ENST00000525037.5:8614-ENST00000519702.5:72889|261
LLLVVHLAKIHI
>ENST00000489935.1|SNV-12239-C-T|3
MTTPTSRTSPLASGGLWLP
>FUSION-ENST00000445498.5:20033-ENST00000397053.6:38443|271
MAPLRSSLHDR
>FUSION-ENST00000617781.1:861-ENST00000378079.3:22267|1
WGVNHTEVPKNWS
>FUSION-ENST00000651474.1:39262-ENST00000467617.1:21129|64
IRPLHSSMGNRVRPC
>ENST00000651296.2|SNV-312530-G-A|3
QLIVRVPPRFVVQPNNQDGIYSK
>FUSION-ENST00000651474.1:39262-ENST00000467617.1:21129|392
HSLQNFSPILLAVCLLC
>FUSION-ENST00000651474.1:39262-ENST00000467617.1:21129|1508
MSLGHTNVTAFSE
>FUSION-ENST00000651474.1:39262-ENST00000467617.1:21129|1368
MLSLKKR
>FUSION-ENST00000651474.1:39262-ENST00000467617.1:21129|1316
DICLLPLG
>FUSION-ENST00000651474.1:39262-ENST00000467617.1:21129|1392
FYFISLQMRKPRLR
>ENST00000673805.1|SNV-184184-C-G|1
ADAAFQSLVCFSIR
>FUSION-ENST00000651474.1:39262-ENST00000467617.1:21129|645
MLFHNNTLFLIR
>FUSION-ENST00000651474.1:39262-ENST00000467617.1:21129|1063
NDCYLSHR
>FUSION-ENST00000525037.5:8614-ENST00000519702.5:72889|229
NEICFNR
>FUSION-ENST00000651474.1:39262-ENST00000467617.1:21129|1027
DKSTPFIEGRK
>FUSION-ENST00000651474.1:39262-ENST00000467617.1:21129|1646
NDVRNKK
>FUSION-ENST00000445498.5:20033-ENST00000397053.6:38443|471
MFLGTALSIPGSLSALQFPGLSR
>ENST00000524530.5|SNV-20871-G-A|3
PSRTSSR
>ENST00000355624.8|SNV-7598-G-T|1
MNQPDSIVDEGELCFVR
>FUSION-ENST00000651474.1:39262-ENST00000467617.1:21129|991
MRGTGDAEMTR
>ENST00000225430.9|SNV-2103-G-T|2
KPVTVHSRSR
>FUSION-ENST00000445498.5:20033-ENST00000397053.6:38443|641
AEYVWQKINK
>FUSION-ENST00000445498.5:20033-ENST00000397053.6:38443|261
LHLRKEK
>FUSION-ENST00000651474.1:39262-ENST00000467617.1:21129|1769
WSPHPWGRITPK
>FUSION-ENST00000651474.1:39262-ENST00000467617.1:21129|1465
GERMRDTESSTS
>FUSION-ENST00000651474.1:39262-ENST00000467617.1:21129|2026
MPWWVMNLLFPEAEGLGLGQHRDWR
>FUSION-ENST00000651474.1:39262-ENST00000467617.1:21129|1928
MVQGISGWLLQDSLDWFGR
>ENST00000432943.6|SNV-210385-A-G|1
IGTGGTQHYSQ
>FUSION-ENST00000651474.1:39262-ENST00000467617.1:21129|198
ALKNETACS
>FUSION-ENST00000651474.1:39262-ENST00000467617.1:21129|513
WSIRYLGALK
>FUSION-ENST00000445498.5:20033-ENST00000397053.6:38443|746
TDTLVDQGR
>FUSION-ENST00000525037.5:8614-ENST00000519702.5:72889|347
LFLFVSSYLSG
>ENST00000477126.1|SNV-3173-G-C|6
MCCMESASR
>ENST00000457054.6|SNV-53936-T-A|4
TMQGSEVVNVLKTLLSNLDEVKK
>FUSION-ENST00000651474.1:39262-ENST00000467617.1:21129|586
FCNQSCMMGYCIIFSLLPPQALRL
>FUSION-ENST00000445498.5:20033-ENST00000397053.6:38443|774
LPSKASALCPGEPSTFSSFKAK
>ENST00000370363.5|SNV-25893-G-T|4
VKSMLLFLAWFHREHR
>ENST00000549307.5|MNV-24302-AGAGGAG-A|2
MEEDEDEDEDEDEDERQLLGEFEK
>FUSION-ENST00000445498.5:20033-ENST00000397053.6:38443|491
AREGTWK
>ENST00000563790.5|MNV-459-CCAAGATG-C|7
TGRPGLELLAESQNCLHICILR
>FUSION-ENST00000651474.1:39262-ENST00000467617.1:21129|370
VFIVLGFTFK
>FUSION-ENST00000651474.1:39262-ENST00000467617.1:21129|430
RYFVFCSWISLLR
>FUSION-ENST00000651474.1:39262-ENST00000467617.1:21129|2066
RSGETQS
>FUSION-ENST00000651474.1:39262-ENST00000467617.1:21129|987
GTGDAEMTR
>ENST00000367342.8|SNV-21079-C-T|4
EGFGRALGSR
>FUSION-ENST00000651474.1:39262-ENST00000467617.1:21129|1670
QLCFCLS
>ENST00000205386.8|SNV-22709-T-G|1
YSDSEPSTGGEVVLK
>FUSION-ENST00000651474.1:39262-ENST00000467617.1:21129|1780
NSLRVSLPPPFYRR
>FUSION-ENST00000445498.5:20033-ENST00000397053.6:38443|382
REEGATI
>FUSION-ENST00000651474.1:39262-ENST00000467617.1:21129|1411
QSLLGEERNKEEK
>FUSION-ENST00000651474.1:39262-ENST00000467617.1:21129|925
FLDFKSCGER
>ENST00000334746.10|INDEL-90218-A-AA|5
HTLEQKNR
>FUSION-ENST00000525037.5:8614-ENST00000519702.5:72889|151
VVGACNPSY
>FUSION-ENST00000651474.1:39262-ENST00000467617.1:21129|1540
MLTAFAVKLGGRGQQGK
>FUSION-ENST00000445498.5:20033-ENST00000397053.6:38443|305
IGRKGQAR
>FUSION-ENST00000651474.1:39262-ENST00000467617.1:21129|277
SIECNTQTTLQLLNMGNLFDSFK
>ENST00000231357.7|SNV-7721-T-G|4
EEPLKSAK
>ENST00000429728.1|SNV-12078-A-T|3
VVIRGNSIFMLEALERV
>FUSION-ENST00000651474.1:39262-ENST00000467617.1:21129|1659
LLSKMMVVLSL
>FUSION-ENST00000651474.1:39262-ENST00000467617.1:21129|1829
SQSFRALSRTWHGWDK
>FUSION-ENST00000651474.1:39262-ENST00000467617.1:21129|1129
CHSYVLMLFTV
>FUSION-ENST00000651474.1:39262-ENST00000467617.1:21129|360
PFSCLSLLSSWRSSWSRYR
>FUSION-ENST00000651474.1:39262-ENST00000467617.1:21129|379
LSTQLYQFDKGIHLCNPYLY
>FUSION-ENST00000651474.1:39262-ENST00000467617.1:21129|1580
MPLIPAWVSE
>FUSION-ENST00000651474.1:39262-ENST00000467617.1:21129|121
MENFFSMSIFQILHR
>FUSION-ENST00000525037.5:8614-ENST00000519702.5:72889|333
EACMEHMLGGHPVIFK
>FUSION-ENST00000651474.1:39262-ENST00000467617.1:21129|526
VSLLHCIEREAKAQR
>ENST00000263967.4|SNV-70190-G-A|4
DPLSEITKQEK
>FUSION-ENST00000651474.1:39262-ENST00000467617.1:21129|1547
PHCIIFSLIHSIVK
>FUSION-ENST00000651474.1:39262-ENST00000467617.1:21129|826
MGLKNILFR
>FUSION-ENST00000651474.1:39262-ENST00000467617.1:21129|1509
WMSLGHTNVTAFSE
>FUSION-ENST00000525037.5:8614-ENST00000519702.5:72889|319
MDFHRFFICR
>FUSION-ENST00000651474.1:39262-ENST00000467617.1:21129|447
SSTIHGPHFSEEAPFAQHVT
>FUSION-ENST00000651474.1:39262-ENST00000467617.1:21129|1496
APLVDTVDWTRGRANLKPNQ
>ENST00000424296.6|SNV-105250-G-C|1
ELWMALINK
>ENST00000297848.8|SNV-210385-A-G|2
IGTGGTQVAMVQFTDDPR
>FUSION-ENST00000445498.5:20033-ENST00000397053.6:38443|407
QHSSLGDR
>FUSION-ENST00000445498.5:20033-ENST00000397053.6:38443|244
MKSLTESFTVTWVMN
>ENST00000397412.8|SNV-13771-C-T|2
WQWESWSTEDK
>FUSION-ENST00000651474.1:39262-ENST00000467617.1:21129|166
SLFDIITKKLVPGAQFCWQK
>FUSION-ENST00000651474.1:39262-ENST00000467617.1:21129|186
QEDICPMVTTGER
>ENST00000490311.1|SNV-8392-A-G|1
NGTSNSPSGNHQSSFAS
>FUSION-ENST00000651474.1:39262-ENST00000467617.1:21129|1991
MSLPPGDTECVGRNFSVD
>FUSION-ENST00000651474.1:39262-ENST00000467617.1:21129|1864
ETRFGWGTGTEGNHCRDSAML
>FUSION-ENST00000525037.5:8614-ENST00000519702.5:72889|303
EGNEFPR
>FUSION-ENST00000651474.1:39262-ENST00000467617.1:21129|584
MGYCIIFSLLPPQALR
>FUSION-ENST00000651474.1:39262-ENST00000467617.1:21129|689
MGLSSCRK
>FUSION-ENST00000651474.1:39262-ENST00000467617.1:21129|2138
CQALLWALGPAPGLFR
>FUSION-ENST00000525037.5:8614-ENST00000519702.5:72889|238
MIRTVHGEP
>FUSION-ENST00000445498.5:20033-ENST00000397053.6:38443|278
MRAGCAGPAR
>FUSION-ENST00000445498.5:20033-ENST00000397053.6:38443|324
SRPCEPLSPELGR
>FUSION-ENST00000651474.1:39262-ENST00000467617.1:21129|369
SLIHLELIVTLSFIFSEILNVK
>FUSION-ENST00000651474.1:39262-ENST00000467617.1:21129|2120
MIGQGSVGAPRR
>FUSION-ENST00000651474.1:39262-ENST00000467617.1:21129|344
DRVSSCCPC
>FUSION-ENST00000651474.1:39262-ENST00000467617.1:21129|1254
MHRVIASSH
>FUSION-ENST00000445498.5:20033-ENST00000397053.6:38443|724
MLLKLKGAGGHQA
>FUSION-ENST00000651474.1:39262-ENST00000467617.1:21129|448
MSSTIHGPHFSEEAPFAQHVT
>FUSION-ENST00000651474.1:39262-ENST00000467617.1:21129|74
VRGWCWAWWLTSAITAL
>FUSION-ENST00000525037.5:8614-ENST00000519702.5:72889|381
LCFDLTWWFCNGSLKR
>FUSION-ENST00000651474.1:39262-ENST00000467617.1:21129|1730
MAGQQGWGK
>FUSION-ENST00000651474.1:39262-ENST00000467617.1:21129|1744
LVRLVSKYQSEVIRPPWPPK
>FUSION-ENST00000651474.1:39262-ENST00000467617.1:21129|2135
MPWLLAGTLDGVVYTR
>ENST00000534549.5|SNV-75755-A-G|1
VPRAVPVGK
>FUSION-ENST00000651474.1:39262-ENST00000467617.1:21129|1068
RLQRGLPHLF
>FUSION-ENST00000525037.5:8614-ENST00000519702.5:72889|363
PGPIIGFLR
>FUSION-ENST00000445498.5:20033-ENST00000397053.6:38443|626
GHVFLLV
>FUSION-ENST00000445498.5:20033-ENST00000397053.6:38443|399
TKTWPKPALK
>ENST00000219689.11|SNV-69137-A-G|3
MKLQNMVRFPLTGLDMTPHVVK
>FUSION-ENST00000651474.1:39262-ENST00000467617.1:21129|1224
SHHICKFRPQSRGGDYSGCVHQGAR
>FUSION-ENST00000651474.1:39262-ENST00000467617.1:21129|2155
MAGKGLTQL
>FUSION-ENST00000651474.1:39262-ENST00000467617.1:21129|1216
MAQLNQSGSR
>FUSION-ENST00000651474.1:39262-ENST00000467617.1:21129|95
VRVTTPSYLFCILK
>FUSION-ENST00000651474.1:39262-ENST00000467617.1:21129|716
SGVLNLQAMDHGLLR
>ENST00000231357.7|SNV-7721-T-G|3
EEPLKSAKNAEPVGK
>FUSION-ENST00000445498.5:20033-ENST00000397053.6:38443|245
SKGQWGTGRPGL
>ENST00000334746.10|INDEL-90218-A-AA|6
KHTLEQKNR
>FUSION-ENST00000651474.1:39262-ENST00000467617.1:21129|2054
YALVGNEPFVPRGRR
>ENST00000649644.1|SNV-62707-C-G|2
GNPLSQDILNLYQDRDGTR
>ENST00000482490.5|SNV-84026-G-C|8
MRMALWLTRVPVLPCLDQWQSK
>ENST00000524530.5|SNV-20871-G-A|7
LNRMVQSEDDAQQDIIPDVVSVGG
>FUSION-ENST00000651474.1:39262-ENST00000467617.1:21129|781
MPLKKCCFSQHLPR
>ENST00000416281.6|SNV-17837-C-T|9
WQRLSSTPSMLR
>FUSION-ENST00000651474.1:39262-ENST00000467617.1:21129|1399
MFTRLGGRFYFISLQMR
>FUSION-ENST00000651474.1:39262-ENST00000467617.1:21129|1474
ELVMNESGAER
>FUSION-ENST00000445498.5:20033-ENST00000397053.6:38443|806
RAFHGTEHSSRWCWWCLNLR
>ENST00000261383.3|SNV-226287-G-C|3
HWINRGVASLCQLDNSWHLSQDRK
>ENST00000517374.5|SNV-78748-G-T|3
LLAPGTLCREQARQCDLPEFFTGK
>FUSION-ENST00000651474.1:39262-ENST00000467617.1:21129|1295
SGLQQGNKYNYLYACWRVSTGTNR
>FUSION-ENST00000651474.1:39262-ENST00000467617.1:21129|35
MYYVLCLELHVQLFKFSLTLGGR
>ENST00000299633.7|MNV-459-CCAAGATG-C|10
ARPRPREYKAGDLVFAR
>FUSION-ENST00000651474.1:39262-ENST00000467617.1:21129|1833
MLYGILWKSQSFRALSR
>FUSION-ENST00000651474.1:39262-ENST00000467617.1:21129|1026
STPFIEGR
>FUSION-ENST00000651474.1:39262-ENST00000467617.1:21129|253
LVSNSWAQAILPPR
>FUSION-ENST00000651474.1:39262-ENST00000467617.1:21129|46
SSVLLGTSGR
>FUSION-ENST00000651474.1:39262-ENST00000467617.1:21129|1571
SGWTLDK
>FUSION-ENST00000651474.1:39262-ENST00000467617.1:21129|1956
MACQGSYTSLGSQR
>ENST00000488683.1|SNV-52401-C-T|2
AGSDGESIGNCPFFQR
>ENST00000220751.5|INDEL-32474-A-AT|5
RRICQSYSTK
>FUSION-ENST00000651474.1:39262-ENST00000467617.1:21129|232
MDEFLNLGSQLFSIFPSHQR
>ENST00000549489.6|SNV-126504-A-G|4
ILDGYLFCKTLCMDAVQRWGK
>ENST00000483413.1|SNV-7598-G-T|1
MKVNCVS
>FUSION-ENST00000651474.1:39262-ENST00000467617.1:21129|1422
KNYPLSADSQMQSLLGEER
>FUSION-ENST00000651474.1:39262-ENST00000467617.1:21129|1706
QSGLRIRPGSNRTK
>FUSION-ENST00000445498.5:20033-ENST00000397053.6:38443|359
MAQPSAAFPCHPSK
>FUSION-ENST00000651474.1:39262-ENST00000467617.1:21129|728
LLYKLPSLMYSLIAV
>FUSION-ENST00000651474.1:39262-ENST00000467617.1:21129|609
SSSPTPASRSFSSSIWRQPR
>FUSION-ENST00000651474.1:39262-ENST00000467617.1:21129|27
NCKTEYFLGNG
>FUSION-ENST00000651474.1:39262-ENST00000467617.1:21129|257
MLSRLVSNSWAQAILPPR
>ENST00000483413.1|SNV-7599-A-T|4
MKVNCVSVDKMTHLQM
>FUSION-ENST00000525037.5:8614-ENST00000519702.5:72889|346
MTDCFFSFLFFLK
>FUSION-ENST00000651474.1:39262-ENST00000467617.1:21129|1362
RCGRAWWLTPVIPALWK
>FUSION-ENST00000651474.1:39262-ENST00000467617.1:21129|1701
CQSLQPRPQEREHLGGTGLR
>FUSION-ENST00000651474.1:39262-ENST00000467617.1:21129|547
HLDTSSLSSRACALTI
>FUSION-ENST00000445498.5:20033-ENST00000397053.6:38443|425
QGDLSSLTAGTPNKTETKMSAVPLR
>ENST00000231121.3|SNV-479-C-A|1
LEELGGRLGRR
>FUSION-ENST00000651474.1:39262-ENST00000467617.1:21129|1961
ESCSVAQTGVQWR
>FUSION-ENST00000651474.1:39262-ENST00000467617.1:21129|1466
NESGAERGERMR
>FUSION-ENST00000445498.5:20033-ENST00000397053.6:38443|495
EAQGGPGSAKSSVFPR
>ENST00000477288.5|SNV-17869-T-G|5
RSSLQLELSK
>FUSION-ENST00000651474.1:39262-ENST00000467617.1:21129|860
NVSSGPPPIKK
>FUSION-ENST00000651474.1:39262-ENST00000467617.1:21129|2106
HLIHPVVAFWRGR
>FUSION-ENST00000445498.5:20033-ENST00000397053.6:38443|337
THWRVQPGRQGR
>FUSION-ENST00000445498.5:20033-ENST00000397053.6:38443|345
GASFVQEVTPWVARK
>FUSION-ENST00000445498.5:20033-ENST00000397053.6:38443|362
TERNSISEKK
>FUSION-ENST00000445498.5:20033-ENST00000397053.6:38443|272
AGCAGPARSSLVHSAPPLKGISR
>FUSION-ENST00000651474.1:39262-ENST00000467617.1:21129|766
MTGESGHK
>FUSION-ENST00000651474.1:39262-ENST00000467617.1:21129|1826
TWHGWDK
>FUSION-ENST00000651474.1:39262-ENST00000467617.1:21129|579
MCTDNLR
>ENST00000361234.9|MNV-17842-CA-C|7
MMMMKKK
>FUSION-ENST00000651474.1:39262-ENST00000467617.1:21129|1201
MPFLCPHVIYSLMK
>FUSION-ENST00000525037.5:8614-ENST00000519702.5:72889|253
MGKESWVELVNEDFLEK
>FUSION-ENST00000525037.5:8614-ENST00000519702.5:72889|172
PLQSSLGNK
>FUSION-ENST00000651474.1:39262-ENST00000467617.1:21129|561
SGLAKKSWGAK
>FUSION-ENST00000651474.1:39262-ENST00000467617.1:21129|1985
HLDFCFHP
>FUSION-ENST00000651474.1:39262-ENST00000467617.1:21129|482
MLIISFACGEGNWVAGVSKEK
>FUSION-ENST00000651474.1:39262-ENST00000467617.1:21129|2061
YKCGVSLQELILVPEREK
>FUSION-ENST00000651474.1:39262-ENST00000467617.1:21129|1425
SHCRPMK
>FUSION-ENST00000651474.1:39262-ENST00000467617.1:21129|1966
AVLPEIQVLIAR
>FUSION-ENST00000651474.1:39262-ENST00000467617.1:21129|500
STLMKKLVK
>FUSION-ENST00000651474.1:39262-ENST00000467617.1:21129|617
QGTKLGRYR
>FUSION-ENST00000651474.1:39262-ENST00000467617.1:21129|1391
MRKPRLR
>FUSION-ENST00000651474.1:39262-ENST00000467617.1:21129|665
VRNCCSK
>FUSION-ENST00000651474.1:39262-ENST00000467617.1:21129|1064
MNDCYLSHR
>FUSION-ENST00000651474.1:39262-ENST00000467617.1:21129|1799
LFQELADAVSSSCR
>ENST00000532611.1|SNV-17837-C-T|1
LSSTPSMLRQT
>FUSION-ENST00000651474.1:39262-ENST00000467617.1:21129|1121
MSKTLLPVPCLCCTYFYPR
>FUSION-ENST00000651474.1:39262-ENST00000467617.1:21129|1151
VHLGKVCSYLFNPAASPLLELPPSR
>FUSION-ENST00000651474.1:39262-ENST00000467617.1:21129|93
VTTPSYLFCILK
>FUSION-ENST00000651474.1:39262-ENST00000467617.1:21129|1634
SVLMEFSVQWGRQAFSIETRK
>FUSION-ENST00000651474.1:39262-ENST00000467617.1:21129|796
LFSLLGCLFFPSSSSLLLL
>FUSION-ENST00000651474.1:39262-ENST00000467617.1:21129|525
EAKAQRGK
>ENST00000495388.6|SNV-821739-A-G|6
WPLRCGTWPWTSEMR
>FUSION-ENST00000651474.1:39262-ENST00000467617.1:21129|38
AYLIPLVVSSKT
>FUSION-ENST00000445498.5:20033-ENST00000397053.6:38443|472
MMGMRKV
>FUSION-ENST00000445498.5:20033-ENST00000397053.6:38443|353
WPRPYYYAPEAYLKIRR
>ENST00000256707.8|SNV-106642-G-A|2
AYNLNRTPSTMTLNNNSAPANR
>FUSION-ENST00000651474.1:39262-ENST00000467617.1:21129|1614
GTGKQEAWGGGCGGVQVRNCIYQR
>ENST00000457054.6|SNV-53936-T-A|1
TLLSNLDEVKKER
>FUSION-ENST00000651474.1:39262-ENST00000467617.1:21129|300
MLSGVSR
>FUSION-ENST00000651474.1:39262-ENST00000467617.1:21129|986
GTGDAEMTRTD
>FUSION-ENST00000651474.1:39262-ENST00000467617.1:21129|276
MGNLFDSFK
>FUSION-ENST00000445498.5:20033-ENST00000397053.6:38443|401
MGRRGPVSFR
>FUSION-ENST00000651474.1:39262-ENST00000467617.1:21129|283
MTCMQNEKSAPTVTNPAF
>FUSION-ENST00000651474.1:39262-ENST00000467617.1:21129|134
MNGWVAHWYAS
>FUSION-ENST00000651474.1:39262-ENST00000467617.1:21129|1847
MSVSCSSWESSPLCRCSVAQPEL
>ENST00000666250.1|INDEL-744231-T-TA|2
GNEELDDSTGKPRVYR
>FUSION-ENST00000509922.5:328349-ENST00000521356.5:42854|26
ARPLRAPLR
>FUSION-ENST00000445498.5:20033-ENST00000397053.6:38443|601
PSRTNGSLFSAEK
>FUSION-ENST00000651474.1:39262-ENST00000467617.1:21129|1816
QLRTETLENHSSFLR
>FUSION-ENST00000651474.1:39262-ENST00000467617.1:21129|498
LVKSKYNL
>FUSION-ENST00000651474.1:39262-ENST00000467617.1:21129|1857
LGAQGTADRHHPCRVQSPGEAVNGN
>ENST00000469298.5|SNV-475-C-T|4
PAPFLPGQAVGK
>FUSION-ENST00000651474.1:39262-ENST00000467617.1:21129|1517
TPRAKSN
>FUSION-ENST00000445498.5:20033-ENST00000397053.6:38443|775
MLPSKASALCPGEPSTFSSFKAK
>FUSION-ENST00000445498.5:20033-ENST00000397053.6:38443|466
MGRGDHVLR
>FUSION-ENST00000651474.1:39262-ENST00000467617.1:21129|470
TEIISLNVLNNSRTPFFR
>FUSION-ENST00000651474.1:39262-ENST00000467617.1:21129|239
LTAMITR
>FUSION-ENST00000445498.5:20033-ENST00000397053.6:38443|259
EKHTHTHTHTQR
>FUSION-ENST00000651474.1:39262-ENST00000467617.1:21129|338
MLIALFFFFFETESHSFPR
>ENST00000263967.4|SNV-70190-G-A|6
AISTRDPLSEITKQEK
>FUSION-ENST00000651474.1:39262-ENST00000467617.1:21129|1461
GRAHLKPSQ
>ENST00000481626.5|SNV-24934-C-T|1
GPPSLSSAAERGPVSSWWVR
>FUSION-ENST00000525037.5:8614-ENST00000519702.5:72889|324
LGGHPVIFKGTVCYLPFL
>FUSION-ENST00000651474.1:39262-ENST00000467617.1:21129|254
LSRLVSNSWAQAILPPRSSK
>FUSION-ENST00000651474.1:39262-ENST00000467617.1:21129|317
VSGSLMDGEIRCLECQTNPLSVIPK
>FUSION-ENST00000445498.5:20033-ENST00000397053.6:38443|777
MLPSKASALCPGEPSTFSSFK
>FUSION-ENST00000445498.5:20033-ENST00000397053.6:38443|749
VHFFSCSLTSFVRPTMNDRHPS
>ENST00000231357.7|SNV-7721-T-G|1
SAKNAEPVGKEEK
>ENST00000392185.8|SNV-209607-C-T|5
LLVKFGSAILIPSLPDK
>FUSION-ENST00000651474.1:39262-ENST00000467617.1:21129|1479
AIVCTVNR
>FUSION-ENST00000651474.1:39262-ENST00000467617.1:21129|1074
MVLHCFNFSLHR
>FUSION-ENST00000651474.1:39262-ENST00000467617.1:21129|1903
RWGEGGGSKGWLSGR
>FUSION-ENST00000651474.1:39262-ENST00000467617.1:21129|154
MSLLGLLCPALSIKLGT
>FUSION-ENST00000525037.5:8614-ENST00000519702.5:72889|104
MHLYIYLLNLQGIYRTER
>FUSION-ENST00000445498.5:20033-ENST00000397053.6:38443|330
APAAAPRGPEERSEASLFHV
>FUSION-ENST00000651474.1:39262-ENST00000467617.1:21129|1660
QTVHTKPCSNCRLLSKMMVVLSL
>ENST00000428079.5|SNV-9627-A-G|3
SPSYVSLCDNEETGCK
>ENST00000378230.8|SNV-9627-A-G|2
LGYVSLCDNEETGCKAR
>ENST00000512091.6|SNV-708434-G-T|2
AMDQLVGLLDVHLR
>ENST00000475469.1|SNV-22709-T-G|2
IVNPQQVER
>FUSION-ENST00000651474.1:39262-ENST00000467617.1:21129|1472
ELVMNESGAERGERMR
>FUSION-ENST00000651474.1:39262-ENST00000467617.1:21129|759
LFLPTSSTEIGAQTK
>FUSION-ENST00000651474.1:39262-ENST00000467617.1:21129|170
SLFDIITK
>FUSION-ENST00000651474.1:39262-ENST00000467617.1:21129|1309
SQETLGNSYSPK
>ENST00000220751.5|INDEL-32474-A-AT|1
ICQSYSTKIER
>ENST00000261167.7|INDEL-3767-A-AA|4
TAHDGSSCSFKDEGSKTDNPR
>FUSION-ENST00000651474.1:39262-ENST00000467617.1:21129|262
SQTPSVLSHDMHAE
>FUSION-ENST00000651474.1:39262-ENST00000467617.1:21129|1485
APFLDALDWTRGR
>FUSION-ENST00000525037.5:8614-ENST00000519702.5:72889|130
IIFWICWVK
>FUSION-ENST00000651474.1:39262-ENST00000467617.1:21129|923
FLDFKSCGERHIT
>FUSION-ENST00000651474.1:39262-ENST00000467617.1:21129|2101
WNVARDRR
>FUSION-ENST00000651474.1:39262-ENST00000467617.1:21129|517
GKVSFPR
>FUSION-ENST00000445498.5:20033-ENST00000397053.6:38443|299
WLTPVIPALREAEAGGSPEVRSSR
>FUSION-ENST00000525037.5:8614-ENST00000519702.5:72889|153
MVKLHLY
>FUSION-ENST00000525037.5:8614-ENST00000519702.5:72889|369
KFSNHWR
>FUSION-ENST00000651474.1:39262-ENST00000467617.1:21129|1978
GQPVAFSR
>FUSION-ENST00000651474.1:39262-ENST00000467617.1:21129|712
MDHGLLRTGPHSR
>FUSION-ENST00000651474.1:39262-ENST00000467617.1:21129|1163
SAQLGEPGK
>FUSION-ENST00000651474.1:39262-ENST00000467617.1:21129|920
MCSKISK
>FUSION-ENST00000445498.5:20033-ENST00000397053.6:38443|529
LCHQGPALRSPALDCAR
>FUSION-ENST00000445498.5:20033-ENST00000397053.6:38443|547
RHMLEGRTK
>FUSION-ENST00000651474.1:39262-ENST00000467617.1:21129|469
TEIISLNVLNNSRTPFFRR
>FUSION-ENST00000651474.1:39262-ENST00000467617.1:21129|1070
MVLHCFNFSLHRRLQR
>FUSION-ENST00000651474.1:39262-ENST00000467617.1:21129|1169
YSAHRWACGR
>FUSION-ENST00000651474.1:39262-ENST00000467617.1:21129|1974
MRSCYVAQAGFDLLVSSDPLASAS
>FUSION-ENST00000509922.5:328349-ENST00000521356.5:42854|38
GPGGRLQLALPGAAVPAAMPAS
>FUSION-ENST00000651474.1:39262-ENST00000467617.1:21129|1289
YIQESGNLGK
>FUSION-ENST00000651474.1:39262-ENST00000467617.1:21129|1846
SVSCSSWESSPLCRCSVAQPEL
>FUSION-ENST00000651474.1:39262-ENST00000467617.1:21129|1197
MKETDLYTDYR
>FUSION-ENST00000445498.5:20033-ENST00000397053.6:38443|279
EAEAELLEPGRQRLQ
>ENST00000334047.12|SNV-8560-G-C|3
VNVTVEHER
>FUSION-ENST00000651474.1:39262-ENST00000467617.1:21129|1729
AGQQGWGK
>FUSION-ENST00000651474.1:39262-ENST00000467617.1:21129|432
CWGITPPLPAAFIQ
>FUSION-ENST00000445498.5:20033-ENST00000397053.6:38443|406
QHSSLGDRAR
>FUSION-ENST00000651474.1:39262-ENST00000467617.1:21129|1225
SHHICKFRPQSR
>ENST00000358897.8|SNV-113424-A-C|4
KIEGEIATLKDTDPAPK
>ENST00000524530.5|SNV-20871-G-A|1
PSRTSSRMWSVLGV
>ENST00000556300.6|SNV-418-G-A|2
MAAQLVSRCGAVRAAPHSGPLVSWR
>FUSION-ENST00000445498.5:20033-ENST00000397053.6:38443|543
MLEGRTKE
>FUSION-ENST00000651474.1:39262-ENST00000467617.1:21129|1495
GRANLKPNQ
>ENST00000338034.9|SNV-124-G-T|4
MCALCSLLRSAAGR
>FUSION-ENST00000651474.1:39262-ENST00000467617.1:21129|2133
MPWLLAGTLDGVVYTRK
>FUSION-ENST00000651474.1:39262-ENST00000467617.1:21129|1128
MTKTARCVAFLCVSLLNCR
>FUSION-ENST00000651474.1:39262-ENST00000467617.1:21129|636
DGLKFIPILPK
>FUSION-ENST00000651474.1:39262-ENST00000467617.1:21129|499
VLHAPLC
>FUSION-ENST00000651474.1:39262-ENST00000467617.1:21129|348
MSHSAQLPFFFLRQGLTLSPR
>FUSION-ENST00000651474.1:39262-ENST00000467617.1:21129|1697
EHLGGTGLR
>FUSION-ENST00000651474.1:39262-ENST00000467617.1:21129|1204
MWEATRNSALPWG
>FUSION-ENST00000445498.5:20033-ENST00000397053.6:38443|296
EAEAGGSPEVRSSRQAWPTWR
>FUSION-ENST00000651474.1:39262-ENST00000467617.1:21129|401
MGLFISCK
>FUSION-ENST00000445498.5:20033-ENST00000397053.6:38443|155
AFSSVAGWIPPQGFHAERKW
>FUSION-ENST00000651474.1:39262-ENST00000467617.1:21129|784
MWWIQPLLLCGLNCMCTGTDR
>FUSION-ENST00000651474.1:39262-ENST00000467617.1:21129|325
MNIFAQDFLRIYFHFF
>FUSION-ENST00000651474.1:39262-ENST00000467617.1:21129|1265
FWYNTCFYK
>FUSION-ENST00000445498.5:20033-ENST00000397053.6:38443|613
HFFGNTEESVNVRWVLF
>FUSION-ENST00000651474.1:39262-ENST00000467617.1:21129|464
STICPTCHLESER
>FUSION-ENST00000651474.1:39262-ENST00000467617.1:21129|2158
MSAWLGR
>ENST00000357048.8|SNV-11185-C-A|6
SQRVEGARTQPHCCCR
>FUSION-ENST00000445498.5:20033-ENST00000397053.6:38443|761
ARKDSGFGPSGGCWLSGR
>FUSION-ENST00000651474.1:39262-ENST00000467617.1:21129|1034
PYIRSPELIHLA
>FUSION-ENST00000525037.5:8614-ENST00000519702.5:72889|116
IAEGSFSLK
>FUSION-ENST00000445498.5:20033-ENST00000397053.6:38443|515
AARGQGPRPLPR
>FUSION-ENST00000445498.5:20033-ENST00000397053.6:38443|166
LAWGSCCLPSLQQRGLGL
>FUSION-ENST00000525037.5:8614-ENST00000519702.5:72889|255
MPVIPATQEAEAGESLEPRRR
>FUSION-ENST00000651474.1:39262-ENST00000467617.1:21129|2108
GTERHLIHPVVAFWRGR
>FUSION-ENST00000525037.5:8614-ENST00000519702.5:72889|384
MLCFDLTWWFCNGSLK
>ENST00000666250.1|INDEL-744231-T-TA|8
KYRNRPGR
>FUSION-ENST00000651474.1:39262-ENST00000467617.1:21129|177
ETGMNKSIFKCNK
>FUSION-ENST00000651474.1:39262-ENST00000467617.1:21129|290
MSIPVPPHPCQR
>FUSION-ENST00000651474.1:39262-ENST00000467617.1:21129|1482
GRSRPKLGQ
>ENST00000551295.7|MNV-245148-TA-T|3
WLKNGYAYHKGELDCMM
>FUSION-ENST00000651474.1:39262-ENST00000467617.1:21129|598
LSFLRWSTHCDQVYVR
>FUSION-ENST00000651474.1:39262-ENST00000467617.1:21129|434
ELSLPTGLALQVLRASWR
>FUSION-ENST00000525037.5:8614-ENST00000519702.5:72889|61
AAPSPERR
>FUSION-ENST00000651474.1:39262-ENST00000467617.1:21129|1047
VRVTVESNGGSDFILFGHN
>FUSION-ENST00000445498.5:20033-ENST00000397053.6:38443|454
TESKSLYLSSLWPHR
>FUSION-ENST00000651474.1:39262-ENST00000467617.1:21129|1588
MMSHTCNLSNLGG
>FUSION-ENST00000651474.1:39262-ENST00000467617.1:21129|2034
GQIQVWSKLARADPGPR
>FUSION-ENST00000281513.10:26792-ENST00000448379.1:8787|4
TLPEPSYVERPTGWR
>FUSION-ENST00000445498.5:20033-ENST00000397053.6:38443|561
DSIHDFCLTLKHYSWLCFLSLPRE
>ENST00000361234.9|MNV-17842-CA-C|11
SLQQTQKMMMTTMMRMMMMK
>FUSION-ENST00000651474.1:39262-ENST00000467617.1:21129|1373
IAEHPMLSLK
>ENST00000524899.1|SNV-17837-C-T|1
TSSWAMRKTTPWAR
>ENST00000547106.1|SNV-2250-A-G|2
RSISAQLLR
>FUSION-ENST00000651474.1:39262-ENST00000467617.1:21129|1205
HCVQSGMR
>FUSION-ENST00000651474.1:39262-ENST00000467617.1:21129|1279
MSPPETFG
>FUSION-ENST00000651474.1:39262-ENST00000467617.1:21129|1898
DGFLGESK
>FUSION-ENST00000651474.1:39262-ENST00000467617.1:21129|1114
DRVLLLLR
>FUSION-ENST00000445498.5:20033-ENST00000397053.6:38443|264
SSLHDREK
>ENST00000330871.3|SNV-1287-T-C|2
IQCEGGSSSLQSDPR
>FUSION-ENST00000445498.5:20033-ENST00000397053.6:38443|400
GRRGPVSFR
>FUSION-ENST00000651474.1:39262-ENST00000467617.1:21129|551
FLVSLPLCVCPSKFS
>ENST00000296755.12|INDEL-88368-C-CA|16
SSTPLSEAKK
>FUSION-ENST00000651474.1:39262-ENST00000467617.1:21129|966
AHPSVAACFIKASKESLLAR
>ENST00000432943.6|SNV-210385-A-G|2
IISFLYSTVGALNKIGTGGTQHYSQ
>FUSION-ENST00000445498.5:20033-ENST00000397053.6:38443|542
LEGRTKE
>FUSION-ENST00000509922.5:328349-ENST00000521356.5:42854|27
MARPLRAPLR
>FUSION-ENST00000651474.1:39262-ENST00000467617.1:21129|2097
MSSGQREWWTPVSGDQR
>FUSION-ENST00000651474.1:39262-ENST00000467617.1:21129|1567
RANCSSSSPWIFLLGVNLTCFMK
>FUSION-ENST00000445498.5:20033-ENST00000397053.6:38443|635
ALLLPGEVTAFPGPSAVAVAVW
>FUSION-ENST00000651474.1:39262-ENST00000467617.1:21129|181
METGMNK
>ENST00000497099.1|SNV-29003-A-G|4
DPGALRSSCCGETQAVR
>FUSION-ENST00000445498.5:20033-ENST00000397053.6:38443|221
VSGEQGDQGFKAASGARK
>ENST00000539093.2|SNV-2789-G-A|4
SLDVGGPLRYAVYRGK
>FUSION-ENST00000651474.1:39262-ENST00000467617.1:21129|365
MPFSCLSLLSSWR
>FUSION-ENST00000651474.1:39262-ENST00000467617.1:21129|334
NIPQFICSPANLTYL
>FUSION-ENST00000445498.5:20033-ENST00000397053.6:38443|311
FLNSVPVAFKIGR
>ENST00000462159.1|SNV-12550-C-T|3
MLLSNWILHERH
>ENST00000256707.8|SNV-106642-G-A|1
TPSTMTLNNNSAPANR
>ENST00000296755.12|INDEL-88368-C-CA|6
VCQERFCCCRK
>FUSION-ENST00000651474.1:39262-ENST00000467617.1:21129|1664
MEQRQTVHTKPCSNCRLLSK
>FUSION-ENST00000445498.5:20033-ENST00000397053.6:38443|195
SASLSDGHFISLVDLECR
>FUSION-ENST00000651474.1:39262-ENST00000467617.1:21129|559
KSWGAKGK
>FUSION-ENST00000651474.1:39262-ENST00000467617.1:21129|731
WNCESIKLLYKLPSLMYSLIAV
>FUSION-ENST00000651474.1:39262-ENST00000467617.1:21129|567
MQLYRGSTIPRSGLAK
>FUSION-ENST00000651474.1:39262-ENST00000467617.1:21129|569
MQLYRGSTIPR
>FUSION-ENST00000525037.5:8614-ENST00000519702.5:72889|281
MGHTSCTYRK
>FUSION-ENST00000651474.1:39262-ENST00000467617.1:21129|1553
FDKRSHQIFLPLGNFSSK
>FUSION-ENST00000651474.1:39262-ENST00000467617.1:21129|602
TRKVQGNSQ
>FUSION-ENST00000651474.1:39262-ENST00000467617.1:21129|2149
MEQWYPPRWGQKYSQSCK
>ENST00000489744.1|INDEL-35695-C-CT|11
YGELIMDAVPDKVHFFNSFFS
>FUSION-ENST00000525037.5:8614-ENST00000519702.5:72889|283
MGHTSCTYR
>ENST00000358511.10|SNV-6729-T-C|2
VPCHLVVLTNGTSKDSILEPANR
>FUSION-ENST00000651474.1:39262-ENST00000467617.1:21129|1102
GLELRKVR
>FUSION-ENST00000651474.1:39262-ENST00000467617.1:21129|1687
GVTLGSSF
>FUSION-ENST00000651474.1:39262-ENST00000467617.1:21129|1791
VVTTPMGPHHPK
>FUSION-ENST00000651474.1:39262-ENST00000467617.1:21129|1738
YQSEVIRPPWPPKVLGLQA
>ENST00000533077.5|SNV-17837-C-T|5
KPRTSSWAMR
>FUSION-ENST00000445498.5:20033-ENST00000397053.6:38443|306
MRTWAIA
>FUSION-ENST00000651474.1:39262-ENST00000467617.1:21129|1165
ERSAQLGEPGK
>ENST00000648566.1|SNV-5935-A-C|3
RAKTQNFLIQK
>FUSION-ENST00000651474.1:39262-ENST00000467617.1:21129|1190
RSWETQKER
>FUSION-ENST00000445498.5:20033-ENST00000397053.6:38443|507
SLLGGPPLPR
>FUSION-ENST00000651474.1:39262-ENST00000467617.1:21129|510
VSFPRTHSR
>ENST00000372396.4|SNV-47771-A-G|3
HKNGRFYR
>ENST00000395734.7|SNV-172926-C-T|1
DVASSTVKEVGLLK
>FUSION-ENST00000651474.1:39262-ENST00000467617.1:21129|1069
VLHCFNFSLHRRLQR
>FUSION-ENST00000651474.1:39262-ENST00000467617.1:21129|1536
GQQGKLGAG
>FUSION-ENST00000651474.1:39262-ENST00000467617.1:21129|1717
VGGRQSGLR
>FUSION-ENST00000651474.1:39262-ENST00000467617.1:21129|37
MYYVLCLELHVQLFK
>FUSION-ENST00000651474.1:39262-ENST00000467617.1:21129|892
MLPRTLVY
>FUSION-ENST00000651474.1:39262-ENST00000467617.1:21129|1782
YEVLRNSLRVSLPPPFYR
>FUSION-ENST00000525037.5:8614-ENST00000519702.5:72889|93
IAGTTGAR
>ENST00000668969.1|SNV-66228-C-T|9
VFCKYMK
>FUSION-ENST00000651474.1:39262-ENST00000467617.1:21129|410
FIFLWVSTQ
>FUSION-ENST00000651474.1:39262-ENST00000467617.1:21129|1821
VVLHQTLTAYYWK
>ENST00000464233.6|SNV-1116233-C-A|3
GLTSTYAGIR
>FUSION-ENST00000651474.1:39262-ENST00000467617.1:21129|1827
ALSRTWHGWDKDR
>FUSION-ENST00000404249.8:2762-ENST00000378625.5:15011|62
SSHFLTMEMEQEKMTMNK
>FUSION-ENST00000445498.5:20033-ENST00000397053.6:38443|582
QDKRLLILS
>FUSION-ENST00000651474.1:39262-ENST00000467617.1:21129|42
SSVLLGTSGRLCRAYLIPLVVSSK
>ENST00000372396.4|SNV-47771-A-G|1
FYRCEVVR
>ENST00000219689.11|SNV-69137-A-G|4
MKLQNMVR
>FUSION-ENST00000651474.1:39262-ENST00000467617.1:21129|466
RSTICPTCHLESER
>ENST00000334268.9|SNV-284547-T-C|5
TTKTAEQEIR
>FUSION-ENST00000651474.1:39262-ENST00000467617.1:21129|1319
ICFEAFR
>FUSION-ENST00000445498.5:20033-ENST00000397053.6:38443|656
NGLPAVHLLDLR
>FUSION-ENST00000651474.1:39262-ENST00000467617.1:21129|633
FIPILPK
>FUSION-ENST00000445498.5:20033-ENST00000397053.6:38443|799
WCWWCLNLRNPR
>FUSION-ENST00000651474.1:39262-ENST00000467617.1:21129|169
MSLFDIITKK
>FUSION-ENST00000651474.1:39262-ENST00000467617.1:21129|1132
TSNFLESHTF
>ENST00000334268.9|SNV-284547-T-C|3
TAEQEIR
>FUSION-ENST00000651474.1:39262-ENST00000467617.1:21129|1853
MNNRIFQSK
>FUSION-ENST00000651474.1:39262-ENST00000467617.1:21129|1811
MESHSIAR
>FUSION-ENST00000651474.1:39262-ENST00000467617.1:21129|1043
RSAKDGLGAQESQVMK
>FUSION-ENST00000651474.1:39262-ENST00000467617.1:21129|1578
MVRGHLELR
>FUSION-ENST00000445498.5:20033-ENST00000397053.6:38443|459
NGSFHPRQSECSTVPR
>FUSION-ENST00000651474.1:39262-ENST00000467617.1:21129|981
MILIVKLFDTFIASHNCLFLW
>FUSION-ENST00000445498.5:20033-ENST00000397053.6:38443|735
YVMSILNRCF
>FUSION-ENST00000651474.1:39262-ENST00000467617.1:21129|722
AITISYKLCTMGQALCFK
>FUSION-ENST00000445498.5:20033-ENST00000397053.6:38443|645
QLCQIMAEYVWQKINK
>ENST00000375807.8|INDEL-32298-C-CA|2
KTEMCHYFSQL
>FUSION-ENST00000445498.5:20033-ENST00000397053.6:38443|551
ALDTHNRR
>FUSION-ENST00000651474.1:39262-ENST00000467617.1:21129|16
IYLCFAEAVIFFSDSQGK
>FUSION-ENST00000651474.1:39262-ENST00000467617.1:21129|98
EAALRMKVR
>FUSION-ENST00000651474.1:39262-ENST00000467617.1:21129|1176
MSSCYLQSDERNGPVYR
>FUSION-ENST00000525037.5:8614-ENST00000519702.5:72889|72
MSPPSTTAFASSPTCWTSPSR
>FUSION-ENST00000651474.1:39262-ENST00000467617.1:21129|1930
AFWENQNLRGTLKDGE
>FUSION-ENST00000445498.5:20033-ENST00000397053.6:38443|438
SGLKGKLE
>FUSION-ENST00000525037.5:8614-ENST00000519702.5:72889|316
DFHRFFICRFSK
>FUSION-ENST00000651474.1:39262-ENST00000467617.1:21129|1654
MMYGIRK
>ENST00000464233.6|SNV-1116233-C-A|2
GLTSTYAGIRK
>FUSION-ENST00000651474.1:39262-ENST00000467617.1:21129|970
AHPSVAACFIK
>FUSION-ENST00000651474.1:39262-ENST00000467617.1:21129|1429
ASWLYPRCC
>FUSION-ENST00000651474.1:39262-ENST00000467617.1:21129|302
MLMLSGVSRFFFVLYYFGFK
>FUSION-ENST00000651474.1:39262-ENST00000467617.1:21129|911
GEDNSCR
>ENST00000441717.3|SNV-75755-A-G|3
IQVKPVTPVCRVPR
>FUSION-ENST00000445498.5:20033-ENST00000397053.6:38443|488
EGTWKNLRWGGR
>ENST00000465122.5|SNV-53936-T-A|6
QGSEVVNVLKTLLSNLDEVK
>FUSION-ENST00000525037.5:8614-ENST00000519702.5:72889|249
ESWVELVNEDFLEK
>FUSION-ENST00000651474.1:39262-ENST00000467617.1:21129|750
MQPLLSPTVGWR
>FUSION-ENST00000651474.1:39262-ENST00000467617.1:21129|211
FLRMFSISHLIKSNSLK
>FUSION-ENST00000445498.5:20033-ENST00000397053.6:38443|228
CSRTSKAR
>ENST00000395734.7|SNV-172926-C-T|3
DMAQLPETEIAPAKDVASSTVK
>FUSION-ENST00000651474.1:39262-ENST00000467617.1:21129|1512
MILGLADVLEPVHYRVSS
>FUSION-ENST00000651474.1:39262-ENST00000467617.1:21129|1931
MAFWENQNLRGTLKDGE
>FUSION-ENST00000525037.5:8614-ENST00000519702.5:72889|258
PVIPATQEAEAGESLEPR
>FUSION-ENST00000525037.5:8614-ENST00000519702.5:72889|377
MGFHHVR
>ENST00000497099.1|SNV-29003-A-G|6
MLPSRDPGALRSSCCGETQAVR
>FUSION-ENST00000445498.5:20033-ENST00000397053.6:38443|175
LEKEMELVPPT
>ENST00000547106.1|SNV-2250-A-G|6
MRMRSISAQLLR
>ENST00000317479.8|SNV-2789-G-A|2
ENSRSLDVGGPLRYAVYR
>FUSION-ENST00000525037.5:8614-ENST00000519702.5:72889|212
QVWENDKDSSWRALNGYE
>FUSION-ENST00000651474.1:39262-ENST00000467617.1:21129|1834
LYGILWKSQSFR
>FUSION-ENST00000651474.1:39262-ENST00000467617.1:21129|442
SWGFAYR
>FUSION-ENST00000445498.5:20033-ENST00000397053.6:38443|268
APLRSSLHDREK
>FUSION-ENST00000525037.5:8614-ENST00000519702.5:72889|367
FSNHWRNHTFL
>FUSION-ENST00000651474.1:39262-ENST00000467617.1:21129|771
APLSSSCYLGCIFSFLEPFSWSVHR
>FUSION-ENST00000525007.5:8614-ENST00000519702.5:72889|2
HLKKMTEEYP
>FUSION-ENST00000651474.1:39262-ENST00000467617.1:21129|1175
SSCYLQSDERNGPVYR
>ENST00000334268.9|SNV-284547-T-C|4
TTKTAEQEIRK
>FUSION-ENST00000525037.5:8614-ENST00000519702.5:72889|60
AAPSPERRR
>FUSION-ENST00000651474.1:39262-ENST00000467617.1:21129|1561
MWGESFYSS
>FUSION-ENST00000445498.5:20033-ENST00000397053.6:38443|604
GSAGAADVWDSVSH
>FUSION-ENST00000651474.1:39262-ENST00000467617.1:21129|1890
SGENSDGAGHFRMASPRFIGLVR
>FUSION-ENST00000445498.5:20033-ENST00000397053.6:38443|615
AVPSVKWQAQPR
>FUSION-ENST00000445498.5:20033-ENST00000397053.6:38443|189
GLSESLYLSNAR
>FUSION-ENST00000651474.1:39262-ENST00000467617.1:21129|889
LPPRPANFLYF
>FUSION-ENST00000445498.5:20033-ENST00000397053.6:38443|375
MEGTQRLAECMNERMR
>FUSION-ENST00000651474.1:39262-ENST00000467617.1:21129|1527
CLEMRPSNHIIVFK
>ENST00000396137.5|SNV-80035-T-A|3
VQKDDLRESFTLLPDTDPLTR
>ENST00000558133.1|SNV-655-A-G|1
SVNMTECVPVPSSEHVAEVVGRQGR
>FUSION-ENST00000651474.1:39262-ENST00000467617.1:21129|1206
MHCVQSGMR
>FUSION-ENST00000651474.1:39262-ENST00000467617.1:21129|336
LECSGPISAHCNLCLLGSCR
>FUSION-ENST00000651474.1:39262-ENST00000467617.1:21129|1470
NESGAER
>FUSION-ENST00000651474.1:39262-ENST00000467617.1:21129|1828
ALSRTWHGWDK
>FUSION-ENST00000651474.1:39262-ENST00000467617.1:21129|1583
LKGQARVG
>FUSION-ENST00000651474.1:39262-ENST00000467617.1:21129|242
MDNTEMLTAMITRQPIVR
>FUSION-ENST00000445498.5:20033-ENST00000397053.6:38443|182
RGVGGPQGFFFCGWLDPPTR
>ENST00000551295.7|MNV-245148-TA-T|1
GELDCMM
>FUSION-ENST00000445498.5:20033-ENST00000397053.6:38443|689
GHGVNIYTIAIGKCCKSR
>FUSION-ENST00000651474.1:39262-ENST00000467617.1:21129|465
RSTICPTCHLESERAEI
>FUSION-ENST00000651474.1:39262-ENST00000467617.1:21129|1491
AGIISHCFQQVTYCLAHPAALF
>FUSION-ENST00000525037.5:8614-ENST00000519702.5:72889|301
EGNEFPRALVF
>FUSION-ENST00000651474.1:39262-ENST00000467617.1:21129|780
PLKKCCFSQHLPR
>ENST00000374343.5|INDEL-27837-C-CA|3
LQKCQWSCELFTSKS
>ENST00000307439.10|SNV-38429-C-G|1
QLVQKFK
>ENST00000378230.8|SNV-9627-A-G|3
LGYVSLCDNEETGCK
>FUSION-ENST00000525037.5:8614-ENST00000519702.5:72889|106
MHLYIYLLNLQGIYR
>FUSION-ENST00000651474.1:39262-ENST00000467617.1:21129|1098
MEWSRGCMYVWK
>ENST00000408907.5|SNV-583-G-A|1
LQGDIFSVGSGSPYAYGVLDHGYR
>FUSION-ENST00000445498.5:20033-ENST00000397053.6:38443|347
SYGEKGASFVQEVTPWVARK
>ENST00000304685.8|SNV-244606-G-C|1
EPPHFPSLQKLLDYLTR
>FUSION-ENST00000651474.1:39262-ENST00000467617.1:21129|101
MYFNWQPYLLQLSVATAESKEAALR
>FUSION-ENST00000651474.1:39262-ENST00000467617.1:21129|1286
ALYTPGAVR
>FUSION-ENST00000525037.5:8614-ENST00000519702.5:72889|79
MLARMVSISLTS
>FUSION-ENST00000651474.1:39262-ENST00000467617.1:21129|599
MLSFLRWSTHCDQVYVR
>FUSION-ENST00000651474.1:39262-ENST00000467617.1:21129|1671
AVTISPIPRAPLIM
>ENST00000361297.7|SNV-223912-T-G|3
DCLDKSRSGLITSQYVYELQDNLEK
>FUSION-ENST00000651474.1:39262-ENST00000467617.1:21129|389
MSSFEKCLLCPLPTF
>FUSION-ENST00000651474.1:39262-ENST00000467617.1:21129|530
VSLLHCIER
>FUSION-ENST00000651474.1:39262-ENST00000467617.1:21129|1842
INLVRRQHYFTFLG
>ENST00000512091.6|SNV-708434-G-T|1
AMDQLVGLLDVHLRNLTPGGK
>FUSION-ENST00000445498.5:20033-ENST00000397053.6:38443|536
MPVLRLSVHLLLCTSGER
>FUSION-ENST00000651474.1:39262-ENST00000467617.1:21129|2065
MAARGRYK
>FUSION-ENST00000525037.5:8614-ENST00000519702.5:72889|184
MFSKHLINIQLQLIK
>FUSION-ENST00000651474.1:39262-ENST00000467617.1:21129|638
MYIYVCI
>FUSION-ENST00000651474.1:39262-ENST00000467617.1:21129|1570
MSGWTLDKL
>FUSION-ENST00000651474.1:39262-ENST00000467617.1:21129|371
LSSRVFIVLGFTFK
>FUSION-ENST00000651474.1:39262-ENST00000467617.1:21129|1324
LVISLLKSCREQTEPR
>FUSION-ENST00000651474.1:39262-ENST00000467617.1:21129|414
MCACDFMIEKFIFLWVSTQ
>FUSION-ENST00000445498.5:20033-ENST00000397053.6:38443|294
SSRQAWPTWRNPVSSK
>ENST00000555607.1|SNV-42095-A-G|3
IILLISQIPGLLR
>FUSION-ENST00000445498.5:20033-ENST00000397053.6:38443|325
GDELGKSRPCEPLSPELGR
>ENST00000403625.6|SNV-504185-G-C|3
HFCTTESIATDNR
>ENST00000304623.13|SNV-821739-A-G|2
NEELIGKYAMR
>FUSION-ENST00000525037.5:8614-ENST00000519702.5:72889|294
GPCKVLFFLLSR
>FUSION-ENST00000651474.1:39262-ENST00000467617.1:21129|214
MFLRMFSISHLIK
>FUSION-ENST00000651474.1:39262-ENST00000467617.1:21129|950
MGINYSLI
>ENST00000481626.5|SNV-24934-C-T|5
HGTPISFFCSRTRAGELMVGEDDAR
>ENST00000369535.5|SNV-2864-A-G|4
KQVVIDGETCLLDILDTAGR
>FUSION-ENST00000651474.1:39262-ENST00000467617.1:21129|1084
WSSLQEISYPYPTGVRLAR
>FUSION-ENST00000445498.5:20033-ENST00000397053.6:38443|652
VYQLFTYWI
>FUSION-ENST00000651474.1:39262-ENST00000467617.1:21129|87
MQWAFVQLGVWLFSRVGLR
>FUSION-ENST00000651474.1:39262-ENST00000467617.1:21129|808
TWQLSPFSLSLCMALPVDLSSPAK
>FUSION-ENST00000651474.1:39262-ENST00000467617.1:21129|937
ITHVGPCR
>FUSION-ENST00000651474.1:39262-ENST00000467617.1:21129|1103
MGLELRKVR
>FUSION-ENST00000651474.1:39262-ENST00000467617.1:21129|971
MAHPSVAACFIK
>FUSION-ENST00000651474.1:39262-ENST00000467617.1:21129|1574
GHLELRK
>FUSION-ENST00000651474.1:39262-ENST00000467617.1:21129|1839
MSGLIEDR
>FUSION-ENST00000525037.5:8614-ENST00000519702.5:72889|147
IHAGFQSWCEQNK
>FUSION-ENST00000651474.1:39262-ENST00000467617.1:21129|97
MKVRVTTPSYLFCILK
>ENST00000321725.10|SNV-24934-C-T|2
TMHGTPISFFCSR
>ENST00000261167.7|INDEL-3767-A-AA|3
DEGSKTDNPR
>FUSION-ENST00000525037.5:8614-ENST00000519702.5:72889|366
MFARLVLNS
>FUSION-ENST00000525037.5:8614-ENST00000519702.5:72889|267
VIKELGNKLLLVVHLAK
>FUSION-ENST00000651474.1:39262-ENST00000467617.1:21129|1529
QEVSPNFSATGKLLQ
>ENST00000228251.9|SNV-13388-G-A|4
RSQVLPHPNR
>ENST00000396137.5|SNV-80035-T-A|4
VQKDDLR
>FUSION-ENST00000651474.1:39262-ENST00000467617.1:21129|1518
MTPRAKSN
>FUSION-ENST00000651474.1:39262-ENST00000467617.1:21129|1551
SHQIFLPLGNFSSK
>FUSION-ENST00000651474.1:39262-ENST00000467617.1:21129|1476
MAIVCTVNRELVMNESGAERGER
>FUSION-ENST00000651474.1:39262-ENST00000467617.1:21129|159
GSGLCMSLLGLLCPALSIK
>FUSION-ENST00000651474.1:39262-ENST00000467617.1:21129|53
MCSCLNSH
>FUSION-ENST00000651474.1:39262-ENST00000467617.1:21129|1938
SCRAKTALDALQVFPETSFCVSTR
>FUSION-ENST00000525037.5:8614-ENST00000519702.5:72889|242
EGPRFAEKDEEVIPAIMPEQW
>FUSION-ENST00000651474.1:39262-ENST00000467617.1:21129|1655
MMVVLSL
>ENST00000508006.1|SNV-933-G-T|10
MKGLSMSK
>FUSION-ENST00000445498.5:20033-ENST00000397053.6:38443|698
MVCSCVSLPDSELDTVR
>FUSION-ENST00000651474.1:39262-ENST00000467617.1:21129|398
GLFISCKLG
>FUSION-ENST00000525037.5:8614-ENST00000519702.5:72889|159
MGWAQWFMSVISALWEA
>ENST00000534549.5|SNV-75755-A-G|2
EIDEIVIELTVQVKPVTPVCRVPR
>FUSION-ENST00000651474.1:39262-ENST00000467617.1:21129|1557
VPMFDKR
>FUSION-ENST00000651474.1:39262-ENST00000467617.1:21129|123
FEFQINMENFFSMSIFQILHR
>FUSION-ENST00000651474.1:39262-ENST00000467617.1:21129|1667
YPAPRPANFLYF
>FUSION-ENST00000651474.1:39262-ENST00000467617.1:21129|366
FLHAVTYVNCSFFFFF
>FUSION-ENST00000651474.1:39262-ENST00000467617.1:21129|755
SPPLPVVLEK
>ENST00000666250.1|INDEL-744231-T-TA|10
TKEHCPKK
>FUSION-ENST00000525037.5:8614-ENST00000519702.5:72889|73
APYAFPSSDQALPGSFQLEGRPQS
>ENST00000518757.5|SNV-10824-G-A|1
LITHLQDK
>FUSION-ENST00000651474.1:39262-ENST00000467617.1:21129|1954
MACQGSYTSLGSQRVPW
>FUSION-ENST00000445498.5:20033-ENST00000397053.6:38443|214
MQRAEFCYLVWK
>FUSION-ENST00000651474.1:39262-ENST00000467617.1:21129|816
MGFHCLSPFSFFLDGVLFLLPR
>FUSION-ENST00000651474.1:39262-ENST00000467617.1:21129|1929
GTLKDGE
>FUSION-ENST00000525037.5:8614-ENST00000519702.5:72889|310
FFICRFSK
>FUSION-ENST00000651474.1:39262-ENST00000467617.1:21129|256
LSRLVSNSWAQAILPPR
>ENST00000330871.3|SNV-1287-T-C|3
NLRIQCEGGSSSLQSDPRSTQPVPR
>FUSION-ENST00000651474.1:39262-ENST00000467617.1:21129|36
YYVLCLELHVQLFK
>FUSION-ENST00000525037.5:8614-ENST00000519702.5:72889|70
ASWRPPPR
>FUSION-ENST00000651474.1:39262-ENST00000467617.1:21129|623
QVILYTLFCKLAFSV
>ENST00000479015.1|SNV-71160-G-C|10
MDKERYVSLVMPVALFNLIDTFPFR
>FUSION-ENST00000445498.5:20033-ENST00000397053.6:38443|764
PCPHWGEKK
>FUSION-ENST00000651474.1:39262-ENST00000467617.1:21129|1355
YQQIYSGVRKPWEIPIVPNSNL
>FUSION-ENST00000445498.5:20033-ENST00000397053.6:38443|447
RWMIELTKK
>FUSION-ENST00000525037.5:8614-ENST00000519702.5:72889|146
MLDFKVGVNK
>FUSION-ENST00000651474.1:39262-ENST00000467617.1:21129|775
CCFSQHLPRRLVLRPR
>FUSION-ENST00000445498.5:20033-ENST00000397053.6:38443|390
VVISREIYKR
>FUSION-ENST00000651474.1:39262-ENST00000467617.1:21129|1844
IFQSKINLVRR
>FUSION-ENST00000651474.1:39262-ENST00000467617.1:21129|1983
MTVAYEAEGTCCLGER
>FUSION-ENST00000651474.1:39262-ENST00000467617.1:21129|501
GGDLNFQSHCGSDTNKVLHAPLC
>FUSION-ENST00000651474.1:39262-ENST00000467617.1:21129|675
LGYIIFLVLK
>FUSION-ENST00000651474.1:39262-ENST00000467617.1:21129|1909
RSGGGGVRVGAVR
>FUSION-ENST00000651474.1:39262-ENST00000467617.1:21129|811
MNSAHCNRYLLGSNSSPALAS
>FUSION-ENST00000445498.5:20033-ENST00000397053.6:38443|349
RSYGEKGASFVQEVTPWVAR
>FUSION-ENST00000651474.1:39262-ENST00000467617.1:21129|1784
YEVLRNSLR
>FUSION-ENST00000651474.1:39262-ENST00000467617.1:21129|518
LGEGCPRTLCIISATLL
>FUSION-ENST00000445498.5:20033-ENST00000397053.6:38443|159
VKSVGWEGPR
>FUSION-ENST00000445498.5:20033-ENST00000397053.6:38443|398
TKTWPKPALKVVISR
>FUSION-ENST00000445498.5:20033-ENST00000397053.6:38443|433
MIARLLDKVWGLPR
>FUSION-ENST00000525037.5:8614-ENST00000519702.5:72889|230
MNEICFNR
>ENST00000276943.2|SNV-428-A-C|2
NDNEDMKEMK
>FUSION-ENST00000651474.1:39262-ENST00000467617.1:21129|629
TYLFLIFC
>FUSION-ENST00000445498.5:20033-ENST00000397053.6:38443|622
PGPQSVSKISLFC
>FUSION-ENST00000651474.1:39262-ENST00000467617.1:21129|1676
DTVPFKKQLCFCLS
>FUSION-ENST00000525037.5:8614-ENST00000519702.5:72889|214
QVWENDK
>FUSION-ENST00000651474.1:39262-ENST00000467617.1:21129|427
VVLFLGL
>ENST00000415576.6|SNV-24364-G-A|2
LYQTNPSGTYHAWKANAIGR
>FUSION-ENST00000651474.1:39262-ENST00000467617.1:21129|1716
VGGRQSGLRIRPGSNR
>ENST00000489744.1|INDEL-35695-C-CT|5
MQSQTKFTSSTAFFHRQLVTK
>FUSION-ENST00000651474.1:39262-ENST00000467617.1:21129|1067
MSLGVSFFTTEPHFLHS
>FUSION-ENST00000651474.1:39262-ENST00000467617.1:21129|1967
PRAVLPEIQVLIAR
>ENST00000406902.6|SNV-97774-A-G|1
GNFHEIFSLTENERPLAVCENGWR
>FUSION-ENST00000651474.1:39262-ENST00000467617.1:21129|2015
SRILELR
>ENST00000294309.8|SNV-23775-G-C|2
QAMMQKVR
>ENST00000539093.2|SNV-2789-G-A|2
YAVYRGKTPQPSPPR
>FUSION-ENST00000445498.5:20033-ENST00000397053.6:38443|170
EKVVILAVREKPQRPGGGRPR
>FUSION-ENST00000445498.5:20033-ENST00000397053.6:38443|203
RPFRKPLSVKR
>FUSION-ENST00000445498.5:20033-ENST00000397053.6:38443|821
MPSSAEAILPR
>FUSION-ENST00000651474.1:39262-ENST00000467617.1:21129|1501
WIGTAINNNCD
>ENST00000225430.9|SNV-2103-G-T|1
KPVTVHSRSRCR
>FUSION-ENST00000445498.5:20033-ENST00000397053.6:38443|421
MSAVPLRNIGR
>ENST00000482490.5|SNV-84026-G-C|2
VPVLPCLDQWQSK
>FUSION-ENST00000651474.1:39262-ENST00000467617.1:21129|373
MVLPRLSSRVFIVLGFTFK
>FUSION-ENST00000445498.5:20033-ENST00000397053.6:38443|381
MCKAKYHLVPAAP
>FUSION-ENST00000404249.8:2762-ENST00000378625.5:15011|66
HQCFSDR
>ENST00000290573.7|SNV-39179-C-G|2
GLKSSGVEGR
>ENST00000477288.5|SNV-17869-T-G|6
QQKRSSLQLELSK
>FUSION-ENST00000445498.5:20033-ENST00000397053.6:38443|234
MLGRCDPAALCRVIGVLLP
>ENST00000489744.1|INDEL-35695-C-CT|2
FTSSTAFFHRQLVTK
>ENST00000228567.7|SNV-32960-G-C|2
FSRHDMIGEVILHNLFEVSDLSR
>FUSION-ENST00000525037.5:8614-ENST00000519702.5:72889|80
SKSHWLK
>FUSION-ENST00000525037.5:8614-ENST00000519702.5:72889|168
PLQSSLGNKIETPSQKK
>FUSION-ENST00000651474.1:39262-ENST00000467617.1:21129|1046
VTVESNGGSDFILFGHN
>FUSION-ENST00000651474.1:39262-ENST00000467617.1:21129|2137
MCQALLWALGPAPGLFRHGAFIA
>FUSION-ENST00000651474.1:39262-ENST00000467617.1:21129|1722
VSLGLGQVWQANR
>FUSION-ENST00000651474.1:39262-ENST00000467617.1:21129|1970
SCYVAQAGFDLLVSSDPLASAS
>FUSION-ENST00000651474.1:39262-ENST00000467617.1:21129|1397
EGVLLANLSI
>ENST00000336517.8|SNV-42790-A-C|1
VTLAEQDPDELHK
>FUSION-ENST00000651474.1:39262-ENST00000467617.1:21129|1714
AAQSLQSSLAWPMAYK
>FUSION-ENST00000445498.5:20033-ENST00000397053.6:38443|647
QLCQIMAEYVWQK
>FUSION-ENST00000651474.1:39262-ENST00000467617.1:21129|2132
PWLLAGTLDGVVYTRK
>ENST00000338034.9|SNV-124-G-T|2
MCALCSLLRSAAGRTMSQGR
>ENST00000551295.7|MNV-245148-TA-T|2
NGYAYHKGELDCMM
>FUSION-ENST00000525037.5:8614-ENST00000519702.5:72889|292
VLFFLLSR
>FUSION-ENST00000651474.1:39262-ENST00000467617.1:21129|65
MIRPLHSSMGNRVRPC
>FUSION-ENST00000651474.1:39262-ENST00000467617.1:21129|292
MTNLFNFLINC
>ENST00000495388.6|SNV-821739-A-G|2
MRSSSANTPCET
>FUSION-ENST00000651474.1:39262-ENST00000467617.1:21129|2164
LRPARNASLALCSHGR
>FUSION-ENST00000651474.1:39262-ENST00000467617.1:21129|2043
IRGNTVIGCKSIR
>FUSION-ENST00000651474.1:39262-ENST00000467617.1:21129|1602
STAGQWDRMARVEWR
>FUSION-ENST00000651474.1:39262-ENST00000467617.1:21129|1282
LSASSPAASLLSCFSTALR
>FUSION-ENST00000651474.1:39262-ENST00000467617.1:21129|1690
FPRFSGWNDGGPVDSHGL
>ENST00000549489.6|SNV-126504-A-G|5
ILDGYLFCKTLCMDAVQR
>ENST00000429728.1|SNV-12078-A-T|4
MVVIRGNSIFMLEALERV
>FUSION-ENST00000651474.1:39262-ENST00000467617.1:21129|520
LGEGCPR
>FUSION-ENST00000445498.5:20033-ENST00000397053.6:38443|352
NTHTHTHTHK
>ENST00000588867.1|SNV-52026-C-T|3
KGSRVECAEEALAHMGSSVSTLSR
>FUSION-ENST00000445498.5:20033-ENST00000397053.6:38443|455
QSECSTVPRTESKSLYLSSLWPHR
>FUSION-ENST00000445498.5:20033-ENST00000397053.6:38443|497
FSAVSSEEAGREAQGGPGSAK
>ENST00000264382.8|SNV-69180-T-G|1
EIVDVYNEKMK
>ENST00000553407.5|MNV-17842-CA-C|4
METNIQIWSAGTGTR
>ENST00000668969.1|SNV-66228-C-T|3
KQILQGVAYLHENCVVHR
>FUSION-ENST00000525037.5:8614-ENST00000519702.5:72889|228
MNEICFNRHNENNILR
>FUSION-ENST00000509922.5:328349-ENST00000521356.5:42854|36
MVAAPGLR
>ENST00000264382.8|SNV-69180-T-G|2
EIVDVYNEK
>FUSION-ENST00000651474.1:39262-ENST00000467617.1:21129|523
LLCASNS
>FUSION-ENST00000651474.1:39262-ENST00000467617.1:21129|618
MQGTKLGRYR
>FUSION-ENST00000651474.1:39262-ENST00000467617.1:21129|1756
GITVFLSFSFSFLFFFLRR
>FUSION-ENST00000651474.1:39262-ENST00000467617.1:21129|695
MRKLRPPNF
>ENST00000543712.5|SNV-350648-C-G|2
FSEKSVGLTVIARPPDTK
>FUSION-ENST00000445498.5:20033-ENST00000397053.6:38443|222
VSGEQGDQGFKAASGAR
>ENST00000558437.1|SNV-1567-C-G|10
MRARDSVYHMECFR
>FUSION-ENST00000525037.5:8614-ENST00000519702.5:72889|65
PFLPLIKPFPAPSSWKAAPSPER
>FUSION-ENST00000651474.1:39262-ENST00000467617.1:21129|940
MREGRITHVGPCR
>FUSION-ENST00000651474.1:39262-ENST00000467617.1:21129|339
LVLNSWAQAILLP
>FUSION-ENST00000445498.5:20033-ENST00000397053.6:38443|373
LAECMNER
>FUSION-ENST00000525037.5:8614-ENST00000519702.5:72889|231
VMNEICFNRHNENNILRS
>FUSION-ENST00000651474.1:39262-ENST00000467617.1:21129|1441
MSLLLSTKSIPVNLEPK
>ENST00000613690.4|SNV-41751-A-G|6
CEECGKAFNQSYR
>FUSION-ENST00000651474.1:39262-ENST00000467617.1:21129|205
FSISHLIKSNSLKLIL
>FUSION-ENST00000651474.1:39262-ENST00000467617.1:21129|2152
EQWYPPR
>FUSION-ENST00000651474.1:39262-ENST00000467617.1:21129|746
VSSSLIVK
>FUSION-ENST00000445498.5:20033-ENST00000397053.6:38443|593
NLSLVARTFKCGLR
>FUSION-ENST00000651474.1:39262-ENST00000467617.1:21129|235
ITRQPIVR
>FUSION-ENST00000651474.1:39262-ENST00000467617.1:21129|985
MSLCFDSFR
>ENST00000448128.5|SNV-119367-C-A|1
DHSNNDSEVPPDLTKRR
>FUSION-ENST00000651474.1:39262-ENST00000467617.1:21129|1313
MPFLFYSIGLFSP
>FUSION-ENST00000651474.1:39262-ENST00000467617.1:21129|426
MVELIYTPTSSV
>FUSION-ENST00000651474.1:39262-ENST00000467617.1:21129|354
GFHRVSQDGLDLLTS
>FUSION-ENST00000651474.1:39262-ENST00000467617.1:21129|767
RLNFPML
>FUSION-ENST00000445498.5:20033-ENST00000397053.6:38443|743
GAPLFLWR
>FUSION-ENST00000651474.1:39262-ENST00000467617.1:21129|222
SSLFIKNVESIR
>FUSION-ENST00000512044.6:328349-ENST00000521356.5:42854|5
RLAAPSQNGIPGWCSRCR
>FUSION-ENST00000525037.5:8614-ENST00000519702.5:72889|85
ETKIQFLKSLPQK
>FUSION-ENST00000651474.1:39262-ENST00000467617.1:21129|1820
LSSSQGHLGLDALR
>FUSION-ENST00000651474.1:39262-ENST00000467617.1:21129|790
MANKSLCYRSLGQGLACSR
>FUSION-ENST00000651474.1:39262-ENST00000467617.1:21129|1421
MKNYPLSADSQMQSLLGEERNK
>FUSION-ENST00000445498.5:20033-ENST00000397053.6:38443|782
SPGAGPISHEAR
>FUSION-ENST00000651474.1:39262-ENST00000467617.1:21129|2062
YKCGVSLQELILVPER
>ENST00000482490.5|SNV-84026-G-C|3
ALWLTRVPVLPCLDQWQSKNVL
>FUSION-ENST00000445498.5:20033-ENST00000397053.6:38443|236
MLGRCDPAALCR
>FUSION-ENST00000651474.1:39262-ENST00000467617.1:21129|1907
SGGGGVR
>ENST00000416281.6|SNV-17837-C-T|6
LSSTPSMLRQTGWR
>FUSION-ENST00000445498.5:20033-ENST00000397053.6:38443|157
AFSSVAGWIPPQGFHAER
>FUSION-ENST00000651474.1:39262-ENST00000467617.1:21129|346
SYTACSLSICFFYLA
>FUSION-ENST00000445498.5:20033-ENST00000397053.6:38443|194
MPRESGDSGGEGEAPEAWGR
>FUSION-ENST00000651474.1:39262-ENST00000467617.1:21129|840
WLCGGLSSWEKEILWGR
>FUSION-ENST00000651474.1:39262-ENST00000467617.1:21129|2122
MIGQGSVGAPR
>FUSION-ENST00000651474.1:39262-ENST00000467617.1:21129|891
LPRTLVY
>ENST00000483413.1|SNV-7599-A-T|1
VNCVSVDKMTHLQM
>ENST00000356056.10|SNV-224853-A-G|4
NPQLHKEDGPAWKPVK
>FUSION-ENST00000512044.6:328349-ENST00000521356.5:42854|4
LAAPSQNGIPGWCSR
>ENST00000361234.9|MNV-17842-CA-C|13
SLQQTQK
>FUSION-ENST00000445498.5:20033-ENST00000397053.6:38443|371
NERMRLSYLASPHCHQLFYMIDVFK
>FUSION-ENST00000651474.1:39262-ENST00000467617.1:21129|1537
LGGRGQQGKLGAG
>FUSION-ENST00000651474.1:39262-ENST00000467617.1:21129|1825
TWHGWDKDR
>FUSION-ENST00000651474.1:39262-ENST00000467617.1:21129|1865
METRFGWGTGTEGNHCRDSAML
>FUSION-ENST00000651474.1:39262-ENST00000467617.1:21129|640
YVYKHSHTHIYTHILW
>FUSION-ENST00000651474.1:39262-ENST00000467617.1:21129|1113
DRVLLLLRTQSSLK
>FUSION-ENST00000651474.1:39262-ENST00000467617.1:21129|581
GYCIIFSLLPPQALR
>FUSION-ENST00000445498.5:20033-ENST00000397053.6:38443|411
ATALQPGR
>FUSION-ENST00000525037.5:8614-ENST00000519702.5:72889|246
MRTFWKR
>FUSION-ENST00000651474.1:39262-ENST00000467617.1:21129|79
KEIMMVR
>FUSION-ENST00000651474.1:39262-ENST00000467617.1:21129|592
AVWNSTACMDR
>FUSION-ENST00000651474.1:39262-ENST00000467617.1:21129|1965
AVLPEIQVLIAREFVYFIIIFFLR
>FUSION-ENST00000651474.1:39262-ENST00000467617.1:21129|1194
KETDLYTDYRAVEGNR
>FUSION-ENST00000651474.1:39262-ENST00000467617.1:21129|1955
ACQGSYTSLGSQR
>FUSION-ENST00000651474.1:39262-ENST00000467617.1:21129|81
LGGKQRK
>FUSION-ENST00000651474.1:39262-ENST00000467617.1:21129|1525
CLEMRPSNHIIVFKVEWVK
>FUSION-ENST00000525037.5:8614-ENST00000519702.5:72889|49
EQPDALPPRRPRPRPRR
>FUSION-ENST00000651474.1:39262-ENST00000467617.1:21129|330
SKTAMNIFAQDFLRIYFHFF
>FUSION-ENST00000509922.5:328349-ENST00000521356.5:42854|25
MARPLRAPLRR
>FUSION-ENST00000651474.1:39262-ENST00000467617.1:21129|1586
SHTCNLSNLGG
>ENST00000479015.1|SNV-71160-G-C|1
PVALFNLIDTFPFRK
>FUSION-ENST00000445498.5:20033-ENST00000397053.6:38443|282
APVVSATREAEAELLEPGRQR
>FUSION-ENST00000651474.1:39262-ENST00000467617.1:21129|1089
MTLWGPFPMWSSLQEISYPYPTGVR
>ENST00000566200.1|SNV-62423-G-A|2
LLWDTVARAQESGKAIIIT
>ENST00000396137.5|SNV-80035-T-A|5
KVQKDDLR
>FUSION-ENST00000651474.1:39262-ENST00000467617.1:21129|917
ISKELNER
>ENST00000613529.4|MNV-17842-CA-C|21
MKGELMDGDQHPDLECRHR
>FUSION-ENST00000651474.1:39262-ENST00000467617.1:21129|651
MPPPRPPKMLGLQV
>FUSION-ENST00000651474.1:39262-ENST00000467617.1:21129|1015
LKAAYIYYLTVSEGQEPR
>ENST00000533077.5|SNV-17837-C-T|8
QTGWRLAR
>FUSION-ENST00000651474.1:39262-ENST00000467617.1:21129|217
VIGLSPQSVLR
>ENST00000369287.8|MNV-42977-AGA-A|1
EEVQTLQAELACRQTS
>FUSION-ENST00000445498.5:20033-ENST00000397053.6:38443|344
GASFVQEVTPWVARKEGK
>FUSION-ENST00000651474.1:39262-ENST00000467617.1:21129|2029
EGKICLGG
>ENST00000563790.5|MNV-459-CCAAGATG-C|4
KRLMNSQR
>FUSION-ENST00000651474.1:39262-ENST00000467617.1:21129|1905
SGGGGVRVGAVRDGFLGESK
>ENST00000272348.7|SNV-12078-A-T|2
GNSIFMLEALER
>ENST00000524530.5|SNV-20871-G-A|2
MPSRTSSRMWSVLGV
>FUSION-ENST00000651474.1:39262-ENST00000467617.1:21129|228
MIFPNHQIKMIYLK
>FUSION-ENST00000445498.5:20033-ENST00000397053.6:38443|503
SGQPWPEGAVR
>ENST00000560079.7|SNV-35351-G-C|3
SPVGSPLGSAIAEAPSEMPR
>FUSION-ENST00000651474.1:39262-ENST00000467617.1:21129|2050
SSHGGGK
>FUSION-ENST00000651474.1:39262-ENST00000467617.1:21129|2080
MVPGLVAK
>FUSION-ENST00000651474.1:39262-ENST00000467617.1:21129|463
STICPTCHLESERAEI
>FUSION-ENST00000651474.1:39262-ENST00000467617.1:21129|1524
MRPSNHIIVFK
>FUSION-ENST00000651474.1:39262-ENST00000467617.1:21129|215
VIGLSPQSVLRKK
>FUSION-ENST00000651474.1:39262-ENST00000467617.1:21129|992
ADCSVIPYLLNVCYVPSSMR
>FUSION-ENST00000445498.5:20033-ENST00000397053.6:38443|576
LFTVVQYI
>ENST00000535009.5|SNV-23775-G-C|3
MMQKVRSYGSVLLSAEEFQK
>ENST00000261167.7|INDEL-3767-A-AA|2
DEGSKTDNPRHGEIG
>ENST00000481626.5|SNV-24934-C-T|3
GPPSLSSAAER
>ENST00000462159.1|SNV-12550-C-T|2
LLSNWILHER
>ENST00000368012.4|SNV-9894-G-A|2
GEYECRVSTFPAGSFQAR
>ENST00000541547.5|SNV-43165-G-A|2
TIPPDKTVIEYKYDVR
>ENST00000290759.9|SNV-1567-C-G|1
DSVYHMECFRCSVCSR
>FUSION-ENST00000651474.1:39262-ENST00000467617.1:21129|1048
KVRVTVESNGGSDFILFGHN
>FUSION-ENST00000651474.1:39262-ENST00000467617.1:21129|1149
VCSYLFNPAASPLLELPPSR
>FUSION-ENST00000651474.1:39262-ENST00000467617.1:21129|1304
MEKSQWTKVHDLL
>FUSION-ENST00000651474.1:39262-ENST00000467617.1:21129|180
METGMNKSIFK
>FUSION-ENST00000445498.5:20033-ENST00000397053.6:38443|573
MCSIIIVQYKSNTCPV
>FUSION-ENST00000651474.1:39262-ENST00000467617.1:21129|1680
VKGPHVPGAINRNYYCYK
>FUSION-ENST00000651474.1:39262-ENST00000467617.1:21129|361
MPFSCLSLLSSWRSSWSRYR
>ENST00000532611.1|SNV-17837-C-T|3
WQRLSSTPSMLRQT
>FUSION-ENST00000525037.5:8614-ENST00000519702.5:72889|51
EQPDALPPR
>FUSION-ENST00000525037.5:8614-ENST00000519702.5:72889|105
HLYIYLLNLQGIYR
>ENST00000482490.5|SNV-84026-G-C|1
VPVLPCLDQWQSKNVL
>FUSION-ENST00000525037.5:8614-ENST00000519702.5:72889|55
QVQRPPPALRSR
>FUSION-ENST00000651474.1:39262-ENST00000467617.1:21129|241
DNTEMLTAMITRQPIVR
>ENST00000668969.1|SNV-66228-C-T|1
KQILQGVAYLHENCVVHRDIK
>FUSION-ENST00000445498.5:20033-ENST00000397053.6:38443|429
VWGLPRQGDLSSLTAGTPNK
>FUSION-ENST00000651474.1:39262-ENST00000467617.1:21129|1710
AYKQILPCK
>FUSION-ENST00000651474.1:39262-ENST00000467617.1:21129|1312
PFLFYSIGLFSP
>FUSION-ENST00000445498.5:20033-ENST00000397053.6:38443|184
MTEHVISQETEACSSVFFPQLFESR
>FUSION-ENST00000445498.5:20033-ENST00000397053.6:38443|171
EKVVILAVR
>FUSION-ENST00000651474.1:39262-ENST00000467617.1:21129|1056
VPPATDPGWIK
>FUSION-ENST00000651474.1:39262-ENST00000467617.1:21129|810
NSAHCNRYLLGSNSSPALAS
>ENST00000505938.1|SNV-7721-T-G|1
SAKNAEPV
>FUSION-ENST00000651474.1:39262-ENST00000467617.1:21129|721
LCTMGQALCFK
>FUSION-ENST00000525037.5:8614-ENST00000519702.5:72889|221
KKQVWENDK
>ENST00000285039.12|MNV-300112-GAGG-G|3
LQEVESLR
>FUSION-ENST00000651474.1:39262-ENST00000467617.1:21129|323
MIRPPQPPK
>FUSION-ENST00000445498.5:20033-ENST00000397053.6:38443|405
QHSSLGDRARLHLK
>FUSION-ENST00000445498.5:20033-ENST00000397053.6:38443|287
NTKISQAWWRAPVVSATR
>FUSION-ENST00000445498.5:20033-ENST00000397053.6:38443|377
MEGTQRLAECMNER
>FUSION-ENST00000651474.1:39262-ENST00000467617.1:21129|989
MRGTGDAEMTRTD
>FUSION-ENST00000651474.1:39262-ENST00000467617.1:21129|838
EILWGRAQASSSLDLSHLPPLVG
>FUSION-ENST00000651474.1:39262-ENST00000467617.1:21129|1487
APFLDALDWTR
>FUSION-ENST00000525037.5:8614-ENST00000519702.5:72889|202
SLNFCVPVSSNVK
>FUSION-ENST00000651474.1:39262-ENST00000467617.1:21129|539
MLMNIGISKRC
>FUSION-ENST00000651474.1:39262-ENST00000467617.1:21129|1645
MHNTLLD
>FUSION-ENST00000651474.1:39262-ENST00000467617.1:21129|457
SWYINTPATSPRVVTLR
>FUSION-ENST00000651474.1:39262-ENST00000467617.1:21129|1323
SCREQTEPR
>ENST00000358511.10|SNV-6729-T-C|1
VPCHLVVLTNGTSKDSILEPANRLR
>ENST00000416281.6|SNV-17837-C-T|10
RWQRLSSTPSMLR
>FUSION-ENST00000651474.1:39262-ENST00000467617.1:21129|357
YRHPSPCPANFLYF
>FUSION-ENST00000651474.1:39262-ENST00000467617.1:21129|54
FSAWSFMCSCLNSH
>FUSION-ENST00000651474.1:39262-ENST00000467617.1:21129|1231
MHNHSQWLFTPQEQ
>FUSION-ENST00000651474.1:39262-ENST00000467617.1:21129|244
MDNTEMLTAMITR
>FUSION-ENST00000651474.1:39262-ENST00000467617.1:21129|1672
MAVTISPIPRAPLIM
>FUSION-ENST00000445498.5:20033-ENST00000397053.6:38443|809
MRAFHGTEHSSR
>FUSION-ENST00000651474.1:39262-ENST00000467617.1:21129|372
VLPRLSSRVFIVLGFTFK
>FUSION-ENST00000651474.1:39262-ENST00000467617.1:21129|1972
MLPRLALISWSQAILLLQPLE
>FUSION-ENST00000651474.1:39262-ENST00000467617.1:21129|278
MPGVSDK
>FUSION-ENST00000651474.1:39262-ENST00000467617.1:21129|1963
EFVYFIIIFFLRWSLALLPR
>FUSION-ENST00000445498.5:20033-ENST00000397053.6:38443|696
MVCSCVSLPDSELDTVRLIAGNGPR
>ENST00000540447.5|SNV-13388-G-A|6
LTTWDRPLTVAHR
>FUSION-ENST00000525037.5:8614-ENST00000519702.5:72889|97
HPILFIYLFIYLFILRQSLTLSPR
>ENST00000264363.7|SNV-178543-G-T|SNV-178587-C-G|1
GFIHNSIMFLPRQTCGLFTHTILYK
>FUSION-ENST00000445498.5:20033-ENST00000397053.6:38443|482
LPPVLSLSRKPGLPSLGEEK
>ENST00000356056.10|SNV-224853-A-G|3
EDGPAWK
>FUSION-ENST00000651474.1:39262-ENST00000467617.1:21129|287
MVVPFCTSTHYR
>ENST00000508006.1|SNV-933-G-T|8
MKGLSMSKEGVVAAAEK
>FUSION-ENST00000651474.1:39262-ENST00000467617.1:21129|1616
DWRGTGKQEAWGGGCGGVQVR
