# Supplementary material for: Identification of non-canonical peptides with moPepGen
Source: Nat Biotechnol. 2025 Jun 16;44(4):568–73. doi: 10.1038/s41587-025-02701-0 (PMC12680078; doi:10.1038/s41587-025-02701-0)
Supplement: Supplementary file 4 — Supplementary Data: Cancer cell line variant peptide database. Custom peptide database FASTA file for each of the 376 cell lines from the Cancer Cell Line Encyclopedia with proteomics characterization or used in the reference channel. Variant peptide FASTA files were produced by moPepGen as the result of cell-line-specific publicly available mutations and fusions. [file 41587_2025_2701_MOESM4_ESM.zip › ACH-000551.fasta]

>FUSION-ENST00000649774.1:115835-ENST00000338702.3:28606|3
MKDYLLPNS
>ENST00000562119.5|INDEL-23191-G-GA|36
RYSRPTPGQWARYGPEYK
>ENST00000263650.12|SNV-58831-G-A|2
CWLDALELALHCSSLLR
>ENST00000465673.5|SNV-24069-C-T|2
MFSESFCEHS
>ENST00000329138.9|SNV-11675-C-G|1
SPTPSAR
>ENST00000328655.8|SNV-4003-G-T|2
SIFEVRTR
>ENST00000464262.6|SNV-578827-G-T|2
YQSRGDGKGLPSY
>ENST00000496404.1|SNV-59183-G-T|6
RRIRPRPPR
>ENST00000346128.10|INDEL-263309-G-GGCC|1
DNRPILPPLDKEK
>ENST00000449802.5|SNV-186699-G-A|4
SINGSFAPR
>ENST00000306796.10|SNV-962-A-G|6
LLSRRHGAQLCCTPMLHAQVFVR
>ENST00000567745.5|SNV-563692-C-T|3
PLPAWATTASWRFPR
>FUSION-ENST00000480362.5:23313-ENST00000356221.8:34676|36
LHLLGSCHSPASAS
>ENST00000512135.5|SNV-49349-G-T|2
HFALRPQCASLNHK
>ENST00000360265.8|SNV-166924-G-T|2
NPQAILEEKLK
>ENST00000370742.4|SNV-390931-T-G|2
IQEEYYRWFKNVPCCFGCLR
>ENST00000435803.6|SNV-107424-C-A|7
DSVKFFDTLYSIMKQSVQNLVK
>ENST00000263734.5|SNV-82140-C-T|1
HGGYVWLETQGTVIYNPRNLQP
>FUSION-ENST00000375299.8:23313-ENST00000356221.8:34676|1
AEGSGTGPEKREEADT
>ENST00000249504.7|SNV-4790-G-A|4
ELEREFFFNVYINKK
>ENST00000526678.5|SNV-59894-G-A|3
EDRSRSISSASSGLSTSPLSSPR
>ENST00000233969.3|SNV-81561-C-T|1
LLIWENQPKSSIVSLYKK
>ENST00000546318.2|INDEL-10314-C-CA|4
SQAIFFASPKAGCPLK
>ENST00000567745.5|SNV-563692-C-T|1
PLPAWATTASWRFPREPR
>ENST00000400454.6|SNV-804542-C-A|1
SSMVSTESASSTYEEMARAYEHAK
>ENST00000473025.1|SNV-94894-C-T|2
MEENSLEFLSDLIPGDQDPSQ
>ENST00000344843.12|SNV-5082-C-G|3
VLADLAMYEPK
>ENST00000623461.3|SNV-110116-A-G|1
TISPVVMDAKAVAGNISDPGLQK
>ENST00000482446.5|SNV-6354-C-G|2
LNFFKSYFGPFEVLGSILDCWNYR
>ENST00000367618.8|SNV-162693-C-A|6
LIRFIGEDENVHSKPLFEK
>ENST00000318222.4|SNV-38938-A-C|3
EQEKLRQDLEEER
>ENST00000298838.11|SNV-5939-G-A|5
GAFHRPVLGGFRESRAAK
>FUSION-ENST00000480362.5:23313-ENST00000356221.8:34676|77
CLRGFTLDSWF
>FUSION-ENST00000480362.5:23313-ENST00000356221.8:34676|87
LASAWLPGRPQET
>ENST00000269141.8|SNV-191994-C-T|1
LNISILRVKVCQCDSNGDCTDVDR
>FUSION-ENST00000427015.1:286817-ENST00000367469.5:117830|3
WCFIFIASGSVDLSGR
>ENST00000496404.1|SNV-59183-G-T|4
RIRPRPPRSSCR
>ENST00000493287.5|SNV-5082-C-G|17
MYEPKTFK
>ENST00000449802.5|SNV-186699-G-A|3
SINGSFAPRLEITSK
>ENST00000435803.6|SNV-107424-C-A|5
FFDTLYSIMKQSVQNLVK
>ENST00000184956.11|SNV-18893-G-A|2
QFLSVTEDTSDHR
>ENST00000510293.1|SNV-63457-G-T|2
AVTGGSSGYHYLRSTVR
>ENST00000325962.7|SNV-23882-G-A|1
FSPTTPSNCKLLLSENHSTVK
>FUSION-ENST00000530019.5:2266-ENST00000331825.11:972|22
IFLQDIKKPAEDEWGK
>ENST00000361924.6|SNV-38912-C-A|2
ESLVRTSYRESLNR
>ENST00000615316.1|SNV-1199-C-G|3
YSLSSYTWDR
>ENST00000252172.9|SNV-66135-G-C|3
KLEADIAQCQAEVDNSIQESR
>ENST00000373210.4|SNV-8992-G-T|3
IDVYHYDLDIKPEK
>ENST00000314358.10|SNV-47205-G-T|3
AVRCVREMCDVCETTLFNIHWVCR
>ENST00000295878.8|SNV-51854-C-T|1
TCQMLVNSLVASPGTEGRSDSR
>ENST00000414716.8|INDEL-18152-A-AT|2
EATPGEMVSAETKVADWLVQN
>ENST00000541168.1|SNV-35296-C-A|11
REPFLNLEVEDLLPS
>ENST00000399151.3|SNV-57672-G-C|2
DLLVEGLADILHQK
>ENST00000487852.1|SNV-38714-C-A|3
VPHGWFRVAQRLQHQEWTLLC
>ENST00000528723.5|SNV-153215-G-A|1
EPGSAEMPQQFPKLNISEVDEQVR
>FUSION-ENST00000480362.5:23313-ENST00000356221.8:34676|12
MEFCILF
>ENST00000375377.2|SNV-89006-T-C|2
STLFHFAERTPSVAGSEK
>ENST00000580520.5|MNV-71599-CCAAGACCCC-C|3
LSGLPDR
>FUSION-ENST00000529191.5:2266-ENST00000331825.11:972|9
ALPPPCALLENGGCSRFPR
>ENST00000652503.1|SNV-31873-C-A|4
CPSLQLLPTQIYPR
>ENST00000504154.6|SNV-228813-C-A|3
NLKLDYNQISCIEDGAFRALR
>ENST00000643996.1|MNV-6637-CA-C|11
IRSVAAERR
>ENST00000367267.5|SNV-113582-G-A|4
LGKNEAIGKIFVGSNATSTELR
>ENST00000367618.8|SNV-162693-C-A|4
FIGEDENVHSKPLFEKDVLSSWR
>FUSION-ENST00000674361.1:95737-ENST00000317135.13:103897|51
GPCDHMVSGISNNTELWELPHINQ
>ENST00000380079.8|SNV-27484-C-T|2
QGWERNLK
>FUSION-ENST00000480362.5:23313-ENST00000356221.8:34676|80
VHSAMCLR
>ENST00000462608.5|SNV-71420-G-T|1
DDNLDHYKNSTVMARAEYFR
>ENST00000375116.3|SNV-3307-G-A|3
KYAHYPNKLCTGPTPPY
>FUSION-ENST00000635906.1:386839-ENST00000450930.1:981|1
FGLKPPLYYLPGARSSI
>ENST00000361255.7|SNV-86100-G-T|3
MAMFFWQHGEEATVKSVIACILYR
>ENST00000261833.11|SNV-93273-G-C|1
MQQEMTRLHRR
>ENST00000466387.5|SNV-684628-C-T|1
IVEEALEAVKNATNE
>ENST00000616836.4|SNV-389-A-C|6
RVSEAGDSRTEGAR
>FUSION-ENST00000480362.5:23313-ENST00000356221.8:34676|30
KIGMLFSFCSQLVLLK
>FUSION-ENST00000427015.1:117-ENST00000367469.5:117830|1
RFTGKHR
>ENST00000306796.10|SNV-962-A-G|2
HGAQLCCTPMLHAQVFVRDANYR
>ENST00000358697.5|SNV-1763-G-T|1
SHTGERPFLCDFYGCGWNFTSMSK
>ENST00000536354.3|SNV-63457-G-T|3
AVTGGSSGYHYLR
>ENST00000297324.5|SNV-470-A-C|3
VSAEELNALQSYCTMK
>ENST00000546318.2|INDEL-10314-C-CA|8
LATKKSQAIFFASPK
>ENST00000493287.5|SNV-5082-C-G|15
MYEPKTFKSLAALASR
>ENST00000469726.5|SNV-157650-C-G|1
SSSGRCP
>ENST00000374852.4|SNV-126863-A-G|1
GFSGDMGILGDAGISKASTK
>ENST00000481519.5|SNV-31208-C-T|9
TEMQASWNVPRR
>FUSION-ENST00000480362.5:23313-ENST00000356221.8:34676|8
MIRDGVI
>FUSION-ENST00000480362.5:23313-ENST00000356221.8:34676|67
MSQRDVSLTSQK
>ENST00000534945.2|SNV-163269-A-C|1
TASGRTISTRAWR
>ENST00000353578.8|SNV-47452-C-A|1
VLETLHDAMHETLCPGVTDAAK
>ENST00000672238.1|SNV-155426-G-T|2
RNLKMWIYLIPSTTFQWQNAS
>ENST00000342992.10|SNV-60991-G-C|3
NGVEIEISEK
>ENST00000518659.5|SNV-962920-T-C|1
LGDAQYKIDDDGYLCQR
>ENST00000518641.1|SNV-4003-G-T|3
CFPFSFPLSFFPPECGDRSIFEVR
>ENST00000469541.5|INDEL-5059-A-AA|6
MPPKKSGR
>FUSION-ENST00000637419.1:386839-ENST00000450930.1:981|2
GETGCWVSLTGVWIFSSILLR
>ENST00000522362.7|SNV-6077-G-T|2
QVFGSLESLRTAQVR
>ENST00000013125.8|SNV-94525-C-A|1
SNFQPPKIKDK
>ENST00000307169.4|SNV-156-G-A|1
TGGLYRVRLAK
>ENST00000575779.2|SNV-8346-G-T|1
CVKAFSQSTDLIIHHR
>ENST00000578272.1|SNV-35786-A-C|2
MNEPPRQVSQENR
>ENST00000405460.9|SNV-98017-G-C|1
FLQSIYLVPDEDHILIIPVVRGK
>ENST00000529835.6|SNV-153215-G-A|1
CRSSFPS
>ENST00000559399.5|SNV-4716-G-A|4
RDYSTWR
>ENST00000360509.10|SNV-50093-T-A|2
LLLVVFTK
>ENST00000375377.2|SNV-89006-T-C|4
DVETKPPFRSTLFHFAER
>ENST00000541565.5|SNV-259842-C-A|1
LVETPCIQESLARYFSPQARR
>ENST00000479015.1|SNV-71047-C-A|2
MLQAVAANHTLLLQYGASG
>FUSION-ENST00000529191.5:2266-ENST00000331825.11:972|8
ALPPPCALLENGGCSRFPRTSLAQK
>ENST00000575285.1|SNV-11739-C-G|20
SLQMMMKWILPWSLSSLPISR
>ENST00000583493.1|SNV-4994-C-G|3
LLKLPEKNEALTCSFHCLN
>ENST00000529047.6|SNV-109292-C-T|1
GQIGVPMPGKVIDIKVVAGAK
>ENST00000480001.5|SNV-326853-C-A|2
DFSAEVFRR
>ENST00000518659.5|SNV-962920-T-C|5
DRITRLGDAQYK
>ENST00000344843.12|SNV-5082-C-G|2
VLADLAMYEPKTFK
>ENST00000559399.5|SNV-4716-G-A|1
DYSTWRDSI
>ENST00000624695.1|SNV-501-G-A|6
IHEGYISQMK
>ENST00000581085.5|SNV-53815-C-A|4
MVTCLDPR
>ENST00000623461.3|SNV-110116-A-G|3
AASDELSKTISPVVMDAK
>ENST00000272898.11|SNV-25700-C-A|4
AIQMAQEQATDTEILERKTVLHSK
>ENST00000665594.1|SNV-4328-T-C|2
TQLAGLFSR
>ENST00000652503.1|SNV-31873-C-A|1
SPSGMEL
>ENST00000512135.5|SNV-49349-G-T|5
GLLVGRGSIFSQTFRIAPSMCITKP
>ENST00000487056.1|SNV-6377-G-A|1
ELPTKGRR
>ENST00000301180.10|SNV-236432-A-C|1
TELTAATGAR
>FUSION-ENST00000487968.5:110710-ENST00000318560.6:141048|3
MSSSTQPLDLSRVQKPFSGQ
>ENST00000373298.7|INDEL-5059-A-AA|1
RPSCCGGNS
>ENST00000618015.4|SNV-49349-G-T|2
GSIFSQTFRIAPSMCITKP
>ENST00000360509.10|SNV-50093-T-A|4
FCTYTERLLLVVFTK
>ENST00000493287.5|SNV-5082-C-G|16
YEPKTFK
>ENST00000567435.5|SNV-2341-C-T|2
MSLSDWHLVVKLADQPLTPKSILR
>ENST00000360242.9|SNV-182081-G-T|3
EKQVLERENR
>ENST00000255381.2|SNV-24298-A-G|3
LETDISQIQGEMEDIVQEARNAEGK
>ENST00000318222.4|SNV-38938-A-C|2
LRQDLEEER
>FUSION-ENST00000674361.1:95737-ENST00000317135.13:103897|44
GIATYKSMRK
>ENST00000235628.1|SNV-12665-C-T|5
TYLVTARSVASSGAR
>ENST00000230658.12|SNV-1282-A-T|2
DYIWLYGIKCAK
>ENST00000275884.10|SNV-72510-C-A|1
NLPPLPSLPPQPLPSSPPPSSVNRR
>ENST00000623461.3|SNV-110116-A-G|4
EAVKAASDELSKTISPVVMDAK
>ENST00000648101.1|SNV-77876-G-T|4
HLVFVISMMLSLEYYDCDGNLS
>ENST00000541565.5|SNV-259842-C-A|2
LVETPCIQESLARYFSPQAR
>ENST00000563679.5|INDEL-23191-G-GA|9
LEGGSEDAGGQSEKNR
>ENST00000541278.5|SNV-399-A-T|3
IFSGGGRQEAAGSR
>FUSION-ENST00000480362.5:23313-ENST00000356221.8:34676|55
MSFLFLESLHVIICQTTYF
>ENST00000258772.9|SNV-3424-C-T|1
FLLLYALFKLSLIRGK
>ENST00000651989.2|SNV-470199-C-A|1
IATSFPQPLDSKPLLSQR
>ENST00000674198.1|SNV-675806-C-G|13
LSRECSFSCFTVLSKR
>FUSION-ENST00000480362.5:23313-ENST00000356221.8:34676|22
MMEMINDGVLYFILNSII
>ENST00000648101.1|SNV-77876-G-T|5
KHLVFVISMMLSLEYYDCDGNLS
>ENST00000535621.6|INDEL-23191-G-GA|13
IADPTLAEMGKK
>ENST00000580520.5|MNV-71599-CCAAGACCCC-C|1
LSGLPDRESATEKDR
>ENST00000655517.1|MNV-37493-CGGGGTCTTG-C|3
FPIRQPGQPLPSR
>FUSION-ENST00000529191.5:2266-ENST00000331825.11:972|16
GPGAVPGAR
>ENST00000559399.5|SNV-4716-G-A|3
MRDYSTWRDSI
>FUSION-ENST00000480362.5:23313-ENST00000356221.8:34676|16
IEMVYNDGNDK
>ENST00000013125.8|SNV-97025-G-C|1
IPLTKNPKK
>ENST00000545450.7|SNV-5031-G-A|3
QPERTILQPRFR
>FUSION-ENST00000636037.1:8746-ENST00000623511.1:23702|2
FTLNQVTRRILPK
>FUSION-ENST00000637419.1:386839-ENST00000450930.1:981|7
AEFRYSSALCPR
>ENST00000401034.7|SNV-390931-T-G|1
WFKNVPCCFGCLSC
>ENST00000563679.5|INDEL-23191-G-GA|13
PGPGSEIADPTLAEMGKK
>ENST00000360658.2|SNV-2779-C-T|2
LEGLVLKDSSLSWLNASWFRGLGNL
>ENST00000563679.5|INDEL-23191-G-GA|12
KLEGGSEDAGGQSEK
>ENST00000672238.1|SNV-155426-G-T|4
MAHSYDIKRNLK
>ENST00000491840.1|SNV-205124-C-G|2
SVIVGTPSGRLR
>ENST00000541278.5|SNV-399-A-T|1
IFSGGGRQEAAGSRGR
>ENST00000487852.1|SNV-38714-C-A|2
VAQRLQHQEWTLLC
>ENST00000262450.8|INDEL-59183-G-GTC|7
EERPEETESRPRPPR
>ENST00000638951.1|SNV-70680-G-T|4
MAHIRKFMK
>ENST00000545450.7|SNV-5031-G-A|1
TILQPRFRR
>ENST00000356956.5|SNV-60510-A-G|1
LDFCDGHGPAVTITFVCPSERR
>FUSION-ENST00000419722.6:110710-ENST00000318560.6:141048|8
MMSLRGSMGF
>FUSION-ENST00000674361.1:121097-ENST00000317135.13:70313|69
LLEKEQLLAEEEDDDLK
>ENST00000361384.7|SNV-5215-G-A|4
KSNSLQKGACQK
>ENST00000515012.5|SNV-12638-A-G|1
ASSRSAEEK
>ENST00000566635.5|SNV-208971-A-G|4
CTFSSRWPPIKASSLPR
>ENST00000367415.8|SNV-5753-A-C|1
INHGLLYDEEK
>ENST00000545450.7|SNV-5031-G-A|4
QPERTILQPR
>ENST00000661361.1|SNV-390931-T-G|6
MVQKCPLLFWMFK
>ENST00000553142.5|SNV-9386-A-G|6
RRAPATAAPTGPLCGR
>ENST00000478247.1|SNV-14715-G-A|1
EPPLGPWLSRTSTRHPR
>ENST00000584025.1|SNV-22521-C-T|4
MAPCRATGRSLTLLPR
>FUSION-ENST00000480362.5:23313-ENST00000356221.8:34676|68
YIGFIQPCA
>ENST00000235628.1|SNV-12665-C-T|4
TYLVTARSVASSGARALK
>ENST00000205386.8|SNV-74448-G-A|2
EGVSGQRYDR
>ENST00000381655.7|SNV-205124-C-G|1
MSVIVGTPSGRLRLYCK
>ENST00000480420.6|SNV-7694-A-T|1
LSLLSQMQSRSG
>ENST00000487056.1|SNV-6377-G-A|2
MELPTKGRR
>ENST00000409199.5|SNV-390371-A-G|1
GSSDVNKRLEK
>ENST00000378750.10|SNV-3343-C-T|2
ETQAQPLDGDHSPGNHEQSYVGK
>ENST00000361673.4|INDEL-90950-C-CC|3
RGPQGKCIISSTLGGQTLYLWSTA
>ENST00000487754.2|SNV-465067-G-C|2
KLGVNLSSG
>ENST00000369144.8|SNV-29600-A-T|1
LIAARQSVYEEKLK
>ENST00000506823.6|SNV-417472-C-A|4
KDWNDYESIQKEAMR
>ENST00000391975.5|SNV-60683-G-T|5
HEVLLISAEQDKRAVESLEVEK
>ENST00000261833.11|SNV-93273-G-C|5
CHKMQQEMTR
>FUSION-ENST00000480362.5:23313-ENST00000356221.8:34676|7
MISDGISYFILIIVFLFR
>FUSION-ENST00000427015.1:286817-ENST00000367469.5:117830|4
KWCFIFIASGSVDLSGRFTGK
>ENST00000256429.8|SNV-35786-A-C|1
MNEPPRQLFWEKR
>ENST00000302101.6|SNV-4000-G-T|1
LSNIEILRLAICYISYLNHVLDV
>ENST00000535621.6|INDEL-23191-G-GA|14
DASLEKIADPTLAEMGKK
>FUSION-ENST00000427015.1:286817-ENST00000367469.5:117830|1
WCFIFIASGSVDLSGRFTGKHR
>ENST00000531757.5|SNV-10924-A-C|8
IDLQSAICMPILNAR
>ENST00000414961.2|SNV-25700-C-A|3
LQILKFWNGKQFFIQSMQYLK
>ENST00000580520.5|MNV-71599-CCAAGACCCC-C|2
LSGLPDRESATEK
>ENST00000380099.4|SNV-38714-C-A|3
GYSIRSGLFYVDFLSQDKMLLPK
>ENST00000360265.8|SNV-166924-G-T|3
NPQAILEEK
>ENST00000480001.5|SNV-326853-C-A|7
MGSAPVRDVRDFSAEVFR
>ENST00000286827.7|SNV-377386-C-A|1
AADAMNSSMLKDFLSQPSLGLLVR
>ENST00000176763.10|SNV-31482-G-A|3
NKETGALAAAKVIK
>ENST00000325962.7|SNV-23882-G-A|2
FSPTTPSNCK
>ENST00000480001.5|SNV-326853-C-A|3
DFSAEVFR
>ENST00000644221.1|SNV-142775-A-G|3
ADFVQVLNVK
>FUSION-ENST00000359540.7:110710-ENST00000318560.6:141048|204
ALQRPVASDFEPQGLSEAARWNSK
>ENST00000555252.5|SNV-31873-C-A|4
VKGEWIKPGAIVIECGINYVPDDK
>ENST00000295454.8|SNV-432256-C-A|1
MFFPITFYLFNVVYWLYYVH
>ENST00000484883.1|SNV-162693-C-A|5
MFIPNLYLKKMCCLPGK
>ENST00000230658.12|SNV-1282-A-T|5
RDYIWLYGIK
>ENST00000235628.1|SNV-12665-C-T|6
LECPIRTYLVTARSVASSGAR
>ENST00000396868.7|SNV-11739-C-G|5
EKSSDDDEMDSSLVSQQPPDKQEK
>ENST00000432886.6|SNV-71047-C-A|4
LLLRITLYSFSMVLVDKHGMDK
>ENST00000450288.3|INDEL-23191-G-GA|2
RYSRPTPGQI
>ENST00000491834.5|SNV-27157-C-T|1
WVDGSLCESSWICA
>ENST00000409199.5|SNV-390371-A-G|5
GSSDVNK
>ENST00000325962.7|SNV-23882-G-A|3
EEKFSPTTPSNCKLLLSENHSTVK
>ENST00000478247.1|SNV-14715-G-A|5
TREPPLGPWLSR
>ENST00000481358.5|SNV-51854-C-T|1
LVNSLVASPGTEGRSDSRNSLSGLR
>ENST00000295878.8|SNV-51854-C-T|3
EEEPRTCQMLVNSLVASPGTEGR
>ENST00000324093.8|MNV-1167-GA-G|4
RPTWWRCSTAWCR
>ENST00000546318.2|INDEL-10314-C-CA|7
KSQAIFFASPK
>FUSION-ENST00000637419.1:386839-ENST00000450930.1:981|1
GETGCWVSLTGVWIFSSILLRVPKP
>ENST00000562119.5|INDEL-23191-G-GA|33
YSRPTPGQWARYGPEYKSMK
>ENST00000397700.6|SNV-102439-G-T|5
KGPIGPDGEK
>ENST00000380122.10|SNV-32162-A-C|3
SPRQKFEIGTMAEAGICGLGVK
>ENST00000531757.5|SNV-10924-A-C|2
MPILNARKLVQK
>ENST00000367204.6|SNV-51530-C-A|5
KILQAFPDMHNSSISKILGYR
>ENST00000396554.7|SNV-153215-G-A|2
MALSSEPAEMPQQFPK
>ENST00000522362.7|SNV-6077-G-T|1
QVFGSLESLRTAQVRYLK
>ENST00000329138.9|SNV-11675-C-G|2
KSPTPSAR
>ENST00000480001.5|SNV-326853-C-A|1
DFSAEVFRRI
>FUSION-ENST00000480362.5:23313-ENST00000356221.8:34676|108
WSFTQSPR
>FUSION-ENST00000480362.5:23313-ENST00000356221.8:34676|24
MLFSFCSQLVLLKV
>ENST00000433402.2|INDEL-68831-T-TA|4
MPGELYDANTQCKWQFGEK
>ENST00000275884.10|SNV-72510-C-A|2
NLPPLPSLPPQPLPSSPPPSSVNR
>ENST00000249504.7|SNV-4790-G-A|1
KRLQLSR
>FUSION-ENST00000480362.5:23313-ENST00000356221.8:34676|61
DVSLTSQKRFTFFFFFFFF
>ENST00000400454.6|SNV-804542-C-A|2
SSMVSTESASSTYEEMAR
>ENST00000414961.2|SNV-25700-C-A|8
MAQEQATDTEILERKTVLHSK
>ENST00000489170.5|SNV-5940-G-A|1
EASGTQSEHFG
>ENST00000534945.2|SNV-163269-A-C|2
TASGRTISTR
>ENST00000379274.6|SNV-179216-G-T|1
VPLQLESPHE
>ENST00000563679.5|INDEL-23191-G-GA|5
WKEAHIRR
>ENST00000522917.5|SNV-208303-A-T|5
YRVVVLFWGVR
>ENST00000417012.5|SNV-1348-C-A|1
ELTLSSNQITQLPNTTFRPMPNMR
>ENST00000575285.1|SNV-11739-C-G|15
MMKWILPWSLSSLPISRK
>ENST00000378330.7|SNV-209418-G-A|2
EEFSVGDK
>ENST00000409358.1|SNV-6377-G-A|2
LPTLSFPSGVIGVYGAPHQR
>ENST00000408979.2|SNV-964-G-A|4
NAQLKGTLHR
>ENST00000652503.1|SNV-31873-C-A|2
ALALPRSPSGMEL
>ENST00000335730.6|SNV-135090-C-A|1
SSTSQDWMWASSRK
>ENST00000396721.6|SNV-4715-A-C|2
VHAYPCDCSQKEGVYR
>ENST00000480044.5|SNV-71420-G-T|11
MIILITIRIQL
>FUSION-ENST00000480362.5:23313-ENST00000356221.8:34676|17
MIEMVYNDGNDK
>ENST00000272321.12|SNV-390371-A-G|2
MGSSDVNKR
>ENST00000615910.4|INDEL-12345-C-CC|2
YSPALNKMFCPTGQDLPCAAVG
>ENST00000574946.5|SNV-51814-C-A|3
EFPLDILR
>ENST00000249504.7|SNV-4790-G-A|2
EFFFNVYINKKK
>ENST00000569749.5|SNV-182-C-T|1
STFVLSNLAEVVECVLTFLPAK
>ENST00000310955.11|SNV-4012-G-A|7
VAELKGHTSRVLSLTMSPDR
>ENST00000534491.5|SNV-58831-G-A|1
VAAGWTPWSWPCTALAY
>ENST00000233969.3|SNV-81561-C-T|5
KLLIWENQPK
>ENST00000310045.8|SNV-5139-G-C|2
RHLVYYPSARPVLSLSSGSCTLK
>ENST00000398540.8|SNV-361482-C-T|2
LEHITKNIHK
>ENST00000481519.5|SNV-31208-C-T|12
MTEMQASWNVPR
>ENST00000370742.4|SNV-390931-T-G|1
WFKNVPCCFGCLR
>ENST00000569039.5|INDEL-11154-C-CGCC|1
RRHWTNLTSTCTGETPR
>ENST00000301905.9|SNV-5020-G-C|2
LSEKNKSVLCSTPTINIPASPFMQK
>ENST00000367618.8|SNV-162693-C-A|7
EKLIRFIGEDENVHSKPLFEK
>ENST00000367204.6|SNV-51530-C-A|3
ILQAFPDMHNSSISKILGYRWK
>ENST00000396045.7|SNV-578827-G-T|3
AVVTGKDCPHIKEK
>FUSION-ENST00000480362.5:23313-ENST00000356221.8:34676|117
RQTPNWK
>ENST00000267101.8|SNV-17730-C-T|1
YPDVQNECWPCHENCTQGCK
>ENST00000496404.1|INDEL-59183-G-GTC|2
SQGPALPGAAAER
>ENST00000579774.3|SNV-14480-G-A|3
EVRDSGSYEYPVAEK
>ENST00000559399.5|SNV-4716-G-A|2
RDYSTWRDSI
>ENST00000674219.1|SNV-2154-C-A|13
MMRCLVIDQMLLNPLINRFYR
>ENST00000369466.9|SNV-14641-G-A|4
NPFKILDK
>ENST00000481519.5|SNV-31208-C-T|3
QASWNVPRR
>FUSION-ENST00000529191.5:2266-ENST00000331825.11:972|19
RWRGPGAVPGAR
>ENST00000389793.7|SNV-186531-C-A|3
AICGLSRNFCILMTYSKEQGVR
>ENST00000649776.1|SNV-1823-A-T|5
DTLELTR
>ENST00000306796.10|SNV-962-A-G|4
RHGAQLCCTPMLHAQVFVRDANYR
>ENST00000674219.1|SNV-2154-C-A|9
CLVIDQMLLNPLINR
>ENST00000378330.7|SNV-209418-G-A|6
SVSVDIRRTPK
>FUSION-ENST00000649774.1:115835-ENST00000338702.3:28606|1
DYLLPNS
>ENST00000470710.1|INDEL-60683-G-GTT|4
KGIPPLHR
>ENST00000484883.1|SNV-162693-C-A|3
FIPNLYLKKMCCLPGK
>ENST00000463991.5|SNV-155426-G-T|10
LEAKILPFEDRWLIHMI
>ENST00000392693.7|SNV-57572-C-G|2
DGGLPINAYFVKYGK
>ENST00000674198.1|SNV-675806-C-G|6
MFHCALQK
>FUSION-ENST00000564250.1:6795-ENST00000219097.7:3450|3
MQNTQRNHHLLQL
>ENST00000624695.1|SNV-501-G-A|7
TRIHEGYISQMKGAYLR
>FUSION-ENST00000419722.6:110710-ENST00000318560.6:141048|16
SMFLAHDTGLPCARQMAATQCPPDG
>ENST00000254691.10|SNV-13113-G-A|3
SSSTNPSQAKAHHSKAR
>FUSION-ENST00000530019.5:2266-ENST00000331825.11:972|24
GGRIFLQDIKKPAEDEWGK
>FUSION-ENST00000674361.1:121097-ENST00000317135.13:70313|68
LLEKEQLLAEEEDDDLKEVTDLR
>ENST00000369144.8|SNV-29600-A-T|5
MLEDRDLFVMRLIAAR
>FUSION-ENST00000480362.5:23313-ENST00000356221.8:34676|53
LPISESYWFELCK
>ENST00000322313.9|MNV-86086-AAGA-A|4
NLKELQVFR
>ENST00000368972.7|SNV-27791-G-T|2
INVIYLTK
>ENST00000581085.5|SNV-53815-C-A|2
MVTCLDPRSPPPAPATQAPCMMT
>FUSION-ENST00000285697.9:6795-ENST00000219097.7:3450|9
LLNAKHSEKSPPSTAMSPVFPR
>ENST00000369144.8|SNV-29600-A-T|2
LIAARQSVYEEK
>ENST00000261833.11|SNV-93273-G-C|2
MQQEMTRLHR
>ENST00000545227.6|SNV-45380-G-A|1
SPCVSHSAGCVGAGYPAGSGTR
>ENST00000575285.1|SNV-11739-C-G|17
MMKWILPWSLSSLPISR
>ENST00000389793.7|SNV-186531-C-A|2
NFCILMTYSK
>ENST00000404249.8|SNV-21246-C-T|4
VKRGTSPR
>ENST00000329138.9|SNV-11675-C-G|3
QEEARKSPTPSAR
>ENST00000469726.5|SNV-157650-C-G|3
TARSSSGR
>ENST00000360265.8|SNV-166924-G-T|1
NPQAILEEKLKQLEEECR
>ENST00000322313.9|MNV-86086-AAGA-A|5
LFDIRNLKELQVFR
>ENST00000481519.5|SNV-31208-C-T|1
QASWNVPRRSVLDQAR
>ENST00000256429.8|SNV-35786-A-C|2
MNEPPRQLFWEK
>ENST00000575285.1|SNV-11739-C-G|8
WILPWSLSSLPISRKR
>ENST00000509431.1|SNV-6430-A-C|2
MNVPSLKRMF
>FUSION-ENST00000480362.5:23313-ENST00000356221.8:34676|64
SQRDVSLTSQKR
>ENST00000546318.2|INDEL-10314-C-CA|6
KSQAIFFASPKAGCPLK
>ENST00000616836.4|SNV-389-A-C|2
TEGARTGHR
>ENST00000368764.4|SNV-2880-C-G|4
HLEQQEGQLKDLEQQKGQLEQR
>ENST00000643996.1|MNV-6637-CA-C|12
IRSVAAER
>ENST00000643996.1|MNV-6637-CA-C|1
SDCLSLDPCLIPICCSL
>FUSION-ENST00000419722.6:110710-ENST00000318560.6:141048|9
AATQCPPDG
>ENST00000460467.1|SNV-208308-C-A|5
MVQHMKKILGDK
>FUSION-ENST00000427015.1:117-ENST00000367469.5:117830|3
MLPVQLWNRRFTGK
>ENST00000485647.2|SNV-5753-A-C|1
DFYMMKKNISHFPK
>FUSION-ENST00000419722.6:110710-ENST00000318560.6:141048|30
LVRASCLLPGVDKVG
>ENST00000674219.1|SNV-2154-C-A|11
RCLVIDQMLLNPLINR
>ENST00000462608.5|SNV-71420-G-T|5
FMGLPTKDDNLDHYK
>FUSION-ENST00000480362.5:23313-ENST00000356221.8:34676|93
MPPHLANFLYF
>FUSION-ENST00000480362.5:23313-ENST00000356221.8:34676|98
EFHSVTQAGVQGR
>ENST00000398540.8|SNV-361482-C-T|1
LEHITKNIHKALVAEHLR
>ENST00000534945.2|SNV-163269-A-C|3
RTASGRTISTR
>ENST00000623073.3|SNV-61185-G-A|2
MNKFSPDL
>ENST00000546318.2|INDEL-10314-C-CA|2
AGCPLKSR
>ENST00000244364.10|SNV-465067-G-C|1
LIEWLEESEKSLDSELEIANDPDK
>ENST00000557210.5|SNV-94525-C-A|3
SKSNFQPPKIK
>FUSION-ENST00000419722.6:110710-ENST00000318560.6:141048|29
ASCLLPGVDK
>ENST00000477167.5|SNV-45992-G-T|2
DCNYSNLDKILR
>ENST00000531757.5|SNV-10924-A-C|11
ELLGHLKAKIDLQSAICMPILNAR
>ENST00000496404.1|SNV-59183-G-T|2
IRPRPPRSSCR
>FUSION-ENST00000529191.5:2266-ENST00000331825.11:972|7
FPRTSLAQK
>ENST00000305783.13|SNV-6354-C-G|1
FWEVFWIVGITDFILKFFFMGLK
>ENST00000415775.2|SNV-470199-C-A|3
MLGKLRIATSFPQPLDSKPLLSQR
>ENST00000638951.1|SNV-70680-G-T|3
KFMKTIEHMK
>ENST00000404039.5|SNV-782281-A-G|1
IPHGDPQSLGPPEVSNAK
>ENST00000297324.5|SNV-470-A-C|1
VSAEELNALQSYCTMKINLIHRR
>FUSION-ENST00000480362.5:23313-ENST00000356221.8:34676|110
FFYFLLFFLRWSFTQSPR
>ENST00000563679.5|INDEL-23191-G-GA|7
GKWKEAHIR
>ENST00000391975.5|SNV-60683-G-T|3
RAVESLEVEKAFHPFIAGPYNR
>ENST00000643996.1|MNV-6637-CA-C|10
SVAAERR
>ENST00000484883.1|SNV-162693-C-A|1
KMCCLPGKR
>ENST00000380099.4|SNV-38714-C-A|2
SGLFYVDFLSQDK
>ENST00000526461.1|SNV-10924-A-C|2
MPILNVSQLY
>ENST00000399635.4|SNV-1109-G-T|3
MEDRLADTSRAK
>ENST00000563522.5|INDEL-23191-G-GA|14
MGKKLEGGSEDAGGQSEK
>ENST00000581085.5|SNV-53815-C-A|6
WAWRQAGTATSPSHPMVTCLDPR
>ENST00000268154.9|SNV-66628-G-T|2
AQLYRLDINVQIDDSYLVEAGDR
>ENST00000462608.5|SNV-71420-G-T|2
DDNLDHYKNSTVMAR
>ENST00000541278.5|SNV-399-A-T|2
MIFSGGGRQEAAGSRGR
>ENST00000264187.7|SNV-23004-C-A|2
LGLEDVGTTPLSYKALR
>FUSION-ENST00000480362.5:23313-ENST00000356221.8:34676|89
MMLASAWLPGRPQET
>ENST00000481519.5|SNV-31208-C-T|8
MTEMQASWNVPRRSVLDQAR
>ENST00000572467.5|SNV-58382-G-A|2
NSHITNLK
>ENST00000541168.1|SNV-35296-C-A|3
AFLEFGSGRLVTLLKIQK
>ENST00000324093.8|MNV-1167-GA-G|6
APPASWNRRPTWWR
>ENST00000230658.12|SNV-1170-T-A|1
VSPELEWHAACLK
>ENST00000404249.8|SNV-21246-C-T|3
RGTSPRSPEGGLGYSQLGDDDLK
>ENST00000360658.2|SNV-2779-C-T|1
DSSLSWLNASWFRGLGNL
>ENST00000361384.7|SNV-5215-G-A|6
CRKSNSLQK
>ENST00000674219.1|SNV-2154-C-A|3
LLNPLINRFYR
>FUSION-ENST00000480362.5:23313-ENST00000356221.8:34676|49
GNGFYFIVAFLCIR
>ENST00000567745.5|SNV-563692-C-T|2
MPLPAWATTASWRFPREPR
>ENST00000541565.5|SNV-259842-C-A|3
LVETPCIQESLAR
>ENST00000383772.8|SNV-326954-G-T|3
CQYCLLQK
>ENST00000674198.1|SNV-675806-C-G|4
MFHCALQKK
>ENST00000481519.5|SNV-31208-C-T|6
MQASWNVPR
>ENST00000401034.7|SNV-390931-T-G|3
IQEEYYRWFK
>ENST00000442544.7|SNV-585068-C-A|2
YSLLGGR
>ENST00000552077.5|SNV-69175-C-A|3
KATIISIILKTSSTAL
>ENST00000375116.3|SNV-3307-G-A|2
YAHYPNKLCTGPTPPY
>ENST00000298838.11|SNV-5939-G-A|3
AAKDGFR
>ENST00000344843.12|SNV-5082-C-G|5
KVLADLAMYEPK
>ENST00000533462.5|SNV-5470-C-T|4
MQKLKISHGLK
>ENST00000272321.12|SNV-390371-A-G|3
MGSSDVNK
>ENST00000591360.1|INDEL-2727-T-TG|4
GDSSPAGSEK
>ENST00000284548.16|SNV-115515-C-T|2
CLAENSMGVFSTK
>ENST00000441885.8|SNV-22195-T-C|2
QQGPIPTAHCER
>ENST00000436259.6|SNV-17681-C-A|6
SPISETK
>ENST00000482046.1|SNV-4012-G-A|4
SPDRATVASAAADETLRLWR
>ENST00000510293.1|SNV-63457-G-T|6
MLGSKAVTGGSSGYHYLRSTVR
>ENST00000485647.2|SNV-5753-A-C|8
MFCDFPKINHGLLYDEEK
>ENST00000649776.1|SNV-1823-A-T|6
MDTLELTR
>ENST00000575779.2|SNV-8346-G-T|3
GKPYLCNKCVK
>ENST00000296220.6|SNV-43233-G-T|1
FVAEQVSHHPPVSGFYAECT
>ENST00000638951.1|SNV-70680-G-T|2
FMKTIEHMK
>ENST00000260363.9|SNV-25791-G-A|3
LQSMVTETTMK
>FUSION-ENST00000419722.6:110710-ENST00000318560.6:141048|13
MFLAHDTGLPCARQMAATQCPPDG
>ENST00000346128.10|INDEL-263309-G-GGCC|4
VCRDNRPILPPLDK
>FUSION-ENST00000480362.5:23313-ENST00000356221.8:34676|99
MEFHSVTQAGVQGR
>FUSION-ENST00000480362.5:23313-ENST00000356221.8:34676|6
ISDGISYFILIIVFLFR
>ENST00000649776.1|SNV-1823-A-T|2
MDTLELTRVREKP
>ENST00000575285.1|SNV-11739-C-G|13
MKWILPWSLSSLPISRK
>ENST00000361384.7|SNV-5215-G-A|1
GACQKRSDHLINTESEAVNLSK
>ENST00000312156.8|SNV-8461-A-G|4
ARGGADR
>ENST00000256429.8|SNV-35786-A-C|3
SDPQRMNEPPRQLFWEK
>ENST00000345136.7|SNV-49021-A-G|1
GELRGAQEVGERLQQR
>ENST00000644689.1|SNV-5828-C-G|1
GVGAPGMPPRKSLR
>FUSION-ENST00000419722.6:110710-ENST00000318560.6:141048|12
FLAHDTGLPCARQMAATQCPPDG
>ENST00000541168.1|SNV-35296-C-A|5
AFLEFGSGR
>FUSION-ENST00000480362.5:23313-ENST00000356221.8:34676|66
SQRDVSLTSQK
>ENST00000498255.6|SNV-179216-G-T|3
NSEYPMPYTLWRWNYR
>ENST00000529047.6|SNV-109292-C-T|4
DVKGQIGVPMPGKVIDIK
>ENST00000452782.6|SNV-60936-C-A|3
PQLVLRSKNGFNLHLKPLGPGSGK
>ENST00000396554.7|SNV-153215-G-A|1
ALSSEPAEMPQQFPK
>ENST00000326047.9|INDEL-76619-C-CA|1
GSRTEEE
>FUSION-ENST00000419722.6:110710-ENST00000318560.6:141048|38
MGLVDFGSEGRAMLVR
>ENST00000482194.1|INDEL-5059-A-AA|1
SGRALWQTG
>ENST00000492406.6|SNV-18936-C-A|1
TLQHNLEGR
>ENST00000534491.5|SNV-58831-G-A|2
MVAAGWTPWSWPCTALAY
>FUSION-ENST00000480362.5:23313-ENST00000356221.8:34676|102
MTQTSTSRREEK
>ENST00000360509.10|SNV-50093-T-A|3
FCTYTERLLLVVFTKCWK
>ENST00000484883.1|SNV-162693-C-A|8
MKMFIPNLYLKK
>ENST00000326047.9|INDEL-76619-C-CA|2
ERGSRTEEE
>ENST00000392644.9|SNV-27791-G-T|4
TVESKETVMMGDSMVKINVIYLTK
>ENST00000575285.1|SNV-11739-C-G|7
MDSSLVSQQPPDK
>ENST00000462991.5|INDEL-59183-G-GTC|1
ERLALSLR
>ENST00000324093.8|MNV-1167-GA-G|1
CSTAWCRAR
>ENST00000441802.7|SNV-123018-A-G|2
KLDMGQYLLNVSVTDGK
>ENST00000545450.7|SNV-5031-G-A|2
TILQPRFR
>FUSION-ENST00000637419.1:386839-ENST00000450930.1:981|5
YSSALCPR
>ENST00000381655.7|SNV-205124-C-G|3
MSVIVGTPSGR
>ENST00000566635.5|SNV-208971-A-G|1
ASSLPRR
>ENST00000272193.10|SNV-51530-C-A|8
MHNSSISKILGYR
>ENST00000575285.1|SNV-11739-C-G|19
SLQMMMKWILPWSLSSLPISRK
>ENST00000361673.4|INDEL-90950-C-CC|1
CIISSTLGGQTLYLWSTA
>ENST00000383772.8|SNV-326954-G-T|1
CQYCLLQKCFEVGMSKESVR
>ENST00000468379.1|SNV-53856-C-T|3
MSGRSHHELSSTVQATK
>ENST00000442544.7|SNV-585068-C-A|1
NLLISNVTDDDSGMYTCVVTYK
>ENST00000644971.2|SNV-18509-C-T|1
SCSWDCGEGGRCVDGR
>ENST00000449802.5|SNV-186699-G-A|2
SINGSFAPRLEITSKLFVVSHDAK
>ENST00000661361.1|SNV-390931-T-G|4
MVQKCPLLFWMFKVNIENGG
>FUSION-ENST00000480362.5:23313-ENST00000356221.8:34676|39
MDFISSWLFYA
>ENST00000400454.6|SNV-804542-C-A|3
ARSSMVSTESASSTYEEMAR
>ENST00000674198.1|SNV-675806-C-G|8
AYLFTIFNAFQGVFIFMFHCALQK
>ENST00000563679.5|INDEL-23191-G-GA|1
YGEHPPVSSESHAWR
>ENST00000569715.5|INDEL-23191-G-GA|7
RYSRPTPGQNPKYWR
>ENST00000487056.1|SNV-6377-G-A|3
ELPTKGR
>ENST00000446929.5|SNV-9289-C-A|3
MLNESDK
>ENST00000303749.7|SNV-4715-A-C|1
VHAYPCDCSQKEGVYRVADQVK
>ENST00000441885.8|SNV-22195-T-C|1
QQGPIPTAHCERETISAIDTSPK
>FUSION-ENST00000419722.6:110710-ENST00000318560.6:141048|34
AMLVRASCLLPGVDKVG
>ENST00000563679.5|INDEL-23191-G-GA|11
KLEGGSEDAGGQSEKNR
>ENST00000233969.3|SNV-81561-C-T|6
YLRKLLIWENQPK
>ENST00000480553.1|SNV-88117-G-T|3
QMTLWPPHLPWSP
>ENST00000583493.1|SNV-4994-C-G|2
LPEKNEALTCSFHCLN
>ENST00000441802.7|SNV-123018-A-G|3
LIAHKKLDMGQYLLNVSVTDGK
>ENST00000260363.9|SNV-25791-G-A|6
RLEARLQSMVTETTMK
>ENST00000299164.3|SNV-712-C-A|1
FHGADMEHYLLTLLATAARLYR
>FUSION-ENST00000487968.5:110710-ENST00000318560.6:141048|1
VQKPFSGQ
>ENST00000481519.5|SNV-31208-C-T|11
TEMQASWNVPR
>ENST00000462991.5|INDEL-59183-G-GTC|2
SSCRERLALSLR
>ENST00000020945.4|SNV-1823-A-T|2
ICGKAFSRPWLLHGHIR
>ENST00000468379.1|SNV-53856-C-T|5
TKRPMSGRSHHELSSTVQATK
>ENST00000360242.9|SNV-182081-G-T|2
QVLERENR
>ENST00000235628.1|SNV-12665-C-T|1
SVASSGARALKTLR
>ENST00000470710.1|INDEL-60683-G-GTT|5
SRKGIPPLHR
>ENST00000261833.11|SNV-93273-G-C|3
MQQEMTR
>ENST00000302101.6|SNV-4000-G-T|2
LSNIEILR
>ENST00000643417.1|SNV-158369-G-T|3
ILFAIYGER
>ENST00000480044.5|SNV-71420-G-T|4
GLPTKDDNLDHYKNSTVMAR
>ENST00000531757.5|SNV-10924-A-C|4
MPILNARK
>ENST00000509431.1|SNV-6430-A-C|4
MNVPSLKR
>ENST00000531757.5|SNV-10924-A-C|9
AKIDLQSAICMPILNARK
>ENST00000477607.6|SNV-14174-G-T|3
TKYKPESEELTAERITEFCHLF
>ENST00000509431.1|SNV-6430-A-C|3
NVPSLKR
>ENST00000674219.1|SNV-2154-C-A|10
RCLVIDQMLLNPLINRFYR
>ENST00000272793.10|SNV-122361-C-G|1
LHQKLSGK
>ENST00000481519.5|SNV-31208-C-T|14
ASCMTEMQASWNVPRR
>ENST00000478247.1|SNV-14715-G-A|6
THWPLCRTREPPLGPWLSR
>ENST00000244364.10|SNV-465067-G-C|4
AKQFHEAWSKLIEWLEESEK
>ENST00000553142.5|SNV-9386-A-G|5
RAPATAAPTGPLCGR
>ENST00000436259.6|SNV-17681-C-A|1
VPRPENEALRESGSQKAR
>ENST00000469541.5|INDEL-5059-A-AA|8
MPLNTSIVMPPKKSGR
>ENST00000435564.5|SNV-337260-T-G|2
NNLVDISQQNKER
>ENST00000227638.8|SNV-49622-T-A|1
FAAAPHICSDMKFIMEELDKVYNR
>FUSION-ENST00000405709.7:75280-ENST00000658652.1:436730|3
VRNFEVHRGDIVSLVSCIYPPLI
>ENST00000567745.5|SNV-563692-C-T|4
MPLPAWATTASWRFPR
>ENST00000534945.2|SNV-163269-A-C|7
MELFFTLYPADKAGQCPLEEDGK
>FUSION-ENST00000480362.5:23313-ENST00000356221.8:34676|109
FFYFLLFFLRWSFTQSPRLECR
>ENST00000460467.1|SNV-208308-C-A|2
KKILGDK
>ENST00000541278.5|SNV-399-A-T|5
IFSGGGR
>FUSION-ENST00000529191.5:2266-ENST00000331825.11:972|4
TSLAQKVGAAGSSRLYPENAPS
>FUSION-ENST00000635906.1:386839-ENST00000450930.1:981|2
MFGLKPPLYYLPGARSSI
>ENST00000532250.5|SNV-153215-G-A|1
PQQFPKLNISEVDEQVRLLAEK
>ENST00000462608.5|SNV-71420-G-T|4
FMGLPTKDDNLDHYKNSTVMAR
>ENST00000463389.1|SNV-45992-G-T|1
DCNYSNLDKIL
>ENST00000674219.1|SNV-2154-C-A|7
CLVIDQMLLNPLINRFYRK
>ENST00000301905.9|SNV-5020-G-C|1
NKSVLCSTPTINIPASPFMQK
>ENST00000648685.1|SNV-18024-C-T|1
VDSDMNDAYLGYAAAIILWNR
>ENST00000322313.9|MNV-86086-AAGA-A|2
ELQVFRGHK
>ENST00000541451.5|SNV-10788-G-A|5
NKVLDVDSVK
>ENST00000572467.5|SNV-58382-G-A|3
HAQGTVLHRNSHITNLK
>ENST00000485647.2|SNV-5753-A-C|2
MDFYMMKKNISHFPK
>ENST00000300179.7|SNV-5046-G-T|3
ARSHSTPLPPQGSGHPRGER
>ENST00000591360.1|INDEL-2727-T-TG|5
MGDSSPAGSEK
>ENST00000351008.4|SNV-251588-C-A|1
VGQIEDFLYQLEDSLLKTKK
>ENST00000358400.7|SNV-71088-C-T|1
VFSAIVFGAVALGHVSSFAPDYAK
>FUSION-ENST00000674361.1:95737-ENST00000317135.13:103897|50
MVSGISNNTELWELPHINQ
>ENST00000498255.6|SNV-179216-G-T|2
MNSEYPMPYTLWRWNYRN
>ENST00000481519.5|SNV-31208-C-T|16
RASCMTEMQASWNVPRR
>ENST00000477607.6|SNV-14174-G-T|4
MTKYKPESEELTAERITEFCHLF
>ENST00000301905.9|SNV-5020-G-C|3
TPSKLSEKNK
>ENST00000614750.1|SNV-9036-C-A|1
NELHNLLDKPQLQGIQESVCHPGPR
>ENST00000522917.5|SNV-208303-A-T|4
YRVVVLFWGVREMK
>ENST00000496404.1|SNV-59183-G-T|1
IRPRPPRSSCRER
>ENST00000569715.5|INDEL-23191-G-GA|3
YWRTRSYGFVGT
>ENST00000461212.5|SNV-82877-C-A|3
EQPMLIVNMK
>ENST00000233969.3|SNV-81561-C-T|4
KLLIWENQPKSSIVSLYK
>ENST00000273353.4|SNV-58488-G-A|3
GQTIEQVTCAIGALSK
>ENST00000267101.8|SNV-17730-C-T|2
GPIYKYPDVQNECWPCHENCTQGCK
>FUSION-ENST00000480362.5:23313-ENST00000356221.8:34676|105
TQTSTSR
>ENST00000484883.1|SNV-162693-C-A|2
KMCCLPGK
>ENST00000533462.5|SNV-5470-C-T|1
LKISHGLKMGR
>ENST00000460467.1|SNV-208308-C-A|6
VMVQHMKKILGDK
>ENST00000369466.9|SNV-14641-G-A|5
SQHASETFHHSSNWLRNPFKILDK
>FUSION-ENST00000419722.6:110710-ENST00000318560.6:141048|26
LSHTHSIR
>ENST00000487852.1|SNV-38714-C-A|1
LQHQEWTLLC
>FUSION-ENST00000637419.1:386839-ENST00000450930.1:981|8
QLFLYLWVLGWDAVVPAGMGAPR
>ENST00000674198.1|SNV-675806-C-G|5
FHCALQK
>FUSION-ENST00000637419.1:386839-ENST00000450930.1:981|3
HPRGETGCWVSLTGVWIFSSILLR
>ENST00000473051.1|SNV-19328-C-T|1
CRPLCMDSPGPATPPRSK
>ENST00000324093.8|MNV-1167-GA-G|2
CSTAWCR
>ENST00000552077.5|SNV-69175-C-A|4
KATIISIILK
>ENST00000244364.10|SNV-465067-G-C|2
LIEWLEESEK
>ENST00000295878.8|SNV-51854-C-T|2
TCQMLVNSLVASPGTEGR
>ENST00000328794.10|SNV-5186-C-A|1
YQILCSMRWR
>ENST00000661361.1|SNV-390931-T-G|9
KNITDGSKMSPVVLDV
>ENST00000545781.2|SNV-259842-C-A|2
RLVETPCIQESLVSR
>ENST00000490018.1|SNV-155426-G-T|2
RNLKMWIYLIPSTTFQWQ
>ENST00000553142.5|SNV-9386-A-G|4
RAPATAAPTGPLCGRR
>ENST00000436259.6|SNV-17681-C-A|7
FRSPISETKVPRPENEALR
>FUSION-ENST00000529191.5:2266-ENST00000331825.11:972|15
GPGAVPGARAGAGR
>ENST00000520552.5|SNV-31904-C-T|1
GFNRGTHLK
>ENST00000328794.10|SNV-5186-C-A|3
LRYQILCSMRWR
>ENST00000672238.1|SNV-155426-G-T|6
MAHSYDIKR
>ENST00000480001.5|SNV-326853-C-A|6
GSAPVRDVRDFSAEVFR
>FUSION-ENST00000419722.6:110710-ENST00000318560.6:141048|15
MFLAHDTGLPCAR
>ENST00000300179.7|SNV-5046-G-T|4
ARSHSTPLPPQGSGHPR
>FUSION-ENST00000636037.1:8746-ENST00000623511.1:23702|7
VVLFSSSDKFTLNQVTR
>ENST00000569715.5|INDEL-23191-G-GA|2
TRSYGFVGT
>ENST00000309041.11|SNV-35067-G-C|5
RKLEDQVQQHAIK
>ENST00000432886.6|SNV-71047-C-A|5
LLLRITLYSFSMVLVDK
>FUSION-ENST00000480362.5:23313-ENST00000356221.8:34676|65
MSQRDVSLTSQKR
>ENST00000450288.3|INDEL-23191-G-GA|1
YSRPTPGQI
>FUSION-ENST00000405709.7:75280-ENST00000658652.1:436730|1
GDIVSLVSCIYPPLI
>ENST00000409199.5|SNV-390371-A-G|3
GSSDVNKR
>ENST00000373298.7|INDEL-5059-A-AA|3
SGRALWQTGEWQISASNLCGSR
>ENST00000531757.5|SNV-10924-A-C|3
PILNARK
>ENST00000481519.5|SNV-31208-C-T|5
QASWNVPR
>ENST00000479097.5|SNV-326954-G-T|1
CQYCLLQKCFEVGMSKE
>ENST00000473051.1|SNV-19328-C-T|2
CRPLCMDSPGPATPPR
>ENST00000299308.7|SNV-163269-A-C|1
AGQCPLEEDGK
>ENST00000362005.7|SNV-31652-C-T|1
LPGDKLG
>ENST00000649776.1|SNV-1823-A-T|10
ICGKAFSRPWLLHGHIRTHTGK
>ENST00000344417.10|SNV-4511-T-G|1
QIVSASPR
>ENST00000546318.2|INDEL-10314-C-CA|5
SQAIFFASPK
>ENST00000485647.2|SNV-5753-A-C|4
MDFYMMKK
>ENST00000623801.1|SNV-670-C-T|3
MLPSKAFEFVTVK
>ENST00000396721.6|SNV-4715-A-C|4
EAGATRVHAYPCDCSQKEGVYR
>ENST00000482446.5|SNV-6354-C-G|1
SYFGPFEVLGSILDCWNYR
>ENST00000467184.5|SNV-168216-T-G|1
LILVQEQPSCHHYWEFHHYLLPQPR
>ENST00000369466.9|SNV-14641-G-A|1
ILDKNQEPALWKQLIK
>ENST00000623115.3|SNV-61185-G-A|4
MNKSYFAVLQMSSIK
>ENST00000643996.1|MNV-6637-CA-C|2
FRSDCLSLDPCLIPICCSL
>ENST00000555252.5|SNV-31873-C-A|2
MWNQLCPR
>ENST00000475469.1|SNV-22589-G-A|6
LVERSTDYEHNWKVFK
>ENST00000272193.10|SNV-51530-C-A|1
SLDIAGSP
>ENST00000304430.10|SNV-29918-G-T|1
LKPYSFTINFCQEEFLR
>ENST00000286827.7|SNV-377386-C-A|4
GLKAGDEILEINNRAADAMNSSMLK
>ENST00000481519.5|SNV-31208-C-T|7
TEMQASWNVPRRSVLDQAR
>ENST00000361924.6|SNV-38912-C-A|3
ESLVRTSYR
>FUSION-ENST00000529191.5:2266-ENST00000331825.11:972|10
ALPPPCALLENGGCSR
>ENST00000436259.6|SNV-17681-C-A|3
VPRPENEALR
>ENST00000378330.7|SNV-209418-G-A|5
RTPKEEFSVGDK
>ENST00000298838.11|SNV-5939-G-A|2
AAKDGFRK
>ENST00000623115.3|SNV-61185-G-A|1
NKSYFAVLQMSSIKSTK
>ENST00000391975.5|SNV-60683-G-T|1
AVESLEVEKAFHPFIAGPYNR
>ENST00000541168.1|SNV-35296-C-A|6
GPTGDERAFLEFGSGRLVTLLK
>ENST00000575285.1|SNV-11739-C-G|18
MMMKWILPWSLSSLPISR
>ENST00000335730.6|SNV-135090-C-A|3
GASAVALWRSSTSQDWMWASSRK
>ENST00000272321.12|SNV-390371-A-G|4
KMGSSDVNKR
>FUSION-ENST00000480362.5:23313-ENST00000356221.8:34676|19
MINDGVLYFILNSII
>FUSION-ENST00000480362.5:23313-ENST00000356221.8:34676|75
VLNHSGETTPMIQSPPTRPHLQH
>ENST00000381655.7|SNV-205124-C-G|5
RMSVIVGTPSGR
>ENST00000470710.1|SNV-60683-G-T|1
TNVLWRV
>FUSION-ENST00000637419.1:386839-ENST00000450930.1:981|4
YSSALCPRHPR
>ENST00000273353.4|SNV-58488-G-A|1
GQTIEQVTCAIGALSKSMYERMFK
>FUSION-ENST00000480362.5:23313-ENST00000356221.8:34676|25
LFSFCSQLVLLK
>ENST00000643996.1|MNV-6637-CA-C|3
ILWLKFRSDCLSLDPCLIPICCSL
>ENST00000275884.10|SNV-72510-C-A|3
RNLPPLPSLPPQPLPSSPPPSSVNR
>ENST00000531757.5|SNV-10924-A-C|10
AKIDLQSAICMPILNAR
>ENST00000396868.7|SNV-11739-C-G|1
QEKERLNTSIPQK
>ENST00000373381.8|SNV-541263-C-T|2
RGTILSPGFPELYLNSLNCVWK
>ENST00000310455.4|SNV-10239-G-A|2
SESFVLDFSQPSADYLDFR
>ENST00000563679.5|INDEL-23191-G-GA|10
LEGGSEDAGGQSEK
>ENST00000475469.1|SNV-22589-G-A|2
MNTTGKCSNILQK
>ENST00000396045.7|SNV-578827-G-T|2
DCPHIKEK
>ENST00000498255.6|SNV-179216-G-T|6
MNSEYPMPYTLWR
>ENST00000298838.11|SNV-5939-G-A|4
ESRAAKDGFR
>ENST00000318222.4|SNV-38938-A-C|4
ILDEKEQEKLR
>ENST00000361255.7|SNV-86100-G-T|2
SVIACILYR
>ENST00000301180.10|SNV-236432-A-C|3
TGYLGFVRRTELTAATGAR
>ENST00000358392.6|SNV-34138-G-A|6
VAISVEKKTVTIIVDCK
>FUSION-ENST00000480362.5:23313-ENST00000356221.8:34676|81
HVHRVHSAMCLRGFTLDSWF
>ENST00000470555.1|SNV-9289-C-A|3
LNESDKRPFIEEAERL
>ENST00000389793.7|SNV-186531-C-A|4
AICGLSRNFCILMTYSK
>ENST00000324093.8|MNV-1167-GA-G|12
SSPSPTSSWACSAR
>ENST00000316399.10|SNV-420991-C-T|1
NTSISPHKPDEGSRDR
>FUSION-ENST00000427015.1:117-ENST00000367469.5:117830|5
MLPVQLWNRR
>ENST00000309041.11|SNV-35067-G-C|4
KLEDQVQQHAIK
>ENST00000455756.6|SNV-498553-G-T|1
NFPANFNEAK
>ENST00000581085.5|SNV-53815-C-A|7
KWAWRQAGTATSPSHPMVTCLDPR
>ENST00000480420.6|SNV-7694-A-T|3
LSKLSLLSQMQSRSG
>ENST00000266719.3|SNV-2242-C-A|3
LVENAFQR
>ENST00000469726.5|SNV-157650-C-G|2
TARSSSGRCP
>ENST00000623461.3|SNV-110116-A-G|2
TISPVVMDAK
>FUSION-ENST00000480362.5:23313-ENST00000356221.8:34676|70
SISNEQN
>ENST00000230658.12|SNV-1282-A-T|4
RDYIWLYGIKCAK
>ENST00000541278.5|SNV-399-A-T|4
MIFSGGGRQEAAGSR
>ENST00000491840.1|SNV-205124-C-G|1
SVIVGTPSGRLRLYCK
>ENST00000651372.2|SNV-25013-C-A|2
CEVCNYSTTTKGNLSIHMQSEK
>FUSION-ENST00000480362.5:23313-ENST00000356221.8:34676|95
QFSCLSLLSSWDYRR
>ENST00000661361.1|SNV-390931-T-G|11
FKKNITDGSK
>FUSION-ENST00000480362.5:23313-ENST00000356221.8:34676|100
GAISAYCNLCLLGSSNSPASAS
>ENST00000563679.5|INDEL-23191-G-GA|6
WKEAHIR
>ENST00000519480.5|INDEL-38522-C-CA|1
TSIFEMSDFSCVGKKNQNS
>FUSION-ENST00000359540.7:110710-ENST00000318560.6:141048|206
QSSKALQRPVASDFEPQGLSEAAR
>FUSION-ENST00000636037.1:8746-ENST00000623511.1:23702|8
MVVLFSSSDKFTLNQVTR
>ENST00000480044.5|SNV-71420-G-T|7
MGLPTKDDNLDHYK
>ENST00000301180.10|SNV-236432-A-C|2
RTELTAATGAR
>ENST00000482046.1|SNV-4012-G-A|7
MSPDRATVASAAADETLR
>ENST00000396868.7|SNV-11739-C-G|3
SSDDDEMDSSLVSQQPPDKQEK
>ENST00000541168.1|SNV-35296-C-A|8
GPTGDERAFLEFGSGR
>ENST00000373210.4|SNV-8992-G-T|2
IDVYHYDLDIKPEKRPR
>FUSION-ENST00000419722.6:110710-ENST00000318560.6:141048|28
ASCLLPGVDKVG
>ENST00000624695.1|SNV-501-G-A|2
MKGAYLRIVHK
>ENST00000311604.8|SNV-27104-G-A|1
QLQAQDEEGSGHVPERPK
>ENST00000263674.4|MNV-2777-AGGGGCCTGGCACCCT-A|1
GYQEVIQSIVQGRVVDDRIAGK
>ENST00000652503.1|SNV-31873-C-A|5
WNQLCPRCPSLQLLPTQIYPR
>ENST00000536101.5|SNV-208270-A-C|2
DLIAQSAADIGQIQELQLQLAEAK
>ENST00000496404.1|INDEL-59183-G-GTC|3
RSQGPALPGAAAERGGAS
>ENST00000414961.2|SNV-25700-C-A|2
FWNGKQFFIQSMQYLK
>FUSION-ENST00000468762.3:286-ENST00000317135.13:77429|1
HLPIQDS
>FUSION-ENST00000427015.1:117-ENST00000367469.5:117830|2
LPVQLWNRRFTGK
>FUSION-ENST00000480362.5:23313-ENST00000356221.8:34676|59
FTFFFFFFFF
>ENST00000324093.8|MNV-1167-GA-G|15
ESQARSLLARICLPHGAGGAPR
>ENST00000367204.6|SNV-51530-C-A|1
ILGYRWKSMTNQEK
>FUSION-ENST00000480362.5:23313-ENST00000356221.8:34676|56
SLSAKLPISESYWFELCKTHFVYVE
>ENST00000461212.5|SNV-82877-C-A|1
EQPMLIVNMKEE
>ENST00000344843.12|SNV-5082-C-G|4
KVLADLAMYEPKTFK
>ENST00000235628.1|SNV-12665-C-T|3
SVASSGAR
>ENST00000399004.7|INDEL-15327-A-AA|6
QWVYACQHCQVAKK
>ENST00000627450.2|INDEL-23191-G-GA|16
KLEGGSEDAGGQSENRR
>FUSION-ENST00000480362.5:23313-ENST00000356221.8:34676|34
PFSCLSLLSSWDYR
>ENST00000470710.1|INDEL-60683-G-GTT|6
TNVLWRGSRSR
>ENST00000361673.4|SNV-93461-G-A|1
IPSGCSIGQIQESSDESLGEAEQSK
>ENST00000262450.8|SNV-59183-G-T|5
ERAREERPEETDK
>ENST00000324093.8|MNV-1167-GA-G|11
SSPSPTSSWACSARAAR
>ENST00000345136.7|SNV-49021-A-G|3
AQAEAQQPTFDALRGELR
>FUSION-ENST00000480362.5:23313-ENST00000356221.8:34676|107
WSFTQSPRLECR
>ENST00000475469.1|SNV-22589-G-A|9
MLVERSTDYEHNWK
>ENST00000531757.5|SNV-10924-A-C|6
IDLQSAICMPILNARKLVQK
>ENST00000396868.7|SNV-11739-C-G|6
EKSSDDDEMDSSLVSQQPPDK
>ENST00000482046.1|SNV-4012-G-A|6
SPDRATVASAAADETLR
>ENST00000333891.14|SNV-247843-G-A|4
SRPSSRPSSVYRLDLSIK
>ENST00000311604.8|SNV-27104-G-A|2
DRQLQAQDEEGSGHVPERPK
>ENST00000624695.1|SNV-501-G-A|8
TRIHEGYISQMK
>ENST00000310954.7|SNV-209-C-A|2
SPEPSMPSAPPNVSEEK
>ENST00000308219.13|SNV-59894-G-A|2
SRSISSASSGLSTSPLSSPR
>ENST00000528723.5|SNV-153215-G-A|3
EPGSAEMPQQFPK
>ENST00000371923.9|SNV-60936-C-A|1
NGFNLHLKPLGPGSGK
>ENST00000205386.8|SNV-22589-G-A|1
STDYEHNWKVFKYFAK
>ENST00000584025.1|SNV-22521-C-T|5
APCRATGR
>ENST00000396721.6|SNV-4715-A-C|3
VHAYPCDCSQK
>ENST00000368764.4|SNV-2880-C-G|3
DLEQQKGQLEQR
>ENST00000351008.4|SNV-251588-C-A|2
VGQIEDFLYQLEDSLLKTK
>FUSION-ENST00000480362.5:23313-ENST00000356221.8:34676|54
SFLFLESLHVIICQTTYF
>ENST00000314358.10|SNV-47205-G-T|4
RAVRCVR
>FUSION-ENST00000285697.9:6795-ENST00000219097.7:3450|7
HSEKSPPSTAMSPVFPRHSK
>FUSION-ENST00000405709.7:75280-ENST00000658652.1:436730|2
NFEVHRGDIVSLVSCIYPPLI
>ENST00000328655.8|SNV-4003-G-T|1
SIFEVRTRYSR
>ENST00000528723.5|SNV-153215-G-A|2
MEPGSAEMPQQFPKLNISEVDEQVR
>ENST00000526461.1|SNV-10924-A-C|3
IDLQSAICMPILNVSQLY
>ENST00000330579.6|SNV-6891-C-A|2
FFHLDDLFLSSSHLPAYLVAAFAK
>FUSION-ENST00000419722.6:110710-ENST00000318560.6:141048|20
VTGLPVL
>FUSION-ENST00000480362.5:23313-ENST00000356221.8:34676|73
IQSPPTRPHLQH
>ENST00000373298.7|INDEL-5059-A-AA|4
KSGRALWQTGEWQISASNLCGSR
>FUSION-ENST00000480362.5:23313-ENST00000356221.8:34676|74
MIQSPPTRPHLQH
>ENST00000541451.5|SNV-10788-G-A|4
NKVLDVDSVKVK
>ENST00000574946.5|SNV-51814-C-A|2
EFPLDILRGWECYCAYPTPR
>FUSION-ENST00000564250.1:6795-ENST00000219097.7:3450|1
NHHLLQL
>ENST00000512584.5|SNV-63457-G-T|5
LGSKAVTGGSSGYHYLRSTVSDR
>ENST00000477607.6|SNV-14174-G-T|1
ITEFCHLF
>FUSION-ENST00000636037.1:8746-ENST00000623511.1:23702|1
RILPKSV
>ENST00000408979.2|SNV-964-G-A|3
NAQLKGTLHRALQR
>ENST00000545913.5|SNV-93273-G-C|8
MMQQEMTR
>FUSION-ENST00000635906.1:386839-ENST00000450930.1:981|3
FGLKPPLYYLPGAR
>ENST00000361255.7|SNV-86100-G-T|1
SVIACILYRAMAHEAK
>ENST00000624695.1|SNV-501-G-A|5
IHEGYISQMKGAYLR
>ENST00000268154.9|SNV-66628-G-T|4
HKKAQLYR
>ENST00000506823.6|SNV-417472-C-A|6
RKDWNDYESIQK
>ENST00000504154.6|SNV-228813-C-A|5
GAVDIKNLKLDYNQISCIEDGAFR
>ENST00000263317.9|SNV-95845-C-G|1
FEANFPQTWLWISGPLCLYCAER
>FUSION-ENST00000419722.6:110710-ENST00000318560.6:141048|31
MLVRASCLLPGVDKVG
>ENST00000358392.6|SNV-34138-G-A|2
TVTIIVDCKK
>ENST00000480553.1|SNV-88117-G-T|1
TLWPPHLPWSP
>ENST00000579662.5|SNV-22521-C-T|2
SQVSYRTQDGTVQGNR
>ENST00000399635.4|SNV-1109-G-T|1
LADTSRAKDHHISGAEVGK
>ENST00000367204.6|SNV-51530-C-A|4
ILQAFPDMHNSSISKILGYR
>ENST00000627450.2|INDEL-23191-G-GA|13
LEGGSEDAGGQSENRRGK
>ENST00000308128.9|SNV-14386-A-T|1
FKVLDVNDNFPTLEK
>ENST00000462608.5|SNV-71420-G-T|6
YTERFMGLPTKDDNLDHYK
>ENST00000205386.8|SNV-74448-G-A|1
EGVSGQRYDRCAR
>ENST00000531757.5|SNV-10924-A-C|7
IDLQSAICMPILNARK
>ENST00000367618.8|SNV-162693-C-A|3
DVLSSWR
>ENST00000435564.5|SNV-337260-T-G|1
NNLVDISQQNKERWK
>ENST00000477167.5|SNV-45992-G-T|7
MLLQQLLEQVQPLIRRDCNYSNLDK
>ENST00000623115.3|SNV-61185-G-A|2
MNKSYFAVLQMSSIKSTK
>ENST00000461212.5|SNV-82877-C-A|5
DLMEQPMLIVNMKEE
>ENST00000310954.7|SNV-209-C-A|1
SPEPSMPSAPPNVSEEKLR
>ENST00000480420.6|SNV-7694-A-T|4
LSKLSLLSQMQSR
>FUSION-ENST00000637419.1:386839-ENST00000450930.1:981|6
AEFRYSSALCPRHPR
>ENST00000666250.1|SNV-265607-G-T|1
SGAWFYNS
>ENST00000361924.6|SNV-38912-C-A|1
TSYRESLNR
>ENST00000358392.6|SNV-34138-G-A|3
TVTIIVDCK
>ENST00000644221.1|SNV-142775-A-G|2
MADFVQVLNVKVNSETQQQLNK
>ENST00000581085.5|SNV-53815-C-A|3
VTCLDPR
>ENST00000256429.8|SNV-35786-A-C|5
VKSDPQRMNEPPR
>ENST00000367618.8|SNV-162693-C-A|2
DVLSSWRESAK
>ENST00000399151.3|SNV-57672-G-C|3
YSKDLLVEGLADILHQK
>FUSION-ENST00000480362.5:23313-ENST00000356221.8:34676|31
KKIGMLFSFCSQLVLLK
>ENST00000324093.8|MNV-1167-GA-G|10
AARAAATSTAAWCR
>ENST00000515012.5|SNV-12638-A-G|2
NTLEKASSRSAEEK
>ENST00000262450.8|INDEL-59183-G-GTC|6
EERPEETESRPRPPRSSCR
>ENST00000358392.6|SNV-34138-G-A|5
KTVTIIVDCK
>ENST00000470710.1|INDEL-60683-G-GTT|8
SYSSLPSRTNVLWRGSR
>FUSION-ENST00000480362.5:23313-ENST00000356221.8:34676|103
TQTSTSRR
>FUSION-ENST00000468762.3:286-ENST00000317135.13:77429|2
MHLPIQDS
>ENST00000646859.1|SNV-179503-G-T|1
LGMFNCTYYPCPAVCTIYGDR
>ENST00000378330.7|SNV-209418-G-A|4
TPKEEFSVGDK
>ENST00000496404.1|INDEL-59183-G-GTC|5
RRSQGPALPGAAAER
>ENST00000310455.4|SNV-10239-G-A|1
SESFVLDFSQPSADYLDFRNR
>ENST00000559399.5|SNV-4716-G-A|5
MRDYSTWR
>ENST00000512584.5|SNV-63457-G-T|6
LGSKAVTGGSSGYHYLR
>ENST00000380122.10|SNV-32162-A-C|2
QKFEIGTMAEAGICGLGVK
>FUSION-ENST00000480362.5:23313-ENST00000356221.8:34676|111
FFYFLLFFLR
>ENST00000461212.5|SNV-82877-C-A|7
DLMEQPMLIVNMK
>ENST00000536354.3|SNV-63457-G-T|2
AVTGGSSGYHYLRSTVSDR
>ENST00000480001.5|SNV-326853-C-A|4
DVRDFSAEVFRR
>ENST00000536101.5|SNV-208270-A-C|1
DLIAQSAADIGQIQELQLQLAEAKK
>ENST00000369466.9|SNV-14641-G-A|2
ILDKNQEPALWK
>ENST00000272193.10|SNV-51530-C-A|7
HNSSISKILGYR
>ENST00000563679.5|INDEL-23191-G-GA|8
LEGGSEDAGGQSEKNRR
>FUSION-ENST00000419722.6:110710-ENST00000318560.6:141048|10
MAATQCPPDG
>ENST00000533249.5|SNV-4735-A-G|1
GLSLSLADSGHLPDVHGFNSYGSHR
>ENST00000480420.6|SNV-7694-A-T|8
KGDYLGKTVQVVPLITDAIQEWVMR
>ENST00000481358.5|SNV-51854-C-T|2
LVNSLVASPGTEGRSDSR
>FUSION-ENST00000468762.3:95737-ENST00000317135.13:103897|52
MHLPIQMVSGISNNTELWELPHINQ
>FUSION-ENST00000480362.5:23313-ENST00000356221.8:34676|11
MVLYNNR
>ENST00000252172.9|SNV-66135-G-C|1
LEADIAQCQAEVDNSIQESRNAEEK
>ENST00000399635.4|SNV-1109-G-T|4
MEDRLADTSR
>ENST00000466387.5|SNV-684628-C-T|2
LLSHLKIVEEALEAVKNATNE
>ENST00000333891.14|SNV-247843-G-A|2
LDLSIKR
>ENST00000272217.7|SNV-9036-C-A|2
NELHNLLDKPQLQGIQVLVLGNK
>ENST00000674219.1|SNV-2154-C-A|8
CLVIDQMLLNPLINRFYR
>FUSION-ENST00000480362.5:23313-ENST00000356221.8:34676|101
TQTSTSRREEK
>ENST00000324093.8|MNV-1167-GA-G|14
SLLARICLPHGAGGAPR
>FUSION-ENST00000480362.5:23313-ENST00000356221.8:34676|78
MCLRGFTLDSWF
>ENST00000368764.4|SNV-2880-C-G|1
VFAPAPGQVQDIQPALPTK
>ENST00000579774.3|SNV-14480-G-A|4
AKEVRDSGSYEYPVAEK
>ENST00000374852.4|SNV-126863-A-G|2
GFSGDMGILGDAGISK
>FUSION-ENST00000480362.5:23313-ENST00000356221.8:34676|118
GKRQTPNWK
>ENST00000300179.7|SNV-5046-G-T|1
SHSTPLPPQGSGHPRGER
>ENST00000484883.1|SNV-162693-C-A|13
FIGEDENVHSKPLFEKDVLSSWK
>ENST00000481358.5|SNV-51854-C-T|4
LVNSLVASPGTEGR
>ENST00000256429.8|SNV-35786-A-C|4
SDPQRMNEPPR
>ENST00000409358.1|SNV-6377-G-A|1
LPTLSFPSGVIGVYGAPHQRK
>ENST00000504095.1|SNV-47205-G-T|2
EASCALCTG
>ENST00000604348.5|INDEL-12345-C-CC|1
SVTCTMFCPTGQDLPCAAVG
>ENST00000541451.5|SNV-10788-G-A|1
VLDVDSVKVKLQMWDTAGQER
>FUSION-ENST00000529191.5:2266-ENST00000331825.11:972|20
QINLELYASYVYLSMVSAGGPKRWR
>ENST00000330579.6|SNV-6891-C-A|1
FFHLDDLFLSSSHLPAYLVAAFAKR
>ENST00000367618.8|SNV-162693-C-A|1
DVLSSWRESAKQGTLAQK
>ENST00000515012.5|SNV-12638-A-G|4
LESASKNTLEKASSR
>ENST00000672238.1|SNV-155426-G-T|3
AHSYDIKRNLK
>FUSION-ENST00000419722.6:110710-ENST00000318560.6:141048|21
WQPHSVHR
>ENST00000325962.7|SNV-23882-G-A|4
EEKFSPTTPSNCK
>ENST00000272321.12|SNV-390371-A-G|6
LCFIQFTKKMGSSDVNK
>ENST00000397712.7|SNV-28403-G-A|1
SIQQGFYFNILCVGETGIGK
>ENST00000306796.10|SNV-962-A-G|1
HGAQLCCTPMLHAQVFVRDANYRK
>ENST00000578456.1|SNV-271902-G-A|4
MPQWRRPGKPSQSGR
>ENST00000655517.1|MNV-37493-CGGGGTCTTG-C|1
QPGQPLPSRRPLCCWLHCIAYSQ
>FUSION-ENST00000480362.5:23313-ENST00000356221.8:34676|90
LARLVSNS
>ENST00000270162.8|SNV-5828-C-G|3
SGEPLSTWCGSPR
>ENST00000262450.8|INDEL-59183-G-GTC|5
EERPEETESRPRPPRSSCRER
>ENST00000360265.8|SNV-166924-G-T|6
DLRAAIEVNAGRNPQAILEEK
>ENST00000335730.6|SNV-135090-C-A|4
GASAVALWRSSTSQDWMWASSR
>ENST00000272193.10|SNV-51530-C-A|2
SCKPSQTCTTPASARSLDIAGSP
>ENST00000674198.1|SNV-675806-C-G|10
ECSFSCFTVLSKRK
>ENST00000518659.5|SNV-962920-T-C|2
LGDAQYK
>ENST00000286827.7|SNV-377386-C-A|3
AGDEILEINNRAADAMNSSMLK
>ENST00000323662.9|SNV-7677-C-T|1
ASVIPLGTSWSASGIFGR
>ENST00000470555.1|SNV-9289-C-A|4
MLNESDKRPFIEEAERL
>FUSION-ENST00000419722.6:110710-ENST00000318560.6:141048|23
MTLAYLVPGRWQPHSVHR
>ENST00000380099.4|SNV-38714-C-A|1
SGLFYVDFLSQDKMLLPK
>ENST00000266719.3|SNV-2242-C-A|1
LVENAFQRDTFKGLK
>ENST00000263674.4|MNV-2777-AGGGGCCTGGCACCCT-A|2
GYQEVIQSIVQGRVVDDR
>ENST00000575285.1|SNV-11739-C-G|9
WILPWSLSSLPISRK
>ENST00000296794.10|SNV-266047-G-A|2
EERNNWIRR
>ENST00000396721.6|SNV-4715-A-C|6
MAREAGATRVHAYPCDCSQK
>FUSION-ENST00000480362.5:23313-ENST00000356221.8:34676|113
MHQFHRFFYFLLFFLRWSFTQSPR
>ENST00000541168.1|SNV-35296-C-A|1
LVTLLKIQKLLSPY
>ENST00000468379.1|SNV-53856-C-T|4
RPMSGRSHHELSSTVQATK
>ENST00000481358.5|SNV-51854-C-T|3
MLVNSLVASPGTEGRSDSR
>ENST00000481358.5|SNV-51854-C-T|5
MLVNSLVASPGTEGR
>FUSION-ENST00000419722.6:110710-ENST00000318560.6:141048|7
MSLRGSMGF
>FUSION-ENST00000419722.6:110710-ENST00000318560.6:141048|35
AMLVRASCLLPGVDK
>ENST00000446929.5|SNV-9289-C-A|5
LWRMLNESDK
>ENST00000433402.2|INDEL-68831-T-TA|2
MPGELYDANTQCKWQFGEKAK
>FUSION-ENST00000480362.5:23313-ENST00000356221.8:34676|91
MLARLVSNS
>ENST00000328794.10|SNV-5186-C-A|4
LRYQILCSMR
>ENST00000674219.1|SNV-2154-C-A|4
MLLNPLINRFYR
>ENST00000567435.5|SNV-2341-C-T|5
SLSDWHLVVK
>ENST00000227638.8|SNV-49622-T-A|3
FAAAPHICSDMK
>ENST00000184956.11|SNV-18893-G-A|1
QFLSVTEDTSDHRR
>ENST00000477607.6|SNV-14174-G-T|2
YKPESEELTAERITEFCHLF
>ENST00000396721.6|SNV-4715-A-C|5
EAGATRVHAYPCDCSQK
>ENST00000489170.5|SNV-5940-G-A|2
REASGTQSEHFG
>FUSION-ENST00000480362.5:23313-ENST00000356221.8:34676|5
MISDGISYFILIIVFLFRSR
>ENST00000661361.1|SNV-390931-T-G|8
NITDGSK
>FUSION-ENST00000480362.5:23313-ENST00000356221.8:34676|112
HQFHRFFYFLLFFLRWSFTQSPR
>ENST00000541451.5|SNV-10788-G-A|2
VLDVDSVKVK
>ENST00000567435.5|SNV-2341-C-T|4
MSLSDWHLVVKLADQPLTPK
>ENST00000563679.5|INDEL-23191-G-GA|2
YSRPTPGQWAR
>ENST00000541565.5|SNV-259842-C-A|5
RLVETPCIQESLAR
>ENST00000591360.1|INDEL-2727-T-TG|2
GDSSPAGSEKAGIWLQEIVSLTVS
>ENST00000392644.9|SNV-27791-G-T|3
ETVMMGDSMVKINVIYLTK
>ENST00000529047.6|SNV-109292-C-T|6
ALKDVKGQIGVPMPGK
>ENST00000265104.4|SNV-150544-G-T|5
TIESYVDKRMGTTYGPPAVK
>ENST00000478901.1|SNV-21246-C-T|1
SPEGGLGY
>ENST00000367267.5|SNV-113582-G-A|3
NEAIGKIFVGSNATSTELR
>ENST00000298876.8|SNV-35296-C-A|3
TTWDLREMREPFLNLEVEDLLPS
>ENST00000321063.8|SNV-463283-G-T|1
SPSYIVCNTTSSDEVLEIK
>ENST00000666250.1|SNV-265607-G-T|3
KQQEILTKSGAWFYNS
>ENST00000493287.5|SNV-5082-C-G|14
YEPKTFKSLAALASR
>ENST00000480044.5|SNV-71420-G-T|5
MGLPTKDDNLDHYKNSTVMAR
>FUSION-ENST00000480362.5:23313-ENST00000356221.8:34676|115
MHQFHRFFYFLLFFLR
>ENST00000470710.1|INDEL-60683-G-GTT|3
KGIPPLHRWAV
>ENST00000436259.6|SNV-17681-C-A|5
SPISETKVPRPENEALR
>FUSION-ENST00000427015.1:117-ENST00000367469.5:117830|4
LPVQLWNRR
>ENST00000470555.1|SNV-9289-C-A|1
RPFIEEAERL
>ENST00000435803.6|SNV-107424-C-A|8
DSVKFFDTLYSIMK
>ENST00000333891.14|SNV-247843-G-A|5
SRPSSRPSSVYR
>ENST00000334063.6|MNV-216-GG-G|1
LLPQQHNV
>ENST00000298876.8|SNV-35296-C-A|2
EMREPFLNLEVEDLLPS
>ENST00000578456.1|SNV-271902-G-A|1
PQWRRPGKPSQSGRETWR
>ENST00000233969.3|SNV-81561-C-T|2
LLIWENQPKSSIVSLYK
>ENST00000380122.10|SNV-32162-A-C|1
FEIGTMAEAGICGLGVK
>ENST00000545908.6|SNV-31873-C-A|1
GEWIKPGAIVIECGINYVPDDK
>ENST00000575285.1|SNV-11739-C-G|2
DSSLVSQQPPDKQEKER
>ENST00000360242.9|SNV-182081-G-T|5
EILEREKQVLER
>ENST00000405460.9|SNV-98017-G-C|2
FLQSIYLVPDEDHILIIPVVR
>ENST00000305783.13|SNV-6354-C-G|2
FWEVFWIVGITDFILK
>ENST00000441885.8|SNV-22195-T-C|3
ALADILRQQGPIPTAHCER
>ENST00000464262.6|SNV-578827-G-T|1
GDGKGLPSY
>ENST00000575285.1|SNV-11739-C-G|12
KWILPWSLSSLPISR
>ENST00000442544.7|SNV-585068-C-A|4
SKKYSLLGGR
>ENST00000644689.1|SNV-5828-C-G|2
GVGAPGMPPRK
>ENST00000553142.5|SNV-9386-A-G|1
APATAAPTGPLCGRRGLPAR
>ENST00000272321.12|SNV-390371-A-G|5
KMGSSDVNK
>ENST00000273353.4|SNV-58488-G-A|4
VGNEYVTRGQTIEQVTCAIGALSK
>ENST00000324093.8|MNV-1167-GA-G|13
ICLPHGAGGAPR
>ENST00000316399.10|SNV-420991-C-T|3
LCSLYSFRNTSISPHKPDEGSRDR
>FUSION-ENST00000480362.5:23313-ENST00000356221.8:34676|15
MVYNDGNDK
>ENST00000563679.5|INDEL-23191-G-GA|3
RYSRPTPGQWAR
>FUSION-ENST00000480362.5:23313-ENST00000356221.8:34676|83
HVHRVHSAMCLR
>ENST00000260363.9|SNV-25791-G-A|5
LEARLQSMVTETTMK
>ENST00000522917.5|SNV-208303-A-T|3
VVVLFWGVR
>ENST00000460056.6|SNV-322733-C-A|3
ELSQLNLSYNPIQKIQENQFDYLVK
>ENST00000324093.8|MNV-1167-GA-G|8
SSQPGSGSLLSSSGPR
>FUSION-ENST00000487968.5:110710-ENST00000318560.6:141048|2
SSSTQPLDLSRVQKPFSGQ
>ENST00000297324.5|SNV-470-A-C|2
VSAEELNALQSYCTMKINLIHR
>ENST00000261674.8|SNV-67190-G-A|3
YHSSSKSRSK
>FUSION-ENST00000529191.5:2266-ENST00000331825.11:972|6
FPRTSLAQKVGAAGSSR
>ENST00000346128.10|INDEL-263309-G-GGCC|3
VCRDNRPILPPLDKEK
>ENST00000545913.5|SNV-93273-G-C|2
QQEMTRLHR
>ENST00000178638.8|SNV-42976-C-A|2
EMINNLRQVQK
>ENST00000472424.2|SNV-675806-C-G|8
FHCALQKKVSN
>ENST00000013125.8|SNV-97025-G-C|4
WSSTFHNFVKIPLTK
>FUSION-ENST00000427015.1:286817-ENST00000367469.5:117830|6
LPVQLWNRKWCFIFIASGSVDLSGR
>ENST00000368972.7|SNV-27791-G-T|5
MGDSMVKINVIYLTK
>ENST00000627450.2|INDEL-23191-G-GA|14
LEGGSEDAGGQSENRR
>ENST00000296794.10|SNV-266047-G-A|3
EERNNWIR
>ENST00000487852.1|SNV-38714-C-A|9
DGFEWHRGYSIRSGLFYVDFLSQDK
>FUSION-ENST00000480362.5:23313-ENST00000356221.8:34676|26
MLFSFCSQLVLLK
>ENST00000484883.1|SNV-162693-C-A|4
FIPNLYLKK
>ENST00000324460.7|SNV-2634-C-T|1
SDIDEIVLVGGSTRIPKI
>ENST00000674219.1|SNV-2154-C-A|17
MPGNRPDVIESID
>ENST00000498255.6|SNV-179216-G-T|5
NSEYPMPYTLWR
>ENST00000487056.1|SNV-6377-G-A|4
MELPTKGR
>ENST00000674198.1|SNV-675806-C-G|7
AYLFTIFNAFQGVFIFMFHCALQKK
>ENST00000360265.8|SNV-166924-G-T|5
AAIEVNAGRNPQAILEEK
>ENST00000368972.7|SNV-27791-G-T|3
MGDSMVKINVIYLTKSNAICHLK
>ENST00000504154.6|SNV-228813-C-A|1
LDYNQISCIEDGAFRALR
>ENST00000469541.5|INDEL-5059-A-AA|5
PPKKSGR
>ENST00000361673.4|INDEL-90950-C-CC|4
LRRGPQGK
>ENST00000672238.1|SNV-155426-G-T|8
MAHSYDIK
>ENST00000616836.4|SNV-389-A-C|7
RVSEAGDSR
>ENST00000564426.5|SNV-10788-G-A|2
KPRQCQTKFWTWIV
>ENST00000013125.8|SNV-94525-C-A|2
SNFQPPKIK
>FUSION-ENST00000285697.9:6795-ENST00000219097.7:3450|3
HSKWILTYPGHFSLLLHCFQHARF
>ENST00000510293.1|SNV-63457-G-T|4
LGSKAVTGGSSGYHYLRSTVR
>ENST00000674198.1|SNV-675806-C-G|1
FHCALQKKVR
>ENST00000436259.6|SNV-17681-C-A|2
VPRPENEALRESGSQK
>ENST00000623115.3|SNV-61185-G-A|3
NKSYFAVLQMSSIK
>ENST00000526461.1|SNV-10924-A-C|4
AKIDLQSAICMPILNVSQLY
>FUSION-ENST00000480362.5:23313-ENST00000356221.8:34676|27
IGMLFSFCSQLVLLKV
>ENST00000567435.5|SNV-2341-C-T|3
SLSDWHLVVKLADQPLTPK
>ENST00000310045.8|SNV-5139-G-C|1
HLVYYPSARPVLSLSSGSCTLK
>ENST00000620391.4|SNV-62608-A-G|1
EVEVSSSK
>FUSION-ENST00000480362.5:23313-ENST00000356221.8:34676|2
ISDGISYFILIIVFLFRSRH
>ENST00000674198.1|SNV-675806-C-G|14
MLSRECSFSCFTVLSKR
>ENST00000575285.1|SNV-11739-C-G|4
DSSLVSQQPPDKQEK
>ENST00000473037.5|SNV-186531-C-A|1
IWLSPGSAHQSNLWFVTEFLYSDDI
>ENST00000509431.1|SNV-6430-A-C|1
NVPSLKRMF
>ENST00000326047.9|INDEL-76619-C-CA|7
KTLGAAAVCPGR
>ENST00000618015.4|SNV-49349-G-T|1
IAPSMCITKP
>ENST00000478901.1|SNV-21246-C-T|2
GTSPRSPEGGLGY
>ENST00000262450.8|SNV-59183-G-T|2
EERPEETDK
>ENST00000397700.6|SNV-102439-G-T|2
GPIGPDGEKGEVGPIGPPGPK
>FUSION-ENST00000419722.6:110710-ENST00000318560.6:141048|14
FLAHDTGLPCAR
>ENST00000644221.1|SNV-142775-A-G|4
MADFVQVLNVK
>ENST00000502284.1|SNV-177-C-T|3
LCSGRLLQGKVSLGTAPFLGQPR
>FUSION-ENST00000480362.5:23313-ENST00000356221.8:34676|23
LFSFCSQLVLLKV
>ENST00000465673.5|SNV-24069-C-T|1
FSESFCEHS
>ENST00000266719.3|SNV-2242-C-A|2
LVENAFQRDTFK
>FUSION-ENST00000480362.5:23313-ENST00000356221.8:34676|62
DVSLTSQKR
>ENST00000655517.1|MNV-37493-CGGGGTCTTG-C|2
QPGQPLPSR
>ENST00000268154.9|SNV-66628-G-T|1
AQLYRLDINVQIDDSYLVEAGDRQK
>ENST00000254691.10|SNV-13113-G-A|2
AHHSKAR
>ENST00000484883.1|SNV-162693-C-A|7
KMFIPNLYLKK
>ENST00000314358.10|SNV-47205-G-T|2
CVREMCDVCETTLFNIHWVCR
>ENST00000262525.6|SNV-3905-G-C|2
THTGQKPYECLECGK
>ENST00000532250.5|SNV-153215-G-A|5
MPQQFPK
>ENST00000580520.5|MNV-71599-CCAAGACCCC-C|4
ISNAMEPATERPSAGQRLSGLPDR
>ENST00000643996.1|MNV-6637-CA-C|5
WPLNGKILWLKFR
>ENST00000383772.8|SNV-326954-G-T|2
CQYCLLQKCFEVGMSK
>ENST00000569715.5|INDEL-23191-G-GA|4
YSRPTPGQNPKYWRTR
>FUSION-ENST00000529191.5:2266-ENST00000331825.11:972|14
GPGAVPGARAGAGRGCGHPR
>ENST00000262525.6|SNV-3905-G-C|1
THTGQKPYECLECGKSFGHSSTLIK
>FUSION-ENST00000419722.6:110710-ENST00000318560.6:141048|6
SLRGSMGF
>ENST00000674198.1|SNV-675806-C-G|2
MFHCALQKKVR
>ENST00000409835.5|SNV-390371-A-G|1
TNYVLFSLPRRWGLLM
>ENST00000378330.7|SNV-209418-G-A|3
TPKEEFSVGDKLFR
>ENST00000591360.1|INDEL-2727-T-TG|3
MGDSSPAGSEKAGIWLQEIVSLTVS
>ENST00000574946.5|SNV-51814-C-A|1
EFPLDILRGWECYCAYPTPRFNLR
>ENST00000260363.9|SNV-25791-G-A|4
LEARLQSMVTETTMKWEK
>ENST00000460056.6|SNV-322733-C-A|2
IQENQFDYLVK
>ENST00000534945.2|SNV-163269-A-C|4
LASVLWRRTASGR
>ENST00000312156.8|SNV-8461-A-G|2
GGADRTLEVMR
>ENST00000328794.10|SNV-5186-C-A|5
NYSQRPLFHKLRYQILCSMR
>ENST00000643996.1|MNV-6637-CA-C|8
RWPLNGK
>ENST00000674219.1|SNV-2154-C-A|2
MLLNPLINRFYRK
>ENST00000674198.1|SNV-675806-C-G|3
FHCALQKK
>ENST00000511368.5|INDEL-68831-T-TA|3
EYKYPEKYAR
>ENST00000567745.5|SNV-563692-C-T|5
PLPAWATTASWR
>ENST00000356443.9|SNV-103618-A-G|6
AKEDQWRGLNEAAVK
>FUSION-ENST00000480362.5:23313-ENST00000356221.8:34676|45
MIVPNTSVQICSNLYYP
>ENST00000356956.5|SNV-60510-A-G|2
LDFCDGHGPAVTITFVCPSER
>ENST00000563679.5|INDEL-23191-G-GA|14
ETWKPGPGSEIADPTLAEMGKK
>FUSION-ENST00000674361.1:95737-ENST00000317135.13:103897|48
MGIATYK
>ENST00000370185.7|SNV-42936-C-A|1
VTPVEGSEIGSETLSISSSSDSTLR
>ENST00000305242.10|SNV-11563-T-C|2
SEEADKNGQPLLFLSVPQIK
>ENST00000553142.5|SNV-9386-A-G|2
APATAAPTGPLCGRR
>ENST00000481519.5|SNV-31208-C-T|10
MTEMQASWNVPRR
>ENST00000368764.4|SNV-2880-C-G|2
GQLEQRVFAPAPGQVQDIQPALPTK
>ENST00000326047.9|INDEL-76619-C-CA|5
TDQEGSPDSGTSAQAKPK
>ENST00000396045.7|SNV-578827-G-T|4
AVVTGKDCPHIK
>ENST00000575285.1|SNV-11739-C-G|11
KWILPWSLSSLPISRK
>ENST00000538295.5|SNV-71047-C-A|1
LQLGMLQAVAANHTLLLQYGASG
>ENST00000536354.3|SNV-63457-G-T|1
AVTGGSSGYHYLRSTVSDRYK
>ENST00000369466.9|SNV-14641-G-A|3
NPFKILDKNQEPALWK
>ENST00000483692.1|SNV-82140-C-T|2
LAKHGGYVWLETQGTVIYNPRNLQP
>FUSION-ENST00000635906.1:386839-ENST00000450930.1:981|4
MFGLKPPLYYLPGAR
>ENST00000295454.8|SNV-432256-C-A|2
WSRMFFPITFYLFNVVYWLYYVH
>ENST00000510312.6|SNV-266047-G-A|5
MYEIHTNSKEERNNWIR
>FUSION-ENST00000419722.6:110710-ENST00000318560.6:141048|24
TLAYLVPGR
>ENST00000324093.8|MNV-1167-GA-G|7
APPASWNR
>FUSION-ENST00000480362.5:23313-ENST00000356221.8:34676|82
MHVHRVHSAMCLRGFTLDSWF
>ENST00000624695.1|SNV-501-G-A|1
KGAYLRIVHK
>ENST00000260363.9|SNV-25791-G-A|2
LQSMVTETTMKWEK
>FUSION-ENST00000529191.5:2266-ENST00000331825.11:972|3
VGAAGSSR
>ENST00000396868.7|SNV-11739-C-G|2
SSDDDEMDSSLVSQQPPDKQEKER
>ENST00000441802.7|SNV-123018-A-G|1
LDMGQYLLNVSVTDGK
>ENST00000569715.5|INDEL-23191-G-GA|8
RYSRPTPGQNPK
>ENST00000270162.8|SNV-5828-C-G|4
LADFGFGNFYKSGEPLSTWCGSPR
>ENST00000480420.6|SNV-7694-A-T|2
LSLLSQMQSR
>ENST00000624695.1|SNV-501-G-A|3
MKGAYLR
>ENST00000361384.7|SNV-5215-G-A|5
KSNSLQK
>FUSION-ENST00000636037.1:8746-ENST00000623511.1:23702|5
VVLFSSSDKFTLNQVTRR
>ENST00000322313.9|MNV-86086-AAGA-A|3
NLKELQVFRGHK
>FUSION-ENST00000480362.5:23313-ENST00000356221.8:34676|18
INDGVLYFILNSII
>ENST00000324093.8|MNV-1167-GA-G|3
RPTWWRCSTAWCRAR
>ENST00000481169.5|SNV-36464-C-T|3
QKYTVNQCRWQSEDSTFYLGER
>FUSION-ENST00000480362.5:23313-ENST00000356221.8:34676|21
MEMINDGVLYFILNSII
>ENST00000470710.1|INDEL-60683-G-GTT|7
TNVLWRGSR
>ENST00000382141.4|SNV-309345-G-C|1
HTGMFTVPQLATIFGNIEDIYKFQR
>FUSION-ENST00000480362.5:23313-ENST00000356221.8:34676|28
IGMLFSFCSQLVLLK
>ENST00000643996.1|MNV-6637-CA-C|4
ILWLKFR
>ENST00000396045.7|SNV-578827-G-T|5
LPVADIKAVVTGKDCPHIK
>ENST00000230658.12|SNV-1282-A-T|1
DYIWLYGIKCAKCSIGFSK
>ENST00000661361.1|SNV-390931-T-G|2
CPLLFWMFK
>ENST00000380079.8|SNV-27484-C-T|3
IRQGWERNLK
>ENST00000643417.1|SNV-158369-G-T|5
TTFGLKILFAIYGER
>FUSION-ENST00000285697.9:6795-ENST00000219097.7:3450|2
WILTYPGHFSLLLHCFQHAR
>FUSION-ENST00000480362.5:23313-ENST00000356221.8:34676|84
MHVHRVHSAMCLR
>ENST00000624695.1|SNV-501-G-A|9
YRTRIHEGYISQMK
>ENST00000262450.8|INDEL-59183-G-GTC|9
AREERPEETESRPRPPR
>ENST00000504154.6|SNV-228813-C-A|6
GAVDIKNLK
>ENST00000481519.5|SNV-31208-C-T|13
ASCMTEMQASWNVPRRSVLDQAR
>ENST00000578456.1|SNV-271902-G-A|2
MPQWRRPGKPSQSGRETWR
>ENST00000575285.1|SNV-11739-C-G|6
DSSLVSQQPPDK
>ENST00000261833.11|SNV-93273-G-C|6
ELQDSQDKCHKMQQEMTR
>ENST00000381655.7|SNV-205124-C-G|2
MSVIVGTPSGRLR
>ENST00000309041.11|SNV-35067-G-C|3
KLEDQVQQHAIKVK
>ENST00000480420.6|SNV-7694-A-T|6
EITWGKLSKLSLLSQMQSR
>ENST00000522917.5|SNV-208303-A-T|1
VVVLFWGVREMKK
>FUSION-ENST00000529191.5:2266-ENST00000331825.11:972|17
WRGPGAVPGARAGAGR
>ENST00000297324.5|SNV-470-A-C|4
LPTEITRVSAEELNALQSYCTMK
>ENST00000361924.6|SNV-38912-C-A|4
SSSKESLVRTSYR
>ENST00000578456.1|SNV-271902-G-A|3
PQWRRPGKPSQSGR
>ENST00000477167.5|SNV-45992-G-T|3
DCNYSNLDK
>ENST00000309041.11|SNV-35067-G-C|2
LEDQVQQHAIK
>ENST00000435803.6|SNV-107424-C-A|6
FFDTLYSIMK
>ENST00000529047.6|SNV-109292-C-T|3
GQIGVPMPGK
>ENST00000295569.12|SNV-72550-C-T|2
LMSASSQYLR
>ENST00000531757.5|SNV-10924-A-C|5
MPILNAR
>ENST00000310955.11|SNV-4012-G-A|1
ATVASAAADETLRLWRCFELDPAR
>ENST00000480553.1|SNV-88117-G-T|2
MTLWPPHLPWSP
>FUSION-ENST00000637419.1:386839-ENST00000450930.1:981|10
EEDGPDLTGAGRR
>ENST00000356443.9|SNV-103618-A-G|1
GLNEAAVKNVYLKVR
>ENST00000529851.5|SNV-35298-A-G|2
YIFRILSVPSEVEMQCTLR
>ENST00000638951.1|SNV-70680-G-T|1
FMKTIEHMKMICTK
>ENST00000269141.8|SNV-191994-C-T|2
LNISILRVK
>ENST00000414716.8|INDEL-18152-A-AT|1
VADWLVQN
>ENST00000272217.7|SNV-9036-C-A|1
NELHNLLDKPQLQGIQVLVLGNKR
>ENST00000473025.1|SNV-94894-C-T|1
EENSLEFLSDLIPGDQDPSQ
>ENST00000351008.4|SNV-251588-C-A|4
VWNMIQKVGQIEDFLYQLEDSLLK
>ENST00000263674.4|MNV-2777-AGGGGCCTGGCACCCT-A|3
GYQEVIQSIVQGR
>ENST00000360509.10|SNV-50094-C-A|2
LLLVVFYK
>ENST00000479015.1|SNV-71047-C-A|1
LQAVAANHTLLLQYGASG
>ENST00000227638.8|SNV-49622-T-A|2
FAAAPHICSDMKFIMEELDK
>ENST00000368972.7|SNV-27791-G-T|4
MMGDSMVKINVIYLTKSNAICHLK
>ENST00000433402.2|INDEL-68831-T-TA|3
PGELYDANTQCKWQFGEK
>ENST00000649776.1|SNV-1823-A-T|7
AFSRPWLLHGHIRTHTGKR
>FUSION-ENST00000674361.1:121097-ENST00000317135.13:70313|71
MKKLLEK
>ENST00000178638.8|SNV-42976-C-A|1
EMINNLRQVQKFDER
>ENST00000575779.2|SNV-8346-G-T|4
IHSRGKPYLCNKCVK
>ENST00000446957.6|SNV-2154-C-A|1
TTDLHRPLHDEMPGNRPDVIESID
>ENST00000491840.1|SNV-205124-C-G|3
SVIVGTPSGR
>ENST00000262450.8|SNV-59183-G-T|1
EERPEETDKAPPSPEQLPR
>FUSION-ENST00000419722.6:110710-ENST00000318560.6:141048|36
GLVDFGSEGRAMLVRASCLLPGVDK
>ENST00000265104.4|SNV-150544-G-T|4
RMGTTYGPPAVK
>ENST00000260363.9|SNV-25791-G-A|1
LQSMVTETTMKWEKECER
>ENST00000477167.5|SNV-45992-G-T|5
RDCNYSNLDK
>FUSION-ENST00000427015.1:286817-ENST00000367469.5:117830|5
KWCFIFIASGSVDLSGR
>ENST00000178638.8|SNV-42976-C-A|3
EMINNLR
>ENST00000441885.8|SNV-22195-T-C|4
EMNIHRALADILRQQGPIPTAHCER
>ENST00000397700.6|SNV-102439-G-T|4
KGPIGPDGEKGEVGPIGPPGPK
>ENST00000506823.6|SNV-417472-C-A|2
DWNDYESIQKEAMR
>FUSION-ENST00000419722.6:110710-ENST00000318560.6:141048|40
MGLVDFGSEGR
>ENST00000295569.12|SNV-72550-C-T|1
LMSASSQYLRGHAGHHQIK
>ENST00000254691.10|SNV-13113-G-A|1
AHHSKARQK
>ENST00000575285.1|SNV-11739-C-G|16
MMMKWILPWSLSSLPISRK
>ENST00000491834.5|SNV-27157-C-T|2
MWVDGSLCESSWICA
>ENST00000541565.5|SNV-259842-C-A|4
RLVETPCIQESLARYFSPQAR
>ENST00000615316.1|SNV-1199-C-G|2
YSLSSYTWDRER
>ENST00000661361.1|SNV-390931-T-G|7
NITDGSKMSPVVLDV
>ENST00000465673.5|SNV-24069-C-T|3
LPHTWSVFPEIGTMFSESFCEHS
>ENST00000511368.5|INDEL-68831-T-TA|1
YPEKYARR
>ENST00000367618.8|SNV-162693-C-A|5
FIGEDENVHSKPLFEK
>ENST00000449802.5|SNV-186699-G-A|6
TQRSINGSFAPR
>FUSION-ENST00000480362.5:23313-ENST00000356221.8:34676|114
HQFHRFFYFLLFFLR
>ENST00000404249.8|SNV-21246-C-T|1
SPEGGLGYSQLGDDDLK
>ENST00000435564.5|SNV-337260-T-G|3
NNLVDISQQNK
>ENST00000249504.7|SNV-4790-G-A|3
EFFFNVYINKK
>ENST00000562215.1|SNV-102558-A-T|1
VPSHSTGGLTFSSPETSHFCDR
>ENST00000565777.1|INDEL-3993-T-TGGC|1
FVQWRRR
>ENST00000643417.1|SNV-158369-G-T|4
TTFGLKILFAIYGERIYIQLTSAWK
>FUSION-ENST00000529191.5:2266-ENST00000331825.11:972|11
GCGHPRALPPPCALLENGGCSRFPR
>FUSION-ENST00000636037.1:8746-ENST00000623511.1:23702|6
MVVLFSSSDKFTLNQVTRR
>ENST00000314358.10|SNV-47205-G-T|1
CVREMCDVCETTLFNIHWVCRK
>ENST00000235628.1|SNV-12665-C-T|2
SVASSGARALK
>ENST00000529047.6|SNV-109292-C-T|5
DVKGQIGVPMPGK
>ENST00000230658.12|SNV-1282-A-T|3
DYIWLYGIK
>ENST00000258772.9|SNV-3424-C-T|3
FLLLYALFK
>ENST00000396045.7|SNV-578827-G-T|1
DCPHIKEKGALK
>ENST00000396868.7|SNV-11739-C-G|4
SSDDDEMDSSLVSQQPPDK
>ENST00000504154.6|SNV-228813-C-A|2
LDYNQISCIEDGAFR
>ENST00000496404.1|INDEL-59183-G-GTC|1
SQGPALPGAAAERGGAS
>ENST00000478034.5|SNV-14174-G-T|2
ITEFCHLFLEGKIK
>ENST00000432886.6|SNV-71047-C-A|3
ITLYSFSMVLVDK
>ENST00000481169.5|SNV-36464-C-T|1
WQSEDSTFYLGER
>ENST00000655517.1|MNV-37493-CGGGGTCTTG-C|4
IFTATSVLLCSRFPIRQPGQPLPSR
>ENST00000383772.8|SNV-326954-G-T|6
VTRNRCQYCLLQK
>FUSION-ENST00000480362.5:23313-ENST00000356221.8:34676|20
EMINDGVLYFILNSII
>ENST00000401034.7|SNV-390931-T-G|4
KIQEEYYRWFK
>ENST00000415775.2|SNV-470199-C-A|2
LRIATSFPQPLDSKPLLSQR
>ENST00000404249.8|SNV-21246-C-T|2
GTSPRSPEGGLGYSQLGDDDLK
>ENST00000562215.1|SNV-102558-A-T|2
MVPSHSTGGLTFSSPETSHFCDR
>ENST00000333891.14|SNV-247843-G-A|1
LDLSIKRDSSSSSLR
>ENST00000377038.8|SNV-9392-G-A|2
ETSSDIALASHILTALR
>ENST00000409358.1|SNV-6377-G-A|4
SKLPTLSFPSGVIGVYGAPHQR
>ENST00000233969.3|SNV-81561-C-T|3
LLIWENQPK
>ENST00000649776.1|SNV-1823-A-T|4
MDTLELTRVR
>ENST00000541168.1|SNV-35296-C-A|2
LVTLLKIQK
>ENST00000356443.9|SNV-103618-A-G|5
EDQWRGLNEAAVK
>ENST00000344843.12|SNV-5082-C-G|6
CQVELNRKVLADLAMYEPK
>ENST00000470710.1|INDEL-60683-G-GTT|1
GIPPLHRWAV
>ENST00000369144.8|SNV-29600-A-T|3
DLFVMRLIAARQSVYEEK
>ENST00000616836.4|SNV-389-A-C|5
VSEAGDSR
>ENST00000480044.5|SNV-71420-G-T|13
MIILITIR
>ENST00000643996.1|MNV-6637-CA-C|6
WPLNGKILWLK
>ENST00000270162.8|SNV-5828-C-G|2
SGEPLSTWCGSPRYAAPEVFEGK
>ENST00000576457.5|SNV-17480-G-A|1
GPPGLPFRPSHRLGLLTL
>ENST00000356443.9|SNV-103618-A-G|2
GLNEAAVKNVYLK
>ENST00000485647.2|SNV-5753-A-C|7
FCDFPKINHGLLYDEEK
>ENST00000504095.1|SNV-47205-G-T|3
MEASCALCTG
>ENST00000584025.1|SNV-22521-C-T|6
MAPCRATGR
>FUSION-ENST00000480362.5:23313-ENST00000356221.8:34676|58
MSLSAKLPISESYWFELCK
>ENST00000461212.5|SNV-82877-C-A|8
MDLMEQPMLIVNMK
>FUSION-ENST00000480362.5:23313-ENST00000356221.8:34676|92
PPHLANFLYF
>ENST00000302101.6|SNV-4000-G-T|4
KLSNIEILR
>ENST00000572467.5|SNV-58382-G-A|4
FRHAQGTVLHRNSHITNLK
>ENST00000477167.5|SNV-45992-G-T|1
DCNYSNLDKILRESCWDEDNGFWK
>ENST00000481519.5|SNV-31208-C-T|15
ASCMTEMQASWNVPR
>ENST00000545450.7|SNV-5031-G-A|5
DPSWRQPERTILQPR
>ENST00000361384.7|SNV-5215-G-A|3
SNSLQKGACQK
>ENST00000648101.1|SNV-77876-G-T|1
LSLEYYDCDGNLS
>ENST00000255381.2|SNV-24298-A-G|1
NAEGKAKK
>ENST00000562119.5|INDEL-23191-G-GA|32
YGPEYKSMK
>ENST00000432886.6|SNV-71047-C-A|2
ITLYSFSMVLVDKHGMDK
>ENST00000013125.8|SNV-97025-G-C|5
TKWSSTFHNFVKIPLTK
>ENST00000643417.1|SNV-158369-G-T|1
ILFAIYGERIYIQLTSAWKR
>ENST00000446929.5|SNV-9289-C-A|4
LWRMLNESDKRPFIEEAER
>ENST00000649776.1|SNV-1823-A-T|8
AFSRPWLLHGHIRTHTGK
>ENST00000399151.3|SNV-57672-G-C|1
DLLVEGLADILHQKFIDADVEER
>ENST00000432886.6|SNV-71047-C-A|1
ITLYSFSMVLVDKHGMDKER
>ENST00000353578.8|SNV-47452-C-A|2
VGNVQELSELSEK
>ENST00000333891.14|SNV-247843-G-A|3
SRPSSRPSSVYRLDLSIKR
>ENST00000408979.2|SNV-964-G-A|2
GTLHRALQR
>ENST00000532250.5|SNV-153215-G-A|3
PQQFPKLNISEVDEQVR
>ENST00000579662.5|SNV-22521-C-T|1
TQDGTVQGNR
>FUSION-ENST00000419722.6:110710-ENST00000318560.6:141048|27
MLSHTHSIR
>ENST00000345136.7|SNV-49021-A-G|4
LRAQAEAQQPTFDALRGELR
>ENST00000252172.9|SNV-66135-G-C|4
KKLEADIAQCQAEVDNSIQESR
>ENST00000392693.7|SNV-57572-C-G|1
YGKLDDGVGMLGSWHTVR
>ENST00000351008.4|SNV-251588-C-A|3
VGQIEDFLYQLEDSLLK
>ENST00000455756.6|SNV-498553-G-T|2
TRNFPANFNEAK
>FUSION-ENST00000480362.5:23313-ENST00000356221.8:34676|40
WNLTLLPRLECSGTISAHCK
>FUSION-ENST00000674361.1:121097-ENST00000317135.13:70313|70
KLLEKEQLLAEEEDDDLK
>FUSION-ENST00000480362.5:23313-ENST00000356221.8:34676|3
MISDGISYFILIIVFLFRSRH
>ENST00000644971.2|SNV-18509-C-T|2
SCSWDCGEGGR
>ENST00000463991.5|SNV-155426-G-T|9
ILPFEDRWLIHMI
>FUSION-ENST00000480362.5:23313-ENST00000356221.8:34676|50
MGNGFYFIVAFLCIR
>ENST00000449802.5|SNV-186699-G-A|7
DQTVTNPKTQRSINGSFAPR
>ENST00000436259.6|SNV-17681-C-A|9
ASVNAELLPRFRSPISETK
>ENST00000361371.10|MNV-10606-TA-T|1
DEITSVLQDHL
>ENST00000484883.1|SNV-162693-C-A|12
FIGEDENVHSKPLFEKDVLSSWKK
>ENST00000414961.2|SNV-25700-C-A|7
AQEQATDTEILERKTVLHSK
>FUSION-ENST00000419722.6:110710-ENST00000318560.6:141048|39
GLVDFGSEGR
>ENST00000470710.1|SNV-60683-G-T|2
SYSSLPSRTNVLWRV
>ENST00000484883.1|SNV-162693-C-A|11
DVLSSWK
>ENST00000485647.2|SNV-5753-A-C|3
DFYMMKK
>ENST00000328794.10|SNV-5186-C-A|2
YQILCSMR
>ENST00000361384.7|SNV-5215-G-A|2
SNSLQKGACQKR
>ENST00000396721.6|SNV-4715-A-C|1
VHAYPCDCSQKEGVYRVADQTYK
>ENST00000394524.7|SNV-301754-G-T|1
ICDPGLTAFEPEALGNLVEGMYFHR
>ENST00000575285.1|SNV-11739-C-G|5
MDSSLVSQQPPDKQEK
>FUSION-ENST00000564250.1:6795-ENST00000219097.7:3450|2
QNTQRNHHLLQL
>ENST00000306796.10|SNV-962-A-G|5
RHGAQLCCTPMLHAQVFVR
>ENST00000375377.2|SNV-89006-T-C|1
STLFHFAERTPSVAGSEKR
>FUSION-ENST00000480362.5:23313-ENST00000356221.8:34676|106
MTQTSTSR
>ENST00000535343.5|SNV-6891-C-A|1
TSSCPPPTSPPTWWPPSPSGWPAWP
>FUSION-ENST00000285697.9:6795-ENST00000219097.7:3450|6
SPPSTAMSPVFPR
>FUSION-ENST00000480362.5:23313-ENST00000356221.8:34676|52
LPISESYWFELCKTHFVYVE
>ENST00000360242.9|SNV-182081-G-T|1
QVLERENRR
>ENST00000375663.8|SNV-14857-G-A|1
VEKAKEGQK
>ENST00000342992.10|SNV-60991-G-C|1
NGVEIEISEKFKIVVQGK
>ENST00000469541.5|INDEL-5059-A-AA|7
PLNTSIVMPPKKSGR
>ENST00000546318.2|INDEL-10314-C-CA|3
SQAIFFASPKAGCPLKSR
>ENST00000408979.2|SNV-964-G-A|1
GTLHRALQRK
>ENST00000435803.6|SNV-107424-C-A|2
QSVQNLVKEIATLK
>FUSION-ENST00000529191.5:2266-ENST00000331825.11:972|13
AGAGRGCGHPR
>ENST00000512584.5|SNV-63457-G-T|9
VHRMLGSKAVTGGSSGYHYLR
>ENST00000578272.1|SNV-35786-A-C|1
MNEPPRQVSQENRR
>ENST00000672238.1|SNV-155426-G-T|5
AHSYDIKR
>ENST00000615316.1|SNV-1199-C-G|1
YSLSSYTWDRERQLFSIDASTGEVR
>ENST00000415593.5|SNV-14174-G-T|2
YKPESEELTAERITEFCHLFLEGK
>ENST00000272321.12|SNV-390371-A-G|1
MGSSDVNKRLEK
>ENST00000575285.1|SNV-11739-C-G|21
IIEKSLQMMMKWILPWSLSSLPISR
>ENST00000270162.8|SNV-5828-C-G|1
YAAPEVFEGK
>FUSION-ENST00000419722.6:110710-ENST00000318560.6:141048|25
MTLAYLVPGR
>ENST00000674219.1|SNV-2154-C-A|5
LLNPLINR
>FUSION-ENST00000480362.5:23313-ENST00000356221.8:34676|4
ISDGISYFILIIVFLFRSR
>ENST00000498255.6|SNV-179216-G-T|1
NSEYPMPYTLWRWNYRN
>ENST00000578272.1|SNV-35786-A-C|3
SDPQRMNEPPRQVSQENR
>ENST00000362005.7|SNV-31652-C-T|2
QLSLNINKLPGDKLG
>ENST00000272793.10|SNV-122361-C-G|3
ESILSLLIKLHQK
>ENST00000342992.10|SNV-60991-G-C|2
NGVEIEISEKFK
>ENST00000674198.1|SNV-675806-C-G|9
MAYLFTIFNAFQGVFIFMFHCALQK
>FUSION-ENST00000480362.5:23313-ENST00000356221.8:34676|57
SLSAKLPISESYWFELCK
>FUSION-ENST00000480362.5:23313-ENST00000356221.8:34676|14
VYNDGNDK
>FUSION-ENST00000674361.1:95737-ENST00000317135.13:103897|47
MGIATYKSMR
>ENST00000353578.8|SNV-47452-C-A|3
IASNSATAFRVGNVQELSELSEK
>ENST00000399635.4|SNV-1109-G-T|5
LLVVPENENRMEDRLADTSR
>ENST00000510312.6|SNV-266047-G-A|4
YEIHTNSKEERNNWIR
>FUSION-ENST00000417377.1:9667-ENST00000642908.1:6296|2
VNVDAVGGEALGRLVSR
>ENST00000566269.6|SNV-5031-G-A|5
SWRQPERTILQPR
>ENST00000522917.5|SNV-208303-A-T|2
VVVLFWGVREMK
>FUSION-ENST00000285697.9:6795-ENST00000219097.7:3450|8
HSEKSPPSTAMSPVFPR
>FUSION-ENST00000419722.6:110710-ENST00000318560.6:141048|17
SMFLAHDTGLPCAR
>FUSION-ENST00000292901.7:9667-ENST00000642908.1:6296|6
LHVDPENFRLLGNVLVTVLAIHFGK
>ENST00000496404.1|INDEL-59183-G-GTC|4
RSQGPALPGAAAER
>ENST00000383772.8|SNV-326954-G-T|4
NRCQYCLLQKCFEVGMSK
>ENST00000469726.5|SNV-157650-C-G|5
VGRRTAR
>ENST00000623073.3|SNV-61185-G-A|1
NKFSPDL
>ENST00000504290.5|INDEL-12345-C-CC|1
FCPTGQDLPCAAVG
>ENST00000644221.1|SNV-142775-A-G|1
ADFVQVLNVKVNSETQQQLNK
>ENST00000272898.11|SNV-25700-C-A|2
KTVLHSKHAVPEVIEDFLCNFLIK
>ENST00000648101.1|SNV-77876-G-T|3
MMLSLEYYDCDGNLS
>FUSION-ENST00000419722.6:110710-ENST00000318560.6:141048|11
QMAATQCPPDG
>ENST00000433402.2|INDEL-68831-T-TA|6
MPGELYDANTQCK
>ENST00000546318.2|INDEL-10314-C-CA|1
AGCPLKSRQWIY
>ENST00000615300.4|SNV-10656-C-T|1
VHLSPQPHLHPSQHLLPPHCTL
>ENST00000532250.5|SNV-153215-G-A|4
MPQQFPKLNISEVDEQVR
>FUSION-ENST00000636037.1:8746-ENST00000623511.1:23702|4
FTLNQVTR
>FUSION-ENST00000649774.1:115835-ENST00000338702.3:28606|2
KDYLLPNS
>ENST00000661361.1|SNV-390931-T-G|1
CPLLFWMFKVNIENGG
>ENST00000380079.8|SNV-27484-C-T|1
QGWERNLKH
>FUSION-ENST00000480362.5:23313-ENST00000356221.8:34676|42
IGDYTQWAQHSSFFLRWNLTLLPR
>FUSION-ENST00000419722.6:110710-ENST00000318560.6:141048|4
SSSTQPLDLSR
>ENST00000272898.11|SNV-25700-C-A|3
KTVLHSK
>ENST00000480044.5|SNV-71420-G-T|6
GLPTKDDNLDHYK
>ENST00000575285.1|SNV-11739-C-G|14
MKWILPWSLSSLPISR
>ENST00000674219.1|SNV-2154-C-A|1
LLNPLINRFYRK
>ENST00000480032.4|SNV-193660-G-T|1
MFLAELI
>ENST00000504154.6|SNV-228813-C-A|7
AFRGAVDIKNLK
>ENST00000398540.8|SNV-361482-C-T|4
AAAKLEHITK
>ENST00000522362.7|SNV-6077-G-T|3
QVFGSLESLR
>ENST00000478901.1|SNV-21246-C-T|3
RGTSPRSPEGGLGY
>ENST00000262450.8|INDEL-59183-G-GTC|10
ERAREERPEETESRPRPPR
>ENST00000391975.5|SNV-60683-G-T|2
AVESLEVEK
>ENST00000371923.9|SNV-60936-C-A|2
SKNGFNLHLKPLGPGSGK
>FUSION-ENST00000480362.5:23313-ENST00000356221.8:34676|29
KIGMLFSFCSQLVLLKV
>FUSION-ENST00000285697.9:6795-ENST00000219097.7:3450|1
WILTYPGHFSLLLHCFQHARF
>ENST00000377038.8|SNV-9392-G-A|1
ETSSDIALASHILTALREK
>ENST00000302101.6|SNV-4000-G-T|3
KLSNIEILRLAICYISYLNHVLDV
>ENST00000579774.3|SNV-14480-G-A|2
DSGSYEYPVAEK
>ENST00000435803.6|SNV-107424-C-A|4
FFDTLYSIMKQSVQNLVKEIATLK
>ENST00000563522.5|INDEL-23191-G-GA|13
GKKLEGGSEDAGGQSEK
>ENST00000346178.8|SNV-16316-A-G|1
GGSDYEGWCWPGSAGYPDFTNPTMR
>ENST00000478247.1|SNV-14715-G-A|3
EPPLGPWLSR
>ENST00000649776.1|SNV-1823-A-T|3
DTLELTRVR
>ENST00000545913.5|SNV-93273-G-C|1
QQEMTRLHRR
>ENST00000563667.5|INDEL-23191-G-GA|14
RGAQIADPTLAEMGKK
>ENST00000367267.5|SNV-113582-G-A|2
IFVGSNATSTELR
>ENST00000532250.5|SNV-153215-G-A|2
MPQQFPKLNISEVDEQVRLLAEK
>ENST00000318222.4|SNV-38938-A-C|1
LRQDLEEERVALNTEIEK
>FUSION-ENST00000468762.3:95737-ENST00000317135.13:103897|51
HLPIQMVSGISNNTELWELPHINQ
>ENST00000414961.2|SNV-25700-C-A|1
QFFIQSMQYLK
>ENST00000674219.1|SNV-2154-C-A|12
MRCLVIDQMLLNPLINRFYR
>ENST00000583493.1|SNV-4994-C-G|1
NEALTCSFHCLN
>ENST00000298838.11|SNV-5939-G-A|1
DGFRKAQKPWLK
>ENST00000478247.1|SNV-14715-G-A|2
EPPLGPWLSRTSTR
>ENST00000506823.6|SNV-417472-C-A|5
KDWNDYESIQK
>ENST00000272898.11|SNV-25700-C-A|1
TVLHSKHAVPEVIEDFLCNFLIK
>ENST00000361673.4|INDEL-90950-C-CC|2
GPQGKCIISSTLGGQTLYLWSTA
>ENST00000480044.5|SNV-71420-G-T|12
IILITIR
>ENST00000335730.6|SNV-135090-C-A|2
SSTSQDWMWASSR
>ENST00000360509.10|SNV-50094-C-A|1
LLLVVFYKCWK
>ENST00000484883.1|SNV-162693-C-A|10
DVLSSWKK
>ENST00000541168.1|SNV-35296-C-A|7
MGPTGDERAFLEFGSGRLVTLLK
>ENST00000518659.5|SNV-962920-T-C|3
ITRLGDAQYKIDDDGYLCQR
>ENST00000361719.6|INDEL-406941-A-AGAG|1
EGNTEEDELEEEEEEDLQAASK
>ENST00000264025.8|INDEL-64233-G-GAGG|1
AGPLGGSSYEEEEEEEEEGGGGGER
>ENST00000627450.2|INDEL-23191-G-GA|17
KLEGGSEDAGGQSENR
>ENST00000398540.8|SNV-361482-C-T|3
AAAKLEHITKNIHK
>FUSION-ENST00000480362.5:23313-ENST00000356221.8:34676|72
GFTLDSWF
>ENST00000461212.5|SNV-82877-C-A|4
MEQPMLIVNMK
>ENST00000541168.1|SNV-35296-C-A|12
MREPFLNLEVEDLLPS
>ENST00000557210.5|SNV-94525-C-A|4
MSKSNFQPPKIK
>ENST00000255381.2|SNV-24298-A-G|2
NAEGKAK
>ENST00000268154.9|SNV-66628-G-T|3
KAQLYRLDINVQIDDSYLVEAGDR
>ENST00000435803.6|SNV-107424-C-A|3
QSVQNLVK
>ENST00000616836.4|SNV-389-A-C|3
VSEAGDSRTEGARTGHR
>ENST00000623801.1|SNV-670-C-T|2
LPSKAFEFVTVK
>ENST00000616836.4|SNV-389-A-C|1
TEGARTGHRHYVTPAESAMEGR
>ENST00000360509.10|SNV-50094-C-A|3
FCTYTERLLLVVFYKCWK
>FUSION-ENST00000637419.1:386839-ENST00000450930.1:981|11
EEDGPDLTGAGR
>ENST00000569715.5|INDEL-23191-G-GA|9
EAHIRRYSRPTPGQNPK
>ENST00000321063.8|SNV-463283-G-T|2
RSPSYIVCNTTSSDEVLEIK
>ENST00000378330.7|SNV-209418-G-A|1
EEFSVGDKLFR
>ENST00000263650.12|SNV-58831-G-A|1
CWLDALELALHCSSLLRLGTCKPGR
>ENST00000569715.5|INDEL-23191-G-GA|1
SYGFVGT
>ENST00000606802.1|SNV-14626-G-T|1
MAEKSTR
>ENST00000356443.9|SNV-103618-A-G|3
GLNEAAVK
>ENST00000533462.5|SNV-5470-C-T|3
QKLKISHGLK
>ENST00000652503.1|SNV-31873-C-A|6
MWNQLCPRCPSLQLLPTQIYPR
>ENST00000460467.1|SNV-208308-C-A|1
ILGDKLYTTSPNVEESYLPSPDVLK
>ENST00000312156.8|SNV-8461-A-G|5
LLRARGGADR
>FUSION-ENST00000480362.5:23313-ENST00000356221.8:34676|1
MEFLILF
>ENST00000480553.1|SNV-88117-G-T|4
MQMTLWPPHLPWSP
>ENST00000535621.6|INDEL-23191-G-GA|15
MDASLEKIADPTLAEMGKK
>FUSION-ENST00000480362.5:23313-ENST00000356221.8:34676|51
THFVYVE
>ENST00000265104.4|SNV-150544-G-T|1
MGTTYGPPAVKK
>FUSION-ENST00000529191.5:2266-ENST00000331825.11:972|2
VGAAGSSRLYPENAPS
>ENST00000529047.6|SNV-109292-C-T|2
GQIGVPMPGKVIDIK
>ENST00000674219.1|SNV-2154-C-A|6
MLLNPLINR
>ENST00000482194.1|INDEL-5059-A-AA|2
KSGRALWQTG
>ENST00000304430.10|SNV-29918-G-T|2
SDMYIICRLKPYSFTINFCQEEFLR
>ENST00000326047.9|INDEL-76619-C-CA|4
TDQEGSPDSGTSAQAKPKER
>ENST00000284548.16|SNV-115515-C-T|1
CLAENSMGVFSTKAELR
>FUSION-ENST00000529191.5:2266-ENST00000331825.11:972|1
LYPENAPS
>ENST00000563667.5|INDEL-23191-G-GA|13
GAQIADPTLAEMGKK
>ENST00000502284.1|SNV-177-C-T|2
LLQGKVSLGTAPFLGQPR
>ENST00000520552.5|SNV-31904-C-T|2
LLESLEEQEVKGFNRGTHLK
>ENST00000468379.1|SNV-53856-C-T|2
SGRSHHELSSTVQATK
>ENST00000415593.5|SNV-14174-G-T|1
ITEFCHLFLEGK
>ENST00000336199.9|SNV-155426-G-T|2
NWRPRYFLLKTDGSFI
>ENST00000397700.6|SNV-102439-G-T|6
GDQGETGKKGPIGPDGEK
>ENST00000484883.1|SNV-162693-C-A|9
DVLSSWKKV
>ENST00000475469.1|SNV-22589-G-A|1
NTTGKCSNILQK
>ENST00000205386.8|SNV-22589-G-A|3
STDYEHNWK
>ENST00000322313.9|MNV-86086-AAGA-A|1
ELQVFRGHKK
>ENST00000375151.5|SNV-4139-A-G|1
EEDIVEDGWTIVRREK
>ENST00000575285.1|SNV-11739-C-G|3
MDSSLVSQQPPDKQEKER
>ENST00000644689.1|SNV-5828-C-G|3
GVGAPGMPPR
>ENST00000579774.3|SNV-14480-G-A|1
DSGSYEYPVAEKAELSCWEEGNGR
>ENST00000358392.6|SNV-34138-G-A|4
KTVTIIVDCKK
>ENST00000261833.11|SNV-93273-G-C|4
CHKMQQEMTRLHR
>FUSION-ENST00000419722.6:110710-ENST00000318560.6:141048|22
TLAYLVPGRWQPHSVHR
>ENST00000555252.5|SNV-31873-C-A|1
WNQLCPR
>ENST00000435803.6|SNV-107424-C-A|9
THFISNTKDSVKFFDTLYSIMK
>ENST00000446929.5|SNV-9289-C-A|6
TLGKLWRMLNESDK
>ENST00000308128.9|SNV-14386-A-T|2
DGAADGLSSECDCRFK
>ENST00000367267.5|SNV-113582-G-A|1
IFVGSNATSTELRHWSDMLANPR
>ENST00000436259.6|SNV-17681-C-A|8
FRSPISETK
>ENST00000261674.8|SNV-67190-G-A|1
SKSHSKAK
>ENST00000316399.10|SNV-420991-C-T|2
NTSISPHKPDEGSR
>ENST00000460467.1|SNV-208308-C-A|3
MKKILGDK
>ENST00000013125.8|SNV-97025-G-C|3
WSSTFHNFVKIPLTKNPK
>ENST00000487852.1|SNV-38714-C-A|4
MVPHGWFRVAQRLQHQEWTLLC
>FUSION-ENST00000637419.1:386839-ENST00000450930.1:981|9
RQLFLYLWVLGWDAVVPAGMGAPR
>ENST00000584025.1|SNV-22521-C-T|3
APCRATGRSLTLLPR
>ENST00000381655.7|SNV-205124-C-G|6
KRMSVIVGTPSGR
>ENST00000576457.5|SNV-17480-G-A|2
GQATRGPPGLPFRPSHRLGLLTL
>ENST00000674198.1|SNV-675806-C-G|12
ECSFSCFTVLSK
>ENST00000460467.1|SNV-208308-C-A|4
VQHMKKILGDK
>FUSION-ENST00000529191.5:2266-ENST00000331825.11:972|21
QINLELYASYVYLSMVSAGGPKR
>ENST00000269141.8|SNV-191994-C-T|3
LNISILR
>ENST00000674198.1|SNV-675806-C-G|16
MLSRECSFSCFTVLSK
>ENST00000389793.7|SNV-186531-C-A|1
NFCILMTYSKEQGVR
>FUSION-ENST00000480362.5:23313-ENST00000356221.8:34676|44
IVPNTSVQICSNLYYP
>ENST00000462608.5|SNV-71420-G-T|3
DDNLDHYK
>ENST00000369144.8|SNV-29600-A-T|4
DLFVMRLIAAR
>ENST00000262450.8|SNV-59183-G-T|4
AREERPEETDK
>ENST00000481519.5|SNV-31208-C-T|2
MQASWNVPRRSVLDQAR
>ENST00000401034.7|SNV-390931-T-G|2
IQEEYYRWFKNVPCCFGCLSC
>FUSION-ENST00000480362.5:23313-ENST00000356221.8:34676|86
MCSVPFWR
>FUSION-ENST00000427015.1:286817-ENST00000367469.5:117830|2
WCFIFIASGSVDLSGRFTGK
>ENST00000262450.8|SNV-59183-G-T|3
AREERPEETDKAPPSPEQLPR
>ENST00000489170.5|SNV-5940-G-A|3
CKREASGTQSEHFG
>ENST00000409358.1|SNV-6377-G-A|3
SKLPTLSFPSGVIGVYGAPHQRK
>ENST00000515012.5|SNV-12638-A-G|3
NTLEKASSR
>ENST00000360265.8|SNV-166924-G-T|4
AAIEVNAGRNPQAILEEKLK
>ENST00000383772.8|SNV-326954-G-T|5
NRCQYCLLQK
>ENST00000552077.5|SNV-69175-C-A|2
ATIISIILK
>ENST00000665594.1|SNV-4328-T-C|1
TVVLSVLLWLGPFFYYLPK
>ENST00000481169.5|SNV-36464-C-T|2
YTVNQCRWQSEDSTFYLGER
>ENST00000504154.6|SNV-228813-C-A|4
NLKLDYNQISCIEDGAFR
>ENST00000545913.5|SNV-93273-G-C|6
MMQQEMTRLHR
>ENST00000312156.8|SNV-8461-A-G|3
ARGGADRTLEVMR
>FUSION-ENST00000480362.5:23313-ENST00000356221.8:34676|43
IGDYTQWAQHSSFFLR
>ENST00000272793.10|SNV-122361-C-G|2
ESILSLLIKLHQKLSGK
>ENST00000498255.6|SNV-179216-G-T|4
MNSEYPMPYTLWRWNYR
>ENST00000382141.4|SNV-309345-G-C|2
HTGMFTVPQLATIFGNIEDIYK
>ENST00000324093.8|MNV-1167-GA-G|9
AAATSTAAWCR
>ENST00000502284.1|SNV-177-C-T|1
VSLGTAPFLGQPR
>ENST00000545913.5|SNV-93273-G-C|4
MMQQEMTRLHRR
>FUSION-ENST00000674361.1:95737-ENST00000317135.13:103897|45
MGIATYKSMRK
>ENST00000324093.8|MNV-1167-GA-G|5
APPASWNRRPTWWRCSTAWCR
>ENST00000176763.10|SNV-31482-G-A|2
ETGALAAAKVIK
>ENST00000506823.6|SNV-417472-C-A|1
DWNDYESIQKEAMRSGK
>ENST00000470710.1|INDEL-60683-G-GTT|2
GIPPLHR
>ENST00000264187.7|SNV-23004-C-A|3
LGLEDVGTTPLSYK
>ENST00000433402.2|INDEL-68831-T-TA|1
PGELYDANTQCKWQFGEKAK
>ENST00000512135.5|SNV-49349-G-T|1
HFALRPQCASLNHKLILQ
>ENST00000643996.1|MNV-6637-CA-C|13
EGVIKIRSVAAER
>ENST00000205386.8|SNV-22589-G-A|4
TFRPAAMLVERSTDYEHNWKVFK
>FUSION-ENST00000480362.5:23313-ENST00000356221.8:34676|60
RFTFFFFFFFF
>ENST00000512584.5|SNV-63457-G-T|10
MVHRMLGSKAVTGGSSGYHYLR
>ENST00000252172.9|SNV-66135-G-C|2
LEADIAQCQAEVDNSIQESR
>ENST00000342741.6|SNV-10829-G-A|1
VGDLVIVVTGWRPGSSYTNIMR
>ENST00000546318.2|INDEL-10314-C-CA|9
LDGFKLATKK
>ENST00000461212.5|SNV-82877-C-A|6
MDLMEQPMLIVNMKEE
>ENST00000360509.10|SNV-50094-C-A|4
FCTYTERLLLVVFYK
>FUSION-ENST00000636037.1:8746-ENST00000623511.1:23702|3
FTLNQVTRR
>FUSION-ENST00000285697.9:6795-ENST00000219097.7:3450|4
HSKWILTYPGHFSLLLHCFQHAR
>ENST00000261674.8|SNV-67190-G-A|2
SRSKSHSK
>ENST00000375116.3|SNV-3307-G-A|1
LCTGPTPPY
>ENST00000308128.9|SNV-14386-A-T|3
GSDRDGAADGLSSECDCRFK
>ENST00000674198.1|SNV-675806-C-G|15
LSRECSFSCFTVLSK
>ENST00000343508.7|SNV-886253-T-G|1
SGLAIQFSSSVATACR
>ENST00000541451.5|SNV-10788-G-A|3
VLDVDSVK
>ENST00000480420.6|SNV-7694-A-T|5
TVQVVPLITDAIQEWVMR
>ENST00000536354.3|SNV-63457-G-T|4
MLGSKAVTGGSSGYHYLRSTVSDR
>ENST00000533870.1|SNV-420991-C-T|1
IISYVPYIPSEIPLSHHISLTK
>FUSION-ENST00000480362.5:23313-ENST00000356221.8:34676|104
MTQTSTSRR
>ENST00000652503.1|SNV-31873-C-A|3
CPSLQLLPTQIYPRALALPR
>ENST00000575779.2|SNV-8346-G-T|2
GKPYLCNKCVKAFSQSTDLIIHHR
>ENST00000661361.1|SNV-390931-T-G|3
VQKCPLLFWMFKVNIENGG
>ENST00000230658.12|SNV-1282-A-T|6
TYCKRDYIWLYGIK
>ENST00000435564.5|SNV-337260-T-G|4
SFKNNLVDISQQNKER
>ENST00000477167.5|SNV-45992-G-T|4
RDCNYSNLDKILR
>ENST00000487754.2|SNV-465067-G-C|3
MKLGVNLSSG
>ENST00000450288.3|INDEL-23191-G-GA|3
EAHIRRYSRPTPGQI
>ENST00000300179.7|SNV-5046-G-T|2
SHSTPLPPQGSGHPR
>ENST00000484883.1|SNV-162693-C-A|6
MFIPNLYLKK
>ENST00000398540.8|SNV-361482-C-T|5
KAAAKLEHITK
>ENST00000563679.5|INDEL-23191-G-GA|4
EAHIRRYSRPTPGQWAR
>ENST00000469726.5|SNV-157650-C-G|4
RTARSSSGR
>FUSION-ENST00000480362.5:23313-ENST00000356221.8:34676|76
MVLNHSGETTPMIQSPPTRPHLQH
>ENST00000468379.1|SNV-53856-C-T|1
SHHELSSTVQATK
>ENST00000392693.7|SNV-57572-C-G|3
AGKDGGLPINAYFVKYGK
>ENST00000013125.8|SNV-94525-C-A|3
ALFLMSKSNFQPPKIK
>ENST00000446929.5|SNV-9289-C-A|1
MLNESDKRPFIEEAERLR
>ENST00000368972.7|SNV-27791-G-T|1
INVIYLTKSNAICHLK
>ENST00000309041.11|SNV-35067-G-C|1
LEDQVQQHAIKVK
>ENST00000649776.1|SNV-1823-A-T|1
DTLELTRVREKP
>ENST00000013125.8|SNV-97025-G-C|2
IPLTKNPK
>ENST00000564426.5|SNV-10788-G-A|1
QCQTKFWTWIV
>FUSION-ENST00000417377.1:9667-ENST00000642908.1:6296|1
VNVDAVGGEALGRLVSRL
>ENST00000205386.8|SNV-22589-G-A|5
TFRPAAMLVERSTDYEHNWK
>ENST00000481519.5|SNV-31208-C-T|17
RASCMTEMQASWNVPR
>ENST00000380099.4|SNV-38714-C-A|4
GYSIRSGLFYVDFLSQDK
>FUSION-ENST00000419722.6:110710-ENST00000318560.6:141048|19
MMSMFLAHDTGLPCAR
>FUSION-ENST00000480362.5:23313-ENST00000356221.8:34676|97
HLGLLQPLPPGFK
>ENST00000310955.11|SNV-4012-G-A|5
VLSLTMSPDR
>ENST00000496404.1|SNV-59183-G-T|5
RIRPRPPR
>FUSION-ENST00000674361.1:95737-ENST00000317135.13:103897|46
GIATYKSMR
>ENST00000615316.1|SNV-1199-C-G|4
LNASDPDEGSNGELRYSLSSYTWDR
>ENST00000449802.5|SNV-186699-G-A|1
LEITSKLFVVSHDAK
>ENST00000181839.10|SNV-142775-A-G|1
TSVNMADFVQVLNVK
>ENST00000442544.7|SNV-585068-C-A|3
KYSLLGGR
>ENST00000397700.6|SNV-102439-G-T|1
GPIGPDGEKGEVGPIGPPGPKGDR
>ENST00000487754.2|SNV-465067-G-C|1
LGVNLSSG
>FUSION-ENST00000419722.6:110710-ENST00000318560.6:141048|33
MLVRASCLLPGVDK
>ENST00000345136.7|SNV-49021-A-G|2
GELRGAQEVGER
>ENST00000552077.5|SNV-69175-C-A|1
ATIISIILKTSSTAL
>ENST00000205386.8|SNV-74448-G-A|3
CREGVSGQRYDR
>ENST00000480420.6|SNV-7694-A-T|7
GDYLGKTVQVVPLITDAIQEWVMR
>FUSION-ENST00000419722.6:110710-ENST00000318560.6:141048|18
MSMFLAHDTGLPCAR
>ENST00000020945.4|SNV-1823-A-T|1
AFSRPWLLHGHIR
>ENST00000553142.5|SNV-9386-A-G|3
APATAAPTGPLCGR
>ENST00000312156.8|SNV-8461-A-G|1
GGADRTLEVMRQQLTELYR
>ENST00000485647.2|SNV-5753-A-C|5
MDFYMMK
>ENST00000482046.1|SNV-4012-G-A|5
MSPDRATVASAAADETLRLWR
>ENST00000480001.5|SNV-326853-C-A|5
DVRDFSAEVFR
>ENST00000661361.1|SNV-390931-T-G|10
KNITDGSK
>FUSION-ENST00000529191.5:2266-ENST00000331825.11:972|22
QINLELYASYVYLSMVSAGGPK
>ENST00000581085.5|SNV-53815-C-A|1
VTCLDPRSPPPAPATQAPCMMT
>FUSION-ENST00000529191.5:2266-ENST00000331825.11:972|5
TSLAQKVGAAGSSR
>FUSION-ENST00000480362.5:23313-ENST00000356221.8:34676|35
MPFSCLSLLSSWDYR
>FUSION-ENST00000285697.9:6795-ENST00000219097.7:3450|5
SPPSTAMSPVFPRHSK
>ENST00000305242.10|SNV-11563-T-C|1
SEEADKNGQPLLFLSVPQIKIR
>ENST00000283296.12|SNV-96494-G-T|1
AIAFCLGYGCPLAISVITLGATHPR
>ENST00000541168.1|SNV-35296-C-A|9
MGPTGDERAFLEFGSGR
>ENST00000469541.5|INDEL-5059-A-AA|9
PLNTSIVMPPKK
>ENST00000360509.10|SNV-50093-T-A|1
LLLVVFTKCWK
>ENST00000258772.9|SNV-3424-C-T|2
FLLLYALFKLSLIR
>ENST00000616836.4|SNV-389-A-C|8
GLLCPRRVSEAGDSR
>ENST00000205386.8|SNV-22589-G-A|2
STDYEHNWKVFK
>ENST00000449802.5|SNV-186699-G-A|5
TQRSINGSFAPRLEITSK
>ENST00000306796.10|SNV-962-A-G|3
HGAQLCCTPMLHAQVFVR
>ENST00000265104.4|SNV-150544-G-T|2
MGTTYGPPAVK
>FUSION-ENST00000419722.6:110710-ENST00000318560.6:141048|5
MSSSTQPLDLSR
>ENST00000302101.6|SNV-4000-G-T|5
LLPTLPPDKKLSNIEILR
>ENST00000567745.5|SNV-563692-C-T|6
MPLPAWATTASWR
>FUSION-ENST00000480362.5:23313-ENST00000356221.8:34676|47
HKIGDYTQWAQHSSFFLR
>ENST00000566635.5|SNV-208971-A-G|3
WPPIKASSLPR
>ENST00000651372.2|SNV-25013-C-A|1
GNLSIHMQSEK
>FUSION-ENST00000480362.5:23313-ENST00000356221.8:34676|48
MHKIGDYTQWAQHSSFFLR
>ENST00000525951.5|SNV-4613-C-T|1
KPYPTLTHQAVLWLLDFNSLWVQST
>ENST00000413465.6|INDEL-12345-C-CC|1
MFCPTGQDLPCAAVG
>ENST00000397700.6|SNV-102439-G-T|3
GPIGPDGEK
>ENST00000477167.5|SNV-45992-G-T|6
LLQQLLEQVQPLIRRDCNYSNLDK
>ENST00000541278.5|SNV-399-A-T|6
MIFSGGGR
>ENST00000310955.11|SNV-4012-G-A|2
ATVASAAADETLRLWR
>ENST00000435564.5|SNV-337260-T-G|5
SFKNNLVDISQQNK
>ENST00000567435.5|SNV-2341-C-T|1
SLSDWHLVVKLADQPLTPKSILR
>FUSION-ENST00000480362.5:23313-ENST00000356221.8:34676|69
MYIGFIQPCA
>FUSION-ENST00000480362.5:23313-ENST00000356221.8:34676|10
MVLYNNRNDK
>ENST00000470555.1|SNV-9289-C-A|5
LNESDKRPFIEEAER
>FUSION-ENST00000419722.6:110710-ENST00000318560.6:141048|37
GLVDFGSEGRAMLVR
>ENST00000627450.2|INDEL-23191-G-GA|15
LEGGSEDAGGQSENR
>ENST00000648101.1|SNV-77876-G-T|7
KMKHLVFVISMMLSLEYYDCDGNLS
>FUSION-ENST00000674361.1:95737-ENST00000317135.13:103897|49
VSGISNNTELWELPHINQ
>ENST00000368507.7|SNV-31609-G-T|1
AANMSDVSDLIIFYR
>ENST00000298876.8|SNV-35296-C-A|1
EPFLNLEVEDLLPS
>ENST00000575285.1|SNV-11739-C-G|10
WILPWSLSSLPISR
>FUSION-ENST00000480362.5:23313-ENST00000356221.8:34676|38
DFISSWLFYA
>ENST00000326047.9|INDEL-76619-C-CA|6
TLGAAAVCPGR
>ENST00000674219.1|SNV-2154-C-A|16
PGNRPDVIESID
>FUSION-ENST00000480362.5:23313-ENST00000356221.8:34676|9
VLYNNRNDK
>ENST00000533462.5|SNV-5470-C-T|2
LKISHGLK
>ENST00000379274.6|SNV-179216-G-T|2
ALYNETESLLVGRVPLQLESPHE
>ENST00000672238.1|SNV-155426-G-T|7
AHSYDIK
>ENST00000529835.6|SNV-153215-G-A|2
LRCRSSFPS
>ENST00000643417.1|SNV-158369-G-T|2
ILFAIYGERIYIQLTSAWK
>ENST00000262738.8|SNV-3018-T-G|1
AQDNGIPQK
>ENST00000496404.1|SNV-59183-G-T|3
IRPRPPR
>FUSION-ENST00000674361.1:95737-ENST00000317135.13:103897|52
MGPCDHMVSGISNNTELWELPHINQ
>ENST00000562119.5|INDEL-23191-G-GA|34
YSRPTPGQWARYGPEYK
>ENST00000344843.12|SNV-5082-C-G|1
VLADLAMYEPKTFKSLAALASR
>ENST00000674219.1|SNV-2154-C-A|15
MMRCLVIDQMLLNPLINR
>ENST00000534945.2|SNV-163269-A-C|6
ELFFTLYPADKAGQCPLEEDGK
>ENST00000373381.8|SNV-541263-C-T|1
GTILSPGFPELYLNSLNCVWK
>ENST00000518659.5|SNV-962920-T-C|4
ITRLGDAQYK
>ENST00000475469.1|SNV-22589-G-A|7
MLVERSTDYEHNWKVFK
>ENST00000299164.3|SNV-712-C-A|2
FHGADMEHYLLTLLATAAR
>ENST00000469541.5|INDEL-5059-A-AA|10
MPLNTSIVMPPKK
>ENST00000433402.2|INDEL-68831-T-TA|5
PGELYDANTQCK
>ENST00000591360.1|INDEL-2727-T-TG|1
AGIWLQEIVSLTVS
>ENST00000310955.11|SNV-4012-G-A|3
ATVASAAADETLR
>ENST00000643996.1|MNV-6637-CA-C|9
SVAAERRWPLNGK
>FUSION-ENST00000480362.5:23313-ENST00000356221.8:34676|79
VHSAMCLRGFTLDSWF
>ENST00000461212.5|SNV-82877-C-A|2
MEQPMLIVNMKEE
>FUSION-ENST00000480362.5:23313-ENST00000356221.8:34676|71
MSISNEQN
>ENST00000435803.6|SNV-107424-C-A|1
QSVQNLVKEIATLKK
>ENST00000375377.2|SNV-89006-T-C|5
FFEQKDVETKPPFRSTLFHFAER
>ENST00000555252.5|SNV-31873-C-A|5
MVKGEWIKPGAIVIECGINYVPDDK
>ENST00000481519.5|SNV-31208-C-T|4
MQASWNVPRR
>ENST00000460056.6|SNV-322733-C-A|1
IQENQFDYLVKLK
>ENST00000272193.10|SNV-51530-C-A|6
MHNSSISKILGYRWK
>ENST00000528723.5|SNV-153215-G-A|4
MEPGSAEMPQQFPK
>ENST00000674198.1|SNV-675806-C-G|11
ECSFSCFTVLSKR
>ENST00000511368.5|INDEL-68831-T-TA|2
YPEKYAR
>ENST00000569715.5|INDEL-23191-G-GA|5
YSRPTPGQNPKYWR
>ENST00000381655.7|SNV-205124-C-G|4
RMSVIVGTPSGRLR
>ENST00000310955.11|SNV-4012-G-A|6
GHTSRVLSLTMSPDR
>ENST00000475469.1|SNV-22589-G-A|8
LVERSTDYEHNWK
>ENST00000368972.7|SNV-27791-G-T|6
MMGDSMVKINVIYLTK
>ENST00000506823.6|SNV-417472-C-A|3
DWNDYESIQK
>ENST00000244364.10|SNV-465067-G-C|3
QFHEAWSKLIEWLEESEK
>FUSION-ENST00000480362.5:23313-ENST00000356221.8:34676|13
MMEFCILF
>ENST00000648101.1|SNV-77876-G-T|6
MKHLVFVISMMLSLEYYDCDGNLS
>ENST00000264187.7|SNV-23004-C-A|1
LGLEDVGTTPLSYKALRR
>ENST00000265104.4|SNV-150544-G-T|3
RMGTTYGPPAVKK
>ENST00000480044.5|SNV-71420-G-T|10
IILITIRIQL
>ENST00000361371.10|MNV-10606-TA-T|2
QPEAIAFCKDEITSVLQDHL
>ENST00000296794.10|SNV-266047-G-A|1
NNWIRRIQQAVESCPEEK
>ENST00000581085.5|SNV-53815-C-A|5
QAGTATSPSHPMVTCLDPR
>ENST00000273353.4|SNV-58488-G-A|2
GQTIEQVTCAIGALSKSMYER
>ENST00000567435.5|SNV-2341-C-T|6
MSLSDWHLVVK
>FUSION-ENST00000480362.5:23313-ENST00000356221.8:34676|94
RMPPHLANFLYF
>FUSION-ENST00000480362.5:23313-ENST00000356221.8:34676|85
CSVPFWR
>ENST00000648101.1|SNV-77876-G-T|2
MLSLEYYDCDGNLS
>ENST00000371923.9|SNV-60936-C-A|3
MPQLVLRSKNGFNLHLKPLGPGSGK
>ENST00000531757.5|SNV-10924-A-C|1
PILNARKLVQK
>FUSION-ENST00000529191.5:2266-ENST00000331825.11:972|12
GCGHPRALPPPCALLENGGCSR
>ENST00000336199.9|SNV-155426-G-T|1
YFLLKTDGSFI
>ENST00000512584.5|SNV-63457-G-T|1
LSPVVPQAITTCDQL
>ENST00000262450.8|INDEL-59183-G-GTC|8
AREERPEETESRPRPPRSSCR
>ENST00000490018.1|SNV-155426-G-T|1
NLKMWIYLIPSTTFQWQ
>ENST00000512248.5|INDEL-15327-A-AA|1
GICLSALPSGKKIQLL
>ENST00000378750.10|SNV-3343-C-T|1
ETQAQPLDGDHSPGNHEQSYVGKR
>ENST00000661361.1|SNV-390931-T-G|5
VQKCPLLFWMFK
>ENST00000616836.4|SNV-389-A-C|4
VSEAGDSRTEGAR
>ENST00000360242.9|SNV-182081-G-T|4
EKQVLER
>ENST00000399635.4|SNV-1109-G-T|2
LADTSRAK
>ENST00000536354.3|SNV-63457-G-T|5
MLGSKAVTGGSSGYHYLR
>ENST00000176763.10|SNV-31482-G-A|1
ETGALAAAKVIKTK
>ENST00000541168.1|SNV-35296-C-A|4
AFLEFGSGRLVTLLK
>ENST00000526461.1|SNV-10924-A-C|1
PILNVSQLY
>ENST00000310955.11|SNV-4012-G-A|4
VLSLTMSPDRATVASAAADETLR
>ENST00000346128.10|INDEL-263309-G-GGCC|2
DNRPILPPLDK
>ENST00000643996.1|MNV-6637-CA-C|7
RWPLNGKILWLK
>ENST00000356443.9|SNV-103618-A-G|4
EDQWRGLNEAAVKNVYLK
>ENST00000623801.1|SNV-670-C-T|1
AFEFVTVK
>ENST00000272193.10|SNV-51530-C-A|5
HNSSISKILGYRWK
>ENST00000308219.13|SNV-59894-G-A|1
SISSASSGLSTSPLSSPR
>FUSION-ENST00000480362.5:23313-ENST00000356221.8:34676|88
MLASAWLPGRPQET
>ENST00000263650.12|SNV-58831-G-A|3
AASESDGRCWLDALELALHCSSLLR
>FUSION-ENST00000359540.7:110710-ENST00000318560.6:141048|205
ALQRPVASDFEPQGLSEAAR
>ENST00000672238.1|SNV-155426-G-T|1
NLKMWIYLIPSTTFQWQNAS
>ENST00000478034.5|SNV-14174-G-T|1
ITEFCHLFLEGKIKVQARPR
>ENST00000382141.4|SNV-309345-G-C|3
KHTGMFTVPQLATIFGNIEDIYK
>FUSION-ENST00000419722.6:110710-ENST00000318560.6:141048|32
LVRASCLLPGVDK
>ENST00000566635.5|SNV-208971-A-G|2
WPPIKASSLPRR
>ENST00000569715.5|INDEL-23191-G-GA|6
YSRPTPGQNPK
>ENST00000579662.5|SNV-22521-C-T|3
VLDGGKSQVSYRTQDGTVQGNR
>FUSION-ENST00000480362.5:23313-ENST00000356221.8:34676|41
WNLTLLPR
>ENST00000377022.8|SNV-142785-C-A|1
DTEHEESSNDDLVDFSAMSSK
>ENST00000472424.2|SNV-675806-C-G|9
MFHCALQKKVSN
>ENST00000391975.5|SNV-60683-G-T|4
RAVESLEVEK
>ENST00000529851.5|SNV-35298-A-G|1
ILSVPSEVEMQCTLR
>ENST00000316399.10|SNV-420991-C-T|4
LCSLYSFRNTSISPHKPDEGSR
>ENST00000325962.7|SNV-23882-G-A|5
EIEREEKFSPTTPSNCK
>ENST00000373210.4|SNV-8992-G-T|1
IDVYHYDLDIKPEKRPRR
>FUSION-ENST00000480362.5:23313-ENST00000356221.8:34676|46
LVTIPNGHSTVLFF
>ENST00000478247.1|SNV-14715-G-A|4
TREPPLGPWLSRTSTR
>FUSION-ENST00000529191.5:2266-ENST00000331825.11:972|18
WRGPGAVPGAR
>ENST00000373298.7|INDEL-5059-A-AA|2
ALWQTGEWQISASNLCGSR
>ENST00000509431.1|SNV-6430-A-C|5
MNVPSLK
>ENST00000375377.2|SNV-89006-T-C|3
STLFHFAER
>ENST00000674219.1|SNV-2154-C-A|14
MRCLVIDQMLLNPLINR
>ENST00000624695.1|SNV-501-G-A|4
IHEGYISQMKGAYLRIVHK
>ENST00000436259.6|SNV-17681-C-A|4
SPISETKVPRPENEALRESGSQK
>ENST00000358392.6|SNV-34138-G-A|1
TVTIIVDCKKK
>ENST00000368507.7|SNV-31609-G-T|2
KAANMSDVSDLIIFYR
>ENST00000545781.2|SNV-259842-C-A|1
LVETPCIQESLVSR
>ENST00000286827.7|SNV-377386-C-A|2
AADAMNSSMLK
>FUSION-ENST00000480362.5:23313-ENST00000356221.8:34676|33
HPPPCPANFFVFFFLVETGFHR
>ENST00000463389.1|SNV-45992-G-T|3
RDCNYSNLDKIL
>ENST00000666250.1|SNV-265607-G-T|2
QQEILTKSGAWFYNS
>FUSION-ENST00000530019.5:2266-ENST00000331825.11:972|21
IFLQDIKKPAEDEWGKTPDAMK
>FUSION-ENST00000480362.5:23313-ENST00000356221.8:34676|63
DVSLTSQK
>ENST00000446929.5|SNV-9289-C-A|2
MLNESDKRPFIEEAER
>ENST00000572467.5|SNV-58382-G-A|1
NSHITNLKGLNLTTPGESDGFCANK
>ENST00000326047.9|INDEL-76619-C-CA|3
TDQEGSPDSGTSAQAKPKERGSR
