# Supplementary material for: Identification of non-canonical peptides with moPepGen
Source: Nat Biotechnol. 2025 Jun 16;44(4):568–73. doi: 10.1038/s41587-025-02701-0 (PMC12680078; doi:10.1038/s41587-025-02701-0)
Supplement: Supplementary file 4 — Supplementary Data: Cancer cell line variant peptide database. Custom peptide database FASTA file for each of the 376 cell lines from the Cancer Cell Line Encyclopedia with proteomics characterization or used in the reference channel. Variant peptide FASTA files were produced by moPepGen as the result of cell-line-specific publicly available mutations and fusions. [file 41587_2025_2701_MOESM4_ESM.zip › ACH-000553.fasta]

>FUSION-ENST00000463662.5:120584-ENST00000399143.9:143579|288
ARAVLGALPHDHR
>FUSION-ENST00000463662.5:120584-ENST00000399143.9:143579|1222
ENRGHVWSR
>FUSION-ENST00000463662.5:120584-ENST00000399143.9:143579|5201
GEIHPVIQSSPTR
>FUSION-ENST00000463662.5:120584-ENST00000399143.9:143579|5121
SVLSSPCTAEGSGAHRQSP
>FUSION-ENST00000463662.5:120584-ENST00000399143.9:143579|517
VQMEHCSALR
>FUSION-ENST00000463662.5:120584-ENST00000399143.9:143579|4791
VGAGQWRLGR
>FUSION-ENST00000463662.5:120584-ENST00000399143.9:143579|3466
LPGRRGR
>FUSION-ENST00000463662.5:120584-ENST00000399143.9:143579|4733
SLGRVAYDKR
>FUSION-ENST00000463662.5:120584-ENST00000399143.9:143579|2237
WACCEVHRAGCL
>FUSION-ENST00000463662.5:120584-ENST00000399143.9:143579|4490
MEYVRGGEKSWNPSASSSSACLK
>FUSION-ENST00000463662.5:120584-ENST00000399143.9:143579|1018
MPSKIYLSILER
>FUSION-ENST00000463662.5:120584-ENST00000399143.9:143579|534
LCPPGRALFAL
>FUSION-ENST00000463662.5:120584-ENST00000399143.9:143579|1654
HQVGGSDEGTQERK
>FUSION-ENST00000463662.5:120584-ENST00000399143.9:143579|941
MGLNCYNLMINLEWMRNCFLRMSK
>FUSION-ENST00000463662.5:120584-ENST00000399143.9:143579|1373
SCYFFLAR
>FUSION-ENST00000463662.5:120584-ENST00000399143.9:143579|1128
DDSHLFMENVQGGPKPR
>FUSION-ENST00000463662.5:120584-ENST00000399143.9:143579|4290
MFSSCWFLSRR
>FUSION-ENST00000463662.5:120584-ENST00000399143.9:143579|790
GKMEATASKSIK
>FUSION-ENST00000463662.5:120584-ENST00000399143.9:143579|4135
AACGLPHRK
>FUSION-ENST00000463662.5:120584-ENST00000399143.9:143579|303
MNFFLFSGWK
>FUSION-ENST00000463662.5:120584-ENST00000399143.9:143579|1745
RSSPCGR
>ENST00000357997.10|SNV-31809-G-A|4
NGLCHPLNHSRTLADK
>FUSION-ENST00000463662.5:120584-ENST00000399143.9:143579|3617
MMVICNKESSCRK
>FUSION-ENST00000463662.5:120584-ENST00000399143.9:143579|2974
DWMEGVCVER
>FUSION-ENST00000463662.5:120584-ENST00000399143.9:143579|1696
GWGSWPSPDSSK
>FUSION-ENST00000463662.5:120584-ENST00000399143.9:143579|1591
SLWVPSPLGAILWKPCQWPLMGVK
>ENST00000379416.4|MNV-50520-AC-A|12
YKVGFMKTGK
>FUSION-ENST00000463662.5:120584-ENST00000399143.9:143579|1901
SFLERGERAFWSVVNELSGAW
>ENST00000310128.8|SNV-10429-G-A|5
VDKHSDPYHVYIK
>ENST00000526139.1|SNV-689-G-T|3
NHQLFCLGIDSSCCGGNKK
>FUSION-ENST00000463662.5:120584-ENST00000399143.9:143579|639
QPWKPPPPPAGDQIMSPR
>FUSION-ENST00000463662.5:120584-ENST00000399143.9:143579|1660
FMHQVGGSDEGTQERK
>FUSION-ENST00000463662.5:120584-ENST00000399143.9:143579|1194
GSRHFCRPEYPACK
>FUSION-ENST00000463662.5:120584-ENST00000399143.9:143579|209
MRMVSHLLSSLG
>FUSION-ENST00000463662.5:120584-ENST00000399143.9:143579|2486
MEGVCVWRGWAGWRVCVER
>FUSION-ENST00000463662.5:120584-ENST00000399143.9:143579|2719
EDGLDGGCMCGERTGWMEGVCV
>ENST00000261637.5|SNV-86491-C-T|4
NPVAPAPDPRLPSQSCLLLPPTPVR
>ENST00000333027.7|SNV-124028-C-T|2
NADDEYLVQSVAKACASDSR
>ENST00000234396.10|SNV-27317-T-G|4
RGFPGYMDTDLATIYERAGR
>FUSION-ENST00000463662.5:120584-ENST00000399143.9:143579|3648
NTVPLRKGGTHPNALYLWLGAGR
>FUSION-ENST00000463662.5:120584-ENST00000399143.9:143579|4800
MGSSPFLCLASSVTPWT
>FUSION-ENST00000463662.5:120584-ENST00000399143.9:143579|5187
FNGLTVLRA
>FUSION-ENST00000463662.5:120584-ENST00000399143.9:143579|3489
HPPTALR
>FUSION-ENST00000463662.5:120584-ENST00000399143.9:143579|3033
GSVWVQRGQAGWTVCVQR
>FUSION-ENST00000463662.5:120584-ENST00000399143.9:143579|3615
VICNKESSCR
>FUSION-ENST00000463662.5:120584-ENST00000399143.9:143579|1855
MSSGQGTASKVR
>FUSION-ENST00000463662.5:120584-ENST00000399143.9:143579|149
MFSRDGVSPCWPGCSQTPDLMIR
>FUSION-ENST00000463662.5:120584-ENST00000399143.9:143579|3346
DADLCLSK
>FUSION-ENST00000463662.5:120584-ENST00000399143.9:143579|3261
ERTGPSLSDPRAK
>ENST00000570001.5|MNV-23771-AAAG-A|2
MESSYPEIFQAHSRAVGKIW
>FUSION-ENST00000463662.5:120584-ENST00000399143.9:143579|818
QCSCAKGRGICCL
>FUSION-ENST00000463662.5:120584-ENST00000399143.9:143579|4658
MSPGAVSCLGWVLR
>FUSION-ENST00000463662.5:120584-ENST00000399143.9:143579|5058
MRDCAQGRSCLDR
>FUSION-ENST00000463662.5:120584-ENST00000399143.9:143579|1560
ALCGWGWVWCLGSPR
>FUSION-ENST00000463662.5:120584-ENST00000399143.9:143579|1521
MPVASHGSEGKSFP
>FUSION-ENST00000463662.5:120584-ENST00000399143.9:143579|4099
GMVVMVVVGGGDDGR
>FUSION-ENST00000463662.5:120584-ENST00000399143.9:143579|2439
VCVCVCREDGLDGGCVCVCR
>FUSION-ENST00000463662.5:120584-ENST00000399143.9:143579|776
MQLRQGQR
>FUSION-ENST00000463662.5:120584-ENST00000399143.9:143579|3208
TERDSISNKR
>FUSION-ENST00000463662.5:120584-ENST00000399143.9:143579|1323
MSSRCHCFLL
>FUSION-ENST00000463662.5:120584-ENST00000399143.9:143579|4787
QRSCRGIGQWR
>FUSION-ENST00000463662.5:120584-ENST00000399143.9:143579|979
ASECSMK
>FUSION-ENST00000463662.5:120584-ENST00000399143.9:143579|3264
VGLSCICGAVKRER
>FUSION-ENST00000463662.5:120584-ENST00000399143.9:143579|2546
MAWMEGVCVQR
>FUSION-ENST00000463662.5:120584-ENST00000399143.9:143579|1158
MDAIIFNITHA
>ENST00000264198.5|SNV-7236-A-G|5
LRLKQMQEGFQEHEAQLLSR
>FUSION-ENST00000463662.5:120584-ENST00000399143.9:143579|3425
TFLELFFQKCSK
>FUSION-ENST00000463662.5:120584-ENST00000399143.9:143579|326
MCGDYPLPREWHSGKWPWVPLGTD
>FUSION-ENST00000463662.5:120584-ENST00000399143.9:143579|293
MGHFLHATGMAR
>FUSION-ENST00000463662.5:120584-ENST00000399143.9:143579|2267
ENSSTFLTEQSMCGRR
>FUSION-ENST00000463662.5:120584-ENST00000399143.9:143579|4295
LNILNTFLLSVFRSK
>FUSION-ENST00000463662.5:120584-ENST00000399143.9:143579|778
DISSWSTYRGCSS
>FUSION-ENST00000463662.5:120584-ENST00000399143.9:143579|2377
PFPEPARKGVLGTR
>FUSION-ENST00000463662.5:120584-ENST00000399143.9:143579|217
MFCGLPR
>FUSION-ENST00000463662.5:120584-ENST00000399143.9:143579|797
MGSSYHRRMETQK
>FUSION-ENST00000463662.5:120584-ENST00000399143.9:143579|3268
VGLSCICGAVK
>FUSION-ENST00000463662.5:120584-ENST00000399143.9:143579|5054
DCAQGRSCLDR
>FUSION-ENST00000463662.5:120584-ENST00000399143.9:143579|2327
MRLRALEAAQTSASDIPGFEFR
>FUSION-ENST00000463662.5:120584-ENST00000399143.9:143579|5028
NPFSVPLLFLRR
>FUSION-ENST00000463662.5:120584-ENST00000399143.9:143579|5288
MKVLHAQRSHDIVSR
>ENST00000526139.1|SNV-689-G-T|2
MNHQLFCLGIDSSCCGGNKKSR
>FUSION-ENST00000463662.5:120584-ENST00000399143.9:143579|1324
TWVSSHCPESSLMSSRCHCFLL
>FUSION-ENST00000463662.5:120584-ENST00000399143.9:143579|3138
MTPSLTHRLK
>FUSION-ENST00000463662.5:120584-ENST00000399143.9:143579|665
EPADFFLKGPESK
>FUSION-ENST00000463662.5:120584-ENST00000399143.9:143579|1981
MVNELSGAW
>FUSION-ENST00000463662.5:120584-ENST00000399143.9:143579|1425
MPPRGTWRMGTRPGEELGDR
>FUSION-ENST00000463662.5:120584-ENST00000399143.9:143579|4781
PSPGHLTPYPQER
>ENST00000335647.9|SNV-44305-G-T|4
DLVEALERDIISQNPNFR
>ENST00000310128.8|SNV-10429-G-A|6
KVDKHSDPYHVYIK
>ENST00000360731.7|INDEL-39389-T-TA|2
FSAFIKKHEEGCK
>FUSION-ENST00000463662.5:120584-ENST00000399143.9:143579|1822
AGHCFQSEGPGDIGDFCSVRGSR
>FUSION-ENST00000463662.5:120584-ENST00000399143.9:143579|2350
NENIICTLDIIKELFR
>ENST00000652073.1|SNV-27932-G-T|3
GIWHCLSPQK
>FUSION-ENST00000463662.5:120584-ENST00000399143.9:143579|2441
VWAGWRVCVCVCR
>FUSION-ENST00000463662.5:120584-ENST00000399143.9:143579|2570
EGVCGETMGWMEGVCVQRGWAGWR
>FUSION-ENST00000463662.5:120584-ENST00000399143.9:143579|3786
MQNYFLKIFFFNVKR
>FUSION-ENST00000463662.5:120584-ENST00000399143.9:143579|345
MGWDGEAVSEASM
>FUSION-ENST00000463662.5:120584-ENST00000399143.9:143579|3956
MLLTVGRAENGYKFR
>FUSION-ENST00000463662.5:120584-ENST00000399143.9:143579|604
HRHSFCGQCCCGLCHMSGFMWQP
>FUSION-ENST00000463662.5:120584-ENST00000399143.9:143579|3885
FKICHCLLYVLSVKK
>ENST00000304613.8|SNV-23745-C-G|1
VLCIESFGALQDVSESSWR
>FUSION-ENST00000463662.5:120584-ENST00000399143.9:143579|2466
MKTLFALWISSKNCLGSYLLK
>FUSION-ENST00000463662.5:120584-ENST00000399143.9:143579|738
MTECDDD
>ENST00000465876.5|SNV-394-G-C|4
MISVSARR
>ENST00000508982.1|INDEL-142-G-GA|6
RDPEEPEKNR
>FUSION-ENST00000463662.5:120584-ENST00000399143.9:143579|744
RSGCIGLGRK
>FUSION-ENST00000463662.5:120584-ENST00000399143.9:143579|421
SRLTAPANVWLMPSPELIDL
>FUSION-ENST00000463662.5:120584-ENST00000399143.9:143579|3363
MLVVVKGSERR
>FUSION-ENST00000463662.5:120584-ENST00000399143.9:143579|2224
ARVHGAPGVDGPAGPLTATGPGHR
>FUSION-ENST00000463662.5:120584-ENST00000399143.9:143579|2920
EGVCVQGEDGLDGGCVKREWAGWR
>ENST00000505542.1|SNV-12879-G-T|4
MLMASAHSNNIDIISFR
>FUSION-ENST00000463662.5:120584-ENST00000399143.9:143579|4652
AVPGEEVLLSLSLSLLICK
>FUSION-ENST00000463662.5:120584-ENST00000399143.9:143579|1653
MHQVGGSDEGTQERKCR
>FUSION-ENST00000463662.5:120584-ENST00000399143.9:143579|2642
MAGVCAGREWAGWR
>FUSION-ENST00000463662.5:120584-ENST00000399143.9:143579|470
MEKPRLY
>FUSION-ENST00000463662.5:120584-ENST00000399143.9:143579|5009
SVYTPASAETIS
>ENST00000274853.8|SNV-2640-C-T|3
LGLTEAHKWRPDSRESQEQSLV
>FUSION-ENST00000463662.5:120584-ENST00000399143.9:143579|2028
LGGRPREPAQKR
>ENST00000254657.8|SNV-36432-A-G|3
NTSGMDSPWK
>FUSION-ENST00000463662.5:120584-ENST00000399143.9:143579|2246
MGAEELRPGPVSAQKGFMGPG
>FUSION-ENST00000463662.5:120584-ENST00000399143.9:143579|5083
TFLELVEGGVVAQ
>FUSION-ENST00000463662.5:120584-ENST00000399143.9:143579|1289
MVAGLLTTLEEQSCR
>FUSION-ENST00000463662.5:120584-ENST00000399143.9:143579|4213
TSSNLSYLLR
>FUSION-ENST00000463662.5:120584-ENST00000399143.9:143579|890
GWFTRLEER
>FUSION-ENST00000463662.5:120584-ENST00000399143.9:143579|2156
YALCLDKTIF
>FUSION-ENST00000463662.5:120584-ENST00000399143.9:143579|579
FMIMHCHSPR
>FUSION-ENST00000463662.5:120584-ENST00000399143.9:143579|2258
GEHVCMVPLEWMAQR
>FUSION-ENST00000463662.5:120584-ENST00000399143.9:143579|3438
MCVCCRLLHLTWN
>FUSION-ENST00000463662.5:120584-ENST00000399143.9:143579|643
ASWSTGPLRALS
>FUSION-ENST00000463662.5:120584-ENST00000399143.9:143579|3852
MGTDVAAGHSMCR
>FUSION-ENST00000463662.5:120584-ENST00000399143.9:143579|1003
MSVGDVAIGVDSR
>FUSION-ENST00000463662.5:120584-ENST00000399143.9:143579|240
MIQLFFLPFK
>FUSION-ENST00000463662.5:120584-ENST00000399143.9:143579|2619
WREDGLDGGCVER
>FUSION-ENST00000463662.5:120584-ENST00000399143.9:143579|2214
TVRAARYVDSGTR
>FUSION-ENST00000463662.5:120584-ENST00000399143.9:143579|908
SKTLTLYSMKAER
>FUSION-ENST00000463662.5:120584-ENST00000399143.9:143579|111
SVCLIVI
>FUSION-ENST00000463662.5:120584-ENST00000399143.9:143579|650
MVSSPIK
>FUSION-ENST00000463662.5:120584-ENST00000399143.9:143579|2834
MGWMEGVCVQGEDGLDGGRVCR
>ENST00000457545.7|SNV-22507-T-G|1
TGDDVFPKDDKGNMISGK
>FUSION-ENST00000463662.5:120584-ENST00000399143.9:143579|302
NFFLFSGWK
>FUSION-ENST00000463662.5:120584-ENST00000399143.9:143579|1110
MESLFHK
>FUSION-ENST00000463662.5:120584-ENST00000399143.9:143579|2791
EEGWMEGVCVERGWAGWRVCVER
>FUSION-ENST00000463662.5:120584-ENST00000399143.9:143579|4881
MVTWLRKGHWEL
>FUSION-ENST00000463662.5:120584-ENST00000399143.9:143579|5030
QARNPFSVPLLFLRR
>FUSION-ENST00000463662.5:120584-ENST00000399143.9:143579|3582
SSDEVAWVILR
>FUSION-ENST00000463662.5:120584-ENST00000399143.9:143579|939
MINLEWMR
>FUSION-ENST00000463662.5:120584-ENST00000399143.9:143579|3039
CVERMGWMEGVCVER
>FUSION-ENST00000463662.5:120584-ENST00000399143.9:143579|2862
GWAGWRVCVQREDGLDGGCVCAR
>FUSION-ENST00000463662.5:120584-ENST00000399143.9:143579|1896
VNELSRAW
>FUSION-ENST00000463662.5:120584-ENST00000399143.9:143579|335
MSIPFDLNRPWSCPPGAPTDSEDLR
>FUSION-ENST00000463662.5:120584-ENST00000399143.9:143579|5158
MSKFQEFYFIPAIAELR
>ENST00000269033.7|INDEL-299403-A-AA|2
KTDNQPLL
>FUSION-ENST00000463662.5:120584-ENST00000399143.9:143579|2066
MCNLCNGIKEKQVAGK
>FUSION-ENST00000463662.5:120584-ENST00000399143.9:143579|161
FSFVKCLIWRK
>FUSION-ENST00000463662.5:120584-ENST00000399143.9:143579|2166
WQDPLQR
>FUSION-ENST00000463662.5:120584-ENST00000399143.9:143579|2065
CNLCNGIKEKQVAGK
>FUSION-ENST00000463662.5:120584-ENST00000399143.9:143579|2934
MEGVCVW
>FUSION-ENST00000463662.5:120584-ENST00000399143.9:143579|4299
RLNILNTFLLSVFR
>FUSION-ENST00000463662.5:120584-ENST00000399143.9:143579|3390
CSAFWPPDPCFR
>FUSION-ENST00000463662.5:120584-ENST00000399143.9:143579|2686
RMGWMEVCVER
>FUSION-ENST00000463662.5:120584-ENST00000399143.9:143579|1847
CSPPPPLPAGTLCAPHRRLCR
>FUSION-ENST00000463662.5:120584-ENST00000399143.9:143579|1364
LACDGTHLNFLGCV
>FUSION-ENST00000463662.5:120584-ENST00000399143.9:143579|2582
EGVCREDRLDGGCVCVGR
>FUSION-ENST00000463662.5:120584-ENST00000399143.9:143579|3202
QSFSWSR
>FUSION-ENST00000463662.5:120584-ENST00000399143.9:143579|2034
MVHIGRQDHGWLWACLVYKLGGRPR
>ENST00000508163.1|INDEL-4706-T-TT|1
EVGDVTIVVNNAGTV
>FUSION-ENST00000463662.5:120584-ENST00000399143.9:143579|1698
MSAELSIFRPLCKLHR
>FUSION-ENST00000463662.5:120584-ENST00000399143.9:143579|726
TCLNTILFGR
>FUSION-ENST00000463662.5:120584-ENST00000399143.9:143579|1860
MLNEFSR
>ENST00000374647.10|SNV-25760-C-T|2
LGVVGGSGFKVCLR
>FUSION-ENST00000463662.5:120584-ENST00000399143.9:143579|1061
MINSHQLFLICC
>FUSION-ENST00000463662.5:120584-ENST00000399143.9:143579|4621
SIVDLCPEATRR
>FUSION-ENST00000463662.5:120584-ENST00000399143.9:143579|2935
GWMEGVCVW
>ENST00000367662.5|SNV-328237-C-A|1
LCENMQGECPPPPSELNSVEYK
>FUSION-ENST00000463662.5:120584-ENST00000399143.9:143579|714
IRPHAFLDVQCSVYSMPT
>FUSION-ENST00000463662.5:120584-ENST00000399143.9:143579|2612
MEGVQREEGCMEGVCE
>FUSION-ENST00000463662.5:120584-ENST00000399143.9:143579|283
MFGLCPLPNSLICK
>FUSION-ENST00000463662.5:120584-ENST00000399143.9:143579|1151
GNFRAVDK
>ENST00000463372.5|SNV-355894-A-C|8
GVYLSGELMVSEDAR
>FUSION-ENST00000463662.5:120584-ENST00000399143.9:143579|2673
EVCVEREWPGWRVYVCR
>ENST00000435676.2|SNV-96556-G-C|1
MTVDIEVDPLQLLGQRARLVGR
>FUSION-ENST00000463662.5:120584-ENST00000399143.9:143579|819
QCSCAKGR
>FUSION-ENST00000463662.5:120584-ENST00000399143.9:143579|537
NSPILRYCLCSPGNLLLLQLGIR
>FUSION-ENST00000463662.5:120584-ENST00000399143.9:143579|3368
MAVPWQAQGVKASSPWSIL
>ENST00000312504.10|SNV-164642-A-T|1
NGPNCFAGTSIIPAGIEVK
>ENST00000263321.6|SNV-689-G-T|2
DIDFAHESPAFLPWHR
>ENST00000513854.1|INDEL-50684-T-TT|3
MIFIPSSIAFFNNIGKVSDS
>FUSION-ENST00000463662.5:120584-ENST00000399143.9:143579|4321
TASTVAGTWAWRVIR
>FUSION-ENST00000463662.5:120584-ENST00000399143.9:143579|474
MHFLIRK
>ENST00000478109.1|SNV-15180-T-G|2
MGGLAMACHDSFLKAVPSQKR
>ENST00000449606.7|SNV-22396-G-A|3
NISQEQVAQK
>FUSION-ENST00000463662.5:120584-ENST00000399143.9:143579|5123
SVLSSPCTAEGSGAHR
>FUSION-ENST00000463662.5:120584-ENST00000399143.9:143579|4744
LVEGPFR
>FUSION-ENST00000463662.5:120584-ENST00000399143.9:143579|1818
QSVTSAPCEGPGDSW
>FUSION-ENST00000463662.5:120584-ENST00000399143.9:143579|4034
CKMMWQRLIN
>FUSION-ENST00000463662.5:120584-ENST00000399143.9:143579|4344
GGVARRGGVAPR
>FUSION-ENST00000463662.5:120584-ENST00000399143.9:143579|1251
MKLNGFFTLVVSFHCLPYCFVNF
>FUSION-ENST00000463662.5:120584-ENST00000399143.9:143579|3642
KSFMMIPLPLNE
>ENST00000511232.5|SNV-6978-C-G|3
ANWLPSGCGER
>FUSION-ENST00000463662.5:120584-ENST00000399143.9:143579|767
LEKSFMKR
>FUSION-ENST00000463662.5:120584-ENST00000399143.9:143579|2426
CIERGWLDGGYVERGWAGWR
>ENST00000504926.5|SNV-101015-T-C|4
DHLNKNEGPANGLSESQESRMASIK
>FUSION-ENST00000463662.5:120584-ENST00000399143.9:143579|3253
LGLTSAAVPELYVSSPR
>ENST00000245255.7|SNV-25239-T-C|2
TLVNYEVPQFLDCLKPIGR
>FUSION-ENST00000463662.5:120584-ENST00000399143.9:143579|2425
GWLDGGYVER
>FUSION-ENST00000463662.5:120584-ENST00000399143.9:143579|1738
MSVHWQSGFK
>FUSION-ENST00000463662.5:120584-ENST00000399143.9:143579|2709
MGWMEGVCAERGWAGWR
>FUSION-ENST00000463662.5:120584-ENST00000399143.9:143579|2449
MAWMEGVCVQRVWAGWR
>ENST00000301008.5|SNV-1410-C-A|2
MASAPATRAKANTPAR
>ENST00000624204.3|SNV-89534-T-G|4
NAKEVDECRPRK
>FUSION-ENST00000463662.5:120584-ENST00000399143.9:143579|811
MLLWWSRTKPAISVPVFQK
>FUSION-ENST00000463662.5:120584-ENST00000399143.9:143579|3943
MLVTLWSWKDSLYEEKPSTVKI
>ENST00000323684.4|SNV-651-C-G|3
LQDRDHLSYIPPEQHTMVSLR
>ENST00000279550.11|SNV-10096-C-T|1
CGPPRNAGEIGEMK
>FUSION-ENST00000463662.5:120584-ENST00000399143.9:143579|2085
RMWSLAATPPPPAPSTLLFR
>FUSION-ENST00000463662.5:120584-ENST00000399143.9:143579|494
HHAISLTCRI
>FUSION-ENST00000463662.5:120584-ENST00000399143.9:143579|3255
MSPGRLGLTSAAVPELYVSSPRK
>FUSION-ENST00000463662.5:120584-ENST00000399143.9:143579|400
MVRAVYQKTWFCAADGMACSR
>FUSION-ENST00000463662.5:120584-ENST00000399143.9:143579|3521
LAWPLGACRLMGR
>ENST00000295542.6|SNV-14346-C-T|1
ALRHPLADILHRGCPLLR
>FUSION-ENST00000463662.5:120584-ENST00000399143.9:143579|4457
PACVSPVKVSFPFSVQMLK
>FUSION-ENST00000463662.5:120584-ENST00000399143.9:143579|181
MAVGPFGYR
>FUSION-ENST00000463662.5:120584-ENST00000399143.9:143579|2635
MGWMEGMCIER
>FUSION-ENST00000463662.5:120584-ENST00000399143.9:143579|1489
MSLFPSVGIKK
>FUSION-ENST00000463662.5:120584-ENST00000399143.9:143579|2564
GWMEGVCVQRGWAGWRVCR
>ENST00000313599.7|SNV-105417-G-A|2
GWGQHNCRHK
>FUSION-ENST00000463662.5:120584-ENST00000399143.9:143579|3952
QLVGPVR
>FUSION-ENST00000463662.5:120584-ENST00000399143.9:143579|2109
DKIDSLCSSCIAR
>FUSION-ENST00000463662.5:120584-ENST00000399143.9:143579|4714
MIKDRTDQAVVSGLR
>ENST00000652073.1|SNV-27932-G-T|2
GIWHCLSPQKR
>FUSION-ENST00000463662.5:120584-ENST00000399143.9:143579|2772
TGWMEGVCGERTGWMEGVCVERGR
>ENST00000465354.5|SNV-15060-A-G|1
DRMMWWFYQEVIWAHRIYLSLLL
>FUSION-ENST00000463662.5:120584-ENST00000399143.9:143579|1309
AGSPGSCREVVAWRR
>ENST00000504926.5|INDEL-101015-T-TCT|9
NEGLWQMDCRSLRR
>ENST00000485728.1|SNV-9871-C-T|4
AFTRKGRPCK
>FUSION-ENST00000463662.5:120584-ENST00000399143.9:143579|1359
MMSIWPCIPVSYATSLGSR
>ENST00000302103.6|SNV-187803-T-G|3
YYKELSK
>FUSION-ENST00000463662.5:120584-ENST00000399143.9:143579|2010
GRDCSFCHFCR
>FUSION-ENST00000463662.5:120584-ENST00000399143.9:143579|2291
QVFCVLFCSLNGCLGAR
>FUSION-ENST00000463662.5:120584-ENST00000399143.9:143579|97
MQVESLSTK
>ENST00000345136.7|SNV-60558-A-T|10
SACGPARLPPR
>ENST00000528298.5|SNV-5957-T-A|2
MILALGVFLGSLQYPYHIQK
>FUSION-ENST00000463662.5:120584-ENST00000399143.9:143579|4240
MRSWGSVLHPMCK
>FUSION-ENST00000463662.5:120584-ENST00000399143.9:143579|784
SIKIHISAHLPIWTMWTAK
>FUSION-ENST00000463662.5:120584-ENST00000399143.9:143579|723
MACCAQRVQR
>FUSION-ENST00000463662.5:120584-ENST00000399143.9:143579|3061
MGWMDSVGRER
>ENST00000366923.8|SNV-14082-G-A|4
RWFGFLETQQAFQSVGTK
>FUSION-ENST00000463662.5:120584-ENST00000399143.9:143579|2712
GWMEGVCVCV
>FUSION-ENST00000463662.5:120584-ENST00000399143.9:143579|3828
MWFCALFQRRPGPGSRR
>FUSION-ENST00000463662.5:120584-ENST00000399143.9:143579|2763
TGWMEGVCVERGRAGWR
>ENST00000303927.4|SNV-1165-C-T|2
RALLGRK
>ENST00000282406.9|SNV-89149-A-G|1
GQGPTYLLIGSKHEK
>ENST00000622527.1|SNV-972-A-G|1
HFFSLNEKTGEITTK
>FUSION-ENST00000463662.5:120584-ENST00000399143.9:143579|4273
HQMYFGFR
>FUSION-ENST00000463662.5:120584-ENST00000399143.9:143579|792
GKMEATASK
>FUSION-ENST00000463662.5:120584-ENST00000399143.9:143579|1024
LWVLRSLCFCR
>FUSION-ENST00000463662.5:120584-ENST00000399143.9:143579|3718
GAPLPSRPSLPSHFK
>FUSION-ENST00000463662.5:120584-ENST00000399143.9:143579|325
CGDYPLPREWHSGKWPWVPLGTD
>ENST00000233242.5|SNV-35952-G-T|1
SGHIAWTSSGKGSWKWACPR
>ENST00000565298.5|SNV-28732-C-A|4
SSRFLEPRYGVQGPSCVR
>ENST00000624204.3|SNV-89534-T-G|5
NAKEVDECRPR
>FUSION-ENST00000463662.5:120584-ENST00000399143.9:143579|2646
GWMAGVCAGREWAGWR
>FUSION-ENST00000463662.5:120584-ENST00000399143.9:143579|366
QNLKILKSQK
>FUSION-ENST00000463662.5:120584-ENST00000399143.9:143579|2288
MQLCHER
>ENST00000472190.5|SNV-57235-A-C|3
LVVLETFCELHELTKFR
>FUSION-ENST00000463662.5:120584-ENST00000399143.9:143579|221
MQWVHVMFCGLPR
>FUSION-ENST00000463662.5:120584-ENST00000399143.9:143579|493
MKCLPAY
>FUSION-ENST00000463662.5:120584-ENST00000399143.9:143579|4000
MMVVWTEVVKTVIWMAVVMTVVGYR
>FUSION-ENST00000463662.5:120584-ENST00000399143.9:143579|1774
MTRGNGFGVGQTR
>FUSION-ENST00000463662.5:120584-ENST00000399143.9:143579|4523
MEFIPRLLTKLGRPQSVLDEEDHR
>FUSION-ENST00000463662.5:120584-ENST00000399143.9:143579|454
MVAAPVIPATQEAEAGESLEPGR
>FUSION-ENST00000463662.5:120584-ENST00000399143.9:143579|2845
ERMGWMEGVCR
>ENST00000327442.6|SNV-25589-C-G|1
IVVIILDVISCILQAAEKRSEK
>FUSION-ENST00000463662.5:120584-ENST00000399143.9:143579|2329
AFWWWSPVHHMR
>FUSION-ENST00000463662.5:120584-ENST00000399143.9:143579|2100
MNSTDAQVARPITKTKSIFLR
>FUSION-ENST00000463662.5:120584-ENST00000399143.9:143579|4303
HVFFLLVFVTQDGDVTIVSE
>FUSION-ENST00000463662.5:120584-ENST00000399143.9:143579|544
VFLGPDLQTSCCAPR
>FUSION-ENST00000463662.5:120584-ENST00000399143.9:143579|4552
KTTGLQLR
>FUSION-ENST00000463662.5:120584-ENST00000399143.9:143579|211
GDQHSSVARVYTVFLCL
>FUSION-ENST00000463662.5:120584-ENST00000399143.9:143579|1884
MTSAYENASRVTKVDTAR
>ENST00000409261.6|SNV-784845-G-T|3
QTLGTPQRDIGLHTPR
>ENST00000489262.5|SNV-1349-C-T|1
MMNRGQNTSIASAMWR
>ENST00000286800.8|SNV-127361-G-A|3
FRAHRSMLAACSSYFHSR
>FUSION-ENST00000463662.5:120584-ENST00000399143.9:143579|357
AWESALTR
>FUSION-ENST00000463662.5:120584-ENST00000399143.9:143579|5165
QLLLRPRLP
>FUSION-ENST00000463662.5:120584-ENST00000399143.9:143579|2864
GRAGWRVCVCR
>ENST00000274853.8|SNV-2640-C-T|2
WRPDSRESQEQSLV
>FUSION-ENST00000463662.5:120584-ENST00000399143.9:143579|2922
EGVCVQGEDGLDGGCVKR
>FUSION-ENST00000463662.5:120584-ENST00000399143.9:143579|2192
ACVAGGFSGHR
>FUSION-ENST00000463662.5:120584-ENST00000399143.9:143579|5064
MHLHESKMR
>FUSION-ENST00000463662.5:120584-ENST00000399143.9:143579|575
MIMHCHSPRTR
>FUSION-ENST00000463662.5:120584-ENST00000399143.9:143579|2129
TMYSSYR
>FUSION-ENST00000463662.5:120584-ENST00000399143.9:143579|3670
SLRPACPTW
>FUSION-ENST00000463662.5:120584-ENST00000399143.9:143579|3635
MLVQLLGNSGLLVVK
>FUSION-ENST00000463662.5:120584-ENST00000399143.9:143579|228
RYSTMYS
>FUSION-ENST00000463662.5:120584-ENST00000399143.9:143579|2088
SIFLRKNP
>FUSION-ENST00000463662.5:120584-ENST00000399143.9:143579|3083
KSLPSLGLECK
>FUSION-ENST00000463662.5:120584-ENST00000399143.9:143579|1125
ENVQGGPKPR
>FUSION-ENST00000463662.5:120584-ENST00000399143.9:143579|4655
SPGAVSCLGWVLRSR
>ENST00000368419.2|SNV-14346-C-T|1
ALVFTEPQFLPLKNGKTGEICK
>FUSION-ENST00000463662.5:120584-ENST00000399143.9:143579|4709
LWEPGSAAFQVVTAPVR
>ENST00000554902.5|SNV-5344-G-A|7
NALFEGRRIK
>FUSION-ENST00000463662.5:120584-ENST00000399143.9:143579|2447
AWMEGVCVQRVWAGWR
>FUSION-ENST00000463662.5:120584-ENST00000399143.9:143579|2521
GCMCAEKIGWMEGVCREDR
>FUSION-ENST00000463662.5:120584-ENST00000399143.9:143579|4412
EIVHWGHFGEREENSMKYQFT
>FUSION-ENST00000463662.5:120584-ENST00000399143.9:143579|5265
PHRLLPAR
>FUSION-ENST00000463662.5:120584-ENST00000399143.9:143579|3050
MEGVCVDGMGWMEVCMCVER
>FUSION-ENST00000463662.5:120584-ENST00000399143.9:143579|2111
SPSHSGLFLSVLAWPGAPR
>FUSION-ENST00000463662.5:120584-ENST00000399143.9:143579|787
MEATASKSIK
>FUSION-ENST00000463662.5:120584-ENST00000399143.9:143579|1865
CLGAWLEK
>FUSION-ENST00000463662.5:120584-ENST00000399143.9:143579|2412
MEGVYVER
>FUSION-ENST00000463662.5:120584-ENST00000399143.9:143579|1494
GVESLSR
>FUSION-ENST00000463662.5:120584-ENST00000399143.9:143579|1761
EITSALWSDIRWAEECK
>FUSION-ENST00000463662.5:120584-ENST00000399143.9:143579|3108
SVADFALQSNCDKDCVACK
>FUSION-ENST00000463662.5:120584-ENST00000399143.9:143579|60
MRAAYGFV
>FUSION-ENST00000463662.5:120584-ENST00000399143.9:143579|3950
QLVGPVRLR
>FUSION-ENST00000463662.5:120584-ENST00000399143.9:143579|4833
MPLHSSLGDRMR
>ENST00000460192.5|SNV-15060-A-G|3
GHPCMSLHTGTV
>FUSION-ENST00000463662.5:120584-ENST00000399143.9:143579|3453
MVGLSIHR
>FUSION-ENST00000463662.5:120584-ENST00000399143.9:143579|2324
ALEAAQTSASDIPGFEFR
>FUSION-ENST00000463662.5:120584-ENST00000399143.9:143579|171
MVLIIFTKLDILSLSSLLYCLVD
>FUSION-ENST00000463662.5:120584-ENST00000399143.9:143579|5089
LPSITDRDL
>ENST00000576972.5|SNV-8467-G-T|9
AGMQPWDPVSQSTRWQSPLR
>FUSION-ENST00000463662.5:120584-ENST00000399143.9:143579|2793
EEGWMEGVCVER
>FUSION-ENST00000463662.5:120584-ENST00000399143.9:143579|1563
VLCPGNMALCGWGWVWCLGSPR
>FUSION-ENST00000463662.5:120584-ENST00000399143.9:143579|804
EGISSREETQILVTMGSSYHRR
>FUSION-ENST00000463662.5:120584-ENST00000399143.9:143579|4827
MLKLSSQ
>FUSION-ENST00000463662.5:120584-ENST00000399143.9:143579|215
FCGLPRSVWTIL
>FUSION-ENST00000463662.5:120584-ENST00000399143.9:143579|5090
LPSITDR
>ENST00000264158.13|SNV-110558-G-A|6
KLKEIIHQITNVEALIAR
>ENST00000394886.7|SNV-14848-A-G|5
DIDKALSIFSELR
>FUSION-ENST00000463662.5:120584-ENST00000399143.9:143579|4782
MPSPGHLTPYPQER
>FUSION-ENST00000463662.5:120584-ENST00000399143.9:143579|2473
MTLNVFVKWLYIIFCLLILKSSR
>FUSION-ENST00000463662.5:120584-ENST00000399143.9:143579|4831
MPLHSSLGDRMRLSQK
>FUSION-ENST00000463662.5:120584-ENST00000399143.9:143579|2118
KLRAGPWNVK
>FUSION-ENST00000463662.5:120584-ENST00000399143.9:143579|5
VEDAEGIGIR
>FUSION-ENST00000463662.5:120584-ENST00000399143.9:143579|1583
ASPEQNRPADVK
>FUSION-ENST00000463662.5:120584-ENST00000399143.9:143579|2504
GWMEGVCLNISSRTQVK
>FUSION-ENST00000463662.5:120584-ENST00000399143.9:143579|4325
RVLVLDMK
>ENST00000588073.1|INDEL-12751-A-AC|3
DASVVFKDPHGR
>FUSION-ENST00000463662.5:120584-ENST00000399143.9:143579|5275
MFAEIIRILRF
>ENST00000480050.1|SNV-24477-C-A|3
DGIDPAPTWSER
>ENST00000357503.3|SNV-1442-G-T|3
ALQRSVFGQPAAVSRIVALMR
>FUSION-ENST00000463662.5:120584-ENST00000399143.9:143579|1878
VDTARSLMPQPFPVTDTK
>ENST00000563304.5|SNV-13697-C-A|1
CLCSRQRR
>FUSION-ENST00000463662.5:120584-ENST00000399143.9:143579|632
PPSLHFALIISLSH
>ENST00000328051.3|SNV-1377-C-T|3
DLCAPQVK
>FUSION-ENST00000463662.5:120584-ENST00000399143.9:143579|5252
YLLGSLSLPCKPEQILCGF
>ENST00000542931.6|SNV-4704-G-T|3
MAISKVFELGLVAGLCHQEFARPSR
>ENST00000357495.4|SNV-361-C-T|7
AVSREDSQR
>FUSION-ENST00000463662.5:120584-ENST00000399143.9:143579|3999
MVVWTEVVK
>FUSION-ENST00000463662.5:120584-ENST00000399143.9:143579|1686
MASFGQCAGV
>FUSION-ENST00000463662.5:120584-ENST00000399143.9:143579|1173
MAKSAFLLLLGVVFSVLCLPVSLR
>FUSION-ENST00000463662.5:120584-ENST00000399143.9:143579|2630
EGMCIER
>FUSION-ENST00000463662.5:120584-ENST00000399143.9:143579|1047
EKLQQVLQICLR
>FUSION-ENST00000463662.5:120584-ENST00000399143.9:143579|3604
MWERCVQR
>FUSION-ENST00000463662.5:120584-ENST00000399143.9:143579|741
SGCIGLGRKWK
>ENST00000379980.8|SNV-149388-G-A|4
RHAKQER
>FUSION-ENST00000463662.5:120584-ENST00000399143.9:143579|1625
FSGNVHAHWISVNKSPAFLEGHR
>FUSION-ENST00000463662.5:120584-ENST00000399143.9:143579|169
LDILSLSSLLYCLVD
>FUSION-ENST00000463662.5:120584-ENST00000399143.9:143579|3474
ESVVLGG
>FUSION-ENST00000463662.5:120584-ENST00000399143.9:143579|788
MEATASK
>FUSION-ENST00000463662.5:120584-ENST00000399143.9:143579|1470
TTGGGAGGTGCLCSDL
>FUSION-ENST00000463662.5:120584-ENST00000399143.9:143579|3651
MNTVPLRK
>FUSION-ENST00000463662.5:120584-ENST00000399143.9:143579|1068
MSLEVPLVR
>FUSION-ENST00000463662.5:120584-ENST00000399143.9:143579|374
SRAASPQPDLAVVPSWPKLAALR
>FUSION-ENST00000463662.5:120584-ENST00000399143.9:143579|2905
ERRAAWR
>FUSION-ENST00000463662.5:120584-ENST00000399143.9:143579|4480
TGRRGQR
>FUSION-ENST00000463662.5:120584-ENST00000399143.9:143579|2957
CHTVPNAGATDTIKPT
>FUSION-ENST00000463662.5:120584-ENST00000399143.9:143579|3970
QFAGEQQQK
>FUSION-ENST00000463662.5:120584-ENST00000399143.9:143579|2502
MEGVCLNISSR
>FUSION-ENST00000463662.5:120584-ENST00000399143.9:143579|695
GSRLTSHPCALVLFGYLRCPK
>FUSION-ENST00000463662.5:120584-ENST00000399143.9:143579|3998
MVVWTEVVKTVIWMAVVMTVVGYR
>ENST00000399770.2|SNV-69710-G-T|1
VVRTTFERC
>FUSION-ENST00000463662.5:120584-ENST00000399143.9:143579|4075
MVVVGGVDGDGGDGGGRGCVWGWW
>FUSION-ENST00000463662.5:120584-ENST00000399143.9:143579|3461
VVYCVHGAGK
>FUSION-ENST00000463662.5:120584-ENST00000399143.9:143579|1379
VGAEIRPTAGSAWQGPPLMPR
>FUSION-ENST00000463662.5:120584-ENST00000399143.9:143579|3888
MRPTAVVRP
>FUSION-ENST00000463662.5:120584-ENST00000399143.9:143579|130
VTEFGIRK
>FUSION-ENST00000463662.5:120584-ENST00000399143.9:143579|3838
PQVTGAPLPPLVPQSR
>FUSION-ENST00000463662.5:120584-ENST00000399143.9:143579|3890
PHVLRFK
>FUSION-ENST00000463662.5:120584-ENST00000399143.9:143579|1630
TLQWLFPGQRSCRR
>ENST00000575922.5|SNV-633-G-T|6
DETGVELRGCRNTWLPGR
>FUSION-ENST00000463662.5:120584-ENST00000399143.9:143579|3143
MADLLVMTPSLTHRLK
>FUSION-ENST00000463662.5:120584-ENST00000399143.9:143579|1054
LCSLGLPSFRPLSSWVCRGSQAPIR
>FUSION-ENST00000463662.5:120584-ENST00000399143.9:143579|5183
QACFLAVR
>ENST00000569326.2|SNV-6613-G-C|3
LTWCTAVRPSSLAKSGLTPLPR
>FUSION-ENST00000463662.5:120584-ENST00000399143.9:143579|912
HNILLSQSLIRSK
>FUSION-ENST00000463662.5:120584-ENST00000399143.9:143579|1355
VRCTQSTGELTYQPR
>FUSION-ENST00000463662.5:120584-ENST00000399143.9:143579|2985
HSLHATQPSFILH
>FUSION-ENST00000463662.5:120584-ENST00000399143.9:143579|4196
MLHPMCK
>FUSION-ENST00000463662.5:120584-ENST00000399143.9:143579|3546
LLVAFPNMK
>FUSION-ENST00000463662.5:120584-ENST00000399143.9:143579|3424
TFLELFFQKCSKSQLQCHLR
>FUSION-ENST00000463662.5:120584-ENST00000399143.9:143579|651
HCWPCQATANSFWWPFKLAV
>ENST00000624945.1|SNV-21041-G-A|3
ESEAQALATDCTRYSSSAFR
>FUSION-ENST00000463662.5:120584-ENST00000399143.9:143579|4780
MPSPGHLTPYPQERGAVLQP
>FUSION-ENST00000463662.5:120584-ENST00000399143.9:143579|4462
MLIHFSSMPACVSPVK
>FUSION-ENST00000463662.5:120584-ENST00000399143.9:143579|2044
IMCLLVC
>FUSION-ENST00000463662.5:120584-ENST00000399143.9:143579|2702
EGVCAERGWAGWRVCVCK
>FUSION-ENST00000463662.5:120584-ENST00000399143.9:143579|4925
VLREGSLSVR
>FUSION-ENST00000463662.5:120584-ENST00000399143.9:143579|3923
MGTWRWNIGQGVFWR
>FUSION-ENST00000463662.5:120584-ENST00000399143.9:143579|4323
RVLVLDMKDVNSK
>FUSION-ENST00000463662.5:120584-ENST00000399143.9:143579|4500
RLSPKLQAPTI
>FUSION-ENST00000463662.5:120584-ENST00000399143.9:143579|2907
EDGLDGGCVCRER
>FUSION-ENST00000463662.5:120584-ENST00000399143.9:143579|4715
GSALAGH
>FUSION-ENST00000463662.5:120584-ENST00000399143.9:143579|2833
GWMEGVCVQGEDGLDGGR
>ENST00000465039.5|SNV-110260-G-A|2
MTHASPVQLAARS
>FUSION-ENST00000463662.5:120584-ENST00000399143.9:143579|2549
EGVCGERMAWMEGVCVQR
>FUSION-ENST00000463662.5:120584-ENST00000399143.9:143579|3210
TERDSISNK
>FUSION-ENST00000463662.5:120584-ENST00000399143.9:143579|4229
GAVRSHGCAPGTQQEAGVTLR
>FUSION-ENST00000463662.5:120584-ENST00000399143.9:143579|3991
MTYGQRVCSASADVAPRVVLSGELA
>FUSION-ENST00000463662.5:120584-ENST00000399143.9:143579|4501
MRRLSPK
>FUSION-ENST00000463662.5:120584-ENST00000399143.9:143579|936
INLEWMRNCFLR
>FUSION-ENST00000463662.5:120584-ENST00000399143.9:143579|3574
CSLDLCSLAWR
>FUSION-ENST00000463662.5:120584-ENST00000399143.9:143579|280
FGLCPLPNSLICKAAQISSPSSAK
>FUSION-ENST00000463662.5:120584-ENST00000399143.9:143579|4148
MGMVVRMVVGGVYGDGGDGGR
>FUSION-ENST00000463662.5:120584-ENST00000399143.9:143579|3037
DAQSWMGSVWVQRGQAGWTVCVQR
>FUSION-ENST00000463662.5:120584-ENST00000399143.9:143579|2794
EGVQREEGWMEGVCVERGWAGWR
>ENST00000482917.1|SNV-124251-C-A|2
PSGQKSTLTSPQPLGLLPTK
>FUSION-ENST00000463662.5:120584-ENST00000399143.9:143579|3447
MFGHHCGYLSKN
>ENST00000358290.9|INDEL-50684-T-TT|1
MIFIPSSIAFFNNIGKDPS
>FUSION-ENST00000463662.5:120584-ENST00000399143.9:143579|1962
GTGKAVA
>ENST00000370010.6|SNV-101556-A-T|2
SENGLQNESLSSTLHTDGLSK
>FUSION-ENST00000463662.5:120584-ENST00000399143.9:143579|3507
QFTQSDSDK
>FUSION-ENST00000463662.5:120584-ENST00000399143.9:143579|4108
VVGGVYGDGGDGGGRGCVWGWW
>FUSION-ENST00000463662.5:120584-ENST00000399143.9:143579|2973
MLFSQCPTR
>FUSION-ENST00000463662.5:120584-ENST00000399143.9:143579|3836
PQVTGAPLPPLVPQSRAPPPSTPR
>FUSION-ENST00000463662.5:120584-ENST00000399143.9:143579|5200
GEIHPVIQSSPTRFLPGHVGITIR
>FUSION-ENST00000463662.5:120584-ENST00000399143.9:143579|3273
GNCRFNGPNRILEF
>FUSION-ENST00000463662.5:120584-ENST00000399143.9:143579|3400
MVLARRLFDR
>FUSION-ENST00000463662.5:120584-ENST00000399143.9:143579|185
IRGNFIVQLVT
>ENST00000259371.6|SNV-199448-C-T|1
IINSYCVFPWELKEVFASWR
>FUSION-ENST00000463662.5:120584-ENST00000399143.9:143579|309
MFNCKSVFQNVCTVLHSFFTIR
>FUSION-ENST00000463662.5:120584-ENST00000399143.9:143579|3598
CSEEPREGAGR
>FUSION-ENST00000463662.5:120584-ENST00000399143.9:143579|1026
MRLWVLRSLCFCR
>FUSION-ENST00000463662.5:120584-ENST00000399143.9:143579|4844
MTSMAYPPPPEGPALP
>FUSION-ENST00000463662.5:120584-ENST00000399143.9:143579|5193
MKRFNGLTVLR
>FUSION-ENST00000463662.5:120584-ENST00000399143.9:143579|4980
NSPRGTLSISKDL
>FUSION-ENST00000463662.5:120584-ENST00000399143.9:143579|2467
MKTLFALWISSK
>FUSION-ENST00000463662.5:120584-ENST00000399143.9:143579|403
LYFVVNHCWPCPTLCRGGYD
>FUSION-ENST00000463662.5:120584-ENST00000399143.9:143579|3912
TSEHTRNAASVAIGR
>FUSION-ENST00000463662.5:120584-ENST00000399143.9:143579|2898
VCVCRERMGWMEGVFVER
>FUSION-ENST00000463662.5:120584-ENST00000399143.9:143579|2749
EDGLDGGCVCREDSLDGGCVER
>FUSION-ENST00000463662.5:120584-ENST00000399143.9:143579|2648
MGWMAGVCAGREWAGWRACV
>ENST00000345136.7|SNV-60558-A-T|5
FQRLKVSSSQVVPK
>ENST00000284548.16|SNV-108748-G-A|2
NAAVRAGAQACFTCTLSEAVPVGK
>ENST00000396560.6|SNV-155481-G-A|2
NTLPPQKPELKVK
>FUSION-ENST00000463662.5:120584-ENST00000399143.9:143579|3054
ERTGWMEGVCVDGMGWMEVCMCVER
>FUSION-ENST00000463662.5:120584-ENST00000399143.9:143579|3709
SRGCFQFSFLSLVFR
>FUSION-ENST00000463662.5:120584-ENST00000399143.9:143579|2830
EGVCVQGEDGLDGGR
>FUSION-ENST00000463662.5:120584-ENST00000399143.9:143579|4895
SSRPVWATREDAVTRDCATALQPG
>FUSION-ENST00000463662.5:120584-ENST00000399143.9:143579|1237
KGSSLVREAWEHR
>ENST00000254090.9|SNV-52859-A-G|2
AQGEIDKR
>FUSION-ENST00000463662.5:120584-ENST00000399143.9:143579|628
VPSLRHLKGHR
>FUSION-ENST00000463662.5:120584-ENST00000399143.9:143579|3320
MKNTQKPVLLELALSGVHR
>FUSION-ENST00000463662.5:120584-ENST00000399143.9:143579|4157
MGMVVMVVVGGVDGDGGDGGGR
>FUSION-ENST00000463662.5:120584-ENST00000399143.9:143579|5086
MIVKKTFLELVEGGVVAQ
>FUSION-ENST00000463662.5:120584-ENST00000399143.9:143579|2474
TLNVFVKWLYIIFCLLILK
>FUSION-ENST00000463662.5:120584-ENST00000399143.9:143579|92
LCCSASDSK
>FUSION-ENST00000463662.5:120584-ENST00000399143.9:143579|1332
LRVVFLIKTTR
>FUSION-ENST00000463662.5:120584-ENST00000399143.9:143579|1618
EGGQVPATTTR
>FUSION-ENST00000463662.5:120584-ENST00000399143.9:143579|853
MDQGVISTFK
>FUSION-ENST00000463662.5:120584-ENST00000399143.9:143579|1592
MSLWVPSPLGAILWKPCQWPLMGVK
>FUSION-ENST00000463662.5:120584-ENST00000399143.9:143579|1879
VTKVDTARSLMPQPFPVTDTK
>FUSION-ENST00000463662.5:120584-ENST00000399143.9:143579|2968
GWLEGVCGEDGLDGGCVCGER
>FUSION-ENST00000463662.5:120584-ENST00000399143.9:143579|816
MGEVDSNPCG
>FUSION-ENST00000463662.5:120584-ENST00000399143.9:143579|195
HVFFYHLER
>FUSION-ENST00000463662.5:120584-ENST00000399143.9:143579|4558
NVCRFSLIYWLWRQGHLAR
>FUSION-ENST00000463662.5:120584-ENST00000399143.9:143579|1667
MVGQVKIRIFGIFHIVT
>FUSION-ENST00000463662.5:120584-ENST00000399143.9:143579|3993
MTYGQRVCSASADVAPR
>ENST00000634606.1|SNV-160370-G-A|3
WTYSAEKSWDDSFWK
>FUSION-ENST00000463662.5:120584-ENST00000399143.9:143579|2707
MGWMEGVCAERGWAGWRVCVCK
>FUSION-ENST00000463662.5:120584-ENST00000399143.9:143579|5251
MCRDCMAHISSWSPGHPDLIFHFHR
>FUSION-ENST00000463662.5:120584-ENST00000399143.9:143579|4633
HCWKSQLFR
>FUSION-ENST00000463662.5:120584-ENST00000399143.9:143579|3184
AEPGRQILQ
>FUSION-ENST00000463662.5:120584-ENST00000399143.9:143579|876
MELLTFKLKPMLIYHSEKPRPLK
>FUSION-ENST00000463662.5:120584-ENST00000399143.9:143579|297
MLSIFSGAC
>FUSION-ENST00000463662.5:120584-ENST00000399143.9:143579|210
VYTVFLCL
>FUSION-ENST00000463662.5:120584-ENST00000399143.9:143579|1000
SVGDVAIGVDSRR
>FUSION-ENST00000463662.5:120584-ENST00000399143.9:143579|5029
NPFSVPLLFLR
>ENST00000357495.4|SNV-361-C-T|5
EDSQRLGAHLTVK
>FUSION-ENST00000463662.5:120584-ENST00000399143.9:143579|413
MATGMSAGRVRGR
>FUSION-ENST00000463662.5:120584-ENST00000399143.9:143579|5190
RFNGLTVLR
>ENST00000379416.4|MNV-50520-AC-A|9
TGKLWLLR
>FUSION-ENST00000463662.5:120584-ENST00000399143.9:143579|1039
IMFSSSFV
>FUSION-ENST00000463662.5:120584-ENST00000399143.9:143579|394
TWFCAADGMACSRTPGPRGDSNR
>FUSION-ENST00000463662.5:120584-ENST00000399143.9:143579|2328
AFWWWSPVHHMRLR
>FUSION-ENST00000463662.5:120584-ENST00000399143.9:143579|3262
ERTGPSLSDPR
>FUSION-ENST00000463662.5:120584-ENST00000399143.9:143579|1628
MFSGNVHAHWISVNK
>FUSION-ENST00000463662.5:120584-ENST00000399143.9:143579|3251
LGLTSAAVPELYVSSPRKHLCR
>FUSION-ENST00000463662.5:120584-ENST00000399143.9:143579|4200
LHPACEAHSRPSARSAPR
>FUSION-ENST00000463662.5:120584-ENST00000399143.9:143579|4118
YLIKVYFR
>FUSION-ENST00000463662.5:120584-ENST00000399143.9:143579|3924
LLPGWCSPGS
>ENST00000634606.1|SNV-160370-G-A|4
SLCSLVCKWTYSAEKSWDDSFWK
>FUSION-ENST00000463662.5:120584-ENST00000399143.9:143579|1394
SIGICLHFAAGETEA
>FUSION-ENST00000463662.5:120584-ENST00000399143.9:143579|3420
SQLQCHLRK
>FUSION-ENST00000463662.5:120584-ENST00000399143.9:143579|3063
LKKGQSPGFTCEDK
>FUSION-ENST00000463662.5:120584-ENST00000399143.9:143579|2996
GWAGWRVCVCRGGELDGGCVCAER
>FUSION-ENST00000463662.5:120584-ENST00000399143.9:143579|2170
MPKWQDPLQR
>FUSION-ENST00000463662.5:120584-ENST00000399143.9:143579|1872
MCPGHAW
>ENST00000373062.8|SNV-28246-G-T|6
AQREEEQEHSNKAPMALTSK
>FUSION-ENST00000463662.5:120584-ENST00000399143.9:143579|3879
SQTSRGR
>FUSION-ENST00000463662.5:120584-ENST00000399143.9:143579|341
NEFQRSIGCLADHS
>ENST00000477136.5|SNV-12824-G-A|4
MAFWTSSSDLMIPGPKPSIASSSLS
>ENST00000368234.7|SNV-93-C-T|3
ALLGLGLLVAGLR
>FUSION-ENST00000463662.5:120584-ENST00000399143.9:143579|1022
SLCFCRGPSISSLPFVGQK
>FUSION-ENST00000463662.5:120584-ENST00000399143.9:143579|2826
VCREDGLDGGCVCRER
>FUSION-ENST00000463662.5:120584-ENST00000399143.9:143579|3988
TVIWMAVVMTVVGYRCWGR
>FUSION-ENST00000463662.5:120584-ENST00000399143.9:143579|2952
MGWMEGVCVERMGWMEGVCAER
>FUSION-ENST00000463662.5:120584-ENST00000399143.9:143579|4010
SCQRGAPMTYGQRVCSASADVAPR
>FUSION-ENST00000463662.5:120584-ENST00000399143.9:143579|4786
SCRGIGQWR
>FUSION-ENST00000463662.5:120584-ENST00000399143.9:143579|4626
MQNEDLVACRARR
>FUSION-ENST00000463662.5:120584-ENST00000399143.9:143579|5247
AHISSWSPGHPDLIFHFHR
>FUSION-ENST00000463662.5:120584-ENST00000399143.9:143579|2872
GWMEGVCAERGRAGWR
>FUSION-ENST00000463662.5:120584-ENST00000399143.9:143579|2855
EDGLDGGCVCAR
>FUSION-ENST00000463662.5:120584-ENST00000399143.9:143579|3162
LNWEVEPR
>FUSION-ENST00000463662.5:120584-ENST00000399143.9:143579|1446
APLPLEQVRFKLGETSR
>FUSION-ENST00000463662.5:120584-ENST00000399143.9:143579|4053
KILNILVKFQEDQK
>FUSION-ENST00000463662.5:120584-ENST00000399143.9:143579|568
MHCHSPRTRCCDAGQTAGFSGVW
>ENST00000449606.7|SNV-22396-G-A|2
NISQEQVAQKLAK
>FUSION-ENST00000463662.5:120584-ENST00000399143.9:143579|2757
GWAGWRVCVCREDGLDGGCVCR
>FUSION-ENST00000463662.5:120584-ENST00000399143.9:143579|2427
MCIERGWLDGGYVERGWAGWR
>FUSION-ENST00000463662.5:120584-ENST00000399143.9:143579|1595
GWHWLLVLRPLTWACSFSCPEAER
>ENST00000476846.5|SNV-336781-G-A|7
DRITEAERQEHIQEVLK
>FUSION-ENST00000463662.5:120584-ENST00000399143.9:143579|4427
MISRELSFGAHSRELSLGR
>FUSION-ENST00000463662.5:120584-ENST00000399143.9:143579|5031
MQARNPFSVPLLFLRR
>FUSION-ENST00000463662.5:120584-ENST00000399143.9:143579|762
MCSAQCTACPHDGVDGEAR
>FUSION-ENST00000463662.5:120584-ENST00000399143.9:143579|4259
APSRSLMK
>ENST00000409404.6|SNV-492179-A-G|3
YVLNVSVSDGRFQVPIDVVVR
>FUSION-ENST00000463662.5:120584-ENST00000399143.9:143579|1096
MCFGVILLR
>FUSION-ENST00000463662.5:120584-ENST00000399143.9:143579|3599
CVQRCSEEPREGAGR
>ENST00000621271.4|SNV-16055-A-G|2
RPISAEGAIMNPASKVIALK
>FUSION-ENST00000463662.5:120584-ENST00000399143.9:143579|1562
VLCPGNMALCGWGWVWCLGSPRGPR
>FUSION-ENST00000463662.5:120584-ENST00000399143.9:143579|4314
VIRKPQK
>FUSION-ENST00000463662.5:120584-ENST00000399143.9:143579|1107
MESLFHKRGMSVK
>ENST00000392357.1|SNV-5644-C-G|9
MFKFYESKYASCLK
>ENST00000373691.4|SNV-1932-G-A|1
ESRVDMAK
>FUSION-ENST00000463662.5:120584-ENST00000399143.9:143579|2229
MLAWSQNGKLFNLPHR
>FUSION-ENST00000463662.5:120584-ENST00000399143.9:143579|577
MIMHCHSPR
>FUSION-ENST00000463662.5:120584-ENST00000399143.9:143579|1015
IYLSILERHDFVFSELAVLLESK
>FUSION-ENST00000463662.5:120584-ENST00000399143.9:143579|3622
QQDQHLLFLLLSLLSVK
>FUSION-ENST00000463662.5:120584-ENST00000399143.9:143579|5098
MQGTSDR
>FUSION-ENST00000463662.5:120584-ENST00000399143.9:143579|4968
PASAHTTS
>FUSION-ENST00000463662.5:120584-ENST00000399143.9:143579|505
KEILPSAAAG
>FUSION-ENST00000463662.5:120584-ENST00000399143.9:143579|3949
MQLVGPVRLRQVLGR
>FUSION-ENST00000463662.5:120584-ENST00000399143.9:143579|5088
TARGEGRPITGPAGVSC
>FUSION-ENST00000463662.5:120584-ENST00000399143.9:143579|2280
SRPHLIGPGPPHAWTHRL
>FUSION-ENST00000463662.5:120584-ENST00000399143.9:143579|236
MIQLFFLPFKESLLVPRLR
>ENST00000261609.13|SNV-66190-G-A|3
ARALSALLPCAVSDNEVNISPGRR
>FUSION-ENST00000463662.5:120584-ENST00000399143.9:143579|1321
MVPWAEQLCTEGGYSLR
>FUSION-ENST00000463662.5:120584-ENST00000399143.9:143579|2708
GWMEGVCAERGWAGWR
>FUSION-ENST00000463662.5:120584-ENST00000399143.9:143579|2812
EDGLDGGCVCVERERAGWR
>FUSION-ENST00000463662.5:120584-ENST00000399143.9:143579|2878
EGVFVERMGWMEGVCAERGR
>FUSION-ENST00000463662.5:120584-ENST00000399143.9:143579|3518
LMGRQTQSKQFTQSDSDK
>FUSION-ENST00000463662.5:120584-ENST00000399143.9:143579|3523
GHNLWFR
>FUSION-ENST00000463662.5:120584-ENST00000399143.9:143579|2820
MEGVCVQREDGLDGGCVCVER
>FUSION-ENST00000463662.5:120584-ENST00000399143.9:143579|175
CQAGSTLLECLVCFTPR
>FUSION-ENST00000463662.5:120584-ENST00000399143.9:143579|2416
MGWMEGVYVERGWAGWKACV
>FUSION-ENST00000463662.5:120584-ENST00000399143.9:143579|1694
WQGLVCFIYSPNEDCKNR
>FUSION-ENST00000463662.5:120584-ENST00000399143.9:143579|3898
GIILVGVQR
>FUSION-ENST00000463662.5:120584-ENST00000399143.9:143579|4660
SCSAWGGGAPVSEPQSSHL
>FUSION-ENST00000463662.5:120584-ENST00000399143.9:143579|3328
FLTILRTVP
>FUSION-ENST00000463662.5:120584-ENST00000399143.9:143579|3593
TSGLCPSG
>ENST00000575922.5|SNV-633-G-T|1
NTWLPGRGTASVSRQMDTLPVITR
>FUSION-ENST00000463662.5:120584-ENST00000399143.9:143579|4224
GWRGWGRCGPGQGAVRPR
>FUSION-ENST00000463662.5:120584-ENST00000399143.9:143579|2379
PFPEPAR
>ENST00000508982.1|INDEL-142-G-GA|2
RAGSSSGGVPGER
>FUSION-ENST00000463662.5:120584-ENST00000399143.9:143579|2022
PEELGRLLLSNRFQAASAL
>FUSION-ENST00000463662.5:120584-ENST00000399143.9:143579|3455
MAGESELPGTPPLPPSPSR
>FUSION-ENST00000463662.5:120584-ENST00000399143.9:143579|1700
MSAELSIFRPLCK
>FUSION-ENST00000463662.5:120584-ENST00000399143.9:143579|26
SRCALLMDLCK
>FUSION-ENST00000463662.5:120584-ENST00000399143.9:143579|5104
LRASETHLSAHTLR
>FUSION-ENST00000463662.5:120584-ENST00000399143.9:143579|13
GTPCSVDIIHYALLLSFR
>FUSION-ENST00000463662.5:120584-ENST00000399143.9:143579|4319
VLVLDMK
>ENST00000542547.5|SNV-5132-T-C|4
SKSLLLSGQEVPRLSSVR
>FUSION-ENST00000463662.5:120584-ENST00000399143.9:143579|2429
MCIERGWLDGGYVER
>ENST00000409261.6|SNV-438389-C-T|1
YLRLQSEKR
>FUSION-ENST00000463662.5:120584-ENST00000399143.9:143579|2405
MCGFCSFTEH
>FUSION-ENST00000463662.5:120584-ENST00000399143.9:143579|2325
LRALEAAQTSASDIPGFEFR
>FUSION-ENST00000463662.5:120584-ENST00000399143.9:143579|3407
MIGTSGLPSIIQK
>FUSION-ENST00000463662.5:120584-ENST00000399143.9:143579|1356
MVRCTQSTGELTYQPR
>ENST00000524189.6|SNV-82960-G-T|3
SRTVAATNMNEESIRSHAVFK
>FUSION-ENST00000463662.5:120584-ENST00000399143.9:143579|3014
GWMECVCVYRGWTGWR
>FUSION-ENST00000463662.5:120584-ENST00000399143.9:143579|3206
DSISNKRTK
>ENST00000260600.9|SNV-921-C-A|4
NQGFSEPEYSAEYSAEYSVR
>ENST00000374660.6|SNV-93295-G-A|1
NCMLKKEIAMLK
>FUSION-ENST00000463662.5:120584-ENST00000399143.9:143579|837
MDEKLLLK
>FUSION-ENST00000463662.5:120584-ENST00000399143.9:143579|3607
MGAQDRSGGLNWTAVEG
>FUSION-ENST00000463662.5:120584-ENST00000399143.9:143579|2125
SQILDPVYFLIR
>FUSION-ENST00000463662.5:120584-ENST00000399143.9:143579|1875
PQPFPVTDTK
>FUSION-ENST00000463662.5:120584-ENST00000399143.9:143579|3847
FGGQLEEIWERPETHLQALQLSDR
>FUSION-ENST00000463662.5:120584-ENST00000399143.9:143579|3873
QSNVTIKNLLKPGAPK
>FUSION-ENST00000463662.5:120584-ENST00000399143.9:143579|974
MKGISLTLNQK
>FUSION-ENST00000463662.5:120584-ENST00000399143.9:143579|4256
SRHSVLHPACEAHSRPSAR
>FUSION-ENST00000463662.5:120584-ENST00000399143.9:143579|2937
MGWMEGV
>FUSION-ENST00000463662.5:120584-ENST00000399143.9:143579|1093
CFGVILLRAYK
>FUSION-ENST00000463662.5:120584-ENST00000399143.9:143579|4029
MNFSAEEGEMSGRL
>FUSION-ENST00000463662.5:120584-ENST00000399143.9:143579|2773
TGWMEGVCGERTGWMEGVCVER
>FUSION-ENST00000463662.5:120584-ENST00000399143.9:143579|2054
DKAGGRWR
>FUSION-ENST00000463662.5:120584-ENST00000399143.9:143579|4264
RHGSGIVGHFFEADSCVVSCVPH
>FUSION-ENST00000463662.5:120584-ENST00000399143.9:143579|4095
VVVGGGDDGR
>FUSION-ENST00000463662.5:120584-ENST00000399143.9:143579|2367
MPPGYRL
>FUSION-ENST00000463662.5:120584-ENST00000399143.9:143579|4349
VLPCLQVRVTHRCGVACR
>FUSION-ENST00000463662.5:120584-ENST00000399143.9:143579|3216
GGESSDSGWIECGWGFLPSWRAR
>FUSION-ENST00000463662.5:120584-ENST00000399143.9:143579|3516
GRQTQSK
>ENST00000592249.5|SNV-118969-T-C|7
MHGIKDPDLKETTDATNEEETEIK
>FUSION-ENST00000463662.5:120584-ENST00000399143.9:143579|290
GHFLHATGMARAVLGALPHDHR
>FUSION-ENST00000463662.5:120584-ENST00000399143.9:143579|4963
MELSSGGAQAGTSR
>FUSION-ENST00000463662.5:120584-ENST00000399143.9:143579|3965
MLCGHRQGR
>FUSION-ENST00000463662.5:120584-ENST00000399143.9:143579|1091
CFGVILLRAYKFR
>FUSION-ENST00000463662.5:120584-ENST00000399143.9:143579|3736
MSLTKPTVIGIFLPR
>FUSION-ENST00000463662.5:120584-ENST00000399143.9:143579|3240
WHPALRMPSAEPQAESLGQ
>ENST00000507065.5|SNV-25291-G-C|4
ISLIFEKISKSEDR
>FUSION-ENST00000463662.5:120584-ENST00000399143.9:143579|547
AFKRPSRK
>ENST00000642920.2|SNV-240207-C-T|1
NTYNLYSYPTKHEEINNIKK
>FUSION-ENST00000463662.5:120584-ENST00000399143.9:143579|3299
MAITQSVCVCVCVCVCVRERER
>FUSION-ENST00000463662.5:120584-ENST00000399143.9:143579|3536
MGAAETPLLGHGPGEAPSLAPRGSP
>FUSION-ENST00000463662.5:120584-ENST00000399143.9:143579|2272
GQPLNGLGPSLAAQSPEDLGK
>FUSION-ENST00000463662.5:120584-ENST00000399143.9:143579|4688
QVVPWAGSAFRR
>ENST00000333129.4|SNV-124251-C-A|6
ISSTSVYGLKMQWTPEHAQWPEK
>FUSION-ENST00000463662.5:120584-ENST00000399143.9:143579|1735
SVHWQSGFKVK
>FUSION-ENST00000463662.5:120584-ENST00000399143.9:143579|2736
TCRMEVVHGERMGWMEGVCVER
>ENST00000489332.1|SNV-6054-G-A|7
MLSHVDHNGK
>FUSION-ENST00000463662.5:120584-ENST00000399143.9:143579|920
MIQIMHNILLSQSLIR
>FUSION-ENST00000463662.5:120584-ENST00000399143.9:143579|182
GNFIVQLVT
>FUSION-ENST00000463662.5:120584-ENST00000399143.9:143579|1950
SFLERGER
>FUSION-ENST00000463662.5:120584-ENST00000399143.9:143579|1842
MTYDKCL
>FUSION-ENST00000463662.5:120584-ENST00000399143.9:143579|2306
GTAAPIWR
>FUSION-ENST00000463662.5:120584-ENST00000399143.9:143579|2809
VCVCREDGLDGGCLCVVR
>FUSION-ENST00000463662.5:120584-ENST00000399143.9:143579|1880
VTKVDTAR
>ENST00000362063.6|SNV-45475-G-C|2
QTLTCEKCPR
>ENST00000341398.6|SNV-50773-T-A|2
LTVMAKPTNWIEGTQAVLRAK
>FUSION-ENST00000463662.5:120584-ENST00000399143.9:143579|4155
MVVMVVVGGVDGDGGDGGGR
>FUSION-ENST00000463662.5:120584-ENST00000399143.9:143579|3403
EMVLARR
>FUSION-ENST00000463662.5:120584-ENST00000399143.9:143579|5074
MEKGPLRR
>FUSION-ENST00000463662.5:120584-ENST00000399143.9:143579|4
VEDAEGIGIRQPR
>FUSION-ENST00000463662.5:120584-ENST00000399143.9:143579|3562
MAGQPAVIPGPPSTR
>FUSION-ENST00000463662.5:120584-ENST00000399143.9:143579|1102
MKENVNK
>FUSION-ENST00000463662.5:120584-ENST00000399143.9:143579|4517
MPWAQVFGHLPVK
>FUSION-ENST00000463662.5:120584-ENST00000399143.9:143579|2115
LGVPVASFWVFSPHPQASLLLWG
>FUSION-ENST00000463662.5:120584-ENST00000399143.9:143579|1261
NGWRTQGR
>ENST00000396037.8|SNV-235024-C-T|2
FQNLLWFRK
>ENST00000370649.3|SNV-89289-G-T|4
DNKSPLHLVQMPPVIVETSR
>FUSION-ENST00000463662.5:120584-ENST00000399143.9:143579|2501
EGVCLNISSR
>FUSION-ENST00000463662.5:120584-ENST00000399143.9:143579|5198
DEIWVGTQTQTTSVR
>ENST00000361384.7|INDEL-1520-A-AA|2
KPTRVPKDTSSL
>ENST00000315765.10|SNV-72149-C-T|5
GERYGDIFMNR
>FUSION-ENST00000463662.5:120584-ENST00000399143.9:143579|3417
MTYILSCR
>ENST00000265104.4|SNV-216990-C-T|1
CLLLIRSWCPDRTIAQAR
>ENST00000449606.7|SNV-22396-G-A|4
CRNISQEQVAQKLAK
>FUSION-ENST00000463662.5:120584-ENST00000399143.9:143579|346
VSVKGRNEFQR
>FUSION-ENST00000463662.5:120584-ENST00000399143.9:143579|168
MCVLFYTLFSQSVR
>FUSION-ENST00000463662.5:120584-ENST00000399143.9:143579|2494
MGWMEGVCVWRGWAGWRVCVER
>FUSION-ENST00000463662.5:120584-ENST00000399143.9:143579|2550
MEGVCGERMAWMEGVCVQR
>FUSION-ENST00000463662.5:120584-ENST00000399143.9:143579|1538
INSNIYFSFLRPYK
>FUSION-ENST00000463662.5:120584-ENST00000399143.9:143579|4554
FSLIYWLWRQGHLAR
>FUSION-ENST00000463662.5:120584-ENST00000399143.9:143579|2790
MEGVCVERGWAGWRVCVER
>FUSION-ENST00000463662.5:120584-ENST00000399143.9:143579|5215
HDWAASGNAQSQWGVTEARAFFTR
>ENST00000424135.5|SNV-2440-G-A|2
SCTSGSTR
>FUSION-ENST00000463662.5:120584-ENST00000399143.9:143579|557
LAPPPAASWPAELVR
>FUSION-ENST00000463662.5:120584-ENST00000399143.9:143579|3004
GWMEGVCVERGWAGWR
>FUSION-ENST00000463662.5:120584-ENST00000399143.9:143579|5277
MFAEIIRILR
>FUSION-ENST00000463662.5:120584-ENST00000399143.9:143579|5010
MSVYTPASAETIS
>FUSION-ENST00000463662.5:120584-ENST00000399143.9:143579|3775
YKTTNYCIFENHIFLGR
>ENST00000335647.9|SNV-44305-G-T|2
DIISQNPNFRWDDIADLVEAK
>FUSION-ENST00000463662.5:120584-ENST00000399143.9:143579|167
CVLFYTLFSQSVR
>FUSION-ENST00000463662.5:120584-ENST00000399143.9:143579|3544
LLVAFPNMKIRNLFSSFAVTR
>FUSION-ENST00000463662.5:120584-ENST00000399143.9:143579|2199
LVGSFLSDVSMEPEWKTLQPSSQSR
>FUSION-ENST00000463662.5:120584-ENST00000399143.9:143579|2151
HVIIFCVLHITR
>FUSION-ENST00000463662.5:120584-ENST00000399143.9:143579|279
AAQISSPSSAK
>ENST00000298910.12|SNV-102479-A-T|1
NHISSLSENFLEACPIVESFSAR
>FUSION-ENST00000463662.5:120584-ENST00000399143.9:143579|1577
MPGCGSCEA
>FUSION-ENST00000463662.5:120584-ENST00000399143.9:143579|5011
MERFLYR
>FUSION-ENST00000463662.5:120584-ENST00000399143.9:143579|1265
SLSGDEYLCTR
>FUSION-ENST00000463662.5:120584-ENST00000399143.9:143579|1447
APLPLEQVRFK
>FUSION-ENST00000463662.5:120584-ENST00000399143.9:143579|4970
SVHMPASAHTTS
>FUSION-ENST00000463662.5:120584-ENST00000399143.9:143579|1684
MRRQQLPPQLGLQSEEIGVAPPPAR
>FUSION-ENST00000463662.5:120584-ENST00000399143.9:143579|4049
FQEDQKR
>FUSION-ENST00000463662.5:120584-ENST00000399143.9:143579|4608
AGLGGNLRNSLPSSVKETK
>FUSION-ENST00000463662.5:120584-ENST00000399143.9:143579|4873
MLQTLSIDNK
>FUSION-ENST00000463662.5:120584-ENST00000399143.9:143579|1073
SEIKYSVFLYSNNMKSF
>FUSION-ENST00000463662.5:120584-ENST00000399143.9:143579|1135
CFIIFFKKIPGK
>ENST00000323684.4|SNV-651-C-G|1
SVQHMLQEQHNQPHK
>FUSION-ENST00000463662.5:120584-ENST00000399143.9:143579|2576
EGVCREDGLDGGCVFGER
>FUSION-ENST00000463662.5:120584-ENST00000399143.9:143579|5008
MRLPLLTPSHECTLASLCLHR
>FUSION-ENST00000463662.5:120584-ENST00000399143.9:143579|734
EHLPWLQLMRQCCVQAK
>FUSION-ENST00000463662.5:120584-ENST00000399143.9:143579|1482
AQVNSRINQGLCCLPDCFCWLEVR
>FUSION-ENST00000463662.5:120584-ENST00000399143.9:143579|596
PPCLLTAFAF
>FUSION-ENST00000463662.5:120584-ENST00000399143.9:143579|777
MMIECDD
>FUSION-ENST00000463662.5:120584-ENST00000399143.9:143579|5217
KHDWAASGNAQSQWGVTEARAFFTR
>FUSION-ENST00000463662.5:120584-ENST00000399143.9:143579|2941
EGVCAERGGLHGGCV
>FUSION-ENST00000463662.5:120584-ENST00000399143.9:143579|4758
MLVLSEDPTSFSPHLLR
>FUSION-ENST00000463662.5:120584-ENST00000399143.9:143579|4064
MGDGGDGGGRGCGWGWW
>FUSION-ENST00000463662.5:120584-ENST00000399143.9:143579|5110
LNPYIHLS
>FUSION-ENST00000463662.5:120584-ENST00000399143.9:143579|5191
CACCYSTIV
>ENST00000508982.1|INDEL-142-G-GA|7
KTELSER
>FUSION-ENST00000463662.5:120584-ENST00000399143.9:143579|1906
GALMAITP
>ENST00000527096.5|SNV-60558-A-T|2
RYASGSSASLGGPESAVAC
>FUSION-ENST00000463662.5:120584-ENST00000399143.9:143579|1389
TDGAAMFAAVRAPSRGCATSK
>ENST00000315475.7|SNV-19043-A-G|5
AFSQCSTLTVHQRIHTGEKLCK
>ENST00000478109.1|SNV-15180-T-G|1
GGLAMACHDSFLKAVPSQKR
>FUSION-ENST00000463662.5:120584-ENST00000399143.9:143579|1602
CQCIGSRVSRLNMR
>FUSION-ENST00000463662.5:120584-ENST00000399143.9:143579|1235
GSSLVREAWEHRVGWGPEMGVLVQP
>FUSION-ENST00000463662.5:120584-ENST00000399143.9:143579|1957
MAGAPESGFIPTPTVSWLLRAAR
>FUSION-ENST00000463662.5:120584-ENST00000399143.9:143579|2829
MEGVCVQGEDGLDGGRVCR
>ENST00000508982.1|INDEL-142-G-GA|1
AGSSSGGVPGER
>FUSION-ENST00000463662.5:120584-ENST00000399143.9:143579|3122
EVILVQR
>ENST00000368234.7|SNV-93-C-T|6
SRLRALLGLGLLVAGLR
>FUSION-ENST00000463662.5:120584-ENST00000399143.9:143579|2048
SALDTKCELR
>FUSION-ENST00000463662.5:120584-ENST00000399143.9:143579|3967
MQFAGEQQQKMLCGHRQGR
>FUSION-ENST00000463662.5:120584-ENST00000399143.9:143579|3921
MGTWRWNIGQGVFWRQ
>FUSION-ENST00000463662.5:120584-ENST00000399143.9:143579|1409
CRLVSAVQGLKSTVK
>FUSION-ENST00000463662.5:120584-ENST00000399143.9:143579|1701
FSPGQLLAMSAELSIFRPLCKLHR
>FUSION-ENST00000463662.5:120584-ENST00000399143.9:143579|5282
SHDIVSRCLQKLLES
>FUSION-ENST00000463662.5:120584-ENST00000399143.9:143579|1056
MLCSLGLPSFRPLSSWVCR
>FUSION-ENST00000463662.5:120584-ENST00000399143.9:143579|3858
LNFMPQPPKKQCNLSLR
>FUSION-ENST00000463662.5:120584-ENST00000399143.9:143579|3327
MVQTIDLVIQPQLSALEFALCQAR
>FUSION-ENST00000463662.5:120584-ENST00000399143.9:143579|1926
CQGPRWR
>FUSION-ENST00000463662.5:120584-ENST00000399143.9:143579|123
NSMLNLIFKK
>FUSION-ENST00000463662.5:120584-ENST00000399143.9:143579|4628
MQNEDLVACRAR
>FUSION-ENST00000463662.5:120584-ENST00000399143.9:143579|492
MAAGCVLNTVGIHTATEILR
>FUSION-ENST00000463662.5:120584-ENST00000399143.9:143579|4806
HEAAVNR
>FUSION-ENST00000463662.5:120584-ENST00000399143.9:143579|553
QSVHGAIPK
>FUSION-ENST00000463662.5:120584-ENST00000399143.9:143579|2958
MCHTVPNAGATDTIKPT
>FUSION-ENST00000463662.5:120584-ENST00000399143.9:143579|4878
EKARGLIYSR
>ENST00000489262.5|SNV-1349-C-T|5
LSGPKGSTCMMNR
>FUSION-ENST00000463662.5:120584-ENST00000399143.9:143579|1064
LLEVNSHGFK
>FUSION-ENST00000463662.5:120584-ENST00000399143.9:143579|391
MACSRTPGPRGDSNR
>ENST00000526139.1|SNV-689-G-T|1
NHQLFCLGIDSSCCGGNKKSR
>FUSION-ENST00000463662.5:120584-ENST00000399143.9:143579|3374
SLAHLEEER
>ENST00000458420.7|SNV-623562-T-C|4
GTDHFRRPAAQFESAR
>FUSION-ENST00000463662.5:120584-ENST00000399143.9:143579|605
LRTGAHLQGQQPNSLCATQGTVCR
>FUSION-ENST00000463662.5:120584-ENST00000399143.9:143579|5159
PLQQCVLAVAS
>FUSION-ENST00000463662.5:120584-ENST00000399143.9:143579|4927
ALAHSPPSLVYTSGALFYP
>ENST00000480050.1|SNV-24477-C-A|6
VSSRFSLWVSTLSCK
>FUSION-ENST00000463662.5:120584-ENST00000399143.9:143579|284
SSQSAFPPCSPSRLLSVAV
>FUSION-ENST00000463662.5:120584-ENST00000399143.9:143579|2373
LECCRPAQGEALICAR
>FUSION-ENST00000463662.5:120584-ENST00000399143.9:143579|3427
LSFPKTFLELFFQKCSK
>ENST00000335524.7|SNV-1767-G-A|2
RIAHDLQLLLLQHLWLGR
>FUSION-ENST00000463662.5:120584-ENST00000399143.9:143579|752
MLLDTYLTAL
>FUSION-ENST00000463662.5:120584-ENST00000399143.9:143579|2808
EDGLDGGCLCVVR
>FUSION-ENST00000463662.5:120584-ENST00000399143.9:143579|3555
WIPPSASRGR
>FUSION-ENST00000463662.5:120584-ENST00000399143.9:143579|96
QVESLSTK
>FUSION-ENST00000463662.5:120584-ENST00000399143.9:143579|4978
GTLSISKDL
>FUSION-ENST00000463662.5:120584-ENST00000399143.9:143579|3809
ENVWPVLSLNIF
>FUSION-ENST00000463662.5:120584-ENST00000399143.9:143579|666
MEPADFFLKGPESK
>FUSION-ENST00000463662.5:120584-ENST00000399143.9:143579|3388
CSAFWPPDPCFRSEKPRCEF
>FUSION-ENST00000463662.5:120584-ENST00000399143.9:143579|2801
MGLMEGVQR
>ENST00000359120.9|SNV-119580-G-T|3
STAVPGTLGQGSLR
>FUSION-ENST00000463662.5:120584-ENST00000399143.9:143579|85
MPLNGITFR
>FUSION-ENST00000463662.5:120584-ENST00000399143.9:143579|2651
EDGLDGGCVCRERMGWMEGMCIER
>FUSION-ENST00000463662.5:120584-ENST00000399143.9:143579|1548
MGSIEIIQIHKNRK
>FUSION-ENST00000463662.5:120584-ENST00000399143.9:143579|1600
VSRLNMR
>FUSION-ENST00000463662.5:120584-ENST00000399143.9:143579|4176
SWGSVLHPTCKAHSRPSARSVR
>ENST00000279550.11|SNV-10096-C-T|3
GYYGRRCGPPR
>FUSION-ENST00000463662.5:120584-ENST00000399143.9:143579|4599
NSLPSSVKETKNMNR
>FUSION-ENST00000463662.5:120584-ENST00000399143.9:143579|103
FFTCYQLMI
>FUSION-ENST00000463662.5:120584-ENST00000399143.9:143579|4374
CCPQVSCCLQVRCCPARR
>FUSION-ENST00000463662.5:120584-ENST00000399143.9:143579|4151
MVVVGGVDGDGGDGGGRGCGWGWW
>FUSION-ENST00000463662.5:120584-ENST00000399143.9:143579|2095
GPLLSQQVRSAPLK
>FUSION-ENST00000463662.5:120584-ENST00000399143.9:143579|671
IECGCCFCLCLR
>FUSION-ENST00000463662.5:120584-ENST00000399143.9:143579|2517
CAEKIGWMEGVCREDR
>FUSION-ENST00000463662.5:120584-ENST00000399143.9:143579|2691
EDGLDGGCMCGKRMGWMEVCVER
>FUSION-ENST00000463662.5:120584-ENST00000399143.9:143579|2849
RGWAGWRVCK
>ENST00000325643.6|SNV-5253-G-T|3
TGDQGHR
>FUSION-ENST00000463662.5:120584-ENST00000399143.9:143579|4668
MGSVGVPAGAVNHVPRGSELSR
>FUSION-ENST00000463662.5:120584-ENST00000399143.9:143579|712
APGLPELVWAGSLGVPVSGLRGPWK
>ENST00000259371.6|SNV-199448-C-T|3
MCCELAFCKIINSYCVFPWELK
>ENST00000368419.2|SNV-14346-C-T|3
ALVFTEPQFLPLK
>FUSION-ENST00000463662.5:120584-ENST00000399143.9:143579|5212
QQERESK
>FUSION-ENST00000463662.5:120584-ENST00000399143.9:143579|1036
SLMKGEHFRTLNNR
>FUSION-ENST00000463662.5:120584-ENST00000399143.9:143579|1990
VACVLEDLQASR
>FUSION-ENST00000463662.5:120584-ENST00000399143.9:143579|1367
CLIPVNRLACDGTHLNFLGCV
>ENST00000463096.5|SNV-8687-G-A|1
WSSHHRARK
>FUSION-ENST00000463662.5:120584-ENST00000399143.9:143579|4267
ANPTSLSLLIGTQDPPDDLL
>ENST00000494000.1|SNV-295505-G-A|1
EYVLLLLLLFFFFFSFDRFLKNDSF
>FUSION-ENST00000463662.5:120584-ENST00000399143.9:143579|4362
ETSEDWSLGPNSTTRGGSLGR
>FUSION-ENST00000463662.5:120584-ENST00000399143.9:143579|157
LGCFIIK
>FUSION-ENST00000463662.5:120584-ENST00000399143.9:143579|1958
AGAPESGFIPTPTVSWLLR
>FUSION-ENST00000463662.5:120584-ENST00000399143.9:143579|2522
GCMCAEKIGWMEGVCR
>FUSION-ENST00000463662.5:120584-ENST00000399143.9:143579|807
TKPAISVPVFQK
>FUSION-ENST00000463662.5:120584-ENST00000399143.9:143579|2388
AWIEGVCVQRR
>FUSION-ENST00000463662.5:120584-ENST00000399143.9:143579|2286
QLCHERK
>ENST00000557461.2|SNV-2600-G-A|3
LTFLHEPTVLFNLK
>ENST00000374708.8|SNV-5804-A-T|3
ELECEGGQRERPQNQQPHSAQR
>FUSION-ENST00000463662.5:120584-ENST00000399143.9:143579|2313
LIPHKRGTAAPIWR
>FUSION-ENST00000463662.5:120584-ENST00000399143.9:143579|2565
MGWMEGVCVQRGWAGWRVCR
>ENST00000582909.1|MNV-43569-GC-G|2
APLWGSDLR
>FUSION-ENST00000463662.5:120584-ENST00000399143.9:143579|2581
VCVERMGWMEGVCR
>FUSION-ENST00000463662.5:120584-ENST00000399143.9:143579|3676
MEASLWR
>FUSION-ENST00000463662.5:120584-ENST00000399143.9:143579|1001
MSVGDVAIGVDSRR
>FUSION-ENST00000463662.5:120584-ENST00000399143.9:143579|1777
MRTAKTGK
>FUSION-ENST00000463662.5:120584-ENST00000399143.9:143579|3535
GAAETPLLGHGPGEAPSLAPRGSP
>FUSION-ENST00000463662.5:120584-ENST00000399143.9:143579|2341
LHGTGVAGLISFNVEKERSLSLSR
>FUSION-ENST00000463662.5:120584-ENST00000399143.9:143579|4037
MENKCKMMWQR
>FUSION-ENST00000463662.5:120584-ENST00000399143.9:143579|1545
QHPKLEARYR
>FUSION-ENST00000463662.5:120584-ENST00000399143.9:143579|1312
LKAGSPGSCREVVAWR
>FUSION-ENST00000463662.5:120584-ENST00000399143.9:143579|3492
CLHPACRHPPTALRISLLKPSSR
>ENST00000494000.1|SNV-295505-G-A|4
EYVLLLLLLFFFFFSFDR
>FUSION-ENST00000463662.5:120584-ENST00000399143.9:143579|2175
TDGPFHGASPVTASALSPTEVVR
>FUSION-ENST00000463662.5:120584-ENST00000399143.9:143579|4898
LLEPRSSRPVWATREDAVTR
>FUSION-ENST00000463662.5:120584-ENST00000399143.9:143579|1385
FAAVRAPSRGCATSK
>ENST00000456390.5|SNV-117069-A-G|5
MALPSQHSLREPYTASVGK
>ENST00000483771.5|SNV-27932-G-T|22
MPSTMPWAMRWSAGESGIASHR
>FUSION-ENST00000463662.5:120584-ENST00000399143.9:143579|4773
GPFTGRPSSGR
>FUSION-ENST00000463662.5:120584-ENST00000399143.9:143579|1800
RQLVTSAPCEGPGDSR
>ENST00000234396.10|SNV-27317-T-G|1
GFPGYMDTDLATIYERAGRVEGR
>ENST00000526139.1|SNV-689-G-T|4
MNHQLFCLGIDSSCCGGNKK
>FUSION-ENST00000463662.5:120584-ENST00000399143.9:143579|1712
TDFTTWSEGK
>FUSION-ENST00000463662.5:120584-ENST00000399143.9:143579|1032
GEHFRTLNNR
>FUSION-ENST00000463662.5:120584-ENST00000399143.9:143579|4611
TLSRAGLGGNLRNSLPSSVK
>FUSION-ENST00000435721.5:120584-ENST00000399143.9:143579|3
SKCGFSK
>FUSION-ENST00000463662.5:120584-ENST00000399143.9:143579|2191
ERMERAWVSFLATLPHGITPETT
>FUSION-ENST00000463662.5:120584-ENST00000399143.9:143579|896
QKLHCYLR
>FUSION-ENST00000463662.5:120584-ENST00000399143.9:143579|2666
GWMEGVWREDGLDGGCVCR
>FUSION-ENST00000463662.5:120584-ENST00000399143.9:143579|2190
MERAWVSFLATLPHGITPETT
>FUSION-ENST00000463662.5:120584-ENST00000399143.9:143579|1636
GSASTATGAGLVQTR
>FUSION-ENST00000463662.5:120584-ENST00000399143.9:143579|721
MACCAQRVQRVWEPSGL
>FUSION-ENST00000463662.5:120584-ENST00000399143.9:143579|3795
MGLACSCPLTPIKIMQNYFLK
>FUSION-ENST00000463662.5:120584-ENST00000399143.9:143579|4389
HGDRRFLGMIK
>ENST00000482917.1|SNV-124251-C-A|7
QWTPEHAQWPEKHFDITSTTR
>ENST00000308020.6|SNV-38771-C-A|1
DYGGNCLIYDTDNETDPFHNIWDK
>FUSION-ENST00000463662.5:120584-ENST00000399143.9:143579|3081
LDGQCVCR
>FUSION-ENST00000463662.5:120584-ENST00000399143.9:143579|3269
MVGLSCICGAVK
>FUSION-ENST00000463662.5:120584-ENST00000399143.9:143579|4472
RQRLCLLFTGSDV
>FUSION-ENST00000463662.5:120584-ENST00000399143.9:143579|827
MVLLFIR
>FUSION-ENST00000463662.5:120584-ENST00000399143.9:143579|5292
MGRHMTEKI
>ENST00000485064.1|SNV-136-A-T|3
RAQAVRLAIR
>FUSION-ENST00000463662.5:120584-ENST00000399143.9:143579|1218
GHVWSRVSGDRCGAAWVETGVGPR
>ENST00000327475.11|SNV-100209-C-A|4
MIKLTLEVSR
>FUSION-ENST00000463662.5:120584-ENST00000399143.9:143579|4661
CSVPSLFSHWR
>FUSION-ENST00000463662.5:120584-ENST00000399143.9:143579|1564
DRVLCPGNMALCGWGWVWCLGSPR
>FUSION-ENST00000463662.5:120584-ENST00000399143.9:143579|4353
VLPCLQVR
>FUSION-ENST00000463662.5:120584-ENST00000399143.9:143579|1048
MEKLQQVLQICLR
>FUSION-ENST00000463662.5:120584-ENST00000399143.9:143579|1550
MGSIEIIQIHKNR
>FUSION-ENST00000463662.5:120584-ENST00000399143.9:143579|5267
ALTGDMPHRLLPARR
>FUSION-ENST00000463662.5:120584-ENST00000399143.9:143579|2656
GWMEGVCVCVERMGWMAGVCAGR
>FUSION-ENST00000463662.5:120584-ENST00000399143.9:143579|3379
AEEGCLHPEAEALTRR
>FUSION-ENST00000463662.5:120584-ENST00000399143.9:143579|2195
TLQPSSQSR
>FUSION-ENST00000463662.5:120584-ENST00000399143.9:143579|1263
SLSGDEYLCTRIANYVTNKSSK
>FUSION-ENST00000463662.5:120584-ENST00000399143.9:143579|673
GIPLVLPVIIGSVAME
>FUSION-ENST00000463662.5:120584-ENST00000399143.9:143579|4198
MCSWVSMLHPMCK
>FUSION-ENST00000463662.5:120584-ENST00000399143.9:143579|159
VHLKKLGCFIIK
>ENST00000389005.6|SNV-24957-G-T|3
RALIVDDVGLTSYKHR
>ENST00000494567.1|SNV-89399-A-G|4
MAHLRDSEGMGR
>FUSION-ENST00000463662.5:120584-ENST00000399143.9:143579|2345
AQAWASVCPER
>ENST00000373062.8|SNV-28246-G-T|1
APMALTSKERR
>FUSION-ENST00000463662.5:120584-ENST00000399143.9:143579|245
MLFVFFCMIQLFFLPFK
>FUSION-ENST00000463662.5:120584-ENST00000399143.9:143579|5070
RSHCVAR
>ENST00000489262.5|SNV-1349-C-T|2
GSTCMMNRGQNTSIASAMWR
>ENST00000397843.7|SNV-120750-G-C|2
ENDTGSKQVGETSAPGDTLHGTPR
>ENST00000383768.7|SNV-172290-T-C|2
ENRVVCETEALLK
>FUSION-ENST00000463662.5:120584-ENST00000399143.9:143579|4859
SDSHLLSQHYGRPR
>FUSION-ENST00000463662.5:120584-ENST00000399143.9:143579|662
LDDQTTR
>ENST00000446394.5|SNV-16011-A-G|2
EKLPPIVSAGAGATAGLDGGAK
>FUSION-ENST00000463662.5:120584-ENST00000399143.9:143579|3619
MMVICNKESSCR
>ENST00000345136.7|SNV-60558-A-T|9
SACGPARLPPRR
>FUSION-ENST00000463662.5:120584-ENST00000399143.9:143579|1517
MICAFISISFIILKIPR
>FUSION-ENST00000463662.5:120584-ENST00000399143.9:143579|162
MFSFVKCLIWRK
>FUSION-ENST00000463662.5:120584-ENST00000399143.9:143579|2609
EGVCLER
>FUSION-ENST00000463662.5:120584-ENST00000399143.9:143579|2544
MAWMEGVCVQRIGWMEGVCREDR
>FUSION-ENST00000463662.5:120584-ENST00000399143.9:143579|1819
RQSVTSAPCEGPGDSW
>FUSION-ENST00000463662.5:120584-ENST00000399143.9:143579|2154
SSKCSAPSIV
>ENST00000511206.5|SNV-19133-G-T|5
LPRACDSAEVKSWLETSEGFAVIK
>FUSION-ENST00000463662.5:120584-ENST00000399143.9:143579|3854
KQCNLSLR
>FUSION-ENST00000463662.5:120584-ENST00000399143.9:143579|4736
EGQCSSRSLGRVAYDK
>FUSION-ENST00000463662.5:120584-ENST00000399143.9:143579|3454
AGESELPGTPPLPPSPSR
>FUSION-ENST00000463662.5:120584-ENST00000399143.9:143579|4050
ILNILVKFQEDQKR
>ENST00000572221.5|SNV-8467-G-T|8
GMQPWDPVSQSTRWQSPLR
>FUSION-ENST00000463662.5:120584-ENST00000399143.9:143579|3643
MKSFMMIPLPLNE
>FUSION-ENST00000463662.5:120584-ENST00000399143.9:143579|2437
EDGLDGGCVCVCREDGLDGGCVCR
>FUSION-ENST00000463662.5:120584-ENST00000399143.9:143579|1510
EALVSVYILQLGR
>FUSION-ENST00000463662.5:120584-ENST00000399143.9:143579|789
MIECGDD
>FUSION-ENST00000463662.5:120584-ENST00000399143.9:143579|2182
MCSLLKTNGCRLNLK
>FUSION-ENST00000463662.5:120584-ENST00000399143.9:143579|4056
MKILNILVK
>ENST00000296498.3|SNV-17467-C-A|3
CRGDEENILLCEKEIWQGGVCPQK
>FUSION-ENST00000463662.5:120584-ENST00000399143.9:143579|4061
GMVVMVVVGGVDGGWW
>FUSION-ENST00000463662.5:120584-ENST00000399143.9:143579|4281
MDPTILLLG
>ENST00000374708.8|SNV-5804-A-T|2
ERPQNQQPHSAQR
>FUSION-ENST00000463662.5:120584-ENST00000399143.9:143579|4379
LSPLCHWPFPLRELLQ
>ENST00000328051.3|SNV-1377-C-T|2
DLCAPQVKK
>ENST00000460192.5|SNV-15060-A-G|2
MSLHTGTV
>FUSION-ENST00000463662.5:120584-ENST00000399143.9:143579|3084
QVRDSERLGPR
>FUSION-ENST00000463662.5:120584-ENST00000399143.9:143579|1971
MEGWACLGIFTFGK
>FUSION-ENST00000463662.5:120584-ENST00000399143.9:143579|5243
ALPSTWR
>ENST00000370649.3|SNV-89289-G-T|2
SPLHLVQMPPVIVETSR
>ENST00000261609.13|SNV-66190-G-A|1
ALSALLPCAVSDNEVNISPGRR
>FUSION-ENST00000463662.5:120584-ENST00000399143.9:143579|899
AAEEKLGASR
>FUSION-ENST00000463662.5:120584-ENST00000399143.9:143579|3716
KSRGCFQFSFLSLVFR
>ENST00000506455.5|SNV-30359-C-G|5
KTSRSGVYLHTLAESICK
>FUSION-ENST00000463662.5:120584-ENST00000399143.9:143579|4940
EPRLVPRGH
>FUSION-ENST00000463662.5:120584-ENST00000399143.9:143579|2216
MKGHLKMINH
>FUSION-ENST00000463662.5:120584-ENST00000399143.9:143579|1973
QEWLVHQNLVSSPLPLYHGCCVLR
>FUSION-ENST00000463662.5:120584-ENST00000399143.9:143579|4040
CPPMMENKCKMMWQR
>ENST00000397417.6|SNV-28732-C-A|5
KAGGDLRDFWSR
>FUSION-ENST00000463662.5:120584-ENST00000399143.9:143579|2102
MNSTDAQVARPITKTK
>FUSION-ENST00000463662.5:120584-ENST00000399143.9:143579|1224
GQQCSQQSGPLAEAAQQVNGG
>ENST00000263321.6|SNV-690-C-T|2
DIDFAHEVPAFLPWHR
>ENST00000504926.5|INDEL-101015-T-TCT|14
DLPGHFLKDHLNKNEGLWQMDCR
>FUSION-ENST00000463662.5:120584-ENST00000399143.9:143579|1688
IHLPWPPK
>FUSION-ENST00000463662.5:120584-ENST00000399143.9:143579|158
KLGCFIIK
>FUSION-ENST00000463662.5:120584-ENST00000399143.9:143579|3583
MSSDEVAWVILR
>FUSION-ENST00000463662.5:120584-ENST00000399143.9:143579|1052
GSQAPIRLP
>FUSION-ENST00000463662.5:120584-ENST00000399143.9:143579|2159
RYALCLDK
>ENST00000394886.7|SNV-14848-A-G|4
DIDKALSIFSELRK
>FUSION-ENST00000463662.5:120584-ENST00000399143.9:143579|2743
EDSLDGGCVERGWAGWKVCVCR
>FUSION-ENST00000463662.5:120584-ENST00000399143.9:143579|4178
SWGSVLHPTCK
>FUSION-ENST00000463662.5:120584-ENST00000399143.9:143579|3351
QTQRNLRAR
>FUSION-ENST00000463662.5:120584-ENST00000399143.9:143579|2217
QPATWVGVHGRTVRAAR
>FUSION-ENST00000463662.5:120584-ENST00000399143.9:143579|997
RVCQSGSR
>FUSION-ENST00000463662.5:120584-ENST00000399143.9:143579|3180
EPLHSSLDDRTR
>ENST00000392357.1|SNV-5644-C-G|3
HHVQILR
>FUSION-ENST00000463662.5:120584-ENST00000399143.9:143579|3133
LKSAWHIVGTEKVFVECSE
>ENST00000504926.5|SNV-101015-T-C|5
DHLNKNEGPANGLSESQESR
>FUSION-ENST00000463662.5:120584-ENST00000399143.9:143579|77
SQILITLGKLRQNNMR
>FUSION-ENST00000463662.5:120584-ENST00000399143.9:143579|119
LNLIFKK
>FUSION-ENST00000463662.5:120584-ENST00000399143.9:143579|1127
DDSHLFMENVQGGPKPRTSLS
>FUSION-ENST00000463662.5:120584-ENST00000399143.9:143579|682
MLCPESAEGVGTLWAIDR
>FUSION-ENST00000463662.5:120584-ENST00000399143.9:143579|1274
NYKSNIFHER
>FUSION-ENST00000463662.5:120584-ENST00000399143.9:143579|542
GVRLSSCVM
>FUSION-ENST00000463662.5:120584-ENST00000399143.9:143579|3897
MPVHSAQVCAP
>FUSION-ENST00000463662.5:120584-ENST00000399143.9:143579|2626
CIERGWLDGGCV
>FUSION-ENST00000463662.5:120584-ENST00000399143.9:143579|4385
FLGMIKLSPLCHWPFPLRELLQ
>ENST00000392929.6|SNV-51055-C-G|5
VGPLFQTPHRHKPTSQGR
>FUSION-ENST00000463662.5:120584-ENST00000399143.9:143579|3174
SKTKLFMV
>FUSION-ENST00000463662.5:120584-ENST00000399143.9:143579|4542
HPSQITHSLRQLR
>FUSION-ENST00000463662.5:120584-ENST00000399143.9:143579|5177
MVLQGMAFLHPGYSRQALLFLWLLK
>FUSION-ENST00000463662.5:120584-ENST00000399143.9:143579|4475
TLCCTQDADTFLKHAGLCVSG
>FUSION-ENST00000463662.5:120584-ENST00000399143.9:143579|5043
MAVGMVAGGR
>ENST00000462812.5|SNV-28246-G-T|1
LPWRLHQKNGGEQYDSNGR
>FUSION-ENST00000463662.5:120584-ENST00000399143.9:143579|4022
VVVGGVYGDGGDGGGR
>FUSION-ENST00000463662.5:120584-ENST00000399143.9:143579|1555
MENPNNLFQNQVST
>FUSION-ENST00000463662.5:120584-ENST00000399143.9:143579|3155
CRRDFENLLIYSPYLTVR
>FUSION-ENST00000463662.5:120584-ENST00000399143.9:143579|3711
MWWCNFFANHQIWFKKLTR
>FUSION-ENST00000463662.5:120584-ENST00000399143.9:143579|2552
MGWMEGVCGERMAWMEGVCVQR
>FUSION-ENST00000463662.5:120584-ENST00000399143.9:143579|2823
TGWMEGVCM
>FUSION-ENST00000463662.5:120584-ENST00000399143.9:143579|1946
AFRIVVNELSGAW
>FUSION-ENST00000463662.5:120584-ENST00000399143.9:143579|2760
MEGVCVERGRAGWR
>FUSION-ENST00000463662.5:120584-ENST00000399143.9:143579|1258
IANYVTNK
>FUSION-ENST00000463662.5:120584-ENST00000399143.9:143579|654
MLAPGLSLDVGLQQDVNR
>FUSION-ENST00000463662.5:120584-ENST00000399143.9:143579|3581
NAGNPGHFVPQPWPSQLR
>FUSION-ENST00000463662.5:120584-ENST00000399143.9:143579|3422
CSKSQLQCHLRK
>FUSION-ENST00000463662.5:120584-ENST00000399143.9:143579|1381
WRVGAEIRPTAGSAWQGPPLMPR
>FUSION-ENST00000463662.5:120584-ENST00000399143.9:143579|3530
QTRLAWPLGACR
>FUSION-ENST00000463662.5:120584-ENST00000399143.9:143579|2147
MDLGTLQNCACSPLR
>FUSION-ENST00000463662.5:120584-ENST00000399143.9:143579|202
KKNPSLLQH
>ENST00000389484.8|SNV-1774589-A-T|1
IAPTEYTCEDNVNPCGDVAYCNQIK
>FUSION-ENST00000463662.5:120584-ENST00000399143.9:143579|4276
CGDRGVARHQMYFGFR
>FUSION-ENST00000463662.5:120584-ENST00000399143.9:143579|949
MTLRGSRLAWR
>FUSION-ENST00000463662.5:120584-ENST00000399143.9:143579|1442
MWCGWQQLMGQDAGMQVAFAIHLR
>ENST00000512288.5|SNV-127774-T-G|4
NHCLTNPALR
>FUSION-ENST00000463662.5:120584-ENST00000399143.9:143579|4177
SWGSVLHPTCKAHSRPSAR
>FUSION-ENST00000463662.5:120584-ENST00000399143.9:143579|5105
QSSHLSLSTSWDHRYALPYLADF
>ENST00000463372.5|SNV-355894-A-C|1
IRPWVCTSPGS
>FUSION-ENST00000463662.5:120584-ENST00000399143.9:143579|4636
GSFSPVILSSRHCWK
>FUSION-ENST00000463662.5:120584-ENST00000399143.9:143579|1988
EAGLGNSTPASR
>FUSION-ENST00000463662.5:120584-ENST00000399143.9:143579|106
MDIQLIQHHLLKRPSFLHS
>FUSION-ENST00000463662.5:120584-ENST00000399143.9:143579|2777
EGVCGERTGWMEGVCGER
>FUSION-ENST00000463662.5:120584-ENST00000399143.9:143579|2519
CAEKIGWMEGVCR
>ENST00000345136.7|SNV-60558-A-T|6
GGRFQRLK
>FUSION-ENST00000463662.5:120584-ENST00000399143.9:143579|2310
MGRSGAEVK
>FUSION-ENST00000463662.5:120584-ENST00000399143.9:143579|1326
LANPHFPVLVR
>FUSION-ENST00000463662.5:120584-ENST00000399143.9:143579|19
MDLCKCACAVCRMR
>FUSION-ENST00000463662.5:120584-ENST00000399143.9:143579|5067
VSRNRVHLEGPALL
>FUSION-ENST00000463662.5:120584-ENST00000399143.9:143579|1929
QDAPCDNLTYSRLGPR
>FUSION-ENST00000463662.5:120584-ENST00000399143.9:143579|571
MHCHSPR
>FUSION-ENST00000463662.5:120584-ENST00000399143.9:143579|3766
KFRDIGLLGVLYVK
>FUSION-ENST00000463662.5:120584-ENST00000399143.9:143579|1731
NGMTNETETAIWVCLCTR
>ENST00000524111.5|SNV-22448-C-T|3
TADQLLEFFKQVGEVK
>FUSION-ENST00000463662.5:120584-ENST00000399143.9:143579|2358
LVGWQRTWENAHGCR
>FUSION-ENST00000463662.5:120584-ENST00000399143.9:143579|3231
HSQQQLGLVMNLGFLK
>FUSION-ENST00000463662.5:120584-ENST00000399143.9:143579|2815
CAERMGWMEGV
>ENST00000507557.5|INDEL-28498-C-CA|1
LFLSNHHS
>FUSION-ENST00000463662.5:120584-ENST00000399143.9:143579|304
SVFQNVCTVLHSFFTIRER
>FUSION-ENST00000463662.5:120584-ENST00000399143.9:143579|4144
VVRMVVGGVYGDGGDGGRGCVWGWW
>ENST00000537672.6|SNV-2562-G-T|2
KNLEPIYEGYISNLQKQL
>FUSION-ENST00000463662.5:120584-ENST00000399143.9:143579|3816
LGTTPTLHRDPSAPR
>FUSION-ENST00000463662.5:120584-ENST00000399143.9:143579|844
AVVATDSDSSDGSWHSK
>ENST00000463562.1|SNV-17875-G-C|2
MLWCPGLCIRSCCATTSSNRK
>FUSION-ENST00000463662.5:120584-ENST00000399143.9:143579|4002
MMMVVWTEVVK
>FUSION-ENST00000463662.5:120584-ENST00000399143.9:143579|1512
REALVSVYILQLGR
>FUSION-ENST00000463662.5:120584-ENST00000399143.9:143579|4028
NFSAEEGEMSGRL
>FUSION-ENST00000463662.5:120584-ENST00000399143.9:143579|5254
MEKYLLGSLSLPCKPEQILCGF
>FUSION-ENST00000463662.5:120584-ENST00000399143.9:143579|2928
GWMEGVCVQGEDGLDGGCVK
>FUSION-ENST00000463662.5:120584-ENST00000399143.9:143579|377
VHTACFLPLTTSTPAGLLGVPR
>FUSION-ENST00000463662.5:120584-ENST00000399143.9:143579|1974
MQEWLVHQNLVSSPLPLYHGCCVLR
>FUSION-ENST00000463662.5:120584-ENST00000399143.9:143579|2945
GWMEGVCAERGGLHGGCV
>ENST00000487078.5|SNV-12824-G-A|1
AQTLHRLFVFKLIPMLNPDGVVR
>FUSION-ENST00000463662.5:120584-ENST00000399143.9:143579|4183
MRSWGSVLHPTCKAHSRPSAR
>FUSION-ENST00000463662.5:120584-ENST00000399143.9:143579|1311
AGSPGSCR
>FUSION-ENST00000463662.5:120584-ENST00000399143.9:143579|2395
GWVEGVCGERMAWIEGVCVQR
>ENST00000543632.5|SNV-277627-G-T|1
VIGFTMEVLGG
>ENST00000389005.6|SNV-24956-G-T|5
KRALIWDDVGLTSYK
>FUSION-ENST00000463662.5:120584-ENST00000399143.9:143579|2031
QDHGWLWACLVYKLGGRPR
>ENST00000443353.5|SNV-3377-C-T|4
MFLWQELPVR
>FUSION-ENST00000463662.5:120584-ENST00000399143.9:143579|2884
GWMEGVFVERMGWMEGVCAERGR
>ENST00000567542.5|SNV-42528-C-T|5
MVMPQAASLHAVVVEFRDLWWIR
>FUSION-ENST00000463662.5:120584-ENST00000399143.9:143579|4356
SCTVFGFHHFHHPYFIHEVTG
>FUSION-ENST00000463662.5:120584-ENST00000399143.9:143579|5236
LTVSQQK
>FUSION-ENST00000463662.5:120584-ENST00000399143.9:143579|3771
MLHFCKQENR
>FUSION-ENST00000463662.5:120584-ENST00000399143.9:143579|1677
GGQGRRWAWWFAAPR
>ENST00000327475.11|SNV-100209-C-A|2
LTLEVSR
>FUSION-ENST00000463662.5:120584-ENST00000399143.9:143579|1978
DLKACILIAGDTAVQALGGCVR
>FUSION-ENST00000463662.5:120584-ENST00000399143.9:143579|4541
HPSQITHSLRQLREGR
>FUSION-ENST00000463662.5:120584-ENST00000399143.9:143579|4556
RKTTGLQLR
>ENST00000425217.5|SNV-413800-C-T|1
YSDLHISQTLLKTNKINK
>FUSION-ENST00000463662.5:120584-ENST00000399143.9:143579|4308
MLLLRHRFCK
>FUSION-ENST00000463662.5:120584-ENST00000399143.9:143579|820
VLGSFPGEQRQCSCAKGR
>FUSION-ENST00000463662.5:120584-ENST00000399143.9:143579|1290
NMVAGLLTTLEEQSCRKTAAK
>FUSION-ENST00000463662.5:120584-ENST00000399143.9:143579|1295
VLGAAGKNMVAGLLTTLEEQSCR
>FUSION-ENST00000463662.5:120584-ENST00000399143.9:143579|1746
GTAFCACGRPPAPSPCAHLTCSR
>FUSION-ENST00000463662.5:120584-ENST00000399143.9:143579|4031
MNFSAEEGEMSGR
>FUSION-ENST00000463662.5:120584-ENST00000399143.9:143579|4088
VEGSWVWWR
>FUSION-ENST00000463662.5:120584-ENST00000399143.9:143579|3572
KSFQTMQQVL
>FUSION-ENST00000463662.5:120584-ENST00000399143.9:143579|709
TAAKQSVR
>FUSION-ENST00000463662.5:120584-ENST00000399143.9:143579|1914
ATGRRGEPCEGPR
>ENST00000568975.5|SNV-42528-C-T|1
GCSFLTGPVVDPEPLW
>FUSION-ENST00000463662.5:120584-ENST00000399143.9:143579|4091
RVEGSWVWWR
>FUSION-ENST00000463662.5:120584-ENST00000399143.9:143579|5141
EQHSCLTRA
>FUSION-ENST00000463662.5:120584-ENST00000399143.9:143579|1114
GGCQLKK
>ENST00000336078.8|SNV-118969-T-C|2
ETTDATNEEETEIKEDTK
>FUSION-ENST00000463662.5:120584-ENST00000399143.9:143579|4905
SFPRLPR
>FUSION-ENST00000463662.5:120584-ENST00000399143.9:143579|2783
GWMEGVCGER
>FUSION-ENST00000463662.5:120584-ENST00000399143.9:143579|2781
GWMEGVCGERTGWMEGVCGER
>FUSION-ENST00000463662.5:120584-ENST00000399143.9:143579|2871
MEGVCAERGR
>FUSION-ENST00000463662.5:120584-ENST00000399143.9:143579|3089
NIYDLALYRK
>FUSION-ENST00000463662.5:120584-ENST00000399143.9:143579|4598
GMDVLMVSDLS
>FUSION-ENST00000463662.5:120584-ENST00000399143.9:143579|2049
RGVDQGGASILWPEQACSTDAVC
>FUSION-ENST00000463662.5:120584-ENST00000399143.9:143579|1146
LPINRQR
>FUSION-ENST00000463662.5:120584-ENST00000399143.9:143579|4203
MLHPACEAHSRPSAR
>FUSION-ENST00000463662.5:120584-ENST00000399143.9:143579|4706
MWPRPGSPAWR
>FUSION-ENST00000463662.5:120584-ENST00000399143.9:143579|1041
LQQVLQICLRSLMK
>FUSION-ENST00000463662.5:120584-ENST00000399143.9:143579|3566
IFIIQPK
>FUSION-ENST00000463662.5:120584-ENST00000399143.9:143579|1299
AAADGAGCR
>ENST00000507518.5|INDEL-50684-T-TT|1
IFIPSSIAFFNNIGKDPS
>FUSION-ENST00000463662.5:120584-ENST00000399143.9:143579|482
SSRDLLDVLLTTVSNNVSW
>FUSION-ENST00000463662.5:120584-ENST00000399143.9:143579|5021
FQINIKKPQLCCFYF
>FUSION-ENST00000463662.5:120584-ENST00000399143.9:143579|1286
VAGLLTTLEEQSCRK
>FUSION-ENST00000463662.5:120584-ENST00000399143.9:143579|1475
MVNQNGLHR
>FUSION-ENST00000463662.5:120584-ENST00000399143.9:143579|1057
KPNSLLADNGENFSGLDR
>FUSION-ENST00000463662.5:120584-ENST00000399143.9:143579|1166
DMSCKQCFADF
>FUSION-ENST00000463662.5:120584-ENST00000399143.9:143579|156
MESRCVAQVVVQWHNLSSLQPPPPR
>ENST00000366923.8|SNV-14082-G-A|3
RWFGFLETQQAFQSVGTKWDVSTTK
>FUSION-ENST00000463662.5:120584-ENST00000399143.9:143579|799
MGSSYHRR
>FUSION-ENST00000463662.5:120584-ENST00000399143.9:143579|4020
VVVGGVYGDGGDGGGRGCGWGWW
>FUSION-ENST00000463662.5:120584-ENST00000399143.9:143579|5155
SKFQEFYFIPAIAELRFTSHR
>FUSION-ENST00000463662.5:120584-ENST00000399143.9:143579|3744
LWVLGGGIFCRLHRPYGAGLCVYVR
>FUSION-ENST00000463662.5:120584-ENST00000399143.9:143579|4882
MVTWLRK
>FUSION-ENST00000463662.5:120584-ENST00000399143.9:143579|2311
RGTAAPIWRSLWGLR
>FUSION-ENST00000463662.5:120584-ENST00000399143.9:143579|691
CPKLPGQQAPCAR
>FUSION-ENST00000463662.5:120584-ENST00000399143.9:143579|2877
VCVSREDGLDGGCVER
>FUSION-ENST00000463662.5:120584-ENST00000399143.9:143579|4174
AHSRPSARSVR
>FUSION-ENST00000463662.5:120584-ENST00000399143.9:143579|4340
GGVARRGGVAR
>FUSION-ENST00000463662.5:120584-ENST00000399143.9:143579|4984
EFSSSLLNFRNSPR
>FUSION-ENST00000463662.5:120584-ENST00000399143.9:143579|948
TLRGSRLAWR
>FUSION-ENST00000463662.5:120584-ENST00000399143.9:143579|1793
GLLCLWALPFARLLPGLR
>FUSION-ENST00000463662.5:120584-ENST00000399143.9:143579|229
LARLLSNS
>ENST00000370010.6|SNV-101556-A-T|4
TKSENGLQNESLSSTLHTDGLSK
>FUSION-ENST00000463662.5:120584-ENST00000399143.9:143579|2854
EDGLDGGCVCARR
>ENST00000265104.4|SNV-216990-C-T|2
CLLLIRSWCPDR
>FUSION-ENST00000463662.5:120584-ENST00000399143.9:143579|1876
MPQPFPVTDTK
>FUSION-ENST00000463662.5:120584-ENST00000399143.9:143579|3501
KGECGAGR
>FUSION-ENST00000463662.5:120584-ENST00000399143.9:143579|4975
MSVCPSLLMCLMSVHMPASAHTTS
>ENST00000563304.5|SNV-13697-C-A|6
MPVFQAKAVR
>FUSION-ENST00000478754.5:120584-ENST00000399143.9:143579|2
ATWPDGPGVETCR
>FUSION-ENST00000463662.5:120584-ENST00000399143.9:143579|322
MYVRYVRLHSCVHVSGR
>FUSION-ENST00000463662.5:120584-ENST00000399143.9:143579|3977
TVVGYRCWGRVAGDGGDM
>FUSION-ENST00000463662.5:120584-ENST00000399143.9:143579|1264
SLSGDEYLCTRIANYVTNK
>FUSION-ENST00000463662.5:120584-ENST00000399143.9:143579|4945
MWTDPREPR
>FUSION-ENST00000463662.5:120584-ENST00000399143.9:143579|1516
ICAFISISFIILKIPR
>FUSION-ENST00000463662.5:120584-ENST00000399143.9:143579|356
MGKREMLVK
>FUSION-ENST00000463662.5:120584-ENST00000399143.9:143579|1191
LLDFCGFSPNIALCFACL
>FUSION-ENST00000463662.5:120584-ENST00000399143.9:143579|2362
MVIHNFLFTDFEK
>FUSION-ENST00000463662.5:120584-ENST00000399143.9:143579|406
MQFSGALWSCLTLSCVHR
>FUSION-ENST00000463662.5:120584-ENST00000399143.9:143579|4444
MILPLGCGLLSLIYHKL
>FUSION-ENST00000463662.5:120584-ENST00000399143.9:143579|4649
GGIPSALTTLDFVGIQR
>FUSION-ENST00000463662.5:120584-ENST00000399143.9:143579|1565
ECGVHSSHEGKDR
>FUSION-ENST00000463662.5:120584-ENST00000399143.9:143579|2033
VHIGRQDHGWLWACLVYKLGGRPR
>ENST00000366794.10|SNV-33743-G-A|1
EAVKKLTVNPGTK
>FUSION-ENST00000463662.5:120584-ENST00000399143.9:143579|415
MATGMSAGRVR
>FUSION-ENST00000463662.5:120584-ENST00000399143.9:143579|3886
FKICHCLLYVLSVK
>FUSION-ENST00000463662.5:120584-ENST00000399143.9:143579|424
LSQPSPER
>FUSION-ENST00000463662.5:120584-ENST00000399143.9:143579|4623
SIVDLCPEATR
>ENST00000572221.5|SNV-8467-G-T|7
GMQPWDPVSQSTRWQSPLRTGQH
>FUSION-ENST00000463662.5:120584-ENST00000399143.9:143579|3721
WLTYLSFVLGTLQFSSAILK
>FUSION-ENST00000463662.5:120584-ENST00000399143.9:143579|2784
MGWMEGVCGER
>FUSION-ENST00000463662.5:120584-ENST00000399143.9:143579|3715
MWWCNFFANHQIWFK
>ENST00000359088.9|MNV-14136-CC-C|7
SRTRCPTQHR
>FUSION-ENST00000463662.5:120584-ENST00000399143.9:143579|101
MMVFKTK
>FUSION-ENST00000463662.5:120584-ENST00000399143.9:143579|4720
IFGVVLTAGPCREPRAWPSR
>FUSION-ENST00000463662.5:120584-ENST00000399143.9:143579|4495
CPPGPGR
>FUSION-ENST00000463662.5:120584-ENST00000399143.9:143579|1046
MEKLQQVLQICLRSLMK
>FUSION-ENST00000463662.5:120584-ENST00000399143.9:143579|4682
MSLVQCLGR
>FUSION-ENST00000463662.5:120584-ENST00000399143.9:143579|2459
MERGWAGWRVYVWK
>FUSION-ENST00000463662.5:120584-ENST00000399143.9:143579|4206
SAPCALLGLHAPPRVRGTQ
>FUSION-ENST00000463662.5:120584-ENST00000399143.9:143579|3985
MAVVMTVVGYRCWGR
>FUSION-ENST00000463662.5:120584-ENST00000399143.9:143579|2232
AHGLFCTSIL
>ENST00000397417.6|SNV-28732-C-A|4
AGGDLRDFWSR
>FUSION-ENST00000463662.5:120584-ENST00000399143.9:143579|3515
MGRQTQSKQFTQSDSDK
>FUSION-ENST00000463662.5:120584-ENST00000399143.9:143579|4759
ATVDRMLVLSEDPTSFSPHLLRSGR
>FUSION-ENST00000463662.5:120584-ENST00000399143.9:143579|4269
MWPLLCAR
>FUSION-ENST00000463662.5:120584-ENST00000399143.9:143579|2318
MALGRSLRLR
>ENST00000379416.4|MNV-50520-AC-A|11
VGFMKTGK
>FUSION-ENST00000463662.5:120584-ENST00000399143.9:143579|4793
VGAGQWR
>ENST00000357997.10|SNV-31809-G-A|2
TLADKRPK
>FUSION-ENST00000463662.5:120584-ENST00000399143.9:143579|859
MPASTRFILQPMDQGVISTFK
>FUSION-ENST00000463662.5:120584-ENST00000399143.9:143579|244
LFVFFCMIQLFFLPFK
>ENST00000570001.5|MNV-23771-AAAG-A|4
MESSYPEIFQAHSRAVGK
>ENST00000504926.5|INDEL-101015-T-TCT|3
AAWPVSKLRPIRFTLSQTTLPALP
>FUSION-ENST00000463662.5:120584-ENST00000399143.9:143579|4825
MTTEQLNSSGSASLGTAVSWK
>FUSION-ENST00000463662.5:120584-ENST00000399143.9:143579|831
GLHSAQPEP
>ENST00000495210.1|MNV-32715-GA-G|1
HLKKSGNSG
>ENST00000405223.6|SNV-89149-A-G|2
KPVDEVCYPHIILSLSIPKAK
>FUSION-ENST00000463662.5:120584-ENST00000399143.9:143579|1604
CQCIGSR
>FUSION-ENST00000463662.5:120584-ENST00000399143.9:143579|5213
AFFTRQQERESK
>FUSION-ENST00000463662.5:120584-ENST00000399143.9:143579|484
PTVFPEPQAHSLLSNVCSFVHFFG
>FUSION-ENST00000463662.5:120584-ENST00000399143.9:143579|2086
WSGTAACAVRR
>FUSION-ENST00000463662.5:120584-ENST00000399143.9:143579|5065
MHLHESK
>ENST00000372544.6|SNV-270-A-T|2
AGSLGPRSWIQK
>FUSION-ENST00000463662.5:120584-ENST00000399143.9:143579|4384
MIKLSPLCHWPFPLR
>ENST00000370649.3|SNV-89289-G-T|3
DNKSPLHLVQMPPVIVETSRSHQR
>ENST00000645571.1|SNV-91481-C-G|3
VLMTVGINFWNEN
>FUSION-ENST00000463662.5:120584-ENST00000399143.9:143579|3487
HPPTALRISLLKPSSRR
>ENST00000624204.3|SNV-89534-T-G|2
EVDECRPRK
>ENST00000452953.5|SNV-163394-A-T|6
PPMPFRKCCNPDVASGPGK
>FUSION-ENST00000463662.5:120584-ENST00000399143.9:143579|1120
MLIWSLFSIK
>FUSION-ENST00000463662.5:120584-ENST00000399143.9:143579|75
LRQNNMRDR
>FUSION-ENST00000463662.5:120584-ENST00000399143.9:143579|765
CRNFIVI
>ENST00000515333.1|SNV-2984-C-G|4
MLQYGTAGFRTK
>FUSION-ENST00000463662.5:120584-ENST00000399143.9:143579|4190
AQNPQLTHALFLCV
>FUSION-ENST00000463662.5:120584-ENST00000399143.9:143579|3584
TMSSDEVAWVILR
>ENST00000636043.1|SNV-17530-C-A|1
TPEKPTLYSEKTI
>FUSION-ENST00000463662.5:120584-ENST00000399143.9:143579|2268
MENSSTFLTEQSMCGRR
>FUSION-ENST00000463662.5:120584-ENST00000399143.9:143579|4972
CLMSVHMPASAHTTS
>FUSION-ENST00000463662.5:120584-ENST00000399143.9:143579|4007
VGMGAMLVMMMVVWTEVVK
>FUSION-ENST00000463662.5:120584-ENST00000399143.9:143579|4594
FYNFYHPERLSSSVTR
>FUSION-ENST00000463662.5:120584-ENST00000399143.9:143579|5117
FSSHCLRK
>FUSION-ENST00000463662.5:120584-ENST00000399143.9:143579|4106
VVMMIMVVAITVVEWG
>FUSION-ENST00000463662.5:120584-ENST00000399143.9:143579|763
IAMIECDD
>FUSION-ENST00000463662.5:120584-ENST00000399143.9:143579|4765
NVDMLQSR
>FUSION-ENST00000463662.5:120584-ENST00000399143.9:143579|2733
MEVVHGERMGWMEGVCVER
>ENST00000367409.9|SNV-16687-G-C|2
LAMFILNR
>FUSION-ENST00000463662.5:120584-ENST00000399143.9:143579|1531
SRGGRASSSSSCTGGSWK
>FUSION-ENST00000463662.5:120584-ENST00000399143.9:143579|2693
EDGLDGGCMCGK
>FUSION-ENST00000463662.5:120584-ENST00000399143.9:143579|3324
LHTSLGNLRVPVK
>ENST00000524111.5|SNV-22448-C-T|2
MTADQLLEFFKQVGEVKFVR
>ENST00000264158.13|SNV-110558-G-A|5
LKEIIHQITNVEALIAR
>FUSION-ENST00000463662.5:120584-ENST00000399143.9:143579|2909
VCAERGWAGWR
>ENST00000463562.1|SNV-17875-G-C|5
LWCPGLCIR
>FUSION-ENST00000463662.5:120584-ENST00000399143.9:143579|3355
NLMQTQRNLRAR
>FUSION-ENST00000463662.5:120584-ENST00000399143.9:143579|4083
MGMVVMVVVGGVYGDGGEDGGR
>FUSION-ENST00000463662.5:120584-ENST00000399143.9:143579|4098
MVVMVVVGGGDDGR
>FUSION-ENST00000463662.5:120584-ENST00000399143.9:143579|3347
DQIEFWSFDILK
>FUSION-ENST00000463662.5:120584-ENST00000399143.9:143579|4411
EENSMKYQFT
>FUSION-ENST00000463662.5:120584-ENST00000399143.9:143579|2391
MAWIEGVCVQRR
>FUSION-ENST00000463662.5:120584-ENST00000399143.9:143579|1894
MNFLEHGER
>ENST00000315765.10|SNV-72149-C-T|2
YGDIFMNRTENWIGSQYK
>FUSION-ENST00000463662.5:120584-ENST00000399143.9:143579|1089
MLHLHLRK
>ENST00000379416.4|MNV-50520-AC-A|4
WTTSAMWGTPRISLR
>FUSION-ENST00000463662.5:120584-ENST00000399143.9:143579|50
VRYFVIEFVAILLGRLVDIEIAR
>FUSION-ENST00000463662.5:120584-ENST00000399143.9:143579|3332
MNHLFHSSGWPLRFLTILR
>ENST00000269033.7|INDEL-299403-A-AA|3
ANDKKTDNQPLL
>FUSION-ENST00000463662.5:120584-ENST00000399143.9:143579|855
FILQPMDQGVISTFKSYYLR
>FUSION-ENST00000463662.5:120584-ENST00000399143.9:143579|2063
EKQVAGKEMPAR
>FUSION-ENST00000463662.5:120584-ENST00000399143.9:143579|1535
DESPEGGR
>FUSION-ENST00000463662.5:120584-ENST00000399143.9:143579|4241
AAVPLGGAERSR
>FUSION-ENST00000463662.5:120584-ENST00000399143.9:143579|3856
MPQPPKKQCNLSLR
>FUSION-ENST00000463662.5:120584-ENST00000399143.9:143579|700
PPPAPHHRSLKPLRAK
>FUSION-ENST00000463662.5:120584-ENST00000399143.9:143579|2672
EWPGWRVYVCR
>FUSION-ENST00000463662.5:120584-ENST00000399143.9:143579|603
TGAHLQGQQPNSLCATQGTVCR
>FUSION-ENST00000463662.5:120584-ENST00000399143.9:143579|4708
LWEPGSAAFQVVTAPVRR
>FUSION-ENST00000463662.5:120584-ENST00000399143.9:143579|3326
VQTIDLVIQPQLSALEFALCQAR
>FUSION-ENST00000463662.5:120584-ENST00000399143.9:143579|3340
SLVWDFTGLNYMKLLKFDPF
>FUSION-ENST00000463662.5:120584-ENST00000399143.9:143579|2746
EDKLYGGCVCVERTCR
>FUSION-ENST00000463662.5:120584-ENST00000399143.9:143579|2557
GWAGWRVCRER
>ENST00000261637.5|SNV-86491-C-T|2
LPSQSCLLLPPTPVRGGQK
>ENST00000528637.5|SNV-158600-G-T|4
MVSETSTAGTASTLEANPGPK
>FUSION-ENST00000463662.5:120584-ENST00000399143.9:143579|1315
GLAGHRLK
>FUSION-ENST00000463662.5:120584-ENST00000399143.9:143579|4617
LKELFTLISEGD
>FUSION-ENST00000463662.5:120584-ENST00000399143.9:143579|4120
MNLQHQV
>FUSION-ENST00000463662.5:120584-ENST00000399143.9:143579|636
SPRQGIVRPLAGLTGATIHAHK
>FUSION-ENST00000463662.5:120584-ENST00000399143.9:143579|41
MFFYVLTQYIIFLCSSLVIN
>FUSION-ENST00000463662.5:120584-ENST00000399143.9:143579|5147
LQVPALIRK
>FUSION-ENST00000463662.5:120584-ENST00000399143.9:143579|4185
MRSWGSVLHPTCK
>FUSION-ENST00000463662.5:120584-ENST00000399143.9:143579|4454
VSFPFSVQMLK
>FUSION-ENST00000463662.5:120584-ENST00000399143.9:143579|2078
CPSGKTHYKD
>ENST00000357503.3|SNV-1442-G-T|4
ALQRSVFGQPAAVSR
>FUSION-ENST00000463662.5:120584-ENST00000399143.9:143579|2624
MEGMWREDGLDGGCVER
>ENST00000335524.7|SNV-1767-G-A|1
IAHDLQLLLLQHLWLGR
>FUSION-ENST00000463662.5:120584-ENST00000399143.9:143579|2506
MGWMEGVCLNISSRTQVKAR
>FUSION-ENST00000463662.5:120584-ENST00000399143.9:143579|3471
MDPAVCQQRAK
>FUSION-ENST00000463662.5:120584-ENST00000399143.9:143579|2556
MGWMEGVCLER
>FUSION-ENST00000463662.5:120584-ENST00000399143.9:143579|4814
MSETHCQVVLK
>FUSION-ENST00000463662.5:120584-ENST00000399143.9:143579|4686
HCLSTGPLPGR
>FUSION-ENST00000463662.5:120584-ENST00000399143.9:143579|3509
EKQPTEK
>FUSION-ENST00000463662.5:120584-ENST00000399143.9:143579|3463
TVSRVVYCVHGAGK
>FUSION-ENST00000463662.5:120584-ENST00000399143.9:143579|3519
LMGRQTQSK
>FUSION-ENST00000463662.5:120584-ENST00000399143.9:143579|1340
LLFLILLMLR
>FUSION-ENST00000463662.5:120584-ENST00000399143.9:143579|1271
SNIFHERK
>FUSION-ENST00000463662.5:120584-ENST00000399143.9:143579|2831
MEGVCVQGEDGLDGGR
>FUSION-ENST00000463662.5:120584-ENST00000399143.9:143579|2413
GWMEGVYVERGWAGWKACV
>FUSION-ENST00000463662.5:120584-ENST00000399143.9:143579|1796
CPPYLQPCRGLLCLWALPFAR
>FUSION-ENST00000463662.5:120584-ENST00000399143.9:143579|4055
KILNILVK
>FUSION-ENST00000463662.5:120584-ENST00000399143.9:143579|5050
MIYPLHPPKALGLQL
>FUSION-ENST00000463662.5:120584-ENST00000399143.9:143579|3117
MASRLGR
>FUSION-ENST00000463662.5:120584-ENST00000399143.9:143579|3657
MYILNSK
>ENST00000490487.1|SNV-15210-T-A|1
ASSPAWCPPQEVTVLMTTLTKLASR
>FUSION-ENST00000463662.5:120584-ENST00000399143.9:143579|1862
AGVLGRFVHSQWLQLALALS
>FUSION-ENST00000463662.5:120584-ENST00000399143.9:143579|1947
GERAFRIVVNELSGAW
>FUSION-ENST00000463662.5:120584-ENST00000399143.9:143579|3126
MAVSACCR
>ENST00000575815.5|SNV-24956-G-T|2
ISFPSYSAGRDQEESPDLG
>ENST00000483771.5|SNV-27932-G-T|14
MRWSAGESGIASHR
>FUSION-ENST00000463662.5:120584-ENST00000399143.9:143579|1294
VLGAAGKNMVAGLLTTLEEQSCRK
>FUSION-ENST00000463662.5:120584-ENST00000399143.9:143579|2012
IPWSLSSVLGLPLPFSHR
>FUSION-ENST00000463662.5:120584-ENST00000399143.9:143579|4416
EIVHWGHFGER
>FUSION-ENST00000463662.5:120584-ENST00000399143.9:143579|980
MASECSMK
>ENST00000265104.4|SNV-216990-C-T|4
SLDCFRCLLLIR
>FUSION-ENST00000463662.5:120584-ENST00000399143.9:143579|3748
EVWTGLFNLHSHR
>FUSION-ENST00000463662.5:120584-ENST00000399143.9:143579|5004
MSVCTCLCLHR
>FUSION-ENST00000463662.5:120584-ENST00000399143.9:143579|4167
MVVGVCMGMVVR
>ENST00000344922.10|MNV-32715-GA-G|1
FWMTQLKIFVLC
>ENST00000494000.1|SNV-295505-G-A|2
EYVLLLLLLFFFFFSFDRFLK
>ENST00000615606.4|SNV-16055-A-G|6
APIRRPISAEGAIMNPASK
>FUSION-ENST00000463662.5:120584-ENST00000399143.9:143579|2632
GWMEGMCIERGWLDGGCV
>FUSION-ENST00000463662.5:120584-ENST00000399143.9:143579|352
EMLVKGYKVSVK
>ENST00000531787.5|SNV-37272-A-T|1
DEVLQSAIVQPSQMQTK
>ENST00000357495.4|SNV-361-C-T|1
LGAHLTVKKIFVGGIK
>FUSION-ENST00000463662.5:120584-ENST00000399143.9:143579|3217
MGGESSDSGWIECGWGFLPSWRAR
>ENST00000345136.7|SNV-60558-A-T|2
VSSSQVVPK
>FUSION-ENST00000463662.5:120584-ENST00000399143.9:143579|4680
MSLVQCLGRR
>FUSION-ENST00000463662.5:120584-ENST00000399143.9:143579|4587
FFFFKEKIR
>ENST00000544014.1|SNV-16439-C-A|5
KTPPTTRPPPTTTPEPTAMR
>FUSION-ENST00000463662.5:120584-ENST00000399143.9:143579|4296
LNILNTFLLSVFR
>FUSION-ENST00000463662.5:120584-ENST00000399143.9:143579|3680
AGAAGSGETLAGAAG
>FUSION-ENST00000463662.5:120584-ENST00000399143.9:143579|3476
QRKESVVLGG
>ENST00000361328.7|SNV-18846-C-T|2
SSHPPGTCPFYEELEALVRVRTAIR
>FUSION-ENST00000463662.5:120584-ENST00000399143.9:143579|965
MIKLSEEGK
>FUSION-ENST00000463662.5:120584-ENST00000399143.9:143579|3735
SLTKPTVIGIFLPR
>ENST00000477081.1|SNV-1934-G-A|2
MDIVAADDYRYKFHNSR
>FUSION-ENST00000463662.5:120584-ENST00000399143.9:143579|4804
HEAAVNRFVSELDLCTLQGRDSR
>FUSION-ENST00000463662.5:120584-ENST00000399143.9:143579|3855
PQPPKKQCNLSLR
>FUSION-ENST00000463662.5:120584-ENST00000399143.9:143579|1219
GHVWSRVSGDR
>FUSION-ENST00000463662.5:120584-ENST00000399143.9:143579|2880
EGVFVERMGWMEGVCAER
>FUSION-ENST00000463662.5:120584-ENST00000399143.9:143579|4909
ERCQHMSFPRLPR
>FUSION-ENST00000463662.5:120584-ENST00000399143.9:143579|914
HNILLSQSLIR
>FUSION-ENST00000463662.5:120584-ENST00000399143.9:143579|1655
MHQVGGSDEGTQERK
>FUSION-ENST00000463662.5:120584-ENST00000399143.9:143579|142
IRLPWPPKVLGLQA
>FUSION-ENST00000463662.5:120584-ENST00000399143.9:143579|2580
EDRLDGGCVCVGRMGWMEGVCLER
>ENST00000454349.7|INDEL-221681-C-CA|3
NGWGEEVDQTKKQQLGK
>FUSION-ENST00000463662.5:120584-ENST00000399143.9:143579|3205
KEARQSFSWSR
>FUSION-ENST00000463662.5:120584-ENST00000399143.9:143579|196
IRHVFFYHLERLR
>FUSION-ENST00000463662.5:120584-ENST00000399143.9:143579|964
IKLSEEGK
>FUSION-ENST00000463662.5:120584-ENST00000399143.9:143579|2523
GCMCAEK
>FUSION-ENST00000463662.5:120584-ENST00000399143.9:143579|926
SKASGFLR
>ENST00000618991.4|SNV-9871-C-T|1
GRPCKGSKTR
>FUSION-ENST00000463662.5:120584-ENST00000399143.9:143579|959
MLHQPAVSSSLSFLRPLCSLR
>FUSION-ENST00000463662.5:120584-ENST00000399143.9:143579|3396
LFDRVLARKPI
>FUSION-ENST00000463662.5:120584-ENST00000399143.9:143579|2411
EGVYVER
>FUSION-ENST00000463662.5:120584-ENST00000399143.9:143579|2652
EGVCVCVERMGWMAGVCAGR
>ENST00000409261.6|SNV-438389-C-T|5
TSEGAMHEKLIHELEEERYLR
>ENST00000282026.2|SNV-2353-A-T|3
IRNWLSLERFQDHCWELR
>FUSION-ENST00000463662.5:120584-ENST00000399143.9:143579|342
GRNEFQRSIGCLADHS
>FUSION-ENST00000463662.5:120584-ENST00000399143.9:143579|1029
TLNNRYSVSMKYPYI
>FUSION-ENST00000463662.5:120584-ENST00000399143.9:143579|2270
MENSSTFLTEQSMCGR
>FUSION-ENST00000463662.5:120584-ENST00000399143.9:143579|2039
MGNVNWVLLTHPTGFK
>FUSION-ENST00000463662.5:120584-ENST00000399143.9:143579|4555
FSLIYWLWR
>FUSION-ENST00000463662.5:120584-ENST00000399143.9:143579|3419
KSLCCVFVGYFLAPDNLAL
>FUSION-ENST00000463662.5:120584-ENST00000399143.9:143579|2838
EGVCRER
>FUSION-ENST00000463662.5:120584-ENST00000399143.9:143579|692
MIECDDD
>FUSION-ENST00000463662.5:120584-ENST00000399143.9:143579|4142
MVVGGVYGDGGDGGRGCVWGWW
>FUSION-ENST00000463662.5:120584-ENST00000399143.9:143579|1826
VCSLPVAAAGIGSQLGR
>FUSION-ENST00000463662.5:120584-ENST00000399143.9:143579|5210
ESKVGRATHLQTTR
>FUSION-ENST00000463662.5:120584-ENST00000399143.9:143579|5085
IVKKTFLELVEGGVVAQ
>FUSION-ENST00000463662.5:120584-ENST00000399143.9:143579|30
MALPSGPR
>FUSION-ENST00000463662.5:120584-ENST00000399143.9:143579|871
LIYHSEKPRPLK
>FUSION-ENST00000463662.5:120584-ENST00000399143.9:143579|5260
WKLYVVGSSR
>ENST00000458420.7|SNV-623562-T-C|6
ITLRGTDHFR
>ENST00000480050.1|SNV-24477-C-A|9
LFFNGLLK
>FUSION-ENST00000463662.5:120584-ENST00000399143.9:143579|4062
MGMVVMVVVGGVDGGWW
>ENST00000254090.9|SNV-52859-A-G|4
TLPSQSEMMAEISKAQGEIDKR
>FUSION-ENST00000463662.5:120584-ENST00000399143.9:143579|1408
MCIHFHLIYYFK
>FUSION-ENST00000463662.5:120584-ENST00000399143.9:143579|3245
TTDKMGPGEAIDVI
>FUSION-ENST00000463662.5:120584-ENST00000399143.9:143579|4219
SLVAWLASVLQPTLWFVT
>FUSION-ENST00000463662.5:120584-ENST00000399143.9:143579|485
MPTVFPEPQAHSLLSNVCSFVHFFG
>FUSION-ENST00000463662.5:120584-ENST00000399143.9:143579|847
SYYLRNTCLK
>FUSION-ENST00000463662.5:120584-ENST00000399143.9:143579|833
LLLKDEQSK
>ENST00000508163.1|INDEL-4706-T-TT|16
IFIPSSIAFFNNIGK
>ENST00000563304.5|SNV-13697-C-A|9
SIKSIAGR
>FUSION-ENST00000463662.5:120584-ENST00000399143.9:143579|369
MQNLKILK
>FUSION-ENST00000463662.5:120584-ENST00000399143.9:143579|3383
TNHPLPLVTLFLSYCVILSP
>FUSION-ENST00000463662.5:120584-ENST00000399143.9:143579|998
SVGDVAIGVDSRRVCQSGSR
>FUSION-ENST00000463662.5:120584-ENST00000399143.9:143579|1953
LSSVPGHAPSDAAMSDR
>ENST00000575815.5|SNV-24956-G-T|3
EAKISFPSYSAGRDQEESPDLG
>FUSION-ENST00000463662.5:120584-ENST00000399143.9:143579|994
VCQSGSRNHSR
>FUSION-ENST00000463662.5:120584-ENST00000399143.9:143579|1345
MLIFKNYLLK
>FUSION-ENST00000463662.5:120584-ENST00000399143.9:143579|3318
MKNTQKPVLLELALSGVHRFTR
>FUSION-ENST00000463662.5:120584-ENST00000399143.9:143579|1497
MGVGMVLGFS
>ENST00000234590.10|SNV-17773-A-G|6
LAKYNQLLRIEEGLGSK
>FUSION-ENST00000463662.5:120584-ENST00000399143.9:143579|136
MPGHCFISLIVSF
>FUSION-ENST00000463662.5:120584-ENST00000399143.9:143579|4580
ERNCNIRLAYLPISESPER
>FUSION-ENST00000463662.5:120584-ENST00000399143.9:143579|3694
LDISCCSVFK
>FUSION-ENST00000463662.5:120584-ENST00000399143.9:143579|4745
QDDIWGGPDR
>FUSION-ENST00000463662.5:120584-ENST00000399143.9:143579|3682
MPSTSGLGPGDIR
>FUSION-ENST00000463662.5:120584-ENST00000399143.9:143579|120
MLNLIFKK
>FUSION-ENST00000463662.5:120584-ENST00000399143.9:143579|3666
FFLGLVWLCCVWETPR
>ENST00000523207.2|SNV-400292-G-A|1
VNFKKNR
>ENST00000233242.5|SNV-35952-G-T|6
NEIKTLLKSGHIAWTSSGK
>ENST00000335500.8|SNV-102160-C-G|1
SLIALDWPRLLG
>FUSION-ENST00000463662.5:120584-ENST00000399143.9:143579|2516
LDGGCVQR
>FUSION-ENST00000463662.5:120584-ENST00000399143.9:143579|1095
CFGVILLR
>FUSION-ENST00000463662.5:120584-ENST00000399143.9:143579|1631
TLQWLFPGQRSCR
>FUSION-ENST00000463662.5:120584-ENST00000399143.9:143579|194
HVFFYHLERLR
>ENST00000278612.9|SNV-49361-C-T|2
LSDSSEVHK
>FUSION-ENST00000463662.5:120584-ENST00000399143.9:143579|3101
MPRAGWAVCGCR
>ENST00000282026.2|SNV-2353-A-T|1
NWLSLERFQDHCWELR
>FUSION-ENST00000463662.5:120584-ENST00000399143.9:143579|1177
QVWGRVGGDR
>FUSION-ENST00000463662.5:120584-ENST00000399143.9:143579|1304
MGHCAPKPAGR
>FUSION-ENST00000463662.5:120584-ENST00000399143.9:143579|3821
EPPTTASCEWSPLHPGTGAAAHTS
>FUSION-ENST00000463662.5:120584-ENST00000399143.9:143579|1141
MIFTSRCFIIFFK
>FUSION-ENST00000463662.5:120584-ENST00000399143.9:143579|1932
MPPRQDAPCDNLTYSRLGPR
>ENST00000397417.6|SNV-28732-C-A|2
DFWSRDTECR
>FUSION-ENST00000463662.5:120584-ENST00000399143.9:143579|3095
AKNIYDLALYRK
>FUSION-ENST00000463662.5:120584-ENST00000399143.9:143579|4422
ELSLGREAAWCR
>FUSION-ENST00000463662.5:120584-ENST00000399143.9:143579|2323
LWHGGCMALGR
>FUSION-ENST00000463662.5:120584-ENST00000399143.9:143579|569
HCHSPRTR
>ENST00000342526.8|SNV-174519-C-T|1
VQFHHLFSIWTTFWATLGFFNK
>FUSION-ENST00000463662.5:120584-ENST00000399143.9:143579|3223
THPGHLITFEK
>FUSION-ENST00000463662.5:120584-ENST00000399143.9:143579|379
DHVVTPTGLSTKSTLHAFYH
>FUSION-ENST00000463662.5:120584-ENST00000399143.9:143579|2482
VCVERGWPG
>FUSION-ENST00000463662.5:120584-ENST00000399143.9:143579|4220
AGLVLLR
>FUSION-ENST00000463662.5:120584-ENST00000399143.9:143579|4918
VWWVGSDPGNPG
>FUSION-ENST00000463662.5:120584-ENST00000399143.9:143579|1277
LAVVYLLHVIRK
>ENST00000425217.5|SNV-413800-C-T|2
YSDLHISQTLLKTNK
>FUSION-ENST00000463662.5:120584-ENST00000399143.9:143579|3842
AIGWRVSFVCQHESDR
>FUSION-ENST00000463662.5:120584-ENST00000399143.9:143579|5109
LKQSSHLSLSTSWDHR
>FUSION-ENST00000463662.5:120584-ENST00000399143.9:143579|866
NDAKCTLPSLCK
>FUSION-ENST00000463662.5:120584-ENST00000399143.9:143579|1334
LRVVFLIK
>FUSION-ENST00000463662.5:120584-ENST00000399143.9:143579|3725
YTMGHDQIGSFGITK
>FUSION-ENST00000463662.5:120584-ENST00000399143.9:143579|4603
MKFYNFYHPERLSSSVTR
>FUSION-ENST00000463662.5:120584-ENST00000399143.9:143579|2677
MEVCVER
>ENST00000261609.13|SNV-66190-G-A|2
ALSALLPCAVSDNEVNISPGR
>FUSION-ENST00000463662.5:120584-ENST00000399143.9:143579|1824
WSHSWNTYSRLPHVLR
>FUSION-ENST00000463662.5:120584-ENST00000399143.9:143579|863
CTLPSLCKWNNK
>FUSION-ENST00000463662.5:120584-ENST00000399143.9:143579|2463
TLFALWISSK
>FUSION-ENST00000463662.5:120584-ENST00000399143.9:143579|3488
HPPTALRISLLKPSSR
>FUSION-ENST00000463662.5:120584-ENST00000399143.9:143579|3979
TVVGYRCWGR
>FUSION-ENST00000463662.5:120584-ENST00000399143.9:143579|2591
AGWRVCVER
>FUSION-ENST00000463662.5:120584-ENST00000399143.9:143579|4186
RLFLWAGAADSKIK
>FUSION-ENST00000463662.5:120584-ENST00000399143.9:143579|2299
GLRCPWGLVQSWLMGPSLK
>FUSION-ENST00000463662.5:120584-ENST00000399143.9:143579|4538
FCRDFAK
>FUSION-ENST00000463662.5:120584-ENST00000399143.9:143579|4498
MHFPLDLCTK
>ENST00000455990.5|SNV-394-G-C|1
LPLCDSLMISLQTFNTASPCQDVK
>FUSION-ENST00000463662.5:120584-ENST00000399143.9:143579|5225
SSSEGPAFHMEGSMACG
>ENST00000357444.10|SNV-234621-C-T|2
GLFTLVK
>FUSION-ENST00000463662.5:120584-ENST00000399143.9:143579|865
NDAKCTLPSLCKWNNK
>ENST00000359088.9|MNV-14136-CC-C|12
SRHPQGQGGQPSMQSQCQR
>FUSION-ENST00000463662.5:120584-ENST00000399143.9:143579|1298
HPALCGGPR
>FUSION-ENST00000463662.5:120584-ENST00000399143.9:143579|1723
TNETETAIWVCLCTRWEGVTREHK
>FUSION-ENST00000463662.5:120584-ENST00000399143.9:143579|1918
TPPHQDATPSGCTLRQPYLQQTR
>ENST00000457545.7|SNV-22507-T-G|3
TGDDVFPK
>FUSION-ENST00000463662.5:120584-ENST00000399143.9:143579|1664
IFGIFHIVT
>FUSION-ENST00000463662.5:120584-ENST00000399143.9:143579|2779
EGVCGER
>FUSION-ENST00000463662.5:120584-ENST00000399143.9:143579|2976
TGWMEGVCV
>FUSION-ENST00000463662.5:120584-ENST00000399143.9:143579|1928
QDAPCDNLTYSRLGPRGGEGNPVR
>ENST00000478109.1|SNV-15180-T-G|4
MGGLAMACHDSFLKAVPSQK
>FUSION-ENST00000463662.5:120584-ENST00000399143.9:143579|1854
SSGQGTASKVR
>ENST00000515333.1|SNV-2984-C-G|3
LQYGTAGFRTK
>FUSION-ENST00000463662.5:120584-ENST00000399143.9:143579|4103
IMVVAITVVEWG
>FUSION-ENST00000463662.5:120584-ENST00000399143.9:143579|3653
YILNSKYRK
>FUSION-ENST00000463662.5:120584-ENST00000399143.9:143579|220
QWVHVMFCGLPR
>ENST00000435676.2|SNV-96556-G-C|3
MTVDIEVDPLQLLGQR
>ENST00000377516.6|SNV-558-C-T|1
LASCCLLFIGFLNSLLSLPLLDSR
>FUSION-ENST00000463662.5:120584-ENST00000399143.9:143579|1152
KGNFRAVDK
>FUSION-ENST00000463662.5:120584-ENST00000399143.9:143579|3188
QDKAEPGR
>FUSION-ENST00000463662.5:120584-ENST00000399143.9:143579|3556
WIPPSASR
>FUSION-ENST00000463662.5:120584-ENST00000399143.9:143579|1599
VSRLNMRE
>ENST00000457545.7|SNV-22507-T-G|2
TGDDVFPKDDK
>FUSION-ENST00000463662.5:120584-ENST00000399143.9:143579|2200
LVGSFLSDVSMEPEWK
>FUSION-ENST00000463662.5:120584-ENST00000399143.9:143579|1161
MILNLVFAPFLLLYYFRSYMLFFY
>FUSION-ENST00000463662.5:120584-ENST00000399143.9:143579|1584
ERASPEQNRPADVKIR
>FUSION-ENST00000463662.5:120584-ENST00000399143.9:143579|612
PLPLAVSFQGFR
>FUSION-ENST00000463662.5:120584-ENST00000399143.9:143579|3954
AENGYKFR
>FUSION-ENST00000463662.5:120584-ENST00000399143.9:143579|380
DHVVTPTGLSTK
>FUSION-ENST00000463662.5:120584-ENST00000399143.9:143579|3281
ANLIQGLSFPK
>ENST00000349945.7|SNV-90558-G-T|1
LEGHNEPVVLQVFVCNDSGR
>FUSION-ENST00000463662.5:120584-ENST00000399143.9:143579|1239
IRKGSSLVR
>FUSION-ENST00000463662.5:120584-ENST00000399143.9:143579|461
ALAAPCRVLGR
>FUSION-ENST00000463662.5:120584-ENST00000399143.9:143579|4981
NSPRGTLSISK
>FUSION-ENST00000463662.5:120584-ENST00000399143.9:143579|364
MIENGRPAQLCGK
>FUSION-ENST00000463662.5:120584-ENST00000399143.9:143579|1899
AFWSVVNELSGAW
>ENST00000328945.7|SNV-11614-A-G|1
NGDESLPCLPLHLHPDHYSRTK
>ENST00000330387.11|SNV-117069-A-G|1
EPYTASVVRSR
>FUSION-ENST00000463662.5:120584-ENST00000399143.9:143579|4226
ARGWRGWGR
>FUSION-ENST00000463662.5:120584-ENST00000399143.9:143579|3452
VGLSIHR
>FUSION-ENST00000463662.5:120584-ENST00000399143.9:143579|1533
DESPEGGRSRGGR
>FUSION-ENST00000463662.5:120584-ENST00000399143.9:143579|1626
MFSGNVHAHWISVNKSPAFLEGHR
>FUSION-ENST00000463662.5:120584-ENST00000399143.9:143579|3850
MGTDVAAGHSMCRVMDR
>FUSION-ENST00000463662.5:120584-ENST00000399143.9:143579|4662
VGPALQGLGTCSGFHSATCR
>ENST00000459771.5|SNV-89399-A-G|1
HEHHDVAEQYFQESMAHLR
>FUSION-ENST00000463662.5:120584-ENST00000399143.9:143579|4718
AWPSRQLSFLGPVVALSPWEPER
>FUSION-ENST00000463662.5:120584-ENST00000399143.9:143579|2534
VCVCGEDGLGGGCVWR
>FUSION-ENST00000463662.5:120584-ENST00000399143.9:143579|3072
EGTICVCREDRLDGGCVCVGR
>FUSION-ENST00000463662.5:120584-ENST00000399143.9:143579|5014
SVYTPASADTIS
>FUSION-ENST00000463662.5:120584-ENST00000399143.9:143579|925
SKASGFLRWNLLLVK
>ENST00000405223.6|SNV-89149-A-G|3
MKPVDEVCYPHIILSLSIPKAK
>FUSION-ENST00000463662.5:120584-ENST00000399143.9:143579|2340
VFGVCGVQIATIPFN
>FUSION-ENST00000463662.5:120584-ENST00000399143.9:143579|384
AWLAPEPR
>FUSION-ENST00000463662.5:120584-ENST00000399143.9:143579|2450
EDGLDGGVCGERMAWMEGVCVQR
>ENST00000223054.8|SNV-848-A-T|4
SGPRLLLTLYNPTGTALRFR
>FUSION-ENST00000463662.5:120584-ENST00000399143.9:143579|4013
MKSCQRGAPMTYGQR
>FUSION-ENST00000463662.5:120584-ENST00000399143.9:143579|5111
SNIFRLNPYIHLS
>FUSION-ENST00000463662.5:120584-ENST00000399143.9:143579|2080
EPWHTLNSWPNEFYRCPSGKTHYK
>FUSION-ENST00000463662.5:120584-ENST00000399143.9:143579|1744
RSSPCGRL
>FUSION-ENST00000463662.5:120584-ENST00000399143.9:143579|4723
MIFGVVLTAGPCREPR
>FUSION-ENST00000463662.5:120584-ENST00000399143.9:143579|3514
GRQTQSKQFTQSDSDK
>FUSION-ENST00000463662.5:120584-ENST00000399143.9:143579|411
MSAGRVR
>FUSION-ENST00000463662.5:120584-ENST00000399143.9:143579|4616
CRMKTLSR
>FUSION-ENST00000463662.5:120584-ENST00000399143.9:143579|1101
MKENVNKDTVK
>FUSION-ENST00000463662.5:120584-ENST00000399143.9:143579|583
MLCDNSVSEIAAVGVARLIK
>ENST00000244513.10|SNV-7914-C-T|3
EIPLSPMGEDSAPRDADTLHFK
>FUSION-ENST00000463662.5:120584-ENST00000399143.9:143579|4159
MHYFCASDSWWYLTAHGLFS
>FUSION-ENST00000463662.5:120584-ENST00000399143.9:143579|5262
LLPARRCAL
>ENST00000634606.1|SNV-160370-G-A|1
SWDDSFWKMIGLEDFVADNYSK
>ENST00000366794.10|SNV-33743-G-A|2
FYPLEIDYGQDKEAVKK
>FUSION-ENST00000463662.5:120584-ENST00000399143.9:143579|893
LGASRGWFTR
>FUSION-ENST00000463662.5:120584-ENST00000399143.9:143579|4160
VVRMVVGVCMGMVVR
>FUSION-ENST00000463662.5:120584-ENST00000399143.9:143579|4532
SDTASVSWSASAVSTLL
>FUSION-ENST00000463662.5:120584-ENST00000399143.9:143579|1913
RGEPCEGPR
>FUSION-ENST00000463662.5:120584-ENST00000399143.9:143579|3292
MGISAGYSVKVNSMICPLKQK
>FUSION-ENST00000463662.5:120584-ENST00000399143.9:143579|3930
MLTMMSR
>ENST00000400960.7|SNV-84140-C-A|2
VCQPPPEILHGEHTPR
>FUSION-ENST00000463662.5:120584-ENST00000399143.9:143579|1457
ILVADLDK
>FUSION-ENST00000463662.5:120584-ENST00000399143.9:143579|524
MIGTFITIRKQPAYPSVLMSR
>FUSION-ENST00000463662.5:120584-ENST00000399143.9:143579|2865
EDGLDGGCVERGWAGWRVCVQR
>FUSION-ENST00000463662.5:120584-ENST00000399143.9:143579|4634
GSFSPVILSSRHCWKSQLFR
>FUSION-ENST00000463662.5:120584-ENST00000399143.9:143579|5046
TVHTWNR
>ENST00000494000.1|SNV-295505-G-A|6
WSMFCCCCYCFFFFFLLIDF
>FUSION-ENST00000463662.5:120584-ENST00000399143.9:143579|3484
ISLLKPSSRR
>ENST00000265104.4|SNV-216990-C-T|3
SLDCFRCLLLIRSWCPDR
>FUSION-ENST00000463662.5:120584-ENST00000399143.9:143579|1611
GHFWAKKR
>FUSION-ENST00000463662.5:120584-ENST00000399143.9:143579|3165
RLNWEVEPR
>FUSION-ENST00000463662.5:120584-ENST00000399143.9:143579|5051
IYPLHPPK
>ENST00000223127.8|SNV-2440-G-A|1
FLNSGGFIGFATTIHQIVHQWKYK
>ENST00000650792.2|SNV-124655-G-A|4
GQTFRLPSGQYLQK
>ENST00000328945.7|SNV-11614-A-G|2
NGDESLPCLPLHLHPDHYSR
>FUSION-ENST00000463662.5:120584-ENST00000399143.9:143579|2402
EGVCREDGLDGGCV
>ENST00000480050.1|SNV-24477-C-A|13
MVKRLFFNGLLK
>FUSION-ENST00000463662.5:120584-ENST00000399143.9:143579|4753
IPILTTWR
>ENST00000483771.5|SNV-27932-G-T|18
MPWAMRWSAGESGIASHR
>ENST00000462159.1|SNV-25527-A-T|4
LQMEQKELQDVGQSLR
>FUSION-ENST00000463662.5:120584-ENST00000399143.9:143579|1942
NLDSFNDNFLNC
>ENST00000361384.7|INDEL-1520-A-AA|6
LCRTQKKPTR
>ENST00000561920.5|SNV-14727-C-T|1
FLRMQWCLPLTWLLPWQVLPPK
>FUSION-ENST00000463662.5:120584-ENST00000399143.9:143579|4887
EGALGTVGLRMQSSR
>FUSION-ENST00000463662.5:120584-ENST00000399143.9:143579|4573
GYEDFNVFAFS
>FUSION-ENST00000463662.5:120584-ENST00000399143.9:143579|684
LYWSGQEVETEQVK
>FUSION-ENST00000463662.5:120584-ENST00000399143.9:143579|1362
VLVHLTALR
>FUSION-ENST00000463662.5:120584-ENST00000399143.9:143579|3364
LVVVKGSER
>FUSION-ENST00000463662.5:120584-ENST00000399143.9:143579|4665
LLLCDFLNR
>ENST00000597477.5|SNV-94348-G-T|1
HLYNLLLTKTGNN
>ENST00000423057.6|SNV-336781-G-A|2
WYMDRITEAER
>FUSION-ENST00000463662.5:120584-ENST00000399143.9:143579|1347
GLLGQTWPSICLIFR
>FUSION-ENST00000463662.5:120584-ENST00000399143.9:143579|412
ATGMSAGRVRGR
>FUSION-ENST00000463662.5:120584-ENST00000399143.9:143579|4692
LHKQVVPWAGSAFRR
>FUSION-ENST00000463662.5:120584-ENST00000399143.9:143579|506
RKEILPSAAAG
>FUSION-ENST00000463662.5:120584-ENST00000399143.9:143579|3100
PRAGWAVCGCR
>FUSION-ENST00000463662.5:120584-ENST00000399143.9:143579|3278
MCYRGNCR
>ENST00000379416.4|MNV-50520-AC-A|8
TGKLWLLRWTTSAMWGTPR
>FUSION-ENST00000463662.5:120584-ENST00000399143.9:143579|1921
MTPPHQDATPSGCTLR
>FUSION-ENST00000463662.5:120584-ENST00000399143.9:143579|2004
SNNILWVPGSHAPSSVWTER
>FUSION-ENST00000463662.5:120584-ENST00000399143.9:143579|2942
MEGVCAERGGLHGGCV
>FUSION-ENST00000463662.5:120584-ENST00000399143.9:143579|1380
WRVGAEIRPTAGSAWQGPPLMPRAP
>FUSION-ENST00000463662.5:120584-ENST00000399143.9:143579|127
FKNSMLNLIFK
>ENST00000366794.10|SNV-33743-G-A|6
KFYPLEIDYGQDK
>FUSION-ENST00000463662.5:120584-ENST00000399143.9:143579|3824
RPGPGSRR
>ENST00000481407.5|INDEL-28032-A-AA|2
YSEDKPLSSESLSESEYIEEEKNK
>FUSION-ENST00000463662.5:120584-ENST00000399143.9:143579|4315
KDVNSKGLQTVGSTCVFCLVVLWK
>FUSION-ENST00000463662.5:120584-ENST00000399143.9:143579|2355
FKNENIICTLDIIKELFR
>FUSION-ENST00000463662.5:120584-ENST00000399143.9:143579|121
MLNLIFK
>FUSION-ENST00000463662.5:120584-ENST00000399143.9:143579|2811
ERAGWRVCVCR
>FUSION-ENST00000463662.5:120584-ENST00000399143.9:143579|3603
WERCVQR
>FUSION-ENST00000463662.5:120584-ENST00000399143.9:143579|4479
RGQRTLCCTQDADTFLK
>FUSION-ENST00000463662.5:120584-ENST00000399143.9:143579|5276
FAEIIRILR
>ENST00000305123.5|SNV-4439-C-T|1
CHSSASFENVWLRPGELGGAPK
>FUSION-ENST00000463662.5:120584-ENST00000399143.9:143579|3139
TPSLTHR
>FUSION-ENST00000463662.5:120584-ENST00000399143.9:143579|1863
CLGAWLEKAGVLGR
>ENST00000304801.6|SNV-211-A-G|3
NQITNNRR
>FUSION-ENST00000463662.5:120584-ENST00000399143.9:143579|2165
WQDPLQRLSLFF
>FUSION-ENST00000463662.5:120584-ENST00000399143.9:143579|1485
KWFDVLR
>ENST00000264158.13|SNV-110558-G-A|3
EIIHQITNVEALIAR
>FUSION-ENST00000463662.5:120584-ENST00000399143.9:143579|3389
CSAFWPPDPCFRSEKPR
>ENST00000260600.9|SNV-921-C-A|1
LPSDPDRGVGRTHEISVR
>FUSION-ENST00000463662.5:120584-ENST00000399143.9:143579|2167
PKWQDPLQRLSLFF
>FUSION-ENST00000463662.5:120584-ENST00000399143.9:143579|832
MGLHSAQPEP
>FUSION-ENST00000463662.5:120584-ENST00000399143.9:143579|2932
CAGRGGAGWR
>ENST00000264198.5|SNV-7236-A-G|1
QMQEGFQEHEAQLLSRAKPEDR
>FUSION-ENST00000463662.5:120584-ENST00000399143.9:143579|4330
KSTPGVVDRTASTVAGTWAWR
>ENST00000511232.5|SNV-6978-C-G|5
APWNPNLSLAKANWLPSGCGER
>ENST00000441068.6|SNV-52859-A-G|3
AQGEIDK
>FUSION-ENST00000463662.5:120584-ENST00000399143.9:143579|4368
MTLKHWSLEANEIK
>ENST00000512288.5|SNV-127774-T-G|6
MNCYLSQYSYQLYHRNHCLTNPALR
>FUSION-ENST00000463662.5:120584-ENST00000399143.9:143579|3121
EVILVQRETATTCLPDGCR
>FUSION-ENST00000463662.5:120584-ENST00000399143.9:143579|4163
MGMVVRMVVGVCMGMVVR
>FUSION-ENST00000463662.5:120584-ENST00000399143.9:143579|1035
MKGEHFR
>ENST00000469721.3|SNV-674068-G-T|3
SSITGWHNETSSGNLESCAQAR
>FUSION-ENST00000463662.5:120584-ENST00000399143.9:143579|4526
GTLSMEFIPRLLTK
>ENST00000254090.9|SNV-52859-A-G|1
AQGEIDKRYVESQR
>FUSION-ENST00000463662.5:120584-ENST00000399143.9:143579|4813
SETHCQVVLK
>FUSION-ENST00000463662.5:120584-ENST00000399143.9:143579|386
HGSVLQMAWLAPEPR
>FUSION-ENST00000463662.5:120584-ENST00000399143.9:143579|1566
ECGVHSSHEGK
>FUSION-ENST00000463662.5:120584-ENST00000399143.9:143579|3969
MQFAGEQQQKMLCGHR
>ENST00000645953.1|SNV-17833-G-T|3
CHSAELALNVITKNR
>FUSION-ENST00000463662.5:120584-ENST00000399143.9:143579|1439
GQDAGMQVAFAIHLR
>FUSION-ENST00000463662.5:120584-ENST00000399143.9:143579|2282
KSRPHLIGPGPPHAWTHRL
>ENST00000426820.7|SNV-11488-C-T|2
KSEEVDSNGSVQIIEEHLPLMLQNR
>FUSION-ENST00000463662.5:120584-ENST00000399143.9:143579|2690
MCGKRMGWMEVCVER
>FUSION-ENST00000463662.5:120584-ENST00000399143.9:143579|2264
MCGRRVQWT
>FUSION-ENST00000463662.5:120584-ENST00000399143.9:143579|4995
MYLPPFTLSHVCAPAFSHTVL
>FUSION-ENST00000463662.5:120584-ENST00000399143.9:143579|1511
REALVSVYILQLGRLR
>FUSION-ENST00000463662.5:120584-ENST00000399143.9:143579|3502
NWEAKKGECGAGR
>FUSION-ENST00000463662.5:120584-ENST00000399143.9:143579|2343
LHGTGVAGLISFNVEK
>FUSION-ENST00000463662.5:120584-ENST00000399143.9:143579|2999
MEGVCVERGWAGWRVCVCR
>FUSION-ENST00000463662.5:120584-ENST00000399143.9:143579|2244
MWKRNVLSPFLVFCK
>ENST00000314425.9|SNV-6054-G-A|1
NFEMLSHVDHNGK
>FUSION-ENST00000463662.5:120584-ENST00000399143.9:143579|1349
GLPVMGLLGQTWPSICLIFR
>FUSION-ENST00000463662.5:120584-ENST00000399143.9:143579|449
VAAPVIPATQEAEAGESLEPGRRR
>FUSION-ENST00000463662.5:120584-ENST00000399143.9:143579|2276
GEVCGPVVR
>FUSION-ENST00000463662.5:120584-ENST00000399143.9:143579|2848
GWAGWRVCK
>ENST00000232217.6|SNV-26009-A-C|2
QWIEGDTLYLELTCGDQVCRQVFK
>FUSION-ENST00000463662.5:120584-ENST00000399143.9:143579|3618
MVICNKESSCR
>FUSION-ENST00000463662.5:120584-ENST00000399143.9:143579|38
TRLGCHLLPTR
>FUSION-ENST00000463662.5:120584-ENST00000399143.9:143579|1568
TRECGVHSSHEGK
>FUSION-ENST00000463662.5:120584-ENST00000399143.9:143579|3799
CEKSKSLTLWDLLVAAPSPP
>FUSION-ENST00000463662.5:120584-ENST00000399143.9:143579|5125
ETQPWRRGL
>FUSION-ENST00000463662.5:120584-ENST00000399143.9:143579|234
ESLLVPR
>FUSION-ENST00000463662.5:120584-ENST00000399143.9:143579|1363
MVLVHLTALR
>FUSION-ENST00000463662.5:120584-ENST00000399143.9:143579|1857
MSSGQGTASK
>FUSION-ENST00000463662.5:120584-ENST00000399143.9:143579|4805
HEAAVNRFVSELDLCTLQGR
>FUSION-ENST00000463662.5:120584-ENST00000399143.9:143579|3132
SAWHIVGTEK
>FUSION-ENST00000463662.5:120584-ENST00000399143.9:143579|3882
ICHCLLYVLSVKK
>FUSION-ENST00000463662.5:120584-ENST00000399143.9:143579|1904
MPNELSGAW
>FUSION-ENST00000463662.5:120584-ENST00000399143.9:143579|4063
GDGGDGGGRGCGWGWW
>ENST00000508982.1|INDEL-142-G-GA|4
DPEEPEKNRTQR
>FUSION-ENST00000463662.5:120584-ENST00000399143.9:143579|681
LCPESAEGVGTLWAIDR
>ENST00000379980.8|SNV-149388-G-A|2
QERDELADEITNSASGK
>FUSION-ENST00000463662.5:120584-ENST00000399143.9:143579|511
EHCSALR
>FUSION-ENST00000463662.5:120584-ENST00000399143.9:143579|566
TRCCDAGQTAGFSGVW
>FUSION-ENST00000463662.5:120584-ENST00000399143.9:143579|1306
RFLVGQHGAHGPR
>ENST00000443353.5|SNV-3377-C-T|1
FLWQELPVRLANIMK
>FUSION-ENST00000463662.5:120584-ENST00000399143.9:143579|1695
WQGLVCFIYSPNEDCK
>ENST00000240328.4|SNV-1934-G-A|4
AKYILLMDIVAADDYRYK
>FUSION-ENST00000463662.5:120584-ENST00000399143.9:143579|2615
GWAGWRVCM
>ENST00000405093.8|SNV-2600-G-A|4
FDKIEDMAMLTFLHEPTVLFNLK
>ENST00000357997.10|SNV-31809-G-A|1
TLADKRPKAPR
>FUSION-ENST00000463662.5:120584-ENST00000399143.9:143579|2819
EGVCVQREDGLDGGCVCVER
>FUSION-ENST00000463662.5:120584-ENST00000399143.9:143579|2266
MENSSTFLTEQSMCGRRVQWT
>FUSION-ENST00000463662.5:120584-ENST00000399143.9:143579|5244
ITDVSHCARPFFHFNFTAAPCPPLR
>FUSION-ENST00000463662.5:120584-ENST00000399143.9:143579|2740
LYGGCVCVERTCRMEVVHGER
>FUSION-ENST00000463662.5:120584-ENST00000399143.9:143579|2730
EVVHGERMGWMEGVCVER
>FUSION-ENST00000463662.5:120584-ENST00000399143.9:143579|1331
NYLLKCCVSHLL
>FUSION-ENST00000463662.5:120584-ENST00000399143.9:143579|425
MLSQPSPER
>ENST00000642920.2|SNV-240207-C-T|3
NTYNLYSYPTK
>ENST00000508163.1|INDEL-4706-T-TT|17
MIFIPSSIAFFNNIGKR
>ENST00000377833.10|SNV-229083-C-A|1
NGGSPESPIIGQYCGNSNHR
>FUSION-ENST00000463662.5:120584-ENST00000399143.9:143579|3632
LVQLLGNSGLLVVKFLGSQK
>FUSION-ENST00000463662.5:120584-ENST00000399143.9:143579|2160
NQFFRRYALCLDK
>ENST00000495021.6|SNV-6441-G-T|2
HPLFPLLALIFEKCELSTCTPR
>FUSION-ENST00000463662.5:120584-ENST00000399143.9:143579|4474
HAGLCVSG
>FUSION-ENST00000463662.5:120584-ENST00000399143.9:143579|140
MVYKMVTEFGIR
>ENST00000567542.5|SNV-42528-C-T|4
VMPQAASLHAVVVEFRDLWWIR
>FUSION-ENST00000463662.5:120584-ENST00000399143.9:143579|113
MEYRSVCLIVI
>ENST00000449742.7|MNV-2777-GGAG-G|3
FSALIEELEK
>FUSION-ENST00000463662.5:120584-ENST00000399143.9:143579|4987
MEFSSSLLNFR
>FUSION-ENST00000463662.5:120584-ENST00000399143.9:143579|3920
GTWRWNIGQGVFWRQ
>FUSION-ENST00000463662.5:120584-ENST00000399143.9:143579|764
MIAMIECDD
>FUSION-ENST00000463662.5:120584-ENST00000399143.9:143579|3272
FNGPNRILEF
>FUSION-ENST00000463662.5:120584-ENST00000399143.9:143579|2703
MEGVCAERGWAGWRVCVCK
>FUSION-ENST00000463662.5:120584-ENST00000399143.9:143579|4838
MTPFEGSAILLHHSCSEHSDRLNR
>FUSION-ENST00000463662.5:120584-ENST00000399143.9:143579|2113
MLSTKENV
>ENST00000330387.11|SNV-117069-A-G|5
MALPSQHSLR
>FUSION-ENST00000463662.5:120584-ENST00000399143.9:143579|4964
VMELSSGGAQAGTSRSLEHGG
>ENST00000449742.7|MNV-2777-GGAG-G|4
DEFDLLVAGEICRFSALIEELEK
>FUSION-ENST00000463662.5:120584-ENST00000399143.9:143579|2489
EGVCVWR
>ENST00000304801.6|SNV-211-A-G|5
KNQITNNRR
>FUSION-ENST00000463662.5:120584-ENST00000399143.9:143579|4763
NVDMLQSRMQTVR
>FUSION-ENST00000463662.5:120584-ENST00000399143.9:143579|2543
AWMEGVCVQR
>ENST00000441068.6|SNV-52859-A-G|4
TLPSQSEMMAEISKAQGEIDK
>FUSION-ENST00000463662.5:120584-ENST00000399143.9:143579|2403
MEGVCREDGLDGGCV
>FUSION-ENST00000463662.5:120584-ENST00000399143.9:143579|2904
MDSVCAER
>ENST00000359120.9|INDEL-77228-C-CA|1
KPVPGVLVLQRQHVYPP
>FUSION-ENST00000463662.5:120584-ENST00000399143.9:143579|2867
EDGLDGGCVER
>ENST00000260600.9|SNV-921-C-A|5
PRNQGFSEPEYSAEYSAEYSVR
>FUSION-ENST00000463662.5:120584-ENST00000399143.9:143579|467
LTEELGPAPCR
>ENST00000366662.8|SNV-47471-T-G|7
CLQLEPYNEVCQYMKGLSHVAR
>FUSION-ENST00000463662.5:120584-ENST00000399143.9:143579|291
MGHFLHATGMARAVLGALPHDHR
>FUSION-ENST00000463662.5:120584-ENST00000399143.9:143579|320
WPWVPLGTD
>FUSION-ENST00000463662.5:120584-ENST00000399143.9:143579|3938
DSLYEEKPSTVK
>FUSION-ENST00000463662.5:120584-ENST00000399143.9:143579|3822
MEPPTTASCEWSPLHPGTGAAAHTS
>ENST00000490487.1|SNV-15210-T-A|2
ASSPAWCPPQEVTVLMTTLTK
>FUSION-ENST00000463662.5:120584-ENST00000399143.9:143579|4250
CCLWLLPDH
>FUSION-ENST00000463662.5:120584-ENST00000399143.9:143579|972
MKGISLTLNQKLEMIK
>FUSION-ENST00000463662.5:120584-ENST00000399143.9:143579|347
GYKVSVKGR
>ENST00000559327.1|SNV-32644-A-T|4
RHQTCLSRGDHPCLLPTSMR
>FUSION-ENST00000463662.5:120584-ENST00000399143.9:143579|4547
TTGLQLRR
>FUSION-ENST00000463662.5:120584-ENST00000399143.9:143579|3610
MNRLGGGENLSEMDMTDT
>FUSION-ENST00000463662.5:120584-ENST00000399143.9:143579|3047
GWMEVCMCVER
>ENST00000307441.13|SNV-44709-C-T|5
THTGEKSYQCNACGK
>FUSION-ENST00000463662.5:120584-ENST00000399143.9:143579|5097
MQGTSDRLPSITDR
>FUSION-ENST00000463662.5:120584-ENST00000399143.9:143579|4657
SPGAVSCLGWVLR
>ENST00000298198.5|INDEL-27506-T-TT|5
LTAAVLLAKDVPVYLFFK
>FUSION-ENST00000463662.5:120584-ENST00000399143.9:143579|4659
CEFSFPTCLGLDSEPSK
>FUSION-ENST00000463662.5:120584-ENST00000399143.9:143579|1706
LARLVLNS
>FUSION-ENST00000463662.5:120584-ENST00000399143.9:143579|1075
KSEIKYSVFLYSNNMK
>FUSION-ENST00000463662.5:120584-ENST00000399143.9:143579|536
YCLCSPGNLLLLQLGIR
>FUSION-ENST00000463662.5:120584-ENST00000399143.9:143579|549
QSVHGAIPKAFKRPSR
>FUSION-ENST00000463662.5:120584-ENST00000399143.9:143579|1609
AAVCRHRCQCIGSR
>FUSION-ENST00000463662.5:120584-ENST00000399143.9:143579|4023
MVVVGGVYGDGGDGGGR
>ENST00000310128.8|SNV-10429-G-A|2
HSDPYHVYIKNR
>FUSION-ENST00000463662.5:120584-ENST00000399143.9:143579|1669
MVGQVKIR
>ENST00000489332.1|SNV-6054-G-A|3
LSHVDHNGKTSLFCSLCCTTSYKVK
>FUSION-ENST00000463662.5:120584-ENST00000399143.9:143579|3015
GWMECVCVYR
>FUSION-ENST00000463662.5:120584-ENST00000399143.9:143579|2036
MVHIGRQDHGWLWACLVYK
>FUSION-ENST00000463662.5:120584-ENST00000399143.9:143579|5144
KEQHSCLTR
>FUSION-ENST00000463662.5:120584-ENST00000399143.9:143579|4210
RSQGSVLHPACEAHSRPSAR
>FUSION-ENST00000463662.5:120584-ENST00000399143.9:143579|4974
SVCPSLLMCLMSVHMPASAHTTS
>FUSION-ENST00000463662.5:120584-ENST00000399143.9:143579|20
DLCKCACAVCR
>FUSION-ENST00000463662.5:120584-ENST00000399143.9:143579|4169
MVVVMVVGVCMGMVVR
>FUSION-ENST00000463662.5:120584-ENST00000399143.9:143579|2038
GNVNWVLLTHPTGFK
>FUSION-ENST00000463662.5:120584-ENST00000399143.9:143579|958
LHQPAVSSSLSFLRPLCSLR
>FUSION-ENST00000463662.5:120584-ENST00000399143.9:143579|1268
MGSHIIRSLSGDEYLCTR
>FUSION-ENST00000435721.5:120584-ENST00000399143.9:143579|4
GVLTTCYNRSKCGFSK
>FUSION-ENST00000463662.5:120584-ENST00000399143.9:143579|4469
MTESPLK
>FUSION-ENST00000463662.5:120584-ENST00000399143.9:143579|4858
SDSHLLSQHYGRPRR
>FUSION-ENST00000463662.5:120584-ENST00000399143.9:143579|3357
NLMQTQR
>FUSION-ENST00000463662.5:120584-ENST00000399143.9:143579|3042
MEVCMCVERMGWMEGVCVER
>ENST00000338909.9|SNV-48937-G-A|1
EGIRIFSKVK
>FUSION-ENST00000463662.5:120584-ENST00000399143.9:143579|4731
GCCHSRICFLFPLPLVWLPEDKDR
>FUSION-ENST00000463662.5:120584-ENST00000399143.9:143579|452
MVAAPVIPATQEAEAGESLEPGRR
>FUSION-ENST00000463662.5:120584-ENST00000399143.9:143579|2226
AEHVWQEGSVDIGCHVAPWR
>FUSION-ENST00000463662.5:120584-ENST00000399143.9:143579|1999
ETGRASPER
>FUSION-ENST00000463662.5:120584-ENST00000399143.9:143579|1787
HGEFWPVCR
>FUSION-ENST00000463662.5:120584-ENST00000399143.9:143579|1610
AAVCRHR
>FUSION-ENST00000463662.5:120584-ENST00000399143.9:143579|630
VPSLRHLK
>ENST00000472190.5|SNV-57235-A-C|6
MLVVLETFCELHELTK
>FUSION-ENST00000463662.5:120584-ENST00000399143.9:143579|1406
MCIHFHLIYYFKNPQK
>FUSION-ENST00000463662.5:120584-ENST00000399143.9:143579|4465
LQVEPPALFR
>FUSION-ENST00000463662.5:120584-ENST00000399143.9:143579|343
GRNEFQR
>FUSION-ENST00000463662.5:120584-ENST00000399143.9:143579|56
MVNNGINNIHK
>FUSION-ENST00000463662.5:120584-ENST00000399143.9:143579|5250
CRDCMAHISSWSPGHPDLIFHFHR
>ENST00000360731.7|INDEL-39389-T-TA|1
KHEEGCK
>ENST00000258201.9|SNV-13793-G-C|3
LEHLFQSR
>FUSION-ENST00000463662.5:120584-ENST00000399143.9:143579|3802
PLPSICSKCEK
>FUSION-ENST00000463662.5:120584-ENST00000399143.9:143579|3254
SPGRLGLTSAAVPELYVSSPRK
>ENST00000403625.6|SNV-163394-A-T|1
CCNPDVASGPGKSLKYK
>FUSION-ENST00000463662.5:120584-ENST00000399143.9:143579|3085
QVRDSER
>FUSION-ENST00000463662.5:120584-ENST00000399143.9:143579|4803
FVSELDLCTLQGR
>FUSION-ENST00000463662.5:120584-ENST00000399143.9:143579|1907
GERAWCCSWV
>FUSION-ENST00000463662.5:120584-ENST00000399143.9:143579|3291
GISAGYSVKVNSMICPLKQK
>FUSION-ENST00000463662.5:120584-ENST00000399143.9:143579|1889
NFLEHGERAFWSVVNALSRLW
>FUSION-ENST00000463662.5:120584-ENST00000399143.9:143579|619
MSCLNLEKSVASLGLSFLICEMK
>FUSION-ENST00000463662.5:120584-ENST00000399143.9:143579|432
QTNKNSIGS
>FUSION-ENST00000463662.5:120584-ENST00000399143.9:143579|836
MDEKLLLKDEQSK
>FUSION-ENST00000463662.5:120584-ENST00000399143.9:143579|1544
NRKINSNIYFSFLRPYK
>FUSION-ENST00000463662.5:120584-ENST00000399143.9:143579|1005
MLFSCLLAQDSFCSLWIKE
>FUSION-ENST00000463662.5:120584-ENST00000399143.9:143579|4578
NCNIRLAYLPISESPERAR
>FUSION-ENST00000463662.5:120584-ENST00000399143.9:143579|5168
SLPASTHCQNPELLPHFR
>FUSION-ENST00000463662.5:120584-ENST00000399143.9:143579|5133
HYHIWLIFKKISSR
>ENST00000469721.3|SNV-674068-G-T|2
MSSITGWHNETSSGNLESCAQARR
>FUSION-ENST00000463662.5:120584-ENST00000399143.9:143579|3686
AAALRSSCPLTVFSHSNFDFLVHGK
>FUSION-ENST00000463662.5:120584-ENST00000399143.9:143579|3481
AKDLDFRR
>ENST00000409404.6|SNV-492179-A-G|1
VEQLVHEMLQNTVTIR
>FUSION-ENST00000463662.5:120584-ENST00000399143.9:143579|1392
RTDGAAMFAAVRAPSR
>FUSION-ENST00000463662.5:120584-ENST00000399143.9:143579|12
QQSPDMCSR
>FUSION-ENST00000463662.5:120584-ENST00000399143.9:143579|533
MLLPTAVPFFHLSCPEEASSGPCL
>ENST00000362063.6|SNV-45475-G-C|3
QTLTCEK
>FUSION-ENST00000463662.5:120584-ENST00000399143.9:143579|1303
GHCAPKPAGR
>FUSION-ENST00000463662.5:120584-ENST00000399143.9:143579|2658
MGWMEGVCVCVERMGWMAGVCAGR
>ENST00000327475.11|SNV-100209-C-A|1
LTLEVSRGVAHWGQQQIRPIK
>ENST00000374660.6|SNV-93295-G-A|2
SVESNLNQVSHTHENENYLLHK
>FUSION-ENST00000463662.5:120584-ENST00000399143.9:143579|2442
EGVCVQRVWAGWRVCVCVCR
>ENST00000405093.8|SNV-2600-G-A|1
IEDMAMLTFLHEPTVLFNLKER
>FUSION-ENST00000463662.5:120584-ENST00000399143.9:143579|1269
MGSHIIR
>FUSION-ENST00000463662.5:120584-ENST00000399143.9:143579|1998
ETGRASPERSR
>FUSION-ENST00000463662.5:120584-ENST00000399143.9:143579|1887
TSAYENASR
>FUSION-ENST00000463662.5:120584-ENST00000399143.9:143579|1231
VGWGPEMGVLVQP
>ENST00000539839.1|SNV-860-T-C|2
LPGHVRAGPAQVLPDYGAVQPQVAR
>FUSION-ENST00000463662.5:120584-ENST00000399143.9:143579|668
MEPADFFLK
>ENST00000523207.2|SNV-400292-G-A|2
SLKVNFKK
>FUSION-ENST00000463662.5:120584-ENST00000399143.9:143579|1428
VKPEMPPRGTWRMGTRPGEELGDR
>ENST00000368419.2|SNV-14346-C-T|5
QQKALVFTEPQFLPLK
>FUSION-ENST00000463662.5:120584-ENST00000399143.9:143579|2164
MQIEFKNQFFR
>FUSION-ENST00000463662.5:120584-ENST00000399143.9:143579|812
MLLWWSR
>FUSION-ENST00000463662.5:120584-ENST00000399143.9:143579|3765
FRDIGLLGVLYVK
>FUSION-ENST00000463662.5:120584-ENST00000399143.9:143579|3191
GFLLNLLKKQDK
>FUSION-ENST00000463662.5:120584-ENST00000399143.9:143579|2162
MQIEFKNQFFRR
>FUSION-ENST00000463662.5:120584-ENST00000399143.9:143579|1556
ALCGWGWVWCLGSPRGPRR
>FUSION-ENST00000463662.5:120584-ENST00000399143.9:143579|4187
RLFLWAGAADSK
>FUSION-ENST00000463662.5:120584-ENST00000399143.9:143579|1403
CIHFHLIYYFKNPQKR
>FUSION-ENST00000463662.5:120584-ENST00000399143.9:143579|231
LRRYSTMYS
>FUSION-ENST00000463662.5:120584-ENST00000399143.9:143579|3148
TWPFTEKVCRPLD
>ENST00000529213.1|SNV-158600-G-T|1
VSETSTAGTASTLEANPGPKIIK
>FUSION-ENST00000463662.5:120584-ENST00000399143.9:143579|4428
ISRELSFGAHSR
>ENST00000229030.4|SNV-860-T-C|2
CSPIMEQFNLKWPDSLDCR
>FUSION-ENST00000463662.5:120584-ENST00000399143.9:143579|2727
EDGLDGGCVWREDGLDGGCVWR
>FUSION-ENST00000463662.5:120584-ENST00000399143.9:143579|1371
SCYFFLARDVDISERCLIPVNR
>ENST00000435676.2|SNV-96556-G-C|6
IILQTIKWRMTVDIEVDPLQLLGQR
>ENST00000361328.7|SNV-18846-C-T|1
VRTAIRATDGPGEAVALPR
>FUSION-ENST00000463662.5:120584-ENST00000399143.9:143579|3753
MITSFEQVVR
>FUSION-ENST00000463662.5:120584-ENST00000399143.9:143579|5170
MWGLQFEMR
>FUSION-ENST00000463662.5:120584-ENST00000399143.9:143579|3176
LHLKQTNK
>FUSION-ENST00000463662.5:120584-ENST00000399143.9:143579|3990
TYGQRVCSASADVAPRVVLSGELA
>ENST00000578552.5|SNV-5644-C-G|2
DIMFKFYESK
>FUSION-ENST00000463662.5:120584-ENST00000399143.9:143579|301
ERSSYCTSLPILAIVGLF
>FUSION-ENST00000463662.5:120584-ENST00000399143.9:143579|1427
MPPRGTWR
>FUSION-ENST00000463662.5:120584-ENST00000399143.9:143579|3185
TLEAITPF
>FUSION-ENST00000463662.5:120584-ENST00000399143.9:143579|4847
DKPGQHGETPSLLKIQK
>FUSION-ENST00000463662.5:120584-ENST00000399143.9:143579|3077
DSERLGPRQLR
>FUSION-ENST00000463662.5:120584-ENST00000399143.9:143579|4429
MISRELSFGAHSR
>FUSION-ENST00000463662.5:120584-ENST00000399143.9:143579|4253
SVPHALPGLRAPPCVR
>FUSION-ENST00000463662.5:120584-ENST00000399143.9:143579|4280
DPTILLLG
>FUSION-ENST00000463662.5:120584-ENST00000399143.9:143579|1858
LNEFSRAW
>FUSION-ENST00000463662.5:120584-ENST00000399143.9:143579|2560
EDGLDGGCVFGER
>FUSION-ENST00000463662.5:120584-ENST00000399143.9:143579|4338
GQVAGELKGVYVNK
>FUSION-ENST00000463662.5:120584-ENST00000399143.9:143579|1252
PMKLNGFFTLVVSFHCLPYCFVNF
>FUSION-ENST00000463662.5:120584-ENST00000399143.9:143579|2606
MEGVCLERGWAGWRVCVER
>FUSION-ENST00000463662.5:120584-ENST00000399143.9:143579|2487
EGVCVWRGWAGWR
>FUSION-ENST00000463662.5:120584-ENST00000399143.9:143579|688
MCPMGTACWPQA
>ENST00000254657.8|SNV-36432-A-G|1
NTSGMDSPWKKTGK
>FUSION-ENST00000463662.5:120584-ENST00000399143.9:143579|4713
IKDRTDQAVVSGLR
>FUSION-ENST00000463662.5:120584-ENST00000399143.9:143579|3538
MGAAETPLLGHGPGEAPSLAPR
>ENST00000526139.1|SNV-690-C-T|6
KYQLFCLGIDSSCCGGNK
>FUSION-ENST00000463662.5:120584-ENST00000399143.9:143579|3175
LHLKQTNKK
>ENST00000572221.5|SNV-8467-G-T|10
MGMQPWDPVSQSTRWQSPLRTGQH
>FUSION-ENST00000463662.5:120584-ENST00000399143.9:143579|3992
TYGQRVCSASADVAPR
>FUSION-ENST00000463662.5:120584-ENST00000399143.9:143579|109
LFSFLYYP
>FUSION-ENST00000463662.5:120584-ENST00000399143.9:143579|2446
AWMEGVCVQRVWAGWRVCVCVCR
>FUSION-ENST00000463662.5:120584-ENST00000399143.9:143579|3104
LALNWKPLRK
>FUSION-ENST00000463662.5:120584-ENST00000399143.9:143579|835
DEKLLLK
>FUSION-ENST00000463662.5:120584-ENST00000399143.9:143579|1487
MSLFPSVGIKKWFDVLR
>FUSION-ENST00000463662.5:120584-ENST00000399143.9:143579|3606
GAQDRSGGLNWTAVEG
>ENST00000359486.7|SNV-130124-G-C|7
DMPLSSDGNPKVNEKTVR
>FUSION-ENST00000463662.5:120584-ENST00000399143.9:143579|1866
MCLGAWLEK
>FUSION-ENST00000463662.5:120584-ENST00000399143.9:143579|1167
FRDMSCKQCFADF
>FUSION-ENST00000463662.5:120584-ENST00000399143.9:143579|598
APSAPEVASGSLAQVDGASRFLP
>FUSION-ENST00000463662.5:120584-ENST00000399143.9:143579|107
DIQLIQHHLLK
>FUSION-ENST00000463662.5:120584-ENST00000399143.9:143579|3723
GHDQIGSFGITK
>ENST00000465039.5|SNV-110260-G-A|5
GNLYHDTCFTCAACSQKLRGK
>FUSION-ENST00000463662.5:120584-ENST00000399143.9:143579|3903
QFDSYSDFSETQIQTLTVHLR
>ENST00000301008.5|SNV-1410-C-A|3
ASAPATRAK
>FUSION-ENST00000463662.5:120584-ENST00000399143.9:143579|3780
RNHFWNLKR
>FUSION-ENST00000463662.5:120584-ENST00000399143.9:143579|1919
MTPPHQDATPSGCTLRQPYLQQTR
>FUSION-ENST00000463662.5:120584-ENST00000399143.9:143579|934
INLEWMRNCFLRMSK
>FUSION-ENST00000463662.5:120584-ENST00000399143.9:143579|3871
NLLKPGAPK
>FUSION-ENST00000463662.5:120584-ENST00000399143.9:143579|4707
LWEPGSAAFQVVTAPVRREALKPR
>FUSION-ENST00000463662.5:120584-ENST00000399143.9:143579|2396
MGWVEGVCGERMAWIEGVCVQR
>FUSION-ENST00000463662.5:120584-ENST00000399143.9:143579|4852
TDHLRSGARDKPGQHGETPSLLK
>FUSION-ENST00000463662.5:120584-ENST00000399143.9:143579|813
IVMIECD
>FUSION-ENST00000463662.5:120584-ENST00000399143.9:143579|4285
IRCYGPNYFVAGVSSKYLNSFLSF
>FUSION-ENST00000463662.5:120584-ENST00000399143.9:143579|2843
MGWMEGVCR
>ENST00000233242.5|SNV-35952-G-T|5
TLLKSGHIAWTSSGK
>ENST00000403625.6|SNV-163394-A-T|3
CCNPDVASGPGK
>ENST00000455756.6|SNV-18245-G-T|2
CWAVREQYGIQR
>FUSION-ENST00000463662.5:120584-ENST00000399143.9:143579|975
ASECSMKGISLTLNQKLEMIK
>FUSION-ENST00000463662.5:120584-ENST00000399143.9:143579|3017
MGWMECVCVYRGWTGWR
>FUSION-ENST00000463662.5:120584-ENST00000399143.9:143579|4358
RYSVVCR
>FUSION-ENST00000463662.5:120584-ENST00000399143.9:143579|3839
MPQVTGAPLPPLVPQSR
>FUSION-ENST00000463662.5:120584-ENST00000399143.9:143579|2053
AGGRWRSALDTK
>FUSION-ENST00000463662.5:120584-ENST00000399143.9:143579|1508
EALVSVYILQLGRLRLR
>FUSION-ENST00000463662.5:120584-ENST00000399143.9:143579|4926
MVLREGSLSVR
>FUSION-ENST00000463662.5:120584-ENST00000399143.9:143579|4922
MGSDSGEPGWHPEIIR
>FUSION-ENST00000463662.5:120584-ENST00000399143.9:143579|5025
VVRNVSVELPVHS
>FUSION-ENST00000463662.5:120584-ENST00000399143.9:143579|2669
MGWMEGVWR
>FUSION-ENST00000463662.5:120584-ENST00000399143.9:143579|3203
EARQSFSWSRR
>FUSION-ENST00000463662.5:120584-ENST00000399143.9:143579|689
CPSVLSVPVIEVFVDEVR
>FUSION-ENST00000463662.5:120584-ENST00000399143.9:143579|4111
MVVGGVYGDGGDGGGR
>FUSION-ENST00000463662.5:120584-ENST00000399143.9:143579|2571
MEGVCGETMGWMEGVCVQRGWAGWR
>ENST00000565298.5|SNV-28732-C-A|5
SSRFLEPR
>FUSION-ENST00000463662.5:120584-ENST00000399143.9:143579|465
LTEELGPAPCRVLGKALAAPCR
>FUSION-ENST00000463662.5:120584-ENST00000399143.9:143579|5214
AFFTRQQER
>ENST00000441068.6|SNV-52859-A-G|1
AQGEIDKSLTMRK
>ENST00000317508.11|SNV-258-G-A|1
GVLGPEQLGAVAILLYLGLLR
>FUSION-ENST00000463662.5:120584-ENST00000399143.9:143579|3372
SLAHLEEERALSDLVTWPGR
>FUSION-ENST00000463662.5:120584-ENST00000399143.9:143579|4996
ECTCACLCSHHLTSVHVPTSAHTVS
>FUSION-ENST00000463662.5:120584-ENST00000399143.9:143579|4643
MQMGSFSPVILSSRHCWK
>FUSION-ENST00000463662.5:120584-ENST00000399143.9:143579|477
NWLDLAIPQCIHISEHYYK
>FUSION-ENST00000463662.5:120584-ENST00000399143.9:143579|2503
GWMEGVCLNISSRTQVKAR
>ENST00000568908.5|SNV-48776-A-T|2
RKPRVYTIK
>FUSION-ENST00000463662.5:120584-ENST00000399143.9:143579|2409
EGVYVERGWAGWK
>ENST00000366794.10|SNV-33743-G-A|7
YPKKFYPLEIDYGQDK
>FUSION-ENST00000463662.5:120584-ENST00000399143.9:143579|2157
YALCLDK
>ENST00000563304.5|SNV-13697-C-A|5
PVFQAKAVR
>FUSION-ENST00000463662.5:120584-ENST00000399143.9:143579|1629
SCRRQLALPPEPIK
>FUSION-ENST00000463662.5:120584-ENST00000399143.9:143579|1809
SEPFSAPDFSHQQNGNNICFVE
>ENST00000442234.5|SNV-8671-A-G|2
ELYDLGLKLARYWK
>ENST00000362063.6|SNV-45475-G-C|6
AKCEEKQTLTCEK
>FUSION-ENST00000463662.5:120584-ENST00000399143.9:143579|5199
FLPGHVGITIR
>FUSION-ENST00000463662.5:120584-ENST00000399143.9:143579|4727
DRSSVFGGWE
>FUSION-ENST00000463662.5:120584-ENST00000399143.9:143579|1603
CQCIGSRVSR
>FUSION-ENST00000463662.5:120584-ENST00000399143.9:143579|4405
TVKMMTMTAPIECSCARHGDR
>FUSION-ENST00000463662.5:120584-ENST00000399143.9:143579|4382
MIKLSPLCHWPFPLRELLQ
>FUSION-ENST00000463662.5:120584-ENST00000399143.9:143579|3263
RERTGPSLSDPR
>FUSION-ENST00000463662.5:120584-ENST00000399143.9:143579|2742
LYGGCVCVER
>FUSION-ENST00000463662.5:120584-ENST00000399143.9:143579|3503
VAGVPGCR
>FUSION-ENST00000463662.5:120584-ENST00000399143.9:143579|2365
GNRGRLVGWQR
>FUSION-ENST00000463662.5:120584-ENST00000399143.9:143579|439
VTPAWVTERDSVSK
>FUSION-ENST00000463662.5:120584-ENST00000399143.9:143579|5066
SHCVARLVLNS
>FUSION-ENST00000463662.5:120584-ENST00000399143.9:143579|584
LCDNSVSEIAAVGVAR
>FUSION-ENST00000463662.5:120584-ENST00000399143.9:143579|840
EKVTAVVVEIAR
>FUSION-ENST00000463662.5:120584-ENST00000399143.9:143579|1402
LVSAVQGLK
>ENST00000542547.5|SNV-5132-T-C|5
SKSLLLSGQEVPR
>FUSION-ENST00000463662.5:120584-ENST00000399143.9:143579|1606
HRCQCIGSRVSR
>FUSION-ENST00000463662.5:120584-ENST00000399143.9:143579|5148
MLQVPALIRK
>FUSION-ENST00000463662.5:120584-ENST00000399143.9:143579|1797
MCPPYLQPCRGLLCLWALPFAR
>FUSION-ENST00000463662.5:120584-ENST00000399143.9:143579|4245
ALPPGFSPRGGA
>FUSION-ENST00000463662.5:120584-ENST00000399143.9:143579|5231
MLARLVSNF
>ENST00000313599.7|SNV-105417-G-A|3
GWGQHNCR
>FUSION-ENST00000463662.5:120584-ENST00000399143.9:143579|3762
DIGLLGVLYVKFQNQVSR
>ENST00000463372.5|SNV-355894-A-C|2
RIRPWVCTSPGS
>FUSION-ENST00000463662.5:120584-ENST00000399143.9:143579|3041
EVCMCVERMGWMEGVCVER
>ENST00000328051.3|SNV-1377-C-T|4
TKDLCAPQVKK
>FUSION-ENST00000463662.5:120584-ENST00000399143.9:143579|1647
CLFPSFCFALPFHETDVSIPR
>FUSION-ENST00000463662.5:120584-ENST00000399143.9:143579|1386
MFAAVRAPSRGCATSK
>FUSION-ENST00000463662.5:120584-ENST00000399143.9:143579|2290
TLLSSPGSPWGMQLCHER
>FUSION-ENST00000463662.5:120584-ENST00000399143.9:143579|1168
FRDMSCK
>FUSION-ENST00000463662.5:120584-ENST00000399143.9:143579|4401
MTMTAPIECSCAR
>FUSION-ENST00000463662.5:120584-ENST00000399143.9:143579|2443
MEGVCVQRVWAGWRVCVCVCR
>ENST00000234590.10|SNV-17773-A-G|5
YNQLLRIEEGLGSK
>FUSION-ENST00000463662.5:120584-ENST00000399143.9:143579|2475
MTLNVFVKWLYIIFCLLILK
>FUSION-ENST00000463662.5:120584-ENST00000399143.9:143579|4735
HVAVCKGCCHSR
>FUSION-ENST00000463662.5:120584-ENST00000399143.9:143579|3434
LTSACPK
>FUSION-ENST00000463662.5:120584-ENST00000399143.9:143579|319
YVRLHSCVHVSGR
>FUSION-ENST00000463662.5:120584-ENST00000399143.9:143579|372
AASPQPDLAVVPSWPKLAALR
>ENST00000575815.5|SNV-24957-G-T|2
ISFPSYSAGRDQEESPDCG
>ENST00000368802.8|SNV-109565-G-A|2
YRNSLESK
>ENST00000483771.5|SNV-27932-G-T|5
MVCRGIWHCLSPQKR
>FUSION-ENST00000463662.5:120584-ENST00000399143.9:143579|3730
MELGCVFMCVCLFPLPISVLSLVY
>FUSION-ENST00000463662.5:120584-ENST00000399143.9:143579|5005
LMSVCTCLCLHR
>FUSION-ENST00000463662.5:120584-ENST00000399143.9:143579|519
QPAYPSVLMSRMNG
>FUSION-ENST00000463662.5:120584-ENST00000399143.9:143579|5001
MSVCTCLCSHHLECTR
>FUSION-ENST00000463662.5:120584-ENST00000399143.9:143579|2744
EDSLDGGCVERGWAGWK
>ENST00000564996.6|SNV-13123-G-T|1
DFVYISGCHDYQIGPYRK
>ENST00000578552.5|SNV-5644-C-G|1
DIMFKFYESKYASCLK
>FUSION-ENST00000463662.5:120584-ENST00000399143.9:143579|4565
TLMFLHFRNVCR
>FUSION-ENST00000463662.5:120584-ENST00000399143.9:143579|1558
ALCGWGWVWCLGSPRGPR
>ENST00000570001.5|MNV-23771-AAAG-A|1
ESSYPEIFQAHSRAVGKIW
>ENST00000505542.1|SNV-12879-G-T|2
MASAHSNNIDIISFR
>FUSION-ENST00000463662.5:120584-ENST00000399143.9:143579|1721
WEGVTREHKK
>FUSION-ENST00000463662.5:120584-ENST00000399143.9:143579|528
MIGTFITIR
>FUSION-ENST00000463662.5:120584-ENST00000399143.9:143579|4888
EGALGTVGLR
>FUSION-ENST00000463662.5:120584-ENST00000399143.9:143579|4502
TCFLSCRKK
>ENST00000622527.1|SNV-972-A-G|2
HFFSLNEK
>FUSION-ENST00000463662.5:120584-ENST00000399143.9:143579|1156
MVLKIFYLYPK
>FUSION-ENST00000463662.5:120584-ENST00000399143.9:143579|4775
LSLSSAIGVAP
>ENST00000504926.5|SNV-101015-T-C|3
NEGPANGLSESQESR
>FUSION-ENST00000463662.5:120584-ENST00000399143.9:143579|4392
TAPIECSCARHGDR
>FUSION-ENST00000463662.5:120584-ENST00000399143.9:143579|212
MGDQHSSVARVYTVFLCL
>FUSION-ENST00000463662.5:120584-ENST00000399143.9:143579|4989
TCFTHGFLK
>FUSION-ENST00000463662.5:120584-ENST00000399143.9:143579|3621
QQDQHLLFLLLSLLSVKTTG
>FUSION-ENST00000463662.5:120584-ENST00000399143.9:143579|2756
AGWRVCVCREDK
>FUSION-ENST00000463662.5:120584-ENST00000399143.9:143579|4893
DCATALQPG
>FUSION-ENST00000463662.5:120584-ENST00000399143.9:143579|172
VLIIFTK
>FUSION-ENST00000463662.5:120584-ENST00000399143.9:143579|3958
MLLTVGRAENGYK
>ENST00000232217.6|SNV-26009-A-C|1
QWIEGDTLYLELTCGDQVCRQVFKK
>FUSION-ENST00000463662.5:120584-ENST00000399143.9:143579|334
SIPFDLNRPWSCPPGAPTDSEDLR
>FUSION-ENST00000463662.5:120584-ENST00000399143.9:143579|4855
GGQGGQIT
>FUSION-ENST00000463662.5:120584-ENST00000399143.9:143579|1507
LRLRDCK
>FUSION-ENST00000463662.5:120584-ENST00000399143.9:143579|1108
ESLFHKR
>FUSION-ENST00000463662.5:120584-ENST00000399143.9:143579|2601
VCVERGWPGWRVYVCR
>FUSION-ENST00000463662.5:120584-ENST00000399143.9:143579|4802
FVSELDLCTLQGRDSR
>FUSION-ENST00000463662.5:120584-ENST00000399143.9:143579|1520
PVASHGSEGKSFP
>ENST00000298198.5|INDEL-27506-T-TT|1
QWIQGLLGNWCSDHISS
>FUSION-ENST00000463662.5:120584-ENST00000399143.9:143579|2507
MGWMEGVCLNISSRTQVK
>FUSION-ENST00000463662.5:120584-ENST00000399143.9:143579|3439
DLPPCLLL
>ENST00000370010.6|SNV-101556-A-T|3
TKSENGLQNESLSSTLHTDGLSKIR
>FUSION-ENST00000463662.5:120584-ENST00000399143.9:143579|1207
FAEWSCHPSPGK
>FUSION-ENST00000463662.5:120584-ENST00000399143.9:143579|1094
MCFGVILLRAYK
>FUSION-ENST00000463662.5:120584-ENST00000399143.9:143579|3808
MFSDLKYATAFYMF
>FUSION-ENST00000463662.5:120584-ENST00000399143.9:143579|222
SWCPQQK
>ENST00000538060.1|SNV-179-A-G|4
MPGLGAGQPRHQPVGWQPK
>FUSION-ENST00000463662.5:120584-ENST00000399143.9:143579|2273
MGQPLNGLGPSLAAQSPEDLGK
>FUSION-ENST00000463662.5:120584-ENST00000399143.9:143579|4944
WTDPREPR
>FUSION-ENST00000463662.5:120584-ENST00000399143.9:143579|3016
MGWMECVCVYRGWTGWRVCV
>FUSION-ENST00000463662.5:120584-ENST00000399143.9:143579|1360
VLVHLTALRVR
>FUSION-ENST00000463662.5:120584-ENST00000399143.9:143579|3211
MTERDSISNK
>ENST00000284262.3|SNV-1410-C-A|1
AHGHGVCTGHK
>FUSION-ENST00000463662.5:120584-ENST00000399143.9:143579|1955
AARLSSVPGHAPSDAAMSDR
>FUSION-ENST00000463662.5:120584-ENST00000399143.9:143579|2027
EPAQKRK
>ENST00000232217.6|SNV-26009-A-C|4
GWKQWIEGDTLYLELTCGDQVCR
>FUSION-ENST00000463662.5:120584-ENST00000399143.9:143579|2366
MKGNRGR
>FUSION-ENST00000463662.5:120584-ENST00000399143.9:143579|1704
MFSPGQLLAMSAELSIFRPLCK
>FUSION-ENST00000463662.5:120584-ENST00000399143.9:143579|2481
MNNITSTQ
>FUSION-ENST00000463662.5:120584-ENST00000399143.9:143579|3695
LFIFFSVYFLSGLVFK
>FUSION-ENST00000463662.5:120584-ENST00000399143.9:143579|2304
GTAAPIWRSLWGLRR
>FUSION-ENST00000463662.5:120584-ENST00000399143.9:143579|82
PLNGITFRSQILITLGK
>FUSION-ENST00000463662.5:120584-ENST00000399143.9:143579|4306
FLASIIFIILILYMR
>ENST00000620793.2|SNV-1196-G-T|1
EDGETPEDTGTR
>FUSION-ENST00000463662.5:120584-ENST00000399143.9:143579|5079
KGDAAMEKGPLR
>FUSION-ENST00000463662.5:120584-ENST00000399143.9:143579|4222
CGPGQGAVRPR
>ENST00000304613.8|SNV-23745-C-G|2
RVLCIESFGALQDVSESSWR
>FUSION-ENST00000463662.5:120584-ENST00000399143.9:143579|1718
KGSAGLIEVCGAVFFVFSTQKAGK
>FUSION-ENST00000463662.5:120584-ENST00000399143.9:143579|2185
TQTGLGLTASSCATCCDIAMVMRR
>ENST00000262525.6|SNV-3486-A-T|3
SFTQSSHLVQHQRTHTGVKPYK
>ENST00000466110.5|SNV-22731-G-T|1
LLQTTSRPSRSTAS
>ENST00000389506.10|SNV-67858-T-C|1
VHTSTPPDKNLLDTYNTELLK
>FUSION-ENST00000463662.5:120584-ENST00000399143.9:143579|1969
MEGWACLGIFTFGKVQQLPPSDAR
>FUSION-ENST00000463662.5:120584-ENST00000399143.9:143579|3789
MQNYFLK
>FUSION-ENST00000463662.5:120584-ENST00000399143.9:143579|1634
ERTLQWLFPGQR
>FUSION-ENST00000463662.5:120584-ENST00000399143.9:143579|1270
SNIFHERKFQSCG
>ENST00000341594.9|SNV-413204-G-A|2
VAFNKINSYLMEAR
>FUSION-ENST00000463662.5:120584-ENST00000399143.9:143579|4700
REALKPRR
>FUSION-ENST00000463662.5:120584-ENST00000399143.9:143579|3163
RLNWEVEPRSSTLLK
>FUSION-ENST00000463662.5:120584-ENST00000399143.9:143579|2485
EGVCVWRGWAGWRVCVER
>FUSION-ENST00000463662.5:120584-ENST00000399143.9:143579|1740
TSSGGCFPFSFFLSFFFFFFFFR
>FUSION-ENST00000463662.5:120584-ENST00000399143.9:143579|5149
LQVPALIR
>FUSION-ENST00000463662.5:120584-ENST00000399143.9:143579|3412
TYILSCRKHAWATAGLQTLLDH
>FUSION-ENST00000463662.5:120584-ENST00000399143.9:143579|2326
RLRALEAAQTSASDIPGFEFR
>ENST00000389005.6|SNV-24957-G-T|2
ALIVDDVGLTSYK
>ENST00000489332.1|SNV-6054-G-A|4
LSHVDHNGKTSLFCSLCCTTSYK
>FUSION-ENST00000463662.5:120584-ENST00000399143.9:143579|4872
LQTLSIDNK
>FUSION-ENST00000463662.5:120584-ENST00000399143.9:143579|4073
MGMVVMVVGGVYGDGGDGGGR
>FUSION-ENST00000463662.5:120584-ENST00000399143.9:143579|2422
GWAGWRVCGER
>FUSION-ENST00000463662.5:120584-ENST00000399143.9:143579|3522
LAWPLGACR
>FUSION-ENST00000463662.5:120584-ENST00000399143.9:143579|2639
AGVCAGREWAGWRACV
>FUSION-ENST00000463662.5:120584-ENST00000399143.9:143579|2778
MEGVCGERTGWMEGVCGER
>FUSION-ENST00000463662.5:120584-ENST00000399143.9:143579|4209
SQGSVLHPACEAHSRPSAR
>ENST00000359088.9|MNV-14136-CC-C|1
GQHGRAQKK
>FUSION-ENST00000463662.5:120584-ENST00000399143.9:143579|3782
IFFFNVKRNHFWNLK
>ENST00000327669.5|SNV-5259-G-A|2
ETPSQEQSRTRGSKPSQ
>ENST00000618120.4|SNV-8846-C-T|4
MLTFVRGPCSSPLVPSWAR
>FUSION-ENST00000463662.5:120584-ENST00000399143.9:143579|4566
TLMFLHFR
>FUSION-ENST00000463662.5:120584-ENST00000399143.9:143579|387
TPGPRGDSNRALHK
>FUSION-ENST00000463662.5:120584-ENST00000399143.9:143579|561
FWSSSGWFLVFTYFIK
>ENST00000269033.7|INDEL-299403-A-AA|1
TDNQPLL
>FUSION-ENST00000463662.5:120584-ENST00000399143.9:143579|3729
ELGCVFMCVCLFPLPISVLSLVY
>FUSION-ENST00000463662.5:120584-ENST00000399143.9:143579|3071
LGPRQLR
>FUSION-ENST00000463662.5:120584-ENST00000399143.9:143579|2696
PDGGCAWREDGLDGGCMCGKR
>FUSION-ENST00000463662.5:120584-ENST00000399143.9:143579|924
ASGFLRWNLLLVK
>FUSION-ENST00000463662.5:120584-ENST00000399143.9:143579|3002
GWMEGVCVERGWAGWRVCVCR
>ENST00000456390.5|SNV-117069-A-G|2
EPYTASVGKTACGK
>ENST00000262995.8|INDEL-101346-C-CT|3
HGMNGFFSAANDIR
>ENST00000406961.5|SNV-215032-A-T|1
LVTSGLATRPR
>FUSION-ENST00000463662.5:120584-ENST00000399143.9:143579|748
MTECGDD
>ENST00000650792.2|SNV-124655-G-A|2
LPSGQYLQKEEVDLTGSVPVHAK
>FUSION-ENST00000463662.5:120584-ENST00000399143.9:143579|4497
HFPLDLCTK
>FUSION-ENST00000463662.5:120584-ENST00000399143.9:143579|2014
MAPRIPWSLSSVLGLPLPFSHRGR
>FUSION-ENST00000463662.5:120584-ENST00000399143.9:143579|4102
MVVAITVVEWG
>FUSION-ENST00000463662.5:120584-ENST00000399143.9:143579|2201
MLVGSFLSDVSMEPEWK
>FUSION-ENST00000463662.5:120584-ENST00000399143.9:143579|2363
GRLVGWQRTWENAHGCR
>FUSION-ENST00000463662.5:120584-ENST00000399143.9:143579|2883
MEGVFVER
>FUSION-ENST00000463662.5:120584-ENST00000399143.9:143579|1259
NGWRTQGRAEEVPLG
>ENST00000610253.5|SNV-49361-C-T|6
MVPSYQILVK
>FUSION-ENST00000463662.5:120584-ENST00000399143.9:143579|3673
HPPQCPLPLAWGR
>FUSION-ENST00000463662.5:120584-ENST00000399143.9:143579|3613
ESSCRKIQNK
>FUSION-ENST00000463662.5:120584-ENST00000399143.9:143579|3571
SFQTMQQVL
>FUSION-ENST00000463662.5:120584-ENST00000399143.9:143579|2440
VCVCVCR
>FUSION-ENST00000463662.5:120584-ENST00000399143.9:143579|2123
SQILDPVYFLIRKLR
>FUSION-ENST00000463662.5:120584-ENST00000399143.9:143579|3335
AVSYGSNY
>FUSION-ENST00000463662.5:120584-ENST00000399143.9:143579|4991
MCCQQALTFPCISLSIFR
>FUSION-ENST00000463662.5:120584-ENST00000399143.9:143579|602
HSFCGQCCCGLCHMSGFMWQP
>FUSION-ENST00000463662.5:120584-ENST00000399143.9:143579|3905
MWLQVTPCAE
>FUSION-ENST00000463662.5:120584-ENST00000399143.9:143579|2726
MGWMEGVCVERGWAGWRCVWR
>FUSION-ENST00000463662.5:120584-ENST00000399143.9:143579|1318
VPWAEQLCTEGGYSLRGLAGHR
>FUSION-ENST00000463662.5:120584-ENST00000399143.9:143579|2716
ENGLDGGCMCAESMGWMEGVCVCV
>FUSION-ENST00000463662.5:120584-ENST00000399143.9:143579|395
TWFCAADGMACSRTPGPR
>FUSION-ENST00000463662.5:120584-ENST00000399143.9:143579|687
CPMGTACWPQA
>FUSION-ENST00000463662.5:120584-ENST00000399143.9:143579|2293
GTCEVRR
>FUSION-ENST00000463662.5:120584-ENST00000399143.9:143579|1756
VQAHNRD
>ENST00000262457.7|SNV-126829-C-T|2
GNYCFMKLLLTR
>ENST00000366923.8|SNV-14082-G-A|2
WFGFLETQQAFQSVGTK
>FUSION-ENST00000463662.5:120584-ENST00000399143.9:143579|520
QPAYPSVLMSR
>FUSION-ENST00000463662.5:120584-ENST00000399143.9:143579|2222
MQPATWVGVHGR
>FUSION-ENST00000463662.5:120584-ENST00000399143.9:143579|3720
WLTYLSFVLGTLQFSSAILKYTVK
>FUSION-ENST00000463662.5:120584-ENST00000399143.9:143579|3570
MRIFIIQPK
>FUSION-ENST00000463662.5:120584-ENST00000399143.9:143579|4874
FTIVTFSLYLSIMLQTLSIDNK
>FUSION-ENST00000463662.5:120584-ENST00000399143.9:143579|39
MTRLGCHLLPTR
>FUSION-ENST00000463662.5:120584-ENST00000399143.9:143579|4637
MGSFSPVILSSRHCWK
>FUSION-ENST00000463662.5:120584-ENST00000399143.9:143579|4175
AHSRPSAR
>ENST00000216832.9|SNV-5344-G-A|6
RIKFAEQINK
>FUSION-ENST00000463662.5:120584-ENST00000399143.9:143579|4322
TASTVAGTWAWR
>FUSION-ENST00000463662.5:120584-ENST00000399143.9:143579|3026
MEGVCVER
>FUSION-ENST00000463662.5:120584-ENST00000399143.9:143579|2970
LFSQCPTRLFLLWSPDTC
>FUSION-ENST00000463662.5:120584-ENST00000399143.9:143579|2817
EGVCVQREDGLDGGCVCVERER
>FUSION-ENST00000463662.5:120584-ENST00000399143.9:143579|4440
MMLVPRNSTLKR
>FUSION-ENST00000463662.5:120584-ENST00000399143.9:143579|3668
GNSGSYFSHPV
>FUSION-ENST00000463662.5:120584-ENST00000399143.9:143579|1316
VPWAEQLCTEGGYSLRGLAGHRLK
>ENST00000526139.1|SNV-690-C-T|5
MKYQLFCLGIDSSCCGGNKK
>FUSION-ENST00000463662.5:120584-ENST00000399143.9:143579|3192
GFLLNLLKK
>FUSION-ENST00000463662.5:120584-ENST00000399143.9:143579|903
KAERSEK
>FUSION-ENST00000463662.5:120584-ENST00000399143.9:143579|5152
FQEFYFIPAIAELRFTSHREGCFPV
>ENST00000588631.5|SNV-94348-G-T|1
HLYNLLLTKTGILI
>ENST00000482917.1|SNV-124251-C-A|9
QWTPEHAQWPEK
>FUSION-ENST00000463662.5:120584-ENST00000399143.9:143579|796
GSSYHRRMETQK
>FUSION-ENST00000463662.5:120584-ENST00000399143.9:143579|4403
MMTMTAPIECSCARHGDR
>FUSION-ENST00000463662.5:120584-ENST00000399143.9:143579|164
MFSFVKCLIWR
>ENST00000483771.5|SNV-27932-G-T|20
MPSTMPWAMRWSAGESGIASHRR
>FUSION-ENST00000463662.5:120584-ENST00000399143.9:143579|510
MEHCSALRR
>FUSION-ENST00000463662.5:120584-ENST00000399143.9:143579|1515
MICAFISISFIILKIPRR
>FUSION-ENST00000463662.5:120584-ENST00000399143.9:143579|2771
MEGVCGERTGWMEGVCVER
>ENST00000645953.1|SNV-17833-G-T|2
CHSAELALNVITKNRK
>FUSION-ENST00000463662.5:120584-ENST00000399143.9:143579|3696
LFNLTFSSLETEAICYCPAFLR
>FUSION-ENST00000463662.5:120584-ENST00000399143.9:143579|401
VRAVYQK
>ENST00000344922.10|MNV-32715-GA-G|5
IRKFWMTQLK
>FUSION-ENST00000463662.5:120584-ENST00000399143.9:143579|1176
VGGDRCGAAWVETGAGPCGWR
>FUSION-ENST00000463662.5:120584-ENST00000399143.9:143579|1917
QPYLQQTR
>FUSION-ENST00000463662.5:120584-ENST00000399143.9:143579|1652
HQVGGSDEGTQERKCR
>FUSION-ENST00000463662.5:120584-ENST00000399143.9:143579|3486
QHEKAKDLDFR
>FUSION-ENST00000463662.5:120584-ENST00000399143.9:143579|4936
EPSSGGAQAGTLR
>FUSION-ENST00000463662.5:120584-ENST00000399143.9:143579|1462
AGQARPTSGVGSREEGRG
>FUSION-ENST00000463662.5:120584-ENST00000399143.9:143579|1017
PSKIYLSILER
>FUSION-ENST00000463662.5:120584-ENST00000399143.9:143579|2766
VYVCREDGLDGGCVERGWAGWR
>FUSION-ENST00000463662.5:120584-ENST00000399143.9:143579|4217
LWACHRSLLTVASCGLSSVHVQTPR
>FUSION-ENST00000463662.5:120584-ENST00000399143.9:143579|599
APSAPEVASGSLAQVDGASR
>FUSION-ENST00000463662.5:120584-ENST00000399143.9:143579|3550
LAGLWLLLIFGVVFLCLGK
>FUSION-ENST00000463662.5:120584-ENST00000399143.9:143579|3237
MEAHAGGPVER
>FUSION-ENST00000463662.5:120584-ENST00000399143.9:143579|5084
KTFLELVEGGVVAQ
>FUSION-ENST00000463662.5:120584-ENST00000399143.9:143579|2035
VHIGRQDHGWLWACLVYK
>ENST00000411826.1|SNV-285722-G-A|2
LHKFFHPFNQK
>FUSION-ENST00000463662.5:120584-ENST00000399143.9:143579|199
KNPSLLQH
>FUSION-ENST00000463662.5:120584-ENST00000399143.9:143579|3020
GQAGWTVCVQR
>FUSION-ENST00000463662.5:120584-ENST00000399143.9:143579|2821
EGVCVQR
>FUSION-ENST00000463662.5:120584-ENST00000399143.9:143579|3794
GLACSCPLTPIKIMQNYFLK
>FUSION-ENST00000463662.5:120584-ENST00000399143.9:143579|3595
MMTSGLCPSG
>FUSION-ENST00000463662.5:120584-ENST00000399143.9:143579|2024
PEELGRLLLSNR
>FUSION-ENST00000463662.5:120584-ENST00000399143.9:143579|5101
ASETHLSAHTLR
>ENST00000374472.5|SNV-38653-G-A|2
NGEIRSSAHHCLAHWK
>FUSION-ENST00000463662.5:120584-ENST00000399143.9:143579|3531
MQTRLAWPLGACR
>FUSION-ENST00000463662.5:120584-ENST00000399143.9:143579|2210
YVDSGTR
>FUSION-ENST00000463662.5:120584-ENST00000399143.9:143579|4397
TMTAPIECSCARHGDR
>FUSION-ENST00000463662.5:120584-ENST00000399143.9:143579|2741
LYGGCVCVERTCR
>FUSION-ENST00000463662.5:120584-ENST00000399143.9:143579|1296
VLGAAGK
>FUSION-ENST00000463662.5:120584-ENST00000399143.9:143579|184
KMAVGPFGYR
>ENST00000507065.5|SNV-25291-G-C|1
SEDRRTQCVGWHSVENR
>FUSION-ENST00000463662.5:120584-ENST00000399143.9:143579|3344
LVFHNIGHSFCNCENWEVK
>FUSION-ENST00000463662.5:120584-ENST00000399143.9:143579|2548
VCRERMGWMEGVCVQR
>FUSION-ENST00000463662.5:120584-ENST00000399143.9:143579|828
ESTPGEDAVNTVEIIT
>FUSION-ENST00000463662.5:120584-ENST00000399143.9:143579|4522
EFIPRLLTKLGRPQSVLDEEDHR
>FUSION-ENST00000463662.5:120584-ENST00000399143.9:143579|525
IGTFITIRK
>FUSION-ENST00000463662.5:120584-ENST00000399143.9:143579|3955
LLTVGRAENGYKFR
>ENST00000477081.1|SNV-1934-G-A|4
MDIVAADDYRYK
>FUSION-ENST00000463662.5:120584-ENST00000399143.9:143579|1074
SEIKYSVFLYSNNMK
>ENST00000254657.8|SNV-36432-A-G|2
NTSGMDSPWKK
>FUSION-ENST00000463662.5:120584-ENST00000399143.9:143579|1084
MLFWGVLVLSCSHK
>FUSION-ENST00000463662.5:120584-ENST00000399143.9:143579|982
TFAIYRR
>FUSION-ENST00000463662.5:120584-ENST00000399143.9:143579|2247
GAEELRPGPVSAQK
>FUSION-ENST00000463662.5:120584-ENST00000399143.9:143579|4110
MVVGGVYGDGGDGGGRGCVWGWW
>FUSION-ENST00000463662.5:120584-ENST00000399143.9:143579|5184
MQACFLAVR
>FUSION-ENST00000463662.5:120584-ENST00000399143.9:143579|124
NSMLNLIFK
>FUSION-ENST00000463662.5:120584-ENST00000399143.9:143579|507
EHCSALRRK
>FUSION-ENST00000463662.5:120584-ENST00000399143.9:143579|3111
MSVADFALQSNCDK
>FUSION-ENST00000463662.5:120584-ENST00000399143.9:143579|360
AFDGLCTHIMCLRAWESALTR
>FUSION-ENST00000463662.5:120584-ENST00000399143.9:143579|657
LCRPFGLCLIFFSVSFYVPLK
>FUSION-ENST00000463662.5:120584-ENST00000399143.9:143579|2897
RAAWRVCVSR
>ENST00000471660.5|SNV-26445-G-A|2
MTKAPSAAR
>FUSION-ENST00000463662.5:120584-ENST00000399143.9:143579|1985
MHPATTLPTADSGHGEER
>FUSION-ENST00000463662.5:120584-ENST00000399143.9:143579|4272
HQMYFGFRVWNGV
>FUSION-ENST00000463662.5:120584-ENST00000399143.9:143579|886
GHLHSVR
>FUSION-ENST00000463662.5:120584-ENST00000399143.9:143579|3475
KESVVLGG
>FUSION-ENST00000441271.1:120584-ENST00000399143.9:143579|3
MEDDAPVIYGLEFQVGHWEGGR
>FUSION-ENST00000463662.5:120584-ENST00000399143.9:143579|3433
MLTSACPKK
>ENST00000575922.5|SNV-633-G-T|4
GCRNTWLPGRGTASVSR
>FUSION-ENST00000463662.5:120584-ENST00000399143.9:143579|4329
STPGVVDR
>FUSION-ENST00000463662.5:120584-ENST00000399143.9:143579|3076
SLPSLGLECK
>FUSION-ENST00000463662.5:120584-ENST00000399143.9:143579|3494
CLHPACR
>FUSION-ENST00000463662.5:120584-ENST00000399143.9:143579|2073
PRLQAGR
>FUSION-ENST00000463662.5:120584-ENST00000399143.9:143579|4777
MQTRSSV
>FUSION-ENST00000463662.5:120584-ENST00000399143.9:143579|1473
MVNQNGLHRNHTNT
>FUSION-ENST00000463662.5:120584-ENST00000399143.9:143579|3361
RCVFVAVYCISLGTESLIPEAASEK
>FUSION-ENST00000463662.5:120584-ENST00000399143.9:143579|1012
VLESIDT
>FUSION-ENST00000463662.5:120584-ENST00000399143.9:143579|3128
MGAGRSRWLPG
>FUSION-ENST00000463662.5:120584-ENST00000399143.9:143579|3270
RTPILNV
>FUSION-ENST00000463662.5:120584-ENST00000399143.9:143579|3931
MSTHDGE
>FUSION-ENST00000463662.5:120584-ENST00000399143.9:143579|4218
MLWACHR
>FUSION-ENST00000463662.5:120584-ENST00000399143.9:143579|1951
MSFLERGER
>FUSION-ENST00000463662.5:120584-ENST00000399143.9:143579|3334
MNHLFHSSGWPLR
>FUSION-ENST00000463662.5:120584-ENST00000399143.9:143579|4127
MVVVGAVDGDGGDGGGRGCGWGWW
>FUSION-ENST00000463662.5:120584-ENST00000399143.9:143579|368
QNLKILK
>FUSION-ENST00000463662.5:120584-ENST00000399143.9:143579|3069
GEPGCFPWA
>FUSION-ENST00000463662.5:120584-ENST00000399143.9:143579|3153
DFENLLIYSPYLTVR
>FUSION-ENST00000463662.5:120584-ENST00000399143.9:143579|2599
GWPGWRVYVCRGSAGWR
>FUSION-ENST00000463662.5:120584-ENST00000399143.9:143579|4211
MRSQGSVLHPACEAHSRPSAR
>FUSION-ENST00000463662.5:120584-ENST00000399143.9:143579|4274
GVARHQMYFGFRVWNGV
>FUSION-ENST00000463662.5:120584-ENST00000399143.9:143579|134
MVTEFGIR
>ENST00000342992.10|SNV-237520-C-A|3
DPIHPYTKFRVHDLLEGCQYEFR
>FUSION-ENST00000463662.5:120584-ENST00000399143.9:143579|2603
GWAGWRVCVERGWPGWR
>FUSION-ENST00000463662.5:120584-ENST00000399143.9:143579|4494
MCPPGPGRAF
>ENST00000454349.7|INDEL-221681-C-CA|2
KQQLGKFCK
>ENST00000323684.4|SNV-651-C-G|4
RLQDRDHLSYIPPEQHTMVSLR
>ENST00000405223.6|SNV-89149-A-G|4
IMKPVDEVCYPHIILSLSIPKAK
>FUSION-ENST00000463662.5:120584-ENST00000399143.9:143579|5112
IFFFFFFGGR
>FUSION-ENST00000463662.5:120584-ENST00000399143.9:143579|5118
MFSSHCLRK
>FUSION-ENST00000463662.5:120584-ENST00000399143.9:143579|3692
MPSFRARAAPEAVR
>FUSION-ENST00000463662.5:120584-ENST00000399143.9:143579|3118
ETATTCLPDGCREK
>FUSION-ENST00000463662.5:120584-ENST00000399143.9:143579|3055
KGQSPGFTCEDKDAQSWMGSVWVQR
>FUSION-ENST00000463662.5:120584-ENST00000399143.9:143579|1019
LTFPFYLWPLGS
>FUSION-ENST00000463662.5:120584-ENST00000399143.9:143579|4535
MKELEHCE
>ENST00000618855.4|SNV-26207-G-T|1
QLCDGELDCPLGEDEEHFVK
>FUSION-ENST00000463662.5:120584-ENST00000399143.9:143579|148
FSRDGVSPCWPGCSQTPDLMIR
>FUSION-ENST00000463662.5:120584-ENST00000399143.9:143579|266
SSIIRTQR
>FUSION-ENST00000463662.5:120584-ENST00000399143.9:143579|3859
LNFMPQPPKK
>FUSION-ENST00000463662.5:120584-ENST00000399143.9:143579|3820
RIQQRLGTTPTLHR
>FUSION-ENST00000463662.5:120584-ENST00000399143.9:143579|310
AYYQQAKLCDSFF
>FUSION-ENST00000463662.5:120584-ENST00000399143.9:143579|973
KGISLTLNQK
>FUSION-ENST00000463662.5:120584-ENST00000399143.9:143579|1766
LGWGALK
>FUSION-ENST00000463662.5:120584-ENST00000399143.9:143579|3212
SPNCLRWQIFW
>ENST00000456390.5|SNV-117069-A-G|4
MALPSQHSLREPYTASVGKTACGK
>FUSION-ENST00000463662.5:120584-ENST00000399143.9:143579|1283
KTAAKLAVVYLLHVIR
>FUSION-ENST00000463662.5:120584-ENST00000399143.9:143579|2761
EGVCVERGR
>FUSION-ENST00000463662.5:120584-ENST00000399143.9:143579|815
GEVDSNPCG
>FUSION-ENST00000463662.5:120584-ENST00000399143.9:143579|611
PLPLAVSFQGFRLR
>FUSION-ENST00000463662.5:120584-ENST00000399143.9:143579|408
MVWAPTMQFSGALWSCLTLSCVHR
>ENST00000336078.8|SNV-118969-T-C|1
ETTDATNEEETEIKEDTKVPSPK
>FUSION-ENST00000463662.5:120584-ENST00000399143.9:143579|3896
PVHSAQVCAP
>FUSION-ENST00000463662.5:120584-ENST00000399143.9:143579|67
PTLDTSCVR
>FUSION-ENST00000463662.5:120584-ENST00000399143.9:143579|4725
MIFGVVLTAGPCR
>FUSION-ENST00000463662.5:120584-ENST00000399143.9:143579|4865
MLDGEGQRPHLQQGCC
>FUSION-ENST00000463662.5:120584-ENST00000399143.9:143579|3559
AGQPAVIPGPPSTRWIPPSASR
>FUSION-ENST00000463662.5:120584-ENST00000399143.9:143579|2019
FQAASAL
>ENST00000373691.4|SNV-1932-G-A|2
NCGRESRVDMAK
>FUSION-ENST00000463662.5:120584-ENST00000399143.9:143579|4463
LQVEPPALFRYVR
>FUSION-ENST00000463662.5:120584-ENST00000399143.9:143579|4631
EADNTANVG
>ENST00000357503.3|SNV-1442-G-T|2
SVFGQPAAVSR
>FUSION-ENST00000463662.5:120584-ENST00000399143.9:143579|371
LAALRATPASGLVQPS
>ENST00000319977.8|INDEL-12751-A-AC|1
DAGDGAQVAAGDVPE
>FUSION-ENST00000463662.5:120584-ENST00000399143.9:143579|1864
MCLGAWLEKAGVLGR
>FUSION-ENST00000463662.5:120584-ENST00000399143.9:143579|24
CALLMDLCK
>FUSION-ENST00000463662.5:120584-ENST00000399143.9:143579|2013
APRIPWSLSSVLGLPLPFSHRGR
>FUSION-ENST00000463662.5:120584-ENST00000399143.9:143579|3966
QFAGEQQQKMLCGHRQGR
>FUSION-ENST00000463662.5:120584-ENST00000399143.9:143579|2805
GWMEGVCVERIAWMEGV
>FUSION-ENST00000463662.5:120584-ENST00000399143.9:143579|2649
MGWMAGVCAGREWAGWR
>ENST00000377559.7|SNV-74449-G-T|1
LPDLIADALHRIGQV
>FUSION-ENST00000463662.5:120584-ENST00000399143.9:143579|2828
EGVCVQGEDGLDGGRVCR
>FUSION-ENST00000463662.5:120584-ENST00000399143.9:143579|4959
MRLPLLTPSHECTR
>FUSION-ENST00000463662.5:120584-ENST00000399143.9:143579|2836
ERMGWMEGVCVQGEDGLDGGRVCR
>FUSION-ENST00000463662.5:120584-ENST00000399143.9:143579|476
YMHFLIR
>FUSION-ENST00000463662.5:120584-ENST00000399143.9:143579|2533
VCVCGEDGLGGGCVWREDGLDR
>FUSION-ENST00000463662.5:120584-ENST00000399143.9:143579|2993
MLQVRQVWLKHSLHATQPSFILH
>ENST00000284601.4|SNV-196018-G-A|1
GDFYCNEKYSSR
>ENST00000409762.5|SNV-67095-T-C|3
KWLPLSDPDDFSAGARGYLK
>FUSION-ENST00000463662.5:120584-ENST00000399143.9:143579|3460
VVYCVHGAGKHSEVR
>FUSION-ENST00000463662.5:120584-ENST00000399143.9:143579|2590
MAGWRVCVERMGWMEGVCR
>FUSION-ENST00000463662.5:120584-ENST00000399143.9:143579|539
MAAGSKNSPILR
>FUSION-ENST00000463662.5:120584-ENST00000399143.9:143579|2322
LWHGGCMALGRSLR
>FUSION-ENST00000463662.5:120584-ENST00000399143.9:143579|1223
MENRGHVWSR
>FUSION-ENST00000463662.5:120584-ENST00000399143.9:143579|5245
LPSFVPQAE
>ENST00000423057.6|SNV-336781-G-A|5
DLIKVLKWYMDR
>FUSION-ENST00000463662.5:120584-ENST00000399143.9:143579|3352
MQTQRNLRAR
>FUSION-ENST00000463662.5:120584-ENST00000399143.9:143579|1676
RWAWWFAAPR
>FUSION-ENST00000463662.5:120584-ENST00000399143.9:143579|186
AFRKMAVGPFGYR
>FUSION-ENST00000463662.5:120584-ENST00000399143.9:143579|4437
LVPRNSTLKR
>FUSION-ENST00000463662.5:120584-ENST00000399143.9:143579|621
MSCLNLEK
>FUSION-ENST00000463662.5:120584-ENST00000399143.9:143579|2339
ERSLSLSR
>ENST00000303927.4|SNV-1165-C-T|3
VQSLRRALLGR
>FUSION-ENST00000463662.5:120584-ENST00000399143.9:143579|4967
MVMELSSGGAQAGTSR
>FUSION-ENST00000463662.5:120584-ENST00000399143.9:143579|2469
WLYIIFCLLILKSSRMK
>FUSION-ENST00000463662.5:120584-ENST00000399143.9:143579|1763
EITSALWSDIR
>FUSION-ENST00000463662.5:120584-ENST00000399143.9:143579|3557
AGQPAVIPGPPSTRWIPPSASRGR
>FUSION-ENST00000463662.5:120584-ENST00000399143.9:143579|4955
LPLLTPSHECTR
>FUSION-ENST00000463662.5:120584-ENST00000399143.9:143579|882
QQIFSVNEIPLYLKSISHLGLS
>FUSION-ENST00000463662.5:120584-ENST00000399143.9:143579|3568
MRIFIIQPKLYDCIR
>FUSION-ENST00000463662.5:120584-ENST00000399143.9:143579|4466
MLQVEPPALFR
>FUSION-ENST00000463662.5:120584-ENST00000399143.9:143579|3564
IFIIQPKLYDCIRFLTVFL
>FUSION-ENST00000463662.5:120584-ENST00000399143.9:143579|1846
VPETSVTSAPCEGPGDSR
>FUSION-ENST00000463662.5:120584-ENST00000399143.9:143579|4632
MEADNTANVG
>FUSION-ENST00000463662.5:120584-ENST00000399143.9:143579|1140
IFTSRCFIIFFK
>FUSION-ENST00000463662.5:120584-ENST00000399143.9:143579|1849
CSPPPPLPAGTLCAPHRR
>FUSION-ENST00000463662.5:120584-ENST00000399143.9:143579|3495
GECGAGRMRQHEK
>ENST00000645953.1|SNV-17833-G-T|4
LERCHSAELALNVITKNR
>FUSION-ENST00000463662.5:120584-ENST00000399143.9:143579|4153
MVVVGGVDGDGGDGGGR
>FUSION-ENST00000463662.5:120584-ENST00000399143.9:143579|2401
EDGLDGGCV
>ENST00000341398.6|SNV-50773-T-A|4
ESQLKLTVMAKPTNWIEGTQAVLR
>FUSION-ENST00000463662.5:120584-ENST00000399143.9:143579|3074
EGTICVCR
>FUSION-ENST00000463662.5:120584-ENST00000399143.9:143579|3800
PLPSICSKCEKSK
>FUSION-ENST00000463662.5:120584-ENST00000399143.9:143579|98
RKWGTGC
>FUSION-ENST00000463662.5:120584-ENST00000399143.9:143579|5128
MDLILWGGKETQPWRR
>FUSION-ENST00000463662.5:120584-ENST00000399143.9:143579|4726
SSVFGGWE
>FUSION-ENST00000463662.5:120584-ENST00000399143.9:143579|2261
WPRGEHVCMVPLEWMAQR
>FUSION-ENST00000463662.5:120584-ENST00000399143.9:143579|1509
EALVSVYILQLGRLR
>FUSION-ENST00000463662.5:120584-ENST00000399143.9:143579|2531
MEGVCREDRLDGGCVQR
>FUSION-ENST00000463662.5:120584-ENST00000399143.9:143579|3867
MEYWTGCILEAVR
>FUSION-ENST00000463662.5:120584-ENST00000399143.9:143579|3131
SAWHIVGTEKVFVECSE
>ENST00000528298.5|SNV-5883-C-T|3
QNYKFLGSSR
>FUSION-ENST00000463662.5:120584-ENST00000399143.9:143579|5039
LWCCHLEEAWSRRELA
>FUSION-ENST00000435721.5:120584-ENST00000399143.9:143579|2
SKCGFSKVLANWR
>ENST00000506455.5|SNV-30359-C-G|2
SGVYLHTLAESICK
>ENST00000240328.4|SNV-1934-G-A|6
KAKYILLMDIVAADDYR
>FUSION-ENST00000463662.5:120584-ENST00000399143.9:143579|620
SCLNLEK
>FUSION-ENST00000463662.5:120584-ENST00000399143.9:143579|2284
QLCHERKSRPHLIGPGPPHAWTHR
>FUSION-ENST00000463662.5:120584-ENST00000399143.9:143579|1100
KENVNKDTVK
>FUSION-ENST00000463662.5:120584-ENST00000399143.9:143579|2623
EGMWREDGLDGGCVER
>FUSION-ENST00000463662.5:120584-ENST00000399143.9:143579|2435
MGWMEGMCIERGWLDGGYVER
>FUSION-ENST00000463662.5:120584-ENST00000399143.9:143579|2874
MGWMEGVCAERGRAGWR
>FUSION-ENST00000463662.5:120584-ENST00000399143.9:143579|1440
MGQDAGMQVAFAIHLR
>ENST00000368234.7|SNV-93-C-T|2
ALLGLGLLVAGLRVPR
>ENST00000533094.1|SNV-364399-T-A|6
MLEALIEFCYK
>FUSION-ENST00000463662.5:120584-ENST00000399143.9:143579|2710
EGVCVCV
>ENST00000469098.1|SNV-24477-C-A|1
LSQVVRKTSSN
>FUSION-ENST00000463662.5:120584-ENST00000399143.9:143579|3620
MMVICNK
>ENST00000341594.9|SNV-413204-G-A|4
SVLDQWSSHKVAFNK
>ENST00000261978.9|SNV-61245-C-T|1
LLPPAAPRPRGLLGR
>FUSION-ENST00000463662.5:120584-ENST00000399143.9:143579|919
IQIMHNILLSQSLIR
>FUSION-ENST00000463662.5:120584-ENST00000399143.9:143579|2421
GWAGWRVCGERMGWMEGVYVER
>FUSION-ENST00000463662.5:120584-ENST00000399143.9:143579|2695
GWAGWRVCVCK
>FUSION-ENST00000463662.5:120584-ENST00000399143.9:143579|328
MCGDYPLPREWHSGK
>FUSION-ENST00000463662.5:120584-ENST00000399143.9:143579|1238
KGSSLVR
>FUSION-ENST00000463662.5:120584-ENST00000399143.9:143579|68
MPTLDTSCVR
>FUSION-ENST00000463662.5:120584-ENST00000399143.9:143579|645
KPHQSRPR
>FUSION-ENST00000463662.5:120584-ENST00000399143.9:143579|4691
SSSGHTER
>FUSION-ENST00000463662.5:120584-ENST00000399143.9:143579|5227
QCGPSSAFS
>ENST00000359486.7|SNV-130124-G-C|3
TVRVIVSREAMTGR
>FUSION-ENST00000463662.5:120584-ENST00000399143.9:143579|3843
KAIGWRVSFVCQHESDR
>FUSION-ENST00000463662.5:120584-ENST00000399143.9:143579|2925
MEGVCVQGEDGLDGGCVK
>FUSION-ENST00000463662.5:120584-ENST00000399143.9:143579|2919
GGAGWRVCVCR
>ENST00000443049.1|SNV-493-A-G|1
APESSRRR
>FUSION-ENST00000463662.5:120584-ENST00000399143.9:143579|4464
MLQVEPPALFRYVR
>ENST00000515333.1|SNV-2984-C-G|2
MLQYGTAGFRTKAEHLDHVMFR
>FUSION-ENST00000463662.5:120584-ENST00000399143.9:143579|3689
ARAAPEAVRR
>FUSION-ENST00000463662.5:120584-ENST00000399143.9:143579|437
VTPAWVTERDSVSKQTNK
>ENST00000463372.5|SNV-355894-A-C|3
GSFRRIRPWVCTSPGS
>FUSION-ENST00000463662.5:120584-ENST00000399143.9:143579|1327
MLANPHFPVLVR
>FUSION-ENST00000463662.5:120584-ENST00000399143.9:143579|5228
MQCGPSSAFS
>ENST00000506455.5|SNV-30359-C-G|3
TSRSGVYLHTLAESICKLIFPEFER
>FUSION-ENST00000463662.5:120584-ENST00000399143.9:143579|4942
WTDPREPRLVPR
>FUSION-ENST00000463662.5:120584-ENST00000399143.9:143579|2148
HNYASTILR
>FUSION-ENST00000463662.5:120584-ENST00000399143.9:143579|150
RPPPCPANFYMFSR
>FUSION-ENST00000463662.5:120584-ENST00000399143.9:143579|5106
QSSHLSLSTSWDHR
>FUSION-ENST00000463662.5:120584-ENST00000399143.9:143579|2393
GWVEGVCGERMAWIEGVCVQRR
>FUSION-ENST00000463662.5:120584-ENST00000399143.9:143579|420
LTAPANVWLMPSPELIDL
>FUSION-ENST00000463662.5:120584-ENST00000399143.9:143579|4372
RCGVIRR
>FUSION-ENST00000463662.5:120584-ENST00000399143.9:143579|2241
NVLSPFLVFCK
>FUSION-ENST00000463662.5:120584-ENST00000399143.9:143579|3156
LVELRCRR
>FUSION-ENST00000463662.5:120584-ENST00000399143.9:143579|5269
ALTGDMPHR
>FUSION-ENST00000463662.5:120584-ENST00000399143.9:143579|3437
CVCCRLLHLTWN
>FUSION-ENST00000463662.5:120584-ENST00000399143.9:143579|3186
MTLEAITPF
>FUSION-ENST00000463662.5:120584-ENST00000399143.9:143579|3878
MSQTSRGRQSNVTIK
>FUSION-ENST00000463662.5:120584-ENST00000399143.9:143579|4527
GTLSMEFIPR
>FUSION-ENST00000455162.5:120584-ENST00000399143.9:143579|4
FLVGTQSLKYDNQVTIFDK
>FUSION-ENST00000463662.5:120584-ENST00000399143.9:143579|445
KGKLILGLSVG
>ENST00000357495.4|SNV-361-C-T|6
AVSREDSQRLGAHLTVK
>ENST00000301008.5|SNV-1410-C-A|5
ASAPATR
>ENST00000531778.1|SNV-29274-C-T|3
VSVWPVVFVGGLR
>FUSION-ENST00000463662.5:120584-ENST00000399143.9:143579|3511
QTQSKQFTQSDSDK
>FUSION-ENST00000463662.5:120584-ENST00000399143.9:143579|624
GVRRLHSFWTSALMSCLNLEK
>FUSION-ENST00000463662.5:120584-ENST00000399143.9:143579|3109
MSVADFALQSNCDKDCVACK
>FUSION-ENST00000463662.5:120584-ENST00000399143.9:143579|4629
QNEDLVACR
>FUSION-ENST00000463662.5:120584-ENST00000399143.9:143579|4409
YGFWLPSFSSSLFYT
>FUSION-ENST00000463662.5:120584-ENST00000399143.9:143579|4801
FVSELDLCTLQGRDSRDVCK
>ENST00000283351.9|SNV-44782-A-T|5
SLFSATKKWFSGCK
>FUSION-ENST00000463662.5:120584-ENST00000399143.9:143579|3064
LDGGCVCVGRMGWMDSVGRER
>FUSION-ENST00000463662.5:120584-ENST00000399143.9:143579|4359
HWSLEANEIKYLKHFSPFCL
>FUSION-ENST00000463662.5:120584-ENST00000399143.9:143579|3378
AEEGCLHPEAEALTRRR
>FUSION-ENST00000463662.5:120584-ENST00000399143.9:143579|1546
QHPKLEAR
>FUSION-ENST00000441271.1:120584-ENST00000399143.9:143579|1
CCSAWLLIACAVPW
>FUSION-ENST00000463662.5:120584-ENST00000399143.9:143579|2692
EDGLDGGCMCGKR
>ENST00000489332.1|SNV-6054-G-A|5
MLSHVDHNGKTSLFCSLCCTTSYK
>FUSION-ENST00000463662.5:120584-ENST00000399143.9:143579|5006
LPLLTPSHECTLASLCLHR
>FUSION-ENST00000463662.5:120584-ENST00000399143.9:143579|597
MPPCLLTAFAF
>FUSION-ENST00000463662.5:120584-ENST00000399143.9:143579|3159
SSTLLKLVELR
>FUSION-ENST00000463662.5:120584-ENST00000399143.9:143579|1931
PPRQDAPCDNLTYSRLGPR
>FUSION-ENST00000463662.5:120584-ENST00000399143.9:143579|2239
WACCEVHR
>FUSION-ENST00000463662.5:120584-ENST00000399143.9:143579|736
EHLPWLQLMR
>FUSION-ENST00000463662.5:120584-ENST00000399143.9:143579|3631
FLGSQKLHTDFSVVLGFGAPK
>FUSION-ENST00000463662.5:120584-ENST00000399143.9:143579|3548
FPRLLVAFPNMK
>FUSION-ENST00000463662.5:120584-ENST00000399143.9:143579|1291
NMVAGLLTTLEEQSCRK
>FUSION-ENST00000463662.5:120584-ENST00000399143.9:143579|3465
RGRTVSR
>FUSION-ENST00000463662.5:120584-ENST00000399143.9:143579|3112
TRLALNWKPLR
>FUSION-ENST00000463662.5:120584-ENST00000399143.9:143579|814
MIVMIECD
>FUSION-ENST00000463662.5:120584-ENST00000399143.9:143579|1758
WAEECKVQAHNR
>FUSION-ENST00000463662.5:120584-ENST00000399143.9:143579|1416
GTRPGEELGDRVRVPLCA
>ENST00000264158.13|SNV-110558-G-A|1
EIIHQITNVEALIARARSLK
>FUSION-ENST00000463662.5:120584-ENST00000399143.9:143579|327
CGDYPLPREWHSGK
>FUSION-ENST00000463662.5:120584-ENST00000399143.9:143579|1994
QAAKRFAN
>FUSION-ENST00000463662.5:120584-ENST00000399143.9:143579|616
AWKPLPLAVSFQGFR
>FUSION-ENST00000463662.5:120584-ENST00000399143.9:143579|556
GAGAPHQCLEDK
>FUSION-ENST00000463662.5:120584-ENST00000399143.9:143579|4545
TPRHPSQITHSLR
>FUSION-ENST00000463662.5:120584-ENST00000399143.9:143579|1527
LQLIGSR
>FUSION-ENST00000463662.5:120584-ENST00000399143.9:143579|1845
RGWLVPLGHCCLCSASR
>ENST00000405093.8|SNV-2600-G-A|3
FDKIEDMAMLTFLHEPTVLFNLKER
>FUSION-ENST00000463662.5:120584-ENST00000399143.9:143579|4543
HPSQITHSLR
>FUSION-ENST00000463662.5:120584-ENST00000399143.9:143579|269
ARSSIIR
>FUSION-ENST00000463662.5:120584-ENST00000399143.9:143579|4613
KTLSRAGLGGNLR
>ENST00000307441.13|SNV-44709-C-T|4
THTGEKSYQCNACGKTFCQK
>ENST00000357495.4|SNV-361-C-T|3
LGAHLTVK
>FUSION-ENST00000463662.5:120584-ENST00000399143.9:143579|3834
QVLMWFCALFQRRPGPGSR
>FUSION-ENST00000463662.5:120584-ENST00000399143.9:143579|3443
MAVPWQAQGVKASSPWSPR
>FUSION-ENST00000463662.5:120584-ENST00000399143.9:143579|2508
MGWMEGVCLNISSR
>FUSION-ENST00000463662.5:120584-ENST00000399143.9:143579|192
GISQTAQDVNPI
>FUSION-ENST00000463662.5:120584-ENST00000399143.9:143579|4019
MGMVVMVVVGGVDGDGGDGGGRGW
>ENST00000425217.5|SNV-413800-C-T|4
KPPRYSDLHISQTLLKTNK
>FUSION-ENST00000463662.5:120584-ENST00000399143.9:143579|2493
GWMEGVCVWR
>FUSION-ENST00000463662.5:120584-ENST00000399143.9:143579|2795
MEGVQREEGWMEGVCVERGWAGWR
>FUSION-ENST00000463662.5:120584-ENST00000399143.9:143579|2059
LSVETGSPGK
>FUSION-ENST00000463662.5:120584-ENST00000399143.9:143579|3298
AITQSVCVCVCVCVCVRERER
>ENST00000482917.1|SNV-124251-C-A|3
MPSGQKSTLTSPQPLGLLPTK
>FUSION-ENST00000463662.5:120584-ENST00000399143.9:143579|3110
SVADFALQSNCDK
>FUSION-ENST00000463662.5:120584-ENST00000399143.9:143579|4607
MKGMDVLMVSDLS
>ENST00000477081.1|SNV-1934-G-A|3
DIVAADDYRYK
>FUSION-ENST00000463662.5:120584-ENST00000399143.9:143579|189
MNRIRGNFIVQLVT
>FUSION-ENST00000463662.5:120584-ENST00000399143.9:143579|531
MLTKALISFEFL
>ENST00000262525.6|SNV-3486-A-T|2
THTGVKPYK
>FUSION-ENST00000463662.5:120584-ENST00000399143.9:143579|978
MASECSMKGISLTLNQK
>FUSION-ENST00000463662.5:120584-ENST00000399143.9:143579|1729
NGMTNETETAIWVCLCTRWEGVTR
>FUSION-ENST00000463662.5:120584-ENST00000399143.9:143579|3763
DIGLLGVLYVK
>FUSION-ENST00000463662.5:120584-ENST00000399143.9:143579|2526
EDGLDRGCMCAEKIGWMEGVCR
>FUSION-ENST00000463662.5:120584-ENST00000399143.9:143579|4986
EFSSSLLNFR
>FUSION-ENST00000463662.5:120584-ENST00000399143.9:143579|4149
GCGWGWW
>FUSION-ENST00000463662.5:120584-ENST00000399143.9:143579|4337
GQVAGELKGVYVNKHPS
>FUSION-ENST00000463662.5:120584-ENST00000399143.9:143579|1421
MGTRPGEELGDR
>FUSION-ENST00000463662.5:120584-ENST00000399143.9:143579|2279
MVSMGEVCGPVVR
>FUSION-ENST00000463662.5:120584-ENST00000399143.9:143579|1613
AHTLPGAGAAARAAVCRHR
>ENST00000462372.5|SNV-848-A-T|1
LLLTLYNPTGTALRFRV
>FUSION-ENST00000463662.5:120584-ENST00000399143.9:143579|4560
FLHFRNVCRFSLIYWLWR
>FUSION-ENST00000463662.5:120584-ENST00000399143.9:143579|448
GGLWSGHQGFVFAAK
>FUSION-ENST00000463662.5:120584-ENST00000399143.9:143579|1267
GSHIIRSLSGDEYLCTR
>FUSION-ENST00000463662.5:120584-ENST00000399143.9:143579|409
SAGRVRGR
>FUSION-ENST00000463662.5:120584-ENST00000399143.9:143579|2064
EKQVAGK
>ENST00000615606.4|SNV-16055-A-G|4
APIRRPISAEGAIMNPASKVIALK
>FUSION-ENST00000463662.5:120584-ENST00000399143.9:143579|180
MAVGPFGYRLG
>FUSION-ENST00000463662.5:120584-ENST00000399143.9:143579|3759
FQNQVSRK
>FUSION-ENST00000463662.5:120584-ENST00000399143.9:143579|969
GISLTLNQKLEMIK
>FUSION-ENST00000463662.5:120584-ENST00000399143.9:143579|3672
HPPQCPLPLAWGRETLGQEPLGPGR
>FUSION-ENST00000463662.5:120584-ENST00000399143.9:143579|3638
IPLPLNE
>FUSION-ENST00000463662.5:120584-ENST00000399143.9:143579|2711
MEGVCVCV
>FUSION-ENST00000463662.5:120584-ENST00000399143.9:143579|2966
MGWMEGVCLQR
>ENST00000482917.1|SNV-124251-C-A|1
STLTSPQPLGLLPTK
>FUSION-ENST00000463662.5:120584-ENST00000399143.9:143579|3395
MRCSAFWPPDPCFR
>FUSION-ENST00000463662.5:120584-ENST00000399143.9:143579|3567
RIFIIQPKLYDCIR
>FUSION-ENST00000463662.5:120584-ENST00000399143.9:143579|1757
WAEECKVQAHNRD
>FUSION-ENST00000463662.5:120584-ENST00000399143.9:143579|2430
EGMCIERGWLDGGYVERGWAGWR
>FUSION-ENST00000441271.1:120584-ENST00000399143.9:143579|2
EDDAPVIYGLEFQVGHWEGGR
>FUSION-ENST00000463662.5:120584-ENST00000399143.9:143579|3418
SLCCVFVGYFLAPDNLAL
>ENST00000575815.5|SNV-24957-G-T|3
EAKISFPSYSAGRDQEESPDCG
>FUSION-ENST00000463662.5:120584-ENST00000399143.9:143579|1924
CQGPRWRR
>FUSION-ENST00000463662.5:120584-ENST00000399143.9:143579|5042
AVGMVAGGR
>FUSION-ENST00000463662.5:120584-ENST00000399143.9:143579|3302
AITQSVCVCVCVCVCVR
>ENST00000435676.2|SNV-96556-G-C|2
MTVDIEVDPLQLLGQRAR
>ENST00000615606.4|SNV-16055-A-G|7
MAPIRRPISAEGAIMNPASK
>FUSION-ENST00000463662.5:120584-ENST00000399143.9:143579|4640
QMGSFSPVILSSRHCWKSQLFR
>FUSION-ENST00000463662.5:120584-ENST00000399143.9:143579|3761
DIGLLGVLYVKFQNQVSRK
>FUSION-ENST00000463662.5:120584-ENST00000399143.9:143579|138
MVYKMVTEFGIRK
>FUSION-ENST00000463662.5:120584-ENST00000399143.9:143579|2128
TMYSSYRMIAHFVLMCVLITTELNS
>FUSION-ENST00000463662.5:120584-ENST00000399143.9:143579|4815
FFCHTLDMRT
>FUSION-ENST00000463662.5:120584-ENST00000399143.9:143579|1867
AFWIVVNELSGAW
>FUSION-ENST00000463662.5:120584-ENST00000399143.9:143579|117
LNLIFKKFIILR
>FUSION-ENST00000463662.5:120584-ENST00000399143.9:143579|5153
FQEFYFIPAIAELRFTSHR
>ENST00000342992.10|SNV-237520-C-A|2
FRVHDLLEGCQYEFR
>FUSION-ENST00000463662.5:120584-ENST00000399143.9:143579|5266
MPHRLLPAR
>ENST00000490029.1|SNV-28246-G-T|18
MALTSKERR
>ENST00000575922.5|SNV-633-G-T|2
NTWLPGRGTASVSR
>ENST00000327475.11|SNV-100209-C-A|3
MIKLTLEVSRGVAHWGQQQIRPIK
>ENST00000368419.2|SNV-14346-C-T|2
ALVFTEPQFLPLKNGK
>ENST00000366662.8|SNV-47471-T-G|4
GLSHVARGQFYEGIKAQTK
>FUSION-ENST00000463662.5:120584-ENST00000399143.9:143579|4104
MIMVVAITVVEWG
>FUSION-ENST00000463662.5:120584-ENST00000399143.9:143579|410
MSAGRVRGR
>ENST00000482153.1|SNV-1278-G-C|4
MYQCLVEGCTQKFK
>FUSION-ENST00000463662.5:120584-ENST00000399143.9:143579|1754
GAAFCACGRPPAPSPCAQLTCSR
>FUSION-ENST00000463662.5:120584-ENST00000399143.9:143579|5075
MEKGPLR
>FUSION-ENST00000463662.5:120584-ENST00000399143.9:143579|567
HCHSPRTRCCDAGQTAGFSGVW
>ENST00000328051.3|SNV-1377-C-T|6
CQETCAPKTKDLCAPQVK
>ENST00000317508.11|SNV-258-G-A|2
AQKGVLGPEQLGAVAILLYLGLLR
>FUSION-ENST00000463662.5:120584-ENST00000399143.9:143579|1715
AGKTDFTTWSEGK
>FUSION-ENST00000463662.5:120584-ENST00000399143.9:143579|904
MKAERSEK
>ENST00000376214.5|SNV-351657-T-A|2
DGGHTMLPIRWMPPESIMYR
>FUSION-ENST00000463662.5:120584-ENST00000399143.9:143579|2453
CLESVVFK
>FUSION-ENST00000463662.5:120584-ENST00000399143.9:143579|230
MLARLLSNS
>FUSION-ENST00000463662.5:120584-ENST00000399143.9:143579|1730
MNGMTNETETAIWVCLCTRWEGVTR
>FUSION-ENST00000463662.5:120584-ENST00000399143.9:143579|4521
LLTKLGRPQSVLDEEDHR
>FUSION-ENST00000463662.5:120584-ENST00000399143.9:143579|2249
HMGAEELRPGPVSAQKGFMGPG
>FUSION-ENST00000463662.5:120584-ENST00000399143.9:143579|4820
CVTRNGFFPLSLSRFFCHTLDMR
>FUSION-ENST00000463662.5:120584-ENST00000399143.9:143579|697
AKGSRLTSHPCALVLFGYLR
>FUSION-ENST00000463662.5:120584-ENST00000399143.9:143579|4829
MRLSQKINEMT
>FUSION-ENST00000463662.5:120584-ENST00000399143.9:143579|1549
GSIEIIQIHKNR
>FUSION-ENST00000463662.5:120584-ENST00000399143.9:143579|4129
MVVVGAVDGDGGDGGGR
>FUSION-ENST00000463662.5:120584-ENST00000399143.9:143579|1868
SFLECGERAFWIVVNELSGAW
>FUSION-ENST00000463662.5:120584-ENST00000399143.9:143579|3249
KHLCRHWNAFLWGVSLLTVVG
>FUSION-ENST00000463662.5:120584-ENST00000399143.9:143579|5160
MPLQQCVLAVAS
>FUSION-ENST00000463662.5:120584-ENST00000399143.9:143579|3757
KIYFLPSNYFP
>FUSION-ENST00000463662.5:120584-ENST00000399143.9:143579|607
MISEFPFSLGIVWFSDFCRHR
>FUSION-ENST00000463662.5:120584-ENST00000399143.9:143579|1433
GPSCSSCQGVARVKPEMPPR
>FUSION-ENST00000463662.5:120584-ENST00000399143.9:143579|5279
HREAMIL
>FUSION-ENST00000463662.5:120584-ENST00000399143.9:143579|1870
SFLECGER
>FUSION-ENST00000463662.5:120584-ENST00000399143.9:143579|716
LARAPGLPELVWAGSLGVPVSGLR
>FUSION-ENST00000463662.5:120584-ENST00000399143.9:143579|3777
NHFWNLKRYK
>FUSION-ENST00000463662.5:120584-ENST00000399143.9:143579|761
CSAQCTACPHDGVDGEAR
>ENST00000485064.1|SNV-136-A-T|2
AQAVRLAIR
>FUSION-ENST00000463662.5:120584-ENST00000399143.9:143579|3984
AVVMTVVGYRCWGR
>FUSION-ENST00000463662.5:120584-ENST00000399143.9:143579|1923
LGPRGGEGNPVR
>ENST00000592249.5|SNV-118969-T-C|6
HGIKDPDLKETTDATNEEETEIK
>FUSION-ENST00000463662.5:120584-ENST00000399143.9:143579|2912
EDGLDGGCVCR
>FUSION-ENST00000463662.5:120584-ENST00000399143.9:143579|4324
MRVLVLDMKDVNSK
>FUSION-ENST00000463662.5:120584-ENST00000399143.9:143579|1501
MIGCEVYNADF
>FUSION-ENST00000463662.5:120584-ENST00000399143.9:143579|1719
KGSAGLIEVCGAVFFVFSTQK
>ENST00000481806.1|SNV-14652-C-T|2
TEGTTRVK
>ENST00000570001.5|MNV-23771-AAAG-A|5
ESSYPEIFQAHSR
>FUSION-ENST00000463662.5:120584-ENST00000399143.9:143579|1692
GAVPPPDGGPGLVMVADTNPAGS
>FUSION-ENST00000463662.5:120584-ENST00000399143.9:143579|4336
RGGVARR
>ENST00000325643.6|SNV-5253-G-T|5
RPRTGDQGHR
>FUSION-ENST00000463662.5:120584-ENST00000399143.9:143579|2589
AGWRVCVERMGWMEGVCR
>FUSION-ENST00000463662.5:120584-ENST00000399143.9:143579|2832
GWMEGVCVQGEDGLDGGRVCR
>FUSION-ENST00000463662.5:120584-ENST00000399143.9:143579|5044
DLNSNWSVGVDCGLDMAVGMVAGGR
>FUSION-ENST00000463662.5:120584-ENST00000399143.9:143579|3115
ASRLGRR
>ENST00000359120.9|INDEL-77228-C-CA|5
QSSRTKKPVPGVLVLQR
>FUSION-ENST00000463662.5:120584-ENST00000399143.9:143579|4421
EAAWCRSPQQHASGGASCPVQIC
>FUSION-ENST00000463662.5:120584-ENST00000399143.9:143579|1829
CGLCLLHVPGGLAGKSWSPGK
>FUSION-ENST00000463662.5:120584-ENST00000399143.9:143579|2407
EGVYVERGWAGWKACV
>FUSION-ENST00000463662.5:120584-ENST00000399143.9:143579|4792
MVGAGQWRLGR
>FUSION-ENST00000463662.5:120584-ENST00000399143.9:143579|253
MLSTTDNFHTSRSTR
>FUSION-ENST00000463662.5:120584-ENST00000399143.9:143579|47
LVDIEIAR
>FUSION-ENST00000463662.5:120584-ENST00000399143.9:143579|2938
GGLHGGCV
>FUSION-ENST00000463662.5:120584-ENST00000399143.9:143579|3539
LCWPEHLGETDSDVAA
>ENST00000528298.5|SNV-5957-T-A|1
ILALGVFLGSLQYPYHIQK
>FUSION-ENST00000463662.5:120584-ENST00000399143.9:143579|3317
KNTQKPVLLELALSGVHRFTR
>FUSION-ENST00000463662.5:120584-ENST00000399143.9:143579|4225
GWRGWGR
>FUSION-ENST00000463662.5:120584-ENST00000399143.9:143579|3634
LVQLLGNSGLLVVK
>FUSION-ENST00000463662.5:120584-ENST00000399143.9:143579|3027
GWMEGVCVERMGWMECVCVYR
>FUSION-ENST00000463662.5:120584-ENST00000399143.9:143579|4666
MLLLCDFLNR
>FUSION-ENST00000463662.5:120584-ENST00000399143.9:143579|2891
AAWRVCVSREDGLDGGCVER
>FUSION-ENST00000463662.5:120584-ENST00000399143.9:143579|3244
MGPGEAIDVI
>FUSION-ENST00000463662.5:120584-ENST00000399143.9:143579|3681
PSTSGLGPGDIR
>FUSION-ENST00000463662.5:120584-ENST00000399143.9:143579|2899
DSVCAEREQSVCVERIGWMEGVCV
>FUSION-ENST00000463662.5:120584-ENST00000399143.9:143579|114
ALSFLGEEAVLMVT
>FUSION-ENST00000463662.5:120584-ENST00000399143.9:143579|4004
MLVMMMVVWTEVVK
>FUSION-ENST00000463662.5:120584-ENST00000399143.9:143579|4471
QRLCLLFTGSDV
>FUSION-ENST00000463662.5:120584-ENST00000399143.9:143579|4557
MRKTTGLQLR
>FUSION-ENST00000463662.5:120584-ENST00000399143.9:143579|4030
NFSAEEGEMSGR
>FUSION-ENST00000463662.5:120584-ENST00000399143.9:143579|3891
MPHVLRFKICHCLLYVLSVK
>FUSION-ENST00000463662.5:120584-ENST00000399143.9:143579|3551
RLAGLWLLLIFGVVFLCLGKFPR
>FUSION-ENST00000463662.5:120584-ENST00000399143.9:143579|4595
FYNFYHPER
>FUSION-ENST00000463662.5:120584-ENST00000399143.9:143579|1807
EPQLEHLQPAAPCPQGR
>FUSION-ENST00000463662.5:120584-ENST00000399143.9:143579|4305
HRFCKYALLYK
>FUSION-ENST00000463662.5:120584-ENST00000399143.9:143579|5204
SYCHKNSK
>FUSION-ENST00000463662.5:120584-ENST00000399143.9:143579|1002
SVGDVAIGVDSR
>FUSION-ENST00000463662.5:120584-ENST00000399143.9:143579|4734
SLGRVAYDK
>FUSION-ENST00000463662.5:120584-ENST00000399143.9:143579|1090
MLHLHLR
>FUSION-ENST00000463662.5:120584-ENST00000399143.9:143579|4434
ERNQDMISR
>ENST00000362063.6|SNV-45475-G-C|1
QTLTCEKCPRVFNTR
>FUSION-ENST00000463662.5:120584-ENST00000399143.9:143579|3750
ITSFEQVVRGVLEQK
>FUSION-ENST00000463662.5:120584-ENST00000399143.9:143579|4084
GMVVMVVVGAVDGDGGDGGGR
>ENST00000258201.9|SNV-13793-G-C|2
LEHLFQSRAK
>ENST00000354852.5|SNV-35585-G-A|1
TKRSQGSSAMASK
>ENST00000506455.5|SNV-30359-C-G|4
TSRSGVYLHTLAESICK
>ENST00000392929.6|SNV-51055-C-G|2
GGSIWPFVHPSACPR
>FUSION-ENST00000463662.5:120584-ENST00000399143.9:143579|4705
WPRPGSPAWR
>ENST00000478569.1|SNV-163394-A-T|7
MPFRKCCNPDVASGPGK
>FUSION-ENST00000463662.5:120584-ENST00000399143.9:143579|4949
MQGSPGWCPEIIR
>ENST00000244513.10|SNV-7914-C-T|2
DADTLHFK
>ENST00000310128.8|SNV-10429-G-A|4
VDKHSDPYHVYIKNR
>FUSION-ENST00000463662.5:120584-ENST00000399143.9:143579|4760
ATVDRMLVLSEDPTSFSPHLLR
>FUSION-ENST00000463662.5:120584-ENST00000399143.9:143579|242
LFVFFCMIQLFFLPFKESLLVPR
>ENST00000483771.5|SNV-27932-G-T|9
WSAGESGIASHRR
>FUSION-ENST00000463662.5:120584-ENST00000399143.9:143579|4361
HWSLEANEIK
>FUSION-ENST00000463662.5:120584-ENST00000399143.9:143579|3058
MDSVGRER
>ENST00000341398.6|SNV-50773-T-A|3
LTVMAKPTNWIEGTQAVLR
>FUSION-ENST00000463662.5:120584-ENST00000399143.9:143579|2174
MYLTTNHLS
>FUSION-ENST00000463662.5:120584-ENST00000399143.9:143579|3092
AGWAVCGCREDRLDGQCVCR
>FUSION-ENST00000463662.5:120584-ENST00000399143.9:143579|4990
CCQQALTFPCISLSIFR
>FUSION-ENST00000463662.5:120584-ENST00000399143.9:143579|2617
WREDGLDGGCVERGWAGWR
>ENST00000507557.5|INDEL-28498-C-CA|4
CLFKAKK
>ENST00000234590.10|SNV-17773-A-G|4
YNQLLRIEEGLGSKAK
>FUSION-ENST00000463662.5:120584-ENST00000399143.9:143579|2208
QNHVLFI
>FUSION-ENST00000463662.5:120584-ENST00000399143.9:143579|225
AGRHYSVFSAFALEGKSWCPQQK
>ENST00000480050.1|SNV-24477-C-A|1
HQPTAWHGFIGLI
>FUSION-ENST00000463662.5:120584-ENST00000399143.9:143579|1534
DESPEGGRSR
>FUSION-ENST00000463662.5:120584-ENST00000399143.9:143579|4182
RSWGSVLHPTCKAHSRPSAR
>ENST00000405093.8|SNV-2600-G-A|2
IEDMAMLTFLHEPTVLFNLK
>FUSION-ENST00000463662.5:120584-ENST00000399143.9:143579|5124
MSVLSSPCTAEGSGAHR
>FUSION-ENST00000463662.5:120584-ENST00000399143.9:143579|2269
ENSSTFLTEQSMCGR
>FUSION-ENST00000463662.5:120584-ENST00000399143.9:143579|3025
EGVCVER
>FUSION-ENST00000463662.5:120584-ENST00000399143.9:143579|1722
WEGVTREHK
>FUSION-ENST00000463662.5:120584-ENST00000399143.9:143579|2574
GWMEGVCGETMGWMEGVCVQR
>ENST00000478569.1|SNV-163394-A-T|10
LQPRCGFWPWK
>FUSION-ENST00000463662.5:120584-ENST00000399143.9:143579|3227
NLGFLKSR
>FUSION-ENST00000463662.5:120584-ENST00000399143.9:143579|3919
WNIGQGVFWR
>FUSION-ENST00000463662.5:120584-ENST00000399143.9:143579|1118
MLIWSLFSIKGGCQLK
>FUSION-ENST00000463662.5:120584-ENST00000399143.9:143579|4128
VVVGAVDGDGGDGGGR
>FUSION-ENST00000463662.5:120584-ENST00000399143.9:143579|3974
CWGRVAGDGGDM
>FUSION-ENST00000463662.5:120584-ENST00000399143.9:143579|2240
MWACCEVHR
>FUSION-ENST00000463662.5:120584-ENST00000399143.9:143579|3788
MQNYFLKIFFFNVK
>FUSION-ENST00000463662.5:120584-ENST00000399143.9:143579|1170
SAFLLLLGVVFSVLCLPVSLR
>FUSION-ENST00000463662.5:120584-ENST00000399143.9:143579|2250
MHMGAEELRPGPVSAQKGFMGPG
>FUSION-ENST00000463662.5:120584-ENST00000399143.9:143579|622
LHSFWTSALMSCLNLEK
>ENST00000483771.5|SNV-27932-G-T|19
PSTMPWAMRWSAGESGIASHRR
>FUSION-ENST00000463662.5:120584-ENST00000399143.9:143579|1571
MFVSTQLCEPDLEYRKTR
>FUSION-ENST00000463662.5:120584-ENST00000399143.9:143579|963
MIKLSEEGKFQPK
>FUSION-ENST00000463662.5:120584-ENST00000399143.9:143579|3609
NRLGGGENLSEMDMTDT
>FUSION-ENST00000463662.5:120584-ENST00000399143.9:143579|2767
VYVCREDGLDGGCVER
>ENST00000282406.9|SNV-89149-A-G|2
GQGPTYLLIGSK
>FUSION-ENST00000463662.5:120584-ENST00000399143.9:143579|3513
AQQQKEK
>FUSION-ENST00000463662.5:120584-ENST00000399143.9:143579|2894
ERMGWMEGVFVER
>ENST00000563304.5|SNV-13697-C-A|8
SIKSIAGRCLCSR
>FUSION-ENST00000463662.5:120584-ENST00000399143.9:143579|3152
ANAHHLLSPVLTTCLTSGVR
>ENST00000448509.6|SNV-11679-A-T|3
CSGSLCLGCSWRPSPQGAWLLK
>FUSION-ENST00000463662.5:120584-ENST00000399143.9:143579|4869
MLQTLSIDNKIFLKMEK
>FUSION-ENST00000463662.5:120584-ENST00000399143.9:143579|2314
LRLIPHKR
>FUSION-ENST00000463662.5:120584-ENST00000399143.9:143579|1543
LEARYRDESPEGGR
>FUSION-ENST00000463662.5:120584-ENST00000399143.9:143579|1885
TSAYENASRVTK
>FUSION-ENST00000463662.5:120584-ENST00000399143.9:143579|706
YTGHGLQGAFST
>FUSION-ENST00000463662.5:120584-ENST00000399143.9:143579|153
CVAQVVVQWHNLSSLQPPPPRFK
>FUSION-ENST00000463662.5:120584-ENST00000399143.9:143579|1346
ACLNPVCSWVLEVGRPR
>ENST00000485728.1|SNV-9871-C-T|5
MAFTRKGRPCK
>FUSION-ENST00000463662.5:120584-ENST00000399143.9:143579|4675
GESPQDR
>FUSION-ENST00000463662.5:120584-ENST00000399143.9:143579|3987
MAVVMTVVGYR
>FUSION-ENST00000463662.5:120584-ENST00000399143.9:143579|4703
WPRPGSPAWRAASCILR
>FUSION-ENST00000463662.5:120584-ENST00000399143.9:143579|1443
LGETSREAGPVFPGPLTR
>FUSION-ENST00000463662.5:120584-ENST00000399143.9:143579|4136
MAACGLPHRK
>FUSION-ENST00000463662.5:120584-ENST00000399143.9:143579|1292
NMVAGLLTTLEEQSCR
>FUSION-ENST00000463662.5:120584-ENST00000399143.9:143579|3935
MTCSCHRPAEADK
>FUSION-ENST00000463662.5:120584-ENST00000399143.9:143579|4452
MLDKNTLTVPAR
>FUSION-ENST00000463662.5:120584-ENST00000399143.9:143579|1790
WLFSLFFFSFFLFFFFFF
>FUSION-ENST00000463662.5:120584-ENST00000399143.9:143579|2768
EGVCGERTGWMEGVCVERGR
>FUSION-ENST00000463662.5:120584-ENST00000399143.9:143579|2206
DWVPVWPR
>FUSION-ENST00000463662.5:120584-ENST00000399143.9:143579|2764
TGWMEGVCVERGR
>ENST00000494000.1|SNV-295505-G-A|3
MEYVLLLLLLFFFFFSFDRFLK
>FUSION-ENST00000463662.5:120584-ENST00000399143.9:143579|644
ASWSTGPLR
>FUSION-ENST00000463662.5:120584-ENST00000399143.9:143579|2235
GEVSGACR
>FUSION-ENST00000478754.5:120584-ENST00000399143.9:143579|1
LTKPPLLLPEVHFSSTMGLPR
>FUSION-ENST00000463662.5:120584-ENST00000399143.9:143579|4400
MTMTAPIECSCARHGDR
>FUSION-ENST00000463662.5:120584-ENST00000399143.9:143579|786
EATASKSIK
>FUSION-ENST00000463662.5:120584-ENST00000399143.9:143579|3404
MEMVLARR
>FUSION-ENST00000463662.5:120584-ENST00000399143.9:143579|4425
ELSFGAHSR
>FUSION-ENST00000463662.5:120584-ENST00000399143.9:143579|3755
MGNWANLFI
>FUSION-ENST00000463662.5:120584-ENST00000399143.9:143579|262
HGQSCLSK
>FUSION-ENST00000463662.5:120584-ENST00000399143.9:143579|2099
NSTDAQVARPITKTKSIFLR
>ENST00000463562.1|SNV-17875-G-C|10
MDSLEDAVVPRALYQELLR
>FUSION-ENST00000463662.5:120584-ENST00000399143.9:143579|2161
QIEFKNQFFRR
>FUSION-ENST00000463662.5:120584-ENST00000399143.9:143579|5208
VGRATHLQTTRSYCHK
>FUSION-ENST00000463662.5:120584-ENST00000399143.9:143579|743
SGCIGLGR
>FUSION-ENST00000463662.5:120584-ENST00000399143.9:143579|2312
RGTAAPIWR
>FUSION-ENST00000463662.5:120584-ENST00000399143.9:143579|4188
VRRLFLWAGAADSK
>ENST00000445716.6|INDEL-28032-A-AA|2
EKATEKNK
>FUSION-ENST00000463662.5:120584-ENST00000399143.9:143579|858
PASTRFILQPMDQGVISTFK
>FUSION-ENST00000463662.5:120584-ENST00000399143.9:143579|4334
CCPQGWCCPQVQYCPACR
>ENST00000366662.8|SNV-47471-T-G|6
GLSHVAR
>ENST00000366794.10|SNV-33743-G-A|4
FYPLEIDYGQDK
>FUSION-ENST00000463662.5:120584-ENST00000399143.9:143579|4204
CSWVSVLHPMCK
>ENST00000259371.6|SNV-199448-C-T|2
IINSYCVFPWELK
>ENST00000368427.3|SNV-33-G-A|2
QPQTQPLAQTLPFFLGGAPR
>FUSION-ENST00000463662.5:120584-ENST00000399143.9:143579|3841
VSFVCQHESDR
>FUSION-ENST00000463662.5:120584-ENST00000399143.9:143579|2659
MGWMEGVCVCVER
>FUSION-ENST00000463662.5:120584-ENST00000399143.9:143579|3040
MCVERMGWMEGVCVER
>ENST00000418547.2|SNV-121374-G-C|1
YGSNDDPGSAGFLNPEAPVGHVKGK
>FUSION-ENST00000463662.5:120584-ENST00000399143.9:143579|526
MIGTFITIRK
>FUSION-ENST00000463662.5:120584-ENST00000399143.9:143579|3964
MLCGHRQGRALPGRPQGDQHSCCWS
>FUSION-ENST00000463662.5:120584-ENST00000399143.9:143579|1172
AKSAFLLLLGVVFSVLCLPVSLR
>ENST00000341398.6|SNV-50773-T-A|1
LTVMAKPTNWIEGTQAVLRAKK
>ENST00000333027.7|SNV-124028-C-T|4
CGQPEVSWWGWRNADDEYLVQSVAK
>FUSION-ENST00000463662.5:120584-ENST00000399143.9:143579|5015
MSVYTPASADTIS
>FUSION-ENST00000463662.5:120584-ENST00000399143.9:143579|2347
ELFRFIFVK
>FUSION-ENST00000463662.5:120584-ENST00000399143.9:143579|2739
GWAGWKVCVCR
>FUSION-ENST00000463662.5:120584-ENST00000399143.9:143579|895
MQKLHCYLRNCHCHSILQ
>FUSION-ENST00000463662.5:120584-ENST00000399143.9:143579|1254
AEEVPLG
>FUSION-ENST00000463662.5:120584-ENST00000399143.9:143579|4585
MSSWCQICR
>FUSION-ENST00000463662.5:120584-ENST00000399143.9:143579|4797
DSRDVCKQS
>FUSION-ENST00000463662.5:120584-ENST00000399143.9:143579|4243
AAVPLGGAER
>FUSION-ENST00000463662.5:120584-ENST00000399143.9:143579|3497
GECGAGR
>FUSION-ENST00000463662.5:120584-ENST00000399143.9:143579|2963
GWMEGVCLQRG
>ENST00000462159.1|SNV-25527-A-T|7
LLAEKEEKLQMEQK
>FUSION-ENST00000463662.5:120584-ENST00000399143.9:143579|5246
MLPSFVPQAE
>FUSION-ENST00000463662.5:120584-ENST00000399143.9:143579|4109
VVGGVYGDGGDGGGR
>FUSION-ENST00000463662.5:120584-ENST00000399143.9:143579|4446
MILPLGCGLLSLIYHK
>ENST00000651204.1|SNV-2984-C-G|1
KPNGLMLQYGTAGFRTK
>FUSION-ENST00000463662.5:120584-ENST00000399143.9:143579|1805
EPQLEHLQPAAPCPQGRALLPK
>FUSION-ENST00000463662.5:120584-ENST00000399143.9:143579|5150
MLQVPALIR
>FUSION-ENST00000463662.5:120584-ENST00000399143.9:143579|1711
MSLPQESLITVMAVGAK
>ENST00000327442.6|SNV-25589-C-G|3
IVVIILDVISCILQAAEK
>FUSION-ENST00000463662.5:120584-ENST00000399143.9:143579|2890
IGWMEGVCV
>FUSION-ENST00000463662.5:120584-ENST00000399143.9:143579|2262
MWPRGEHVCMVPLEWMAQR
>FUSION-ENST00000463662.5:120584-ENST00000399143.9:143579|1308
EVVAWRR
>FUSION-ENST00000463662.5:120584-ENST00000399143.9:143579|1181
TRVEPCEWRQVWGR
>FUSION-ENST00000463662.5:120584-ENST00000399143.9:143579|5175
MAFLHPGYSR
>FUSION-ENST00000463662.5:120584-ENST00000399143.9:143579|3114
RTRLALNWK
>FUSION-ENST00000463662.5:120584-ENST00000399143.9:143579|3129
MGAGRSR
>ENST00000489262.5|SNV-1349-C-T|6
ILLRLSGPKGSTCMMNR
>FUSION-ENST00000463662.5:120584-ENST00000399143.9:143579|2944
MEGVCAER
>FUSION-ENST00000463662.5:120584-ENST00000399143.9:143579|1574
FVSTQLCEPDLEYR
>ENST00000284548.16|SNV-108748-G-A|1
AGAQACFTCTLSEAVPVGK
>FUSION-ENST00000463662.5:120584-ENST00000399143.9:143579|3861
KLNFMPQPPKK
>FUSION-ENST00000463662.5:120584-ENST00000399143.9:143579|1330
VVFLIKTTR
>FUSION-ENST00000463662.5:120584-ENST00000399143.9:143579|2977
EDGLDGVCVCIQRMDWMEGVCVER
>FUSION-ENST00000463662.5:120584-ENST00000399143.9:143579|178
AVGPFGYRLG
>FUSION-ENST00000463662.5:120584-ENST00000399143.9:143579|2330
RAFWWWSPVHHMRLR
>FUSION-ENST00000463662.5:120584-ENST00000399143.9:143579|3093
AGWAVCGCREDR
>FUSION-ENST00000463662.5:120584-ENST00000399143.9:143579|4562
FLHFRNVCR
>FUSION-ENST00000463662.5:120584-ENST00000399143.9:143579|679
GNQDAGAGPRPPGAGVGR
>FUSION-ENST00000463662.5:120584-ENST00000399143.9:143579|2287
MQLCHERK
>FUSION-ENST00000463662.5:120584-ENST00000399143.9:143579|2943
EGVCAER
>FUSION-ENST00000463662.5:120584-ENST00000399143.9:143579|1209
GRVGGDRCGAAWVER
>FUSION-ENST00000463662.5:120584-ENST00000399143.9:143579|4525
MEFIPRLLTK
>FUSION-ENST00000463662.5:120584-ENST00000399143.9:143579|4890
MVKEGALGTVGLRMQSSR
>FUSION-ENST00000463662.5:120584-ENST00000399143.9:143579|4997
ACLCSHHSR
>FUSION-ENST00000463662.5:120584-ENST00000399143.9:143579|3738
MSWNSFLGVYAT
>FUSION-ENST00000463662.5:120584-ENST00000399143.9:143579|1977
ACILIAGDTAVQALGGCVR
>FUSION-ENST00000463662.5:120584-ENST00000399143.9:143579|4868
LQTLSIDNKIFLKMEK
>FUSION-ENST00000463662.5:120584-ENST00000399143.9:143579|4390
TAPIECSCARHGDRR
>FUSION-ENST00000463662.5:120584-ENST00000399143.9:143579|2187
AWVSFLATLPHGITPETT
>FUSION-ENST00000463662.5:120584-ENST00000399143.9:143579|562
MFWSSSGWFLVFTYFIK
>ENST00000509580.2|SNV-68832-C-T|1
FAELLALESEVGVPALVGPSAFK
>FUSION-ENST00000463662.5:120584-ENST00000399143.9:143579|2464
KTLFALWISSKNCLGSYLLK
>ENST00000373062.8|SNV-28246-G-T|3
APMALTSK
>FUSION-ENST00000463662.5:120584-ENST00000399143.9:143579|2476
TLNVFVK
>FUSION-ENST00000463662.5:120584-ENST00000399143.9:143579|3983
MAVVMTVVGYRCWGRVAGDGGDM
>FUSION-ENST00000463662.5:120584-ENST00000399143.9:143579|1649
GTRRAQPLQR
>FUSION-ENST00000463662.5:120584-ENST00000399143.9:143579|4079
MVVVGGVYGDGGEDGGR
>FUSION-ENST00000463662.5:120584-ENST00000399143.9:143579|3917
MNFAPQT
>FUSION-ENST00000463662.5:120584-ENST00000399143.9:143579|1153
MKGNFRAVDK
>FUSION-ENST00000463662.5:120584-ENST00000399143.9:143579|3001
MEGVCVERGWAGWR
>FUSION-ENST00000463662.5:120584-ENST00000399143.9:143579|2265
ENSSTFLTEQSMCGRRVQWT
>ENST00000572221.5|SNV-8467-G-T|9
GMQPWDPVSQSTR
>FUSION-ENST00000463662.5:120584-ENST00000399143.9:143579|1573
MFVSTQLCEPDLEYRK
>FUSION-ENST00000463662.5:120584-ENST00000399143.9:143579|2144
GLGYTAELCVQPATWIR
>FUSION-ENST00000463662.5:120584-ENST00000399143.9:143579|3169
TWLFPLGMR
>FUSION-ENST00000463662.5:120584-ENST00000399143.9:143579|1933
PPRQDAPCDNLTYSR
>FUSION-ENST00000463662.5:120584-ENST00000399143.9:143579|4180
LFLWAGAADSKIK
>FUSION-ENST00000463662.5:120584-ENST00000399143.9:143579|1760
MEITSALWSDIRWAEECKVQAHNR
>FUSION-ENST00000463662.5:120584-ENST00000399143.9:143579|3561
AGQPAVIPGPPSTR
>FUSION-ENST00000463662.5:120584-ENST00000399143.9:143579|1429
VKPEMPPRGTWR
>FUSION-ENST00000463662.5:120584-ENST00000399143.9:143579|2134
MPAVGESLRDLGRSQILDPVYFLIR
>FUSION-ENST00000463662.5:120584-ENST00000399143.9:143579|1964
MVNELSGA
>ENST00000229030.4|SNV-860-T-C|1
CSPIMEQFNLKWPDSLDCRK
>FUSION-ENST00000463662.5:120584-ENST00000399143.9:143579|4698
AASCILRSSSGHTER
>FUSION-ENST00000463662.5:120584-ENST00000399143.9:143579|4011
SCQRGAPMTYGQR
>FUSION-ENST00000463662.5:120584-ENST00000399143.9:143579|4496
MCPPGPGR
>FUSION-ENST00000463662.5:120584-ENST00000399143.9:143579|5271
MHTRALTGDMPHRLLPAR
>FUSION-ENST00000463662.5:120584-ENST00000399143.9:143579|3116
MASRLGRR
>FUSION-ENST00000463662.5:120584-ENST00000399143.9:143579|289
MARAVLGALPHDHR
>FUSION-ENST00000463662.5:120584-ENST00000399143.9:143579|5188
FNGLTVLR
>ENST00000634956.1|SNV-152-G-A|3
MSGRSKGGK
>FUSION-ENST00000463662.5:120584-ENST00000399143.9:143579|3589
QLTPVSFLCLSISSAQYCL
>ENST00000286800.8|SNV-127361-G-A|1
SMLAACSSYFHSR
>FUSION-ENST00000463662.5:120584-ENST00000399143.9:143579|4300
MRLNILNTFLLSVFR
>FUSION-ENST00000463662.5:120584-ENST00000399143.9:143579|3398
RLFDRVLAR
>FUSION-ENST00000463662.5:120584-ENST00000399143.9:143579|3130
VFVECSE
>ENST00000582909.1|MNV-43569-GC-G|3
LEGHSGQQAALLSWTVLR
>ENST00000362063.6|SNV-45475-G-C|4
CEEKQTLTCEKCPR
>FUSION-ENST00000463662.5:120584-ENST00000399143.9:143579|785
EATASKSIKIHISAHLPIWTMWTAK
>FUSION-ENST00000463662.5:120584-ENST00000399143.9:143579|2110
SPSHSGLFLSVLAWPGAPRDK
>FUSION-ENST00000463662.5:120584-ENST00000399143.9:143579|3910
NAASVAIGR
>FUSION-ENST00000463662.5:120584-ENST00000399143.9:143579|4493
CPPGPGRAF
>FUSION-ENST00000463662.5:120584-ENST00000399143.9:143579|3198
MNKGFLLNLLK
>FUSION-ENST00000463662.5:120584-ENST00000399143.9:143579|4388
RFLGMIK
>FUSION-ENST00000463662.5:120584-ENST00000399143.9:143579|5272
HTRALTGDMPHR
>FUSION-ENST00000463662.5:120584-ENST00000399143.9:143579|3914
MAGKTSEHTRNAASVAIGR
>ENST00000254657.8|SNV-36432-A-G|6
GQPSERTAPGLRNTSGMDSPWK
>FUSION-ENST00000463662.5:120584-ENST00000399143.9:143579|3823
RPGPGSRRIQQR
>FUSION-ENST00000463662.5:120584-ENST00000399143.9:143579|977
ASECSMKGISLTLNQK
>FUSION-ENST00000463662.5:120584-ENST00000399143.9:143579|2438
EDGLDGGCVCVCR
>FUSION-ENST00000463662.5:120584-ENST00000399143.9:143579|1784
WSAELSLDSNTLILMEHF
>FUSION-ENST00000463662.5:120584-ENST00000399143.9:143579|2614
MGLMEGVQREEGCMEGVCE
>FUSION-ENST00000463662.5:120584-ENST00000399143.9:143579|2927
MGWMEGVCVQGEDGLDGGCVKR
>FUSION-ENST00000463662.5:120584-ENST00000399143.9:143579|4116
YLIKVYFRH
>ENST00000282026.2|SNV-2353-A-T|5
QEAPDALPLLKIRNWLSLER
>ENST00000376020.6|SNV-180650-T-C|3
TFTQRPKPTDQNFQPMSSSCR
>ENST00000644253.1|SNV-277627-G-T|1
GAGRLRAPR
>FUSION-ENST00000463662.5:120584-ENST00000399143.9:143579|5256
MQMSELLN
>ENST00000240328.4|SNV-1934-G-A|1
YILLMDIVAADDYRYKFHNSR
>FUSION-ENST00000463662.5:120584-ENST00000399143.9:143579|834
DEKLLLKDEQSK
>FUSION-ENST00000463662.5:120584-ENST00000399143.9:143579|1445
FKLGETSR
>FUSION-ENST00000463662.5:120584-ENST00000399143.9:143579|3075
SLPSLGLECKGEPGCFPWA
>FUSION-ENST00000463662.5:120584-ENST00000399143.9:143579|801
EETQILVTMGSSYHRRMETQK
>FUSION-ENST00000463662.5:120584-ENST00000399143.9:143579|1852
MCSPPPPLPAGTLCAPHR
>FUSION-ENST00000463662.5:120584-ENST00000399143.9:143579|2987
GGELDGGCVCAERGWAGWR
>FUSION-ENST00000463662.5:120584-ENST00000399143.9:143579|586
GASSLVLFTFHFICL
>FUSION-ENST00000463662.5:120584-ENST00000399143.9:143579|3031
GSVWVQRGQAGWTVCVQRGNNLCV
>FUSION-ENST00000463662.5:120584-ENST00000399143.9:143579|648
MLPPRFKKPHQSRPR
>FUSION-ENST00000463662.5:120584-ENST00000399143.9:143579|3187
QDKAEPGRQILQ
>FUSION-ENST00000463662.5:120584-ENST00000399143.9:143579|1248
QGCRWPLPSTCVSPSSR
>FUSION-ENST00000463662.5:120584-ENST00000399143.9:143579|3436
LLHLTWN
>ENST00000302277.7|SNV-339839-T-G|1
MNETPTEGLRYNSGILNTQPPLPFK
>FUSION-ENST00000463662.5:120584-ENST00000399143.9:143579|4811
SETHCQVVLKN
>FUSION-ENST00000463662.5:120584-ENST00000399143.9:143579|512
MEHCSALR
>ENST00000467936.5|SNV-124655-G-A|1
RKWISQVPFLFMQK
>FUSION-ENST00000463662.5:120584-ENST00000399143.9:143579|1765
LGWGALKME
>FUSION-ENST00000463662.5:120584-ENST00000399143.9:143579|1361
MVLVHLTALRVR
>FUSION-ENST00000463662.5:120584-ENST00000399143.9:143579|3976
VCSASADVAPR
>ENST00000455756.6|SNV-18245-G-T|1
CWAVREQYGIQRVEAMLHTLER
>ENST00000326047.9|INDEL-76619-C-CA|6
TLGAAAVCPGR
>ENST00000389005.6|SNV-24956-G-T|4
RALIWDDVGLTSYK
>ENST00000359486.7|SNV-130124-G-C|4
TVRVIVSR
>FUSION-ENST00000463662.5:120584-ENST00000399143.9:143579|3401
EMVLARRLFDR
>ENST00000544014.1|SNV-16439-C-A|1
TPPTTRPPPTTTPEPTAMRPRTRPR
>FUSION-ENST00000463662.5:120584-ENST00000399143.9:143579|3654
MYILNSKYRK
>FUSION-ENST00000463662.5:120584-ENST00000399143.9:143579|4755
LVLSEDPTSFSPHLLRSGR
>FUSION-ENST00000463662.5:120584-ENST00000399143.9:143579|3000
EGVCVERGWAGWR
>FUSION-ENST00000463662.5:120584-ENST00000399143.9:143579|3641
SFMMIPLPLNE
>FUSION-ENST00000463662.5:120584-ENST00000399143.9:143579|927
MSKASGFLRWNLLLVK
>FUSION-ENST00000463662.5:120584-ENST00000399143.9:143579|1348
MGLLGQTWPSICLIFR
>ENST00000506455.5|SNV-30359-C-G|1
SGVYLHTLAESICKLIFPEFER
>ENST00000304801.6|SNV-211-A-G|6
KNQITNNR
>FUSION-ENST00000463662.5:120584-ENST00000399143.9:143579|1192
GSRHFCRPEYPACKSPFLCK
>FUSION-ENST00000463662.5:120584-ENST00000399143.9:143579|1553
RQHPKLEAR
>FUSION-ENST00000463662.5:120584-ENST00000399143.9:143579|2458
ERGWAGWRVYVWK
>FUSION-ENST00000463662.5:120584-ENST00000399143.9:143579|5108
LKQSSHLSLSTSWDHRYALPYLADF
>FUSION-ENST00000463662.5:120584-ENST00000399143.9:143579|2382
MPFPEPAR
>FUSION-ENST00000463662.5:120584-ENST00000399143.9:143579|155
ESRCVAQVVVQWHNLSSLQPPPPR
>FUSION-ENST00000463662.5:120584-ENST00000399143.9:143579|838
ELELEVEPEDGTELLQSHDQSR
>ENST00000476846.5|SNV-336781-G-A|6
MVHGPDHR
>FUSION-ENST00000463662.5:120584-ENST00000399143.9:143579|2946
GWMEGVCAER
>FUSION-ENST00000463662.5:120584-ENST00000399143.9:143579|3282
QKANLIQGLSFPKR
>FUSION-ENST00000463662.5:120584-ENST00000399143.9:143579|909
SKTLTLYSMK
>ENST00000368427.3|SNV-33-G-A|1
QPQTQPLAQTLPFFLGGAPRDTGLR
>FUSION-ENST00000463662.5:120584-ENST00000399143.9:143579|1424
PPRGTWRMGTRPGEELGDR
>ENST00000368419.2|SNV-14346-C-T|6
ERQQKALVFTEPQFLPLK
>ENST00000542931.6|SNV-4704-G-T|2
AISKVFELGLVAGLCHQEFARPSR
>FUSION-ENST00000463662.5:120584-ENST00000399143.9:143579|4173
SVRHALLGLCAPPHVQGTL
>FUSION-ENST00000463662.5:120584-ENST00000399143.9:143579|3541
IRNLFSSFAVTR
>FUSION-ENST00000463662.5:120584-ENST00000399143.9:143579|3614
VICNKESSCRK
>FUSION-ENST00000463662.5:120584-ENST00000399143.9:143579|5242
ALPSTWRAAWHVAECGYAPPASGR
>FUSION-ENST00000463662.5:120584-ENST00000399143.9:143579|2802
IAWMEGV
>FUSION-ENST00000463662.5:120584-ENST00000399143.9:143579|4093
DGGGDDCGGVQVLGAGGG
>FUSION-ENST00000463662.5:120584-ENST00000399143.9:143579|1674
WAWWFAAPR
>FUSION-ENST00000463662.5:120584-ENST00000399143.9:143579|5035
NITNMQKWLSS
>FUSION-ENST00000463662.5:120584-ENST00000399143.9:143579|2951
GWMEGVCVERMGWMEGVCAER
>FUSION-ENST00000463662.5:120584-ENST00000399143.9:143579|3740
VFIPSANLCLVIGILRLLTSKLLIS
>FUSION-ENST00000463662.5:120584-ENST00000399143.9:143579|1749
AHQSTHPARSR
>FUSION-ENST00000463662.5:120584-ENST00000399143.9:143579|4237
SSAACWSAPCPWPTAVSTWQR
>FUSION-ENST00000463662.5:120584-ENST00000399143.9:143579|2511
VCVCREDGLDGGCVFGER
>FUSION-ENST00000463662.5:120584-ENST00000399143.9:143579|1590
PCQWPLMGVK
>ENST00000471858.5|SNV-43947-T-C|3
TANLGLLLILTIFLVAASSSLR
>ENST00000480050.1|SNV-24477-C-A|12
VKRLFFNGLLK
>FUSION-ENST00000463662.5:120584-ENST00000399143.9:143579|2940
MGWMEGVCV
>FUSION-ENST00000463662.5:120584-ENST00000399143.9:143579|3646
KGGTHPNALYLWLGAGRH
>FUSION-ENST00000463662.5:120584-ENST00000399143.9:143579|3845
MKAIGWR
>ENST00000527096.5|SNV-60558-A-T|1
YASGSSASLGGPESAVAC
>FUSION-ENST00000463662.5:120584-ENST00000399143.9:143579|4092
MRVEGSWVWWR
>FUSION-ENST00000463662.5:120584-ENST00000399143.9:143579|3986
AVVMTVVGYR
>FUSION-ENST00000463662.5:120584-ENST00000399143.9:143579|3512
AQQQKEKQPTEK
>ENST00000478569.1|SNV-163394-A-T|11
MLQPRCGFWPWK
>FUSION-ENST00000463662.5:120584-ENST00000399143.9:143579|3195
NKGFLLNLLKK
>ENST00000424135.5|SNV-2440-G-A|1
SCTSGSTRMMTTTSCSTHGSTWTQD
>FUSION-ENST00000463662.5:120584-ENST00000399143.9:143579|4953
SVCTCLLTPSR
>ENST00000345136.7|SNV-60558-A-T|8
LPPRRGGR
>FUSION-ENST00000463662.5:120584-ENST00000399143.9:143579|1810
LELESWLHLSYCILR
>FUSION-ENST00000463662.5:120584-ENST00000399143.9:143579|3048
MGWMEVCMCVER
>FUSION-ENST00000463662.5:120584-ENST00000399143.9:143579|2300
SLWGLRRGTCEVR
>FUSION-ENST00000463662.5:120584-ENST00000399143.9:143579|4442
MMLVPRNSTLK
>FUSION-ENST00000463662.5:120584-ENST00000399143.9:143579|3193
GFLLNLLK
>FUSION-ENST00000463662.5:120584-ENST00000399143.9:143579|2234
MGEVSGACRAHGLFCTSIL
>FUSION-ENST00000463662.5:120584-ENST00000399143.9:143579|1498
WMGVGMVLGFS
>FUSION-ENST00000463662.5:120584-ENST00000399143.9:143579|5077
GDAAMEKGPLR
>FUSION-ENST00000463662.5:120584-ENST00000399143.9:143579|1737
SVHWQSGFK
>FUSION-ENST00000463662.5:120584-ENST00000399143.9:143579|3459
LPASGGFVAAPYLWSSLPVLGEIS
>FUSION-ENST00000463662.5:120584-ENST00000399143.9:143579|2015
APRIPWSLSSVLGLPLPFSHR
>FUSION-ENST00000463662.5:120584-ENST00000399143.9:143579|4139
GCVWGWW
>FUSION-ENST00000463662.5:120584-ENST00000399143.9:143579|2775
WAGWRVYVCREDGLDGGCVER
>FUSION-ENST00000463662.5:120584-ENST00000399143.9:143579|3296
MGISAGYSVK
>ENST00000369577.8|INDEL-107070-G-GA|1
EASFPIP
>ENST00000315475.7|SNV-19043-A-G|1
LCKCGECEKAFNCR
>FUSION-ENST00000463662.5:120584-ENST00000399143.9:143579|396
TWFCAADGMACSR
>FUSION-ENST00000463662.5:120584-ENST00000399143.9:143579|1339
MLLFLILLMLRVVFLIK
>ENST00000262457.7|SNV-126829-C-T|5
TALHLAAQKGNYCFMK
>FUSION-ENST00000463662.5:120584-ENST00000399143.9:143579|1208
MFAEWSCHPSPGK
>FUSION-ENST00000463662.5:120584-ENST00000399143.9:143579|1112
KEYDCLIVIL
>FUSION-ENST00000463662.5:120584-ENST00000399143.9:143579|1528
GGRASSSSSCTGGSWK
>ENST00000368806.2|SNV-4003-G-T|1
GLPLDESPAGAQ
>ENST00000429976.5|SNV-112477-C-T|3
FALKEYIHFLFENESACNRR
>FUSION-ENST00000463662.5:120584-ENST00000399143.9:143579|336
VNSAKPHPLHILDS
>FUSION-ENST00000463662.5:120584-ENST00000399143.9:143579|3874
QSNVTIK
>FUSION-ENST00000463662.5:120584-ENST00000399143.9:143579|2858
VCVQREDGLDGGCVCARR
>FUSION-ENST00000463662.5:120584-ENST00000399143.9:143579|3803
MPLPSICSKCEK
>FUSION-ENST00000463662.5:120584-ENST00000399143.9:143579|2915
VCVCREDGLDGGCVCR
>FUSION-ENST00000463662.5:120584-ENST00000399143.9:143579|779
DISSWSTYR
>FUSION-ENST00000463662.5:120584-ENST00000399143.9:143579|2926
GWMEGVCVQGEDGLDGGCVKR
>FUSION-ENST00000463662.5:120584-ENST00000399143.9:143579|1040
LQQVLQICLRSLMKGEHFR
>FUSION-ENST00000463662.5:120584-ENST00000399143.9:143579|3339
MKLLKFDPF
>FUSION-ENST00000463662.5:120584-ENST00000399143.9:143579|1325
TWVSSHCPESSLMSSR
>FUSION-ENST00000463662.5:120584-ENST00000399143.9:143579|3605
SGGLNWTAVEG
>ENST00000462159.1|SNV-25527-A-T|5
EEKLQMEQKELQDVGQSLR
>ENST00000465354.5|SNV-15060-A-G|2
DRMMWWFYQEVIWAHR
>FUSION-ENST00000463662.5:120584-ENST00000399143.9:143579|3569
RIFIIQPK
>FUSION-ENST00000463662.5:120584-ENST00000399143.9:143579|3330
MNHLFHSSGWPLRFLTILRTVP
>FUSION-ENST00000463662.5:120584-ENST00000399143.9:143579|4576
LAYLPISESPERAR
>FUSION-ENST00000463662.5:120584-ENST00000399143.9:143579|4676
MGESPQDR
>FUSION-ENST00000463662.5:120584-ENST00000399143.9:143579|2852
EDGLDGGCAER
>FUSION-ENST00000463662.5:120584-ENST00000399143.9:143579|4939
MVGRPVIQGSPG
>FUSION-ENST00000463662.5:120584-ENST00000399143.9:143579|1770
GNGFGVGQTRVGILAPFELLYPEK
>FUSION-ENST00000463662.5:120584-ENST00000399143.9:143579|4841
AYPPPPEGPALP
>FUSION-ENST00000463662.5:120584-ENST00000399143.9:143579|2178
LNLKTNFLGGMLYV
>FUSION-ENST00000463662.5:120584-ENST00000399143.9:143579|471
KLTEELGPAPCRVLGK
>FUSION-ENST00000463662.5:120584-ENST00000399143.9:143579|1071
VLCGQCSLMFLL
>ENST00000545763.5|SNV-145440-C-T|2
WAFISKVPPGSR
>ENST00000458420.7|SNV-623562-T-C|3
GTDHFRRPAAQFESARGVTLFPDIK
>FUSION-ENST00000463662.5:120584-ENST00000399143.9:143579|693
LTSHPCALVLFGYLRCPK
>FUSION-ENST00000463662.5:120584-ENST00000399143.9:143579|3194
GARKPQPQLILAHYLVL
>ENST00000441068.6|SNV-52858-G-A|4
AQKEIDK
>ENST00000524189.6|SNV-82960-G-T|2
TVAATNMNEESIR
>FUSION-ENST00000463662.5:120584-ENST00000399143.9:143579|5161
GIPTNSGFQQRMPLQQCVLAVAS
>FUSION-ENST00000463662.5:120584-ENST00000399143.9:143579|4381
IKLSPLCHWPFPLRELLQ
>FUSION-ENST00000463662.5:120584-ENST00000399143.9:143579|552
MQSVHGAIPKAFK
>FUSION-ENST00000463662.5:120584-ENST00000399143.9:143579|921
WNLLLVKML
>FUSION-ENST00000463662.5:120584-ENST00000399143.9:143579|4069
VVMVVGGVYGDGGDGGGRGCGWGWW
>FUSION-ENST00000463662.5:120584-ENST00000399143.9:143579|869
LIYHSEKPRPLKNDAK
>ENST00000330714.8|SNV-20483-G-A|4
AQNVMAGNGRGISHELISLEITSPK
>FUSION-ENST00000463662.5:120584-ENST00000399143.9:143579|4627
QNEDLVACRAR
>FUSION-ENST00000463662.5:120584-ENST00000399143.9:143579|1130
GLSWVTGSYQAALSR
>FUSION-ENST00000463662.5:120584-ENST00000399143.9:143579|1044
MHASWRIMFSSSFV
>FUSION-ENST00000463662.5:120584-ENST00000399143.9:143579|1980
VNELSGAW
>ENST00000568908.5|SNV-48776-A-T|1
KPRVYTIK
>FUSION-ENST00000463662.5:120584-ENST00000399143.9:143579|4586
IRERNCNIR
>FUSION-ENST00000463662.5:120584-ENST00000399143.9:143579|5115
YLKKSNIFR
>FUSION-ENST00000463662.5:120584-ENST00000399143.9:143579|4432
NQDMISR
>FUSION-ENST00000463662.5:120584-ENST00000399143.9:143579|4985
MEFSSSLLNFRNSPR
>ENST00000643873.1|SNV-91481-C-G|1
MKIRIHS
>ENST00000374472.5|SNV-38653-G-A|1
NGEIRSSAHHCLAHWKK
>FUSION-ENST00000463662.5:120584-ENST00000399143.9:143579|4436
NSTLKRER
>FUSION-ENST00000463662.5:120584-ENST00000399143.9:143579|3658
SESGDAVFPCPGCS
>FUSION-ENST00000463662.5:120584-ENST00000399143.9:143579|2410
MEGVYVERGWAGWK
>FUSION-ENST00000463662.5:120584-ENST00000399143.9:143579|1739
CSLALSPR
>FUSION-ENST00000463662.5:120584-ENST00000399143.9:143579|1859
MLNEFSRAW
>FUSION-ENST00000463662.5:120584-ENST00000399143.9:143579|2002
MIEKKETGR
>FUSION-ENST00000463662.5:120584-ENST00000399143.9:143579|2618
MWREDGLDGGCVERGWAGWR
>FUSION-ENST00000463662.5:120584-ENST00000399143.9:143579|5167
SLPASTHCQNPELLPHFRQLLLRPR
>FUSION-ENST00000463662.5:120584-ENST00000399143.9:143579|1083
LFWGVLVLSCSHK
>FUSION-ENST00000463662.5:120584-ENST00000399143.9:143579|894
QKLHCYLRNCHCHSILQ
>FUSION-ENST00000463662.5:120584-ENST00000399143.9:143579|2731
EVVHGER
>ENST00000374647.10|SNV-25760-C-T|1
LGVVGGSGFKVCLRTPHLEK
>FUSION-ENST00000463662.5:120584-ENST00000399143.9:143579|4078
VVVGGVYGDGGEDGGR
>FUSION-ENST00000463662.5:120584-ENST00000399143.9:143579|2337
SLSLSRFLQMTVFFGPSH
>ENST00000465039.5|SNV-110260-G-A|6
MGNLYHDTCFTCAACSQKLRGK
>ENST00000560433.5|SNV-7603-C-A|1
VIWTLWHISNR
>FUSION-ENST00000463662.5:120584-ENST00000399143.9:143579|1975
SFLEHGE
>FUSION-ENST00000463662.5:120584-ENST00000399143.9:143579|5072
GPLRRVSR
>FUSION-ENST00000463662.5:120584-ENST00000399143.9:143579|2062
QVAGKEMPAR
>ENST00000528298.5|SNV-5883-C-T|1
FLGSSRS
>FUSION-ENST00000463662.5:120584-ENST00000399143.9:143579|3391
VLARKPI
>FUSION-ENST00000463662.5:120584-ENST00000399143.9:143579|2524
EDRLDGGCVQRGSAGWR
>ENST00000345136.7|SNV-60558-A-T|4
LKVSSSQVVPK
>ENST00000565298.5|SNV-28732-C-A|9
MLSQSGTEGRWRSSR
>FUSION-ENST00000463662.5:120584-ENST00000399143.9:143579|731
QCCVQAK
>FUSION-ENST00000463662.5:120584-ENST00000399143.9:143579|5063
HLHESKMR
>ENST00000483771.5|SNV-27932-G-T|4
VCRGIWHCLSPQKR
>ENST00000326047.9|INDEL-76619-C-CA|7
KTLGAAAVCPGR
>FUSION-ENST00000463662.5:120584-ENST00000399143.9:143579|2762
MEGVCVERGR
>FUSION-ENST00000463662.5:120584-ENST00000399143.9:143579|5102
YALPYLADF
>FUSION-ENST00000463662.5:120584-ENST00000399143.9:143579|1941
MVNVLSGAW
>ENST00000463562.1|SNV-17875-G-C|6
MLWCPGLCIR
>FUSION-ENST00000463662.5:120584-ENST00000399143.9:143579|3563
LYDCIRFLTVFL
>FUSION-ENST00000463662.5:120584-ENST00000399143.9:143579|1142
IIFRSFLI
>FUSION-ENST00000463662.5:120584-ENST00000399143.9:143579|4451
LDKNTLTVPAR
>FUSION-ENST00000463662.5:120584-ENST00000399143.9:143579|2385
SAGWRVCAER
>FUSION-ENST00000463662.5:120584-ENST00000399143.9:143579|3942
LVTLWSWKDSLYEEKPSTVKI
>FUSION-ENST00000463662.5:120584-ENST00000399143.9:143579|649
MLPPRFK
>FUSION-ENST00000463662.5:120584-ENST00000399143.9:143579|2488
MEGVCVWRGWAGWR
>FUSION-ENST00000463662.5:120584-ENST00000399143.9:143579|479
YHILENC
>FUSION-ENST00000463662.5:120584-ENST00000399143.9:143579|2283
KSRPHLIGPGPPHAWTHR
>ENST00000372544.6|SNV-270-A-T|3
AGSLGPR
>FUSION-ENST00000463662.5:120584-ENST00000399143.9:143579|2835
MGWMEGVCVQGEDGLDGGR
>ENST00000333129.4|SNV-124251-C-A|7
MISSTSVYGLKMQWTPEHAQWPEK
>ENST00000563304.5|SNV-13697-C-A|4
SIAGRCLCSR
>FUSION-ENST00000463662.5:120584-ENST00000399143.9:143579|961
LSEEGKFQPK
>FUSION-ENST00000463662.5:120584-ENST00000399143.9:143579|5290
MKVLHAQR
>FUSION-ENST00000463662.5:120584-ENST00000399143.9:143579|1387
FAAVRAPSR
>FUSION-ENST00000463662.5:120584-ENST00000399143.9:143579|4014
VVVGGVDGDGGDGGGRGW
>ENST00000543632.5|SNV-277627-G-T|2
SQYELIEQCFKVIGFTMEVLGG
>ENST00000240328.4|SNV-1934-G-A|2
YILLMDIVAADDYRYK
>ENST00000489262.5|SNV-1349-C-T|3
GSTCMMNR
>ENST00000508163.1|INDEL-4706-T-TT|2
KEVGDVTIVVNNAGTV
>FUSION-ENST00000463662.5:120584-ENST00000399143.9:143579|2625
GWLDGGCV
>FUSION-ENST00000478754.5:120584-ENST00000399143.9:143579|4
AREWKPVD
>FUSION-ENST00000463662.5:120584-ENST00000399143.9:143579|3773
TTNYCIFENHIFLGR
>FUSION-ENST00000463662.5:120584-ENST00000399143.9:143579|2260
MWPRGEHVCMVPLEWMAQRGP
>FUSION-ENST00000463662.5:120584-ENST00000399143.9:143579|4487
LSRIGFWNPSL
>ENST00000379416.4|MNV-50520-AC-A|6
LWLLRWTTSAMWGTPRISLR
>FUSION-ENST00000463662.5:120584-ENST00000399143.9:143579|3386
MQVALRR
>ENST00000458420.7|SNV-623562-T-C|5
ITLRGTDHFRRPAAQFESAR
>ENST00000476846.5|SNV-336781-G-A|8
MDRITEAERQEHIQEVLK
>FUSION-ENST00000463662.5:120584-ENST00000399143.9:143579|3880
MSQTSRGR
>FUSION-ENST00000463662.5:120584-ENST00000399143.9:143579|1131
MGLSWVTGSYQAALSR
>FUSION-ENST00000463662.5:120584-ENST00000399143.9:143579|2179
TNGCRLNLKTNFLGGMLYV
>FUSION-ENST00000463662.5:120584-ENST00000399143.9:143579|173
MVLIIFTK
>FUSION-ENST00000463662.5:120584-ENST00000399143.9:143579|1997
ASPERSR
>FUSION-ENST00000463662.5:120584-ENST00000399143.9:143579|4133
AACGLPHRKFV
>FUSION-ENST00000463662.5:120584-ENST00000399143.9:143579|3928
LTMMSRC
>FUSION-ENST00000463662.5:120584-ENST00000399143.9:143579|5096
QGTSDRLPSITDR
>ENST00000480050.1|SNV-24477-C-A|8
LFFNGLLKILSMGLDT
>ENST00000413366.8|INDEL-384597-C-CA|1
NQNHPLHTKSAVE
>FUSION-ENST00000463662.5:120584-ENST00000399143.9:143579|3189
KQDKAEPGR
>FUSION-ENST00000463662.5:120584-ENST00000399143.9:143579|3665
MFFLGLVWLCCVWETPRAFPGLFFF
>FUSION-ENST00000463662.5:120584-ENST00000399143.9:143579|1226
NTPGSSSHGLGLFTG
>FUSION-ENST00000463662.5:120584-ENST00000399143.9:143579|898
AAEEKLGASRGWFTR
>FUSION-ENST00000463662.5:120584-ENST00000399143.9:143579|839
VTAVVVEIAR
>FUSION-ENST00000463662.5:120584-ENST00000399143.9:143579|1714
MDPLRMSLPQESLITVMAVGAK
>FUSION-ENST00000463662.5:120584-ENST00000399143.9:143579|2512
GSAGWRVCVCREDGLDGGCVFGER
>FUSION-ENST00000463662.5:120584-ENST00000399143.9:143579|2851
EDGLDGGCAERGGLHGGCV
>ENST00000368802.8|SNV-109565-G-A|3
LSKYRNSLESK
>FUSION-ENST00000463662.5:120584-ENST00000399143.9:143579|2094
MGPLLSQQVRSAPLKWSGTAACAVR
>FUSION-ENST00000463662.5:120584-ENST00000399143.9:143579|3865
MEYWTGCILEAVREVPSWGLK
>FUSION-ENST00000463662.5:120584-ENST00000399143.9:143579|3230
HSQQQLGLVMNLGFLKSR
>FUSION-ENST00000463662.5:120584-ENST00000399143.9:143579|2452
VYVWKEDGLDGGVCGER
>FUSION-ENST00000463662.5:120584-ENST00000399143.9:143579|5216
HDWAASGNAQSQWGVTEAR
>FUSION-ENST00000463662.5:120584-ENST00000399143.9:143579|5023
MFQINIK
>ENST00000496550.1|SNV-503486-A-G|1
HTVALPCPWPSGTCLTSWMSR
>ENST00000368802.8|INDEL-95668-A-AA|2
KISEETSGNSQTE
>ENST00000354852.5|SNV-35585-G-A|3
ASGVRTK
>FUSION-ENST00000463662.5:120584-ENST00000399143.9:143579|4600
NSLPSSVKETK
>ENST00000308611.8|SNV-43947-T-C|1
MDEKQITQNYSKVLAEVNTSWPVK
>FUSION-ENST00000463662.5:120584-ENST00000399143.9:143579|4239
RSWGSVLHPMCK
>FUSION-ENST00000463662.5:120584-ENST00000399143.9:143579|2600
GWPGWRVYVCR
>FUSION-ENST00000463662.5:120584-ENST00000399143.9:143579|732
RQCCVQAK
>ENST00000641877.1|SNV-35910-T-C|2
ELQKPIEADISK
>FUSION-ENST00000463662.5:120584-ENST00000399143.9:143579|4908
CQHMSFPR
>FUSION-ENST00000463662.5:120584-ENST00000399143.9:143579|3242
MWHPALR
>ENST00000327442.6|SNV-25589-C-G|2
IVVIILDVISCILQAAEKR
>FUSION-ENST00000463662.5:120584-ENST00000399143.9:143579|1220
ENRGHVWSRVSGDR
>FUSION-ENST00000463662.5:120584-ENST00000399143.9:143579|1105
RGMSVKK
>FUSION-ENST00000463662.5:120584-ENST00000399143.9:143579|4933
MCFPSEVVCCDR
>FUSION-ENST00000463662.5:120584-ENST00000399143.9:143579|4756
LVLSEDPTSFSPHLLR
>FUSION-ENST00000463662.5:120584-ENST00000399143.9:143579|4588
FFFFKEK
>ENST00000379416.4|MNV-50520-AC-A|2
VLWNELYSTWTTAIK
>FUSION-ENST00000463662.5:120584-ENST00000399143.9:143579|3961
QGRALPGRPQGDQHSCCWS
>ENST00000366923.8|SNV-14082-G-A|5
APVHVKRWFGFLETQQAFQSVGTK
>FUSION-ENST00000463662.5:120584-ENST00000399143.9:143579|207
MVSHLLSSLG
>FUSION-ENST00000463662.5:120584-ENST00000399143.9:143579|1886
MTSAYENASRVTK
>FUSION-ENST00000463662.5:120584-ENST00000399143.9:143579|4431
NQDMISRELSFGAHSR
>FUSION-ENST00000463662.5:120584-ENST00000399143.9:143579|4301
TCRASSAN
>FUSION-ENST00000463662.5:120584-ENST00000399143.9:143579|962
IKLSEEGKFQPK
>FUSION-ENST00000463662.5:120584-ENST00000399143.9:143579|1241
LPWASGACASYLESPQTD
>FUSION-ENST00000463662.5:120584-ENST00000399143.9:143579|5294
MGRHMTEK
>FUSION-ENST00000463662.5:120584-ENST00000399143.9:143579|3369
LLSVQMAVPWQAQGVKASSPWSIL
>ENST00000415807.7|SNV-295505-G-A|3
GPVTSHGFSVKWNPPK
>FUSION-ENST00000463662.5:120584-ENST00000399143.9:143579|3423
CSKSQLQCHLR
>FUSION-ENST00000463662.5:120584-ENST00000399143.9:143579|694
LTSHPCALVLFGYLR
>FUSION-ENST00000463662.5:120584-ENST00000399143.9:143579|3590
MQLTPVSFLCLSISSAQYCL
>FUSION-ENST00000463662.5:120584-ENST00000399143.9:143579|878
LTLSLGANGVVDF
>ENST00000511232.5|SNV-6978-C-G|1
ANWLPSGCGERKK
>FUSION-ENST00000463662.5:120584-ENST00000399143.9:143579|1813
MDLELGR
>FUSION-ENST00000463662.5:120584-ENST00000399143.9:143579|4748
MRLVEGPFREGPQALLCK
>ENST00000409762.5|SNV-67095-T-C|4
KWLPLSDPDDFSAGAR
>FUSION-ENST00000463662.5:120584-ENST00000399143.9:143579|849
MDQGVISTFKSYYLRNTCLK
>FUSION-ENST00000463662.5:120584-ENST00000399143.9:143579|3483
ISLLKPSSRRR
>FUSION-ENST00000463662.5:120584-ENST00000399143.9:143579|2551
GWMEGVCGERMAWMEGVCVQR
>FUSION-ENST00000463662.5:120584-ENST00000399143.9:143579|3073
EGTICVCREDR
>FUSION-ENST00000463662.5:120584-ENST00000399143.9:143579|1816
SRPHVYTGAVCVHVIHR
>FUSION-ENST00000463662.5:120584-ENST00000399143.9:143579|102
RPSFLHS
>FUSION-ENST00000463662.5:120584-ENST00000399143.9:143579|4074
VVVGGVDGDGGDGGGRGCVWGWW
>FUSION-ENST00000463662.5:120584-ENST00000399143.9:143579|4741
EGPQALLCK
>FUSION-ENST00000463662.5:120584-ENST00000399143.9:143579|2545
MAWMEGVCVQRIGWMEGVCR
>FUSION-ENST00000463662.5:120584-ENST00000399143.9:143579|2023
MPEELGRLLLSNRFQAASAL
>ENST00000504926.5|SNV-101015-T-C|2
NEGPANGLSESQESRMASIK
>FUSION-ENST00000463662.5:120584-ENST00000399143.9:143579|2408
MEGVYVERGWAGWKACV
>FUSION-ENST00000463662.5:120584-ENST00000399143.9:143579|5073
EKGPLRR
>ENST00000304801.6|SNV-211-A-G|1
RIKASIPSIK
>FUSION-ENST00000463662.5:120584-ENST00000399143.9:143579|5196
LFISAPFAGWRR
>FUSION-ENST00000463662.5:120584-ENST00000399143.9:143579|2979
ERTGWMEGVCV
>FUSION-ENST00000463662.5:120584-ENST00000399143.9:143579|4601
NSLPSSVK
>FUSION-ENST00000463662.5:120584-ENST00000399143.9:143579|2042
AAACCASVLCPRPCAI
>ENST00000445716.6|INDEL-28032-A-AA|1
ATEKNKK
>FUSION-ENST00000463662.5:120584-ENST00000399143.9:143579|2006
HLRSNNILWVPGSHAPSSVWTER
>FUSION-ENST00000463662.5:120584-ENST00000399143.9:143579|4747
RLVEGPFREGPQALLCK
>FUSION-ENST00000463662.5:120584-ENST00000399143.9:143579|1769
TKLGWGALK
>FUSION-ENST00000463662.5:120584-ENST00000399143.9:143579|1086
LHLHLRKK
>FUSION-ENST00000463662.5:120584-ENST00000399143.9:143579|4192
CKAQNPQLTHALFLCV
>ENST00000325643.6|SNV-5253-G-T|4
RPRTGDQGHRSK
>FUSION-ENST00000463662.5:120584-ENST00000399143.9:143579|5132
MDLILWGGK
>FUSION-ENST00000463662.5:120584-ENST00000399143.9:143579|4867
IFLKMEK
>FUSION-ENST00000463662.5:120584-ENST00000399143.9:143579|337
MVNSAKPHPLHILDS
>ENST00000357444.10|SNV-234621-C-T|1
GLFTLVKSGVPEALR
>FUSION-ENST00000463662.5:120584-ENST00000399143.9:143579|4618
KLKELFTLISEGD
>FUSION-ENST00000463662.5:120584-ENST00000399143.9:143579|1452
SLEPFPSAGAVRVVSELAR
>ENST00000283351.9|SNV-44782-A-T|3
KWFSGCKVPEK
>FUSION-ENST00000463662.5:120584-ENST00000399143.9:143579|4879
MEKARGLIYSR
>FUSION-ENST00000463662.5:120584-ENST00000399143.9:143579|1466
ATSGASGRAGQARPTSGVGSR
>ENST00000315475.7|SNV-19043-A-G|3
IHTGEKLCKCGECEK
>ENST00000569326.2|SNV-6613-G-C|1
ERPEHGGQPPPCPHPVQADLVHGR
>FUSION-ENST00000463662.5:120584-ENST00000399143.9:143579|4365
TLKHWSLEANEIKYLK
>FUSION-ENST00000463662.5:120584-ENST00000399143.9:143579|4567
KTLMFLHFRNVCR
>FUSION-ENST00000463662.5:120584-ENST00000399143.9:143579|4473
MRQRLCLLFTGSDV
>FUSION-ENST00000463662.5:120584-ENST00000399143.9:143579|3094
AGWAVCGCR
>FUSION-ENST00000463662.5:120584-ENST00000399143.9:143579|585
MLCDNSVSEIAAVGVAR
>ENST00000359863.8|SNV-15875-G-T|1
NVLSVMFRFLETEN
>FUSION-ENST00000463662.5:120584-ENST00000399143.9:143579|1157
DAIIFNITHA
>FUSION-ENST00000463662.5:120584-ENST00000399143.9:143579|5249
DCMAHISSWSPGHPDLIFHFHR
>FUSION-ENST00000463662.5:120584-ENST00000399143.9:143579|2219
QPATWVGVHGRTVR
>FUSION-ENST00000463662.5:120584-ENST00000399143.9:143579|3482
AKDLDFR
>FUSION-ENST00000463662.5:120584-ENST00000399143.9:143579|1070
YSVFLYSNNMK
>FUSION-ENST00000463662.5:120584-ENST00000399143.9:143579|1839
PTYFFLLA
>ENST00000261978.9|SNV-61245-C-T|4
SGEPPRLLPPAAPRPR
>FUSION-ENST00000463662.5:120584-ENST00000399143.9:143579|5037
NITNMQK
>FUSION-ENST00000463662.5:120584-ENST00000399143.9:143579|21
MDLCKCACAVCR
>FUSION-ENST00000463662.5:120584-ENST00000399143.9:143579|4191
ALLGLCSLPGMQGAQ
>FUSION-ENST00000463662.5:120584-ENST00000399143.9:143579|307
MFNCKSVFQNVCTVLHSFFTIRER
>ENST00000298198.5|INDEL-27506-T-TT|4
DVPVYLFFK
>FUSION-ENST00000463662.5:120584-ENST00000399143.9:143579|4749
RLVEGPFR
>FUSION-ENST00000463662.5:120584-ENST00000399143.9:143579|3103
DCVACKAK
>FUSION-ENST00000463662.5:120584-ENST00000399143.9:143579|4615
ELFTLISEGD
>FUSION-ENST00000463662.5:120584-ENST00000399143.9:143579|2636
EWAGWRACV
>FUSION-ENST00000463662.5:120584-ENST00000399143.9:143579|1336
LLFLILLMLRVVFLIKTTR
>FUSION-ENST00000463662.5:120584-ENST00000399143.9:143579|3612
MNSQYIFSSL
>FUSION-ENST00000463662.5:120584-ENST00000399143.9:143579|3769
MLHFCKQENRK
>FUSION-ENST00000463662.5:120584-ENST00000399143.9:143579|4294
LNILNTFLLSVFRSKIR
>FUSION-ENST00000463662.5:120584-ENST00000399143.9:143579|2434
GWMEGMCIERGWLDGGYVER
>FUSION-ENST00000463662.5:120584-ENST00000399143.9:143579|2555
MGWMEGVCLERGWAGWR
>FUSION-ENST00000463662.5:120584-ENST00000399143.9:143579|2752
EGVCVQRGWAGWRVCV
>FUSION-ENST00000463662.5:120584-ENST00000399143.9:143579|2622
MEGMWREDGLDGGCVERGWAGWR
>FUSION-ENST00000463662.5:120584-ENST00000399143.9:143579|606
ISEFPFSLGIVWFSDFCRHR
>FUSION-ENST00000463662.5:120584-ENST00000399143.9:143579|79
SQILITLGK
>FUSION-ENST00000463662.5:120584-ENST00000399143.9:143579|429
LLTSHQAVGHALEYGPLFAR
>FUSION-ENST00000463662.5:120584-ENST00000399143.9:143579|617
MAWKPLPLAVSFQGFR
>FUSION-ENST00000463662.5:120584-ENST00000399143.9:143579|911
MHNILLSQSLIRSKTLTLYSMK
>FUSION-ENST00000463662.5:120584-ENST00000399143.9:143579|1247
MQGCRWPLPSTCVSPSSRFHLR
>FUSION-ENST00000463662.5:120584-ENST00000399143.9:143579|3457
VVLSNPN
>ENST00000325643.6|SNV-5253-G-T|2
TGDQGHRSK
>FUSION-ENST00000463662.5:120584-ENST00000399143.9:143579|2211
AARYVDSGTRQNHVLFI
>FUSION-ENST00000463662.5:120584-ENST00000399143.9:143579|2929
MGWMEGVCVQGEDGLDGGCVK
>FUSION-ENST00000463662.5:120584-ENST00000399143.9:143579|3679
MVEPHLY
>FUSION-ENST00000463662.5:120584-ENST00000399143.9:143579|483
MSSRDLLDVLLTTVSNNVSW
>FUSION-ENST00000463662.5:120584-ENST00000399143.9:143579|3934
TCSCHRPAEADK
>FUSION-ENST00000463662.5:120584-ENST00000399143.9:143579|2307
GRSGAEVKGLR
>ENST00000369577.8|INDEL-107070-G-GA|3
KTKEASFPIP
>ENST00000512288.5|SNV-127774-T-G|1
SLPVVNTALLQEERINMVTVF
>FUSION-ENST00000463662.5:120584-ENST00000399143.9:143579|5103
LRASETHLSAHTLRGAASVDSR
>ENST00000477136.5|SNV-12824-G-A|1
IPGPKPSIASSSLS
>FUSION-ENST00000463662.5:120584-ENST00000399143.9:143579|2765
TGWMEGVCVER
>FUSION-ENST00000463662.5:120584-ENST00000399143.9:143579|1025
RLWVLRSLCFCR
>FUSION-ENST00000463662.5:120584-ENST00000399143.9:143579|3267
MVGLSCICGAVKR
>FUSION-ENST00000463662.5:120584-ENST00000399143.9:143579|1365
VLPPITW
>FUSION-ENST00000463662.5:120584-ENST00000399143.9:143579|713
APGLPELVWAGSLGVPVSGLR
>FUSION-ENST00000463662.5:120584-ENST00000399143.9:143579|4861
GQRSDSHLLSQHYGRPR
>FUSION-ENST00000463662.5:120584-ENST00000399143.9:143579|3732
MFSLPYLLCCY
>FUSION-ENST00000463662.5:120584-ENST00000399143.9:143579|663
EPADFFLKGPESKYFR
>FUSION-ENST00000463662.5:120584-ENST00000399143.9:143579|2748
GWAGWRVCV
>FUSION-ENST00000463662.5:120584-ENST00000399143.9:143579|4147
GMVVRMVVGGVYGDGGDGGR
>FUSION-ENST00000463662.5:120584-ENST00000399143.9:143579|1622
SPAFLEGHR
>ENST00000558252.5|SNV-66459-A-G|4
MSVRADERFPGHEHGIR
>FUSION-ENST00000463662.5:120584-ENST00000399143.9:143579|891
LHCYLRNCHCHSILQ
>FUSION-ENST00000463662.5:120584-ENST00000399143.9:143579|1524
ASSSSSCTGGSWK
>FUSION-ENST00000463662.5:120584-ENST00000399143.9:143579|2274
MMGQPLNGLGPSLAAQSPEDLGK
>FUSION-ENST00000463662.5:120584-ENST00000399143.9:143579|2896
EQSVCVER
>ENST00000308611.8|SNV-43947-T-C|3
ENHALASSSLRMDEKQITQNYSK
>ENST00000244513.10|SNV-7914-C-T|1
DADTLHFKLIPTQPSQGAP
>FUSION-ENST00000463662.5:120584-ENST00000399143.9:143579|4914
MFGPGGLSSRER
>FUSION-ENST00000463662.5:120584-ENST00000399143.9:143579|1504
MKIFWSEGC
>ENST00000644253.1|SNV-277627-G-T|3
MKGAGRLR
>ENST00000572221.5|SNV-8467-G-T|15
MMGMQPWDPVSQSTR
>FUSION-ENST00000463662.5:120584-ENST00000399143.9:143579|3382
RDCWEPSPGFLGSNDEGTVR
>ENST00000257017.5|SNV-12387-C-A|1
SMVEHYYSNVHAVVFVYDVTK
>FUSION-ENST00000463662.5:120584-ENST00000399143.9:143579|2415
GWMEGVYVER
>FUSION-ENST00000463662.5:120584-ENST00000399143.9:143579|1010
MMLNVPCLVSVNGTIKPG
>FUSION-ENST00000463662.5:120584-ENST00000399143.9:143579|3485
ISLLKPSSR
>FUSION-ENST00000463662.5:120584-ENST00000399143.9:143579|3552
RLAGLWLLLIFGVVFLCLGK
>FUSION-ENST00000463662.5:120584-ENST00000399143.9:143579|4994
YLPPFTLSHVCAPAFSHTVL
>FUSION-ENST00000463662.5:120584-ENST00000399143.9:143579|4574
ARGYEDFNVFAFS
>FUSION-ENST00000463662.5:120584-ENST00000399143.9:143579|4822
CVTRNGFFPLSLSR
>FUSION-ENST00000463662.5:120584-ENST00000399143.9:143579|5284
SHDIVSR
>FUSION-ENST00000463662.5:120584-ENST00000399143.9:143579|3097
PLRKQVR
>FUSION-ENST00000463662.5:120584-ENST00000399143.9:143579|2025
MPEELGRLLLSNR
>FUSION-ENST00000463662.5:120584-ENST00000399143.9:143579|2172
MAYPKFMAK
>FUSION-ENST00000463662.5:120584-ENST00000399143.9:143579|2433
MEGMCIERGWLDGGYVER
>FUSION-ENST00000463662.5:120584-ENST00000399143.9:143579|5203
SYCHKNSKGEIHPVIQSSPTR
>FUSION-ENST00000463662.5:120584-ENST00000399143.9:143579|4287
FSSCWFLSRRMEM
>FUSION-ENST00000463662.5:120584-ENST00000399143.9:143579|11
QQSPDMCSRVEDAEGIGIR
>FUSION-ENST00000463662.5:120584-ENST00000399143.9:143579|2242
RNVLSPFLVFCK
>FUSION-ENST00000463662.5:120584-ENST00000399143.9:143579|1021
GPSISSLPFVGQK
>ENST00000481407.5|INDEL-28032-A-AA|1
YSEDKPLSSESLSESEYIEEEKNKK
>FUSION-ENST00000463662.5:120584-ENST00000399143.9:143579|942
GLNCYNLMINLEWMRNCFLR
>ENST00000328890.2|SNV-868-G-A|1
DTVASVMYTMVTPMLNPFIYSLR
>ENST00000321063.8|SNV-503486-A-G|1
GSALPLAIRYMFDFLDEQADK
>FUSION-ENST00000463662.5:120584-ENST00000399143.9:143579|4360
HWSLEANEIKYLK
>FUSION-ENST00000463662.5:120584-ENST00000399143.9:143579|2824
ERTGWMEGVCM
>ENST00000504926.5|INDEL-101015-T-TCT|12
DHLNKNEGLWQMDCRSLR
>ENST00000483771.5|SNV-27932-G-T|7
MVCRGIWHCLSPQK
>FUSION-ENST00000463662.5:120584-ENST00000399143.9:143579|4112
VVRMVVGGVYGDGGDGGGR
>FUSION-ENST00000463662.5:120584-ENST00000399143.9:143579|3088
NIYDLALYRKSLPSLGLECK
>ENST00000511206.5|SNV-19133-G-T|3
SWLETSEGFAVIK
>FUSION-ENST00000463662.5:120584-ENST00000399143.9:143579|3142
ADLLVMTPSLTHRLK
>FUSION-ENST00000463662.5:120584-ENST00000399143.9:143579|2882
EGVFVER
>ENST00000389005.6|SNV-24956-G-T|3
RALIWDDVGLTSYKHR
>FUSION-ENST00000463662.5:120584-ENST00000399143.9:143579|4915
FGPGGLSSR
>FUSION-ENST00000463662.5:120584-ENST00000399143.9:143579|446
GGLWSGHQGFVFAAKKGK
>ENST00000572221.5|SNV-8467-G-T|16
RMMGMQPWDPVSQSTRWQSPLR
>FUSION-ENST00000463662.5:120584-ENST00000399143.9:143579|4563
MFLHFRNVCR
>FUSION-ENST00000463662.5:120584-ENST00000399143.9:143579|443
LILGLSVG
>FUSION-ENST00000463662.5:120584-ENST00000399143.9:143579|2189
ERAWVSFLATLPHGITPETT
>FUSION-ENST00000463662.5:120584-ENST00000399143.9:143579|1728
MTNETETAIWVCLCTR
>FUSION-ENST00000463662.5:120584-ENST00000399143.9:143579|94
QVESLSTKWLF
>ENST00000563441.5|SNV-4500-G-A|1
VNVCDPTQPETFPVAQALASR
>ENST00000319977.8|INDEL-12751-A-AC|4
SLTRSTMDASVVFKDPHGR
>FUSION-ENST00000463662.5:120584-ENST00000399143.9:143579|3057
DSVGRER
>FUSION-ENST00000463662.5:120584-ENST00000399143.9:143579|4642
QMGSFSPVILSSRHCWK
>FUSION-ENST00000463662.5:120584-ENST00000399143.9:143579|4582
SSWCQICRR
>FUSION-ENST00000463662.5:120584-ENST00000399143.9:143579|2334
TVFFGPSH
>FUSION-ENST00000463662.5:120584-ENST00000399143.9:143579|745
MRSGCIGLGRK
>FUSION-ENST00000463662.5:120584-ENST00000399143.9:143579|2886
GWMEGVFVER
>FUSION-ENST00000463662.5:120584-ENST00000399143.9:143579|34
LGCHLLPTRAPGLSMR
>FUSION-ENST00000463662.5:120584-ENST00000399143.9:143579|2718
MCGERTGWMEGVCV
>ENST00000618991.4|SNV-9871-C-T|3
KGRPCKGSK
>ENST00000534209.1|SNV-11614-A-G|1
NLCPACLFTSTLITTLGQSQLQSRR
>FUSION-ENST00000463662.5:120584-ENST00000399143.9:143579|582
LCDNSVSEIAAVGVARLIK
>FUSION-ENST00000463662.5:120584-ENST00000399143.9:143579|2399
CAEDRLDGGCV
>ENST00000572221.5|SNV-8467-G-T|18
ARRMMGMQPWDPVSQSTR
>FUSION-ENST00000463662.5:120584-ENST00000399143.9:143579|2525
EDRLDGGCVQR
>FUSION-ENST00000463662.5:120584-ENST00000399143.9:143579|3473
MDPAVCQQR
>FUSION-ENST00000463662.5:120584-ENST00000399143.9:143579|3045
GWMEVCMCVERMGWMEGVCVER
>FUSION-ENST00000463662.5:120584-ENST00000399143.9:143579|2537
EGVCVQRIGWMEGVCREDR
>FUSION-ENST00000463662.5:120584-ENST00000399143.9:143579|427
HRDGQSSAGSPAS
>FUSION-ENST00000463662.5:120584-ENST00000399143.9:143579|2965
MGWMEGVCLQRG
>FUSION-ENST00000463662.5:120584-ENST00000399143.9:143579|3932
TCSCHRPAEADKAT
>FUSION-ENST00000463662.5:120584-ENST00000399143.9:143579|3526
MATAMGHNLWFR
>FUSION-ENST00000463662.5:120584-ENST00000399143.9:143579|3409
KHAWATAGLQTLLDH
>ENST00000396037.8|SNV-235024-C-T|3
FQNLLWFR
>FUSION-ENST00000463662.5:120584-ENST00000399143.9:143579|2785
RWAGWRVYVCR
>ENST00000505020.1|SNV-235415-G-A|1
ETCNPAPQKP
>FUSION-ENST00000463662.5:120584-ENST00000399143.9:143579|385
MAWLAPEPR
>ENST00000621518.4|SNV-294735-T-A|3
QDDGGSPIRHNLVRYR
>FUSION-ENST00000463662.5:120584-ENST00000399143.9:143579|4653
GWGPALAFTVPHVAR
>FUSION-ENST00000463662.5:120584-ENST00000399143.9:143579|3149
MTWPFTEKVCRPLD
>FUSION-ENST00000463662.5:120584-ENST00000399143.9:143579|5057
RDCAQGR
>FUSION-ENST00000463662.5:120584-ENST00000399143.9:143579|1522
PVASHGSEGK
>ENST00000315475.7|SNV-19043-A-G|4
IHTGEKLCK
>FUSION-ENST00000463662.5:120584-ENST00000399143.9:143579|1776
RTAKTGK
>FUSION-ENST00000463662.5:120584-ENST00000399143.9:143579|5107
RLRASETHLSAHTLR
>FUSION-ENST00000463662.5:120584-ENST00000399143.9:143579|1505
CTLTGFL
>ENST00000223127.8|SNV-2440-G-A|3
RFLNSGGFIGFATTIHQIVHQWKYK
>ENST00000429976.5|SNV-112477-C-T|5
FYRFALKEYIHFLFENESACNR
>FUSION-ENST00000463662.5:120584-ENST00000399143.9:143579|1614
AHTLPGAGAAARAAVCR
>ENST00000323684.4|SNV-651-C-G|2
DHLSYIPPEQHTMVSLR
>FUSION-ENST00000463662.5:120584-ENST00000399143.9:143579|3947
MLVTLWSWK
>ENST00000469098.1|SNV-24477-C-A|2
LSQVVRK
>ENST00000223054.8|SNV-848-A-T|6
ADQRSGPRLLLTLYNPTGTALR
>FUSION-ENST00000463662.5:120584-ENST00000399143.9:143579|2468
SSRMKTLFALWISSK
>FUSION-ENST00000463662.5:120584-ENST00000399143.9:143579|1329
VVFLIKTTRT
>ENST00000504926.5|INDEL-101015-T-TCT|2
LRPIRFTLSQTTLPALP
>FUSION-ENST00000463662.5:120584-ENST00000399143.9:143579|2664
GWMEGVWREDGLDGGCVCRER
>ENST00000379416.4|MNV-50520-AC-A|10
VGFMKTGKLWLLR
>FUSION-ENST00000463662.5:120584-ENST00000399143.9:143579|885
VQGEAASADGEAAASSPDLPK
>ENST00000310128.8|SNV-10429-G-A|3
HSDPYHVYIK
>FUSION-ENST00000463662.5:120584-ENST00000399143.9:143579|1377
MRSCYFFLAR
>ENST00000624204.3|SNV-89534-T-G|1
EVDECRPRKVISYLEGEAVR
>ENST00000295542.6|SNV-14346-C-T|4
ERQQKALR
>ENST00000333129.4|SNV-124251-C-A|2
HFDITSTTRSPAHK
>FUSION-ENST00000463662.5:120584-ENST00000399143.9:143579|80
PLNGITFRSQILITLGKLR
>FUSION-ENST00000463662.5:120584-ENST00000399143.9:143579|5052
MIYPLHPPK
>FUSION-ENST00000463662.5:120584-ENST00000399143.9:143579|2881
MEGVFVERMGWMEGVCAER
>FUSION-ENST00000463662.5:120584-ENST00000399143.9:143579|2451
EDGLDGGVCGER
>FUSION-ENST00000463662.5:120584-ENST00000399143.9:143579|473
MHWGQVR
>FUSION-ENST00000463662.5:120584-ENST00000399143.9:143579|3708
GCFQFSFLSLVFR
>FUSION-ENST00000463662.5:120584-ENST00000399143.9:143579|4447
NTLTVPARL
>FUSION-ENST00000463662.5:120584-ENST00000399143.9:143579|5264
MPHRLLPARR
>FUSION-ENST00000463662.5:120584-ENST00000399143.9:143579|2592
MAGWRVCVER
>FUSION-ENST00000463662.5:120584-ENST00000399143.9:143579|578
FMIMHCHSPRTR
>FUSION-ENST00000463662.5:120584-ENST00000399143.9:143579|1673
WAWWFAAPRVPPCLLAQCYLAAR
>FUSION-ENST00000463662.5:120584-ENST00000399143.9:143579|1596
RGWHWLLVLRPLTWACSFSCPEAER
>FUSION-ENST00000463662.5:120584-ENST00000399143.9:143579|4550
QGHLARTPR
>FUSION-ENST00000463662.5:120584-ENST00000399143.9:143579|3674
EASLWRLL
>FUSION-ENST00000463662.5:120584-ENST00000399143.9:143579|3470
DPAVCQQRAK
>FUSION-ENST00000463662.5:120584-ENST00000399143.9:143579|223
HYSVFSAFALEGKSWCPQQK
>FUSION-ENST00000463662.5:120584-ENST00000399143.9:143579|1477
GWREVGQCPP
>FUSION-ENST00000463662.5:120584-ENST00000399143.9:143579|2186
TQTGLGLTASSCATCCDIAMVMR
>FUSION-ENST00000463662.5:120584-ENST00000399143.9:143579|2001
IEKKETGR
>FUSION-ENST00000463662.5:120584-ENST00000399143.9:143579|749
QVFTACHMT
>FUSION-ENST00000463662.5:120584-ENST00000399143.9:143579|3971
MQFAGEQQQK
>FUSION-ENST00000463662.5:120584-ENST00000399143.9:143579|2682
MGWMEVCVEREWPGWR
>FUSION-ENST00000463662.5:120584-ENST00000399143.9:143579|573
MIMHCHSPRTRCCDAGQTAGFSGVW
>FUSION-ENST00000463662.5:120584-ENST00000399143.9:143579|3304
WPWTCRWH
>ENST00000458420.7|SNV-623562-T-C|1
RPAAQFESARGVTLFPDIK
>FUSION-ENST00000463662.5:120584-ENST00000399143.9:143579|3241
MWHPALRMPSAEPQAESLGQ
>FUSION-ENST00000463662.5:120584-ENST00000399143.9:143579|1123
ENVQGGPKPRTSLS
>FUSION-ENST00000463662.5:120584-ENST00000399143.9:143579|4796
MCANSPEQWALSI
>FUSION-ENST00000463662.5:120584-ENST00000399143.9:143579|1144
LPINRQRIIFR
>FUSION-ENST00000463662.5:120584-ENST00000399143.9:143579|2009
GRDCSFCHFCRHLR
>FUSION-ENST00000463662.5:120584-ENST00000399143.9:143579|2139
FLGVSSSMPAVGESLRDLGR
>FUSION-ENST00000463662.5:120584-ENST00000399143.9:143579|4439
MLVPRNSTLKR
>FUSION-ENST00000463662.5:120584-ENST00000399143.9:143579|2081
EPWHTLNSWPNEFYRCPSGK
>ENST00000327669.5|SNV-5259-G-A|1
TRGSKPSQ
>ENST00000278612.9|SNV-49361-C-T|5
LKINFHGSKLSDSSEVHK
>ENST00000409261.6|SNV-438389-C-T|2
YLRLQSEK
>FUSION-ENST00000463662.5:120584-ENST00000399143.9:143579|4119
MYLIKVYFR
>FUSION-ENST00000463662.5:120584-ENST00000399143.9:143579|3287
MICPLKQK
>FUSION-ENST00000463662.5:120584-ENST00000399143.9:143579|1185
SSTVSSCSFNALNGEQR
>ENST00000368234.7|SNV-93-C-T|1
ALLGLGLLVAGLRVPRIK
>FUSION-ENST00000463662.5:120584-ENST00000399143.9:143579|1579
MNVNAVSALTV
>ENST00000567542.5|SNV-42528-C-T|2
PQAASLHAVVVEFRDLWWIR
>FUSION-ENST00000463662.5:120584-ENST00000399143.9:143579|4150
VVVGGVDGDGGDGGGRGCGWGWW
>FUSION-ENST00000463662.5:120584-ENST00000399143.9:143579|1834
DSRCGLCLLHVPGGLAGK
>ENST00000326047.9|INDEL-76619-C-CA|2
ERGSRTEEE
>FUSION-ENST00000463662.5:120584-ENST00000399143.9:143579|2252
MHMGAEELRPGPVSAQK
>ENST00000396037.8|SNV-235024-C-T|5
QRFQNLLWFR
>FUSION-ENST00000463662.5:120584-ENST00000399143.9:143579|783
IHISAHLPIWTMWTAK
>FUSION-ENST00000463662.5:120584-ENST00000399143.9:143579|3309
MPGRQLVYKR
>FUSION-ENST00000463662.5:120584-ENST00000399143.9:143579|1759
EITSALWSDIRWAEECKVQAHNR
>FUSION-ENST00000463662.5:120584-ENST00000399143.9:143579|5036
MNITNMQKWLSS
>FUSION-ENST00000463662.5:120584-ENST00000399143.9:143579|2245
GAEELRPGPVSAQKGFMGPG
>FUSION-ENST00000463662.5:120584-ENST00000399143.9:143579|1680
QQLPPQLGLQSEEIGVAPPPAR
>FUSION-ENST00000463662.5:120584-ENST00000399143.9:143579|1418
GTRPGEELGDR
>FUSION-ENST00000463662.5:120584-ENST00000399143.9:143579|3904
WLQVTPCAE
>FUSION-ENST00000463662.5:120584-ENST00000399143.9:143579|3207
DSISNKR
>FUSION-ENST00000463662.5:120584-ENST00000399143.9:143579|5130
MDLILWGGKETQPWR
>FUSION-ENST00000463662.5:120584-ENST00000399143.9:143579|2067
CNLCNGIKEK
>ENST00000449606.7|SNV-22396-G-A|1
NISQEQVAQKLAKDPKPAIR
>ENST00000477136.5|SNV-12824-G-A|3
AFWTSSSDLMIPGPKPSIASSSLS
>ENST00000252087.3|SNV-374-G-T|3
MTDLLSRRLQLGSEENWR
>ENST00000262457.7|SNV-126829-C-T|4
TALHLAAQKGNYCFMKLLLTR
>FUSION-ENST00000463662.5:120584-ENST00000399143.9:143579|2568
GWMEGVCVQR
>FUSION-ENST00000463662.5:120584-ENST00000399143.9:143579|1205
FAEWSCHPSPGKVLK
>FUSION-ENST00000463662.5:120584-ENST00000399143.9:143579|1893
NFLEHGER
>FUSION-ENST00000463662.5:120584-ENST00000399143.9:143579|5012
SVYTPASAHTIS
>FUSION-ENST00000463662.5:120584-ENST00000399143.9:143579|2202
DWVPVWPRSHLRT
>ENST00000359120.9|INDEL-77228-C-CA|2
KPVPGVLVLQR
>ENST00000242108.9|SNV-1511-T-A|1
VNINTATPAQHMSVRGLSEK
>FUSION-ENST00000463662.5:120584-ENST00000399143.9:143579|3498
HCHRCLHPACRHPPTALR
>FUSION-ENST00000463662.5:120584-ENST00000399143.9:143579|4767
FTVLTFLCQIQRATVDR
>ENST00000403625.6|SNV-163394-A-T|2
CCNPDVASGPGKSLK
>ENST00000494567.1|SNV-89399-A-G|3
AHLRDSEGMGR
>FUSION-ENST00000463662.5:120584-ENST00000399143.9:143579|1228
QLFPNLLFSLGGF
>FUSION-ENST00000463662.5:120584-ENST00000399143.9:143579|132
MVTEFGIRKSWLK
>FUSION-ENST00000463662.5:120584-ENST00000399143.9:143579|4778
MHLPLYL
>FUSION-ENST00000463662.5:120584-ENST00000399143.9:143579|3661
ANISFLCVGNITILFCYSEIYSK
>FUSION-ENST00000463662.5:120584-ENST00000399143.9:143579|500
NLEVLSGINPAQRVR
>FUSION-ENST00000463662.5:120584-ENST00000399143.9:143579|897
MQKLHCYLR
>FUSION-ENST00000463662.5:120584-ENST00000399143.9:143579|4973
MCLMSVHMPASAHTTS
>FUSION-ENST00000463662.5:120584-ENST00000399143.9:143579|1338
LLFLILLMLRVVFLIK
>FUSION-ENST00000463662.5:120584-ENST00000399143.9:143579|3091
KQVRDSER
>ENST00000513243.5|MNV-12393-TGGTGAGGAGACTGAATCATGGGTCCCTGAGGGCCAGGGCTTGGGAGGTAGAGAGTTGGGGGCCTTGACCTGTTACATGCCTGCTTTTTACTCA-T|5
MKGHFDPAKCR
>FUSION-ENST00000463662.5:120584-ENST00000399143.9:143579|4913
FGPGGLSSRER
>FUSION-ENST00000463662.5:120584-ENST00000399143.9:143579|4065
GDGGDGGGR
>FUSION-ENST00000463662.5:120584-ENST00000399143.9:143579|4779
PSPGHLTPYPQERGAVLQP
>FUSION-ENST00000463662.5:120584-ENST00000399143.9:143579|905
TLTLYSMKAERSEK
>FUSION-ENST00000463662.5:120584-ENST00000399143.9:143579|4122
VSVACELGERQDSVQIVMNLQHQV
>FUSION-ENST00000463662.5:120584-ENST00000399143.9:143579|1984
MHPATTLPTADSGHGEERGTL
>FUSION-ENST00000463662.5:120584-ENST00000399143.9:143579|2585
MEGVCREDR
>FUSION-ENST00000463662.5:120584-ENST00000399143.9:143579|768
MLEKSFMKR
>FUSION-ENST00000463662.5:120584-ENST00000399143.9:143579|918
MIQIMHNILLSQSLIRSK
>ENST00000423057.6|SNV-336781-G-A|3
VLKWYMDRITEAER
>ENST00000476846.5|SNV-336781-G-A|5
VHGPDHR
>FUSION-ENST00000463662.5:120584-ENST00000399143.9:143579|1747
SRRSSPCGR
>ENST00000383768.7|SNV-172290-T-C|1
VVCETEALLK
>FUSION-ENST00000463662.5:120584-ENST00000399143.9:143579|1856
SSGQGTASK
>FUSION-ENST00000463662.5:120584-ENST00000399143.9:143579|91
MLCCSASDSKVLTCAAVWR
>FUSION-ENST00000463662.5:120584-ENST00000399143.9:143579|3177
TRLHLKQTNK
>FUSION-ENST00000463662.5:120584-ENST00000399143.9:143579|4899
LLEPRSSRPVWATR
>FUSION-ENST00000463662.5:120584-ENST00000399143.9:143579|3183
MEPLHSSLDDR
>FUSION-ENST00000463662.5:120584-ENST00000399143.9:143579|1006
LFSCLLAQDSFCSLWIK
>ENST00000345136.7|SNV-60558-A-T|3
LKVSSSQVVPKV
>FUSION-ENST00000463662.5:120584-ENST00000399143.9:143579|2079
CPSGKTHYK
>FUSION-ENST00000463662.5:120584-ENST00000399143.9:143579|3232
QTQRHSQQQLGLVMNLGFLKSR
>FUSION-ENST00000463662.5:120584-ENST00000399143.9:143579|4648
GGIPSALTTLDFVGIQRRPCA
>FUSION-ENST00000463662.5:120584-ENST00000399143.9:143579|5237
EPPCVLSALCADWSKLTVSQQK
>FUSION-ENST00000463662.5:120584-ENST00000399143.9:143579|910
HNILLSQSLIRSKTLTLYSMK
>FUSION-ENST00000463662.5:120584-ENST00000399143.9:143579|4930
CFPSEVVCCDRCEHGCLDLEV
>FUSION-ENST00000463662.5:120584-ENST00000399143.9:143579|4809
RKHEAAVNR
>FUSION-ENST00000463662.5:120584-ENST00000399143.9:143579|850
DQGVISTFKSYYLR
>ENST00000389005.6|SNV-24956-G-T|2
ALIWDDVGLTSYK
>FUSION-ENST00000463662.5:120584-ENST00000399143.9:143579|3542
KIRNLFSSFAVTR
>ENST00000392571.6|SNV-3377-C-T|1
TSFMFLWQELPVRLANIMK
>FUSION-ENST00000463662.5:120584-ENST00000399143.9:143579|49
YFVIEFVAILLGR
>FUSION-ENST00000463662.5:120584-ENST00000399143.9:143579|1791
LGETALGLCTAPSHILR
>FUSION-ENST00000463662.5:120584-ENST00000399143.9:143579|3575
TARCSLDLCSLAWR
>ENST00000558252.5|SNV-66459-A-G|1
FPGHEHGIR
>FUSION-ENST00000463662.5:120584-ENST00000399143.9:143579|1705
SMFSPGQLLAMSAELSIFRPLCK
>FUSION-ENST00000463662.5:120584-ENST00000399143.9:143579|2418
MGWMEGVYVER
>FUSION-ENST00000463662.5:120584-ENST00000399143.9:143579|4710
TLTLNPWRPFFGLAEGGGPAR
>FUSION-ENST00000463662.5:120584-ENST00000399143.9:143579|1661
MFMHQVGGSDEGTQERK
>ENST00000508163.1|INDEL-4706-T-TT|18
MIFIPSSIAFFNNIGK
>FUSION-ENST00000463662.5:120584-ENST00000399143.9:143579|1892
MNFLEHGERAFWSVVNALSR
>FUSION-ENST00000463662.5:120584-ENST00000399143.9:143579|4130
VVMVVVGAVDGDGGDGGGR
>FUSION-ENST00000463662.5:120584-ENST00000399143.9:143579|2142
MFLGVSSSMPAVGESLR
>ENST00000379416.4|MNV-50520-AC-A|7
LWLLRWTTSAMWGTPR
>ENST00000315765.10|SNV-72149-C-T|6
QHVDARGERYGDIFMNR
>FUSION-ENST00000463662.5:120584-ENST00000399143.9:143579|1585
ERASPEQNRPADVK
>FUSION-ENST00000463662.5:120584-ENST00000399143.9:143579|4570
MKTLMFLHFR
>FUSION-ENST00000463662.5:120584-ENST00000399143.9:143579|2305
GTAAPIWRSLWGLR
>FUSION-ENST00000463662.5:120584-ENST00000399143.9:143579|591
CVEHCWDPHSYR
>ENST00000338909.9|SNV-48937-G-A|5
IGALSATPLKIQGTKEGIR
>FUSION-ENST00000463662.5:120584-ENST00000399143.9:143579|696
GSRLTSHPCALVLFGYLR
>ENST00000357495.4|SNV-361-C-T|8
RAVSREDSQR
>FUSION-ENST00000463662.5:120584-ENST00000399143.9:143579|2918
GGAGWRVCVCREDGLDGGCVCR
>FUSION-ENST00000463662.5:120584-ENST00000399143.9:143579|4376
CCPQVSCCLQVR
>FUSION-ENST00000463662.5:120584-ENST00000399143.9:143579|2602
VCVERGWPGWR
>FUSION-ENST00000463662.5:120584-ENST00000399143.9:143579|1368
CLIPVNR
>FUSION-ENST00000463662.5:120584-ENST00000399143.9:143579|4100
MGMVVMVVVGGGDDGR
>FUSION-ENST00000463662.5:120584-ENST00000399143.9:143579|1028
YSVSMKYPYI
>FUSION-ENST00000463662.5:120584-ENST00000399143.9:143579|4101
VVAITVVEWG
>FUSION-ENST00000463662.5:120584-ENST00000399143.9:143579|3431
MLTSACPKKLSFPK
>FUSION-ENST00000463662.5:120584-ENST00000399143.9:143579|3706
MLLEIFSGS
>FUSION-ENST00000463662.5:120584-ENST00000399143.9:143579|4544
TPRHPSQITHSLRQLR
>FUSION-ENST00000463662.5:120584-ENST00000399143.9:143579|496
VRHHAISLTCRI
>FUSION-ENST00000463662.5:120584-ENST00000399143.9:143579|750
MQVFTACHMT
>ENST00000234396.10|SNV-27317-T-G|6
EEVPGRRGFPGYMDTDLATIYER
>ENST00000283351.9|SNV-44782-A-T|4
KWFSGCK
>FUSION-ENST00000463662.5:120584-ENST00000399143.9:143579|1033
KGEHFRTLNNR
>FUSION-ENST00000463662.5:120584-ENST00000399143.9:143579|2674
MEVCVEREWPGWRVYVCR
>ENST00000482153.1|SNV-1278-G-C|5
YQCLVEGCTQK
>FUSION-ENST00000463662.5:120584-ENST00000399143.9:143579|3929
MLTMMSRC
>FUSION-ENST00000463662.5:120584-ENST00000399143.9:143579|2098
MGPLLSQQVR
>FUSION-ENST00000463662.5:120584-ENST00000399143.9:143579|935
MINLEWMRNCFLRMSK
>FUSION-ENST00000463662.5:120584-ENST00000399143.9:143579|1934
MPPRQDAPCDNLTYSR
>FUSION-ENST00000463662.5:120584-ENST00000399143.9:143579|2579
MGWMEGVCREDGLDGGCVFGER
>ENST00000448509.6|SNV-11679-A-T|2
MCSGSLCLGCSWRPSPQGAWLLKGR
>FUSION-ENST00000463662.5:120584-ENST00000399143.9:143579|870
MLIYHSEKPRPLKNDAK
>FUSION-ENST00000463662.5:120584-ENST00000399143.9:143579|257
VLCCRWHGLLQNPGTTW
>FUSION-ENST00000463662.5:120584-ENST00000399143.9:143579|4363
ETSEDWSLGPNSTTR
>FUSION-ENST00000463662.5:120584-ENST00000399143.9:143579|4138
MAACGLPHR
>FUSION-ENST00000463662.5:120584-ENST00000399143.9:143579|5045
TVHTWNRR
>FUSION-ENST00000463662.5:120584-ENST00000399143.9:143579|4193
MCKAQNPQLTHALFLCV
>ENST00000444294.7|SNV-1347-C-A|1
GAACSSLSSSSSSITCPQCQR
>FUSION-ENST00000463662.5:120584-ENST00000399143.9:143579|5197
LFISAPFAGWR
>FUSION-ENST00000463662.5:120584-ENST00000399143.9:143579|3456
MALVRLR
>FUSION-ENST00000463662.5:120584-ENST00000399143.9:143579|2936
MGWMEGVCVW
>FUSION-ENST00000463662.5:120584-ENST00000399143.9:143579|1850
MCSPPPPLPAGTLCAPHRR
>FUSION-ENST00000463662.5:120584-ENST00000399143.9:143579|2112
LSTKENV
>FUSION-ENST00000463662.5:120584-ENST00000399143.9:143579|4467
TESPLKEWST
>FUSION-ENST00000463662.5:120584-ENST00000399143.9:143579|4519
LGRPQSVLDEEDHR
>FUSION-ENST00000463662.5:120584-ENST00000399143.9:143579|2336
FLQMTVFFGPSH
>FUSION-ENST00000463662.5:120584-ENST00000399143.9:143579|133
MVTEFGIRK
>FUSION-ENST00000463662.5:120584-ENST00000399143.9:143579|4316
MKDVNSKGLQTVGSTCVFCLVVLWK
>FUSION-ENST00000463662.5:120584-ENST00000399143.9:143579|913
MHNILLSQSLIRSK
>FUSION-ENST00000463662.5:120584-ENST00000399143.9:143579|2213
GHLKMINH
>FUSION-ENST00000463662.5:120584-ENST00000399143.9:143579|2428
CIERGWLDGGYVER
>ENST00000495021.6|SNV-6441-G-T|3
GRHPLFPLLALIFEKCELSTCTPR
>FUSION-ENST00000463662.5:120584-ENST00000399143.9:143579|5080
KGDAAMEK
>FUSION-ENST00000463662.5:120584-ENST00000399143.9:143579|5140
MCFANILVLCSFCP
>FUSION-ENST00000463662.5:120584-ENST00000399143.9:143579|1717
GSAGLIEVCGAVFFVFSTQK
>FUSION-ENST00000463662.5:120584-ENST00000399143.9:143579|4399
MTMTAPIECSCARHGDRR
>FUSION-ENST00000463662.5:120584-ENST00000399143.9:143579|1343
MLIFKNYLLKCCVSHLL
>FUSION-ENST00000463662.5:120584-ENST00000399143.9:143579|455
LLLHEPGSPR
>FUSION-ENST00000463662.5:120584-ENST00000399143.9:143579|1853
VRVPETSVTSAPCEGPGDSR
>FUSION-ENST00000463662.5:120584-ENST00000399143.9:143579|1937
MRYEGGLRFGRPPG
>ENST00000508163.1|INDEL-4706-T-TT|3
SLNQVKKEVGDVTIVVNNAGTV
>FUSION-ENST00000463662.5:120584-ENST00000399143.9:143579|4189
MVRRLFLWAGAADSK
>FUSION-ENST00000463662.5:120584-ENST00000399143.9:143579|5126
ETQPWRR
>FUSION-ENST00000463662.5:120584-ENST00000399143.9:143579|3827
WFCALFQRRPGPGSRR
>ENST00000373062.8|SNV-28246-G-T|5
EEEQEHSNKAPMALTSK
>FUSION-ENST00000463662.5:120584-ENST00000399143.9:143579|4537
FCRDFAKNQSCNL
>FUSION-ENST00000463662.5:120584-ENST00000399143.9:143579|4719
EPRAWPSR
>FUSION-ENST00000463662.5:120584-ENST00000399143.9:143579|5069
MRSHCVARLVLNS
>FUSION-ENST00000463662.5:120584-ENST00000399143.9:143579|872
MLIYHSEKPRPLK
>FUSION-ENST00000463662.5:120584-ENST00000399143.9:143579|5000
SVCTCLCSHHLECTR
>FUSION-ENST00000463662.5:120584-ENST00000399143.9:143579|2610
MEGVCLER
>FUSION-ENST00000463662.5:120584-ENST00000399143.9:143579|1476
EVGQCPP
>FUSION-ENST00000463662.5:120584-ENST00000399143.9:143579|1441
WCGWQQLMGQDAGMQVAFAIHLR
>FUSION-ENST00000463662.5:120584-ENST00000399143.9:143579|1943
FSCNVVFHITSLFALWSLSK
>ENST00000615606.4|SNV-16055-A-G|8
SDPMAPIRRPISAEGAIMNPASK
>FUSION-ENST00000463662.5:120584-ENST00000399143.9:143579|2271
VPVLQASP
>ENST00000418547.2|SNV-121374-G-C|2
YGSNDDPGSAGFLNPEAPVGHVK
>FUSION-ENST00000463662.5:120584-ENST00000399143.9:143579|3819
IQQRLGTTPTLHR
>ENST00000557461.2|SNV-2600-G-A|1
LTFLHEPTVLFNLKER
>ENST00000361384.7|INDEL-1520-A-AA|1
VPKDTSSL
>ENST00000234590.10|SNV-17773-A-G|1
IEEGLGSKAKFAGR
>FUSION-ENST00000463662.5:120584-ENST00000399143.9:143579|595
MQLGIFSFK
>FUSION-ENST00000463662.5:120584-ENST00000399143.9:143579|1104
GMSVKKGI
>FUSION-ENST00000463662.5:120584-ENST00000399143.9:143579|868
MLIYHSEKPRPLKNDAKCTLPSLCK
>FUSION-ENST00000463662.5:120584-ENST00000399143.9:143579|1182
TRVEPCEWR
>FUSION-ENST00000463662.5:120584-ENST00000399143.9:143579|2654
EGVCVCVER
>FUSION-ENST00000463662.5:120584-ENST00000399143.9:143579|3204
EARQSFSWSR
>FUSION-ENST00000463662.5:120584-ENST00000399143.9:143579|1640
AQPLQRRGSASTATGAGLVQTR
>FUSION-ENST00000463662.5:120584-ENST00000399143.9:143579|4751
CTSHCTCEHQACSAQAR
>FUSION-ENST00000463662.5:120584-ENST00000399143.9:143579|3288
VNSMICPLKQKANLIQGLSFPK
>ENST00000465876.5|SNV-394-G-C|3
ISVSARR
>FUSION-ENST00000463662.5:120584-ENST00000399143.9:143579|4724
IFGVVLTAGPCR
>FUSION-ENST00000463662.5:120584-ENST00000399143.9:143579|703
MPPPAPHHRSLKPLR
>FUSION-ENST00000463662.5:120584-ENST00000399143.9:143579|4181
LFLWAGAADSK
>FUSION-ENST00000463662.5:120584-ENST00000399143.9:143579|1801
GSRRQLVTSAPCEGPGDSR
>FUSION-ENST00000463662.5:120584-ENST00000399143.9:143579|1792
LLPGLRLGETALGLCTAPSHILR
>FUSION-ENST00000463662.5:120584-ENST00000399143.9:143579|4845
LAGCGGACL
>ENST00000366662.8|SNV-47471-T-G|5
GLSHVARGQFYEGIK
>ENST00000483771.5|SNV-27932-G-T|15
PWAMRWSAGESGIASHRR
>FUSION-ENST00000463662.5:120584-ENST00000399143.9:143579|2176
MTDGPFHGASPVTASALSPTEVVR
>FUSION-ENST00000463662.5:120584-ENST00000399143.9:143579|4090
MRVEGSWVWWRGWEWGWW
>FUSION-ENST00000463662.5:120584-ENST00000399143.9:143579|4059
VVMVVVGGVDGGWW
>FUSION-ENST00000463662.5:120584-ENST00000399143.9:143579|76
LRQNNMR
>FUSION-ENST00000463662.5:120584-ENST00000399143.9:143579|3626
ISPKTSDQGIS
>FUSION-ENST00000463662.5:120584-ENST00000399143.9:143579|2655
MEGVCVCVER
>FUSION-ENST00000463662.5:120584-ENST00000399143.9:143579|3596
EGAGRDPGHR
>FUSION-ENST00000463662.5:120584-ENST00000399143.9:143579|3365
MLVVVKGSER
>FUSION-ENST00000463662.5:120584-ENST00000399143.9:143579|143
MIRLPWPPKVLGLQA
>FUSION-ENST00000463662.5:120584-ENST00000399143.9:143579|2714
CAESMGWMEGVCVCV
>FUSION-ENST00000463662.5:120584-ENST00000399143.9:143579|1968
EGWACLGIFTFGKVQQLPPSDAR
>ENST00000469721.3|SNV-674068-G-T|1
SSITGWHNETSSGNLESCAQARR
>FUSION-ENST00000463662.5:120584-ENST00000399143.9:143579|3252
LGLTSAAVPELYVSSPRK
>FUSION-ENST00000463662.5:120584-ENST00000399143.9:143579|2917
REWAGWR
>FUSION-ENST00000463662.5:120584-ENST00000399143.9:143579|3218
GGESSDSGWIECGWGFLPSWR
>ENST00000645953.1|SNV-17833-G-T|1
NRKGYEDDDYVSK
>FUSION-ENST00000463662.5:120584-ENST00000399143.9:143579|817
GRGICCL
>ENST00000504926.5|INDEL-101015-T-TCT|10
NEGLWQMDCRSLR
>FUSION-ENST00000463662.5:120584-ENST00000399143.9:143579|4677
SLVQCLGRRCSCL
>FUSION-ENST00000463662.5:120584-ENST00000399143.9:143579|2057
LSVETGSPGKDK
>FUSION-ENST00000463662.5:120584-ENST00000399143.9:143579|3179
MEPLHSSLDDRTRLHLK
>FUSION-ENST00000463662.5:120584-ENST00000399143.9:143579|1710
SLPQESLITVMAVGAK
>FUSION-ENST00000463662.5:120584-ENST00000399143.9:143579|4812
MSETHCQVVLKN
>FUSION-ENST00000463662.5:120584-ENST00000399143.9:143579|4877
ARGLIYSR
>FUSION-ENST00000463662.5:120584-ENST00000399143.9:143579|3714
WWCNFFANHQIWFK
>FUSION-ENST00000463662.5:120584-ENST00000399143.9:143579|4168
VVVMVVGVCMGMVVR
>FUSION-ENST00000463662.5:120584-ENST00000399143.9:143579|3785
QNYFLKIFFFNVKR
>FUSION-ENST00000463662.5:120584-ENST00000399143.9:143579|2105
EALSVCADTCNLMAISAG
>FUSION-ENST00000463662.5:120584-ENST00000399143.9:143579|2796
EGVQREEGWMEGVCVER
>FUSION-ENST00000463662.5:120584-ENST00000399143.9:143579|5192
KRFNGLTVLR
>FUSION-ENST00000463662.5:120584-ENST00000399143.9:143579|2397
GWVEGVCGER
>FUSION-ENST00000463662.5:120584-ENST00000399143.9:143579|1233
VAIFSCNLYNNLLECIVFGS
>FUSION-ENST00000463662.5:120584-ENST00000399143.9:143579|4423
ELSFGAHSRELSLGREAAWCR
>FUSION-ENST00000463662.5:120584-ENST00000399143.9:143579|2361
VIHNFLFTDFEK
>FUSION-ENST00000463662.5:120584-ENST00000399143.9:143579|1097
ILDSSIFICSVNFCFMCFGVILLR
>FUSION-ENST00000463662.5:120584-ENST00000399143.9:143579|3577
QTTSPRTAR
>FUSION-ENST00000463662.5:120584-ENST00000399143.9:143579|4461
LIHFSSMPACVSPVK
>FUSION-ENST00000463662.5:120584-ENST00000399143.9:143579|2813
EDGLDGGCVCVERER
>ENST00000621518.4|SNV-294735-T-A|4
QDDGGSPIRHNLVR
>FUSION-ENST00000463662.5:120584-ENST00000399143.9:143579|2398
MGWVEGVCGER
>FUSION-ENST00000463662.5:120584-ENST00000399143.9:143579|2608
MEGVCLERGWAGWR
>FUSION-ENST00000463662.5:120584-ENST00000399143.9:143579|1992
RVACVLEDLQASR
>FUSION-ENST00000463662.5:120584-ENST00000399143.9:143579|118
MLNLIFKKFIILR
>FUSION-ENST00000463662.5:120584-ENST00000399143.9:143579|1179
VEPCEWRQVWGR
>ENST00000485893.5|SNV-29041-G-C|1
DEWPNTASLGL
>FUSION-ENST00000463662.5:120584-ENST00000399143.9:143579|2751
VCVCREDK
>ENST00000544622.4|SNV-10096-C-T|2
CGPPRNISDVWFNR
>FUSION-ENST00000463662.5:120584-ENST00000399143.9:143579|2297
RGTCEVRR
>FUSION-ENST00000463662.5:120584-ENST00000399143.9:143579|3013
GWMECVCVYRGWTGWRVCV
>ENST00000485064.1|SNV-136-A-T|4
TLPETLDPAEYNISPETRRAQAVR
>ENST00000262457.7|SNV-126829-C-T|6
TDHSQRTALHLAAQKGNYCFMK
>FUSION-ENST00000463662.5:120584-ENST00000399143.9:143579|1898
MVNELSR
>FUSION-ENST00000463662.5:120584-ENST00000399143.9:143579|5211
QQERESKVGR
>FUSION-ENST00000463662.5:120584-ENST00000399143.9:143579|2136
MPAVGESLRDLGR
>ENST00000392929.6|SNV-51055-C-G|1
GGSIWPFVHPSACPRDAR
>FUSION-ENST00000463662.5:120584-ENST00000399143.9:143579|902
AERSEKAAEEK
>ENST00000245255.7|SNV-25239-T-C|1
TLVNYEVPQFLDCLKPIGRGYNPR
>FUSION-ENST00000463662.5:120584-ENST00000399143.9:143579|4910
ERCQHMSFPR
>FUSION-ENST00000463662.5:120584-ENST00000399143.9:143579|1262
MNGWRTQGR
>FUSION-ENST00000463662.5:120584-ENST00000399143.9:143579|1935
YEGGLRFGRPPG
>FUSION-ENST00000463662.5:120584-ENST00000399143.9:143579|190
DCGERGE
>FUSION-ENST00000463662.5:120584-ENST00000399143.9:143579|4508
MSDVPAWSRTCFLSCR
>ENST00000494567.1|SNV-89399-A-G|2
MAHLRDSEGMGRTK
>FUSION-ENST00000463662.5:120584-ENST00000399143.9:143579|2354
TWENAHGCR
>FUSION-ENST00000463662.5:120584-ENST00000399143.9:143579|104
MFFTCYQLMI
>ENST00000639914.1|SNV-94348-G-T|3
HLYNLLLTK
>FUSION-ENST00000463662.5:120584-ENST00000399143.9:143579|4783
TGLQGCVQTVLSSGL
>ENST00000461497.5|SNV-84407-A-G|3
VGVWDVPYMANVYLIK
>ENST00000642920.2|SNV-240207-C-T|2
NTYNLYSYPTKHEEINNIK
>FUSION-ENST00000463662.5:120584-ENST00000399143.9:143579|275
STGLPHGHRHECR
>FUSION-ENST00000463662.5:120584-ENST00000399143.9:143579|260
DMVLCCR
>FUSION-ENST00000463662.5:120584-ENST00000399143.9:143579|3068
EDRLDGGCVCVGR
>ENST00000481806.1|SNV-14652-C-T|1
TEGTTRVKLY
>ENST00000466696.1|SNV-26445-G-A|3
TKAPSAAR
>FUSION-ENST00000463662.5:120584-ENST00000399143.9:143579|1532
KLLAKLQLIGSR
>FUSION-ENST00000463662.5:120584-ENST00000399143.9:143579|3783
IFFFNVKR
>FUSION-ENST00000463662.5:120584-ENST00000399143.9:143579|4215
SLLTVASCGLSSVHVQTPRLFLFS
>FUSION-ENST00000463662.5:120584-ENST00000399143.9:143579|1255
TQGRAEEVPLG
>FUSION-ENST00000463662.5:120584-ENST00000399143.9:143579|848
DQGVISTFKSYYLRNTCLK
>FUSION-ENST00000463662.5:120584-ENST00000399143.9:143579|5230
LARLVSNF
>ENST00000463562.1|SNV-17875-G-C|9
DSLEDAVVPRALYQELLR
>ENST00000478569.1|SNV-163394-A-T|6
PFRKCCNPDVASGPGK
>FUSION-ENST00000463662.5:120584-ENST00000399143.9:143579|2910
EDGLDGGCVCREDGLDGGCVCRER
>FUSION-ENST00000463662.5:120584-ENST00000399143.9:143579|1671
TSAPCCWCGEEASPAWWC
>FUSION-ENST00000463662.5:120584-ENST00000399143.9:143579|2369
MVIIIPPVGFS
>FUSION-ENST00000463662.5:120584-ENST00000399143.9:143579|1354
MVRCTQSTGELTYQPRFMLSAR
>FUSION-ENST00000463662.5:120584-ENST00000399143.9:143579|3848
MCRVMDR
>FUSION-ENST00000463662.5:120584-ENST00000399143.9:143579|4395
MTAPIECSCAR
>FUSION-ENST00000463662.5:120584-ENST00000399143.9:143579|1273
NYKSNIFHERK
>FUSION-ENST00000463662.5:120584-ENST00000399143.9:143579|3764
FRDIGLLGVLYVKFQNQVSR
>FUSION-ENST00000463662.5:120584-ENST00000399143.9:143579|2058
MLSVETGSPGKDK
>FUSION-ENST00000463662.5:120584-ENST00000399143.9:143579|1771
GNGFGVGQTR
>FUSION-ENST00000463662.5:120584-ENST00000399143.9:143579|2825
EDGLDGGCVCRERTGWMEGVCM
>FUSION-ENST00000463662.5:120584-ENST00000399143.9:143579|2644
MAGVCAGR
>FUSION-ENST00000463662.5:120584-ENST00000399143.9:143579|3602
MWERCVQRCSEEPR
>FUSION-ENST00000463662.5:120584-ENST00000399143.9:143579|4694
LHKQVVPWAGSAFR
>FUSION-ENST00000463662.5:120584-ENST00000399143.9:143579|2814
EDGLDGGCVCVER
>FUSION-ENST00000463662.5:120584-ENST00000399143.9:143579|2050
MRGVDQGGASILWPEQACSTDAVC
>ENST00000641877.1|SNV-35910-T-C|3
TKELQKPIEADISKR
>FUSION-ENST00000463662.5:120584-ENST00000399143.9:143579|2967
LFLLWSPDTC
>FUSION-ENST00000463662.5:120584-ENST00000399143.9:143579|5003
SVCTCLCLHR
>FUSION-ENST00000463662.5:120584-ENST00000399143.9:143579|976
MASECSMKGISLTLNQKLEMIK
>FUSION-ENST00000463662.5:120584-ENST00000399143.9:143579|3468
DPAVCQQRAKLPGR
>FUSION-ENST00000463662.5:120584-ENST00000399143.9:143579|4107
MVVMMIMVVAITVVEWG
>FUSION-ENST00000463662.5:120584-ENST00000399143.9:143579|971
KGISLTLNQKLEMIK
>FUSION-ENST00000463662.5:120584-ENST00000399143.9:143579|4208
SAPCALLGLHAPPR
>FUSION-ENST00000463662.5:120584-ENST00000399143.9:143579|1598
EGDQGEEERPAAAAAQAAPGNDHR
>ENST00000430295.5|SNV-48912-C-T|6
RAGRCIHLSSCLVQTGNIGR
>FUSION-ENST00000463662.5:120584-ENST00000399143.9:143579|1216
VSGDRCGAAWVETGVGPRGWR
>ENST00000494567.1|SNV-89399-A-G|1
AHLRDSEGMGRTK
>FUSION-ENST00000463662.5:120584-ENST00000399143.9:143579|4021
MVVVGGVYGDGGDGGGRGCGWGWW
>FUSION-ENST00000463662.5:120584-ENST00000399143.9:143579|1400
NPQKRSIGICLHFAAGETEA
>ENST00000313599.7|SNV-105417-G-A|1
GWGQHNCRHKEDAGVICSEFTALR
>FUSION-ENST00000463662.5:120584-ENST00000399143.9:143579|5241
AAWHVAECGYAPPASGR
>FUSION-ENST00000463662.5:120584-ENST00000399143.9:143579|674
SRGIPLVLPVIIGSVAME
>ENST00000465876.5|SNV-394-G-C|1
ISVSARRR
>FUSION-ENST00000463662.5:120584-ENST00000399143.9:143579|2353
TWENAHGCRR
>FUSION-ENST00000463662.5:120584-ENST00000399143.9:143579|4443
ILPLGCGLLSLIYHKL
>FUSION-ENST00000463662.5:120584-ENST00000399143.9:143579|1160
ILNLVFAPFLLLYYFRSYMLFFY
>FUSION-ENST00000463662.5:120584-ENST00000399143.9:143579|3532
QGGLWIR
>FUSION-ENST00000463662.5:120584-ENST00000399143.9:143579|3307
QLVYKRFWTIR
>FUSION-ENST00000463662.5:120584-ENST00000399143.9:143579|2847
GWAGWRVCKER
>FUSION-ENST00000463662.5:120584-ENST00000399143.9:143579|4072
GMVVMVVGGVYGDGGDGGGR
>FUSION-ENST00000463662.5:120584-ENST00000399143.9:143579|370
ATPASGLVQPS
>ENST00000641877.1|SNV-35910-T-C|1
ELQKPIEADISKR
>FUSION-ENST00000463662.5:120584-ENST00000399143.9:143579|444
GKLILGLSVG
>FUSION-ENST00000463662.5:120584-ENST00000399143.9:143579|907
TLTLYSMK
>FUSION-ENST00000463662.5:120584-ENST00000399143.9:143579|4033
MMWQRLIN
>FUSION-ENST00000463662.5:120584-ENST00000399143.9:143579|1256
IANYVTNKSSKNNF
>FUSION-ENST00000463662.5:120584-ENST00000399143.9:143579|359
MCLRAWESALTR
>FUSION-ENST00000463662.5:120584-ENST00000399143.9:143579|2505
GWMEGVCLNISSR
>FUSION-ENST00000463662.5:120584-ENST00000399143.9:143579|4096
MVVVGGGDDGR
>FUSION-ENST00000463662.5:120584-ENST00000399143.9:143579|3624
MDFLLPLLPLR
>FUSION-ENST00000463662.5:120584-ENST00000399143.9:143579|3703
KMSTVFTGFCPFVVLFFQK
>FUSION-ENST00000463662.5:120584-ENST00000399143.9:143579|1743
AAAFCACGLSHLHVCFLACVLGR
>FUSION-ENST00000463662.5:120584-ENST00000399143.9:143579|1970
EGWACLGIFTFGK
>FUSION-ENST00000463662.5:120584-ENST00000399143.9:143579|4961
MELSSGGAQAGTSRSLEHGG
>FUSION-ENST00000463662.5:120584-ENST00000399143.9:143579|1589
PCQWPLMGVKER
>FUSION-ENST00000463662.5:120584-ENST00000399143.9:143579|1575
MFVSTQLCEPDLEYR
>ENST00000570001.5|MNV-23771-AAAG-A|3
ESSYPEIFQAHSRAVGK
>FUSION-ENST00000463662.5:120584-ENST00000399143.9:143579|4232
PRPKCCASR
>FUSION-ENST00000463662.5:120584-ENST00000399143.9:143579|4504
TCFLSCR
>FUSION-ENST00000463662.5:120584-ENST00000399143.9:143579|1514
ICAFISISFIILKIPRR
>FUSION-ENST00000463662.5:120584-ENST00000399143.9:143579|2138
MPAVGESLR
>ENST00000483771.5|SNV-27932-G-T|13
RWSAGESGIASHR
>ENST00000359088.9|MNV-14136-CC-C|5
TRCPTQHRGQHGR
>FUSION-ENST00000463662.5:120584-ENST00000399143.9:143579|5173
MAFLHPGYSRQALLFLWLLK
>ENST00000373686.1|SNV-403-T-G|1
MLVNVLSETK
>FUSION-ENST00000463662.5:120584-ENST00000399143.9:143579|1601
NLTSLISK
>ENST00000234396.10|SNV-27317-T-G|5
RGFPGYMDTDLATIYER
>FUSION-ENST00000463662.5:120584-ENST00000399143.9:143579|3804
PLPSICSK
>FUSION-ENST00000463662.5:120584-ENST00000399143.9:143579|4505
SDVPAWSRTCFLSCRK
>FUSION-ENST00000463662.5:120584-ENST00000399143.9:143579|251
MLSTTDNFHTSRSTRRPQK
>ENST00000402538.7|SNV-90934-A-T|1
DLLAVHVIFPDWTEENKVNIVK
>FUSION-ENST00000463662.5:120584-ENST00000399143.9:143579|4817
NGFFPLSLSRFFCHTLDMRT
>FUSION-ENST00000463662.5:120584-ENST00000399143.9:143579|36
TRLGCHLLPTRAPGLSMR
>ENST00000526139.1|SNV-690-C-T|4
KYQLFCLGIDSSCCGGNKK
>FUSION-ENST00000463662.5:120584-ENST00000399143.9:143579|851
MDQGVISTFKSYYLR
>FUSION-ENST00000463662.5:120584-ENST00000399143.9:143579|915
MHNILLSQSLIR
>FUSION-ENST00000463662.5:120584-ENST00000399143.9:143579|3510
QTQSKQFTQSDSDKVAGVPGCR
>ENST00000240328.4|SNV-1934-G-A|5
AKYILLMDIVAADDYR
>ENST00000563304.5|SNV-13697-C-A|3
SIAGRCLCSRQR
>FUSION-ENST00000463662.5:120584-ENST00000399143.9:143579|2542
AWMEGVCVQRIGWMEGVCR
>FUSION-ENST00000463662.5:120584-ENST00000399143.9:143579|4378
MQDLEHTGAVLSAGVVFSCPQVR
>FUSION-ENST00000463662.5:120584-ENST00000399143.9:143579|1250
KLNGFFTLVVSFHCLPYCFVNF
>ENST00000411826.1|SNV-285722-G-A|3
IHPEVDPSVITKLHKFFHPFNQK
>ENST00000429976.5|SNV-112477-C-T|4
FALKEYIHFLFENESACNR
>FUSION-ENST00000463662.5:120584-ENST00000399143.9:143579|928
MSKASGFLR
>FUSION-ENST00000463662.5:120584-ENST00000399143.9:143579|1986
AASEGWQDK
>FUSION-ENST00000463662.5:120584-ENST00000399143.9:143579|3825
RPGPGSR
>ENST00000483771.5|SNV-27932-G-T|21
PSTMPWAMRWSAGESGIASHR
>FUSION-ENST00000463662.5:120584-ENST00000399143.9:143579|249
STRRPQK
>FUSION-ENST00000463662.5:120584-ENST00000399143.9:143579|3937
DSLYEEKPSTVKI
>FUSION-ENST00000463662.5:120584-ENST00000399143.9:143579|1317
MVPWAEQLCTEGGYSLRGLAGHRLK
>FUSION-ENST00000463662.5:120584-ENST00000399143.9:143579|5239
LGVREPPCVLSALCADWSK
>FUSION-ENST00000463662.5:120584-ENST00000399143.9:143579|4681
SLVQCLGR
>ENST00000476846.5|SNV-336781-G-A|4
MVHGPDHRSR
>FUSION-ENST00000463662.5:120584-ENST00000399143.9:143579|1500
IGCEVYNADF
>ENST00000424728.6|SNV-68988-A-T|2
ILKDVFQTTVVPLPKPSHADK
>FUSION-ENST00000463662.5:120584-ENST00000399143.9:143579|1605
RNLTSLISK
>FUSION-ENST00000463662.5:120584-ENST00000399143.9:143579|4332
CCPQGWCCPQVQYCPACRCGVARR
>ENST00000357997.10|SNV-31809-G-A|3
NGLCHPLNHSRTLADKRPK
>FUSION-ENST00000463662.5:120584-ENST00000399143.9:143579|3791
IMQNYFLKIFFFNVK
>FUSION-ENST00000463662.5:120584-ENST00000399143.9:143579|4231
MVCFPEAF
>ENST00000229030.4|SNV-860-T-C|4
LKCSPIMEQFNLKWPDSLDCR
>FUSION-ENST00000463662.5:120584-ENST00000399143.9:143579|367
MQNLKILKSQK
>FUSION-ENST00000463662.5:120584-ENST00000399143.9:143579|1180
VEPCEWR
>FUSION-ENST00000463662.5:120584-ENST00000399143.9:143579|1903
PNELSGAW
>FUSION-ENST00000478754.5:120584-ENST00000399143.9:143579|3
MATWPDGPGVETCR
>FUSION-ENST00000463662.5:120584-ENST00000399143.9:143579|2444
EGVCVQRVWAGWR
>FUSION-ENST00000463662.5:120584-ENST00000399143.9:143579|4143
MVVGGVYGDGGDGGR
>ENST00000338909.9|SNV-48937-G-A|3
IQGTKEGIRIFSK
>FUSION-ENST00000463662.5:120584-ENST00000399143.9:143579|4614
MKTLSRAGLGGNLR
>ENST00000575815.5|SNV-24956-G-T|1
DQEESPDLG
>ENST00000359486.7|SNV-130124-G-C|2
VIVSREAMTGR
>FUSION-ENST00000463662.5:120584-ENST00000399143.9:143579|4548
TTGLQLR
>FUSION-ENST00000463662.5:120584-ENST00000399143.9:143579|3312
SLAVYNP
>FUSION-ENST00000463662.5:120584-ENST00000399143.9:143579|3196
MNKGFLLNLLKK
>ENST00000374647.10|SNV-25760-C-T|3
LGVVGGSGFK
>FUSION-ENST00000463662.5:120584-ENST00000399143.9:143579|860
HLVTQEL
>FUSION-ENST00000463662.5:120584-ENST00000399143.9:143579|4197
CSWVSMLHPMCK
>FUSION-ENST00000463662.5:120584-ENST00000399143.9:143579|3467
AKLPGRR
>FUSION-ENST00000463662.5:120584-ENST00000399143.9:143579|4234
MMPRPKCCASR
>FUSION-ENST00000463662.5:120584-ENST00000399143.9:143579|1920
TPPHQDATPSGCTLR
>FUSION-ENST00000463662.5:120584-ENST00000399143.9:143579|3560
MAGQPAVIPGPPSTRWIPPSASR
>FUSION-ENST00000463662.5:120584-ENST00000399143.9:143579|3911
TSEHTRNAASVAIGRADR
>FUSION-ENST00000463662.5:120584-ENST00000399143.9:143579|3889
PHVLRFKICHCLLYVLSVK
>FUSION-ENST00000463662.5:120584-ENST00000399143.9:143579|1837
GSEGGESGR
>FUSION-ENST00000463662.5:120584-ENST00000399143.9:143579|1370
DVDISER
>FUSION-ENST00000463662.5:120584-ENST00000399143.9:143579|2900
MDSVCAEREQSVCVERIGWMEGVCV
>ENST00000296498.3|SNV-17467-C-A|2
GDEENILLCEKEIWQGGVCPQK
>ENST00000262304.9|MNV-21209-TC-T|1
LLAATEQLPCCWA
>FUSION-ENST00000463662.5:120584-ENST00000399143.9:143579|3200
QSFSWSRRGAR
>FUSION-ENST00000463662.5:120584-ENST00000399143.9:143579|1619
QLALPPEPIKAHTLPGAGAAAR
>FUSION-ENST00000463662.5:120584-ENST00000399143.9:143579|1038
MFSSSFV
>ENST00000262457.7|SNV-126829-C-T|1
GNYCFMKLLLTRR
>ENST00000650792.2|SNV-124655-G-A|1
LPSGQYLQKEEVDLTGSVPVHAKTK
>FUSION-ENST00000463662.5:120584-ENST00000399143.9:143579|160
CLIWRKVHLK
>FUSION-ENST00000463662.5:120584-ENST00000399143.9:143579|1374
RSCYFFLARDVDISER
>ENST00000371833.4|SNV-17875-G-C|1
ALYQELLRNYQQQQEEMR
>FUSION-ENST00000463662.5:120584-ENST00000399143.9:143579|73
QNNMRDRISEWNIAQCA
>ENST00000409404.6|SNV-492179-A-G|2
FQVPIDVVVR
>FUSION-ENST00000463662.5:120584-ENST00000399143.9:143579|4935
SLEHGGWTLMLGNPG
>FUSION-ENST00000463662.5:120584-ENST00000399143.9:143579|3259
TGPSLSDPRAK
>FUSION-ENST00000463662.5:120584-ENST00000399143.9:143579|5180
WDHPQLLPAVSGL
>FUSION-ENST00000463662.5:120584-ENST00000399143.9:143579|1417
GTRPGEELGDRVR
>FUSION-ENST00000463662.5:120584-ENST00000399143.9:143579|5157
SKFQEFYFIPAIAELR
>FUSION-ENST00000463662.5:120584-ENST00000399143.9:143579|2454
GWAGWRVYVWKEDGLDGGVCGER
>FUSION-ENST00000463662.5:120584-ENST00000399143.9:143579|313
LDKAYYQQAK
>FUSION-ENST00000463662.5:120584-ENST00000399143.9:143579|4015
MVVVGGVDGDGGDGGGRGW
>ENST00000480050.1|SNV-24477-C-A|10
RLFFNGLLKILSMGLDT
>FUSION-ENST00000463662.5:120584-ENST00000399143.9:143579|3533
MQGGLWIR
>FUSION-ENST00000463662.5:120584-ENST00000399143.9:143579|4928
MALAHSPPSLVYTSGALFYP
>FUSION-ENST00000463662.5:120584-ENST00000399143.9:143579|3394
RCSAFWPPDPCFR
>FUSION-ENST00000463662.5:120584-ENST00000399143.9:143579|4732
GCCHSRICFLFPLPLVWLPEDK
>FUSION-ENST00000463662.5:120584-ENST00000399143.9:143579|4260
MAPSRSLMK
>FUSION-ENST00000463662.5:120584-ENST00000399143.9:143579|1393
RTDGAAMFAAVR
>FUSION-ENST00000463662.5:120584-ENST00000399143.9:143579|2177
TNFLGGMLYV
>FUSION-ENST00000463662.5:120584-ENST00000399143.9:143579|4671
VLLIMGSVGVPAGAVNHVPR
>FUSION-ENST00000463662.5:120584-ENST00000399143.9:143579|3219
MGGESSDSGWIECGWGFLPSWR
>FUSION-ENST00000463662.5:120584-ENST00000399143.9:143579|4534
KELEHCE
>FUSION-ENST00000463662.5:120584-ENST00000399143.9:143579|4880
VTWLRKGHWEL
>FUSION-ENST00000463662.5:120584-ENST00000399143.9:143579|4923
VLREGSLSVRQTHVLPV
>FUSION-ENST00000463662.5:120584-ENST00000399143.9:143579|4355
HFSPFCL
>FUSION-ENST00000463662.5:120584-ENST00000399143.9:143579|3043
EVCMCVER
>FUSION-ENST00000463662.5:120584-ENST00000399143.9:143579|3807
FSDLKYATAFYMF
>FUSION-ENST00000463662.5:120584-ENST00000399143.9:143579|2243
WKRNVLSPFLVFCK
>FUSION-ENST00000463662.5:120584-ENST00000399143.9:143579|3616
MVICNKESSCRK
>FUSION-ENST00000463662.5:120584-ENST00000399143.9:143579|1612
GHFWAKK
>ENST00000426820.7|SNV-11488-C-T|1
SEEVDSNGSVQIIEEHLPLMLQNR
>FUSION-ENST00000463662.5:120584-ENST00000399143.9:143579|1982
HPATTLPTADSGHGEERGTL
>ENST00000466110.5|SNV-22731-G-T|4
RLLQTTSRPSR
>ENST00000302103.6|SNV-187803-T-G|2
YYKELSKSIEIHTYGQAFGEYVNDK
>FUSION-ENST00000463662.5:120584-ENST00000399143.9:143579|3036
MGSVWVQR
>FUSION-ENST00000463662.5:120584-ENST00000399143.9:143579|2605
EGVCLERGWAGWRVCVER
>FUSION-ENST00000463662.5:120584-ENST00000399143.9:143579|4581
ERNCNIR
>ENST00000304801.6|SNV-211-A-G|4
NQITNNR
>FUSION-ENST00000463662.5:120584-ENST00000399143.9:143579|300
MQYCGWVSNFSVFLLPGF
>FUSION-ENST00000463662.5:120584-ENST00000399143.9:143579|800
MGSSYHR
>FUSION-ENST00000463662.5:120584-ENST00000399143.9:143579|1638
RGSASTATGAGLVQTR
>ENST00000572221.5|SNV-8467-G-T|4
MQPWDPVSQSTRWQSPLR
>FUSION-ENST00000463662.5:120584-ENST00000399143.9:143579|4740
EGPQALLCKHVAVCK
>FUSION-ENST00000463662.5:120584-ENST00000399143.9:143579|1576
PGCGSCEA
>FUSION-ENST00000463662.5:120584-ENST00000399143.9:143579|1384
APSRGCATSK
>FUSION-ENST00000463662.5:120584-ENST00000399143.9:143579|3018
MGWMECVCVYR
>FUSION-ENST00000463662.5:120584-ENST00000399143.9:143579|1111
EYDCLIVIL
>FUSION-ENST00000463662.5:120584-ENST00000399143.9:143579|71
RDRISEWNIAQCA
>FUSION-ENST00000463662.5:120584-ENST00000399143.9:143579|2455
GWAGWRVYVWK
>FUSION-ENST00000463662.5:120584-ENST00000399143.9:143579|5218
KHDWAASGNAQSQWGVTEAR
>FUSION-ENST00000463662.5:120584-ENST00000399143.9:143579|224
HYSVFSAFALEGK
>FUSION-ENST00000463662.5:120584-ENST00000399143.9:143579|3209
MTERDSISNKR
>FUSION-ENST00000463662.5:120584-ENST00000399143.9:143579|1280
TAAKLAVVYLLHVIR
>ENST00000335647.9|SNV-44305-G-T|3
DIISQNPNFR
>FUSION-ENST00000463662.5:120584-ENST00000399143.9:143579|205
MFLKENR
>FUSION-ENST00000463662.5:120584-ENST00000399143.9:143579|2750
VCVCREDKLYGGCVCVER
>FUSION-ENST00000463662.5:120584-ENST00000399143.9:143579|3201
QSFSWSRR
>FUSION-ENST00000463662.5:120584-ENST00000399143.9:143579|4162
GMVVRMVVGVCMGMVVR
>FUSION-ENST00000463662.5:120584-ENST00000399143.9:143579|1139
MIFTSRCFIIFFKK
>FUSION-ENST00000463662.5:120584-ENST00000399143.9:143579|2084
MWSLAATPPPPAPSTLLFR
>ENST00000306085.11|SNV-3567-G-A|1
LYLINPNGEMQWRR
>FUSION-ENST00000463662.5:120584-ENST00000399143.9:143579|5007
RLPLLTPSHECTLASLCLHR
>FUSION-ENST00000463662.5:120584-ENST00000399143.9:143579|640
MQPWKPPPPPAGDQIMSPR
>FUSION-ENST00000463662.5:120584-ENST00000399143.9:143579|600
SGFMWQP
>FUSION-ENST00000463662.5:120584-ENST00000399143.9:143579|4012
KSCQRGAPMTYGQR
>FUSION-ENST00000463662.5:120584-ENST00000399143.9:143579|711
GPWKGYHQAEVVGSQR
>ENST00000465039.5|SNV-110260-G-A|3
THASPVQLAAR
>FUSION-ENST00000463662.5:120584-ENST00000399143.9:143579|670
MIECGCCFCLCLRLDDQTTR
>FUSION-ENST00000463662.5:120584-ENST00000399143.9:143579|5270
HTRALTGDMPHRLLPAR
>FUSION-ENST00000463662.5:120584-ENST00000399143.9:143579|2949
EGVCVERMGWMEGVCAER
>FUSION-ENST00000463662.5:120584-ENST00000399143.9:143579|3625
TSDQGIS
>ENST00000413366.8|INDEL-384597-C-CA|5
NESKQKNQNHPLHTK
>FUSION-ENST00000463662.5:120584-ENST00000399143.9:143579|4870
LQTLSIDNKIFLK
>FUSION-ENST00000463662.5:120584-ENST00000399143.9:143579|1357
SIWPCIPVSYATSLGSR
>FUSION-ENST00000463662.5:120584-ENST00000399143.9:143579|1030
TLNNRYSVSMK
>ENST00000641877.1|SNV-35910-T-C|4
TKELQKPIEADISK
>FUSION-ENST00000463662.5:120584-ENST00000399143.9:143579|1559
MALCGWGWVWCLGSPRGPR
>FUSION-ENST00000463662.5:120584-ENST00000399143.9:143579|5131
DLILWGGK
>FUSION-ENST00000463662.5:120584-ENST00000399143.9:143579|2527
EDGLDRGCMCAEK
>FUSION-ENST00000463662.5:120584-ENST00000399143.9:143579|338
VTEVISNVSYT
>FUSION-ENST00000463662.5:120584-ENST00000399143.9:143579|1200
VLKLFIFDMGSR
>FUSION-ENST00000463662.5:120584-ENST00000399143.9:143579|3752
ITSFEQVVR
>FUSION-ENST00000463662.5:120584-ENST00000399143.9:143579|2196
EPEWKTLQPSSQSRACVAGGFSGHR
>FUSION-ENST00000463662.5:120584-ENST00000399143.9:143579|2518
MCAEKIGWMEGVCREDR
>ENST00000578552.5|SNV-5644-C-G|3
LFLELEPQVRDIMFKFYESK
>FUSION-ENST00000463662.5:120584-ENST00000399143.9:143579|3140
MTPSLTHR
>FUSION-ENST00000463662.5:120584-ENST00000399143.9:143579|2931
MCAGRGGAGWRVCVCR
>ENST00000336078.8|SNV-118969-T-C|5
DPDLKETTDATNEEETEIK
>FUSION-ENST00000463662.5:120584-ENST00000399143.9:143579|3972
VAGDGGDM
>FUSION-ENST00000463662.5:120584-ENST00000399143.9:143579|99
MVFKTKR
>FUSION-ENST00000463662.5:120584-ENST00000399143.9:143579|541
GVPASGERPVR
>ENST00000533094.1|SNV-364399-T-A|5
LEALIEFCYK
>FUSION-ENST00000463662.5:120584-ENST00000399143.9:143579|1293
TWSPHRQTE
>FUSION-ENST00000463662.5:120584-ENST00000399143.9:143579|2047
SALDTKCELRIMCLLVC
>ENST00000561920.5|SNV-14727-C-T|2
MFLRMQWCLPLTWLLPWQVLPPK
>FUSION-ENST00000463662.5:120584-ENST00000399143.9:143579|1646
MCLFPSFCFALPFHETDVSIPRR
>ENST00000515333.1|SNV-2984-C-G|1
LQYGTAGFRTKAEHLDHVMFR
>FUSION-ENST00000463662.5:120584-ENST00000399143.9:143579|2331
MRAFWWWSPVHHMRLR
>FUSION-ENST00000463662.5:120584-ENST00000399143.9:143579|4509
SDVPAWSR
>ENST00000502822.5|SNV-24376-T-C|1
MLHCRRR
>FUSION-ENST00000463662.5:120584-ENST00000399143.9:143579|1352
CTQSTGELTYQPR
>FUSION-ENST00000463662.5:120584-ENST00000399143.9:143579|548
AFKRPSR
>FUSION-ENST00000463662.5:120584-ENST00000399143.9:143579|1266
GSHIIRSLSGDEYLCTRIANYVTNK
>FUSION-ENST00000463662.5:120584-ENST00000399143.9:143579|580
LIKFMIMHCHSPRTR
>FUSION-ENST00000463662.5:120584-ENST00000399143.9:143579|22
CALLMDLCKCACAVCRMR
>FUSION-ENST00000463662.5:120584-ENST00000399143.9:143579|349
LVKGYKVSVK
>FUSION-ENST00000463662.5:120584-ENST00000399143.9:143579|2668
GWMEGVWR
>ENST00000335500.8|SNV-102160-C-G|3
EALSLQYKSLIALDWPRLLG
>FUSION-ENST00000463662.5:120584-ENST00000399143.9:143579|715
MIRPHAFLDVQCSVYSMPT
>ENST00000572221.5|SNV-8467-G-T|5
QPWDPVSQSTR
>FUSION-ENST00000463662.5:120584-ENST00000399143.9:143579|759
CSAQCTACPHDGVDGEARNCVR
>ENST00000558252.5|SNV-66459-A-G|5
SVRADER
>FUSION-ENST00000463662.5:120584-ENST00000399143.9:143579|1474
VNQNGLHR
>FUSION-ENST00000463662.5:120584-ENST00000399143.9:143579|1727
TNETETAIWVCLCTR
>FUSION-ENST00000463662.5:120584-ENST00000399143.9:143579|1578
NVNAVSALTV
>FUSION-ENST00000463662.5:120584-ENST00000399143.9:143579|3693
MPSFRAR
>FUSION-ENST00000463662.5:120584-ENST00000399143.9:143579|2083
WSLAATPPPPAPSTLLFR
>FUSION-ENST00000463662.5:120584-ENST00000399143.9:143579|201
MWGGVSAISHFFHR
>FUSION-ENST00000463662.5:120584-ENST00000399143.9:143579|3728
MCVCLFPLPISVLSLVY
>FUSION-ENST00000463662.5:120584-ENST00000399143.9:143579|4901
VGRLLEPR
>ENST00000465039.5|SNV-110260-G-A|4
MTHASPVQLAAR
>ENST00000464920.2|SNV-17773-A-G|1
GWAARLSLPAGTSETPWPSK
>FUSION-ENST00000463662.5:120584-ENST00000399143.9:143579|3547
FPRLLVAFPNMKIR
>FUSION-ENST00000463662.5:120584-ENST00000399143.9:143579|4808
KHEAAVNR
>ENST00000483771.5|SNV-27932-G-T|8
WSAGESGIASHRRR
>FUSION-ENST00000463662.5:120584-ENST00000399143.9:143579|1342
LIFKNYLLKCCVSHLL
>FUSION-ENST00000463662.5:120584-ENST00000399143.9:143579|54
MVNNGINNIHKVR
>FUSION-ENST00000463662.5:120584-ENST00000399143.9:143579|64
GDYIFSPPFCSLF
>FUSION-ENST00000463662.5:120584-ENST00000399143.9:143579|294
PLSMGHFLHATGMAR
>FUSION-ENST00000463662.5:120584-ENST00000399143.9:143579|4920
EGSLSVR
>FUSION-ENST00000463662.5:120584-ENST00000399143.9:143579|2754
EGVCVQRGWAGWR
>FUSION-ENST00000463662.5:120584-ENST00000399143.9:143579|451
VAAPVIPATQEAEAGESLEPGRR
>FUSION-ENST00000463662.5:120584-ENST00000399143.9:143579|4507
SDVPAWSRTCFLSCR
>FUSION-ENST00000463662.5:120584-ENST00000399143.9:143579|3940
LRQVLGR
>FUSION-ENST00000463662.5:120584-ENST00000399143.9:143579|1930
QDAPCDNLTYSR
>FUSION-ENST00000463662.5:120584-ENST00000399143.9:143579|4476
TLCCTQDADTFLK
>ENST00000326047.9|INDEL-76619-C-CA|4
TDQEGSPDSGTSAQAKPKER
>FUSION-ENST00000463662.5:120584-ENST00000399143.9:143579|329
CGDYPLPR
>FUSION-ENST00000463662.5:120584-ENST00000399143.9:143579|274
STGLPHGHRHECREGPGQR
>FUSION-ENST00000463662.5:120584-ENST00000399143.9:143579|719
VQRVWEPSGL
>FUSION-ENST00000463662.5:120584-ENST00000399143.9:143579|1469
MATSGASGR
>FUSION-ENST00000463662.5:120584-ENST00000399143.9:143579|529
ALISFEFL
>FUSION-ENST00000463662.5:120584-ENST00000399143.9:143579|2634
MGWMEGMCIERGWLDGGCV
>FUSION-ENST00000463662.5:120584-ENST00000399143.9:143579|5202
NSKGEIHPVIQSSPTR
>ENST00000345136.7|SNV-60558-A-T|1
VSSSQVVPKV
>ENST00000534209.1|SNV-11614-A-G|3
MNLCPACLFTSTLITTLGQSQLQSR
>FUSION-ENST00000463662.5:120584-ENST00000399143.9:143579|4420
SPQQHASGGASCPVQIC
>ENST00000612776.4|SNV-674068-G-T|2
WHNETSSGNLESCAQAR
>FUSION-ENST00000463662.5:120584-ENST00000399143.9:143579|2747
EDKLYGGCVCVER
>FUSION-ENST00000463662.5:120584-ENST00000399143.9:143579|3790
IMQNYFLKIFFFNVKR
>FUSION-ENST00000463662.5:120584-ENST00000399143.9:143579|2295
MGPSLKQVFCVLFCSLNGCLGAR
>ENST00000261637.5|SNV-86491-C-T|3
LPSQSCLLLPPTPVR
>FUSION-ENST00000463662.5:120584-ENST00000399143.9:143579|881
SISHLGLS
>ENST00000642920.2|SNV-240207-C-T|4
IVTTPTEVARNTYNLYSYPTK
>FUSION-ENST00000463662.5:120584-ENST00000399143.9:143579|33
LGCHLLPTRAPGLSMRCL
>ENST00000434837.8|SNV-55411-C-A|2
ELGDSAR
>FUSION-ENST00000463662.5:120584-ENST00000399143.9:143579|3353
QTQRNLR
>FUSION-ENST00000463662.5:120584-ENST00000399143.9:143579|3980
MTVVGYRCWGR
>FUSION-ENST00000463662.5:120584-ENST00000399143.9:143579|1034
MKGEHFRTLNNR
>ENST00000463372.5|SNV-355894-A-C|6
GVYLSGELMVSEDARQQQLAR
>FUSION-ENST00000463662.5:120584-ENST00000399143.9:143579|1780
GAFAAWTLLGCPCPR
>FUSION-ENST00000463662.5:120584-ENST00000399143.9:143579|4520
LLTKLGRPQSVLDEEDHRIAT
>ENST00000334121.11|SNV-22448-C-T|1
TVYVGNLNSQTMTADQLLEFFK
>ENST00000528637.5|SNV-158600-G-T|2
MVSETSTAGTASTLEANPGPKFCER
>FUSION-ENST00000463662.5:120584-ENST00000399143.9:143579|805
EGISSREETQILVTMGSSYHR
>FUSION-ENST00000463662.5:120584-ENST00000399143.9:143579|3161
LNWEVEPRSSTLLK
>FUSION-ENST00000463662.5:120584-ENST00000399143.9:143579|398
AVYQKTWFCAADGMACSR
>FUSION-ENST00000463662.5:120584-ENST00000399143.9:143579|504
EILPSAAAG
>FUSION-ENST00000463662.5:120584-ENST00000399143.9:143579|3713
MWWCNFFANHQIWFKK
>FUSION-ENST00000463662.5:120584-ENST00000399143.9:143579|4962
ELSSGGAQAGTSR
>FUSION-ENST00000463662.5:120584-ENST00000399143.9:143579|4941
EPRLVPR
>FUSION-ENST00000463662.5:120584-ENST00000399143.9:143579|532
LLPTAVPFFHLSCPEEASSGPCL
>ENST00000572221.5|SNV-8467-G-T|17
RMMGMQPWDPVSQSTR
>ENST00000278612.9|SNV-49361-C-T|3
INFHGSKLSDSSEVHKSK
>FUSION-ENST00000463662.5:120584-ENST00000399143.9:143579|1607
HRCQCIGSR
>ENST00000572221.5|SNV-8467-G-T|11
MGMQPWDPVSQSTRWQSPLR
>FUSION-ENST00000463662.5:120584-ENST00000399143.9:143579|4051
ILNILVKFQEDQK
>FUSION-ENST00000463662.5:120584-ENST00000399143.9:143579|4638
GSFSPVILSSR
>ENST00000524189.6|SNV-82960-G-T|4
SRTVAATNMNEESIR
>FUSION-ENST00000463662.5:120584-ENST00000399143.9:143579|1685
ASFGQCAGV
>FUSION-ENST00000463662.5:120584-ENST00000399143.9:143579|2667
MGWMEGVWREDGLDGGCVCR
>FUSION-ENST00000463662.5:120584-ENST00000399143.9:143579|1519
MICAFISISFIILK
>FUSION-ENST00000463662.5:120584-ENST00000399143.9:143579|3377
RRGGGPV
>FUSION-ENST00000463662.5:120584-ENST00000399143.9:143579|4097
VVMVVVGGGDDGR
>ENST00000544622.4|SNV-10096-C-T|1
CGPPRNISDVWFNRR
>FUSION-ENST00000463662.5:120584-ENST00000399143.9:143579|3690
ARAAPEAVR
>ENST00000336232.7|SNV-22589-G-T|1
IPLQPHGPVLGSS
>FUSION-ENST00000463662.5:120584-ENST00000399143.9:143579|407
VWAPTMQFSGALWSCLTLSCVHR
>ENST00000649063.2|SNV-15210-T-A|2
CPPQEVTVLMTTLTK
>FUSION-ENST00000463662.5:120584-ENST00000399143.9:143579|1067
SLEVPLVR
>FUSION-ENST00000463662.5:120584-ENST00000399143.9:143579|3534
TDTKQAVHPE
>FUSION-ENST00000463662.5:120584-ENST00000399143.9:143579|2685
RMGWMEVCVEREWPGWR
>ENST00000248594.11|SNV-90180-A-C|1
TPLSFTHPLHSDDSDSDER
>ENST00000467936.5|SNV-124655-G-A|8
GRHSAYHLDSIYRK
>FUSION-ENST00000463662.5:120584-ENST00000399143.9:143579|3960
ALPGRPQGDQHSCCWS
>FUSION-ENST00000463662.5:120584-ENST00000399143.9:143579|999
MSVGDVAIGVDSRRVCQSGSR
>ENST00000359088.9|MNV-14136-CC-C|4
CPTQHRGQHGR
>FUSION-ENST00000463662.5:120584-ENST00000399143.9:143579|1567
TRECGVHSSHEGKDR
>FUSION-ENST00000463662.5:120584-ENST00000399143.9:143579|1382
GCATSKWR
>FUSION-ENST00000463662.5:120584-ENST00000399143.9:143579|2132
VHGRTMYSSYR
>FUSION-ENST00000463662.5:120584-ENST00000399143.9:143579|623
RLHSFWTSALMSCLNLEK
>FUSION-ENST00000463662.5:120584-ENST00000399143.9:143579|4283
CYGPNYFVAGVSSKYLNSFLSF
>FUSION-ENST00000463662.5:120584-ENST00000399143.9:143579|232
ESLLVPRLRR
>ENST00000269197.12|SNV-165483-A-G|1
TVQGTDTPCIAIIPK
>FUSION-ENST00000463662.5:120584-ENST00000399143.9:143579|463
VLGKALAAPCRVLGR
>ENST00000314425.9|SNV-6054-G-A|2
TLCKNFEMLSHVDHNGK
>FUSION-ENST00000463662.5:120584-ENST00000399143.9:143579|937
MINLEWMRNCFLR
>FUSION-ENST00000463662.5:120584-ENST00000399143.9:143579|4216
SLLTVASCGLSSVHVQTPR
>ENST00000302103.6|SNV-187803-T-G|4
VKYYKELSK
>FUSION-ENST00000463662.5:120584-ENST00000399143.9:143579|4750
MRLVEGPFR
>FUSION-ENST00000463662.5:120584-ENST00000399143.9:143579|489
MSMSPWVLLP
>FUSION-ENST00000463662.5:120584-ENST00000399143.9:143579|1795
QLVTSAPCEGPGDSR
>FUSION-ENST00000463662.5:120584-ENST00000399143.9:143579|3491
MRQHEKAK
>FUSION-ENST00000463662.5:120584-ENST00000399143.9:143579|5268
ALTGDMPHRLLPAR
>FUSION-ENST00000463662.5:120584-ENST00000399143.9:143579|3597
CSEEPREGAGRDPGHR
>FUSION-ENST00000463662.5:120584-ENST00000399143.9:143579|951
SGQLITL
>FUSION-ENST00000463662.5:120584-ENST00000399143.9:143579|193
MGISQTAQDVNPI
>FUSION-ENST00000463662.5:120584-ENST00000399143.9:143579|1767
VGILAPFELLYPEK
>FUSION-ENST00000463662.5:120584-ENST00000399143.9:143579|3384
MTNHPLPLVTLFLSYCVILSP
>ENST00000306085.11|SNV-3567-G-A|2
LYLINPNGEMQWR
>ENST00000216832.9|SNV-5344-G-A|1
FAEQINKMEARPRR
>FUSION-ENST00000463662.5:120584-ENST00000399143.9:143579|1405
CIHFHLIYYFKNPQK
>FUSION-ENST00000463662.5:120584-ENST00000399143.9:143579|3413
MTYILSCRKHAWATAGLQTLLDH
>FUSION-ENST00000463662.5:120584-ENST00000399143.9:143579|3276
MCYRGNCRFNGPNR
>FUSION-ENST00000463662.5:120584-ENST00000399143.9:143579|5061
HLHESKMRDCAQGR
>FUSION-ENST00000463662.5:120584-ENST00000399143.9:143579|883
QQIFSVNEIPLYLK
>FUSION-ENST00000463662.5:120584-ENST00000399143.9:143579|3005
MGWMEGVCVERGWAGWR
>FUSION-ENST00000463662.5:120584-ENST00000399143.9:143579|2021
LLLSNRFQAASAL
>FUSION-ENST00000463662.5:120584-ENST00000399143.9:143579|3793
SLTLWDLLVAAPSPP
>FUSION-ENST00000463662.5:120584-ENST00000399143.9:143579|1513
IPRREALVSVYILQLGR
>FUSION-ENST00000463662.5:120584-ENST00000399143.9:143579|1159
SYMLFFY
>FUSION-ENST00000463662.5:120584-ENST00000399143.9:143579|358
CLRAWESALTR
>FUSION-ENST00000463662.5:120584-ENST00000399143.9:143579|1844
GWLVPLGHCCLCSASR
>ENST00000379980.8|SNV-149388-G-A|3
HAKQERDELADEITNSASGK
>FUSION-ENST00000463662.5:120584-ENST00000399143.9:143579|3881
ICHCLLYVLSVKKASP
>ENST00000421736.1|SNV-2440-G-A|2
FIGFATTIHQIVHQWK
>FUSION-ENST00000463662.5:120584-ENST00000399143.9:143579|5087
GEGRPITGPAGVSC
>FUSION-ENST00000463662.5:120584-ENST00000399143.9:143579|378
STLHAFYH
>FUSION-ENST00000463662.5:120584-ENST00000399143.9:143579|4195
MLHPMCKAQNPQLTHALFLCV
>ENST00000507065.5|SNV-25291-G-C|2
ISKSEDRR
>FUSION-ENST00000463662.5:120584-ENST00000399143.9:143579|4932
CFPSEVVCCDR
>FUSION-ENST00000463662.5:120584-ENST00000399143.9:143579|4327
STPGVVDRTASTVAGTWAWRVIR
>FUSION-ENST00000463662.5:120584-ENST00000399143.9:143579|1772
TGKTKLGWGALK
>FUSION-ENST00000463662.5:120584-ENST00000399143.9:143579|3226
MNLGFLKSRTHPGHLITFEK
>FUSION-ENST00000463662.5:120584-ENST00000399143.9:143579|2697
MPDGGCAWREDGLDGGCMCGKR
>FUSION-ENST00000463662.5:120584-ENST00000399143.9:143579|247
RPQKQGCLSPA
>FUSION-ENST00000463662.5:120584-ENST00000399143.9:143579|4024
VVMVVVGGVYGDGGDGGGR
>FUSION-ENST00000463662.5:120584-ENST00000399143.9:143579|4244
MAAVPLGGAER
>ENST00000372544.6|SNV-270-A-T|1
AGSLGPRSWIQKVLEQIMDSPR
>FUSION-ENST00000463662.5:120584-ENST00000399143.9:143579|5048
SCLDRTVHTWNR
>FUSION-ENST00000463662.5:120584-ENST00000399143.9:143579|4172
HALLGLCAPPHVQGTL
>ENST00000400365.3|SNV-713-T-A|1
QASCGSLLCRPTCSRLAC
>FUSION-ENST00000463662.5:120584-ENST00000399143.9:143579|1459
SERILVADLDK
>FUSION-ENST00000463662.5:120584-ENST00000399143.9:143579|4071
MVVMVVGGVYGDGGDGGGR
>FUSION-ENST00000463662.5:120584-ENST00000399143.9:143579|3337
LLKFDPF
>FUSION-ENST00000463662.5:120584-ENST00000399143.9:143579|1398
STVKHAFSCSSFPCSPQPERR
>FUSION-ENST00000463662.5:120584-ENST00000399143.9:143579|1376
RSCYFFLAR
>FUSION-ENST00000463662.5:120584-ENST00000399143.9:143579|4310
TGAWAPTPLLVVGPWAGHVR
>ENST00000299969.10|SNV-4006-C-A|4
LTMRPTTWLR
>FUSION-ENST00000463662.5:120584-ENST00000399143.9:143579|4282
YLNSFLSF
>FUSION-ENST00000463662.5:120584-ENST00000399143.9:143579|3973
VVLSGELA
>FUSION-ENST00000463662.5:120584-ENST00000399143.9:143579|627
HLKGHRGR
>ENST00000344922.10|MNV-32715-GA-G|3
KFWMTQLKIFVLC
>FUSION-ENST00000463662.5:120584-ENST00000399143.9:143579|3480
RRSSQQK
>FUSION-ENST00000463662.5:120584-ENST00000399143.9:143579|2003
SNNILWVPGSHAPSSVWTERKP
>ENST00000526139.1|SNV-690-C-T|7
MKYQLFCLGIDSSCCGGNK
>FUSION-ENST00000463662.5:120584-ENST00000399143.9:143579|735
MEHLPWLQLMRQCCVQAK
>ENST00000615606.4|SNV-16055-A-G|5
MAPIRRPISAEGAIMNPASKVIALK
>FUSION-ENST00000463662.5:120584-ENST00000399143.9:143579|4335
GVYVNKHPS
>FUSION-ENST00000463662.5:120584-ENST00000399143.9:143579|2789
EGVCVERGWAGWRVCVER
>FUSION-ENST00000463662.5:120584-ENST00000399143.9:143579|631
MVPSLRHLK
>ENST00000524111.5|SNV-22448-C-T|6
MTADQLLEFFK
>FUSION-ENST00000463662.5:120584-ENST00000399143.9:143579|3295
GISAGYSVK
>FUSION-ENST00000463662.5:120584-ENST00000399143.9:143579|2641
AGVCAGREWAGWR
>FUSION-ENST00000463662.5:120584-ENST00000399143.9:143579|1189
HFCRPEYPACKSPFLCK
>FUSION-ENST00000463662.5:120584-ENST00000399143.9:143579|4513
RGCGQRGLCGDFHC
>FUSION-ENST00000463662.5:120584-ENST00000399143.9:143579|950
MTLRGSR
>FUSION-ENST00000463662.5:120584-ENST00000399143.9:143579|2225
AEHVWQEGSVDIGCHVAPWRAR
>FUSION-ENST00000463662.5:120584-ENST00000399143.9:143579|4856
MGGQGGQIT
>FUSION-ENST00000463662.5:120584-ENST00000399143.9:143579|3290
VNSMICPLK
>FUSION-ENST00000463662.5:120584-ENST00000399143.9:143579|2704
EGVCAERGWAGWR
>FUSION-ENST00000463662.5:120584-ENST00000399143.9:143579|4038
MMENKCKMMWQR
>FUSION-ENST00000463662.5:120584-ENST00000399143.9:143579|1288
VAGLLTTLEEQSCR
>ENST00000487888.5|SNV-19395-C-T|3
IVVYHPKIEAVQEFTRTLPVLVWHR
>FUSION-ENST00000463662.5:120584-ENST00000399143.9:143579|3812
VGETGVSR
>ENST00000572221.5|SNV-8467-G-T|3
QPWDPVSQSTRWQSPLR
>FUSION-ENST00000463662.5:120584-ENST00000399143.9:143579|5135
HYHIWLIFKK
>ENST00000426508.7|SNV-28732-C-A|1
QVAIFEISGAAIR
>FUSION-ENST00000463662.5:120584-ENST00000399143.9:143579|4739
EGPQALLCKHVAVCKGCCHSR
>FUSION-ENST00000463662.5:120584-ENST00000399143.9:143579|1551
GSIEIIQIHK
>ENST00000462159.1|SNV-25527-A-T|1
MEQKELQDVGQSLRIK
>FUSION-ENST00000463662.5:120584-ENST00000399143.9:143579|754
IECDDCDD
>FUSION-ENST00000463662.5:120584-ENST00000399143.9:143579|3726
MYTMGHDQIGSFGITK
>ENST00000624204.3|SNV-89534-T-G|3
EVDECRPR
>FUSION-ENST00000463662.5:120584-ENST00000399143.9:143579|2728
EDGLDGGCVWR
>FUSION-ENST00000463662.5:120584-ENST00000399143.9:143579|2302
SGAEVKGLRCPWGLVQSWLMGPSLK
>FUSION-ENST00000463662.5:120584-ENST00000399143.9:143579|751
LLDTYLTAL
>FUSION-ENST00000463662.5:120584-ENST00000399143.9:143579|1221
MENRGHVWSRVSGDR
>FUSION-ENST00000463662.5:120584-ENST00000399143.9:143579|522
KQPAYPSVLMSR
>FUSION-ENST00000463662.5:120584-ENST00000399143.9:143579|69
ISEWNIAQCA
>FUSION-ENST00000463662.5:120584-ENST00000399143.9:143579|5186
MTGRPQETHNHSGG
>FUSION-ENST00000463662.5:120584-ENST00000399143.9:143579|2956
MGWMEGVCVQGEEGLDGGCVCAER
>FUSION-ENST00000463662.5:120584-ENST00000399143.9:143579|730
GWCSQAEGWCSSSFACWGASQENR
>FUSION-ENST00000463662.5:120584-ENST00000399143.9:143579|2133
PAVGESLRDLGRSQILDPVYFLIR
>FUSION-ENST00000463662.5:120584-ENST00000399143.9:143579|4158
HYFCASDSWWYLTAHGLFS
>FUSION-ENST00000463662.5:120584-ENST00000399143.9:143579|647
LPPRFKKPHQSRPR
>FUSION-ENST00000463662.5:120584-ENST00000399143.9:143579|4943
MWTDPREPRLVPR
>FUSION-ENST00000463662.5:120584-ENST00000399143.9:143579|3844
MKAIGWRVSFVCQHESDR
>FUSION-ENST00000463662.5:120584-ENST00000399143.9:143579|4068
MVVGGVYGDGGDGGGRGCGWGWW
>FUSION-ENST00000463662.5:120584-ENST00000399143.9:143579|1369
DVDISERCLIPVNR
>FUSION-ENST00000463662.5:120584-ENST00000399143.9:143579|3173
MQGRTWLFPLGMR
>FUSION-ENST00000463662.5:120584-ENST00000399143.9:143579|2787
GWAGWRVCVERR
>FUSION-ENST00000463662.5:120584-ENST00000399143.9:143579|2197
EPEWKTLQPSSQSR
>FUSION-ENST00000463662.5:120584-ENST00000399143.9:143579|2699
MPDGGCAWREDGLDGGCMCGK
>FUSION-ENST00000463662.5:120584-ENST00000399143.9:143579|3053
GQSPGFTCEDK
>ENST00000559327.1|SNV-32644-A-T|2
GDHPCLLPTSMR
>FUSION-ENST00000463662.5:120584-ENST00000399143.9:143579|3277
CYRGNCR
>ENST00000538060.1|SNV-179-A-G|3
PGLGAGQPRHQPVGWQPK
>FUSION-ENST00000463662.5:120584-ENST00000399143.9:143579|5129
DLILWGGKETQPWR
>FUSION-ENST00000463662.5:120584-ENST00000399143.9:143579|1582
ASPEQNRPADVKIR
>ENST00000315765.10|SNV-72149-C-T|4
GERYGDIFMNRTENWIGSQYK
>FUSION-ENST00000463662.5:120584-ENST00000399143.9:143579|3086
EDRLDGQCVCREGTICVCR
>FUSION-ENST00000463662.5:120584-ENST00000399143.9:143579|1337
MLLFLILLMLRVVFLIKTTR
>FUSION-ENST00000463662.5:120584-ENST00000399143.9:143579|3414
TYILSCRK
>FUSION-ENST00000463662.5:120584-ENST00000399143.9:143579|3623
DFLLPLLPLR
>FUSION-ENST00000463662.5:120584-ENST00000399143.9:143579|1272
SNIFHER
>FUSION-ENST00000463662.5:120584-ENST00000399143.9:143579|3479
DLDFRRGIVF
>ENST00000619181.4|SNV-4650-G-T|2
VGPFVHLSVMMAAYLCR
>ENST00000413366.8|INDEL-384597-C-CA|2
NQNHPLHTK
>ENST00000374647.10|SNV-25760-C-T|4
CGDCPSADPTVKLGVVGGSGFK
>FUSION-ENST00000463662.5:120584-ENST00000399143.9:143579|1751
GTAFCACGRPPAPSPCAQLTCSR
>FUSION-ENST00000463662.5:120584-ENST00000399143.9:143579|2846
VCKERMGWMEGVCR
>ENST00000354464.11|SNV-8369-C-G|1
QHTDSFQAAVGSLPVDK
>FUSION-ENST00000463662.5:120584-ENST00000399143.9:143579|6
CSRVEDAEGIGIRQPR
>FUSION-ENST00000463662.5:120584-ENST00000399143.9:143579|1624
RQLALPPEPIK
>ENST00000234590.10|SNV-17773-A-G|2
IEEGLGSKAK
>FUSION-ENST00000463662.5:120584-ENST00000399143.9:143579|995
VCQSGSR
>FUSION-ENST00000463662.5:120584-ENST00000399143.9:143579|1230
MGVLVQP
>FUSION-ENST00000463662.5:120584-ENST00000399143.9:143579|2316
SLRLRLIPHK
>FUSION-ENST00000463662.5:120584-ENST00000399143.9:143579|2218
MQPATWVGVHGRTVRAAR
>ENST00000327475.11|SNV-67701-C-T|6
RISEPINYFFKNLDILSSPDGK
>ENST00000489262.5|SNV-1349-C-T|4
LSGPKGSTCMMNRGQNTSIASAMWR
>FUSION-ENST00000463662.5:120584-ENST00000399143.9:143579|3310
PGRQLVYK
>FUSION-ENST00000463662.5:120584-ENST00000399143.9:143579|332
MYTHIRTLL
>FUSION-ENST00000463662.5:120584-ENST00000399143.9:143579|5286
VLHAQRSHDIVSR
>FUSION-ENST00000463662.5:120584-ENST00000399143.9:143579|4067
VVGGVYGDGGDGGGRGCGWGWW
>FUSION-ENST00000463662.5:120584-ENST00000399143.9:143579|3876
GRQSNVTIK
>FUSION-ENST00000463662.5:120584-ENST00000399143.9:143579|1420
MGTRPGEELGDRVR
>ENST00000502294.5|MNV-24741-AT-A|1
FPFIGEDDNDDGHPLHHL
>FUSION-ENST00000463662.5:120584-ENST00000399143.9:143579|2786
VCVERRWAGWR
>FUSION-ENST00000463662.5:120584-ENST00000399143.9:143579|669
IECGCCFCLCLRLDDQTTR
>FUSION-ENST00000463662.5:120584-ENST00000399143.9:143579|383
MAWLAPEPRDHVVTPTGLSTK
>ENST00000559686.3|SNV-7603-C-A|1
LDPLAYLKSLTYLSILRNPVTNK
>FUSION-ENST00000463662.5:120584-ENST00000399143.9:143579|282
FGLCPLPNSLICK
>ENST00000330714.8|SNV-20483-G-A|2
VPDLTIIDLPGITR
>FUSION-ENST00000463662.5:120584-ENST00000399143.9:143579|442
MVTPAWVTER
>FUSION-ENST00000463662.5:120584-ENST00000399143.9:143579|3565
IFIIQPKLYDCIR
>FUSION-ENST00000463662.5:120584-ENST00000399143.9:143579|1472
VNQNGLHRNHTNT
>FUSION-ENST00000463662.5:120584-ENST00000399143.9:143579|5156
MSKFQEFYFIPAIAELRFTSHR
>FUSION-ENST00000463662.5:120584-ENST00000399143.9:143579|3301
MAITQSVCVCVCVCVCVRER
>ENST00000533094.1|SNV-364399-T-A|4
MLEALIEFCYKSR
>FUSION-ENST00000463662.5:120584-ENST00000399143.9:143579|4712
DRTDQAVVSGLR
>FUSION-ENST00000463662.5:120584-ENST00000399143.9:143579|1301
GHCAPKPAGRHPALCGGPR
>FUSION-ENST00000463662.5:120584-ENST00000399143.9:143579|675
MSRGIPLVLPVIIGSVAME
>FUSION-ENST00000463662.5:120584-ENST00000399143.9:143579|1812
MDLELGRLELESWLHLSYCILR
>FUSION-ENST00000463662.5:120584-ENST00000399143.9:143579|3524
MGHNLWFR
>FUSION-ENST00000463662.5:120584-ENST00000399143.9:143579|1438
MQVAFAIHLR
>ENST00000368802.8|SNV-109565-G-A|6
IEDNANNIQRNYLSSIGKLSK
>ENST00000565298.5|SNV-28732-C-A|1
FLEPRYGVQGPSCVRR
>FUSION-ENST00000463662.5:120584-ENST00000399143.9:143579|3591
WVPMQLTPVSFLCLSISSAQYCL
>ENST00000403625.6|SNV-163394-A-T|4
KCCNPDVASGPGKSLK
>ENST00000465876.5|SNV-394-G-C|2
MISVSARRR
>FUSION-ENST00000463662.5:120584-ENST00000399143.9:143579|4449
LDKNTLTVPARL
>FUSION-ENST00000463662.5:120584-ENST00000399143.9:143579|1099
ENVNKDTVK
>FUSION-ENST00000463662.5:120584-ENST00000399143.9:143579|2575
MGWMEGVCGETMGWMEGVCVQR
>FUSION-ENST00000463662.5:120584-ENST00000399143.9:143579|810
LLWWSRTKPAISVPVFQK
>FUSION-ENST00000463662.5:120584-ENST00000399143.9:143579|5263
PHRLLPARR
>FUSION-ENST00000463662.5:120584-ENST00000399143.9:143579|5091
GAASVDSRTARGEGRPITGPAGVSC
>FUSION-ENST00000463662.5:120584-ENST00000399143.9:143579|2394
MGWVEGVCGERMAWIEGVCVQRR
>FUSION-ENST00000463662.5:120584-ENST00000399143.9:143579|3576
QTTSPRTARCSLDLCSLAWR
>FUSION-ENST00000463662.5:120584-ENST00000399143.9:143579|472
KLTEELGPAPCR
>FUSION-ENST00000463662.5:120584-ENST00000399143.9:143579|1825
WSHSWNTYSR
>FUSION-ENST00000463662.5:120584-ENST00000399143.9:143579|4689
QVVPWAGSAFR
>FUSION-ENST00000463662.5:120584-ENST00000399143.9:143579|1952
LSSVPGHAPSDAAMSDRAC
>FUSION-ENST00000463662.5:120584-ENST00000399143.9:143579|3265
MVGLSCICGAVKRER
>FUSION-ENST00000463662.5:120584-ENST00000399143.9:143579|4161
MVVRMVVGVCMGMVVR
>ENST00000618120.4|SNV-8846-C-T|1
LGLPSCCSWPCWR
>ENST00000465039.5|SNV-110260-G-A|8
MGNLYHDTCFTCAACSQKLR
>FUSION-ENST00000463662.5:120584-ENST00000399143.9:143579|1014
HDFVFSELAVLLESK
>ENST00000464920.2|SNV-17773-A-G|2
RGWAARLSLPAGTSETPWPSK
>FUSION-ENST00000463662.5:120584-ENST00000399143.9:143579|1632
TLQWLFPGQR
>FUSION-ENST00000463662.5:120584-ENST00000399143.9:143579|1871
MSFLECGER
>FUSION-ENST00000463662.5:120584-ENST00000399143.9:143579|340
SIGCLADHS
>ENST00000508982.1|INDEL-142-G-GA|8
KKTELSER
>FUSION-ENST00000463662.5:120584-ENST00000399143.9:143579|2292
GTCEVRRAGCL
>ENST00000368802.8|SNV-109565-G-A|1
YRNSLESKLDQAYTPNFLHCK
>FUSION-ENST00000463662.5:120584-ENST00000399143.9:143579|2254
MVPLEWMAQRGP
>ENST00000645571.1|SNV-91481-C-G|6
MMNKVLMTVGINFWNEN
>FUSION-ENST00000463662.5:120584-ENST00000399143.9:143579|5127
DLILWGGKETQPWRR
>FUSION-ENST00000463662.5:120584-ENST00000399143.9:143579|2043
MAAACCASVLCPRPCAI
>FUSION-ENST00000463662.5:120584-ENST00000399143.9:143579|233
ESLLVPRLR
>FUSION-ENST00000463662.5:120584-ENST00000399143.9:143579|2256
MVPLEWMAQR
>ENST00000480050.1|SNV-24477-C-A|7
MVSSRFSLWVSTLSCK
>FUSION-ENST00000463662.5:120584-ENST00000399143.9:143579|112
EYRSVCLIVI
>FUSION-ENST00000463662.5:120584-ENST00000399143.9:143579|4711
TDQAVVSGLR
>FUSION-ENST00000463662.5:120584-ENST00000399143.9:143579|4391
MTAPIECSCARHGDRR
>FUSION-ENST00000463662.5:120584-ENST00000399143.9:143579|1753
MAVPWATELPPPAGSAPR
>FUSION-ENST00000463662.5:120584-ENST00000399143.9:143579|646
FKKPHQSRPR
>ENST00000354624.6|SNV-7014-G-T|2
DTNPTAAVKMLPTFFR
>FUSION-ENST00000463662.5:120584-ENST00000399143.9:143579|1458
SERILVADLDKATSFAR
>FUSION-ENST00000463662.5:120584-ENST00000399143.9:143579|57
CVCCLQNAGHTVLC
>FUSION-ENST00000463662.5:120584-ENST00000399143.9:143579|1414
MAGERRDGPR
>FUSION-ENST00000463662.5:120584-ENST00000399143.9:143579|4292
MFSSCWFLSR
>FUSION-ENST00000463662.5:120584-ENST00000399143.9:143579|3197
NKGFLLNLLK
>ENST00000359088.9|MNV-14136-CC-C|6
TRCPTQHR
>FUSION-ENST00000463662.5:120584-ENST00000399143.9:143579|4571
ESLQIWNEIL
>FUSION-ENST00000463662.5:120584-ENST00000399143.9:143579|2758
EDGLDGGCVERGWAGWRVCVCR
>FUSION-ENST00000463662.5:120584-ENST00000399143.9:143579|4889
VKEGALGTVGLRMQSSR
>ENST00000402538.7|SNV-90934-A-T|2
DLLAVHVIFPDWTEENK
>ENST00000361518.10|SNV-1278-G-C|2
QDMYQCLVEGCTQKFK
>FUSION-ENST00000463662.5:120584-ENST00000399143.9:143579|1050
SRAAQNPGLL
>FUSION-ENST00000463662.5:120584-ENST00000399143.9:143579|1668
VGQVKIR
>FUSION-ENST00000463662.5:120584-ENST00000399143.9:143579|3402
MEMVLARRLFDR
>FUSION-ENST00000463662.5:120584-ENST00000399143.9:143579|1593
SLWVPSPLGAILWK
>ENST00000299969.10|SNV-4006-C-A|1
PTTWLRYLDPCGLSRFTAMSFR
>FUSION-ENST00000463662.5:120584-ENST00000399143.9:143579|81
MPLNGITFRSQILITLGKLR
>ENST00000262457.7|SNV-126829-C-T|3
GNYCFMK
>FUSION-ENST00000463662.5:120584-ENST00000399143.9:143579|1836
MGSEGGESGRDSR
>ENST00000371833.4|SNV-17875-G-C|2
ALYQELLR
>FUSION-ENST00000463662.5:120584-ENST00000399143.9:143579|3594
MTSGLCPSG
>FUSION-ENST00000463662.5:120584-ENST00000399143.9:143579|2462
TLFALWISSKNCLGSYLLK
>FUSION-ENST00000463662.5:120584-ENST00000399143.9:143579|4408
MTVKMMTMTAPIECSCAR
>FUSION-ENST00000463662.5:120584-ENST00000399143.9:143579|2045
CELRIMCLLVC
>ENST00000366662.8|SNV-47471-T-G|3
GQFYEGIK
>ENST00000478109.1|SNV-15180-T-G|6
MGGLAMACHDSFLK
>FUSION-ENST00000463662.5:120584-ENST00000399143.9:143579|382
AWLAPEPRDHVVTPTGLSTK
>ENST00000367409.9|SNV-16687-G-C|1
LAMFILNRLLWNPDIAAEYR
>FUSION-ENST00000463662.5:120584-ENST00000399143.9:143579|1925
MCQGPRWRR
>FUSION-ENST00000589878.5:260-ENST00000340994.4:127587|1
GQLFFTVLPEMVQDSQLVS
>ENST00000379416.4|MNV-50520-AC-A|1
GCSLPSAG
>FUSION-ENST00000463662.5:120584-ENST00000399143.9:143579|523
IGTFITIRKQPAYPSVLMSR
>FUSION-ENST00000463662.5:120584-ENST00000399143.9:143579|873
LKPMLIYHSEKPRPLKNDAK
>FUSION-ENST00000463662.5:120584-ENST00000399143.9:143579|4904
METKVGR
>FUSION-ENST00000463662.5:120584-ENST00000399143.9:143579|188
NRIRGNFIVQLVT
>FUSION-ENST00000463662.5:120584-ENST00000399143.9:143579|333
MPHSGRR
>ENST00000177694.2|SNV-11847-A-T|1
LGPASWFRPMRTLPMEPGPGGSEGR
>FUSION-ENST00000463662.5:120584-ENST00000399143.9:143579|4410
MYGFWLPSFSSSLFYT
>FUSION-ENST00000463662.5:120584-ENST00000399143.9:143579|4478
GQRTLCCTQDADTFLK
>FUSION-ENST00000463662.5:120584-ENST00000399143.9:143579|272
EGPGQRSLVWFGHLPCSFLVPSGPA
>ENST00000504926.5|INDEL-101015-T-TCT|13
DHLNKNEGLWQMDCR
>FUSION-ENST00000463662.5:120584-ENST00000399143.9:143579|1391
TDGAAMFAAVR
>FUSION-ENST00000463662.5:120584-ENST00000399143.9:143579|4424
ELSFGAHSRELSLGR
>ENST00000610253.5|SNV-49361-C-T|5
VPSYQILVK
>FUSION-ENST00000463662.5:120584-ENST00000399143.9:143579|2888
MGWMEGVFVERMGWMEGVCAER
>FUSION-ENST00000463662.5:120584-ENST00000399143.9:143579|1174
CGAAWVETGAGPCGWRQVWGR
>FUSION-ENST00000463662.5:120584-ENST00000399143.9:143579|5226
MSSSEGPAFHMEGSMACG
>FUSION-ENST00000463662.5:120584-ENST00000399143.9:143579|4900
VGRLLEPRSSRPVWATR
>FUSION-ENST00000463662.5:120584-ENST00000399143.9:143579|2074
MPRLQAGR
>FUSION-ENST00000463662.5:120584-ENST00000399143.9:143579|2301
SLWGLRR
>ENST00000557461.2|SNV-2600-G-A|4
MLTFLHEPTVLFNLK
>FUSION-ENST00000463662.5:120584-ENST00000399143.9:143579|5071
MRSHCVAR
>FUSION-ENST00000463662.5:120584-ENST00000399143.9:143579|1912
RGEPCEGPRGALMAITP
>FUSION-ENST00000463662.5:120584-ENST00000399143.9:143579|4140
VVGGVYGDGGDGGRGCVWGWW
>ENST00000576972.5|SNV-8467-G-T|11
AGMQPWDPVSQSTR
>FUSION-ENST00000463662.5:120584-ENST00000399143.9:143579|559
FWSSSGWFLVFTYFIKAL
>FUSION-ENST00000463662.5:120584-ENST00000399143.9:143579|2964
GWMEGVCLQR
>ENST00000367661.7|SNV-131518-G-A|1
YQPSTWTHVAATYDGR
>FUSION-ENST00000463662.5:120584-ENST00000399143.9:143579|983
PLRTFAIYRR
>FUSION-ENST00000463662.5:120584-ENST00000399143.9:143579|2535
ERMGWMEGVCVQRGWAGWR
>FUSION-ENST00000463662.5:120584-ENST00000399143.9:143579|4233
MPRPKCCASR
>FUSION-ENST00000463662.5:120584-ENST00000399143.9:143579|4060
MVVMVVVGGVDGGWW
>FUSION-ENST00000463662.5:120584-ENST00000399143.9:143579|769
LEKSFMK
>FUSION-ENST00000463662.5:120584-ENST00000399143.9:143579|4966
VMELSSGGAQAGTSR
>FUSION-ENST00000463662.5:120584-ENST00000399143.9:143579|1662
FMHQVGGSDEGTQER
>ENST00000234396.10|SNV-27317-T-G|3
GFPGYMDTDLATIYER
>FUSION-ENST00000463662.5:120584-ENST00000399143.9:143579|4375
CCPQVSCCLQVRCCPAR
>FUSION-ENST00000463662.5:120584-ENST00000399143.9:143579|4341
LWTQLFCCWGK
>FUSION-ENST00000463662.5:120584-ENST00000399143.9:143579|2701
MPDGGCAWR
>ENST00000442234.5|SNV-8671-A-G|3
ELYDLGLKLAR
>FUSION-ENST00000463662.5:120584-ENST00000399143.9:143579|2540
MEGVCVQRIGWMEGVCR
>FUSION-ENST00000463662.5:120584-ENST00000399143.9:143579|3527
SGPGLLAMATAMGHNLWFR
>FUSION-ENST00000463662.5:120584-ENST00000399143.9:143579|1804
MCPAYVQPWR
>FUSION-ENST00000463662.5:120584-ENST00000399143.9:143579|4483
SWNPSASSSSACLK
>FUSION-ENST00000463662.5:120584-ENST00000399143.9:143579|1060
INSHQLFLICC
>FUSION-ENST00000463662.5:120584-ENST00000399143.9:143579|4228
SHGCAPGTQQEAGVTLR
>ENST00000234590.10|SNV-17773-A-G|3
IEEGLGSK
>FUSION-ENST00000463662.5:120584-ENST00000399143.9:143579|3008
MECVCVYRGWTGWRVCV
>FUSION-ENST00000463662.5:120584-ENST00000399143.9:143579|2152
MHVIIFCVLHITR
>FUSION-ENST00000463662.5:120584-ENST00000399143.9:143579|2389
AWIEGVCVQR
>ENST00000472190.5|SNV-57235-A-C|5
LVVLETFCELHELTK
>FUSION-ENST00000463662.5:120584-ENST00000399143.9:143579|3517
MGRQTQSK
>ENST00000443353.5|SNV-3377-C-T|2
MFLWQELPVRLANIMK
>FUSION-ENST00000463662.5:120584-ENST00000399143.9:143579|3578
SRQTTSPRTAR
>FUSION-ENST00000463662.5:120584-ENST00000399143.9:143579|1480
INQGLCCLPDCFCWLEVRLMGWR
>ENST00000376020.6|SNV-180650-T-C|2
TFTQRPKPTDQNFQPMSSSCRELR
>FUSION-ENST00000463662.5:120584-ENST00000399143.9:143579|1065
SLEVPLVRLLEVNSHGFK
>FUSION-ENST00000463662.5:120584-ENST00000399143.9:143579|3944
LVTLWSWKDSLYEEKPSTVK
>FUSION-ENST00000463662.5:120584-ENST00000399143.9:143579|1909
GEPCEGPR
>FUSION-ENST00000463662.5:120584-ENST00000399143.9:143579|2068
MCNLCNGIKEK
>ENST00000567542.5|SNV-42528-C-T|3
MPQAASLHAVVVEFRDLWWIR
>FUSION-ENST00000463662.5:120584-ENST00000399143.9:143579|27
ALPSGPRYSSL
>ENST00000544014.1|SNV-16439-C-A|2
TPPTTRPPPTTTPEPTAMRPR
>FUSION-ENST00000463662.5:120584-ENST00000399143.9:143579|2275
CTEPAVCEVWGAVPPTAW
>FUSION-ENST00000463662.5:120584-ENST00000399143.9:143579|5068
RSHCVARLVLNS
>FUSION-ENST00000463662.5:120584-ENST00000399143.9:143579|146
DGVSPCWPGCSQTPDLMIRLPWPPK
>FUSION-ENST00000463662.5:120584-ENST00000399143.9:143579|4370
ESDKETSEDWSLGPNSTTR
>FUSION-ENST00000463662.5:120584-ENST00000399143.9:143579|3864
EYWTGCILEAVREVPSWGLK
>FUSION-ENST00000463662.5:120584-ENST00000399143.9:143579|5220
MDSQFCGLNRK
>FUSION-ENST00000463662.5:120584-ENST00000399143.9:143579|1637
RGSASTATGAGLVQTRER
>FUSION-ENST00000463662.5:120584-ENST00000399143.9:143579|1451
VVSELAR
>ENST00000411826.1|SNV-285722-G-A|1
LHKFFHPFNQKFYQITGR
>FUSION-ENST00000463662.5:120584-ENST00000399143.9:143579|2203
MDWVPVWPRSHLRT
>FUSION-ENST00000463662.5:120584-ENST00000399143.9:143579|2281
SRPHLIGPGPPHAWTHR
>FUSION-ENST00000463662.5:120584-ENST00000399143.9:143579|1724
MTNETETAIWVCLCTRWEGVTREHK
>FUSION-ENST00000463662.5:120584-ENST00000399143.9:143579|753
LPAEGTLLSSHTSAAGL
>ENST00000529970.5|SNV-120750-G-C|1
HQHLETPYMAHLVLSILSLISHHLH
>ENST00000216832.9|SNV-5344-G-A|5
IKFAEQINK
>FUSION-ENST00000463662.5:120584-ENST00000399143.9:143579|4123
VSVACELGER
>FUSION-ENST00000463662.5:120584-ENST00000399143.9:143579|3021
EGVCVERMGWMECVCVYRGWTGWR
>FUSION-ENST00000463662.5:120584-ENST00000399143.9:143579|3214
MSPNCLR
>FUSION-ENST00000463662.5:120584-ENST00000399143.9:143579|4277
MCGDRGVARHQMYFGFR
>FUSION-ENST00000463662.5:120584-ENST00000399143.9:143579|4008
MVGMGAMLVMMMVVWTEVVK
>FUSION-ENST00000463662.5:120584-ENST00000399143.9:143579|330
MCGDYPLPR
>ENST00000618855.4|SNV-26207-G-T|2
KQLCDGELDCPLGEDEEHFVK
>ENST00000624945.1|SNV-21041-G-A|1
YSSSAFRQPHQLTSGCPQR
>ENST00000533094.1|SNV-364399-T-A|3
LEALIEFCYKSR
>FUSION-ENST00000463662.5:120584-ENST00000399143.9:143579|676
MERLSPG
>FUSION-ENST00000463662.5:120584-ENST00000399143.9:143579|4951
SVCSCLHSHHLTSAYLPLLTLSR
>ENST00000533094.1|SNV-364399-T-A|2
MLEALIEFCYKSRAEAK
>FUSION-ENST00000463662.5:120584-ENST00000399143.9:143579|1037
SLMKGEHFR
>ENST00000526139.1|SNV-690-C-T|3
YQLFCLGIDSSCCGGNK
>ENST00000409762.5|SNV-67095-T-C|5
HAYLRKWLPLSDPDDFSAGAR
>FUSION-ENST00000463662.5:120584-ENST00000399143.9:143579|637
MSPRQGIVRPLAGLTGATIHAHK
>FUSION-ENST00000463662.5:120584-ENST00000399143.9:143579|3151
MTWPFTEK
>FUSION-ENST00000463662.5:120584-ENST00000399143.9:143579|88
LCCSASDSKVLTCAAVWRMPK
>FUSION-ENST00000463662.5:120584-ENST00000399143.9:143579|2371
MREKAGHI
>FUSION-ENST00000463662.5:120584-ENST00000399143.9:143579|2338
ERSLSLSRFLQMTVFFGPSH
>ENST00000434837.8|SNV-55411-C-A|1
ELGDSARLVSPLYNASAK
>FUSION-ENST00000463662.5:120584-ENST00000399143.9:143579|4419
MKTFCILF
>FUSION-ENST00000463662.5:120584-ENST00000399143.9:143579|4212
GSVSSTVTLGLGLQCMN
>ENST00000373062.8|SNV-28246-G-T|4
EEEQEHSNKAPMALTSKER
>FUSION-ENST00000463662.5:120584-ENST00000399143.9:143579|414
ATGMSAGRVR
>FUSION-ENST00000463662.5:120584-ENST00000399143.9:143579|1450
VVSELARAPLPLEQVR
>FUSION-ENST00000463662.5:120584-ENST00000399143.9:143579|486
SPWVLLP
>FUSION-ENST00000463662.5:120584-ENST00000399143.9:143579|3758
FQNQVSRKIYFLPSNYFP
>ENST00000307441.13|SNV-44709-C-T|2
SYQCNACGKTFCQK
>FUSION-ENST00000463662.5:120584-ENST00000399143.9:143579|4569
KTLMFLHFR
>ENST00000643873.1|SNV-91481-C-G|2
NYITLYLDSRYKLLE
>ENST00000511232.5|SNV-6978-C-G|6
VARAPWNPNLSLAKANWLPSGCGER
>ENST00000326047.9|INDEL-76619-C-CA|5
TDQEGSPDSGTSAQAKPK
>FUSION-ENST00000463662.5:120584-ENST00000399143.9:143579|1775
TAKTGKTK
>FUSION-ENST00000463662.5:120584-ENST00000399143.9:143579|1122
MYYCEDATFS
>FUSION-ENST00000463662.5:120584-ENST00000399143.9:143579|4492
MEYVRGGEK
>FUSION-ENST00000463662.5:120584-ENST00000399143.9:143579|1081
LLFIFNMK
>FUSION-ENST00000463662.5:120584-ENST00000399143.9:143579|4254
SVPHALPGLR
>FUSION-ENST00000463662.5:120584-ENST00000399143.9:143579|2180
TNGCRLNLK
>FUSION-ENST00000463662.5:120584-ENST00000399143.9:143579|1436
EAGPVFPGPLTR
>FUSION-ENST00000463662.5:120584-ENST00000399143.9:143579|615
MAWKPLPLAVSFQGFRLR
>FUSION-ENST00000463662.5:120584-ENST00000399143.9:143579|4125
MGLIERVSVACELGER
>FUSION-ENST00000463662.5:120584-ENST00000399143.9:143579|324
EWHSGKWPWVPLGTD
>ENST00000240328.4|SNV-1934-G-A|3
YILLMDIVAADDYR
>FUSION-ENST00000463662.5:120584-ENST00000399143.9:143579|1260
MNGWRTQGRAEEVPLG
>FUSION-ENST00000463662.5:120584-ENST00000399143.9:143579|4137
AACGLPHR
>ENST00000423057.6|SNV-336781-G-A|1
WYMDRITEAERQEHIQEVLK
>FUSION-ENST00000463662.5:120584-ENST00000399143.9:143579|3688
AAPEAVR
>FUSION-ENST00000463662.5:120584-ENST00000399143.9:143579|4489
EYVRGGEKSWNPSASSSSACLK
>FUSION-ENST00000463662.5:120584-ENST00000399143.9:143579|45
ASSPVSDTFSIVT
>FUSION-ENST00000463662.5:120584-ENST00000399143.9:143579|475
YMHFLIRK
>FUSION-ENST00000463662.5:120584-ENST00000399143.9:143579|729
GNAAAPR
>FUSION-ENST00000463662.5:120584-ENST00000399143.9:143579|4528
CVRGTLSMEFIPRLLTK
>FUSION-ENST00000463662.5:120584-ENST00000399143.9:143579|1993
MRVACVLEDLQASR
>ENST00000409261.6|SNV-784845-G-T|1
DIGLHTPRISPSTHEPLEMTSSK
>FUSION-ENST00000463662.5:120584-ENST00000399143.9:143579|824
MVLLFIRVLGSFPGEQRQCSCAK
>FUSION-ENST00000463662.5:120584-ENST00000399143.9:143579|5114
KSNIFRLNPYIHLS
>FUSION-ENST00000463662.5:120584-ENST00000399143.9:143579|4830
PLHSSLGDRMRLSQK
>FUSION-ENST00000463662.5:120584-ENST00000399143.9:143579|2124
SQILDPVYFLIRK
>FUSION-ENST00000463662.5:120584-ENST00000399143.9:143579|2117
LRAGPWNVK
>FUSION-ENST00000463662.5:120584-ENST00000399143.9:143579|2056
MLSVETGSPGKDKAGGR
>FUSION-ENST00000463662.5:120584-ENST00000399143.9:143579|3029
MGWMEGVCVERMGWMECVCVYR
>ENST00000370649.3|SNV-89289-G-T|1
SPLHLVQMPPVIVETSRSHQR
>FUSION-ENST00000463662.5:120584-ENST00000399143.9:143579|1734
VKHEGMNGMTNETETAIWVCLCTR
>FUSION-ENST00000463662.5:120584-ENST00000399143.9:143579|3490
RQHEKAK
>FUSION-ENST00000463662.5:120584-ENST00000399143.9:143579|1572
FVSTQLCEPDLEYRK
>FUSION-ENST00000463662.5:120584-ENST00000399143.9:143579|2392
MAWIEGVCVQR
>FUSION-ENST00000463662.5:120584-ENST00000399143.9:143579|2647
GWMAGVCAGR
>FUSION-ENST00000463662.5:120584-ENST00000399143.9:143579|312
LDKAYYQQAKLCDSFF
>FUSION-ENST00000463662.5:120584-ENST00000399143.9:143579|1479
LMGWREVGQCPP
>FUSION-ENST00000463662.5:120584-ENST00000399143.9:143579|4630
MQNEDLVACR
>ENST00000303927.4|SNV-1165-C-T|1
ALLGRKGPAAPPPTPVKPPR
>FUSION-ENST00000463662.5:120584-ENST00000399143.9:143579|4512
GCGQRGLCGDFHC
>FUSION-ENST00000463662.5:120584-ENST00000399143.9:143579|1616
EGGQVPATTTRGHFWAKK
>ENST00000389005.6|SNV-24957-G-T|1
ALIVDDVGLTSYKHR
>ENST00000376214.5|SNV-351657-T-A|3
DGGHTMLPIR
>FUSION-ENST00000463662.5:120584-ENST00000399143.9:143579|2807
EDGLDGGCLCVVRMGWMEGVCVW
>FUSION-ENST00000463662.5:120584-ENST00000399143.9:143579|478
MNWLDLAIPQCIHISEHYYK
>FUSION-ENST00000463662.5:120584-ENST00000399143.9:143579|5136
MHYHIWLIFKK
>FUSION-ENST00000463662.5:120584-ENST00000399143.9:143579|1486
SLFPSVGIKKWFDVLR
>FUSION-ENST00000463662.5:120584-ENST00000399143.9:143579|2629
MEGMCIERGWLDGGCV
>ENST00000461497.5|SNV-84407-A-G|2
VGVWDVPYMANVYLIKGK
>FUSION-ENST00000463662.5:120584-ENST00000399143.9:143579|4754
SGRIPILTTWR
>ENST00000528637.5|SNV-158600-G-T|3
VSETSTAGTASTLEANPGPK
>FUSION-ENST00000463662.5:120584-ENST00000399143.9:143579|2806
MGWMEGVCVERIAWMEGV
>FUSION-ENST00000463662.5:120584-ENST00000399143.9:143579|782
MWTAKCPAQSFASWYDFSLPVVVR
>FUSION-ENST00000463662.5:120584-ENST00000399143.9:143579|4907
CQHMSFPRLPR
>ENST00000610253.5|SNV-49361-C-T|2
MVPSYQILVKFTRVK
>FUSION-ENST00000463662.5:120584-ENST00000399143.9:143579|4047
REYSLKNNK
>FUSION-ENST00000463662.5:120584-ENST00000399143.9:143579|4876
ENEQLCELMDMLIR
>FUSION-ENST00000463662.5:120584-ENST00000399143.9:143579|3549
LAGLWLLLIFGVVFLCLGKFPR
>FUSION-ENST00000463662.5:120584-ENST00000399143.9:143579|3256
SPGRLGLTSAAVPELYVSSPR
>ENST00000534209.1|SNV-11614-A-G|2
NLCPACLFTSTLITTLGQSQLQSR
>ENST00000461497.5|SNV-84407-A-G|1
VGVWDVPYMANVYLIKGKTLR
>FUSION-ENST00000463662.5:120584-ENST00000399143.9:143579|2020
ARRLVQSGEQGMAPR
>FUSION-ENST00000463662.5:120584-ENST00000399143.9:143579|1333
MLRVVFLIKTTR
>ENST00000558252.5|SNV-66459-A-G|3
SVRADERFPGHEHGIR
>FUSION-ENST00000463662.5:120584-ENST00000399143.9:143579|4057
VVVGGVDGGWW
>ENST00000310128.8|SNV-10429-G-A|1
HSDPYHVYIKNRVSMI
>FUSION-ENST00000463662.5:120584-ENST00000399143.9:143579|2204
DWVPVWPRSHLR
>FUSION-ENST00000463662.5:120584-ENST00000399143.9:143579|4366
MTLKHWSLEANEIKYLK
>FUSION-ENST00000463662.5:120584-ENST00000399143.9:143579|5232
AKGLPPSSLTLHPPLHPSLSSA
>FUSION-ENST00000463662.5:120584-ENST00000399143.9:143579|2665
MGWMEGVWREDGLDGGCVCRER
>FUSION-ENST00000463662.5:120584-ENST00000399143.9:143579|2076
MALGMPRLQAGR
>FUSION-ENST00000463662.5:120584-ENST00000399143.9:143579|3811
MVGETGVSRENVWPVLSLNIF
>ENST00000367674.7|SNV-336910-C-A|1
GEDGETVVLK
>FUSION-ENST00000463662.5:120584-ENST00000399143.9:143579|2029
LGGRPREPAQK
>FUSION-ENST00000463662.5:120584-ENST00000399143.9:143579|1939
MRYEGGLR
>FUSION-ENST00000463662.5:120584-ENST00000399143.9:143579|1488
SLFPSVGIKK
>FUSION-ENST00000463662.5:120584-ENST00000399143.9:143579|3172
QGRTWLFPLGMR
>FUSION-ENST00000463662.5:120584-ENST00000399143.9:143579|4271
MYFGFRVWNGV
>FUSION-ENST00000463662.5:120584-ENST00000399143.9:143579|4539
QLREGRC
>FUSION-ENST00000463662.5:120584-ENST00000399143.9:143579|438
MVTPAWVTERDSVSKQTNK
>FUSION-ENST00000463662.5:120584-ENST00000399143.9:143579|4450
MLDKNTLTVPARL
>FUSION-ENST00000463662.5:120584-ENST00000399143.9:143579|271
SLVWFGHLPCSFLVPSGPA
>FUSION-ENST00000463662.5:120584-ENST00000399143.9:143579|5078
GDAAMEK
>FUSION-ENST00000463662.5:120584-ENST00000399143.9:143579|4866
IFLKMEKGQR
>FUSION-ENST00000463662.5:120584-ENST00000399143.9:143579|1426
PPRGTWR
>FUSION-ENST00000463662.5:120584-ENST00000399143.9:143579|2681
MGWMEVCVEREWPGWRVYVCR
>ENST00000376828.6|SNV-906-T-C|1
TLLLLLSGALTLTETWAGSHSMR
>FUSION-ENST00000463662.5:120584-ENST00000399143.9:143579|546
RPSRKVFLGPDLQTSCCAPR
>FUSION-ENST00000463662.5:120584-ENST00000399143.9:143579|2420
VCGERMGWMEGVYVER
>ENST00000400960.7|SNV-84140-C-A|1
HQDNFSPGQEVFYSCEPGYDLR
>ENST00000359088.9|MNV-14136-CC-C|11
HPQGQGGQPSMQSQCQR
>FUSION-ENST00000463662.5:120584-ENST00000399143.9:143579|4202
LHPACEAHSRPSAR
>FUSION-ENST00000463662.5:120584-ENST00000399143.9:143579|892
LGASRGWFTRLEER
>FUSION-ENST00000463662.5:120584-ENST00000399143.9:143579|135
PGHCFISLIVSF
>FUSION-ENST00000463662.5:120584-ENST00000399143.9:143579|990
MGLGIVN
>FUSION-ENST00000463662.5:120584-ENST00000399143.9:143579|2676
MEVCVEREWPGWR
>FUSION-ENST00000463662.5:120584-ENST00000399143.9:143579|4690
SSSGHTERHCLSTGPLPGR
>ENST00000471660.5|SNV-26445-G-A|1
MTKAPSAARSLPSASTSK
>FUSION-ENST00000463662.5:120584-ENST00000399143.9:143579|348
GYKVSVK
>FUSION-ENST00000463662.5:120584-ENST00000399143.9:143579|3840
VSFVCQHESDRQVLMWFCALFQR
>FUSION-ENST00000463662.5:120584-ENST00000399143.9:143579|4840
MTPFEGSAILLHHSCSEHSDR
>FUSION-ENST00000463662.5:120584-ENST00000399143.9:143579|1164
SCKQCFADF
>FUSION-ENST00000463662.5:120584-ENST00000399143.9:143579|3796
GLACSCPLTPIK
>FUSION-ENST00000463662.5:120584-ENST00000399143.9:143579|1397
RSIGICLHFAAGETEA
>FUSION-ENST00000463662.5:120584-ENST00000399143.9:143579|960
LSEEGKFQPKAEVDQEPGLAHQLAK
>FUSION-ENST00000463662.5:120584-ENST00000399143.9:143579|1883
TSAYENASRVTKVDTAR
>FUSION-ENST00000463662.5:120584-ENST00000399143.9:143579|363
IENGRPAQLCGK
>ENST00000557461.2|SNV-2600-G-A|2
MLTFLHEPTVLFNLKER
>FUSION-ENST00000463662.5:120584-ENST00000399143.9:143579|2137
PAVGESLR
>FUSION-ENST00000463662.5:120584-ENST00000399143.9:143579|4086
GWEWGWW
>FUSION-ENST00000463662.5:120584-ENST00000399143.9:143579|3857
MPQPPKK
>FUSION-ENST00000463662.5:120584-ENST00000399143.9:143579|23
CALLMDLCKCACAVCR
>FUSION-ENST00000463662.5:120584-ENST00000399143.9:143579|1281
AFHLLDLPGLPESCM
>FUSION-ENST00000463662.5:120584-ENST00000399143.9:143579|5224
MEGSMACG
>FUSION-ENST00000463662.5:120584-ENST00000399143.9:143579|5273
MHTRALTGDMPHR
>FUSION-ENST00000463662.5:120584-ENST00000399143.9:143579|2584
EGVCREDR
>ENST00000367649.7|SNV-364012-A-G|1
ASIDSSLENLSTASSGSQSNSEDFK
>FUSION-ENST00000463662.5:120584-ENST00000399143.9:143579|3342
SLVWDFTGLNYMK
>FUSION-ENST00000463662.5:120584-ENST00000399143.9:143579|4612
TLSRAGLGGNLR
>FUSION-ENST00000463662.5:120584-ENST00000399143.9:143579|1137
CFIIFFK
>FUSION-ENST00000463662.5:120584-ENST00000399143.9:143579|5027
NPFSVPLLFLRRVVR
>FUSION-ENST00000463662.5:120584-ENST00000399143.9:143579|1798
CPPYLQPCR
>FUSION-ENST00000463662.5:120584-ENST00000399143.9:143579|4453
VSFPFSVQMLKD
>ENST00000415807.7|SNV-295505-G-A|2
GPVTSHGFSVKWNPPKDNGGSEILK
>FUSION-ENST00000463662.5:120584-ENST00000399143.9:143579|970
GISLTLNQK
>FUSION-ENST00000463662.5:120584-ENST00000399143.9:143579|2735
VCVCREDGLDGGCVWR
>FUSION-ENST00000463662.5:120584-ENST00000399143.9:143579|5234
HISQESVGLQ
>FUSION-ENST00000463662.5:120584-ENST00000399143.9:143579|614
AWKPLPLAVSFQGFRLR
>FUSION-ENST00000463662.5:120584-ENST00000399143.9:143579|4145
VVRMVVGGVYGDGGDGGR
>ENST00000504926.5|INDEL-101015-T-TCT|7
RAAWPVSK
>ENST00000223054.8|SNV-848-A-T|1
LLLTLYNPTGTALRFRVLCTAPAK
>FUSION-ENST00000463662.5:120584-ENST00000399143.9:143579|2916
REWAGWRVCAER
>ENST00000504926.5|INDEL-101015-T-TCT|5
AAWPVSK
>FUSION-ENST00000463662.5:120584-ENST00000399143.9:143579|4646
VILCKGL
>FUSION-ENST00000463662.5:120584-ENST00000399143.9:143579|1823
AGHCFQSEGPGDIGDFCSVR
>FUSION-ENST00000463662.5:120584-ENST00000399143.9:143579|2573
MEGVCGETMGWMEGVCVQR
>FUSION-ENST00000463662.5:120584-ENST00000399143.9:143579|592
MCVEHCWDPHSYR
>ENST00000232217.6|SNV-26009-A-C|3
QWIEGDTLYLELTCGDQVCR
>FUSION-ENST00000463662.5:120584-ENST00000399143.9:143579|4965
MVMELSSGGAQAGTSRSLEHGG
>FUSION-ENST00000463662.5:120584-ENST00000399143.9:143579|1245
LNGFFTLVVSFHCLPYCFVNF
>FUSION-ENST00000463662.5:120584-ENST00000399143.9:143579|4529
MCVRGTLSMEFIPRLLTK
>FUSION-ENST00000463662.5:120584-ENST00000399143.9:143579|2992
LQVRQVWLKHSLHATQPSFILH
>ENST00000295542.6|SNV-14346-C-T|3
QQKALRHPLADILHR
>FUSION-ENST00000463662.5:120584-ENST00000399143.9:143579|105
DIQLIQHHLLKRPSFLHS
>ENST00000504926.5|INDEL-101015-T-TCT|6
RAAWPVSKLRPIR
>FUSION-ENST00000463662.5:120584-ENST00000399143.9:143579|4818
NGFFPLSLSRFFCHTLDMR
>FUSION-ENST00000463662.5:120584-ENST00000399143.9:143579|163
FSFVKCLIWR
>FUSION-ENST00000463662.5:120584-ENST00000399143.9:143579|4293
SKIRCYGPNYFVAGVSSK
>FUSION-ENST00000463662.5:120584-ENST00000399143.9:143579|4850
SGARDKPGQHGETPSLLK
>FUSION-ENST00000463662.5:120584-ENST00000399143.9:143579|2776
WAGWRVYVCR
>FUSION-ENST00000463662.5:120584-ENST00000399143.9:143579|601
MSGFMWQP
>FUSION-ENST00000463662.5:120584-ENST00000399143.9:143579|3345
DADLCLSKETVISQNIFGTFLSEML
>FUSION-ENST00000463662.5:120584-ENST00000399143.9:143579|4644
QMGSFSPVILSSR
>ENST00000531778.1|SNV-29274-C-T|5
RVSVWPVVFVGGLR
>FUSION-ENST00000463662.5:120584-ENST00000399143.9:143579|1785
MWSAELSLDSNTLILMEHF
>ENST00000542931.6|SNV-4704-G-T|1
VFELGLVAGLCHQEFARPSR
>FUSION-ENST00000463662.5:120584-ENST00000399143.9:143579|59
RAAYGFV
>FUSION-ENST00000463662.5:120584-ENST00000399143.9:143579|2091
TKSIFLRK
>FUSION-ENST00000463662.5:120584-ENST00000399143.9:143579|4730
VAYDKRQN
>FUSION-ENST00000463662.5:120584-ENST00000399143.9:143579|2770
EGVCGERTGWMEGVCVER
>FUSION-ENST00000463662.5:120584-ENST00000399143.9:143579|4687
QVVPWAGSAFRRCR
>ENST00000392357.1|SNV-5644-C-G|4
YASCLKMLDEMKYFSPYVSADMHR
>FUSION-ENST00000463662.5:120584-ENST00000399143.9:143579|2445
MEGVCVQRVWAGWR
>ENST00000619181.4|SNV-4650-G-T|1
VGPFVHLSVMMAAYLCRVR
>FUSION-ENST00000463662.5:120584-ENST00000399143.9:143579|278
AAQISSPSSAKSTGLPHGHR
>ENST00000572221.5|SNV-8467-G-T|1
QPWDPVSQSTRWQSPLRTGQH
>ENST00000315475.7|SNV-19043-A-G|2
LCKCGECEK
>FUSION-ENST00000463662.5:120584-ENST00000399143.9:143579|4795
CANSPEQWALSI
>FUSION-ENST00000463662.5:120584-ENST00000399143.9:143579|55
VNNGINNIHK
>FUSION-ENST00000463662.5:120584-ENST00000399143.9:143579|538
AAGSKNSPILR
>FUSION-ENST00000463662.5:120584-ENST00000399143.9:143579|254
LSTTDNFHTSR
>FUSION-ENST00000463662.5:120584-ENST00000399143.9:143579|793
MGKMEATASK
>ENST00000515333.1|SNV-2984-C-G|5
LQYGTAGFR
>ENST00000379980.8|SNV-149388-G-A|1
QERDELADEITNSASGKSALLDEK
>FUSION-ENST00000463662.5:120584-ENST00000399143.9:143579|2424
GWLDGGYVERGWAGWR
>FUSION-ENST00000463662.5:120584-ENST00000399143.9:143579|1741
QPWASAPLPR
>FUSION-ENST00000463662.5:120584-ENST00000399143.9:143579|2991
VCVCRGGELDGGCVCAER
>FUSION-ENST00000463662.5:120584-ENST00000399143.9:143579|2173
YLTTNHLS
>FUSION-ENST00000463662.5:120584-ENST00000399143.9:143579|3649
MNTVPLRKGGTHPNALYLWLGAGR
>FUSION-ENST00000463662.5:120584-ENST00000399143.9:143579|5002
LMSVCTCLCSHHLECTR
>FUSION-ENST00000463662.5:120584-ENST00000399143.9:143579|4166
VVGVCMGMVVR
>FUSION-ENST00000463662.5:120584-ENST00000399143.9:143579|917
IQIMHNILLSQSLIRSK
>FUSION-ENST00000463662.5:120584-ENST00000399143.9:143579|3233
QTQRHSQQQLGLVMNLGFLK
>FUSION-ENST00000463662.5:120584-ENST00000399143.9:143579|594
QLGIFSFK
>FUSION-ENST00000463662.5:120584-ENST00000399143.9:143579|2255
VPLEWMAQR
>FUSION-ENST00000463662.5:120584-ENST00000399143.9:143579|1162
ILNLVFAPFLLLYYFR
>FUSION-ENST00000463662.5:120584-ENST00000399143.9:143579|3925
MLLPGWCSPGS
>FUSION-ENST00000463662.5:120584-ENST00000399143.9:143579|2220
MQPATWVGVHGRTVR
>FUSION-ENST00000463662.5:120584-ENST00000399143.9:143579|4046
EYSLKNNK
>FUSION-ENST00000463662.5:120584-ENST00000399143.9:143579|5060
NRVHLEGPALL
>FUSION-ENST00000463662.5:120584-ENST00000399143.9:143579|5100
ASETHLSAHTLRGAASVDSR
>FUSION-ENST00000463662.5:120584-ENST00000399143.9:143579|667
EPADFFLK
>FUSION-ENST00000463662.5:120584-ENST00000399143.9:143579|4886
EGALGTVGLRMQSSRYVGWR
>FUSION-ENST00000463662.5:120584-ENST00000399143.9:143579|5281
CLQKLLES
>FUSION-ENST00000463662.5:120584-ENST00000399143.9:143579|656
MGKPGTVSG
>FUSION-ENST00000463662.5:120584-ENST00000399143.9:143579|4853
TDHLRSGAR
>FUSION-ENST00000463662.5:120584-ENST00000399143.9:143579|2456
NCLGSYLLKCLESVVFK
>ENST00000319977.8|INDEL-12751-A-AC|2
DPHGRDAGDGAQVAAGDVPE
>FUSION-ENST00000463662.5:120584-ENST00000399143.9:143579|3749
GVLEQKEVWTGLFNLHSHR
>FUSION-ENST00000463662.5:120584-ENST00000399143.9:143579|177
YVCTHVCMCQAGSTLLECLVCFTPR
>FUSION-ENST00000463662.5:120584-ENST00000399143.9:143579|252
LSTTDNFHTSRSTR
>ENST00000409261.6|SNV-784845-G-T|4
TSPRQTLGTPQRDIGLHTPR
>FUSION-ENST00000463662.5:120584-ENST00000399143.9:143579|4415
MEIVHWGHFGEREENSMK
>FUSION-ENST00000463662.5:120584-ENST00000399143.9:143579|1461
MLKSERILVADLDK
>ENST00000515333.1|SNV-2984-C-G|6
MLQYGTAGFR
>FUSION-ENST00000463662.5:120584-ENST00000399143.9:143579|3742
VFIPSANLCLVIGILR
>FUSION-ENST00000463662.5:120584-ENST00000399143.9:143579|3508
EKQPTEKNWEAK
>FUSION-ENST00000463662.5:120584-ENST00000399143.9:143579|1199
VLKLFIFDMGSRHFCRPEYPACK
>FUSION-ENST00000463662.5:120584-ENST00000399143.9:143579|4402
MMTMTAPIECSCARHGDRR
>ENST00000502294.5|MNV-24741-AT-A|2
RFPFIGEDDNDDGHPLHHL
>FUSION-ENST00000463662.5:120584-ENST00000399143.9:143579|1581
ASPEQNRPADVKIRADTCS
>ENST00000558252.5|SNV-66459-A-G|6
MSVRADER
>FUSION-ENST00000463662.5:120584-ENST00000399143.9:143579|2840
GWMEGVCRER
>FUSION-ENST00000463662.5:120584-ENST00000399143.9:143579|3691
PSFRARAAPEAVR
>FUSION-ENST00000463662.5:120584-ENST00000399143.9:143579|292
GHFLHATGMAR
>FUSION-ENST00000463662.5:120584-ENST00000399143.9:143579|3338
KLLKFDPF
>FUSION-ENST00000463662.5:120584-ENST00000399143.9:143579|3367
AVPWQAQGVKASSPWSIL
>ENST00000359088.9|MNV-14136-CC-C|10
TMPSTHKPSPRPTPPETEER
>FUSION-ENST00000463662.5:120584-ENST00000399143.9:143579|3472
DPAVCQQR
>FUSION-ENST00000463662.5:120584-ENST00000399143.9:143579|2539
EGVCVQRIGWMEGVCR
>ENST00000409762.5|SNV-67095-T-C|2
WLPLSDPDDFSAGAR
>FUSION-ENST00000463662.5:120584-ENST00000399143.9:143579|1481
INQGLCCLPDCFCWLEVR
>FUSION-ENST00000463662.5:120584-ENST00000399143.9:143579|635
QGIVRPLAGLTGATIHAHK
>FUSION-ENST00000463662.5:120584-ENST00000399143.9:143579|339
MVTEVISNVSYT
>FUSION-ENST00000463662.5:120584-ENST00000399143.9:143579|1821
AGHCFQSEGPGDIGDFCSVRGSRR
>ENST00000563304.5|SNV-13697-C-A|11
MALRSIKSIAGR
>FUSION-ENST00000463662.5:120584-ENST00000399143.9:143579|932
MRNCFLRMSK
>FUSION-ENST00000463662.5:120584-ENST00000399143.9:143579|2554
GWMEGVCLER
>FUSION-ENST00000463662.5:120584-ENST00000399143.9:143579|5248
MAHISSWSPGHPDLIFHFHR
>FUSION-ENST00000463662.5:120584-ENST00000399143.9:143579|3446
FGHHCGYLSKN
>FUSION-ENST00000463662.5:120584-ENST00000399143.9:143579|5047
SCLDRTVHTWNRR
>ENST00000634956.1|SNV-152-G-A|1
SKGGKGLGK
>FUSION-ENST00000463662.5:120584-ENST00000399143.9:143579|2645
GWMAGVCAGREWAGWRACV
>FUSION-ENST00000463662.5:120584-ENST00000399143.9:143579|3166
MRLNWEVEPR
>FUSION-ENST00000463662.5:120584-ENST00000399143.9:143579|4227
MARGWRGWGR
>FUSION-ENST00000463662.5:120584-ENST00000399143.9:143579|2374
GVLGTRLECCRPAQGEALICAR
>FUSION-ENST00000463662.5:120584-ENST00000399143.9:143579|3608
LGGGENLSEMDMTDT
>FUSION-ENST00000463662.5:120584-ENST00000399143.9:143579|4837
TPFEGSAILLHHSCSEHSDRLNR
>FUSION-ENST00000463662.5:120584-ENST00000399143.9:143579|203
FLKENRK
>FUSION-ENST00000463662.5:120584-ENST00000399143.9:143579|5229
GLPPSSLTLHPPLHPSLSSA
>FUSION-ENST00000463662.5:120584-ENST00000399143.9:143579|1165
MSCKQCFADF
>FUSION-ENST00000463662.5:120584-ENST00000399143.9:143579|3866
EYWTGCILEAVR
>FUSION-ENST00000463662.5:120584-ENST00000399143.9:143579|1838
MGSEGGESGR
>FUSION-ENST00000463662.5:120584-ENST00000399143.9:143579|3875
GRQSNVTIKNLLKPGAPK
>FUSION-ENST00000463662.5:120584-ENST00000399143.9:143579|4510
MSDVPAWSR
>FUSION-ENST00000463662.5:120584-ENST00000399143.9:143579|4459
PACVSPVK
>FUSION-ENST00000463662.5:120584-ENST00000399143.9:143579|1204
MFAEWSCHPSPGKVLKLFIFDMGSR
>FUSION-ENST00000463662.5:120584-ENST00000399143.9:143579|1927
MCQGPRWR
>FUSION-ENST00000463662.5:120584-ENST00000399143.9:143579|940
GLNCYNLMINLEWMRNCFLRMSK
>FUSION-ENST00000463662.5:120584-ENST00000399143.9:143579|3410
PESFQVAGSGTPSR
>FUSION-ENST00000463662.5:120584-ENST00000399143.9:143579|3989
TVIWMAVVMTVVGYR
>ENST00000565298.5|SNV-28732-C-A|2
FLEPRYGVQGPSCVR
>FUSION-ENST00000463662.5:120584-ENST00000399143.9:143579|457
ALAALCCMLLLHEPGSPR
>FUSION-ENST00000463662.5:120584-ENST00000399143.9:143579|3586
MWSRTMSSDEVAWVILR
>FUSION-ENST00000463662.5:120584-ENST00000399143.9:143579|2975
MDWMEGVCVER
>ENST00000542547.5|SNV-5132-T-C|1
LSSVRYGTVEDLLAFANHISNTAK
>FUSION-ENST00000463662.5:120584-ENST00000399143.9:143579|4352
MVLPCLQVRVTHR
>FUSION-ENST00000463662.5:120584-ENST00000399143.9:143579|3580
NAGNPGHFVPQPWPSQLRSR
>FUSION-ENST00000463662.5:120584-ENST00000399143.9:143579|165
MKCFFMF
>FUSION-ENST00000463662.5:120584-ENST00000399143.9:143579|2594
VCVERIGWMEGVCR
>FUSION-ENST00000463662.5:120584-ENST00000399143.9:143579|490
VSELMSMSPWVLLP
>ENST00000578552.5|SNV-5644-C-G|4
LFLELEPQVRDIMFK
>FUSION-ENST00000463662.5:120584-ENST00000399143.9:143579|431
MITVLHNQLSLHALPAVS
>FUSION-ENST00000463662.5:120584-ENST00000399143.9:143579|323
MYVRYVR
>ENST00000408923.8|SNV-9593-C-T|2
ESGSSRLGSPDATR
>ENST00000425217.5|SNV-413800-C-T|5
KPPRYSDLHISQTLLK
>FUSION-ENST00000463662.5:120584-ENST00000399143.9:143579|4771
GPFTGRPSSGRWPAPASCHR
>FUSION-ENST00000463662.5:120584-ENST00000399143.9:143579|5056
RDCAQGRSCLDR
>ENST00000642090.1|SNV-4510-C-G|1
SHEIQHFFCEVPAVLKLSCSDT
>FUSION-ENST00000463662.5:120584-ENST00000399143.9:143579|4445
ILPLGCGLLSLIYHK
>FUSION-ENST00000463662.5:120584-ENST00000399143.9:143579|1697
SAELSIFRPLCKLHR
>FUSION-ENST00000463662.5:120584-ENST00000399143.9:143579|2259
WPRGEHVCMVPLEWMAQRGP
>FUSION-ENST00000463662.5:120584-ENST00000399143.9:143579|2879
MEGVFVERMGWMEGVCAERGR
>FUSION-ENST00000455162.5:120584-ENST00000399143.9:143579|3
FLVGTQSLKYDNQVTIFDKCIHDNY
>ENST00000559686.3|SNV-7603-C-A|2
LDPLAYLKSLTYLSILR
>ENST00000641399.1|SNV-442186-C-T|4
TKVTWPLR
>FUSION-ENST00000463662.5:120584-ENST00000399143.9:143579|1540
YRDESPEGGR
>ENST00000330714.8|SNV-20483-G-A|1
VPDLTIIDLPGITRVAVDNQPR
>FUSION-ENST00000463662.5:120584-ENST00000399143.9:143579|3506
QFTQSDSDKVAGVPGCR
>FUSION-ENST00000463662.5:120584-ENST00000399143.9:143579|2093
GPLLSQQVRSAPLKWSGTAACAVR
>FUSION-ENST00000463662.5:120584-ENST00000399143.9:143579|3644
GGTHPNALYLWLGAGRH
>FUSION-ENST00000463662.5:120584-ENST00000399143.9:143579|3038
DAQSWMGSVWVQR
>FUSION-ENST00000463662.5:120584-ENST00000399143.9:143579|4769
WPAPASCHRFTVLTFLCQIQR
>FUSION-ENST00000463662.5:120584-ENST00000399143.9:143579|2000
KETGRASPER
>FUSION-ENST00000463662.5:120584-ENST00000399143.9:143579|305
SVFQNVCTVLHSFFTIR
>ENST00000477081.1|SNV-1934-G-A|6
MDIVAADDYR
>FUSION-ENST00000463662.5:120584-ENST00000399143.9:143579|2657
GWMEGVCVCVER
>FUSION-ENST00000463662.5:120584-ENST00000399143.9:143579|428
LLTSHQAVGHALEYGPLFARHR
>ENST00000359088.9|MNV-14136-CC-C|8
RPTRHRR
>FUSION-ENST00000463662.5:120584-ENST00000399143.9:143579|3768
LHFCKQENRK
>ENST00000361518.10|SNV-1278-G-C|1
QDMYQCLVEGCTQKFKTSR
>FUSION-ENST00000463662.5:120584-ENST00000399143.9:143579|2514
LDGGCVQRGSAGWRVCVCR
>ENST00000449742.7|MNV-2777-GGAG-G|1
FSALIEELEKNERPARELLTDIR
>ENST00000354624.6|SNV-7014-G-T|3
GLAKDTNPTAAVKMLPTFFR
>ENST00000508982.1|INDEL-142-G-GA|5
DPEEPEKNR
>FUSION-ENST00000463662.5:120584-ENST00000399143.9:143579|558
MLAPPPAASWPAELVR
>ENST00000264158.13|SNV-110558-G-A|4
LKEIIHQITNVEALIARAR
>ENST00000508163.1|INDEL-4706-T-TT|20
HGILTEQKMIFIPSSIAFFNNIGK
>FUSION-ENST00000463662.5:120584-ENST00000399143.9:143579|1799
MCPPYLQPCR
>FUSION-ENST00000463662.5:120584-ENST00000399143.9:143579|857
PASTRFILQPMDQGVISTFKSYYLR
>FUSION-ENST00000463662.5:120584-ENST00000399143.9:143579|2472
TLNVFVKWLYIIFCLLILKSSR
>ENST00000252087.3|SNV-374-G-T|1
LQLGSEENWR
>FUSION-ENST00000463662.5:120584-ENST00000399143.9:143579|2127
MYSSYRMIAHFVLMCVLITTELNS
>ENST00000460192.5|SNV-15060-A-G|4
EEGDYTTPATLQRGHPCMSLHTGTV
>ENST00000396037.8|SNV-235024-C-T|4
QRFQNLLWFRK
>ENST00000396560.6|SNV-155481-G-A|4
TRNTLPPQKPELKVK
>FUSION-ENST00000463662.5:120584-ENST00000399143.9:143579|2688
VCVCKER
>FUSION-ENST00000463662.5:120584-ENST00000399143.9:143579|4406
MTVKMMTMTAPIECSCARHGDR
>FUSION-ENST00000463662.5:120584-ENST00000399143.9:143579|677
KPWGASLWIERPMERLSPG
>FUSION-ENST00000463662.5:120584-ENST00000399143.9:143579|3700
MSTVFTGFCPFVVLFFQKF
>FUSION-ENST00000463662.5:120584-ENST00000399143.9:143579|1877
SLMPQPFPVTDTK
>FUSION-ENST00000463662.5:120584-ENST00000399143.9:143579|2470
WLYIIFCLLILKSSR
>FUSION-ENST00000463662.5:120584-ENST00000399143.9:143579|5018
IENLHEVK
>FUSION-ENST00000463662.5:120584-ENST00000399143.9:143579|1169
SAFLLLLGVVFSVLCLPVSLRFR
>FUSION-ENST00000463662.5:120584-ENST00000399143.9:143579|4579
NCNIRLAYLPISESPER
>ENST00000301008.5|SNV-1410-C-A|4
MASAPATRAK
>FUSION-ENST00000463662.5:120584-ENST00000399143.9:143579|5055
VHLEGPALL
>ENST00000462812.5|SNV-28246-G-T|5
NRNIQIKLPWR
>FUSION-ENST00000463662.5:120584-ENST00000399143.9:143579|3710
WWCNFFANHQIWFKKLTR
>ENST00000531778.1|SNV-29274-C-T|2
VSVWPVVFVGGLRYEAPR
>ENST00000368482.8|SNV-42677-A-G|1
SLDGDDFWTIPPLTQPFMLEK
>FUSION-ENST00000463662.5:120584-ENST00000399143.9:143579|1496
GVGMVLGFS
>FUSION-ENST00000463662.5:120584-ENST00000399143.9:143579|3168
TWLFPLGMRLNWEVEPR
>FUSION-ENST00000463662.5:120584-ENST00000399143.9:143579|1069
YSVFLYSNNMKSF
>FUSION-ENST00000463662.5:120584-ENST00000399143.9:143579|2308
MGRSGAEVKGLR
>FUSION-ENST00000463662.5:120584-ENST00000399143.9:143579|680
VQIGPTGAFR
>FUSION-ENST00000463662.5:120584-ENST00000399143.9:143579|766
VNRCRNFIVI
>FUSION-ENST00000463662.5:120584-ENST00000399143.9:143579|2207
MDWVPVWPR
>FUSION-ENST00000463662.5:120584-ENST00000399143.9:143579|1411
KCRLVSAVQGLK
>ENST00000368234.7|SNV-93-C-T|4
LRALLGLGLLVAGLRVPR
>ENST00000338909.9|SNV-48937-G-A|2
EGIRIFSK
>FUSION-ENST00000463662.5:120584-ENST00000399143.9:143579|2563
MEGVCVQRGWAGWRVCR
>FUSION-ENST00000463662.5:120584-ENST00000399143.9:143579|3125
AVSACCR
>FUSION-ENST00000463662.5:120584-ENST00000399143.9:143579|3627
MISPKTSDQGIS
>FUSION-ENST00000463662.5:120584-ENST00000399143.9:143579|4546
TTGLQLRRLK
>FUSION-ENST00000463662.5:120584-ENST00000399143.9:143579|1395
HAFSCSSFPCSPQPERR
>ENST00000308611.8|SNV-43947-T-C|4
ENHALASSSLRMDEK
>ENST00000298198.5|INDEL-27506-T-TT|6
LAKLTAAVLLAKDVPVYLFFK
>ENST00000395270.5|SNV-47484-G-A|1
SAIPEQIISSTLSSPSSNTPDPCAK
>FUSION-ENST00000463662.5:120584-ENST00000399143.9:143579|2333
MRAFWWWSPVHHMR
>FUSION-ENST00000463662.5:120584-ENST00000399143.9:143579|1782
MLLVWGGGQPSVVVLR
>FUSION-ENST00000463662.5:120584-ENST00000399143.9:143579|3525
ATAMGHNLWFR
>FUSION-ENST00000463662.5:120584-ENST00000399143.9:143579|1811
DLELGRLELESWLHLSYCILR
>FUSION-ENST00000463662.5:120584-ENST00000399143.9:143579|3060
GWMDSVGR
>FUSION-ENST00000463662.5:120584-ENST00000399143.9:143579|3376
MKIRGLR
>FUSION-ENST00000463662.5:120584-ENST00000399143.9:143579|1960
SFLEHSE
>FUSION-ENST00000463662.5:120584-ENST00000399143.9:143579|1016
IYLSILER
>FUSION-ENST00000463662.5:120584-ENST00000399143.9:143579|1351
CTQSTGELTYQPRFMLSAR
>FUSION-ENST00000463662.5:120584-ENST00000399143.9:143579|1171
AKSAFLLLLGVVFSVLCLPVSLRFR
>FUSION-ENST00000463662.5:120584-ENST00000399143.9:143579|2939
GWMEGVCV
>ENST00000505542.1|SNV-12879-G-T|1
ASAHSNNIDIISFR
>ENST00000262525.6|SNV-3486-A-T|1
THTGVKPYKCPDCGK
>FUSION-ENST00000463662.5:120584-ENST00000399143.9:143579|5166
QLLLRPR
>FUSION-ENST00000463662.5:120584-ENST00000399143.9:143579|1948
SFLERGERAFR
>ENST00000361384.7|INDEL-1520-A-AA|4
TQKKPTRVPK
>FUSION-ENST00000463662.5:120584-ENST00000399143.9:143579|555
GAGAPHQCLEDKR
>ENST00000619719.1|SNV-8756-C-A|2
TLGFHLMSHYANL
>ENST00000490309.1|SNV-848-A-T|1
LLLTLYNPTGTALRFRGK
>FUSION-ENST00000463662.5:120584-ENST00000399143.9:143579|436
DSVSKQTNK
>FUSION-ENST00000463662.5:120584-ENST00000399143.9:143579|3343
ETVISQNIFGTFLSEML
>FUSION-ENST00000463662.5:120584-ENST00000399143.9:143579|954
TTLLKSGQLITL
>ENST00000264198.5|SNV-7236-A-G|3
LKQMQEGFQEHEAQLLSRAKPEDR
>FUSION-ENST00000463662.5:120584-ENST00000399143.9:143579|3901
MAINLGR
>FUSION-ENST00000463662.5:120584-ENST00000399143.9:143579|5119
FSSHCLR
>ENST00000325921.10|SNV-29980-G-A|2
DSAVDKGHPNHSALSLPPGLR
>FUSION-ENST00000463662.5:120584-ENST00000399143.9:143579|2853
EDGLDGGCVCARRGWAGWR
>FUSION-ENST00000463662.5:120584-ENST00000399143.9:143579|3429
KLSFPKTFLELFFQK
>ENST00000487888.5|SNV-19395-C-T|2
IEAVQEFTRTLPVLVWHR
>ENST00000588073.1|INDEL-12751-A-AC|4
MDASVVFKDPHGR
>ENST00000330387.11|SNV-117069-A-G|4
MALPSQHSLREPYTASVVR
>ENST00000575815.5|SNV-24957-G-T|4
MEAKISFPSYSAGRDQEESPDCG
>FUSION-ENST00000463662.5:120584-ENST00000399143.9:143579|3007
ECVCVYRGWTGWRVCV
>FUSION-ENST00000463662.5:120584-ENST00000399143.9:143579|717
MLARAPGLPELVWAGSLGVPVSGLR
>ENST00000456101.6|SNV-17607-C-G|1
LQPGLLEPSELQGLGAVEATAWALK
>ENST00000347785.8|SNV-16439-C-A|1
TPPTTRPPPTTTPEPTAPPR
>FUSION-ENST00000463662.5:120584-ENST00000399143.9:143579|4333
CCPQGWCCPQVQYCPACRCGVAR
>ENST00000341594.9|SNV-413204-G-A|1
VAFNKINSYLMEARYSLSR
>FUSION-ENST00000463662.5:120584-ENST00000399143.9:143579|3449
MFGHHCGYLSK
>FUSION-ENST00000463662.5:120584-ENST00000399143.9:143579|527
IGTFITIR
>FUSION-ENST00000463662.5:120584-ENST00000399143.9:143579|1956
AGAPESGFIPTPTVSWLLRAAR
>FUSION-ENST00000463662.5:120584-ENST00000399143.9:143579|2593
VCVERIGWMEGVCREDR
>FUSION-ENST00000463662.5:120584-ENST00000399143.9:143579|1910
SFLERGERAWCCSWV
>FUSION-ENST00000463662.5:120584-ENST00000399143.9:143579|3141
ADLLVMTPSLTHRLKSAWHIVGTEK
>FUSION-ENST00000463662.5:120584-ENST00000399143.9:143579|3098
PRAGWAVCGCREDR
>FUSION-ENST00000463662.5:120584-ENST00000399143.9:143579|4685
CRLERVGGQGLP
>FUSION-ENST00000463662.5:120584-ENST00000399143.9:143579|3699
STVFTGFCPFVVLFFQK
>FUSION-ENST00000463662.5:120584-ENST00000399143.9:143579|2357
LVGWQRTWENAHGCRR
>ENST00000476846.5|SNV-336781-G-A|9
DRITEAER
>ENST00000361384.7|INDEL-1520-A-AA|3
KPTRVPK
>FUSION-ENST00000463662.5:120584-ENST00000399143.9:143579|3767
QENRKFR
>ENST00000441068.6|SNV-52858-G-A|2
EIDKSLTMR
>ENST00000372544.6|SNV-270-A-T|4
RAGSLGPRSWIQK
>ENST00000408957.6|SNV-1871-T-A|1
DSWEEVKLST
>FUSION-ENST00000463662.5:120584-ENST00000399143.9:143579|129
VTEFGIRKSWLK
>FUSION-ENST00000463662.5:120584-ENST00000399143.9:143579|3704
RKMSTVFTGFCPFVVLFFQK
>ENST00000489332.1|SNV-6054-G-A|6
LSHVDHNGK
>FUSION-ENST00000463662.5:120584-ENST00000399143.9:143579|2089
SAPLKWSGTAACAVRR
>FUSION-ENST00000463662.5:120584-ENST00000399143.9:143579|4960
ELSSGGAQAGTSRSLEHGG
>FUSION-ENST00000463662.5:120584-ENST00000399143.9:143579|2724
MEGVCVERGWAGWRCVWR
>FUSION-ENST00000463662.5:120584-ENST00000399143.9:143579|1503
KIFWSEGC
>FUSION-ENST00000463662.5:120584-ENST00000399143.9:143579|1708
AVGAKGWGSWPSPDSSK
>FUSION-ENST00000463662.5:120584-ENST00000399143.9:143579|3813
MVGETGVSR
>FUSION-ENST00000463662.5:120584-ENST00000399143.9:143579|1748
AHQSTHPARSRR
>FUSION-ENST00000463662.5:120584-ENST00000399143.9:143579|3733
SLTKPTVIGIFLPREE
>FUSION-ENST00000463662.5:120584-ENST00000399143.9:143579|4998
SVCTCLCSHHLECTRACLCSHHSR
>ENST00000358369.8|SNV-33313-C-T|1
SQLAEVCAFFKHQIVQYLR
>FUSION-ENST00000463662.5:120584-ENST00000399143.9:143579|856
FILQPMDQGVISTFK
>FUSION-ENST00000463662.5:120584-ENST00000399143.9:143579|803
EETQILVTMGSSYHR
>FUSION-ENST00000463662.5:120584-ENST00000399143.9:143579|1444
FKLGETSREAGPVFPGPLTR
>FUSION-ENST00000463662.5:120584-ENST00000399143.9:143579|1454
ATSFARSLEPFPSAGAVRVVSELAR
>FUSION-ENST00000463662.5:120584-ENST00000399143.9:143579|4477
GQRTLCCTQDADTFLKHAGLCVSG
>FUSION-ENST00000463662.5:120584-ENST00000399143.9:143579|1078
MLLFIFNMKSEIKYSVFLYSNNMK
>FUSION-ENST00000463662.5:120584-ENST00000399143.9:143579|4810
MRKHEAAVNR
>FUSION-ENST00000463662.5:120584-ENST00000399143.9:143579|51
VRYFVIEFVAILLGR
>FUSION-ENST00000463662.5:120584-ENST00000399143.9:143579|3146
YSIIHESQLSEMADLLVMTPSLTHR
>FUSION-ENST00000463662.5:120584-ENST00000399143.9:143579|3893
RMPHVLRFK
>ENST00000257017.5|SNV-12387-C-A|3
FRKSMVEHYYSNVHAVVFVYDVTK
>FUSION-ENST00000463662.5:120584-ENST00000399143.9:143579|191
MDCGERGE
>FUSION-ENST00000463662.5:120584-ENST00000399143.9:143579|4286
IRCYGPNYFVAGVSSK
>FUSION-ENST00000463662.5:120584-ENST00000399143.9:143579|4695
MLHKQVVPWAGSAFR
>ENST00000216832.9|SNV-5344-G-A|4
IKFAEQINKMEARPR
>FUSION-ENST00000463662.5:120584-ENST00000399143.9:143579|1148
MNIYAPE
>ENST00000443049.1|SNV-493-A-G|2
APESSRR
>FUSION-ENST00000463662.5:120584-ENST00000399143.9:143579|4242
MAAVPLGGAERSR
>FUSION-ENST00000463662.5:120584-ENST00000399143.9:143579|295
MPLSMGHFLHATGMAR
>FUSION-ENST00000463662.5:120584-ENST00000399143.9:143579|613
SVASLGLSFLICEMK
>FUSION-ENST00000463662.5:120584-ENST00000399143.9:143579|4976
SVYTPASAHTI
>FUSION-ENST00000463662.5:120584-ENST00000399143.9:143579|3909
NAASVAIGRADR
>FUSION-ENST00000463662.5:120584-ENST00000399143.9:143579|3997
VVWTEVVK
>FUSION-ENST00000463662.5:120584-ENST00000399143.9:143579|2495
MGWMEGVCVWRGWAGWR
>ENST00000325921.10|SNV-29980-G-A|1
GHPNHSALSLPPGLR
>ENST00000441068.6|SNV-52858-G-A|7
GLKTLPSQSEMMAEISKAQK
>FUSION-ENST00000463662.5:120584-ENST00000399143.9:143579|880
MDRLTLSLGANGVVDF
>FUSION-ENST00000463662.5:120584-ENST00000399143.9:143579|2628
EGMCIERGWLDGGCV
>FUSION-ENST00000463662.5:120584-ENST00000399143.9:143579|1666
VGQVKIRIFGIFHIVT
>ENST00000370759.4|SNV-66701-C-A|1
LVFHAQLANGSATGR
>ENST00000344922.10|MNV-32715-GA-G|2
FWMTQLK
>FUSION-ENST00000463662.5:120584-ENST00000399143.9:143579|1789
LEPLCPAVFPFLFFPSLTSGAR
>FUSION-ENST00000463662.5:120584-ENST00000399143.9:143579|480
MYHILENC
>FUSION-ENST00000463662.5:120584-ENST00000399143.9:143579|3399
VLARRLFDR
>FUSION-ENST00000463662.5:120584-ENST00000399143.9:143579|1313
LKAGSPGSCR
>ENST00000524189.6|SNV-82960-G-T|1
TVAATNMNEESIRSHAVFK
>FUSION-ENST00000463662.5:120584-ENST00000399143.9:143579|1657
MHQVGGSDEGTQER
>FUSION-ENST00000463662.5:120584-ENST00000399143.9:143579|3656
MYILNSKYR
>ENST00000298198.5|INDEL-27506-T-TT|2
CDDYCLSQPQGR
>ENST00000477136.5|SNV-12824-G-A|2
MIPGPKPSIASSSLS
>ENST00000507065.5|SNV-25291-G-C|3
ISKSEDR
>FUSION-ENST00000463662.5:120584-ENST00000399143.9:143579|3877
SQTSRGRQSNVTIK
>FUSION-ENST00000463662.5:120584-ENST00000399143.9:143579|4979
GTLSISK
>FUSION-ENST00000463662.5:120584-ENST00000399143.9:143579|2984
GWAGWRVCVCRER
>FUSION-ENST00000463662.5:120584-ENST00000399143.9:143579|4369
ESDKETSEDWSLGPNSTTRGGSLGR
>ENST00000528298.5|SNV-5883-C-T|2
QNYKFLGSSRS
>FUSION-ENST00000463662.5:120584-ENST00000399143.9:143579|4568
MKTLMFLHFRNVCR
>FUSION-ENST00000463662.5:120584-ENST00000399143.9:143579|5164
SRAPPAFQAVVTAAPASIVIIHCR
>ENST00000370010.6|SNV-101556-A-T|1
SENGLQNESLSSTLHTDGLSKIR
>FUSION-ENST00000463662.5:120584-ENST00000399143.9:143579|1828
TLPESPR
>FUSION-ENST00000463662.5:120584-ENST00000399143.9:143579|3067
EDRLDGGCVCVGRMGWMDSVGR
>FUSION-ENST00000463662.5:120584-ENST00000399143.9:143579|4343
RGGVAPR
>FUSION-ENST00000463662.5:120584-ENST00000399143.9:143579|4307
LLLRHRFCK
>FUSION-ENST00000463662.5:120584-ENST00000399143.9:143579|4247
ALPPGFSPR
>FUSION-ENST00000463662.5:120584-ENST00000399143.9:143579|3722
LALDITIYVCHLPNPQLLAFSYLER
>ENST00000358369.8|SNV-33313-C-T|2
SQLAEVCAFFK
>FUSION-ENST00000463662.5:120584-ENST00000399143.9:143579|2106
MEALSVCADTCNLMAISAG
>FUSION-ENST00000463662.5:120584-ENST00000399143.9:143579|2662
EGVWREDGLDGGCVCR
>ENST00000443353.5|SNV-3377-C-T|3
FLWQELPVR
>FUSION-ENST00000463662.5:120584-ENST00000399143.9:143579|1092
MCFGVILLRAYKFR
>FUSION-ENST00000463662.5:120584-ENST00000399143.9:143579|1471
MTTGGGAGGTGCLCSDL
>FUSION-ENST00000463662.5:120584-ENST00000399143.9:143579|4799
GSSPFLCLASSVTPWT
>FUSION-ENST00000463662.5:120584-ENST00000399143.9:143579|1752
AVPWATELPPPAGSAPR
>ENST00000396037.8|SNV-235024-C-T|1
FQNLLWFRKTFVDNMK
>ENST00000347785.8|SNV-16439-C-A|3
NDMCHSLGLTCLEPQKK
>FUSION-ENST00000463662.5:120584-ENST00000399143.9:143579|2738
GWAGWKVCVCREDGLDGGCVWR
>FUSION-ENST00000463662.5:120584-ENST00000399143.9:143579|4884
QSSRYVGWR
>FUSION-ENST00000463662.5:120584-ENST00000399143.9:143579|3451
MVGLSIHRYQR
>ENST00000368802.8|SNV-109565-G-A|5
NYLSSIGKLSK
>FUSION-ENST00000463662.5:120584-ENST00000399143.9:143579|686
MGTACWPQA
>FUSION-ENST00000463662.5:120584-ENST00000399143.9:143579|1413
AGERRDGPR
>FUSION-ENST00000463662.5:120584-ENST00000399143.9:143579|587
MGASSLVLFTFHFICL
>ENST00000572221.5|SNV-8467-G-T|13
MMGMQPWDPVSQSTRWQSPLRTGQH
>ENST00000177694.2|SNV-11847-A-T|2
LGPASWFRPMR
>ENST00000582909.1|MNV-43569-GC-G|1
APSSGPVGPVCWSGSPS
>FUSION-ENST00000463662.5:120584-ENST00000399143.9:143579|4971
MSVHMPASAHTTS
>FUSION-ENST00000463662.5:120584-ENST00000399143.9:143579|2236
MGEVSGACR
>FUSION-ENST00000463662.5:120584-ENST00000399143.9:143579|2885
GWMEGVFVERMGWMEGVCAER
>FUSION-ENST00000463662.5:120584-ENST00000399143.9:143579|4131
MVVMVVVGAVDGDGGDGGGR
>FUSION-ENST00000463662.5:120584-ENST00000399143.9:143579|2745
EDSLDGGCVER
>FUSION-ENST00000463662.5:120584-ENST00000399143.9:143579|4262
MRSRHSVLHPACEAHSRPSAR
>FUSION-ENST00000463662.5:120584-ENST00000399143.9:143579|1285
MVAGLLTTLEEQSCRKTAAK
>FUSION-ENST00000463662.5:120584-ENST00000399143.9:143579|1651
MSMLFPP
>ENST00000430295.5|SNV-48912-C-T|1
CIHLSSCLVQTGNIGRSAPRLSER
>FUSION-ENST00000463662.5:120584-ENST00000399143.9:143579|4076
VVVGGVYGDGGEDGGRGCVWGWW
>FUSION-ENST00000463662.5:120584-ENST00000399143.9:143579|4902
ETKVGRLLEPR
>FUSION-ENST00000463662.5:120584-ENST00000399143.9:143579|3271
MRTPILNV
>FUSION-ENST00000463662.5:120584-ENST00000399143.9:143579|2595
GSAGWRVCVERIGWMEGVCR
>FUSION-ENST00000463662.5:120584-ENST00000399143.9:143579|3285
MICPLKQKANLIQGLSFPK
>ENST00000284601.4|SNV-196018-G-A|2
SLSPSSSAESSVKGDFYCNEKYSSR
>ENST00000513973.6|SNV-2984-C-G|2
YSALHAKPNGLMLQYGTAGFR
>FUSION-ENST00000463662.5:120584-ENST00000399143.9:143579|1687
VLGLDWSLCAQQFSLFFSSPL
>ENST00000216832.9|SNV-5344-G-A|7
MNALFEGRRIK
>FUSION-ENST00000463662.5:120584-ENST00000399143.9:143579|2499
EGVCLNISSRTQVK
>FUSION-ENST00000463662.5:120584-ENST00000399143.9:143579|351
MLVKGYK
>FUSION-ENST00000463662.5:120584-ENST00000399143.9:143579|2822
MEGVCVQR
>FUSION-ENST00000463662.5:120584-ENST00000399143.9:143579|1827
SWSPGKVCSLPVAAAGIGSQLGR
>FUSION-ENST00000463662.5:120584-ENST00000399143.9:143579|5178
VLQGMAFLHPGYSR
>FUSION-ENST00000463662.5:120584-ENST00000399143.9:143579|1350
MGLPVMGLLGQTWPSICLIFR
>FUSION-ENST00000463662.5:120584-ENST00000399143.9:143579|2837
ERMGWMEGVCVQGEDGLDGGR
>FUSION-ENST00000463662.5:120584-ENST00000399143.9:143579|128
MFKNSMLNLIFK
>FUSION-ENST00000463662.5:120584-ENST00000399143.9:143579|3553
SGCRRLAGLWLLLIFGVVFLCLGK
>FUSION-ENST00000463662.5:120584-ENST00000399143.9:143579|241
LFVFFCMIQLFFLPFKESLLVPRLR
>FUSION-ENST00000463662.5:120584-ENST00000399143.9:143579|2861
AGWRVCVCR
>FUSION-ENST00000463662.5:120584-ENST00000399143.9:143579|3628
LCVVYGPTVIS
>ENST00000242108.9|SNV-1511-T-A|2
VNINTATPAQHMSVR
>FUSION-ENST00000463662.5:120584-ENST00000399143.9:143579|4435
RERNQDMISR
>FUSION-ENST00000463662.5:120584-ENST00000399143.9:143579|3359
QGSLRNLMQTQR
>ENST00000482153.1|SNV-1278-G-C|6
MYQCLVEGCTQK
>FUSION-ENST00000463662.5:120584-ENST00000399143.9:143579|5139
CFANILVLCSFCP
>FUSION-ENST00000463662.5:120584-ENST00000399143.9:143579|1133
MVISKNRVHLS
>FUSION-ENST00000463662.5:120584-ENST00000399143.9:143579|1430
VKPEMPPR
>FUSION-ENST00000463662.5:120584-ENST00000399143.9:143579|265
SSIIRTQRHGQSCLSK
>FUSION-ENST00000463662.5:120584-ENST00000399143.9:143579|3996
VVWTEVVKTVIWMAVVMTVVGYR
>ENST00000327475.11|SNV-67701-C-T|2
NLDILSSPDGKAVIR
>ENST00000455756.6|SNV-18245-G-T|4
VHERKCWAVR
>FUSION-ENST00000463662.5:120584-ENST00000399143.9:143579|514
MVQMEHCSALRRK
>FUSION-ENST00000463662.5:120584-ENST00000399143.9:143579|308
FNCKSVFQNVCTVLHSFFTIR
>FUSION-ENST00000463662.5:120584-ENST00000399143.9:143579|3630
MLIYYLC
>ENST00000481806.1|SNV-14652-C-T|3
QRTEGTTRVK
>ENST00000274853.8|SNV-2640-C-T|1
ESQEQSLV
>FUSION-ENST00000463662.5:120584-ENST00000399143.9:143579|46
LVDIEIARASSPVSDTFSIVT
>FUSION-ENST00000463662.5:120584-ENST00000399143.9:143579|1043
HASWRIMFSSSFV
>ENST00000505020.1|SNV-235415-G-A|2
CVPAIIKETCNPAPQKP
>ENST00000651204.1|SNV-2984-C-G|2
KPNGLMLQYGTAGFR
>FUSION-ENST00000463662.5:120584-ENST00000399143.9:143579|2491
GWMEGVCVWRGWAGWRVCVER
>ENST00000281589.4|MNV-1801-TGCTGCTGCTGCTGCA-T|2
VANTSTQTVGPRPAAATPAVR
>FUSION-ENST00000463662.5:120584-ENST00000399143.9:143579|4892
MVKEGALGTVGLR
>FUSION-ENST00000463662.5:120584-ENST00000399143.9:143579|3573
SVGSWEDHLCGFTAACPR
>FUSION-ENST00000463662.5:120584-ENST00000399143.9:143579|5134
MHYHIWLIFKKISSR
>FUSION-ENST00000463662.5:120584-ENST00000399143.9:143579|1786
HGEFWPVCRGVNVVHHFWA
>FUSION-ENST00000463662.5:120584-ENST00000399143.9:143579|3978
MTVVGYRCWGRVAGDGGDM
>FUSION-ENST00000463662.5:120584-ENST00000399143.9:143579|4156
GMVVMVVVGGVDGDGGDGGGR
>FUSION-ENST00000463662.5:120584-ENST00000399143.9:143579|296
LSIFSGAC
>FUSION-ENST00000463662.5:120584-ENST00000399143.9:143579|2827
VCREDGLDGGCVCR
>FUSION-ENST00000463662.5:120584-ENST00000399143.9:143579|1234
MVAIFSCNLYNNLLECIVFGS
>FUSION-ENST00000463662.5:120584-ENST00000399143.9:143579|1736
MSVHWQSGFKVK
>FUSION-ENST00000463662.5:120584-ENST00000399143.9:143579|4511
GLCGDFHC
>ENST00000529213.1|SNV-158600-G-T|2
MVSETSTAGTASTLEANPGPKIIK
>FUSION-ENST00000463662.5:120584-ENST00000399143.9:143579|508
MEHCSALRRK
>FUSION-ENST00000463662.5:120584-ENST00000399143.9:143579|2924
EGVCVQGEDGLDGGCVK
>FUSION-ENST00000463662.5:120584-ENST00000399143.9:143579|2360
MVIHNFLFTDFEKFK
>FUSION-ENST00000463662.5:120584-ENST00000399143.9:143579|773
QLRQGQRDLLPLVVPSACASGPA
>FUSION-ENST00000463662.5:120584-ENST00000399143.9:143579|4297
RLNILNTFLLSVFRSK
>FUSION-ENST00000463662.5:120584-ENST00000399143.9:143579|1570
FVSTQLCEPDLEYRKTR
>ENST00000478109.1|SNV-15180-T-G|5
GGLAMACHDSFLK
>FUSION-ENST00000463662.5:120584-ENST00000399143.9:143579|4770
WPAPASCHR
>FUSION-ENST00000463662.5:120584-ENST00000399143.9:143579|4499
LSPKLQAPTI
>ENST00000512288.5|SNV-127774-T-G|3
NHCLTNPALRSLPVVNTALLQEER
>ENST00000483771.5|SNV-27932-G-T|6
VCRGIWHCLSPQK
>FUSION-ENST00000463662.5:120584-ENST00000399143.9:143579|1814
SRPHVYTGAVCVHVIHRQAR
>ENST00000257017.5|SNV-12387-C-A|2
KSMVEHYYSNVHAVVFVYDVTK
>FUSION-ENST00000463662.5:120584-ENST00000399143.9:143579|317
LHSCVHVSGR
>ENST00000487078.5|SNV-12824-G-A|2
AQTLHRLFVFK
>FUSION-ENST00000463662.5:120584-ENST00000399143.9:143579|1080
MLLFIFNMKSEIK
>FUSION-ENST00000463662.5:120584-ENST00000399143.9:143579|884
IIDEGGTLQNTK
>FUSION-ENST00000463662.5:120584-ENST00000399143.9:143579|5259
LYVVGSSR
>FUSION-ENST00000435721.5:120584-ENST00000399143.9:143579|5
GVLTTCYNRSK
>FUSION-ENST00000463662.5:120584-ENST00000399143.9:143579|2321
LWHGGCMALGRSLRLR
>FUSION-ENST00000463662.5:120584-ENST00000399143.9:143579|1833
DSRCGLCLLHVPGGLAGKSWSPGK
>FUSION-ENST00000463662.5:120584-ENST00000399143.9:143579|4456
MPACVSPVKVSFPFSVQMLKD
>FUSION-ENST00000463662.5:120584-ENST00000399143.9:143579|276
STGLPHGHR
>ENST00000559327.1|SNV-32644-A-T|1
GDHPCLLPTSMRNQTAPHPSGFGGK
>FUSION-ENST00000463662.5:120584-ENST00000399143.9:143579|4171
VGVGVGVVMMVVVMVVGVCMGMVVR
>FUSION-ENST00000463662.5:120584-ENST00000399143.9:143579|4035
CKMMWQR
>FUSION-ENST00000463662.5:120584-ENST00000399143.9:143579|1961
MSFLEHSE
>ENST00000572221.5|SNV-8467-G-T|14
MMGMQPWDPVSQSTRWQSPLR
>FUSION-ENST00000463662.5:120584-ENST00000399143.9:143579|2598
VYVCRGSAGWR
>FUSION-ENST00000463662.5:120584-ENST00000399143.9:143579|4530
CVRGTLSMEFIPR
>FUSION-ENST00000463662.5:120584-ENST00000399143.9:143579|2559
EDGLDGGCVFGERMGWMEGVCGER
>ENST00000449742.7|MNV-2777-GGAG-G|2
FSALIEELEKNERPAR
>FUSION-ENST00000463662.5:120584-ENST00000399143.9:143579|1802
GLLCLWVASGPISMCPAYVQPWR
>FUSION-ENST00000463662.5:120584-ENST00000399143.9:143579|3611
NSQYIFSSL
>FUSION-ENST00000463662.5:120584-ENST00000399143.9:143579|4339
GQVAGELK
>FUSION-ENST00000463662.5:120584-ENST00000399143.9:143579|2604
EEGCMEGVCE
>FUSION-ENST00000463662.5:120584-ENST00000399143.9:143579|888
NCHCHSILQ
>FUSION-ENST00000463662.5:120584-ENST00000399143.9:143579|1557
MALCGWGWVWCLGSPRGPRR
>FUSION-ENST00000463662.5:120584-ENST00000399143.9:143579|4058
MVVVGGVDGGWW
>FUSION-ENST00000463662.5:120584-ENST00000399143.9:143579|450
MVAAPVIPATQEAEAGESLEPGRRR
>FUSION-ENST00000463662.5:120584-ENST00000399143.9:143579|4670
MGSVGVPAGAVNHVPR
>FUSION-ENST00000463662.5:120584-ENST00000399143.9:143579|4087
VEGSWVWWRGWEWGWW
>ENST00000511206.5|SNV-19133-G-T|2
SWLETSEGFAVIKEAFDSTSR
>FUSION-ENST00000463662.5:120584-ENST00000399143.9:143579|4032
MWQRLIN
>ENST00000430295.5|SNV-48912-C-T|3
CIHLSSCLVQTGNIGR
>FUSION-ENST00000463662.5:120584-ENST00000399143.9:143579|2689
CGKRMGWMEVCVER
>FUSION-ENST00000463662.5:120584-ENST00000399143.9:143579|2723
EGVCVERGWAGWRCVWR
>ENST00000578279.1|SNV-5644-C-G|1
YASCLKMLDEMKVGPAWGR
>FUSION-ENST00000463662.5:120584-ENST00000399143.9:143579|3448
FGHHCGYLSK
>FUSION-ENST00000463662.5:120584-ENST00000399143.9:143579|554
MQSVHGAIPK
>FUSION-ENST00000463662.5:120584-ENST00000399143.9:143579|2620
MWREDGLDGGCVER
>FUSION-ENST00000463662.5:120584-ENST00000399143.9:143579|2906
EDGLDGGCVCRERR
>FUSION-ENST00000463662.5:120584-ENST00000399143.9:143579|62
MEFFFFKP
>FUSION-ENST00000463662.5:120584-ENST00000399143.9:143579|5142
EQHSCLTR
>FUSION-ENST00000463662.5:120584-ENST00000399143.9:143579|2562
EGVCVQRGWAGWRVCR
>FUSION-ENST00000463662.5:120584-ENST00000399143.9:143579|2149
HVIIFCVLHITRHNYASTILR
>FUSION-ENST00000463662.5:120584-ENST00000399143.9:143579|2184
MCSLLKTNGCR
>FUSION-ENST00000463662.5:120584-ENST00000399143.9:143579|8
CSRVEDAEGIGIR
>FUSION-ENST00000463662.5:120584-ENST00000399143.9:143579|4716
QLSFLGPVVALSPWEPERGSALAGH
>FUSION-ENST00000463662.5:120584-ENST00000399143.9:143579|1213
CGAAWVETGVGPRGWRQVR
>FUSION-ENST00000463662.5:120584-ENST00000399143.9:143579|1716
GSAGLIEVCGAVFFVFSTQKAGK
>FUSION-ENST00000463662.5:120584-ENST00000399143.9:143579|1916
QPYLQQTRATGR
>ENST00000570001.5|MNV-23771-AAAG-A|6
MESSYPEIFQAHSR
>ENST00000511232.5|SNV-6978-C-G|4
APWNPNLSLAKANWLPSGCGERK
>FUSION-ENST00000463662.5:120584-ENST00000399143.9:143579|2121
IAHFVLMCVLITTELNS
>FUSION-ENST00000463662.5:120584-ENST00000399143.9:143579|722
ACCAQRVQR
>FUSION-ENST00000463662.5:120584-ENST00000399143.9:143579|268
MARSSIIRTQR
>FUSION-ENST00000463662.5:120584-ENST00000399143.9:143579|2923
MEGVCVQGEDGLDGGCVKR
>FUSION-ENST00000463662.5:120584-ENST00000399143.9:143579|2953
EGVCVQGEEGLDGGCVCAER
>ENST00000563304.5|SNV-13697-C-A|7
MPVFQAK
>ENST00000357444.10|SNV-234621-C-T|3
WHSNLGARPKGLFTLVKSGVPEALR
>ENST00000374708.8|SNV-5804-A-T|1
ERPQNQQPHSAQRSPQQQPSR
>ENST00000576972.5|SNV-8467-G-T|10
MAGMQPWDPVSQSTRWQSPLR
>ENST00000314425.9|SNV-6054-G-A|3
VYPCVWCKTLCKNFEMLSHVDHNGK
>FUSION-ENST00000463662.5:120584-ENST00000399143.9:143579|2007
DCSFCHFCRHLR
>FUSION-ENST00000463662.5:120584-ENST00000399143.9:143579|4418
KTFCILF
>FUSION-ENST00000463662.5:120584-ENST00000399143.9:143579|4896
SSRPVWATREDAVTR
>FUSION-ENST00000463662.5:120584-ENST00000399143.9:143579|1232
EAWEHRVGWGPEMGVLVQP
>FUSION-ENST00000463662.5:120584-ENST00000399143.9:143579|3450
VGLSIHRYQR
>FUSION-ENST00000463662.5:120584-ENST00000399143.9:143579|198
NPSLLQH
>FUSION-ENST00000463662.5:120584-ENST00000399143.9:143579|1198
CGAAWVER
>FUSION-ENST00000463662.5:120584-ENST00000399143.9:143579|4261
RSRHSVLHPACEAHSRPSAR
>FUSION-ENST00000463662.5:120584-ENST00000399143.9:143579|4265
MRHGSGIVGHFFEADSCVVSCVPH
>ENST00000641877.1|SNV-35910-T-C|5
LDLLLEKTKELQKPIEADISK
>ENST00000538060.1|SNV-179-A-G|2
HQPVGWQPK
>ENST00000368234.7|SNV-93-C-T|7
MSRLRALLGLGLLVAGLR
>FUSION-ENST00000463662.5:120584-ENST00000399143.9:143579|774
MQLRQGQRDLLPLVVPSACASGPA
>FUSION-ENST00000463662.5:120584-ENST00000399143.9:143579|1779
GAFAAWTLLGCPCPRR
>FUSION-ENST00000463662.5:120584-ENST00000399143.9:143579|1460
LKSERILVADLDK
>FUSION-ENST00000463662.5:120584-ENST00000399143.9:143579|4938
VGRPVIQGSPG
>FUSION-ENST00000463662.5:120584-ENST00000399143.9:143579|806
TKPAISVPVFQKEGISSR
>ENST00000493220.5|SNV-132622-G-A|1
QNRNKQQS
>FUSION-ENST00000463662.5:120584-ENST00000399143.9:143579|4080
VVMVVVGGVYGDGGEDGGR
>FUSION-ENST00000463662.5:120584-ENST00000399143.9:143579|4931
MCFPSEVVCCDRCEHGCLDLEV
>ENST00000645571.1|SNV-91481-C-G|1
TVGINFWNEN
>FUSION-ENST00000463662.5:120584-ENST00000399143.9:143579|2285
MQLCHERKSRPHLIGPGPPHAWTHR
>FUSION-ENST00000463662.5:120584-ENST00000399143.9:143579|4828
RLSQKINEMT
>FUSION-ENST00000463662.5:120584-ENST00000399143.9:143579|2158
RYALCLDKTIF
>FUSION-ENST00000463662.5:120584-ENST00000399143.9:143579|40
FFYVLTQYIIFLCSSLVIN
>FUSION-ENST00000463662.5:120584-ENST00000399143.9:143579|2863
GWAGWRVCVQR
>FUSION-ENST00000463662.5:120584-ENST00000399143.9:143579|1530
LLAKLQLIGSR
>FUSION-ENST00000463662.5:120584-ENST00000399143.9:143579|1720
EHKKGSAGLIEVCGAVFFVFSTQK
>FUSION-ENST00000463662.5:120584-ENST00000399143.9:143579|4602
KFYNFYHPERLSSSVTR
>ENST00000455756.6|SNV-18245-G-T|3
KCWAVREQYGIQR
>FUSION-ENST00000463662.5:120584-ENST00000399143.9:143579|95
MQVESLSTKWLF
>FUSION-ENST00000463662.5:120584-ENST00000399143.9:143579|4039
MMENKCK
>FUSION-ENST00000463662.5:120584-ENST00000399143.9:143579|4728
ICFLFPLPLVWLPEDKDR
>FUSION-ENST00000463662.5:120584-ENST00000399143.9:143579|4654
SRGWGPALAFTVPHVAR
>FUSION-ENST00000463662.5:120584-ENST00000399143.9:143579|3385
QVALRRDCWEPSPGFLGSNDEGTVR
>FUSION-ENST00000463662.5:120584-ENST00000399143.9:143579|1212
GWRQVRGR
>ENST00000463562.1|SNV-17875-G-C|3
LWCPGLCIRSCCATTSSNR
>FUSION-ENST00000463662.5:120584-ENST00000399143.9:143579|633
MPPSLHFALIISLSH
>FUSION-ENST00000463662.5:120584-ENST00000399143.9:143579|4486
GGEKSWNPSASSSSACLK
>ENST00000392357.1|SNV-5644-C-G|1
HHVQILRVQVRLMSQDAGR
>FUSION-ENST00000463662.5:120584-ENST00000399143.9:143579|3134
LKSAWHIVGTEK
>FUSION-ENST00000463662.5:120584-ENST00000399143.9:143579|2930
CAGRGGAGWRVCVCR
>FUSION-ENST00000463662.5:120584-ENST00000399143.9:143579|2016
MAPRIPWSLSSVLGLPLPFSHR
>ENST00000557461.2|SNV-2600-G-A|7
AMLTFLHEPTVLFNLK
>ENST00000330387.11|SNV-117069-A-G|3
MALPSQHSLREPYTASVVRSR
>FUSION-ENST00000463662.5:120584-ENST00000399143.9:143579|3022
MEGVCVERMGWMECVCVYRGWTGWR
>FUSION-ENST00000463662.5:120584-ENST00000399143.9:143579|2490
MEGVCVWR
>FUSION-ENST00000463662.5:120584-ENST00000399143.9:143579|4849
SGARDKPGQHGETPSLLKIQK
>ENST00000411826.1|SNV-285722-G-A|4
IHPEVDPSVITKLHK
>FUSION-ENST00000463662.5:120584-ENST00000399143.9:143579|1569
KTRECGVHSSHEGK
>FUSION-ENST00000463662.5:120584-ENST00000399143.9:143579|4214
MTSSNLSYLLR
>ENST00000234396.10|SNV-27317-T-G|2
GFPGYMDTDLATIYERAGR
>FUSION-ENST00000463662.5:120584-ENST00000399143.9:143579|2627
MCIERGWLDGGCV
>FUSION-ENST00000463662.5:120584-ENST00000399143.9:143579|3814
LELHAPGDWSSPPTSGAPE
>FUSION-ENST00000463662.5:120584-ENST00000399143.9:143579|1881
AFWSVVNALSRLW
>FUSION-ENST00000463662.5:120584-ENST00000399143.9:143579|2315
LRLIPHK
>FUSION-ENST00000463662.5:120584-ENST00000399143.9:143579|4605
MKFYNFYHPER
>FUSION-ENST00000463662.5:120584-ENST00000399143.9:143579|3090
NIYDLALYR
>FUSION-ENST00000463662.5:120584-ENST00000399143.9:143579|214
MGDQHSSVAR
>FUSION-ENST00000463662.5:120584-ENST00000399143.9:143579|3229
MNLGFLK
>ENST00000336078.8|SNV-118969-T-C|3
ETTDATNEEETEIK
>ENST00000357084.7|SNV-290-C-G|2
STEECLAYFGVSETTGLTPDQVK
>FUSION-ENST00000463662.5:120584-ENST00000399143.9:143579|740
WKQSRLNR
>FUSION-ENST00000463662.5:120584-ENST00000399143.9:143579|2841
GWMEGVCR
>FUSION-ENST00000463662.5:120584-ENST00000399143.9:143579|1506
MCTLTGFL
>FUSION-ENST00000463662.5:120584-ENST00000399143.9:143579|3032
MGSVWVQRGQAGWTVCVQRGNNLCV
>FUSION-ENST00000463662.5:120584-ENST00000399143.9:143579|3756
IYFLPSNYFP
>ENST00000465354.5|SNV-15060-A-G|3
RDRMMWWFYQEVIWAHR
>ENST00000504926.5|SNV-101015-T-C|1
NEGPANGLSESQESRMASIKAEADK
>FUSION-ENST00000463662.5:120584-ENST00000399143.9:143579|2188
TRTQTGLGLTASSCATCCDIAMVMR
>FUSION-ENST00000463662.5:120584-ENST00000399143.9:143579|2913
EWAGWRVCAERGWAGWR
>FUSION-ENST00000463662.5:120584-ENST00000399143.9:143579|875
ELLTFKLKPMLIYHSEKPRPLK
>FUSION-ENST00000463662.5:120584-ENST00000399143.9:143579|3051
TGWMEGVCVDGMGWMEVCMCVER
>FUSION-ENST00000463662.5:120584-ENST00000399143.9:143579|3792
IMQNYFLK
>FUSION-ENST00000463662.5:120584-ENST00000399143.9:143579|718
VWEPSGL
>ENST00000467936.5|SNV-124655-G-A|6
HSAYHLDSIYRK
>FUSION-ENST00000463662.5:120584-ENST00000399143.9:143579|2277
MGEVCGPVVR
>FUSION-ENST00000463662.5:120584-ENST00000399143.9:143579|3329
NHLFHSSGWPLRFLTILRTVP
>FUSION-ENST00000463662.5:120584-ENST00000399143.9:143579|3959
MLLTVGR
>FUSION-ENST00000463662.5:120584-ENST00000399143.9:143579|3371
ALSDLVTWPGR
>FUSION-ENST00000463662.5:120584-ENST00000399143.9:143579|672
MIECGCCFCLCLR
>FUSION-ENST00000463662.5:120584-ENST00000399143.9:143579|4278
CGDRGVAR
>FUSION-ENST00000463662.5:120584-ENST00000399143.9:143579|501
MNLEVLSGINPAQRVR
>ENST00000485893.5|SNV-29041-G-C|2
MDEWPNTASLGL
>ENST00000465039.5|SNV-110260-G-A|7
GNLYHDTCFTCAACSQKLR
>FUSION-ENST00000463662.5:120584-ENST00000399143.9:143579|2017
LVQSGEQGMAPR
>FUSION-ENST00000463662.5:120584-ENST00000399143.9:143579|3316
HLGDQIV
>FUSION-ENST00000463662.5:120584-ENST00000399143.9:143579|174
NTNSINCLHSPLPVELPWPALWSR
>FUSION-ENST00000463662.5:120584-ENST00000399143.9:143579|5194
RCACCYSTIV
>FUSION-ENST00000463662.5:120584-ENST00000399143.9:143579|4268
WPLLCAR
>FUSION-ENST00000463662.5:120584-ENST00000399143.9:143579|1453
SLEPFPSAGAVR
>ENST00000254090.9|SNV-52858-G-A|2
AQKEIDKR
>FUSION-ENST00000463662.5:120584-ENST00000399143.9:143579|2528
GWMEGVCVQRGWAGWRVCV
>FUSION-ENST00000463662.5:120584-ENST00000399143.9:143579|4669
GSVGVPAGAVNHVPR
>FUSION-ENST00000463662.5:120584-ENST00000399143.9:143579|246
QGCLSPA
>FUSION-ENST00000463662.5:120584-ENST00000399143.9:143579|4164
VVGVCMGMVVRMVVGVCMGMVVR
>FUSION-ENST00000463662.5:120584-ENST00000399143.9:143579|5287
KVLHAQRSHDIVSR
>ENST00000405223.6|SNV-89149-A-G|6
MKIMKPVDEVCYPHIILSLSIPKAK
>FUSION-ENST00000463662.5:120584-ENST00000399143.9:143579|1388
MFAAVRAPSR
>FUSION-ENST00000463662.5:120584-ENST00000399143.9:143579|2988
GGELDGGCVCAER
>ENST00000542547.5|SNV-5132-T-C|3
SLLLSGQEVPR
>ENST00000478436.1|SNV-84407-A-G|1
MGCPIYG
>FUSION-ENST00000463662.5:120584-ENST00000399143.9:143579|2653
MEGVCVCVERMGWMAGVCAGR
>FUSION-ENST00000463662.5:120584-ENST00000399143.9:143579|3393
MRCSAFWPPDPCFRSEKPR
>FUSION-ENST00000463662.5:120584-ENST00000399143.9:143579|4270
YFGFRVWNGV
>ENST00000505020.1|SNV-235415-G-A|4
CVPAIIK
>FUSION-ENST00000463662.5:120584-ENST00000399143.9:143579|3336
MAVSYGSNY
>FUSION-ENST00000463662.5:120584-ENST00000399143.9:143579|2145
CASYSAPGSILGLGAASG
>FUSION-ENST00000463662.5:120584-ENST00000399143.9:143579|2060
MLSVETGSPGK
>FUSION-ENST00000463662.5:120584-ENST00000399143.9:143579|2611
EGVQREEGCMEGVCE
>FUSION-ENST00000463662.5:120584-ENST00000399143.9:143579|4583
MSSWCQICRR
>FUSION-ENST00000463662.5:120584-ENST00000399143.9:143579|3863
EVPSWGLK
>FUSION-ENST00000463662.5:120584-ENST00000399143.9:143579|1229
MQLFPNLLFSLGGF
>ENST00000261978.9|SNV-61245-C-T|2
LLPPAAPRPR
>FUSION-ENST00000463662.5:120584-ENST00000399143.9:143579|3306
MWPWTCR
>FUSION-ENST00000463662.5:120584-ENST00000399143.9:143579|144
IRLPWPPK
>ENST00000325643.6|SNV-5253-G-T|1
TGDQGHRSKGPR
>FUSION-ENST00000463662.5:120584-ENST00000399143.9:143579|1672
VPPCLLAQCYLAAR
>FUSION-ENST00000463662.5:120584-ENST00000399143.9:143579|2040
SMGNVNWVLLTHPTGFK
>FUSION-ENST00000463662.5:120584-ENST00000399143.9:143579|2233
GEVSGACRAHGLFCTSIL
>FUSION-ENST00000463662.5:120584-ENST00000399143.9:143579|1518
ICAFISISFIILK
>FUSION-ENST00000463662.5:120584-ENST00000399143.9:143579|825
VLLFIRVLGSFPGEQR
>FUSION-ENST00000463662.5:120584-ENST00000399143.9:143579|404
LYFVVNHCWPCPTLCR
>ENST00000409261.6|SNV-784845-G-T|2
DIGLHTPR
>FUSION-ENST00000463662.5:120584-ENST00000399143.9:143579|418
PSPELIDL
>ENST00000361384.7|INDEL-1520-A-AA|5
TQKKPTR
>FUSION-ENST00000463662.5:120584-ENST00000399143.9:143579|1058
IRKPNSLLADNGENFSGLDR
>FUSION-ENST00000463662.5:120584-ENST00000399143.9:143579|3760
FQNQVSR
>FUSION-ENST00000463662.5:120584-ENST00000399143.9:143579|2753
MEGVCVQRGWAGWRVCV
>FUSION-ENST00000463662.5:120584-ENST00000399143.9:143579|285
SSQSAFPPCSPSR
>FUSION-ENST00000463662.5:120584-ENST00000399143.9:143579|7
MCSRVEDAEGIGIRQPR
>FUSION-ENST00000463662.5:120584-ENST00000399143.9:143579|3181
MEPLHSSLDDRTR
>FUSION-ENST00000463662.5:120584-ENST00000399143.9:143579|58
MCVCCLQNAGHTVLC
>FUSION-ENST00000463662.5:120584-ENST00000399143.9:143579|4784
YPARTGLQGCVQTVLSSGL
>FUSION-ENST00000463662.5:120584-ENST00000399143.9:143579|4717
QLSFLGPVVALSPWEPER
>FUSION-ENST00000463662.5:120584-ENST00000399143.9:143579|3160
LNWEVEPRSSTLLKLVELR
>FUSION-ENST00000463662.5:120584-ENST00000399143.9:143579|72
MRDRISEWNIAQCA
>FUSION-ENST00000463662.5:120584-ENST00000399143.9:143579|3238
PSAEPQAESLGQ
>ENST00000400365.3|SNV-713-T-A|2
QASCGSLLCRPTCSR
>FUSION-ENST00000463662.5:120584-ENST00000399143.9:143579|2866
EDGLDGGCVERGWAGWR
>FUSION-ENST00000463662.5:120584-ENST00000399143.9:143579|3684
EIFEKYCSALFWSLVSGENLVIQFE
>FUSION-ENST00000463662.5:120584-ENST00000399143.9:143579|3772
TTNYCIFENHIFLGRDHLESV
>FUSION-ENST00000463662.5:120584-ENST00000399143.9:143579|846
NTCLKAVVATDSDSSDGSWHSK
>FUSION-ENST00000463662.5:120584-ENST00000399143.9:143579|1300
MAAADGAGCR
>FUSION-ENST00000463662.5:120584-ENST00000399143.9:143579|2660
EGVWREDGLDGGCVCRER
>FUSION-ENST00000463662.5:120584-ENST00000399143.9:143579|3520
LAWPLGACRLMGRQTQSK
>FUSION-ENST00000463662.5:120584-ENST00000399143.9:143579|78
SQILITLGKLR
>ENST00000489332.1|SNV-6054-G-A|2
MWIIMARPACSVPCAVPLLTK
>FUSION-ENST00000463662.5:120584-ENST00000399143.9:143579|458
ALAAPCHLLGR
>FUSION-ENST00000463662.5:120584-ENST00000399143.9:143579|2583
MEGVCREDRLDGGCVCVGR
>FUSION-ENST00000463662.5:120584-ENST00000399143.9:143579|4969
MPASAHTTS
>FUSION-ENST00000463662.5:120584-ENST00000399143.9:143579|3774
YKTTNYCIFENHIFLGRDHLESV
>FUSION-ENST00000463662.5:120584-ENST00000399143.9:143579|375
SRAASPQPDLAVVPSWPK
>ENST00000260753.8|SNV-61197-C-T|2
HPGCTTPVTVKIPKAWK
>ENST00000578279.1|SNV-5644-C-G|10
SETSCSNSTSPSTPHVSR
>FUSION-ENST00000463662.5:120584-ENST00000399143.9:143579|4619
SIVDLCPEATRRK
>FUSION-ENST00000463662.5:120584-ENST00000399143.9:143579|3284
ICPLKQKANLIQGLSFPK
>FUSION-ENST00000463662.5:120584-ENST00000399143.9:143579|3066
LDGGCVCVGR
>ENST00000469721.3|SNV-674068-G-T|4
MSSITGWHNETSSGNLESCAQAR
>FUSION-ENST00000463662.5:120584-ENST00000399143.9:143579|4085
MGMVVMVVVGAVDGDGGDGGGR
>FUSION-ENST00000463662.5:120584-ENST00000399143.9:143579|4309
MLLLRHR
>FUSION-ENST00000463662.5:120584-ENST00000399143.9:143579|2171
AYPKFMAK
>FUSION-ENST00000463662.5:120584-ENST00000399143.9:143579|2484
TQVKARSR
>FUSION-ENST00000463662.5:120584-ENST00000399143.9:143579|4553
FSLIYWLWRQGHLARTPR
>FUSION-ENST00000463662.5:120584-ENST00000399143.9:143579|4857
SDSHLLSQHYGRPRRTDHLR
>FUSION-ENST00000463662.5:120584-ENST00000399143.9:143579|3851
GTDVAAGHSMCR
>FUSION-ENST00000463662.5:120584-ENST00000399143.9:143579|4699
AASCILR
>FUSION-ENST00000463662.5:120584-ENST00000399143.9:143579|4916
MFGPGGLSSR
>FUSION-ENST00000463662.5:120584-ENST00000399143.9:143579|916
IQIMHNILLSQSLIRSKTLTLYSMK
>FUSION-ENST00000463662.5:120584-ENST00000399143.9:143579|4036
ENKCKMMWQR
>FUSION-ENST00000463662.5:120584-ENST00000399143.9:143579|1378
VGAEIRPTAGSAWQGPPLMPRAP
>ENST00000513243.5|MNV-12393-TGGTGAGGAGACTGAATCATGGGTCCCTGAGGGCCAGGGCTTGGGAGGTAGAGAGTTGGGGGCCTTGACCTGTTACATGCCTGCTTTTTACTCA-T|4
KGHFDPAKCR
>ENST00000526139.1|SNV-690-C-T|1
YQLFCLGIDSSCCGGNKKSR
>FUSION-ENST00000463662.5:120584-ENST00000399143.9:143579|2725
GWMEGVCVERGWAGWRCVWR
>FUSION-ENST00000463662.5:120584-ENST00000399143.9:143579|2553
GWMEGVCLERGWAGWR
>FUSION-ENST00000463662.5:120584-ENST00000399143.9:143579|2671
VYVCREYGLDGGCVCVCVER
>FUSION-ENST00000463662.5:120584-ENST00000399143.9:143579|365
ILKSQKQSR
>FUSION-ENST00000463662.5:120584-ENST00000399143.9:143579|4854
RTDHLRSGAR
>FUSION-ENST00000463662.5:120584-ENST00000399143.9:143579|2498
MEGVCLNISSRTQVKAR
>ENST00000254657.8|SNV-36432-A-G|4
TAPGLRNTSGMDSPWKK
>FUSION-ENST00000463662.5:120584-ENST00000399143.9:143579|2479
MYLLNGYT
>FUSION-ENST00000463662.5:120584-ENST00000399143.9:143579|2289
TLLSSPGSPWGMQLCHERK
>FUSION-ENST00000463662.5:120584-ENST00000399143.9:143579|4407
TVKMMTMTAPIECSCAR
>ENST00000621518.4|SNV-294735-T-A|5
VNLIKQDDGGSPIRHNLVR
>FUSION-ENST00000463662.5:120584-ENST00000399143.9:143579|1214
CGAAWVETGVGPRGWR
>FUSION-ENST00000463662.5:120584-ENST00000399143.9:143579|3222
MFEAFWPH
>FUSION-ENST00000463662.5:120584-ENST00000399143.9:143579|1009
MLNVPCLVSVNGTIKPG
>ENST00000476846.5|SNV-336781-G-A|1
VHGPDHRSRAAR
>FUSION-ENST00000463662.5:120584-ENST00000399143.9:143579|1076
MKSEIKYSVFLYSNNMK
>FUSION-ENST00000463662.5:120584-ENST00000399143.9:143579|4766
MNVDMLQSR
>FUSION-ENST00000463662.5:120584-ENST00000399143.9:143579|4404
MMTMTAPIECSCAR
>ENST00000405223.6|SNV-89149-A-G|5
KIMKPVDEVCYPHIILSLSIPKAK
>FUSION-ENST00000463662.5:120584-ENST00000399143.9:143579|3994
GAPMTYGQRVCSASADVAPR
>FUSION-ENST00000463662.5:120584-ENST00000399143.9:143579|2816
MCAERMGWMEGV
>FUSION-ENST00000463662.5:120584-ENST00000399143.9:143579|2400
MCAEDRLDGGCV
>FUSION-ENST00000463662.5:120584-ENST00000399143.9:143579|2684
ERMGWMEGV
>FUSION-ENST00000463662.5:120584-ENST00000399143.9:143579|2683
MGWMEVCVER
>FUSION-ENST00000463662.5:120584-ENST00000399143.9:143579|1996
ASPERSRK
>FUSION-ENST00000463662.5:120584-ENST00000399143.9:143579|5185
TGRPQETHNHSGG
>FUSION-ENST00000463662.5:120584-ENST00000399143.9:143579|829
MESTPGEDAVNTVEIIT
>FUSION-ENST00000463662.5:120584-ENST00000399143.9:143579|3805
MPLPSICSK
>ENST00000575815.5|SNV-24956-G-T|4
MEAKISFPSYSAGRDQEESPDLG
>FUSION-ENST00000463662.5:120584-ENST00000399143.9:143579|5154
FQEFYFIPAIAELR
>ENST00000559327.1|SNV-32644-A-T|3
HQTCLSRGDHPCLLPTSMR
>FUSION-ENST00000463662.5:120584-ENST00000399143.9:143579|361
AFDGLCTHIMCLR
>ENST00000462159.1|SNV-25527-A-T|2
MEQKELQDVGQSLR
>FUSION-ENST00000463662.5:120584-ENST00000399143.9:143579|889
GWFTRLEERGHLHSVR
>FUSION-ENST00000463662.5:120584-ENST00000399143.9:143579|3113
TRLALNWK
>FUSION-ENST00000463662.5:120584-ENST00000399143.9:143579|2860
AGWRVCVCREDGLDGGCAER
>FUSION-ENST00000463662.5:120584-ENST00000399143.9:143579|3677
VGLLHEHCATEEGR
>FUSION-ENST00000463662.5:120584-ENST00000399143.9:143579|3294
MGISAGYSVKVNSMICPLK
>FUSION-ENST00000463662.5:120584-ENST00000399143.9:143579|1682
RQQLPPQLGLQSEEIGVAPPPAR
>FUSION-ENST00000463662.5:120584-ENST00000399143.9:143579|1045
EKLQQVLQICLRSLMK
>FUSION-ENST00000463662.5:120584-ENST00000399143.9:143579|4518
LGRPQSVLDEEDHRIAT
>ENST00000263321.6|SNV-690-C-T|1
DIDFAHEVPAFLPWHRLFLLR
>FUSION-ENST00000463662.5:120584-ENST00000399143.9:143579|417
MATGMSAGR
>FUSION-ENST00000463662.5:120584-ENST00000399143.9:143579|1297
HPALCGGPRVLGAAGK
>FUSION-ENST00000463662.5:120584-ENST00000399143.9:143579|4609
AGLGGNLRNSLPSSVK
>FUSION-ENST00000463662.5:120584-ENST00000399143.9:143579|488
SMSPWVLLP
>FUSION-ENST00000463662.5:120584-ENST00000399143.9:143579|2842
MGWMEGVCRER
>FUSION-ENST00000463662.5:120584-ENST00000399143.9:143579|4266
EMRHGSGIVGHFFEADSCVVSCVPH
>FUSION-ENST00000463662.5:120584-ENST00000399143.9:143579|1633
ERTLQWLFPGQRSCR
>FUSION-ENST00000463662.5:120584-ENST00000399143.9:143579|3500
KGECGAGRMR
>ENST00000644253.1|SNV-277627-G-T|2
KGAGRLR
>ENST00000307441.13|SNV-44709-C-T|3
SYQCNACGK
>FUSION-ENST00000463662.5:120584-ENST00000399143.9:143579|3579
SRQTTSPR
>FUSION-ENST00000463662.5:120584-ENST00000399143.9:143579|3849
GTDVAAGHSMCRVMDR
>FUSION-ENST00000463662.5:120584-ENST00000399143.9:143579|1007
MLFSCLLAQDSFCSLWIK
>ENST00000475930.1|SNV-19412-G-T|2
KEASHFIFSSITIL
>FUSION-ENST00000463662.5:120584-ENST00000399143.9:143579|491
AAGCVLNTVGIHTATEILR
>ENST00000335500.8|SNV-102160-C-G|4
EALSLQYKSLIALDWPR
>FUSION-ENST00000463662.5:120584-ENST00000399143.9:143579|258
MVLCCRWHGLLQNPGTTW
>FUSION-ENST00000463662.5:120584-ENST00000399143.9:143579|659
IFGCAVLSVQHAHMME
>FUSION-ENST00000463662.5:120584-ENST00000399143.9:143579|3868
GPVEALPHPAVIP
>FUSION-ENST00000463662.5:120584-ENST00000399143.9:143579|1449
VVSELARAPLPLEQVRFK
>FUSION-ENST00000463662.5:120584-ENST00000399143.9:143579|1344
LIFKNYLLK
>ENST00000539839.1|SNV-860-T-C|1
AGPAQVLPDYGAVQPQVAR
>FUSION-ENST00000463662.5:120584-ENST00000399143.9:143579|4604
KFYNFYHPER
>FUSION-ENST00000463662.5:120584-ENST00000399143.9:143579|5291
GRHMTEKI
>FUSION-ENST00000463662.5:120584-ENST00000399143.9:143579|4891
VKEGALGTVGLR
>FUSION-ENST00000463662.5:120584-ENST00000399143.9:143579|5076
GDAAMEKGPLRR
>FUSION-ENST00000463662.5:120584-ENST00000399143.9:143579|4864
LDGEGQRPHLQQGCC
>FUSION-ENST00000463662.5:120584-ENST00000399143.9:143579|298
SSYCTSLPILAIVGLF
>FUSION-ENST00000463662.5:120584-ENST00000399143.9:143579|3099
MPRAGWAVCGCREDR
>FUSION-ENST00000463662.5:120584-ENST00000399143.9:143579|955
FQPKAEVDQEPGLAHQLAKL
>ENST00000333027.7|SNV-124028-C-T|1
NADDEYLVQSVAKACASDSRSSGSK
>FUSION-ENST00000463662.5:120584-ENST00000399143.9:143579|4592
ETKNMNR
>FUSION-ENST00000463662.5:120584-ENST00000399143.9:143579|3918
WNIGQGVFWRQ
>FUSION-ENST00000463662.5:120584-ENST00000399143.9:143579|794
METQKEK
>FUSION-ENST00000463662.5:120584-ENST00000399143.9:143579|952
AEVDQEPGLAHQLAKL
>ENST00000619719.1|SNV-8756-C-A|3
RTLGFHLMSHYANL
>FUSION-ENST00000463662.5:120584-ENST00000399143.9:143579|867
LIYHSEKPRPLKNDAKCTLPSLCK
>FUSION-ENST00000463662.5:120584-ENST00000399143.9:143579|4842
MAYPPPPEGPALP
>ENST00000436022.2|SNV-37230-A-G|1
VLLSTLDAFR
>FUSION-ENST00000463662.5:120584-ENST00000399143.9:143579|798
GSSYHRR
>ENST00000359120.9|SNV-119580-G-T|1
STAVPGTLGQGSLRKGR
>FUSION-ENST00000463662.5:120584-ENST00000399143.9:143579|4484
IGFWNPSL
>ENST00000262995.8|INDEL-101346-C-CT|1
LSTFTCPICFS
>FUSION-ENST00000463662.5:120584-ENST00000399143.9:143579|2140
MFLGVSSSMPAVGESLRDLGR
>ENST00000325643.6|SNV-5253-G-T|6
GEAHRRPRTGDQGHR
>FUSION-ENST00000463662.5:120584-ENST00000399143.9:143579|1911
MSFLERGERAWCCSWV
>FUSION-ENST00000463662.5:120584-ENST00000399143.9:143579|1143
QRIIFRSFLI
>FUSION-ENST00000463662.5:120584-ENST00000399143.9:143579|4667
GSVGVPAGAVNHVPRGSELSR
>ENST00000359486.7|SNV-130124-G-C|6
VNEKTVR
>FUSION-ENST00000463662.5:120584-ENST00000399143.9:143579|3049
EGVCVDGMGWMEVCMCVER
>FUSION-ENST00000463662.5:120584-ENST00000399143.9:143579|3246
MTTDKMGPGEAIDVI
>FUSION-ENST00000463662.5:120584-ENST00000399143.9:143579|1991
RVACVLEDLQASREAGLGNSTPASR
>ENST00000502294.5|MNV-24741-AT-A|3
RRFPFIGEDDNDDGHPLHHL
>FUSION-ENST00000463662.5:120584-ENST00000399143.9:143579|1163
MILNLVFAPFLLLYYFR
>FUSION-ENST00000463662.5:120584-ENST00000399143.9:143579|1328
CCVSHLL
>FUSION-ENST00000463662.5:120584-ENST00000399143.9:143579|1936
RYEGGLRFGRPPG
>FUSION-ENST00000463662.5:120584-ENST00000399143.9:143579|187
MAFRKMAVGPFGYR
>FUSION-ENST00000463662.5:120584-ENST00000399143.9:143579|4597
MDVLMVSDLS
>FUSION-ENST00000463662.5:120584-ENST00000399143.9:143579|4819
NGFFPLSLSR
>FUSION-ENST00000463662.5:120584-ENST00000399143.9:143579|1066
MSLEVPLVRLLEVNSHGFK
>FUSION-ENST00000463662.5:120584-ENST00000399143.9:143579|4788
LGRQRSCR
>FUSION-ENST00000463662.5:120584-ENST00000399143.9:143579|1588
PCQWPLMGVKERASPEQNRPADVK
>FUSION-ENST00000463662.5:120584-ENST00000399143.9:143579|2120
MCVLITTELNS
>FUSION-ENST00000463662.5:120584-ENST00000399143.9:143579|5240
AAWHVAECGYAPPASGRLGVR
>ENST00000296498.3|SNV-17467-C-A|1
EIWQGGVCPQK
>ENST00000481407.5|INDEL-28032-A-AA|3
MYSEDKPLSSESLSESEYIEEEKNK
>FUSION-ENST00000463662.5:120584-ENST00000399143.9:143579|426
DGQSSAGSPAS
>ENST00000478109.1|SNV-15180-T-G|3
GGLAMACHDSFLKAVPSQK
>FUSION-ENST00000463662.5:120584-ENST00000399143.9:143579|3247
HWNAFLWGVSLLTVVG
>ENST00000441068.6|SNV-52859-A-G|2
AQGEIDKSLTMR
>ENST00000465039.5|SNV-110260-G-A|1
THASPVQLAARS
>FUSION-ENST00000463662.5:120584-ENST00000399143.9:143579|1463
AGQARPTSGVGSREEGR
>FUSION-ENST00000463662.5:120584-ENST00000399143.9:143579|3392
RCSAFWPPDPCFRSEKPR
>ENST00000429976.5|SNV-112477-C-T|2
EYIHFLFENESACNR
>ENST00000478569.1|SNV-163394-A-T|9
MLQPRCGFWPWKITEV
>FUSION-ENST00000463662.5:120584-ENST00000399143.9:143579|968
GISLTLNQKLEMIKLSEEGK
>FUSION-ENST00000463662.5:120584-ENST00000399143.9:143579|277
AAQISSPSSAKSTGLPHGHRHECR
>FUSION-ENST00000463662.5:120584-ENST00000399143.9:143579|4394
TAPIECSCAR
>ENST00000569715.5|MNV-23771-AAAG-A|2
RTEEENGKLISGDIPGPLQGR
>ENST00000650792.2|SNV-124655-G-A|3
LPSGQYLQK
>ENST00000512288.5|SNV-127774-T-G|5
NCYLSQYSYQLYHRNHCLTNPALR
>FUSION-ENST00000463662.5:120584-ENST00000399143.9:143579|1642
RLIPGSVYLS
>FUSION-ENST00000463662.5:120584-ENST00000399143.9:143579|988
MLYLLQIEGLR
>ENST00000531778.1|SNV-29274-C-T|1
VSVWPVVFVGGLRYEAPRVNGAGK
>FUSION-ENST00000463662.5:120584-ENST00000399143.9:143579|3778
NHFWNLKR
>ENST00000216832.9|SNV-5344-G-A|2
FAEQINKMEARPR
>ENST00000569326.2|SNV-6613-G-C|4
LTWCTAVRPSSLAK
>ENST00000223054.8|SNV-848-A-T|2
LLLTLYNPTGTALRFR
>ENST00000462812.5|SNV-28246-G-T|3
NIQIKLPWRLHQK
>FUSION-ENST00000463662.5:120584-ENST00000399143.9:143579|2687
VCVCKERMGWMEGV
>FUSION-ENST00000463662.5:120584-ENST00000399143.9:143579|1109
MESLFHKR
>FUSION-ENST00000463662.5:120584-ENST00000399143.9:143579|1106
ESLFHKRGMSVK
>FUSION-ENST00000463662.5:120584-ENST00000399143.9:143579|219
MQWVHVMFCGLPRSVWTIL
>FUSION-ENST00000463662.5:120584-ENST00000399143.9:143579|4798
DSRDVCK
>FUSION-ENST00000463662.5:120584-ENST00000399143.9:143579|2346
ELFRFIFVKVFGVCGVQIATIPFN
>ENST00000476846.5|SNV-336781-G-A|3
VHGPDHRSR
>FUSION-ENST00000463662.5:120584-ENST00000399143.9:143579|4591
LSSSVTR
>FUSION-ENST00000463662.5:120584-ENST00000399143.9:143579|1922
GGEGNPVR
>FUSION-ENST00000463662.5:120584-ENST00000399143.9:143579|1147
MLPINRQR
>FUSION-ENST00000463662.5:120584-ENST00000399143.9:143579|3645
GGTHPNALYLWLGAGR
>FUSION-ENST00000463662.5:120584-ENST00000399143.9:143579|4414
EIVHWGHFGEREENSMK
>FUSION-ENST00000463662.5:120584-ENST00000399143.9:143579|4257
APSRSLMKM
>FUSION-ENST00000463662.5:120584-ENST00000399143.9:143579|2122
MIAHFVLMCVLITTELNS
>FUSION-ENST00000463662.5:120584-ENST00000399143.9:143579|4606
KGMDVLMVSDLS
>FUSION-ENST00000463662.5:120584-ENST00000399143.9:143579|4590
LSSSVTRFFFFK
>FUSION-ENST00000463662.5:120584-ENST00000399143.9:143579|208
RMVSHLLSSLG
>ENST00000283351.9|SNV-44782-A-T|2
WFSGCKVPEK
>FUSION-ENST00000463662.5:120584-ENST00000399143.9:143579|503
MNLEVLSGINPAQR
>FUSION-ENST00000463662.5:120584-ENST00000399143.9:143579|775
QLRQGQR
>FUSION-ENST00000463662.5:120584-ENST00000399143.9:143579|1841
MRPTYFFLLA
>FUSION-ENST00000463662.5:120584-ENST00000399143.9:143579|4593
FYNFYHPERLSSSVTRFFFFK
>ENST00000372544.6|SNV-270-A-T|5
RAGSLGPR
>FUSION-ENST00000463662.5:120584-ENST00000399143.9:143579|3023
EGVCVERMGWMECVCVYR
>FUSION-ENST00000463662.5:120584-ENST00000399143.9:143579|821
VLGSFPGEQRQCSCAK
>FUSION-ENST00000463662.5:120584-ENST00000399143.9:143579|3968
QFAGEQQQKMLCGHR
>ENST00000216832.9|SNV-5344-G-A|3
FAEQINK
>FUSION-ENST00000463662.5:120584-ENST00000399143.9:143579|4572
MESLQIWNEIL
>FUSION-ENST00000463662.5:120584-ENST00000399143.9:143579|1659
MFMHQVGGSDEGTQERKCR
>ENST00000443049.1|SNV-493-A-G|3
VRAPESSRR
>FUSION-ENST00000463662.5:120584-ENST00000399143.9:143579|5181
QACFLAVRWDHPQLLPAVSGL
>FUSION-ENST00000463662.5:120584-ENST00000399143.9:143579|661
LDDQTTRIFGCAVLSVQHAHMME
>FUSION-ENST00000463662.5:120584-ENST00000399143.9:143579|2317
ALGRSLRLR
>FUSION-ENST00000463662.5:120584-ENST00000399143.9:143579|5094
QGTSDRLPSITDRDL
>FUSION-ENST00000463662.5:120584-ENST00000399143.9:143579|4729
ICFLFPLPLVWLPEDK
>FUSION-ENST00000463662.5:120584-ENST00000399143.9:143579|3945
MLVTLWSWKDSLYEEKPSTVK
>ENST00000559686.3|SNV-7603-C-A|3
LDPLAYLK
>FUSION-ENST00000463662.5:120584-ENST00000399143.9:143579|3797
MGLACSCPLTPIK
>ENST00000480050.1|SNV-24477-C-A|2
DGIDPAPTWSERHQPTAWHGFIGLI
>ENST00000389005.6|SNV-24957-G-T|5
KRALIVDDVGLTSYK
>ENST00000327475.11|SNV-67701-C-T|3
NLDILSSPDGK
>FUSION-ENST00000463662.5:120584-ENST00000399143.9:143579|4911
FGPGGLSSRERCQHMSFPR
>FUSION-ENST00000463662.5:120584-ENST00000399143.9:143579|3010
MECVCVYRGWTGWR
>FUSION-ENST00000463662.5:120584-ENST00000399143.9:143579|2155
MSSKCSAPSIV
>FUSION-ENST00000463662.5:120584-ENST00000399143.9:143579|4430
NQDMISRELSFGAHSRELSLGR
>ENST00000524111.5|SNV-22448-C-T|5
TADQLLEFFK
>ENST00000642920.2|SNV-240207-C-T|5
HQRIVTTPTEVARNTYNLYSYPTK
>FUSION-ENST00000463662.5:120584-ENST00000399143.9:143579|2153
CSAPSIV
>ENST00000295542.6|SNV-14346-C-T|2
ALRHPLADILHR
>ENST00000260753.8|SNV-61197-C-T|1
IPKAWKR
>FUSION-ENST00000463662.5:120584-ENST00000399143.9:143579|5257
AVPCTHAR
>ENST00000652073.1|SNV-27932-G-T|1
GIWHCLSPQKREK
>FUSION-ENST00000463662.5:120584-ENST00000399143.9:143579|4458
MPACVSPVKVSFPFSVQMLK
>FUSION-ENST00000463662.5:120584-ENST00000399143.9:143579|2348
RAQAWASVCPER
>FUSION-ENST00000463662.5:120584-ENST00000399143.9:143579|1435
EAGPVFPGPLTRGPSCSSCQGVAR
>FUSION-ENST00000463662.5:120584-ENST00000399143.9:143579|61
EFFFFKP
>FUSION-ENST00000463662.5:120584-ENST00000399143.9:143579|4288
MFSSCWFLSRRMEM
>FUSION-ENST00000463662.5:120584-ENST00000399143.9:143579|4124
GLIERVSVACELGER
>FUSION-ENST00000463662.5:120584-ENST00000399143.9:143579|2971
MLFSQCPTRLFLLWSPDTC
>FUSION-ENST00000463662.5:120584-ENST00000399143.9:143579|3675
MEASLWRLL
>FUSION-ENST00000463662.5:120584-ENST00000399143.9:143579|4917
QTHVLPV
>FUSION-ENST00000463662.5:120584-ENST00000399143.9:143579|1098
MILDSSIFICSVNFCFMCFGVILLR
>FUSION-ENST00000463662.5:120584-ENST00000399143.9:143579|5206
ATHLQTTRSYCHK
>FUSION-ENST00000463662.5:120584-ENST00000399143.9:143579|933
MRNCFLR
>FUSION-ENST00000463662.5:120584-ENST00000399143.9:143579|2026
MPEELGR
>FUSION-ENST00000463662.5:120584-ENST00000399143.9:143579|4952
MSVCSCLHSHHLTSAYLPLLTLSR
>FUSION-ENST00000463662.5:120584-ENST00000399143.9:143579|3601
WERCVQRCSEEPR
>FUSION-ENST00000463662.5:120584-ENST00000399143.9:143579|1615
AHTLPGAGAAAR
>ENST00000264158.13|SNV-110558-G-A|2
EIIHQITNVEALIARAR
>FUSION-ENST00000463662.5:120584-ENST00000399143.9:143579|4702
WPRPGSPAWRAASCILRSSSGHTER
>FUSION-ENST00000463662.5:120584-ENST00000399143.9:143579|4721
MIFGVVLTAGPCREPRAWPSR
>FUSION-ENST00000463662.5:120584-ENST00000399143.9:143579|1129
WGLQGAGLWVHSSR
>ENST00000397417.6|SNV-28732-C-A|3
AGGDLRDFWSRDTECR
>ENST00000344922.10|MNV-32715-GA-G|7
IKTLEKIR
>FUSION-ENST00000463662.5:120584-ENST00000399143.9:143579|1279
TAAKLAVVYLLHVIRK
>FUSION-ENST00000463662.5:120584-ENST00000399143.9:143579|4448
NTLTVPAR
>FUSION-ENST00000463662.5:120584-ENST00000399143.9:143579|2818
MEGVCVQREDGLDGGCVCVERER
>FUSION-ENST00000463662.5:120584-ENST00000399143.9:143579|4205
MCSWVSVLHPMCK
>FUSION-ENST00000463662.5:120584-ENST00000399143.9:143579|3662
MANISFLCVGNITILFCYSEIYSK
>ENST00000621518.4|SNV-294735-T-A|1
HNLVRYRALSSEWK
>FUSION-ENST00000463662.5:120584-ENST00000399143.9:143579|3362
LVVVKGSERR
>ENST00000578552.5|SNV-5644-C-G|5
NVISSSSFKLFLELEPQVRDIMFK
>FUSION-ENST00000463662.5:120584-ENST00000399143.9:143579|4663
LLLCDFLNRCSVPSLFSHWR
>FUSION-ENST00000463662.5:120584-ENST00000399143.9:143579|3739
LLTSKLLIS
>FUSION-ENST00000463662.5:120584-ENST00000399143.9:143579|2221
QPATWVGVHGR
>FUSION-ENST00000463662.5:120584-ENST00000399143.9:143579|4514
MRGCGQRGLCGDFHC
>FUSION-ENST00000463662.5:120584-ENST00000399143.9:143579|3953
MQLVGPVR
>ENST00000612776.4|SNV-674068-G-T|1
WHNETSSGNLESCAQARR
>FUSION-ENST00000463662.5:120584-ENST00000399143.9:143579|2759
EGVCVERGRAGWR
>FUSION-ENST00000463662.5:120584-ENST00000399143.9:143579|4328
STPGVVDRTASTVAGTWAWR
>FUSION-ENST00000463662.5:120584-ENST00000399143.9:143579|2248
MGAEELRPGPVSAQK
>FUSION-ENST00000463662.5:120584-ENST00000399143.9:143579|739
QSRLNREV
>FUSION-ENST00000463662.5:120584-ENST00000399143.9:143579|593
VSGFTGPQFPHL
>FUSION-ENST00000463662.5:120584-ENST00000399143.9:143579|772
QGQRDLLPLVVPSACASGPA
>FUSION-ENST00000463662.5:120584-ENST00000399143.9:143579|2141
FLGVSSSMPAVGESLR
>FUSION-ENST00000463662.5:120584-ENST00000399143.9:143579|4956
SVHLPLLTPSHECAHACFCSHHLR
>FUSION-ENST00000463662.5:120584-ENST00000399143.9:143579|3637
MIFLKMFSFL
>FUSION-ENST00000463662.5:120584-ENST00000399143.9:143579|4117
MYLIKVYFRH
>FUSION-ENST00000463662.5:120584-ENST00000399143.9:143579|1358
MSIWPCIPVSYATSLGSR
>FUSION-ENST00000463662.5:120584-ENST00000399143.9:143579|1115
LIWSLFSIKGGCQLKK
>FUSION-ENST00000463662.5:120584-ENST00000399143.9:143579|2126
YSSYRMIAHFVLMCVLITTELNS
>FUSION-ENST00000463662.5:120584-ENST00000399143.9:143579|1136
CFIIFFKK
>FUSION-ENST00000463662.5:120584-ENST00000399143.9:143579|2342
LHGTGVAGLISFNVEKER
>FUSION-ENST00000463662.5:120584-ENST00000399143.9:143579|2130
DLGRSQILDPVYFLIRK
>FUSION-ENST00000463662.5:120584-ENST00000399143.9:143579|1623
RQLALPPEPIKAHTLPGAGAAAR
>FUSION-ENST00000463662.5:120584-ENST00000399143.9:143579|4460
MPACVSPVK
>ENST00000367674.7|SNV-336910-C-A|2
MGEDGETVVLK
>FUSION-ENST00000463662.5:120584-ENST00000399143.9:143579|2530
EGVCREDRLDGGCVQR
>FUSION-ENST00000463662.5:120584-ENST00000399143.9:143579|707
QSVRYTGHGLQGAFST
>FUSION-ENST00000463662.5:120584-ENST00000399143.9:143579|3781
RNHFWNLK
>FUSION-ENST00000463662.5:120584-ENST00000399143.9:143579|3975
VCSASADVAPRVVLSGELA
>FUSION-ENST00000463662.5:120584-ENST00000399143.9:143579|3124
MLEPQTQLSPPNPCHPGAHGQK
>FUSION-ENST00000463662.5:120584-ENST00000399143.9:143579|3957
LLTVGRAENGYK
>FUSION-ENST00000463662.5:120584-ENST00000399143.9:143579|2500
MEGVCLNISSRTQVK
>FUSION-ENST00000463662.5:120584-ENST00000399143.9:143579|2381
MPFPEPARK
>FUSION-ENST00000463662.5:120584-ENST00000399143.9:143579|2737
TCRMEVVHGER
>FUSION-ENST00000463662.5:120584-ENST00000399143.9:143579|2804
MEGVCVERIAWMEGV
>ENST00000357495.4|SNV-361-C-T|4
EDSQRLGAHLTVKK
>FUSION-ENST00000463662.5:120584-ENST00000399143.9:143579|2380
MPFPEPARKGVLGTR
>ENST00000223054.8|SNV-848-A-T|5
SGPRLLLTLYNPTGTALR
>FUSION-ENST00000463662.5:120584-ENST00000399143.9:143579|3248
HLCRHWNAFLWGVSLLTVVG
>FUSION-ENST00000463662.5:120584-ENST00000399143.9:143579|1464
AGQARPTSGVGSR
>ENST00000442234.5|SNV-8671-A-G|1
LARYWKPFHR
>FUSION-ENST00000463662.5:120584-ENST00000399143.9:143579|1412
DGPRKCR
>FUSION-ENST00000463662.5:120584-ENST00000399143.9:143579|823
VLLFIRVLGSFPGEQRQCSCAK
>FUSION-ENST00000463662.5:120584-ENST00000399143.9:143579|2869
MEGVCAERGRAGWR
>FUSION-ENST00000463662.5:120584-ENST00000399143.9:143579|2675
EVCVEREWPGWR
>FUSION-ENST00000463662.5:120584-ENST00000399143.9:143579|2755
MEGVCVQRGWAGWR
>FUSION-ENST00000463662.5:120584-ENST00000399143.9:143579|3687
AAPEAVRR
>ENST00000403625.6|SNV-163394-A-T|5
KCCNPDVASGPGK
>FUSION-ENST00000463662.5:120584-ENST00000399143.9:143579|3397
LFDRVLAR
>ENST00000435974.2|SNV-8080-A-G|2
CLRLLEIHK
>FUSION-ENST00000463662.5:120584-ENST00000399143.9:143579|1965
VQQLPPSDARGTGKAVA
>ENST00000483771.5|SNV-27932-G-T|11
RWSAGESGIASHRR
>FUSION-ENST00000463662.5:120584-ENST00000399143.9:143579|2982
VCVCRERTGWMEGVCV
>ENST00000537672.6|SNV-2562-G-T|1
NLEPIYEGYISNLQKQL
>FUSION-ENST00000463662.5:120584-ENST00000399143.9:143579|3787
QNYFLKIFFFNVK
>FUSION-ENST00000463662.5:120584-ENST00000399143.9:143579|3884
PTAVVRP
>ENST00000462159.1|SNV-25527-A-T|6
EEKLQMEQK
>FUSION-ENST00000463662.5:120584-ENST00000399143.9:143579|996
RVCQSGSRNHSR
>ENST00000397417.6|SNV-28732-C-A|1
DFWSRDTECRDLLV
>FUSION-ENST00000463662.5:120584-ENST00000399143.9:143579|2960
MEGVCLQRG
>FUSION-ENST00000463662.5:120584-ENST00000399143.9:143579|1478
MGWREVGQCPP
>FUSION-ENST00000463662.5:120584-ENST00000399143.9:143579|3009
ECVCVYRGWTGWR
>FUSION-ENST00000463662.5:120584-ENST00000399143.9:143579|2075
ALGMPRLQAGR
>FUSION-ENST00000463662.5:120584-ENST00000399143.9:143579|5151
FTSHREGCFPV
>FUSION-ENST00000463662.5:120584-ENST00000399143.9:143579|481
DLLDVLLTTVSNNVSW
>FUSION-ENST00000463662.5:120584-ENST00000399143.9:143579|2119
CVLITTELNS
>ENST00000359088.9|MNV-14136-CC-C|2
GQHGRAQK
>FUSION-ENST00000463662.5:120584-ENST00000399143.9:143579|4826
LSQKINEMT
>ENST00000392571.6|SNV-3377-C-T|2
TSFMFLWQELPVR
>ENST00000487888.5|SNV-19395-C-T|1
TLPVLVWHR
>FUSION-ENST00000463662.5:120584-ENST00000399143.9:143579|37
MTRLGCHLLPTRAPGLSMR
>FUSION-ENST00000463662.5:120584-ENST00000399143.9:143579|1399
STVKHAFSCSSFPCSPQPER
>ENST00000252087.3|SNV-374-G-T|2
RLQLGSEENWR
>FUSION-ENST00000463662.5:120584-ENST00000399143.9:143579|3894
RMPHVLR
>FUSION-ENST00000463662.5:120584-ENST00000399143.9:143579|986
MPLRTFAIYR
>FUSION-ENST00000463662.5:120584-ENST00000399143.9:143579|1049
AAQNPGLL
>FUSION-ENST00000463662.5:120584-ENST00000399143.9:143579|468
NPAHLGGAM
>FUSION-ENST00000463662.5:120584-ENST00000399143.9:143579|2460
ERGWAGWR
>FUSION-ENST00000463662.5:120584-ENST00000399143.9:143579|728
GNAAAPRAEGSAASSCAICLCLR
>FUSION-ENST00000463662.5:120584-ENST00000399143.9:143579|2497
EGVCLNISSRTQVKAR
>ENST00000357503.3|SNV-1442-G-T|5
YDLDGLEKALQRSVFGQPAAVSR
>FUSION-ENST00000463662.5:120584-ENST00000399143.9:143579|1645
CLFPSFCFALPFHETDVSIPRR
>FUSION-ENST00000463662.5:120584-ENST00000399143.9:143579|826
MVLLFIRVLGSFPGEQR
>FUSION-ENST00000463662.5:120584-ENST00000399143.9:143579|1908
GEPCEGPRGALMAITP
>FUSION-ENST00000463662.5:120584-ENST00000399143.9:143579|2492
GWMEGVCVWRGWAGWR
>FUSION-ENST00000463662.5:120584-ENST00000399143.9:143579|2947
MGWMEGVCAERGGLHGGCV
>FUSION-ENST00000463662.5:120584-ENST00000399143.9:143579|4354
MVLPCLQVR
>FUSION-ENST00000463662.5:120584-ENST00000399143.9:143579|183
KMAVGPFGYRLG
>FUSION-ENST00000463662.5:120584-ENST00000399143.9:143579|5013
MSVYTPASAHTIS
>ENST00000344922.10|MNV-32715-GA-G|4
KFWMTQLK
>ENST00000465039.5|SNV-110260-G-A|10
MGNLYHDTCFTCAACSQK
>FUSION-ENST00000463662.5:120584-ENST00000399143.9:143579|4298
MRLNILNTFLLSVFRSK
>FUSION-ENST00000463662.5:120584-ENST00000399143.9:143579|629
MVPSLRHLKGHR
>FUSION-ENST00000463662.5:120584-ENST00000399143.9:143579|5195
LFISAPFAGWRRCACCYSTIV
>ENST00000524510.1|SNV-50773-T-A|2
VSTSASLLPSLRAIEKASSNSR
>ENST00000524111.5|SNV-22448-C-T|1
TADQLLEFFKQVGEVKFVR
>ENST00000508163.1|INDEL-4706-T-TT|15
IFIPSSIAFFNNIGKR
>FUSION-ENST00000463662.5:120584-ENST00000399143.9:143579|4843
TSMAYPPPPEGPALP
>FUSION-ENST00000463662.5:120584-ENST00000399143.9:143579|2230
LAWSQNGK
>FUSION-ENST00000463662.5:120584-ENST00000399143.9:143579|2090
SAPLKWSGTAACAVR
>FUSION-ENST00000463662.5:120584-ENST00000399143.9:143579|3801
MPLPSICSKCEKSK
>ENST00000233242.5|SNV-35952-G-T|3
SGHIAWTSSGK
>FUSION-ENST00000463662.5:120584-ENST00000399143.9:143579|213
GDQHSSVAR
>ENST00000258201.9|SNV-13793-G-C|1
LEHLFQSRAKEVLPSK
>FUSION-ENST00000463662.5:120584-ENST00000399143.9:143579|5022
MFQINIKKPQLCCFYF
>FUSION-ENST00000463662.5:120584-ENST00000399143.9:143579|4993
MYVSELGYTTWACLC
>FUSION-ENST00000463662.5:120584-ENST00000399143.9:143579|4906
MSFPRLPR
>ENST00000511906.5|INDEL-321821-C-CT|1
QFNKPLFFSLGSSHHVPND
>FUSION-ENST00000463662.5:120584-ENST00000399143.9:143579|4121
QDSVQIVMNLQHQV
>FUSION-ENST00000463662.5:120584-ENST00000399143.9:143579|2370
REKAGHI
>FUSION-ENST00000463662.5:120584-ENST00000399143.9:143579|4983
MEFSSSLLNFRNSPRGTLSISK
>FUSION-ENST00000463662.5:120584-ENST00000399143.9:143579|4094
MDGGGDDCGGVQVLGAGGG
>FUSION-ENST00000463662.5:120584-ENST00000399143.9:143579|5092
GAASVDSRTAR
>ENST00000389506.10|SNV-67858-T-C|3
RVHTSTPPDKNLLDTYNTELLK
>ENST00000483771.5|SNV-27932-G-T|16
MPWAMRWSAGESGIASHRR
>FUSION-ENST00000463662.5:120584-ENST00000399143.9:143579|931
RNCFLRMSK
>ENST00000341594.9|SNV-413204-G-A|5
ILLKSVLDQWSSHKVAFNK
>FUSION-ENST00000463662.5:120584-ENST00000399143.9:143579|1895
GTLDCEIPCSPGAHCI
>ENST00000615606.4|SNV-16055-A-G|9
MSDPMAPIRRPISAEGAIMNPASK
>FUSION-ENST00000463662.5:120584-ENST00000399143.9:143579|353
EMLVKGYK
>FUSION-ENST00000463662.5:120584-ENST00000399143.9:143579|1979
MDLKACILIAGDTAVQALGGCVR
>FUSION-ENST00000463662.5:120584-ENST00000399143.9:143579|4045
EYSLKNNKCPPMMENK
>FUSION-ENST00000463662.5:120584-ENST00000399143.9:143579|3028
GWMEGVCVER
>FUSION-ENST00000463662.5:120584-ENST00000399143.9:143579|2588
IGWMEGVCR
>ENST00000589189.5|SNV-102439-G-A|1
GQVITFLDAHCECTMGWLEPLLAR
>FUSION-ENST00000463662.5:120584-ENST00000399143.9:143579|2792
EEGWMEGVCVERGWAGWR
>ENST00000466110.5|SNV-22731-G-T|2
LLQTTSRPSR
>ENST00000328051.3|SNV-1377-C-T|1
DLCAPQVKKQCPPK
>FUSION-ENST00000463662.5:120584-ENST00000399143.9:143579|1806
MEPQLEHLQPAAPCPQGRALLPK
>FUSION-ENST00000463662.5:120584-ENST00000399143.9:143579|985
PLRTFAIYR
>FUSION-ENST00000463662.5:120584-ENST00000399143.9:143579|5253
EKYLLGSLSLPCKPEQILCGF
>FUSION-ENST00000463662.5:120584-ENST00000399143.9:143579|5145
LQVPALIRKEQHSCLTR
>FUSION-ENST00000463662.5:120584-ENST00000399143.9:143579|2351
NENIICTLDIIK
>FUSION-ENST00000463662.5:120584-ENST00000399143.9:143579|3810
VGETGVSRENVWPVLSLNIF
>ENST00000435676.2|SNV-96556-G-C|5
WRMTVDIEVDPLQLLGQR
>FUSION-ENST00000463662.5:120584-ENST00000399143.9:143579|3034
MGSVWVQRGQAGWTVCVQR
>FUSION-ENST00000463662.5:120584-ENST00000399143.9:143579|2650
MGWMAGVCAGR
>FUSION-ENST00000463662.5:120584-ENST00000399143.9:143579|4790
MVGAGQWRLGRQR
>ENST00000513243.5|MNV-12393-TGGTGAGGAGACTGAATCATGGGTCCCTGAGGGCCAGGGCTTGGGAGGTAGAGAGTTGGGGGCCTTGACCTGTTACATGCCTGCTTTTTACTCA-T|7
MKGHFDPAK
>ENST00000319977.8|INDEL-12751-A-AC|3
STMDASVVFKDPHGR
>FUSION-ENST00000463662.5:120584-ENST00000399143.9:143579|1203
FAEWSCHPSPGKVLKLFIFDMGSR
>FUSION-ENST00000463662.5:120584-ENST00000399143.9:143579|1341
MLLFLILLMLR
>FUSION-ENST00000463662.5:120584-ENST00000399143.9:143579|3705
LLEIFSGS
>FUSION-ENST00000463662.5:120584-ENST00000399143.9:143579|4768
FTVLTFLCQIQR
>FUSION-ENST00000463662.5:120584-ENST00000399143.9:143579|3707
SLIVPCLGIAFLGCMLLEIFSGS
>FUSION-ENST00000463662.5:120584-ENST00000399143.9:143579|3096
AKNIYDLALYR
>ENST00000587402.2|SNV-94348-G-T|1
HLYNLLLTKTGG
>FUSION-ENST00000463662.5:120584-ENST00000399143.9:143579|4577
LAYLPISESPER
>ENST00000639914.1|SNV-94348-G-T|2
HLYNLLLTKTGK
>FUSION-ENST00000463662.5:120584-ENST00000399143.9:143579|176
MCQAGSTLLECLVCFTPR
>FUSION-ENST00000463662.5:120584-ENST00000399143.9:143579|4141
VVGGVYGDGGDGGR
>FUSION-ENST00000463662.5:120584-ENST00000399143.9:143579|1874
PQPFPVTDTKCPSPLGLPMCPGHAW
>FUSION-ENST00000463662.5:120584-ENST00000399143.9:143579|2257
GEHVCMVPLEWMAQRGP
>FUSION-ENST00000463662.5:120584-ENST00000399143.9:143579|4684
LERVGGQGLP
>FUSION-ENST00000463662.5:120584-ENST00000399143.9:143579|1643
RAQPLQRR
>ENST00000472190.5|SNV-57235-A-C|1
LVVLETFCELHELTKFRK
>FUSION-ENST00000463662.5:120584-ENST00000399143.9:143579|2432
EGMCIERGWLDGGYVER
>FUSION-ENST00000463662.5:120584-ENST00000399143.9:143579|218
QWVHVMFCGLPRSVWTIL
>FUSION-ENST00000463662.5:120584-ENST00000399143.9:143579|3776
RYKTTNYCIFENHIFLGR
>FUSION-ENST00000463662.5:120584-ENST00000399143.9:143579|1468
ATSGASGR
>FUSION-ENST00000463662.5:120584-ENST00000399143.9:143579|5137
HYHIWLIFK
>FUSION-ENST00000463662.5:120584-ENST00000399143.9:143579|2496
MGWMEGVCVWR
>FUSION-ENST00000463662.5:120584-ENST00000399143.9:143579|5261
MWKLYVVGSSR
>FUSION-ENST00000463662.5:120584-ENST00000399143.9:143579|1539
YRDESPEGGRSR
>FUSION-ENST00000463662.5:120584-ENST00000399143.9:143579|2238
MWACCEVHRAGCL
>FUSION-ENST00000463662.5:120584-ENST00000399143.9:143579|551
QSVHGAIPKAFK
>FUSION-ENST00000463662.5:120584-ENST00000399143.9:143579|4516
PWAQVFGHLPVK
>FUSION-ENST00000463662.5:120584-ENST00000399143.9:143579|5113
MIFFFFFFGGR
>FUSION-ENST00000463662.5:120584-ENST00000399143.9:143579|1830
CGLCLLHVPGGLAGK
>FUSION-ENST00000463662.5:120584-ENST00000399143.9:143579|1983
HPATTLPTADSGHGEER
>FUSION-ENST00000463662.5:120584-ENST00000399143.9:143579|991
RTSSYCTGLYCASQMLYLLQIEGLR
>FUSION-ENST00000463662.5:120584-ENST00000399143.9:143579|4377
QDLEHTGAVLSAGVVFSCPQVR
>ENST00000565298.5|SNV-28732-C-A|8
LSQSGTEGRWRSSR
>FUSION-ENST00000463662.5:120584-ENST00000399143.9:143579|4620
MSIVDLCPEATRRK
>FUSION-ENST00000463662.5:120584-ENST00000399143.9:143579|3902
QFDSYSDFSETQIQTLTVHLRS
>FUSION-ENST00000463662.5:120584-ENST00000399143.9:143579|456
MLLLHEPGSPR
>FUSION-ENST00000463662.5:120584-ENST00000399143.9:143579|3305
MWPWTCRWH
>FUSION-ENST00000463662.5:120584-ENST00000399143.9:143579|1949
MSFLERGERAFR
>ENST00000368802.8|INDEL-95668-A-AA|1
ISEETSGNSQTE
>ENST00000233242.5|SNV-35952-G-T|4
TLLKSGHIAWTSSGKGSWK
>ENST00000429976.5|SNV-112477-C-T|1
EYIHFLFENESACNRR
>FUSION-ENST00000463662.5:120584-ENST00000399143.9:143579|4236
FHLEVQR
>FUSION-ENST00000463662.5:120584-ENST00000399143.9:143579|2037
ALGLILDMVHIGR
>FUSION-ENST00000463662.5:120584-ENST00000399143.9:143579|4704
MWPRPGSPAWRAASCILR
>ENST00000569326.2|SNV-6613-G-C|2
LTWCTAVRPSSLAKSGLTPLPRNWR
>FUSION-ENST00000463662.5:120584-ENST00000399143.9:143579|63
MMEFFFFKP
>FUSION-ENST00000463662.5:120584-ENST00000399143.9:143579|267
ARSSIIRTQR
>FUSION-ENST00000463662.5:120584-ENST00000399143.9:143579|376
VHTACFLPLTTSTPAGLLGVPRSR
>FUSION-ENST00000463662.5:120584-ENST00000399143.9:143579|5143
KEQHSCLTRA
>FUSION-ENST00000463662.5:120584-ENST00000399143.9:143579|1407
CIHFHLIYYFK
>FUSION-ENST00000463662.5:120584-ENST00000399143.9:143579|1396
HAFSCSSFPCSPQPER
>FUSION-ENST00000463662.5:120584-ENST00000399143.9:143579|1529
LLAKLQLIGSRLR
>ENST00000582909.1|MNV-43569-GC-G|5
SSSPPATTSTCSCSPPAAGCTRGGR
>FUSION-ENST00000463662.5:120584-ENST00000399143.9:143579|3127
GAGRSRWLPG
>FUSION-ENST00000463662.5:120584-ENST00000399143.9:143579|843
AVVATDSDSSDGSWHSKLK
>FUSION-ENST00000463662.5:120584-ENST00000399143.9:143579|2713
MGWMEGVCVCV
>FUSION-ENST00000463662.5:120584-ENST00000399143.9:143579|1013
HDFVFSELAVLLESKVLESIDT
>FUSION-ENST00000463662.5:120584-ENST00000399143.9:143579|3806
YATAFYMF
>FUSION-ENST00000463662.5:120584-ENST00000399143.9:143579|422
LSQPSPERSR
>FUSION-ENST00000463662.5:120584-ENST00000399143.9:143579|4701
REALKPR
>FUSION-ENST00000463662.5:120584-ENST00000399143.9:143579|4393
MTAPIECSCARHGDR
>FUSION-ENST00000463662.5:120584-ENST00000399143.9:143579|625
MGVRRLHSFWTSALMSCLNLEK
>FUSION-ENST00000463662.5:120584-ENST00000399143.9:143579|922
WNLLLVK
>FUSION-ENST00000463662.5:120584-ENST00000399143.9:143579|1820
GSRRQSVTSAPCEGPGDSW
>FUSION-ENST00000463662.5:120584-ENST00000399143.9:143579|3504
QPTEKNWEAKK
>FUSION-ENST00000463662.5:120584-ENST00000399143.9:143579|2376
KGVLGTR
>FUSION-ENST00000463662.5:120584-ENST00000399143.9:143579|4238
SWGSVLHPMCK
>FUSION-ENST00000463662.5:120584-ENST00000399143.9:143579|2637
ERMGWMEGMCIERGWLDGGCV
>ENST00000389506.10|SNV-67858-T-C|2
VHTSTPPDK
>FUSION-ENST00000463662.5:120584-ENST00000399143.9:143579|4317
MKDVNSK
>FUSION-ENST00000463662.5:120584-ENST00000399143.9:143579|4066
MGDGGDGGGR
>FUSION-ENST00000463662.5:120584-ENST00000399143.9:143579|3995
GAPMTYGQR
>FUSION-ENST00000463662.5:120584-ENST00000399143.9:143579|3044
MEVCMCVER
>FUSION-ENST00000463662.5:120584-ENST00000399143.9:143579|3663
AFPGLFFF
>FUSION-ENST00000463662.5:120584-ENST00000399143.9:143579|3862
KLNFMPQPPK
>FUSION-ENST00000463662.5:120584-ENST00000399143.9:143579|2436
ERMGWMEGMCIERGWLDGGYVER
>FUSION-ENST00000463662.5:120584-ENST00000399143.9:143579|1072
MVLCGQCSLMFLL
>FUSION-ENST00000463662.5:120584-ENST00000399143.9:143579|3080
LDGQCVCREGTICVCR
>FUSION-ENST00000463662.5:120584-ENST00000399143.9:143579|259
DMVLCCRWHGLLQNPGTTW
>FUSION-ENST00000463662.5:120584-ENST00000399143.9:143579|2375
KGVLGTRLECCRPAQGEALICAR
>FUSION-ENST00000463662.5:120584-ENST00000399143.9:143579|3322
VPVKRHLGDQIV
>ENST00000359120.9|SNV-119580-G-T|2
STAVPGTLGQGSLRK
>FUSION-ENST00000463662.5:120584-ENST00000399143.9:143579|4289
FSSCWFLSRR
>FUSION-ENST00000463662.5:120584-ENST00000399143.9:143579|5041
LWCCHLEEAWSR
>FUSION-ENST00000463662.5:120584-ENST00000399143.9:143579|4089
RVEGSWVWWRGWEWGWW
>FUSION-ENST00000463662.5:120584-ENST00000399143.9:143579|4027
MGMVVMVVVGGVYGDGGDGGGR
>ENST00000333129.4|SNV-124251-C-A|5
MQWTPEHAQWPEK
>FUSION-ENST00000463662.5:120584-ENST00000399143.9:143579|1523
MPVASHGSEGK
>FUSION-ENST00000463662.5:120584-ENST00000399143.9:143579|516
MVQMEHCSALRR
>FUSION-ENST00000463662.5:120584-ENST00000399143.9:143579|3297
ERKYFPF
>FUSION-ENST00000463662.5:120584-ENST00000399143.9:143579|3640
MMIPLPLNE
>FUSION-ENST00000463662.5:120584-ENST00000399143.9:143579|204
MFLKENRK
>FUSION-ENST00000463662.5:120584-ENST00000399143.9:143579|2980
CREDGLDGVCVCIQR
>FUSION-ENST00000463662.5:120584-ENST00000399143.9:143579|2839
MEGVCRER
>FUSION-ENST00000463662.5:120584-ENST00000399143.9:143579|141
LPWPPKVLGLQA
>FUSION-ENST00000463662.5:120584-ENST00000399143.9:143579|3144
ADLLVMTPSLTHR
>ENST00000260600.9|SNV-921-C-A|2
LPSDPDRGVGR
>FUSION-ENST00000463662.5:120584-ENST00000399143.9:143579|4311
GLQTVGSTCVFCLVVLWK
>ENST00000424728.6|SNV-68988-A-T|1
DVFQTTVVPLPKPSHADK
>FUSION-ENST00000463662.5:120584-ENST00000399143.9:143579|1882
AFWSVVNALSR
>FUSION-ENST00000463662.5:120584-ENST00000399143.9:143579|610
GLCSFSMISEFPFSLGIVWFSDFCR
>ENST00000610253.5|SNV-49361-C-T|4
MVPSYQILVKFTR
>ENST00000634606.1|SNV-160370-G-A|2
SWDDSFWK
>FUSION-ENST00000463662.5:120584-ENST00000399143.9:143579|3170
QGRTWLFPLGMRLNWEVEPR
>FUSION-ENST00000463662.5:120584-ENST00000399143.9:143579|2972
LFSQCPTR
>FUSION-ENST00000463662.5:120584-ENST00000399143.9:143579|2087
WSGTAACAVR
>FUSION-ENST00000463662.5:120584-ENST00000399143.9:143579|28
MALPSGPRYSSL
>FUSION-ENST00000463662.5:120584-ENST00000399143.9:143579|4610
AGLGGNLR
>ENST00000298139.7|MNV-49947-CTA-C|1
STEHLSPNDNENDTSCN
>FUSION-ENST00000463662.5:120584-ENST00000399143.9:143579|390
ACSRTPGPRGDSNR
>FUSION-ENST00000463662.5:120584-ENST00000399143.9:143579|550
MQSVHGAIPKAFKRPSR
>FUSION-ENST00000463662.5:120584-ENST00000399143.9:143579|2774
TGWMEGVCGER
>FUSION-ENST00000463662.5:120584-ENST00000399143.9:143579|3087
EDRLDGQCVCR
>FUSION-ENST00000463662.5:120584-ENST00000399143.9:143579|2356
FKNENIICTLDIIK
>ENST00000396037.8|SNV-235024-C-T|6
SQLVTANPSIIRQRFQNLLWFR
>ENST00000261637.5|SNV-86491-C-T|1
LPSQSCLLLPPTPVRGGQKAVVSR
>ENST00000282026.2|SNV-2353-A-T|4
IRNWLSLER
>FUSION-ENST00000463662.5:120584-ENST00000399143.9:143579|1679
QQLPPQLGLQSEEIGVAPPPARR
>FUSION-ENST00000463662.5:120584-ENST00000399143.9:143579|4235
FHLEVQRGAVR
>FUSION-ENST00000463662.5:120584-ENST00000399143.9:143579|1525
LQLIGSRLRCGD
>ENST00000507557.5|INDEL-28498-C-CA|3
AKKLFLSNHHS
>FUSION-ENST00000463662.5:120584-ENST00000399143.9:143579|4345
CGVACRGGVARR
>FUSION-ENST00000463662.5:120584-ENST00000399143.9:143579|2876
VCVSREDGLDGGCVERGWAGWR
>FUSION-ENST00000463662.5:120584-ENST00000399143.9:143579|4549
QGHLARTPRHPSQITHSLR
>FUSION-ENST00000463662.5:120584-ENST00000399143.9:143579|1195
MGSRHFCRPEYPACK
>FUSION-ENST00000463662.5:120584-ENST00000399143.9:143579|2870
EGVCAERGR
>FUSION-ENST00000463662.5:120584-ENST00000399143.9:143579|2135
PAVGESLRDLGR
>FUSION-ENST00000463662.5:120584-ENST00000399143.9:143579|1709
MAVGAKGWGSWPSPDSSK
>ENST00000641399.1|SNV-442186-C-T|3
TKVTWPLRALLHR
>FUSION-ENST00000463662.5:120584-ENST00000399143.9:143579|131
VTEFGIR
>FUSION-ENST00000463662.5:120584-ENST00000399143.9:143579|261
HGQSCLSKDMVLCCR
>FUSION-ENST00000463662.5:120584-ENST00000399143.9:143579|1954
AARLSSVPGHAPSDAAMSDRAC
>FUSION-ENST00000463662.5:120584-ENST00000399143.9:143579|3745
LWVLGGGIFCR
>FUSION-ENST00000463662.5:120584-ENST00000399143.9:143579|4954
MSVCTCLLTPSR
>FUSION-ENST00000463662.5:120584-ENST00000399143.9:143579|2181
CSLLKTNGCRLNLK
>FUSION-ENST00000463662.5:120584-ENST00000399143.9:143579|929
NCFLRMSKASGFLR
>ENST00000396560.6|SNV-155481-G-A|5
TRNTLPPQKPELK
>FUSION-ENST00000463662.5:120584-ENST00000399143.9:143579|3754
GNWANLFI
>ENST00000504926.5|INDEL-101015-T-TCT|1
FTLSQTTLPALP
>FUSION-ENST00000463662.5:120584-ENST00000399143.9:143579|32
APGLSMR
>ENST00000327475.11|SNV-67701-C-T|5
ISEPINYFFKNLDILSSPDGK
>FUSION-ENST00000463662.5:120584-ENST00000399143.9:143579|2903
DSVCAER
>FUSION-ENST00000463662.5:120584-ENST00000399143.9:143579|967
LEMIKLSEEGK
>FUSION-ENST00000463662.5:120584-ENST00000399143.9:143579|1890
MNFLEHGERAFWSVVNALSRLW
>FUSION-ENST00000463662.5:120584-ENST00000399143.9:143579|757
NCVRIGEKLPAEGTLLSSHTSAAGL
>FUSION-ENST00000463662.5:120584-ENST00000399143.9:143579|3215
GGESSDSGWIECGWGFLPSWRARAP
>FUSION-ENST00000463662.5:120584-ENST00000399143.9:143579|3012
MECVCVYR
>FUSION-ENST00000463662.5:120584-ENST00000399143.9:143579|2908
VCAERGWAGWRVCVCR
>FUSION-ENST00000463662.5:120584-ENST00000399143.9:143579|2721
GWAGWRCVWR
>ENST00000327475.11|SNV-67701-C-T|4
ISEPINYFFKNLDILSSPDGKAVIR
>FUSION-ENST00000463662.5:120584-ENST00000399143.9:143579|1495
MGVESLSR
>FUSION-ENST00000463662.5:120584-ENST00000399143.9:143579|287
AVLGALPHDHR
>ENST00000449359.7|SNV-42528-C-T|1
DLWWIRSPCGDCEGFDVHIMDDMIK
>FUSION-ENST00000463662.5:120584-ENST00000399143.9:143579|281
MFGLCPLPNSLICKAAQISSPSSAK
>FUSION-ENST00000463662.5:120584-ENST00000399143.9:143579|521
KQPAYPSVLMSRMNG
>ENST00000409261.6|SNV-438389-C-T|4
LIHELEEERYLR
>FUSION-ENST00000463662.5:120584-ENST00000399143.9:143579|499
MNLEVLSGINPAQRVRHHAISLTCR
>FUSION-ENST00000463662.5:120584-ENST00000399143.9:143579|5116
MRLKYLK
>FUSION-ENST00000463662.5:120584-ENST00000399143.9:143579|2558
GWAGWRVCR
>ENST00000367409.9|SNV-16687-G-C|3
IGLETTYGELISLEDNSDVTR
>FUSION-ENST00000463662.5:120584-ENST00000399143.9:143579|854
FILQPMDQGVISTFKSYYLRNTCLK
>ENST00000425217.5|SNV-413800-C-T|3
YSDLHISQTLLK
>ENST00000636043.1|SNV-17530-C-A|2
TTRTPEKPTLYSEKTI
>ENST00000563304.5|SNV-13697-C-A|10
ALRSIKSIAGR
>FUSION-ENST00000463662.5:120584-ENST00000399143.9:143579|1244
WPLPSTCVSPSSR
>FUSION-ENST00000463662.5:120584-ENST00000399143.9:143579|1085
IFCVSEPLYCSVVTLTAFAQIYFGK
>FUSION-ENST00000463662.5:120584-ENST00000399143.9:143579|3636
IFLKMFSFL
>FUSION-ENST00000463662.5:120584-ENST00000399143.9:143579|5032
QARNPFSVPLLFLR
>FUSION-ENST00000463662.5:120584-ENST00000399143.9:143579|2547
GWAGWRVCVCGEDGLGGGCVWR
>FUSION-ENST00000463662.5:120584-ENST00000399143.9:143579|4417
MEIVHWGHFGER
>FUSION-ENST00000463662.5:120584-ENST00000399143.9:143579|1976
MSFLEHGE
>ENST00000406961.5|SNV-215032-A-T|2
RLVTSGLATRPR
>ENST00000504926.5|INDEL-101015-T-TCT|8
SLRRAAWPVSK
>FUSION-ENST00000463662.5:120584-ENST00000399143.9:143579|2005
HLRSNNILWVPGSHAPSSVWTERKP
>ENST00000572221.5|SNV-8467-G-T|6
MQPWDPVSQSTR
>ENST00000283351.9|SNV-44782-A-T|1
WFSGCKVPEKSINDLK
>ENST00000524111.5|SNV-22448-C-T|4
MTADQLLEFFKQVGEVK
>FUSION-ENST00000463662.5:120584-ENST00000399143.9:143579|2116
MLGVPVASFWVFSPHPQASLLLWG
>FUSION-ENST00000463662.5:120584-ENST00000399143.9:143579|1959
MAGAPESGFIPTPTVSWLLR
>FUSION-ENST00000463662.5:120584-ENST00000399143.9:143579|3798
SKSLTLWDLLVAAPSPP
>ENST00000223127.8|SNV-2440-G-A|2
FLNSGGFIGFATTIHQIVHQWK
>FUSION-ENST00000463662.5:120584-ENST00000399143.9:143579|4561
MFLHFRNVCRFSLIYWLWR
>FUSION-ENST00000463662.5:120584-ENST00000399143.9:143579|250
LSTTDNFHTSRSTRRPQK
>FUSION-ENST00000463662.5:120584-ENST00000399143.9:143579|1132
VISKNRVHLS
>FUSION-ENST00000463662.5:120584-ENST00000399143.9:143579|2509
EDGLDGGCVFGERMGWMEGVCVWR
>FUSION-ENST00000463662.5:120584-ENST00000399143.9:143579|3831
WFCALFQR
>FUSION-ENST00000463662.5:120584-ENST00000399143.9:143579|388
TPGPRGDSNR
>FUSION-ENST00000463662.5:120584-ENST00000399143.9:143579|29
ALPSGPR
>FUSION-ENST00000463662.5:120584-ENST00000399143.9:143579|139
VYKMVTEFGIR
>FUSION-ENST00000463662.5:120584-ENST00000399143.9:143579|4263
HGSGIVGHFFEADSCVVSCVPH
>FUSION-ENST00000463662.5:120584-ENST00000399143.9:143579|2253
VPLEWMAQRGP
>ENST00000333027.7|SNV-124028-C-T|3
NADDEYLVQSVAK
>FUSION-ENST00000463662.5:120584-ENST00000399143.9:143579|1915
QPYLQQTRATGRR
>FUSION-ENST00000463662.5:120584-ENST00000399143.9:143579|462
ALAAPCR
>FUSION-ENST00000463662.5:120584-ENST00000399143.9:143579|4350
MVLPCLQVRVTHRCGVACR
>FUSION-ENST00000463662.5:120584-ENST00000399143.9:143579|1193
MGSRHFCRPEYPACKSPFLCK
>FUSION-ENST00000463662.5:120584-ENST00000399143.9:143579|4647
MVILCKGL
>FUSION-ENST00000463662.5:120584-ENST00000399143.9:143579|4326
MRVLVLDMK
>FUSION-ENST00000463662.5:120584-ENST00000399143.9:143579|1031
GEHFRTLNNRYSVSMK
>FUSION-ENST00000463662.5:120584-ENST00000399143.9:143579|1888
MTSAYENASR
>FUSION-ENST00000463662.5:120584-ENST00000399143.9:143579|5020
KPQLCCFYF
>FUSION-ENST00000463662.5:120584-ENST00000399143.9:143579|724
MACCAQR
>FUSION-ENST00000463662.5:120584-ENST00000399143.9:143579|3354
MQTQRNLR
>FUSION-ENST00000463662.5:120584-ENST00000399143.9:143579|685
GTACWPQA
>ENST00000576972.5|SNV-8467-G-T|12
MAGMQPWDPVSQSTR
>FUSION-ENST00000463662.5:120584-ENST00000399143.9:143579|2769
MEGVCGERTGWMEGVCVERGR
>ENST00000361328.7|SNV-18846-C-T|3
SSHPPGTCPFYEELEALVRVR
>FUSION-ENST00000463662.5:120584-ENST00000399143.9:143579|2889
MGWMEGVFVER
>FUSION-ENST00000463662.5:120584-ENST00000399143.9:143579|2875
MGWMEGVCAERGR
>ENST00000361518.10|SNV-1278-G-C|3
QDMYQCLVEGCTQK
>FUSION-ENST00000463662.5:120584-ENST00000399143.9:143579|1307
EVVAWRRFLVGQHGAHGPR
>FUSION-ENST00000463662.5:120584-ENST00000399143.9:143579|3724
MGHDQIGSFGITK
>FUSION-ENST00000463662.5:120584-ENST00000399143.9:143579|1648
MCLFPSFCFALPFHETDVSIPR
>FUSION-ENST00000463662.5:120584-ENST00000399143.9:143579|4070
VVMVVGGVYGDGGDGGGR
>ENST00000645571.1|SNV-91481-C-G|5
MNKVLMTVGINFWNEN
>FUSION-ENST00000463662.5:120584-ENST00000399143.9:143579|4005
GAMLVMMMVVWTEVVK
>ENST00000264158.13|SNV-110558-G-A|7
VLHFPNPEDKKLK
>ENST00000557461.2|SNV-2600-G-A|6
MAMLTFLHEPTVLFNLKER
>FUSION-ENST00000463662.5:120584-ENST00000399143.9:143579|4387
RFLGMIKLSPLCHWPFPLR
>FUSION-ENST00000463662.5:120584-ENST00000399143.9:143579|147
DGVSPCWPGCSQTPDLMIR
>ENST00000526139.1|SNV-689-G-T|5
NHQLFCLGIDSSCCGGNK
>FUSION-ENST00000463662.5:120584-ENST00000399143.9:143579|1227
MNTPGSSSHGLGLFTG
>FUSION-ENST00000463662.5:120584-ENST00000399143.9:143579|791
MGKMEATASKSIK
>FUSION-ENST00000463662.5:120584-ENST00000399143.9:143579|5219
DSQFCGLNRK
>FUSION-ENST00000463662.5:120584-ENST00000399143.9:143579|433
QTNKQTNKNSIGS
>FUSION-ENST00000463662.5:120584-ENST00000399143.9:143579|48
YFVIEFVAILLGRLVDIEIAR
>FUSION-ENST00000463662.5:120584-ENST00000399143.9:143579|1134
MVISKNR
>FUSION-ENST00000463662.5:120584-ENST00000399143.9:143579|4762
MLQSRMQTVR
>FUSION-ENST00000463662.5:120584-ENST00000399143.9:143579|3650
NTVPLRK
>FUSION-ENST00000463662.5:120584-ENST00000399143.9:143579|125
FKNSMLNLIFKK
>FUSION-ENST00000463662.5:120584-ENST00000399143.9:143579|2011
IPWSLSSVLGLPLPFSHRGR
>FUSION-ENST00000463662.5:120584-ENST00000399143.9:143579|1768
TKLGWGALKME
>FUSION-ENST00000463662.5:120584-ENST00000399143.9:143579|2046
GVDQGGASILWPEQACSTDAVC
>FUSION-ENST00000463662.5:120584-ENST00000399143.9:143579|2621
EGMWREDGLDGGCVERGWAGWR
>FUSION-ENST00000463662.5:120584-ENST00000399143.9:143579|4373
CCPARRCGVIR
>ENST00000641399.1|SNV-442186-C-T|1
VTWPLRALLHRIPCK
>FUSION-ENST00000463662.5:120584-ENST00000399143.9:143579|110
MLFSFLYYP
>FUSION-ENST00000463662.5:120584-ENST00000399143.9:143579|1620
QLALPPEPIK
>FUSION-ENST00000463662.5:120584-ENST00000399143.9:143579|53
VNNGINNIHKVR
>FUSION-ENST00000463662.5:120584-ENST00000399143.9:143579|5169
WGLQFEMR
>FUSION-ENST00000463662.5:120584-ENST00000399143.9:143579|216
MFCGLPRSVWTIL
>FUSION-ENST00000463662.5:120584-ENST00000399143.9:143579|802
EETQILVTMGSSYHRR
>FUSION-ENST00000463662.5:120584-ENST00000399143.9:143579|2643
AGVCAGR
>FUSION-ENST00000463662.5:120584-ENST00000399143.9:143579|3289
VNSMICPLKQK
>FUSION-ENST00000463662.5:120584-ENST00000399143.9:143579|609
MISEFPFSLGIVWFSDFCR
>ENST00000370759.4|SNV-66701-C-A|3
APARRLVFHAQLANGSATGR
>FUSION-ENST00000463662.5:120584-ENST00000399143.9:143579|966
LEMIKLSEEGKFQPK
>FUSION-ENST00000463662.5:120584-ENST00000399143.9:143579|3235
MEAHAGGPVERQTQR
>FUSION-ENST00000463662.5:120584-ENST00000399143.9:143579|3356
NLMQTQRNLR
>FUSION-ENST00000463662.5:120584-ENST00000399143.9:143579|3286
ICPLKQK
>FUSION-ENST00000463662.5:120584-ENST00000399143.9:143579|5235
LTVSQQKHISQESVGLQ
>FUSION-ENST00000463662.5:120584-ENST00000399143.9:143579|2959
EGVCLQRG
>FUSION-ENST00000463662.5:120584-ENST00000399143.9:143579|2955
GWMEGVCVQGEEGLDGGCVCAER
>FUSION-ENST00000463662.5:120584-ENST00000399143.9:143579|4824
TTEQLNSSGSASLGTAVSWK
>FUSION-ENST00000463662.5:120584-ENST00000399143.9:143579|2921
MEGVCVQGEDGLDGGCVKREWAGWR
>FUSION-ENST00000463662.5:120584-ENST00000399143.9:143579|316
LHSCVHVSGRQYSP
>ENST00000302006.4|SNV-5160-C-G|3
SPFQPVRDNSLGPQEGTPR
>FUSION-ENST00000463662.5:120584-ENST00000399143.9:143579|4291
FSSCWFLSR
[truncated: 91,416 more chars]
