# Supplementary material for: Identification of non-canonical peptides with moPepGen
Source: Nat Biotechnol. 2025 Jun 16;44(4):568–73. doi: 10.1038/s41587-025-02701-0 (PMC12680078; doi:10.1038/s41587-025-02701-0)
Supplement: Supplementary file 4 — Supplementary Data: Cancer cell line variant peptide database. Custom peptide database FASTA file for each of the 376 cell lines from the Cancer Cell Line Encyclopedia with proteomics characterization or used in the reference channel. Variant peptide FASTA files were produced by moPepGen as the result of cell-line-specific publicly available mutations and fusions. [file 41587_2025_2701_MOESM4_ESM.zip › ACH-000555.fasta]

>ENST00000354921.7|SNV-73825-C-G|4
SGRGSCFQGACLLRR
>FUSION-ENST00000485798.5:13221-ENST00000362079.2:358|633
GGWMDGWVGGWMDEWMDGR
>ENST00000573051.1|INDEL-169158-A-ACC|3
QHYNYQTILPAPHSKLITQCLKSTW
>ENST00000466392.1|SNV-52005-T-C|5
MTSRSPCCPYSAKK
>FUSION-ENST00000496999.5:2021-ENST00000636087.1:25106|9
GARNVKC
>ENST00000287008.7|SNV-14619-C-A|1
SLDREQRESYELK
>ENST00000323786.10|SNV-51-C-T|4
MGTKMADLDSPSK
>FUSION-ENST00000446592.7:3843-ENST00000646849.1:15841|4
CNPCCGEAYSAVR
>FUSION-ENST00000485798.5:13221-ENST00000362079.2:358|102
WLTPIIPALWEADVGGSPEVR
>ENST00000355072.10|SNV-106647-C-T|1
SSWASEEEANPAAIK
>FUSION-ENST00000496999.5:2021-ENST00000636087.1:25106|52
MYVCMYVCMYVWDR
>FUSION-ENST00000485798.5:13221-ENST00000362079.2:358|659
GGWMSGWMDGWVDGSMGGWMDG
>ENST00000565781.5|SNV-18695-C-T|3
RLKLLIQNYAFPLLMVR
>ENST00000615898.4|SNV-19752-G-A|2
MWNSGCQLVTLNFQTPGYE
>FUSION-ENST00000485798.5:13221-ENST00000362079.2:358|407
MDLGLTTMHG
>FUSION-ENST00000485798.5:13221-ENST00000362079.2:358|223
MRAVSVCWQR
>ENST00000349945.7|MNV-127021-ACTACAAGAACAAG-A|1
FHQIFFHHQIV
>ENST00000540666.5|SNV-23802-T-C|2
QSIKLPWLEVENSVLPAH
>ENST00000549192.5|SNV-78481-A-G|1
KWKQLLFSDHGK
>FUSION-ENST00000485798.5:13221-ENST00000362079.2:358|620
MSGWMDGWVVGWMGGWMDGR
>ENST00000286835.12|INDEL-29777-A-AA|3
IVRVLNLWQKK
>FUSION-ENST00000301015.14:320-ENST00000567391.5:1789|1
EPHVLGAVLYWLLLPCALLAG
>FUSION-ENST00000496999.5:2021-ENST00000636087.1:25106|104
SYIRTVARIEIK
>FUSION-ENST00000485798.5:13221-ENST00000362079.2:358|403
DPPHLAPK
>FUSION-ENST00000446592.7:3843-ENST00000646849.1:15841|5
TAFQLQEWLR
>FUSION-ENST00000485798.5:13221-ENST00000362079.2:358|475
LPMRRTSR
>ENST00000268138.12|SNV-19082-G-C|2
EESTIAHQEDSKNKR
>ENST00000464182.5|SNV-7180-A-G|1
GEKKAFMGPLK
>FUSION-ENST00000380872.9:5134-ENST00000432950.1:6455|7
DAGLAKSIRVSNFNR
>FUSION-ENST00000485798.5:13221-ENST00000362079.2:358|698
YIYIYMFNRQGLVLVPRLK
>FUSION-ENST00000485798.5:13221-ENST00000362079.2:358|351
MDAEQDPSEQGQGGRDR
>ENST00000376042.6|MNV-92232-AAC-A|3
INRNTCSWTGQKE
>ENST00000483123.1|SNV-481-A-T|5
FSHLSLPKCWDYRR
>FUSION-ENST00000485798.5:13221-ENST00000362079.2:358|384
LIRSFQR
>FUSION-ENST00000496999.5:2021-ENST00000636087.1:25106|38
MYVWDRYSRSEGFR
>ENST00000535651.5|SNV-43375-C-A|1
FNIHIFIDNSTKPLHFMPCANYLVK
>ENST00000371959.7|SNV-18305-G-A|1
AHPPVTSAPLSPPQPNNLYK
>ENST00000672830.1|SNV-541013-G-A|2
FFEEISDEASKLVDR
>ENST00000262585.6|SNV-75309-G-A|3
NLAQPPQR
>ENST00000489585.5|SNV-124250-C-T|4
MLPPNQRNKILWGVPIH
>FUSION-ENST00000485798.5:13221-ENST00000362079.2:358|109
MGQEQSWKPK
>ENST00000649528.2|SNV-624731-G-C|1
DYEDEPVNDDME
>FUSION-ENST00000485798.5:13221-ENST00000362079.2:358|97
LFLFTYSSKIWR
>ENST00000284548.16|SNV-75596-C-A|2
HQPSKEGLTLRLTISALEK
>ENST00000537672.6|SNV-15531-T-G|2
TSGSSGATKK
>FUSION-ENST00000485798.5:13221-ENST00000362079.2:358|89
MPIIPATRKAEAGESLEPGR
>ENST00000318130.13|SNV-52005-T-C|4
DTDDIKIPMLSLFSK
>ENST00000416046.2|SNV-111500-G-A|5
ASSSCRAPQVLINSR
>FUSION-ENST00000485798.5:13221-ENST00000362079.2:358|122
RFGHKAKPR
>ENST00000409623.7|SNV-54253-A-G|4
KNGPARLLSSSASAFEQSIK
>FUSION-ENST00000477661.1:5134-ENST00000432950.1:6455|1
MGGPGEV
>FUSION-ENST00000485798.5:13221-ENST00000362079.2:358|644
GGWMSGWMDGR
>ENST00000483123.1|SNV-481-A-T|10
RFSHLSLPK
>ENST00000498634.2|SNV-2021-A-T|5
FPSSKCEQEELVK
>FUSION-ENST00000485798.5:13221-ENST00000362079.2:358|718
MWIMWDLVR
>ENST00000566495.1|SNV-18695-C-T|3
MRLKLLIQNYAFPLLMVK
>ENST00000488424.5|SNV-25555-C-A|1
SSSSNGPKIS
>ENST00000551855.1|SNV-145222-A-C|10
MKMAVLHFVTR
>FUSION-ENST00000485798.5:13221-ENST00000362079.2:358|155
DFFGSCLAQDGGSER
>FUSION-ENST00000496999.5:2021-ENST00000636087.1:25106|72
MYVCMYGTGTLGVR
>FUSION-ENST00000485798.5:13221-ENST00000362079.2:358|175
MAWHLVSRHYMLVFIMVIIVSIR
>FUSION-ENST00000485798.5:13221-ENST00000362079.2:358|348
DAEQDPSEQGQGGRDR
>ENST00000498634.2|SNV-2021-A-T|6
DKFPSSKCEQEELVK
>ENST00000573051.1|INDEL-169158-A-ACC|4
QHYNYQTILPAPHSKLITQCLK
>FUSION-ENST00000485798.5:13221-ENST00000362079.2:358|604
MDGWVGGWMDEWMDGWMDGWMMGG
>ENST00000618853.5|SNV-4264-C-T|3
MGTTVATNVLLER
>FUSION-ENST00000485798.5:13221-ENST00000362079.2:358|132
CWTLPSLPDVQVDHLNLLK
>ENST00000630263.2|SNV-23218-G-A|2
SLYTWPSMQKTSAR
>FUSION-ENST00000485798.5:13221-ENST00000362079.2:358|727
EEVRGRAFQAEGTA
>FUSION-ENST00000485798.5:13221-ENST00000362079.2:358|492
RMGISERSCR
>ENST00000528118.5|SNV-34757-G-A|2
SASSTTNSTSVEGASWTPTGSSR
>FUSION-ENST00000485798.5:13221-ENST00000362079.2:358|828
RRPLRLR
>FUSION-ENST00000485798.5:13221-ENST00000362079.2:358|106
GQEQSWKPKR
>FUSION-ENST00000485798.5:13221-ENST00000362079.2:358|236
MDLPSPLECHLLRVSPPRLSCVK
>ENST00000272117.7|SNV-3343-G-T|4
DLKEPQFPPGDR
>ENST00000359568.10|SNV-87380-C-A|1
HSQDLEALQQR
>ENST00000528185.1|SNV-1135-C-G|2
GYAQCCRFK
>ENST00000493734.5|SNV-7254-T-C|4
MEHAEGSPQRALPR
>FUSION-ENST00000485798.5:13221-ENST00000362079.2:358|757
QRAGLYESEHQG
>FUSION-ENST00000485798.5:13221-ENST00000362079.2:358|816
VLLGVVV
>ENST00000318130.13|SNV-52005-T-C|1
IPMLSLFSKEGSIILDAIR
>FUSION-ENST00000485798.5:13221-ENST00000362079.2:358|455
CGWGSGGCGRGTCWEGRVQGR
>ENST00000229330.9|INDEL-18226-T-TA|1
WLQKSTE
>ENST00000549489.6|SNV-126483-T-C|2
ILDGYLFCKTPCMDAVQHWGK
>ENST00000160373.8|SNV-81884-G-A|2
SVACQTDLVTKNADHMKK
>FUSION-ENST00000485798.5:13221-ENST00000362079.2:358|551
MDGWMDR
>FUSION-ENST00000496999.5:2021-ENST00000636087.1:25106|1
CEVLAEG
>FUSION-ENST00000485798.5:13221-ENST00000362079.2:358|453
GRILGFGFSKGR
>ENST00000526148.5|SNV-8369-C-T|2
ASKHFLPEMLSK
>FUSION-ENST00000485798.5:13221-ENST00000362079.2:358|563
DGWVDGWMGGWMDG
>FUSION-ENST00000485798.5:13221-ENST00000362079.2:358|53
DGVIWSHWERSRER
>FUSION-ENST00000485798.5:13221-ENST00000362079.2:358|628
MDEWMDGR
>FUSION-ENST00000485798.5:13221-ENST00000362079.2:358|259
APVSSCHNTQALPVPPLPR
>ENST00000571589.6|INDEL-169158-A-ACC|1
IVTVGIQL
>FUSION-ENST00000496999.5:2021-ENST00000636087.1:25106|65
YGTGTLGVRGSGR
>FUSION-ENST00000485798.5:13221-ENST00000362079.2:358|55
DGVIWSHWER
>ENST00000474944.5|SNV-42549-A-C|2
MENIFCSQ
>FUSION-ENST00000496999.5:2021-ENST00000636087.1:25106|86
RLLLINSSPSDRSYSGLQACYFSK
>ENST00000397795.6|SNV-114117-G-A|1
CNYTQKNFRTLYNNLFGPK
>FUSION-ENST00000485798.5:13221-ENST00000362079.2:358|249
MSHPAWPPRVR
>ENST00000409623.7|SNV-54253-A-G|2
LLSSSASAFEQSIK
>ENST00000495007.5|INDEL-9751-T-TCGAAGCTCA|2
EVVEAHEAHVDQK
>FUSION-ENST00000485798.5:13221-ENST00000362079.2:358|531
GGLVSFFFFLR
>FUSION-ENST00000485798.5:13221-ENST00000362079.2:358|424
AASTECSYGAFYR
>FUSION-ENST00000485798.5:13221-ENST00000362079.2:358|428
MVTLLSKCCGRAASTECSYGAFYR
>FUSION-ENST00000485798.5:13221-ENST00000362079.2:358|241
ILSSFDSCCVHSGRRWVSLE
>ENST00000466392.1|SNV-52005-T-C|15
MLSLFSK
>FUSION-ENST00000485798.5:13221-ENST00000362079.2:358|164
LVFIMVIIVSIRLSRGITSSR
>FUSION-ENST00000485798.5:13221-ENST00000362079.2:358|420
LPRLILR
>ENST00000466392.1|SNV-52005-T-C|11
MERIQMTSRSPCCPYSAK
>ENST00000401609.5|SNV-7180-A-G|3
FQTMGEK
>ENST00000481749.5|SNV-179527-A-T|2
MAHTVRKVYR
>FUSION-ENST00000485798.5:13221-ENST00000362079.2:358|339
GSIRLGHEKAYK
>FUSION-ENST00000485798.5:13221-ENST00000362079.2:358|527
MDGWVDAWMNGWMHGWMDGWMDG
>FUSION-ENST00000485798.5:13221-ENST00000362079.2:358|159
MVIIVSIRLSRGITSSR
>ENST00000229330.9|INDEL-18226-T-TA|2
RWLQKSTE
>FUSION-ENST00000485798.5:13221-ENST00000362079.2:358|160
VIIVSIRLSR
>FUSION-ENST00000485798.5:13221-ENST00000362079.2:358|239
DLPSPLECHLLR
>FUSION-ENST00000485798.5:13221-ENST00000362079.2:358|393
LTGWELSFLETLRSWGTISREGAV
>FUSION-ENST00000496999.5:2021-ENST00000636087.1:25106|33
LECSGGILAQCSLK
>FUSION-ENST00000485798.5:13221-ENST00000362079.2:358|74
MTLCLSPGHPGPCPVR
>FUSION-ENST00000485798.5:13221-ENST00000362079.2:358|601
DEWMDGWMDGWMMGG
>FUSION-ENST00000485798.5:13221-ENST00000362079.2:358|812
CLSNPIKALVLR
>ENST00000419892.6|MNV-32716-CA-C|7
SLLCLIIEALFWKQIK
>FUSION-ENST00000496999.5:2021-ENST00000636087.1:25106|88
RLLLINSSPSDR
>ENST00000466392.1|SNV-52005-T-C|7
MTSRSPCCPYSAK
>FUSION-ENST00000485798.5:13221-ENST00000362079.2:358|181
MAGSHPCSATC
>ENST00000397795.6|SNV-114117-G-A|2
CNYTQKNFR
>FUSION-ENST00000446592.7:3843-ENST00000646849.1:15841|2
CNPCCGEAYSAVRGSDRYTLNAC
>ENST00000483123.1|SNV-481-A-T|9
MRFSHLSLPKCWDYR
>FUSION-ENST00000485798.5:13221-ENST00000362079.2:358|289
MPVVPPP
>ENST00000394121.8|SNV-34900-A-G|5
QLEQQLGEAGSLR
>ENST00000380033.9|SNV-43289-T-C|2
DSQSPDPNK
>ENST00000264414.9|SNV-27629-C-G|6
NAIQEIQRKNNSGVSFEELYR
>FUSION-ENST00000485798.5:13221-ENST00000362079.2:358|112
LRHKEAE
>FUSION-ENST00000485798.5:13221-ENST00000362079.2:358|418
LPRLILRSSHLSLPK
>FUSION-ENST00000485798.5:13221-ENST00000362079.2:358|145
AQSRLTATSASRVQAILLPQPPE
>ENST00000551855.1|SNV-145222-A-C|2
AVLHFVTRQK
>FUSION-ENST00000485798.5:13221-ENST00000362079.2:358|73
TLCLSPGHPGPCPVR
>ENST00000338099.9|SNV-4861-T-A|2
ALFPHHVIPDSILKR
>ENST00000421030.7|SNV-60892-G-A|3
TLLHCSYFMAWELPK
>FUSION-ENST00000485798.5:13221-ENST00000362079.2:358|226
ARPIIILRQGFTSILQAR
>FUSION-ENST00000485798.5:13221-ENST00000362079.2:358|163
MVIIVSIR
>FUSION-ENST00000485798.5:13221-ENST00000362079.2:358|568
MGGWMSGWMDGWVDGWMGGWMDG
>FUSION-ENST00000405315.9:13221-ENST00000362079.2:358|5
SPTPKHIRITR
>FUSION-ENST00000485798.5:13221-ENST00000362079.2:358|253
LFSVSLDWVLQEAELFWLLLFLR
>ENST00000366628.10|MNV-5004-CTGGT-C|8
TTLIHKASEVLKSSCLLMDFIPK
>FUSION-ENST00000485798.5:13221-ENST00000362079.2:358|401
MTGDGAAQVGR
>FUSION-ENST00000485798.5:13221-ENST00000362079.2:358|679
WMGSWMDGR
>ENST00000469904.1|SNV-14343-G-T|8
TIGWLSTR
>FUSION-ENST00000485798.5:13221-ENST00000362079.2:358|292
LSGQHGETPYLLKILN
>FUSION-ENST00000485798.5:13221-ENST00000362079.2:358|664
MDGWMGGWMDGR
>FUSION-ENST00000485798.5:13221-ENST00000362079.2:358|817
MVLLGVVV
>ENST00000318130.13|SNV-52005-T-C|3
DTDDIKIPMLSLFSKEGSIILDAIR
>ENST00000524584.1|SNV-51-C-T|1
SPSKLSGVQQPSEGVGGGR
>ENST00000457545.7|INDEL-28669-C-CGTG|3
NWRAFDVFK
>FUSION-ENST00000485798.5:13221-ENST00000362079.2:358|703
MYIYIYMFNR
>FUSION-ENST00000485798.5:13221-ENST00000362079.2:358|85
AEAGESLEPGR
>ENST00000498634.2|SNV-2021-A-T|3
CEQEELVK
>FUSION-ENST00000485798.5:13221-ENST00000362079.2:358|127
PRLECSGMITAHCSLNLLGSSNPPT
>ENST00000436874.6|SNV-78481-A-G|3
ASEAERR
>ENST00000265071.3|SNV-105838-G-T|3
TALLNMDRENREQYQVLIQAK
>FUSION-ENST00000496999.5:2021-ENST00000636087.1:25106|91
MLFCCPRTLLK
>FUSION-ENST00000485798.5:13221-ENST00000362079.2:358|680
VGRWMGSWMDGRVDGWVGG
>FUSION-ENST00000485798.5:13221-ENST00000362079.2:358|166
LVFIMVIIVSIRLSR
>ENST00000563489.1|SNV-32882-G-A|1
TLLYTFSK
>FUSION-ENST00000485798.5:13221-ENST00000362079.2:358|52
RGSWKSNSAGTASTLK
>ENST00000263045.8|SNV-7937-G-A|1
DPTFTALLTTQTQVQREIVNK
>FUSION-ENST00000485798.5:13221-ENST00000362079.2:358|326
RCHGCGCCSRPRWTPSR
>FUSION-ENST00000485798.5:13221-ENST00000362079.2:358|775
FLVPTLQVRPLFCEILADPGR
>ENST00000370540.2|SNV-9526-C-G|5
NNAYGDHVNDSDR
>ENST00000546200.5|SNV-11934-A-G|2
SLTLQPCRPLDLCRSSWATPM
>FUSION-ENST00000485798.5:13221-ENST00000362079.2:358|2
LPVTVPGCPR
>ENST00000269397.9|MNV-4756-GAAG-G|2
AAGAEEKVEAPPK
>ENST00000658701.1|SNV-232588-G-T|1
HVTSNASDSESSYHEYGCSKGGQE
>ENST00000469371.5|SNV-232588-G-T|4
MAAQKVVKNNTSYLMNQ
>ENST00000562059.1|SNV-18695-C-T|3
MRLKLLIQNYAFPLLMTPSSEQY
>ENST00000457545.7|INDEL-28669-C-CGTG|2
NWRAFDVFKEFSHLEDFPFDAEY
>FUSION-ENST00000485798.5:13221-ENST00000362079.2:358|162
VIIVSIR
>ENST00000421030.7|SNV-60892-G-A|5
CVKTLLHCSYFMAWELPK
>ENST00000663148.1|SNV-232588-G-T|1
HVTSNASDSESSYRGQE
>FUSION-ENST00000485798.5:13221-ENST00000362079.2:358|267
MLARLVLNS
>FUSION-ENST00000485798.5:13221-ENST00000362079.2:358|790
AKPHLYQKCRN
>ENST00000654737.1|SNV-232588-G-T|2
DKGEIPDDMGSKGLSGQE
>FUSION-ENST00000485798.5:13221-ENST00000362079.2:358|443
CVKGLEEHGDTP
>FUSION-ENST00000485798.5:13221-ENST00000362079.2:358|793
MAKPHLYQKCR
>ENST00000488424.5|SNV-25555-C-A|2
SSSSNGPK
>FUSION-ENST00000485798.5:13221-ENST00000362079.2:358|571
DGWLDGWIK
>FUSION-ENST00000485798.5:13221-ENST00000362079.2:358|190
YLFYLFIFQTESHSVTR
>ENST00000546200.5|SNV-11934-A-G|1
SSWATPM
>FUSION-ENST00000485798.5:13221-ENST00000362079.2:358|250
SHPAWPPR
>FUSION-ENST00000485798.5:13221-ENST00000362079.2:358|500
MAPAVPVFENHQSK
>ENST00000499247.3|SNV-4522-C-G|2
LGSTKMK
>FUSION-ENST00000485798.5:13221-ENST00000362079.2:358|46
MLKEHERR
>FUSION-ENST00000485798.5:13221-ENST00000362079.2:358|672
DGRVDGWVGG
>FUSION-ENST00000496999.5:2021-ENST00000636087.1:25106|48
MYVCMYVCMYVWDRYSRSEGFR
>FUSION-ENST00000485798.5:13221-ENST00000362079.2:358|509
FKQFSCLNLPSSWDYR
>FUSION-ENST00000485798.5:13221-ENST00000362079.2:358|517
MVRSQLTAPPPR
>FUSION-ENST00000405315.9:13221-ENST00000362079.2:358|11
EVWEELDGLDPNRHHPAKSPR
>FUSION-ENST00000485798.5:13221-ENST00000362079.2:358|788
MCMPHAHGLSLLTGR
>ENST00000371360.2|SNV-9072-C-G|4
CDGTNNCGDCSDELSPVTVCPR
>FUSION-ENST00000496999.5:2021-ENST00000636087.1:25106|90
LFCCPRTLLK
>ENST00000551855.1|SNV-145222-A-C|9
KMAVLHFVTR
>FUSION-ENST00000485798.5:13221-ENST00000362079.2:358|705
QRIYCLFYK
>FUSION-ENST00000398571.7:438-ENST00000544079.2:3599|83
MCENCADLVEVLNETVADAIR
>FUSION-ENST00000496999.5:2021-ENST00000636087.1:25106|100
CFFQLLR
>ENST00000244364.10|SNV-324351-A-C|4
LYETKLCEDEAVIADK
>ENST00000160373.8|SNV-81884-G-A|1
NADHMKK
>FUSION-ENST00000485798.5:13221-ENST00000362079.2:358|600
MDGWMDGWMMGG
>ENST00000436874.6|SNV-78481-A-G|1
KWKQLLFSDHAVLK
>FUSION-ENST00000485798.5:13221-ENST00000362079.2:358|183
MVFGCPMAGSHPCSATC
>ENST00000457545.7|INDEL-28669-C-CGTG|4
LSDEEMATILSFNRNWRAFDVFK
>ENST00000483123.1|SNV-481-A-T|4
CWDYRREPPR
>FUSION-ENST00000485798.5:13221-ENST00000362079.2:358|586
YGWVGGMYGWMGGWMHG
>FUSION-ENST00000496999.5:2021-ENST00000636087.1:25106|37
YVWDRYSRSEGFR
>ENST00000477538.1|MNV-4821-TTGAC-T|3
MWTAYFCQYHTASVYSER
>ENST00000526148.5|SNV-8369-C-T|1
ASKHFLPEMLSKVIILSLDR
>FUSION-ENST00000485798.5:13221-ENST00000362079.2:358|678
WMGSWMDGRVDGWVGG
>FUSION-ENST00000485798.5:13221-ENST00000362079.2:358|670
TGVGLGGLGLLSVLFTVPGI
>ENST00000565781.5|SNV-18695-C-T|1
LKLLIQNYAFPLLMVRQYSQLVFR
>ENST00000219611.7|SNV-23643-G-T|1
VDDSSYESLGLRPRHAYSILDVR
>FUSION-ENST00000485798.5:13221-ENST00000362079.2:358|524
NGWMHGWMDGWMDG
>FUSION-ENST00000485798.5:13221-ENST00000362079.2:358|503
TPPCLTNFCIFSRDGVSPCWPGWSR
>ENST00000615898.4|SNV-19752-G-A|1
WNSGCQLVTLNFQTPGYE
>ENST00000432587.6|SNV-109216-G-C|4
NDLNLDRSCGVPEESPSSEK
>ENST00000466392.1|SNV-52005-T-C|21
MAGDGKDTDDIKIPMLSLFSK
>ENST00000372582.6|SNV-1200823-T-C|4
RLIIVPTPDYILRR
>FUSION-ENST00000485798.5:13221-ENST00000362079.2:358|504
TPPCLTNFCIFSR
>ENST00000391858.8|SNV-14343-G-T|1
EPSAHDYWLAEHQKTCGGTYIKIK
>ENST00000620347.5|SNV-51889-G-A|4
SSATLPITFKCLLENNHIDQR
>ENST00000508132.1|SNV-105838-G-T|6
MDRENREQYQVLIQAK
>ENST00000359863.8|SNV-65019-A-C|6
LTSVTRLFPNSFNDKFCDQMMHHLR
>FUSION-ENST00000485798.5:13221-ENST00000362079.2:358|495
DGVSPCWPGWSRTPDLVILPSR
>FUSION-ENST00000485798.5:13221-ENST00000362079.2:358|554
MSTLSTHSGQYWAGCSLM
>ENST00000263045.8|SNV-7937-G-A|2
DPTFTALLTTQTQVQR
>ENST00000271640.9|SNV-36342-G-A|1
MSVVTESSQNYGYNPSPVKPEGLR
>FUSION-ENST00000496999.5:2021-ENST00000636087.1:25106|8
MYEPLHLER
>ENST00000564281.5|SNV-24358-C-A|2
RQSRGFWWGL
>ENST00000355072.10|SNV-106647-C-T|2
SLRSSWASEEEANPAAIK
>FUSION-ENST00000485798.5:13221-ENST00000362079.2:358|653
MGGWMDGWVDEWMDGWTGGWMDGR
>FUSION-ENST00000485798.5:13221-ENST00000362079.2:358|65
GYLVLSHGIQTSCS
>FUSION-ENST00000485798.5:13221-ENST00000362079.2:358|716
MWIMWDLVRLGK
>FUSION-ENST00000496999.5:2021-ENST00000636087.1:25106|84
LLLINSSPSDRSYSGLQACYFSK
>ENST00000257430.9|SNV-131905-T-C|2
VSSINQETIQTYCVEDTPIR
>ENST00000476609.1|SNV-164106-A-T|1
ATPSLCFPPCRDQRSHR
>ENST00000366628.10|MNV-5004-CTGGT-C|2
KSDREGEE
>ENST00000380033.9|SNV-43289-T-C|1
DSQSPDPNKMAALR
>ENST00000469904.1|SNV-14343-G-T|6
TIGWLSTRKPVEALT
>ENST00000284548.16|SNV-75596-C-A|6
GLLELRASGKHQPSK
>FUSION-ENST00000485798.5:13221-ENST00000362079.2:358|545
SVLVASGHRPVLPPVPPGGHR
>ENST00000286835.12|INDEL-29777-A-AA|2
VLNLWQKK
>FUSION-ENST00000485798.5:13221-ENST00000362079.2:358|784
MCMPHAHGLSLLTGRWKTK
>ENST00000533947.1|SNV-3682-C-T|2
GGCWHPHPGTCCASRR
>ENST00000528185.1|SNV-1135-C-G|6
TLKNRGYAQCCR
>FUSION-ENST00000485798.5:13221-ENST00000362079.2:358|15
TPFVPIHSLPHPVQTQDKK
>FUSION-ENST00000485798.5:13221-ENST00000362079.2:358|649
MDGWTGGWMDGR
>FUSION-ENST00000380872.9:5134-ENST00000432950.1:6455|9
CKDAGLAKSIR
>FUSION-ENST00000536178.3:16189-ENST00000558836.5:465936|15
GRLVLSNKMAR
>FUSION-ENST00000485798.5:13221-ENST00000362079.2:358|773
FLVPTLQVRPLFCEILADPGRLC
>FUSION-ENST00000485798.5:13221-ENST00000362079.2:358|630
MDGWVGGWMDEWMDGRVDGWVGG
>ENST00000654051.1|SNV-12539-C-A|1
LAREGAKQ
>FUSION-ENST00000485798.5:13221-ENST00000362079.2:358|770
AQPCACPMPMDYPCSLGDGRQR
>FUSION-ENST00000485798.5:13221-ENST00000362079.2:358|266
LARLVLNS
>FUSION-ENST00000485798.5:13221-ENST00000362079.2:358|153
TCPQVLDSSLSSRCTGGSSESPETV
>FUSION-ENST00000485798.5:13221-ENST00000362079.2:358|655
DGWVDGSMGGWMDG
>ENST00000466392.1|SNV-52005-T-C|13
LSLFSKEGSIILDAIR
>FUSION-ENST00000485798.5:13221-ENST00000362079.2:358|115
MNLGVWGEYTVQPGIVNSILQRWK
>ENST00000604624.6|SNV-748898-C-A|2
DAHLSNPSQCTK
>FUSION-ENST00000485798.5:13221-ENST00000362079.2:358|724
MSKGHLVGESR
>FUSION-ENST00000485798.5:13221-ENST00000362079.2:358|619
SGWMDGWVVGWMGGWMDGR
>FUSION-ENST00000485798.5:13221-ENST00000362079.2:358|388
CKGFGRAW
>FUSION-ENST00000485798.5:13221-ENST00000362079.2:358|435
MLLWCLLQRK
>ENST00000276185.8|SNV-78519-G-A|1
NPPSRGERR
>ENST00000436881.2|SNV-2103-G-C|3
DDWDAHK
>FUSION-ENST00000485798.5:13221-ENST00000362079.2:358|714
MWIMWDLVRLGKEVK
>FUSION-ENST00000485798.5:13221-ENST00000362079.2:358|398
TGDGAAQVGRALNAR
>ENST00000559609.5|SNV-173194-G-T|3
GQRIKGFTDSPHYSYHLNDSR
>FUSION-ENST00000485798.5:13221-ENST00000362079.2:358|577
DGWVGGCMDEWVDAWMDGWLDGWIK
>FUSION-ENST00000485798.5:13221-ENST00000362079.2:358|95
LFLFTYSSKIWRLWR
>ENST00000473638.5|SNV-7180-A-G|3
FQTMGEKKAFMVSTSACPPR
>FUSION-ENST00000485798.5:13221-ENST00000362079.2:358|243
ILSSFDSCCVHSGR
>ENST00000571589.6|INDEL-169158-A-ACC|2
QHYNYQTILPAPHSSHSMTK
>ENST00000573051.1|INDEL-169158-A-ACC|5
QHYNYQTILPAPHSK
>FUSION-ENST00000485798.5:13221-ENST00000362079.2:358|470
MPDHTGFFKGATWLQLCLYLK
>ENST00000473638.5|SNV-7180-A-G|1
GEKKAFMVSTSACPPR
>FUSION-ENST00000485798.5:13221-ENST00000362079.2:358|203
MGFHHVGQDGLNLLIL
>FUSION-ENST00000485798.5:13221-ENST00000362079.2:358|90
PIIPATRK
>FUSION-ENST00000485798.5:13221-ENST00000362079.2:358|624
MGRWMSGWMDG
>FUSION-ENST00000485798.5:13221-ENST00000362079.2:358|482
LGRALGNTEYVFSAESR
>FUSION-ENST00000485798.5:13221-ENST00000362079.2:358|733
MLSQEQGR
>FUSION-ENST00000485798.5:13221-ENST00000362079.2:358|792
AKPHLYQKCR
>ENST00000432587.6|SNV-109216-G-C|2
SCGVPEESPSSEK
>FUSION-ENST00000496999.5:2021-ENST00000636087.1:25106|18
GVSRSFAHAGV
>FUSION-ENST00000485798.5:13221-ENST00000362079.2:358|589
WVGGWMDEWMDGR
>ENST00000650225.1|SNV-186347-G-C|3
MMAGPELRAYQVFR
>FUSION-ENST00000485798.5:13221-ENST00000362079.2:358|312
VASLPASR
>FUSION-ENST00000485798.5:13221-ENST00000362079.2:358|191
MYLFYLFIFQTESHSVTR
>ENST00000298125.7|SNV-175297-G-A|1
LWDITPVVS
>FUSION-ENST00000485798.5:13221-ENST00000362079.2:358|295
SPEVGNWRLSGQHGETPYLLK
>ENST00000496729.2|SNV-22939-G-C|6
MAGRCPSPCR
>ENST00000349945.7|MNV-127021-ACTACAAGAACAAG-A|2
LYSSRFHQIFFHHQIV
>ENST00000464182.5|SNV-7180-A-G|12
RLTLSSLTPPPSLAMAASRPWGRR
>FUSION-ENST00000485798.5:13221-ENST00000362079.2:358|207
MLGRLVSNS
>ENST00000409544.5|SNV-147022-C-G|2
TLFKAYPNK
>FUSION-ENST00000485798.5:13221-ENST00000362079.2:358|62
MKSSSATRCLR
>ENST00000440639.2|SNV-359-T-C|1
YSPLYSQIPRNVSSLEVVIQTR
>ENST00000419892.6|MNV-32716-CA-C|2
MWDWVSPLEVSFMPDHRGFVLEAD
>ENST00000160373.8|SNV-81884-G-A|4
SVACQTDLVTK
>FUSION-ENST00000485798.5:13221-ENST00000362079.2:358|300
LFVYILFPFVVFK
>ENST00000416046.2|SNV-111500-G-A|6
ESWWNFLRASSSCRAPQVLINSR
>FUSION-ENST00000485798.5:13221-ENST00000362079.2:358|278
TRSHLKK
>FUSION-ENST00000485798.5:13221-ENST00000362079.2:358|617
DGWVVGWMGGWMDGR
>FUSION-ENST00000485798.5:13221-ENST00000362079.2:358|48
SNSAGTASTLKSTCL
>FUSION-ENST00000485798.5:13221-ENST00000362079.2:358|676
GSWMDGR
>ENST00000264414.9|SNV-27629-C-G|5
KNNSGVSFEELYR
>FUSION-ENST00000485798.5:13221-ENST00000362079.2:358|625
DEWMDGRVDGWVGG
>ENST00000469904.1|SNV-14343-G-T|7
MTIGWLSTRKPVEALT
>ENST00000393792.3|INDEL-71819-T-TT|3
RLHAAEGVEPGSQRWFFFWQTSH
>FUSION-ENST00000485798.5:13221-ENST00000362079.2:358|457
CGWGSGGCGR
>ENST00000487638.5|SNV-147022-C-G|9
AAMKEKPAEKTLFK
>FUSION-ENST00000496999.5:2021-ENST00000636087.1:25106|102
TVARIEIKL
>FUSION-ENST00000485798.5:13221-ENST00000362079.2:358|804
MPVILALWEAETGGSLEVR
>FUSION-ENST00000496999.5:2021-ENST00000636087.1:25106|41
YVCMYVWDRYSRSEGFR
>ENST00000644939.1|SNV-1188980-C-T|1
DGPSVQNFSNPHELWNRLHR
>FUSION-ENST00000485798.5:13221-ENST00000362079.2:358|687
NECMHGRVGR
>FUSION-ENST00000405315.9:13221-ENST00000362079.2:358|3
ITRIRSINHLSSP
>ENST00000418686.1|SNV-1188980-C-T|12
FGHKDGPSVQNFSNPHELWNR
>ENST00000366548.8|SNV-33962-A-G|3
DSDSEESDCDIK
>ENST00000263805.8|SNV-41222-C-A|1
GHRKSETEK
>ENST00000466392.1|SNV-52005-T-C|2
SPCCPYSAKK
>ENST00000563489.1|SNV-32882-G-A|2
MTLLYTFSK
>FUSION-ENST00000485798.5:13221-ENST00000362079.2:358|310
VASLPASRWLCARQVRPPSPLR
>FUSION-ENST00000485798.5:13221-ENST00000362079.2:358|493
RMGISER
>ENST00000359568.10|SNV-87380-C-A|2
RHSQDLEALQQR
>FUSION-ENST00000485798.5:13221-ENST00000362079.2:358|771
AQPCACPMPMDYPCSLGDGR
>FUSION-ENST00000485798.5:13221-ENST00000362079.2:358|722
MSKGHLVGESRAS
>ENST00000401609.5|SNV-7180-A-G|5
FGHGRFQTMGEK
>FUSION-ENST00000485798.5:13221-ENST00000362079.2:358|469
PDHTGFFKGATWLQLCLYLK
>FUSION-ENST00000485798.5:13221-ENST00000362079.2:358|386
GQHRWAGP
>FUSION-ENST00000485798.5:13221-ENST00000362079.2:358|693
QGLVLVPR
>ENST00000263805.8|SNV-41222-C-A|3
IRNIRGHR
>FUSION-ENST00000485798.5:13221-ENST00000362079.2:358|430
MVTLLSKCCGR
>ENST00000464182.5|SNV-7180-A-G|8
MAASRPWGR
>FUSION-ENST00000485798.5:13221-ENST00000362079.2:358|72
MTLCLSPGHPGPCPVRR
>ENST00000263805.8|SNV-41222-C-A|2
NIRGHRK
>ENST00000318130.13|SNV-52005-T-C|2
IPMLSLFSK
>FUSION-ENST00000380872.9:5134-ENST00000432950.1:6455|2
HKPVCNQMSGISPLPQPK
>FUSION-ENST00000485798.5:13221-ENST00000362079.2:358|592
DRWVGGWMDEWMDGR
>FUSION-ENST00000536178.3:16189-ENST00000558836.5:465936|17
LEFFVPPKGRLVLSNK
>FUSION-ENST00000485798.5:13221-ENST00000362079.2:358|178
GIIIKPLLSGFCGK
>ENST00000418686.1|SNV-1188980-C-T|4
APVCRTLATLTNSGTGCTERLR
>ENST00000265071.3|SNV-105838-G-T|2
ENREQYQVLIQAK
>FUSION-ENST00000485798.5:13221-ENST00000362079.2:358|791
MAKPHLYQKCRN
>FUSION-ENST00000485798.5:13221-ENST00000362079.2:358|641
MGGWMDGWVDEWMDGWIDGWMDG
>FUSION-ENST00000485798.5:13221-ENST00000362079.2:358|117
MNLGVWGEYTVQPGIVNSILQR
>ENST00000672277.1|SNV-359252-C-T|2
SLILSNLLVKPLESNR
>FUSION-ENST00000485798.5:13221-ENST00000362079.2:358|282
MTAPLYSSLGDRTR
>FUSION-ENST00000485798.5:13221-ENST00000362079.2:358|674
GSWMDGRVDGWVGG
>ENST00000490349.5|SNV-4666-T-A|1
NHGQLGSFHQPGR
>FUSION-ENST00000485798.5:13221-ENST00000362079.2:358|627
DEWMDGR
>ENST00000419892.6|MNV-32716-CA-C|6
SLLCLIIEALFWKQIKK
>FUSION-ENST00000485798.5:13221-ENST00000362079.2:358|730
LSQEQGREEVR
>ENST00000572567.5|INDEL-169158-A-ACC|15
GFLWFFMR
>FUSION-ENST00000496999.5:2021-ENST00000636087.1:25106|50
MYVCMYVCMYVWDRYSR
>FUSION-ENST00000380872.9:5134-ENST00000432950.1:6455|10
ILFDTVDLCATWEALEKCKDAGLAK
>ENST00000476609.1|SNV-164106-A-T|6
MATPSLCFPPCR
>FUSION-ENST00000485798.5:13221-ENST00000362079.2:358|237
DLPSPLECHLLRVSPPR
>FUSION-ENST00000485798.5:13221-ENST00000362079.2:358|57
NTRDGVIWSHWER
>ENST00000551855.1|SNV-145222-A-C|6
MAVLHFVTR
>ENST00000664991.1|SNV-232588-G-T|2
KQVMLTEIPDDMGSKGLSGQE
>FUSION-ENST00000485798.5:13221-ENST00000362079.2:358|297
GWAQWPTAVIPVLWEAEASR
>FUSION-ENST00000262457.7:147545-ENST00000552573.6:28471|2
SDIDINMADKYGGTVK
>ENST00000544378.6|SNV-98440-C-G|3
KAIDDLEMKFEFVR
>ENST00000641644.1|SNV-12757-G-T|2
DVIGALKR
>ENST00000452681.6|SNV-10998-C-T|1
EVDMWSTGVIMYTLLAGSPLFWHRK
>ENST00000380110.8|INDEL-124874-A-AA|2
VSRTASSAGTAF
>FUSION-ENST00000485798.5:13221-ENST00000362079.2:358|561
WEKVKTESLVSCPR
>FUSION-ENST00000485798.5:13221-ENST00000362079.2:358|140
VQAILLPQPPE
>ENST00000219611.7|SNV-23643-G-T|2
VDDSSYESLGLRPR
>ENST00000370540.2|SNV-9526-C-G|3
NNAYGDHVNDSDRMKYYSEVDSDK
>ENST00000672277.1|SNV-359252-C-T|1
SLILSNLLVKPLESNRHMN
>FUSION-ENST00000485798.5:13221-ENST00000362079.2:358|648
DGWTGGWMDGR
>FUSION-ENST00000485798.5:13221-ENST00000362079.2:358|540
DGWMGGWVDGWMSGWMGGWMDG
>FUSION-ENST00000477661.1:5134-ENST00000432950.1:6455|3
SVRMQDWPSPSGCPTSTAGNWK
>ENST00000469371.5|SNV-232588-G-T|6
MSMAAQKVVKNNTSYLMNQ
>ENST00000542051.5|SNV-32480-A-G|3
IFKYGHYNERDEIPHNDIALLK
>ENST00000370228.2|SNV-1697-C-T|1
ELDSLALNQSTGLPTLTLP
>FUSION-ENST00000485798.5:13221-ENST00000362079.2:358|480
LPKVLGLQA
>FUSION-ENST00000485798.5:13221-ENST00000362079.2:358|497
APAVPVFENHQSKTQGEVASWGHK
>ENST00000246672.4|SNV-7401-T-C|1
NRPSETSRFTKLLLK
>FUSION-ENST00000496999.5:2021-ENST00000636087.1:25106|78
MILSGPLGFFAEYSKVL
>FUSION-ENST00000496999.5:2021-ENST00000636087.1:25106|46
MYVCMYVWDR
>FUSION-ENST00000496999.5:2021-ENST00000636087.1:25106|94
LSYAGAGIVLRSGEK
>FUSION-ENST00000485798.5:13221-ENST00000362079.2:358|419
MLPRLILRSSHLSLPK
>ENST00000551855.1|SNV-145222-A-C|3
AVLHFVTR
>ENST00000358595.10|INDEL-50099-T-TG|2
KEYCRILSS
>ENST00000229330.9|INDEL-18226-T-TA|9
TKSWPLCCCNRHSIVFLEWK
>FUSION-ENST00000485798.5:13221-ENST00000362079.2:358|318
GRAGGTGR
>ENST00000272117.7|SNV-3343-G-T|2
EPQFPPGDR
>ENST00000394121.8|SNV-34900-A-G|1
GPVLQHQSPKSPQQRLLELLHR
>ENST00000285879.5|SNV-4245-G-A|2
MDELARFLLLK
>ENST00000469904.1|SNV-14343-G-T|9
MTIGWLSTR
>ENST00000562059.1|SNV-18695-C-T|1
LKLLIQNYAFPLLMTPSSEQY
>FUSION-ENST00000485798.5:13221-ENST00000362079.2:358|785
CMPHAHGLSLLTGRWK
>FUSION-ENST00000485798.5:13221-ENST00000362079.2:358|66
VKGYLVLSHGIQTSCS
>ENST00000315927.8|SNV-2020-C-A|6
GRHFGVHPAPGFPGGVSK
>ENST00000360319.9|SNV-21756-G-C|1
LDINTEDLEDGTCR
>FUSION-ENST00000496999.5:2021-ENST00000636087.1:25106|97
MCFFQLLRLSYAGAGIVLRSGEK
>FUSION-ENST00000485798.5:13221-ENST00000362079.2:358|595
MGGWMDRWVGGWMDEWMDGR
>FUSION-ENST00000485798.5:13221-ENST00000362079.2:358|303
NVLKCAWEIAPVFLPA
>ENST00000497393.1|SNV-8329-A-G|1
EIRPTGLPSNVLSVVVLSQA
>ENST00000403682.7|SNV-7254-T-C|3
GAMEHAEGSPQRALPR
>FUSION-ENST00000485798.5:13221-ENST00000362079.2:358|258
APVSSCHNTQALPVPPLPRACPR
>ENST00000246672.4|SNV-7401-T-C|4
ALVLKNRPSETSRFTK
>FUSION-ENST00000485798.5:13221-ENST00000362079.2:358|486
MGISERSCR
>ENST00000672830.1|SNV-541013-G-A|7
EHFFDLYRNSIK
>ENST00000284548.16|SNV-125225-G-T|2
DLQVAPCTRLAK
>FUSION-ENST00000496999.5:2021-ENST00000636087.1:25106|74
MYVCMYVCMYGTGTLGVRGSGR
>FUSION-ENST00000485798.5:13221-ENST00000362079.2:358|694
FNRQGLVLVPRLK
>ENST00000356859.8|SNV-78481-A-G|1
KWKQLLFSDHGVK
>FUSION-ENST00000485798.5:13221-ENST00000362079.2:358|811
MCLSNPIKALVLRDLELWR
>ENST00000497314.1|SNV-36342-G-A|1
SVVTESSQNYGYNPSPVKPEGLR
>ENST00000496729.2|SNV-22939-G-C|7
PPTMAGRCPSPCRMTGGR
>FUSION-ENST00000485798.5:13221-ENST00000362079.2:358|832
RGGWDPGLLGLGEEAAEIPDS
>ENST00000285879.5|SNV-4245-G-A|1
MDELARFLLLKYQVK
>FUSION-ENST00000485798.5:13221-ENST00000362079.2:358|782
MPHAHGLSLLTGR
>ENST00000653583.1|SNV-232588-G-T|3
PAIVKVVTVVKNNTSYLMNQ
>FUSION-ENST00000485798.5:13221-ENST00000362079.2:358|212
VLLSLPR
>ENST00000630263.2|SNV-23218-G-A|6
GITVKQKSLYTWPSMQK
>FUSION-ENST00000485798.5:13221-ENST00000362079.2:358|273
ELQTFRKVVR
>ENST00000642197.1|SNV-87330-G-T|1
TPDVTLCPWVSRPLSWVMEILH
>FUSION-ENST00000485798.5:13221-ENST00000362079.2:358|51
GSWKSNSAGTASTLK
>ENST00000564281.5|SNV-24358-C-A|3
ASLGTHTCCSLDRPSGSHQGGGRR
>FUSION-ENST00000485798.5:13221-ENST00000362079.2:358|22
EHPKVNVPVR
>FUSION-ENST00000485798.5:13221-ENST00000362079.2:358|677
MGSWMDGR
>FUSION-ENST00000485798.5:13221-ENST00000362079.2:358|652
GGWMDGWVDEWMDGWTGGWMDGR
>ENST00000653583.1|SNV-232588-G-T|1
NNTSYLMNQ
>ENST00000359863.8|SNV-65019-A-C|5
LFPNSFNDKFCDQMMHHLR
>FUSION-ENST00000485798.5:13221-ENST00000362079.2:358|594
GGWMDRWVGGWMDEWMDGR
>ENST00000218436.7|SNV-24122-G-A|2
NMVFVIDVSSSMFGTK
>ENST00000565781.5|SNV-18695-C-T|2
LKLLIQNYAFPLLMVR
>FUSION-ENST00000405315.9:13221-ENST00000362079.2:358|6
SPTPKHIR
>FUSION-ENST00000485798.5:13221-ENST00000362079.2:358|110
GQEQSWK
>FUSION-ENST00000485798.5:13221-ENST00000362079.2:358|271
VVRVVQK
>FUSION-ENST00000485798.5:13221-ENST00000362079.2:358|222
RAVSVCWQR
>FUSION-ENST00000485798.5:13221-ENST00000362079.2:358|777
PHAHGLSLLTGRWKTK
>FUSION-ENST00000485798.5:13221-ENST00000362079.2:358|148
MAQSRLTATSASR
>FUSION-ENST00000485798.5:13221-ENST00000362079.2:358|136
PSGVGLFPLFQMYRWII
>ENST00000466392.1|SNV-52005-T-C|14
MLSLFSKEGSIILDAIR
>ENST00000394121.8|SNV-34900-A-G|2
GPVLQHQSPKSPQQR
>FUSION-ENST00000496999.5:2021-ENST00000636087.1:25106|27
MTGSDLK
>ENST00000401609.5|SNV-7180-A-G|6
FIDTTSKFGHGRFQTMGEK
>FUSION-ENST00000398571.7:438-ENST00000544079.2:3599|82
CENCADLVEVLNETVADAIR
>ENST00000672548.1|SNV-44500-C-T|2
ANFSTNNSNPGARPPLPR
>FUSION-ENST00000485798.5:13221-ENST00000362079.2:358|172
HYMLVFIMVIIVSIR
>ENST00000569936.5|SNV-21383-G-A|1
AGAFSYTDRDGHLPGGPAAAGGR
>FUSION-ENST00000485798.5:13221-ENST00000362079.2:358|82
METKKGDIR
>FUSION-ENST00000485798.5:13221-ENST00000362079.2:358|198
MFFFCLYVCIYFIYLFFR
>FUSION-ENST00000485798.5:13221-ENST00000362079.2:358|805
LASWGILTSWCSWEL
>FUSION-ENST00000485798.5:13221-ENST00000362079.2:358|741
LKRSSCLSLWSSWDCR
>FUSION-ENST00000485798.5:13221-ENST00000362079.2:358|107
MGQEQSWKPKR
>FUSION-ENST00000536178.3:16189-ENST00000558836.5:465936|16
GRLVLSNK
>ENST00000591632.5|SNV-39993-G-T|3
CVAACHNPQEAYWEKSHCEQYCYK
>ENST00000418686.1|SNV-1188980-C-T|6
MAPVCRTLATLTNSGTGCTERLR
>ENST00000616140.2|SNV-12110-A-G|2
QGELPLVKEVLLVALGSRR
>FUSION-ENST00000485798.5:13221-ENST00000362079.2:358|387
MGQHRWAGP
>FUSION-ENST00000485798.5:13221-ENST00000362079.2:358|196
MFFFCLYVCIYFIYLFFRR
>FUSION-ENST00000485798.5:13221-ENST00000362079.2:358|774
MFLVPTLQVRPLFCEILADPGRLC
>ENST00000257430.9|SNV-131905-T-C|1
VSSINQETIQTYCVEDTPIRFSR
>FUSION-ENST00000485798.5:13221-ENST00000362079.2:358|505
RTPPCLTNFCIFSR
>FUSION-ENST00000405315.9:13221-ENST00000362079.2:358|10
HHPAKSPR
>FUSION-ENST00000485798.5:13221-ENST00000362079.2:358|783
CMPHAHGLSLLTGRWKTK
>ENST00000230538.12|SNV-115675-G-A|2
DKLAFTQSQAASYFFDGSGYAVVR
>ENST00000566495.1|SNV-18695-C-T|2
RLKLLIQNYAFPLLMVK
>FUSION-ENST00000485798.5:13221-ENST00000362079.2:358|494
DGVSPCWPGWSRTPDLVILPSRLPK
>FUSION-ENST00000485798.5:13221-ENST00000362079.2:358|296
SPEVGNWR
>ENST00000496729.2|SNV-22939-G-C|3
AGRCPSPCRMTGGR
>ENST00000564415.6|SNV-51-C-T|4
MADLDSPSK
>FUSION-ENST00000485798.5:13221-ENST00000362079.2:358|477
ALGNTEYVFSAESR
>ENST00000391858.8|SNV-14343-G-T|4
ATNREPSAHDYWLAEHQK
>FUSION-ENST00000485798.5:13221-ENST00000362079.2:358|446
VQGRTGFFFFFFETESCSVTQAGVR
>FUSION-ENST00000485798.5:13221-ENST00000362079.2:358|608
MGGWMDGWVGGWMDG
>FUSION-ENST00000496999.5:2021-ENST00000636087.1:25106|101
MCFFQLLR
>ENST00000366760.5|SNV-30671-G-C|2
LTVLVSGLQIHDSSSLLMHR
>ENST00000464182.5|SNV-7180-A-G|7
AASRPWGR
>FUSION-ENST00000536178.3:16189-ENST00000558836.5:465936|18
LEFFVPPKGR
>ENST00000672830.1|SNV-541013-G-A|4
NSIKFFEEISDEASKLVDR
>FUSION-ENST00000496999.5:2021-ENST00000636087.1:25106|21
MEVAIHLFIYLFSF
>FUSION-ENST00000485798.5:13221-ENST00000362079.2:358|582
MGGCMDGWMVGWMDK
>FUSION-ENST00000485798.5:13221-ENST00000362079.2:358|189
MYLFYLFIFQTESHSVTRLVQWR
>FUSION-ENST00000496999.5:2021-ENST00000636087.1:25106|83
SYSGLQACYFSK
>ENST00000672830.1|SNV-541013-G-A|6
EHFFDLYRNSIKFFEEISDEASK
>ENST00000469904.1|SNV-14343-G-T|10
SNELLTGNPLLMTIGWLSTR
>FUSION-ENST00000485798.5:13221-ENST00000362079.2:358|352
MDAEQDPSEQGQGGR
>FUSION-ENST00000485798.5:13221-ENST00000362079.2:358|59
SSSATRCLRNTR
>FUSION-ENST00000485798.5:13221-ENST00000362079.2:358|618
MDGWVVGWMGGWMDGR
>ENST00000338099.9|SNV-4861-T-A|3
ALFPHHVIPDSILK
>FUSION-ENST00000485798.5:13221-ENST00000362079.2:358|245
VRILSSFDSCCVHSGR
>ENST00000380110.8|INDEL-124874-A-AA|6
NQSGHPFPAVPVSK
>ENST00000563687.1|SNV-95-C-T|3
LMTEKMSLEKV
>FUSION-ENST00000485798.5:13221-ENST00000362079.2:358|787
CMPHAHGLSLLTGR
>FUSION-ENST00000496999.5:2021-ENST00000636087.1:25106|61
YVCMYVCMGQVL
>FUSION-ENST00000485798.5:13221-ENST00000362079.2:358|220
RAVSVCWQRVR
>FUSION-ENST00000485798.5:13221-ENST00000362079.2:358|797
LAGRGGSR
>FUSION-ENST00000485798.5:13221-ENST00000362079.2:358|438
ASVSPPVKWETS
>FUSION-ENST00000485798.5:13221-ENST00000362079.2:358|578
MVGWMDK
>FUSION-ENST00000485798.5:13221-ENST00000362079.2:358|498
MAPAVPVFENHQSKTQGEVASWGHK
>FUSION-ENST00000485798.5:13221-ENST00000362079.2:358|441
LSVAAPPLTSYGASPHR
>FUSION-ENST00000485798.5:13221-ENST00000362079.2:358|134
GVLKEHALR
>FUSION-ENST00000485798.5:13221-ENST00000362079.2:358|180
AGSHPCSATC
>FUSION-ENST00000485798.5:13221-ENST00000362079.2:358|642
SGWMDGR
>FUSION-ENST00000485798.5:13221-ENST00000362079.2:358|564
MDGWVDGWMGGWMDG
>ENST00000298125.7|SNV-175297-G-A|2
VIKLWDITPVVS
>FUSION-ENST00000485798.5:13221-ENST00000362079.2:358|706
NVYIYIYV
>ENST00000418686.1|SNV-1188980-C-T|1
TLATLTNSGTGCTERLRR
>ENST00000496729.2|SNV-22939-G-C|4
MAGRCPSPCRMTGGR
>ENST00000265686.8|SNV-3682-C-T|4
GRLLAPPPRDLLR
>FUSION-ENST00000485798.5:13221-ENST00000362079.2:358|45
LKEHERR
>ENST00000551855.1|SNV-145222-A-C|1
AVLHFVTRQKLSK
>FUSION-ENST00000485798.5:13221-ENST00000362079.2:358|747
VNTRGDSQGGR
>FUSION-ENST00000485798.5:13221-ENST00000362079.2:358|616
MDGWVVGWMGGWMDGRVDGWVGG
>FUSION-ENST00000477661.1:5134-ENST00000432950.1:6455|2
MQDWPSPSGCPTSTAGNWK
>FUSION-ENST00000485798.5:13221-ENST00000362079.2:358|736
HVPPCLANFFCIFDRDRVSLYCPG
>ENST00000618853.5|SNV-4264-C-T|2
MGTTVATNVLLERK
>ENST00000244364.10|SNV-324351-A-C|3
LCEDEAVIADK
>ENST00000566953.5|SNV-12624-T-G|2
AVAVARACIILSVLTSYPILHFCGR
>ENST00000287008.7|SNV-14619-C-A|2
SLDREQR
>FUSION-ENST00000485798.5:13221-ENST00000362079.2:358|281
TAPLYSSLGDRTR
>FUSION-ENST00000485798.5:13221-ENST00000362079.2:358|396
ALNARLTGWELSFLETLRSWGTISR
>ENST00000573051.1|INDEL-169158-A-ACC|2
LITQCLK
>FUSION-ENST00000485798.5:13221-ENST00000362079.2:358|265
MVLISNLVIRPPRPPK
>FUSION-ENST00000485798.5:13221-ENST00000362079.2:358|154
TCPQVLDSSLSSR
>FUSION-ENST00000485798.5:13221-ENST00000362079.2:358|378
MVPSTEEEFKIREVLVSLTSP
>FUSION-ENST00000485798.5:13221-ENST00000362079.2:358|789
MFPEHLL
>FUSION-ENST00000485798.5:13221-ENST00000362079.2:358|228
ITGVSHRARPIIILRQGFTSILQAR
>FUSION-ENST00000485798.5:13221-ENST00000362079.2:358|541
MDGWMGGWVDGWMSGWMGGWMDG
>ENST00000464182.5|SNV-7180-A-G|9
LTLSSLTPPPSLAMAASRPWGRRK
>ENST00000528185.1|SNV-1135-C-G|4
NRGYAQCCRFK
>ENST00000528118.5|SNV-34757-G-A|4
WWVWRRPLWILGLGR
>ENST00000630263.2|SNV-23218-G-A|4
QKSLYTWPSMQKTSAR
>FUSION-ENST00000485798.5:13221-ENST00000362079.2:358|409
RDPPHLAPK
>FUSION-ENST00000485798.5:13221-ENST00000362079.2:358|597
DGWMMGG
>ENST00000584985.5|SNV-34900-A-G|6
GPQVRQLEQQLGEAGSLR
>FUSION-ENST00000485798.5:13221-ENST00000362079.2:358|442
GLEEHGDTP
>FUSION-ENST00000477661.1:5134-ENST00000432950.1:6455|4
YYLTQWISVPHGRPWRSVR
>ENST00000436881.2|SNV-2103-G-C|2
DDWDAHKAR
>ENST00000514654.5|SNV-148928-A-C|2
FNALSSRSQTTSVFEIGLCSNR
>FUSION-ENST00000485798.5:13221-ENST00000362079.2:358|156
KPSLIAPGSSCLLGFPSAVR
>FUSION-ENST00000485798.5:13221-ENST00000362079.2:358|323
CHGCGCCSRPRWTPSRIPVSR
>FUSION-ENST00000485798.5:13221-ENST00000362079.2:358|287
VMHACGPTSLGS
>ENST00000331162.8|SNV-18922-C-A|1
THKYVKVFGK
>ENST00000342992.10|SNV-55001-G-T|3
TEEGYYEAITAVELKSLK
>FUSION-ENST00000485798.5:13221-ENST00000362079.2:358|88
PIIPATRKAEAGESLEPGR
>ENST00000229330.9|INDEL-18226-T-TA|11
TKTKSWPLCCCNR
>ENST00000265686.8|SNV-3682-C-T|6
AGLVLPPPKGRLLAPPPR
>FUSION-ENST00000485798.5:13221-ENST00000362079.2:358|585
MYGWMGGWMHG
>FUSION-ENST00000485798.5:13221-ENST00000362079.2:358|291
MVVHACNPSCSGG
>ENST00000672277.1|SNV-359252-C-T|5
MSLILSNLLVKPLESNR
>ENST00000359863.8|SNV-65019-A-C|2
FCDQMMHHLRK
>ENST00000653583.1|SNV-232588-G-T|2
VVTVVKNNTSYLMNQ
>FUSION-ENST00000485798.5:13221-ENST00000362079.2:358|621
GGWMSGWMDGWVVGWMGGWMDGR
>ENST00000464182.5|SNV-7180-A-G|10
LTLSSLTPPPSLAMAASRPWGRR
>ENST00000674063.1|SNV-179527-A-T|1
VNWMAHTVRKVYR
>ENST00000349945.7|MNV-127019-CCACTACAAGAACAA-C|1
TDFTAADFIKYFSITK
>FUSION-ENST00000485798.5:13221-ENST00000362079.2:358|385
KLIRSFQR
>FUSION-ENST00000485798.5:13221-ENST00000362079.2:358|723
SKGHLVGESR
>FUSION-ENST00000485798.5:13221-ENST00000362079.2:358|356
MLLKAKMDAEQDPSEQGQGGR
>ENST00000528185.1|SNV-1135-C-G|3
GYAQCCR
>ENST00000604624.6|SNV-748898-C-A|1
DAHLSNPSQCTKR
>FUSION-ENST00000485798.5:13221-ENST00000362079.2:358|532
AEFRGGLVSFFFFLRR
>FUSION-ENST00000485798.5:13221-ENST00000362079.2:358|465
TSRCGWGSGGCGRGTCWEGR
>ENST00000561441.5|SNV-6829-A-G|2
ECMVRLIYCEMLGCDASFGYIHAIK
>FUSION-ENST00000485798.5:13221-ENST00000362079.2:358|602
MDEWMDGWMDGWMMGG
>ENST00000663148.1|SNV-232588-G-T|2
GLKHVTSNASDSESSYRGQE
>FUSION-ENST00000485798.5:13221-ENST00000362079.2:358|84
AEAGESLEPGRQR
>FUSION-ENST00000485798.5:13221-ENST00000362079.2:358|472
MPDHTGFFK
>ENST00000218436.7|SNV-24122-G-A|3
GLPPMEKNMVFVIDVSSSMFGTK
>ENST00000409544.5|SNV-147022-C-G|3
EKPAEKTLFKAYPNK
>FUSION-ENST00000485798.5:13221-ENST00000362079.2:358|135
MGVLKEHALR
>FUSION-ENST00000485798.5:13221-ENST00000362079.2:358|588
WVGGWMDEWMDGRVDGWVGG
>FUSION-ENST00000485798.5:13221-ENST00000362079.2:358|572
MDGWLDGWIK
>FUSION-ENST00000485798.5:13221-ENST00000362079.2:358|324
CHGCGCCSRPRWTPSR
>FUSION-ENST00000485798.5:13221-ENST00000362079.2:358|215
CPFLPGNPTPS
>ENST00000537672.6|SNV-15531-T-G|4
DPLAKTSGSSGATKK
>FUSION-ENST00000485798.5:13221-ENST00000362079.2:358|489
TPDLVILPSR
>ENST00000380033.9|SNV-43289-T-C|3
EILISSSVDIHLKDSQSPDPNK
>ENST00000342992.10|SNV-140939-G-T|1
VPEVPKKPVPE
>FUSION-ENST00000485798.5:13221-ENST00000362079.2:358|87
KAEAGESLEPGR
>FUSION-ENST00000485798.5:13221-ENST00000362079.2:358|779
PHAHGLSLLTGRWK
>ENST00000464182.5|SNV-7180-A-G|4
MAASRPWGRRK
>FUSION-ENST00000485798.5:13221-ENST00000362079.2:358|579
DGWMVGWMDK
>FUSION-ENST00000485798.5:13221-ENST00000362079.2:358|399
MTGDGAAQVGRALNAR
>ENST00000315927.8|SNV-2020-C-A|7
FGPAKGRHFGVHPAPGFPGGVSK
>FUSION-ENST00000485798.5:13221-ENST00000362079.2:358|211
MYVFILFIYFSDGVSLCHQAGAVA
>FUSION-ENST00000485798.5:13221-ENST00000362079.2:358|280
MTAPLYSSLGDRTRSHLK
>ENST00000440639.2|SNV-359-T-C|5
AYCRLRYSPLYSQIPR
>FUSION-ENST00000485798.5:13221-ENST00000362079.2:358|174
AWHLVSRHYMLVFIMVIIVSIR
>FUSION-ENST00000485798.5:13221-ENST00000362079.2:358|276
LKELQTFR
>FUSION-ENST00000485798.5:13221-ENST00000362079.2:358|490
TQGEVASWGHKLGR
>ENST00000315927.8|SNV-2020-C-A|3
HFGVHPAPGFPGGVSKQAAGTK
>FUSION-ENST00000485798.5:13221-ENST00000362079.2:358|650
DGWVDEWMDGWTGGWMDGR
>FUSION-ENST00000485798.5:13221-ENST00000362079.2:358|629
DGWVGGWMDEWMDGRVDGWVGG
>ENST00000453269.7|SNV-11800-G-A|1
VPGSITLPVQTLVSAR
>ENST00000358595.10|INDEL-50099-T-TG|5
CVATVGYQPQELLR
>FUSION-ENST00000485798.5:13221-ENST00000362079.2:358|204
FLLEMGFHHVGQDGLNLLIL
>FUSION-ENST00000485798.5:13221-ENST00000362079.2:358|334
CVGDCPSVPPSMI
>ENST00000664991.1|SNV-232588-G-T|1
QVMLTEIPDDMGSKGLSGQE
>ENST00000673236.1|SNV-44500-C-T|1
LPWTPRPTSPPTTATQGPGHHSR
>FUSION-ENST00000485798.5:13221-ENST00000362079.2:358|758
DYPCSLGDGRQRAGLYESEHQG
>ENST00000358511.10|SNV-3284-A-C|1
DLSMFSQNMTHIIKAVIKYK
>FUSION-ENST00000485798.5:13221-ENST00000362079.2:358|692
QGLVLVPRLK
>FUSION-ENST00000485798.5:13221-ENST00000362079.2:358|372
QRAGPQADQGLLSCQSGK
>FUSION-ENST00000496999.5:2021-ENST00000636087.1:25106|23
MCTCYQYMEVAIHLFIYLFSF
>FUSION-ENST00000485798.5:13221-ENST00000362079.2:358|244
VRILSSFDSCCVHSGRR
>ENST00000229330.9|INDEL-18226-T-TA|8
SWPLCCCNR
>ENST00000469904.1|SNV-14343-G-T|12
ITAMSNELLTGNPLLMTIGWLSTR
>ENST00000612003.4|SNV-14409-T-G|2
NTTSGNSGTYR
>FUSION-ENST00000485798.5:13221-ENST00000362079.2:358|623
GRWMSGWMDG
>FUSION-ENST00000446592.7:3843-ENST00000646849.1:15841|1
GSDRYTLNAC
>ENST00000409544.5|SNV-147022-C-G|5
MAAMKEKPAEKTLFK
>FUSION-ENST00000606221.1:749-ENST00000656150.1:58480|4
EPLPFQLETSTGILEGCG
>ENST00000570101.5|SNV-12624-T-G|1
ACIILSVLTSYPILHFCGR
>ENST00000358487.10|SNV-110407-T-C|5
DLAARNVLVTENNVMKTADFGLAR
>FUSION-ENST00000485798.5:13221-ENST00000362079.2:358|686
MNECMHGRVGRWMGSWMDGR
>FUSION-ENST00000485798.5:13221-ENST00000362079.2:358|240
MDLPSPLECHLLR
>FUSION-ENST00000485798.5:13221-ENST00000362079.2:358|835
MHWVPVL
>ENST00000618855.4|SNV-34757-G-A|1
TPHVVGVEEASVDSWPWQVSIQYDK
>FUSION-ENST00000485798.5:13221-ENST00000362079.2:358|200
VKPCFCFY
>ENST00000540666.5|SNV-23802-T-C|1
LPWLEVENSVLPAH
>FUSION-ENST00000485798.5:13221-ENST00000362079.2:358|752
EDKGQGSMRVNTR
>FUSION-ENST00000485798.5:13221-ENST00000362079.2:358|3
KLPVTVPGCPRVCWEL
>FUSION-ENST00000496999.5:2021-ENST00000636087.1:25106|80
MILSGPLGFFAEYSK
>FUSION-ENST00000485798.5:13221-ENST00000362079.2:358|696
FNRQGLVLVPR
>ENST00000572567.5|INDEL-169158-A-ACC|14
GFLWFFMRNYK
>FUSION-ENST00000485798.5:13221-ENST00000362079.2:358|380
MVPSTEEEFKIR
>FUSION-ENST00000485798.5:13221-ENST00000362079.2:358|395
LTGWELSFLETLR
>ENST00000660553.1|SNV-232588-G-T|1
GLIILITDEYGCSKGGQE
>ENST00000416046.2|SNV-111500-G-A|4
ASSSCRAPQVLINSRR
>FUSION-ENST00000485798.5:13221-ENST00000362079.2:358|355
LLKAKMDAEQDPSEQGQGGR
>ENST00000315927.8|SNV-2020-C-A|2
QAAGTKAGPAGAWPVGSR
>FUSION-ENST00000496999.5:2021-ENST00000636087.1:25106|44
MYVCMYVWDRYSR
>FUSION-ENST00000496999.5:2021-ENST00000636087.1:25106|39
YVWDRYSR
>ENST00000272117.7|SNV-3343-G-T|5
MLEPLPCWDAAKDLKEPQFPPGDR
>FUSION-ENST00000485798.5:13221-ENST00000362079.2:358|210
YVFILFIYFSDGVSLCHQAGAVA
>FUSION-ENST00000485798.5:13221-ENST00000362079.2:358|47
MLKEHER
>FUSION-ENST00000485798.5:13221-ENST00000362079.2:358|340
GSIRLGHEK
>ENST00000286835.12|INDEL-29777-A-AA|1
VLNLWQKKWSVQN
>FUSION-ENST00000485798.5:13221-ENST00000362079.2:358|179
MGIIIKPLLSGFCGK
>ENST00000370540.2|SNV-9526-C-G|6
LDSRNNAYGDHVNDSDRMK
>FUSION-ENST00000485798.5:13221-ENST00000362079.2:358|671
MTGVGLGGLGLLSVLFTVPGI
>ENST00000358511.10|SNV-3284-A-C|2
DLSMFSQNMTHIIKAVIK
>FUSION-ENST00000485798.5:13221-ENST00000362079.2:358|170
HYMLVFIMVIIVSIRLSRGITSSR
>FUSION-ENST00000485798.5:13221-ENST00000362079.2:358|449
ILGFGFSK
>FUSION-ENST00000485798.5:13221-ENST00000362079.2:358|570
MDGWLDGWIKV
>ENST00000486777.7|SNV-81079-C-T|2
EWELSQRDEHVQELESYIDR
>ENST00000338099.9|SNV-4861-T-A|6
RKALFPHHVIPDSILK
>ENST00000372582.6|SNV-1200823-T-C|3
LIIVPTPDYILR
>ENST00000244364.10|SNV-324351-A-C|1
LCEDEAVIADKNNIENLISTLKQWR
>FUSION-ENST00000485798.5:13221-ENST00000362079.2:358|544
WVDGWAGG
>ENST00000546516.5|SNV-11772-G-T|5
GGPTWSGGRTQASLPTRAAAWLWWR
>FUSION-ENST00000485798.5:13221-ENST00000362079.2:358|766
PMDYPCSLGDGRQR
>FUSION-ENST00000485798.5:13221-ENST00000362079.2:358|169
MLVFIMVIIVSIR
>ENST00000359568.10|SNV-87380-C-A|3
LLADQERRHSQDLEALQQR
>ENST00000569936.5|SNV-21383-G-A|3
IPSPAKAGAFSYTDR
>ENST00000630263.2|SNV-23218-G-A|3
SLYTWPSMQK
>FUSION-ENST00000485798.5:13221-ENST00000362079.2:358|404
GPPLTVPQFPHL
>FUSION-ENST00000496999.5:2021-ENST00000636087.1:25106|49
YVCMYVCMYVWDRYSR
>ENST00000390666.4|SNV-463-C-T|3
TWGALHEDEAR
>FUSION-ENST00000485798.5:13221-ENST00000362079.2:358|126
LECSGMITAHCSLNLLGSSNPPT
>ENST00000349945.7|MNV-127018-AC-A|1
HRLYSSRFHQIFFHHQIV
>ENST00000267584.9|SNV-66004-G-A|1
EEEEEENVEDAQELLDGIK
>FUSION-ENST00000485798.5:13221-ENST00000362079.2:358|219
AVSVCWQR
>FUSION-ENST00000485798.5:13221-ENST00000362079.2:358|214
MREAALVC
>ENST00000551855.1|SNV-145222-A-C|5
MAVLHFVTRQK
>ENST00000369053.3|SNV-1704-G-A|1
FLTFNSPEGKAVSFFLIR
>ENST00000469371.5|SNV-232588-G-T|2
VVKNNTSYLMNQ
>FUSION-ENST00000496999.5:2021-ENST00000636087.1:25106|57
MSFQLAKLNLSR
>ENST00000315927.8|SNV-2020-C-A|4
HFGVHPAPGFPGGVSK
>FUSION-ENST00000485798.5:13221-ENST00000362079.2:358|49
SNSAGTASTLK
>FUSION-ENST00000485798.5:13221-ENST00000362079.2:358|827
RPLRLRVP
>ENST00000160373.8|SNV-81884-G-A|5
LVSISVGTEGTVTRSVACQTDLVTK
>FUSION-ENST00000496999.5:2021-ENST00000636087.1:25106|58
MSFQLAK
>FUSION-ENST00000485798.5:13221-ENST00000362079.2:358|242
ILSSFDSCCVHSGRR
>ENST00000371360.2|SNV-9072-C-G|2
CGPGWWRCPSTFFK
>ENST00000495007.5|INDEL-9751-T-TCGAAGCTCA|1
EVVEAHEAHVDQKNK
>FUSION-ENST00000496999.5:2021-ENST00000636087.1:25106|19
MGVSRSFAHAGV
>FUSION-ENST00000485798.5:13221-ENST00000362079.2:358|533
AEFRGGLVSFFFFLR
>ENST00000496903.5|SNV-86814-T-G|2
MGNLNCLQRMNLFLRILR
>FUSION-ENST00000485798.5:13221-ENST00000362079.2:358|234
VSPPRLSCVK
>FUSION-ENST00000485798.5:13221-ENST00000362079.2:358|192
DGVSPCWPGWSQSLDLVIRPPWPPK
>FUSION-ENST00000485798.5:13221-ENST00000362079.2:358|233
EPLCYLCPWYSFVHPLVACSLSL
>FUSION-ENST00000485798.5:13221-ENST00000362079.2:358|466
TSRCGWGSGGCGR
>FUSION-ENST00000485798.5:13221-ENST00000362079.2:358|116
NLGVWGEYTVQPGIVNSILQR
>FUSION-ENST00000485798.5:13221-ENST00000362079.2:358|327
RCHGCGCCSRPR
>ENST00000361470.4|SNV-2194-G-A|1
YLDYRPVTDCKPVEYEFFWGPK
>FUSION-ENST00000485798.5:13221-ENST00000362079.2:358|93
MPIIPATR
>FUSION-ENST00000485798.5:13221-ENST00000362079.2:358|464
MGDIIEPAAQFGFGFSK
>ENST00000419892.6|MNV-32716-CA-C|9
DHLCGTGYLHWKSLLCLIIEALFWK
>FUSION-ENST00000485798.5:13221-ENST00000362079.2:358|149
GSQFSHS
>FUSION-ENST00000485798.5:13221-ENST00000362079.2:358|436
LLWCLLQR
>ENST00000276185.8|SNV-78519-G-A|2
NPPSRGER
>ENST00000464182.5|SNV-7180-A-G|3
AASRPWGRRK
>FUSION-ENST00000485798.5:13221-ENST00000362079.2:358|394
LTGWELSFLETLRSWGTISR
>FUSION-ENST00000485798.5:13221-ENST00000362079.2:358|186
LVQWRDLGSLQPPPPRFQ
>ENST00000546516.5|SNV-11772-G-T|3
AAAWLWWR
>ENST00000160373.8|SNV-81884-G-A|3
SVACQTDLVTKNADHMK
>FUSION-ENST00000485798.5:13221-ENST00000362079.2:358|702
YIYIYMFNR
>FUSION-ENST00000485798.5:13221-ENST00000362079.2:358|639
MDGWVDEWMDGWIDGWMDG
>ENST00000491814.1|SNV-104243-G-T|1
QLRPSLQTQAQVPPQMSPA
>ENST00000372582.6|SNV-1200823-T-C|2
LIIVPTPDYILRR
>FUSION-ENST00000485798.5:13221-ENST00000362079.2:358|353
AKMDAEQDPSEQGQGGRDR
>FUSION-ENST00000485798.5:13221-ENST00000362079.2:358|762
DYPCSLGDGR
>ENST00000639069.1|SNV-748898-C-A|2
MLTSATPVSAQR
>ENST00000498634.2|SNV-2021-A-T|2
CEQEELVKQK
>FUSION-ENST00000485798.5:13221-ENST00000362079.2:358|150
SNGWFPSLLCHLLAGTLDQSQPLK
>FUSION-ENST00000405315.9:13221-ENST00000362079.2:358|4
HIRITRIR
>FUSION-ENST00000485798.5:13221-ENST00000362079.2:358|448
ILGFGFSKGR
>ENST00000229330.9|INDEL-18226-T-TA|7
SWPLCCCNRHSIVFLEWK
>ENST00000672830.1|SNV-541013-G-A|1
FFEEISDEASKLVDRLTQSER
>FUSION-ENST00000485798.5:13221-ENST00000362079.2:358|508
FKQFSCLNLPSSWDYRR
>ENST00000496729.2|SNV-22939-G-C|8
MPPTMAGRCPSPCRMTGGR
>ENST00000391858.8|SNV-14343-G-T|5
RATNREPSAHDYWLAEHQK
>ENST00000409544.5|SNV-147022-C-G|7
VEKMAAMKEKPAEK
>FUSION-ENST00000485798.5:13221-ENST00000362079.2:358|485
MGISERSCRLPMR
>FUSION-ENST00000380872.9:5134-ENST00000432950.1:6455|13
DENGKILFDTVDLCATWEALEKCK
>FUSION-ENST00000485798.5:13221-ENST00000362079.2:358|559
VKTESLVSCPREQAIAVTGVR
>ENST00000354921.7|SNV-73825-C-G|5
SGRGSCFQGACLLR
>ENST00000440639.2|SNV-359-T-C|2
YSPLYSQIPR
>FUSION-ENST00000485798.5:13221-ENST00000362079.2:358|370
AGPQADQGLLSCQSGK
>FUSION-ENST00000485798.5:13221-ENST00000362079.2:358|141
SGPRWGF
>FUSION-ENST00000496999.5:2021-ENST00000636087.1:25106|95
LSYAGAGIVLR
>FUSION-ENST00000485798.5:13221-ENST00000362079.2:358|546
MSVLVASGHRPVLPPVPPGGHR
>ENST00000421030.7|SNV-60892-G-A|2
TLLHCSYFMAWELPKR
>ENST00000421184.5|SNV-24358-C-A|1
EVAGDRAVGFGGDFDGVPR
>FUSION-ENST00000485798.5:13221-ENST00000362079.2:358|195
FFFCLYVCIYFIYLFFRR
>FUSION-ENST00000485798.5:13221-ENST00000362079.2:358|521
MDGWMDG
>ENST00000499247.3|SNV-4522-C-G|4
STQPLTFTTATFAATKLGSTK
>ENST00000366645.1|SNV-1489-A-T|2
IEGATLLYIHKLCLVFFTSLLETAR
>FUSION-ENST00000485798.5:13221-ENST00000362079.2:358|208
LPTLVSNA
>FUSION-ENST00000485798.5:13221-ENST00000362079.2:358|743
MLARMVSIS
>ENST00000366548.8|SNV-33962-A-G|2
DSDSEESDCDIKLLDSQSDQTSK
>ENST00000409792.3|MNV-146786-GTG-G|3
ELKYCKNPEDLECNENETQNQGVH
>ENST00000611397.5|SNV-51889-G-A|2
CLLENNHIDQR
>FUSION-ENST00000485798.5:13221-ENST00000362079.2:358|177
MAWHLVSR
>FUSION-ENST00000485798.5:13221-ENST00000362079.2:358|79
GDIRLCAMAHAYNPSTLGG
>ENST00000438423.6|SNV-173194-G-T|1
GFTDSPHYSYHLNDSR
>FUSION-ENST00000496999.5:2021-ENST00000636087.1:25106|17
SFAHAGV
>FUSION-ENST00000485798.5:13221-ENST00000362079.2:358|216
VRCPFLPGNPTPS
>ENST00000464182.5|SNV-7180-A-G|5
AASRPWGRR
>ENST00000667971.1|SNV-232588-G-T|1
DQSEQETSDADRGQE
>FUSION-ENST00000485798.5:13221-ENST00000362079.2:358|691
QGLVLVPRLKR
>FUSION-ENST00000485798.5:13221-ENST00000362079.2:358|197
FFFCLYVCIYFIYLFFR
>FUSION-ENST00000496999.5:2021-ENST00000636087.1:25106|68
MYGTGTLGVR
>ENST00000452681.6|SNV-10998-C-T|2
EVDMWSTGVIMYTLLAGSPLFWHR
>FUSION-ENST00000485798.5:13221-ENST00000362079.2:358|574
MDEWVDAWMDGWLDGWIKV
>FUSION-ENST00000496999.5:2021-ENST00000636087.1:25106|25
TGSDLKE
>FUSION-ENST00000485798.5:13221-ENST00000362079.2:358|262
VLISNLVIRPPRPPKVLGLQV
>ENST00000466392.1|SNV-52005-T-C|6
TSRSPCCPYSAK
>ENST00000564415.6|SNV-51-C-T|3
ADLDSPSK
>FUSION-ENST00000485798.5:13221-ENST00000362079.2:358|542
EAAGCQCGGHQGAAGGVGAVGGVR
>FUSION-ENST00000496999.5:2021-ENST00000636087.1:25106|29
QMTGSDLK
>FUSION-ENST00000485798.5:13221-ENST00000362079.2:358|796
LAGRGGSRL
>ENST00000466392.1|SNV-52005-T-C|4
TSRSPCCPYSAKK
>ENST00000546516.5|SNV-11772-G-T|4
TQASLPTRAAAWLWWR
>ENST00000421030.7|SNV-60892-G-A|1
TLLHCSYFMAWELPKRAYSR
>ENST00000276185.8|SNV-78519-G-A|5
SLVTAGGALR
>FUSION-ENST00000485798.5:13221-ENST00000362079.2:358|68
MRVKGYLVLSHGIQTSCS
>FUSION-ENST00000485798.5:13221-ENST00000362079.2:358|565
SGWMDGWVDGWMGGWMDG
>FUSION-ENST00000405315.9:13221-ENST00000362079.2:358|9
HHPAKSPRSPTPK
>ENST00000315927.8|SNV-2020-C-A|1
QAAGTKAGPAGAWPVGSRTDTMWR
>ENST00000489585.5|SNV-124250-C-T|2
NKILWGVPIH
>ENST00000487638.5|SNV-147022-C-G|8
MKEKPAEK
>ENST00000230538.12|SNV-115675-G-A|1
LAFTQSQAASYFFDGSGYAVVR
>FUSION-ENST00000485798.5:13221-ENST00000362079.2:358|833
GLENWVPEEDALGASTLGPGKR
>ENST00000527432.5|INDEL-47457-C-CA|1
DKKTGPR
>ENST00000357790.5|SNV-176-T-G|2
MASVSELACIYSAR
>ENST00000497393.1|SNV-8329-A-G|2
REIRPTGLPSNVLSVVVLSQA
>ENST00000287008.7|SNV-14619-C-A|4
GLFTISPETGEIQVKKSLDR
>FUSION-ENST00000485798.5:13221-ENST00000362079.2:358|613
GGWMDGRVDGWVGG
>ENST00000489585.5|SNV-124250-C-T|3
LPPNQRNKILWGVPIH
>ENST00000366760.5|SNV-30671-G-C|1
LTVLVSGLQIHDSSSLLMHRFER
>FUSION-ENST00000496999.5:2021-ENST00000636087.1:25106|53
LNLSRSLPHK
>FUSION-ENST00000485798.5:13221-ENST00000362079.2:358|335
MCVGDCPSVPPSMI
>ENST00000639591.1|SNV-748898-C-A|4
LRDAHLSNPSQCTKSK
>FUSION-ENST00000485798.5:13221-ENST00000362079.2:358|732
LSQEQGR
>FUSION-ENST00000485798.5:13221-ENST00000362079.2:358|4
KLPVTVPGCPR
>ENST00000335420.10|MNV-55364-GGAGGAAAT-G|1
IHAYNLETNAWCNKTP
>FUSION-ENST00000485798.5:13221-ENST00000362079.2:358|794
AKPHLYQK
>ENST00000370540.2|SNV-9526-C-G|1
MKYYSEVDSDKVIIITCDR
>FUSION-ENST00000485798.5:13221-ENST00000362079.2:358|86
KAEAGESLEPGRQR
>FUSION-ENST00000485798.5:13221-ENST00000362079.2:358|463
MGDIIEPAAQFGFGFSKGR
>FUSION-ENST00000485798.5:13221-ENST00000362079.2:358|50
GSWKSNSAGTASTLKSTCL
>FUSION-ENST00000485798.5:13221-ENST00000362079.2:358|697
MFNRQGLVLVPR
>FUSION-ENST00000496999.5:2021-ENST00000636087.1:25106|43
YVCMYVWDRYSR
>FUSION-ENST00000485798.5:13221-ENST00000362079.2:358|657
SGWMDGWVDGSMGGWMDG
>ENST00000453269.7|SNV-11800-G-A|2
TPGLLKVPGSITLPVQTLVSAR
>FUSION-ENST00000485798.5:13221-ENST00000362079.2:358|704
IYCLFYK
>ENST00000483123.1|SNV-481-A-T|7
FSHLSLPK
>ENST00000438447.2|SNV-451049-G-T|2
EGHPPHSLVR
>ENST00000409544.5|SNV-147022-C-G|4
EKPAEKTLFK
>FUSION-ENST00000485798.5:13221-ENST00000362079.2:358|569
DGWLDGWIKV
>FUSION-ENST00000485798.5:13221-ENST00000362079.2:358|661
GGWMDGR
>FUSION-ENST00000485798.5:13221-ENST00000362079.2:358|637
MDGWIDGWMDG
>FUSION-ENST00000485798.5:13221-ENST00000362079.2:358|400
TGDGAAQVGR
>ENST00000372582.6|SNV-1200823-T-C|5
RLIIVPTPDYILR
>ENST00000358487.10|SNV-110407-T-C|1
TADFGLARDINNIDYYKK
>FUSION-ENST00000485798.5:13221-ENST00000362079.2:358|260
WISFRAPVSSCHNTQALPVPPLPR
>ENST00000409544.5|SNV-147022-C-G|6
MAAMKEKPAEK
>FUSION-ENST00000485798.5:13221-ENST00000362079.2:358|815
MCLSNPIK
>FUSION-ENST00000485798.5:13221-ENST00000362079.2:358|511
SQLTAPPPRRFK
>FUSION-ENST00000485798.5:13221-ENST00000362079.2:358|522
HGWMDGWMDG
>ENST00000229330.9|INDEL-18226-T-TA|4
HSIVFLEWKR
>ENST00000641644.1|SNV-12757-G-T|5
NRDVIGALK
>ENST00000540666.5|SNV-23802-T-C|3
IKQSIKLPWLEVENSVLPAH
>ENST00000371253.7|MNV-32716-CA-C|1
WITYVGLGISIGSLFYA
>ENST00000494085.1|SNV-200236-C-T|1
WLPGLAKPLIAE
>FUSION-ENST00000262457.7:147545-ENST00000552573.6:28471|3
TMLSLKSDIDINMADKYGGTVK
>ENST00000546318.2|INDEL-10507-G-GT|3
YIEEALANMSSQTYVFRYAAKFLPK
>ENST00000476609.1|SNV-164106-A-T|2
MATPSLCFPPCRDQRSHR
>FUSION-ENST00000405315.9:13221-ENST00000362079.2:358|12
EVWEELDGLDPNRHHPAK
>ENST00000564415.6|SNV-51-C-T|1
ADLDSPSKLSGVQQPSEGVGGGR
>ENST00000639591.1|SNV-748898-C-A|1
DAHLSNPSQCTKSKK
>ENST00000476609.1|SNV-164106-A-T|3
ATPSLCFPPCRDQR
>FUSION-ENST00000496999.5:2021-ENST00000636087.1:25106|14
SHCTWKGAR
>FUSION-ENST00000485798.5:13221-ENST00000362079.2:358|479
SCRLPMR
>FUSION-ENST00000485798.5:13221-ENST00000362079.2:358|808
ALVLRDLELWRS
>FUSION-ENST00000485798.5:13221-ENST00000362079.2:358|105
PKRATSGCAR
>ENST00000496729.2|SNV-22939-G-C|10
MPPTMAGRCPSPCR
>FUSION-ENST00000496999.5:2021-ENST00000636087.1:25106|4
MYEPLHLERSQKCEVLAEG
>FUSION-ENST00000485798.5:13221-ENST00000362079.2:358|555
TESLVSCPREQAIAVTGVR
>ENST00000401609.5|SNV-7180-A-G|1
FQTMGEKKAFMGPLK
>ENST00000338099.9|SNV-4861-T-A|5
KALFPHHVIPDSILK
>ENST00000544378.6|SNV-98440-C-G|2
AIDDLEMKFEFVR
>ENST00000573051.1|INDEL-169158-A-ACC|1
LITQCLKSTW
>FUSION-ENST00000485798.5:13221-ENST00000362079.2:358|311
VASLPASRWLCAR
>FUSION-ENST00000485798.5:13221-ENST00000362079.2:358|104
RATSGCAR
>FUSION-ENST00000485798.5:13221-ENST00000362079.2:358|803
PVILALWEAETGGSLEVR
>ENST00000488424.5|SNV-25555-C-A|3
ASLSLHRSSSSNGPKIS
>FUSION-ENST00000485798.5:13221-ENST00000362079.2:358|550
MDGWMDRWVDGWAGG
>FUSION-ENST00000485798.5:13221-ENST00000362079.2:358|6
ELQFPGALEAKK
>ENST00000246672.4|SNV-7401-T-C|2
NRPSETSRFTK
>FUSION-ENST00000485798.5:13221-ENST00000362079.2:358|439
ASVSPPVK
>FUSION-ENST00000485798.5:13221-ENST00000362079.2:358|7
ELQFPGALEAK
>FUSION-ENST00000485798.5:13221-ENST00000362079.2:358|753
MEDKGQGSMRVNTR
>ENST00000537672.6|SNV-15531-T-G|5
DPLAKTSGSSGATK
>FUSION-ENST00000485798.5:13221-ENST00000362079.2:358|152
CTGGSSESPETV
>FUSION-ENST00000485798.5:13221-ENST00000362079.2:358|402
DPPHLAPKHVA
>ENST00000369878.9|SNV-138634-G-A|1
APEYYLYQHNKPVDYFVLILQGK
>FUSION-ENST00000485798.5:13221-ENST00000362079.2:358|708
LGKEVKNVYIYIYV
>FUSION-ENST00000485798.5:13221-ENST00000362079.2:358|491
TQGEVASWGHK
>ENST00000496729.2|SNV-22939-G-C|9
PPTMAGRCPSPCR
>FUSION-ENST00000485798.5:13221-ENST00000362079.2:358|206
LGRLVSNS
>ENST00000464182.5|SNV-7180-A-G|11
LTLSSLTPPPSLAMAASRPWGR
>FUSION-ENST00000485798.5:13221-ENST00000362079.2:358|631
DGWVGGWMDEWMDGR
>ENST00000650225.1|SNV-186347-G-C|1
AGPELRAYQVFR
>FUSION-ENST00000485798.5:13221-ENST00000362079.2:358|382
MVPSTEEEFK
>FUSION-ENST00000485798.5:13221-ENST00000362079.2:358|294
SPEVGNWRLSGQHGETPYLLKILN
>FUSION-ENST00000485798.5:13221-ENST00000362079.2:358|58
CLRNTRDGVIWSHWER
>FUSION-ENST00000485798.5:13221-ENST00000362079.2:358|467
PDHTGFFKGATWLQLCLYLKITK
>ENST00000342740.6|SNV-4934-G-A|1
GLQALGQTFEANPAFASSLR
>FUSION-ENST00000485798.5:13221-ENST00000362079.2:358|434
LLWCLLQRK
>FUSION-ENST00000485798.5:13221-ENST00000362079.2:358|547
DRWVDGWAGG
>FUSION-ENST00000485798.5:13221-ENST00000362079.2:358|69
TLCLSPGHPGPCPVRRSPS
>FUSION-ENST00000485798.5:13221-ENST00000362079.2:358|423
AASTECSYGAFYRGR
>FUSION-ENST00000485798.5:13221-ENST00000362079.2:358|709
WDLVRLGKEVK
>FUSION-ENST00000405315.9:13221-ENST00000362079.2:358|1
SINHLSSP
>ENST00000620347.5|SNV-51889-G-A|3
SSATLPITFKCLLENNHIDQRIAR
>ENST00000338099.9|SNV-4861-T-A|4
KALFPHHVIPDSILKR
>FUSION-ENST00000485798.5:13221-ENST00000362079.2:358|142
MSGPRWGF
>ENST00000409623.7|SNV-54253-A-G|1
LLSSSASAFEQSIKAYHMMNK
>FUSION-ENST00000485798.5:13221-ENST00000362079.2:358|573
DEWVDAWMDGWLDGWIKV
>FUSION-ENST00000485798.5:13221-ENST00000362079.2:358|553
STLSTHSGQYWAGCSLM
>FUSION-ENST00000485798.5:13221-ENST00000362079.2:358|834
GLENWVPEEDALGASTLGPGK
>FUSION-ENST00000485798.5:13221-ENST00000362079.2:358|158
VIIVSIRLSRGITSSR
>ENST00000265686.8|SNV-3682-C-T|5
GRLLAPPPR
>ENST00000505330.5|SNV-148928-A-C|1
SQTTSVFEIGLCSNR
>FUSION-ENST00000485798.5:13221-ENST00000362079.2:358|288
MVMHACGPTSLGS
>ENST00000372582.6|SNV-1200823-T-C|1
LIIVPTPDYILRRGWSIFELESR
>ENST00000466392.1|SNV-52005-T-C|12
WQVMERIQMTSRSPCCPYSAK
>ENST00000401609.5|SNV-7180-A-G|4
FGHGRFQTMGEKK
>ENST00000469371.5|SNV-232588-G-T|5
SMAAQKVVKNNTSYLMNQ
>ENST00000284548.16|SNV-75596-C-A|4
ASGKHQPSKEGLTLR
>FUSION-ENST00000485798.5:13221-ENST00000362079.2:358|437
MLLWCLLQR
>ENST00000419892.6|MNV-32716-CA-C|3
WDWVSPLEVSFMPDHR
>FUSION-ENST00000485798.5:13221-ENST00000362079.2:358|56
NTRDGVIWSHWERSR
>FUSION-ENST00000496999.5:2021-ENST00000636087.1:25106|82
SYSGLQACYFSKICFLIFNTGAISV
>FUSION-ENST00000485798.5:13221-ENST00000362079.2:358|390
MCKGFGR
>FUSION-ENST00000496999.5:2021-ENST00000636087.1:25106|5
YEPLHLERSQK
>ENST00000376042.6|MNV-92232-AAC-A|2
NTCSWTGQK
>FUSION-ENST00000496999.5:2021-ENST00000636087.1:25106|79
ILSGPLGFFAEYSK
>ENST00000416046.2|SNV-111500-G-A|1
APQVLINSRRSPWTASSMTM
>ENST00000403682.7|SNV-7254-T-C|4
RGAMEHAEGSPQRALPR
>ENST00000521835.1|SNV-75309-G-A|4
TQRGLHLEPEEPGPAPAEGAPR
>FUSION-ENST00000485798.5:13221-ENST00000362079.2:358|96
MLFLFTYSSKIWRLWR
>FUSION-ENST00000485798.5:13221-ENST00000362079.2:358|342
QGRGSIRLGHEK
>ENST00000561441.5|SNV-6829-A-G|1
LIYCEMLGCDASFGYIHAIK
>FUSION-ENST00000522841.6:617-ENST00000550637.1:2367|3
LVACHSVPAFSSLEFCEIPK
>FUSION-ENST00000485798.5:13221-ENST00000362079.2:358|701
MYIYIYMFNRQGLVLVPR
>ENST00000488424.5|SNV-25555-C-A|5
ASLSLHRSSSSNGPK
>FUSION-ENST00000485798.5:13221-ENST00000362079.2:358|301
MLFVYILFPFVVFK
>FUSION-ENST00000485798.5:13221-ENST00000362079.2:358|510
RFKQFSCLNLPSSWDYR
>ENST00000370192.8|SNV-621415-G-A|1
SEDSGADALELNLSCPHGMGEK
>FUSION-ENST00000485798.5:13221-ENST00000362079.2:358|165
MLVFIMVIIVSIRLSRGITSSR
>FUSION-ENST00000485798.5:13221-ENST00000362079.2:358|800
MQKLAGR
>FUSION-ENST00000485798.5:13221-ENST00000362079.2:358|171
HYMLVFIMVIIVSIRLSR
>FUSION-ENST00000485798.5:13221-ENST00000362079.2:358|707
EVKNVYIYIYV
>ENST00000487638.5|SNV-147022-C-G|6
MKEKPAEKTLFK
>FUSION-ENST00000485798.5:13221-ENST00000362079.2:358|182
VFGCPMAGSHPCSATC
>ENST00000496729.2|SNV-22939-G-C|5
AGRCPSPCR
>FUSION-ENST00000496999.5:2021-ENST00000636087.1:25106|106
RSYIRTVAR
>FUSION-ENST00000485798.5:13221-ENST00000362079.2:358|760
DYPCSLGDGRQR
>ENST00000342992.10|SNV-55001-G-T|1
SLKKDESYEELLR
>ENST00000264414.9|SNV-27629-C-G|3
NNSGVSFEELYR
>ENST00000639069.1|SNV-748898-C-A|8
MLCFGIYRLRDAHLSNPSQCTK
>FUSION-ENST00000485798.5:13221-ENST00000362079.2:358|18
VNVPVRTPFVPIHSLPHPVQTQDKK
>FUSION-ENST00000485798.5:13221-ENST00000362079.2:358|700
YIYIYMFNRQGLVLVPR
>ENST00000436881.2|SNV-2103-G-C|1
DDWDAHKARCVYGR
>ENST00000283875.6|SNV-8329-A-G|1
CPVCSSTFTGLEANQLFDPMTGTFR
>FUSION-ENST00000485798.5:13221-ENST00000362079.2:358|518
LARLVSNS
>FUSION-ENST00000485798.5:13221-ENST00000362079.2:358|286
MHACGPTSLGS
>ENST00000467982.6|SNV-1704-G-A|1
FLTFNSPEGKADNPGLR
>FUSION-ENST00000485798.5:13221-ENST00000362079.2:358|689
NECMHGR
>FUSION-ENST00000485798.5:13221-ENST00000362079.2:358|591
MDRWVGGWMDEWMDGRVDGWVGG
>ENST00000354921.7|SNV-73825-C-G|6
TALLPTLDRSGRGSCFQGACLLR
>FUSION-ENST00000485798.5:13221-ENST00000362079.2:358|232
MACSQSPK
>ENST00000618853.5|SNV-4264-C-T|1
MGTTVATNVLLERKGER
>FUSION-ENST00000485798.5:13221-ENST00000362079.2:358|111
MGQEQSWK
>ENST00000359863.8|SNV-65019-A-C|4
LFPNSFNDKFCDQMMHHLRK
>FUSION-ENST00000496999.5:2021-ENST00000636087.1:25106|81
ICFLIFNTGAISV
>FUSION-ENST00000485798.5:13221-ENST00000362079.2:358|726
GRAFQAEGTA
>FUSION-ENST00000485798.5:13221-ENST00000362079.2:358|101
SLRPAWPTW
>ENST00000508132.1|SNV-105838-G-T|2
QLCSTWIEKTGSSTKC
>FUSION-ENST00000485798.5:13221-ENST00000362079.2:358|63
KSSSATR
>FUSION-ENST00000485798.5:13221-ENST00000362079.2:358|656
MDGWVDGSMGGWMDG
>FUSION-ENST00000446592.7:3843-ENST00000646849.1:15841|7
MAENMAELVLVLSI
>FUSION-ENST00000485798.5:13221-ENST00000362079.2:358|719
GHLVGESRAS
>FUSION-ENST00000485798.5:13221-ENST00000362079.2:358|587
MYGWVGGMYGWMGGWMHG
>ENST00000260379.11|SNV-176-T-G|1
ILHDDEVTVTEDKINALIK
>ENST00000572567.5|INDEL-169158-A-ACC|16
QHYNYQTILPAPHSSTAGPMLSSTR
>FUSION-ENST00000485798.5:13221-ENST00000362079.2:358|397
ALNARLTGWELSFLETLR
>FUSION-ENST00000485798.5:13221-ENST00000362079.2:358|139
MPSGVGLFPLFQMYR
>ENST00000419892.6|MNV-32716-CA-C|4
MWDWVSPLEVSFMPDHR
>FUSION-ENST00000485798.5:13221-ENST00000362079.2:358|468
MPDHTGFFKGATWLQLCLYLKITK
>ENST00000409623.7|SNV-54253-A-G|3
NGPARLLSSSASAFEQSIK
>FUSION-ENST00000485798.5:13221-ENST00000362079.2:358|735
DRVSLYCPG
>FUSION-ENST00000496999.5:2021-ENST00000636087.1:25106|77
ILSGPLGFFAEYSKVL
>FUSION-ENST00000496999.5:2021-ENST00000636087.1:25106|76
MYVCMYVCMYGTGTLGVR
>ENST00000438447.2|SNV-451049-G-T|1
EGHPPHSLVRSR
>FUSION-ENST00000485798.5:13221-ENST00000362079.2:358|665
DGWVDEWMDGWMGGWMDGR
>FUSION-ENST00000485798.5:13221-ENST00000362079.2:358|483
GISERSCRLPMR
>FUSION-ENST00000485798.5:13221-ENST00000362079.2:358|622
MGGWMSGWMDGWVVGWMGGWMDGR
>ENST00000542051.5|SNV-32480-A-G|2
YGHYNER
>ENST00000537672.6|SNV-15531-T-G|6
GSCGSELKDPLAKTSGSSGATK
>ENST00000525899.6|SNV-44386-G-T|1
SWMFLIDLLSGVNK
>ENST00000491814.1|SNV-104243-G-T|3
CPAWTMQLRPSLQTQAQVPPQMSPA
>FUSION-ENST00000485798.5:13221-ENST00000362079.2:358|64
MKSSSATR
>ENST00000528185.1|SNV-1135-C-G|1
GYAQCCRFKR
>FUSION-ENST00000485798.5:13221-ENST00000362079.2:358|290
VVHACNPSCSGG
>FUSION-ENST00000496999.5:2021-ENST00000636087.1:25106|28
QMTGSDLKE
>ENST00000374370.1|SNV-48178-C-G|8
NGNNGAAGK
>FUSION-ENST00000485798.5:13221-ENST00000362079.2:358|772
MCCIVVR
>FUSION-ENST00000485798.5:13221-ENST00000362079.2:358|322
WTPSRIPVSR
>FUSION-ENST00000485798.5:13221-ENST00000362079.2:358|389
MCKGFGRAW
>FUSION-ENST00000485798.5:13221-ENST00000362079.2:358|337
LGHEKAYKK
>FUSION-ENST00000485798.5:13221-ENST00000362079.2:358|739
SSCLSLWSSWDCR
>ENST00000218436.7|SNV-24122-G-A|1
NMVFVIDVSSSMFGTKMEQTK
>ENST00000464182.5|SNV-7180-A-G|6
MAASRPWGRR
>FUSION-ENST00000496999.5:2021-ENST00000636087.1:25106|66
MYGTGTLGVRGSGR
>ENST00000354921.7|SNV-73825-C-G|2
GSCFQGACLLRR
>ENST00000486777.7|SNV-81079-C-T|3
EWELSQR
>ENST00000368799.2|SNV-15473-G-A|2
QDSSVVR
>FUSION-ENST00000485798.5:13221-ENST00000362079.2:358|431
MVTLLSK
>ENST00000368195.4|SNV-17377-A-T|1
DVYETDYYRKGG
>ENST00000370540.2|SNV-9526-C-G|7
LDSRNNAYGDHVNDSDR
>FUSION-ENST00000485798.5:13221-ENST00000362079.2:358|315
AGGTGREGWGRVASLPASR
>FUSION-ENST00000485798.5:13221-ENST00000362079.2:358|306
QVRPPSPLRNVLK
>FUSION-ENST00000496999.5:2021-ENST00000636087.1:25106|42
MYVCMYVWDRYSRSEGFR
>ENST00000371360.2|SNV-9072-C-G|1
CGPGWWRCPSTFFKYCDCIPR
>ENST00000584985.5|SNV-34900-A-G|7
LLMKGPQVRQLEQQLGEAGSLR
>FUSION-ENST00000485798.5:13221-ENST00000362079.2:358|560
VKTESLVSCPR
>FUSION-ENST00000485798.5:13221-ENST00000362079.2:358|795
MAKPHLYQK
>FUSION-ENST00000485798.5:13221-ENST00000362079.2:358|818
LLVPSSS
>ENST00000287008.7|SNV-14619-C-A|5
GLFTISPETGEIQVKK
>ENST00000359863.8|SNV-65019-A-C|1
FCDQMMHHLRKWMEVVVITHK
>ENST00000496903.5|SNV-86814-T-G|4
MGNLNCLQRMNLFLR
>ENST00000591632.5|SNV-39993-G-T|2
SHCEQYCYK
>ENST00000495007.5|INDEL-9751-T-TCGAAGCTCA|3
HCVKEVVEAHEAHVDQKNK
>FUSION-ENST00000485798.5:13221-ENST00000362079.2:358|632
MDGWVGGWMDEWMDGR
>ENST00000551855.1|SNV-145222-A-C|7
KMAVLHFVTRQK
>FUSION-ENST00000485798.5:13221-ENST00000362079.2:358|673
MDGRVDGWVGG
>ENST00000262585.6|SNV-75309-G-A|1
NLAQPPQRVPLEDCSEINCMIRVK
>FUSION-ENST00000485798.5:13221-ENST00000362079.2:358|746
VNTRGDSQGGREA
>FUSION-ENST00000606221.1:749-ENST00000656150.1:58480|2
HRPGSWKGVVK
>ENST00000418686.1|SNV-1188980-C-T|3
TLATLTNSGTGCTER
>ENST00000262585.6|SNV-75309-G-A|4
SEVYIWSLKNLAQPPQR
>FUSION-ENST00000485798.5:13221-ENST00000362079.2:358|764
PMDYPCSLGDGRQRAGLYESEHQG
>FUSION-ENST00000496999.5:2021-ENST00000636087.1:25106|15
MSHCTWKGAR
>FUSION-ENST00000485798.5:13221-ENST00000362079.2:358|645
MGGWMSGWMDGR
>ENST00000246672.4|SNV-7401-T-C|3
NRPSETSR
>FUSION-ENST00000477661.1:5134-ENST00000432950.1:6455|5
EKYYLTQWISVPHGRPWRSVR
>FUSION-ENST00000485798.5:13221-ENST00000362079.2:358|829
CCCCSCFAPCWLSPWSEGRPTRR
>FUSION-ENST00000485798.5:13221-ENST00000362079.2:358|269
VVQKTPK
>FUSION-ENST00000485798.5:13221-ENST00000362079.2:358|332
LPEKTESRPPG
>FUSION-ENST00000485798.5:13221-ENST00000362079.2:358|768
PMDYPCSLGDGR
>FUSION-ENST00000485798.5:13221-ENST00000362079.2:358|606
MDGWVGGWMDG
>FUSION-ENST00000485798.5:13221-ENST00000362079.2:358|261
MWISFRAPVSSCHNTQALPVPPLPR
>FUSION-ENST00000485798.5:13221-ENST00000362079.2:358|283
TAPLYSSLGDR
>FUSION-ENST00000496999.5:2021-ENST00000636087.1:25106|67
YGTGTLGVR
>FUSION-ENST00000496999.5:2021-ENST00000636087.1:25106|70
MYVCMYGTGTLGVRGSGR
>FUSION-ENST00000485798.5:13221-ENST00000362079.2:358|263
MVLISNLVIRPPRPPKVLGLQV
>FUSION-ENST00000496999.5:2021-ENST00000636087.1:25106|36
YSRSEGFR
>FUSION-ENST00000496999.5:2021-ENST00000636087.1:25106|69
YVCMYGTGTLGVRGSGR
>FUSION-ENST00000496999.5:2021-ENST00000636087.1:25106|56
SFQLAKLNLSR
>ENST00000331162.8|SNV-18922-C-A|2
IFKTHKYVK
>FUSION-ENST00000485798.5:13221-ENST00000362079.2:358|534
AGRAEFRGGLVSFFFFLR
>FUSION-ENST00000485798.5:13221-ENST00000362079.2:358|94
IWRLWRT
>ENST00000525899.6|SNV-44386-G-T|2
MSWMFLIDLLSGVNK
>ENST00000560274.1|SNV-176-T-G|1
ILHDDEVTVTLRRR
>ENST00000508132.1|SNV-105838-G-T|1
TGSSTKC
>ENST00000418686.1|SNV-1188980-C-T|10
FGHKDGPSVQNFSNPHELWNRLHR
>FUSION-ENST00000485798.5:13221-ENST00000362079.2:358|229
ITGVSHRARPIIILR
>ENST00000229330.9|INDEL-18226-T-TA|10
TKSWPLCCCNR
>FUSION-ENST00000485798.5:13221-ENST00000362079.2:358|596
MGGWMDR
>ENST00000638792.1|SNV-112115-G-T|1
NHCGSHSHPHNTQAPGEAK
>FUSION-ENST00000485798.5:13221-ENST00000362079.2:358|813
MCLSNPIKALVLR
>FUSION-ENST00000485798.5:13221-ENST00000362079.2:358|668
MGGWMDGWVDEWMDGWMGGWMDGR
>FUSION-ENST00000485798.5:13221-ENST00000362079.2:358|25
HREHPKVNVPVR
>ENST00000496903.5|SNV-86814-T-G|5
GNLNCLQR
>ENST00000526148.5|SNV-8369-C-T|3
EMRASKHFLPEMLSK
>ENST00000421030.7|SNV-60892-G-A|6
VSQKCVKTLLHCSYFMAWELPK
>FUSION-ENST00000485798.5:13221-ENST00000362079.2:358|70
MTLCLSPGHPGPCPVRRSPS
>FUSION-ENST00000496999.5:2021-ENST00000636087.1:25106|75
YVCMYVCMYGTGTLGVR
>FUSION-ENST00000485798.5:13221-ENST00000362079.2:358|264
VLISNLVIRPPRPPK
>FUSION-ENST00000485798.5:13221-ENST00000362079.2:358|454
GRILGFGFSK
>FUSION-ENST00000485798.5:13221-ENST00000362079.2:358|488
TPDLVILPSRLPK
>ENST00000494085.1|SNV-200236-C-T|3
RDYRWLPGLAKPLIAE
>FUSION-ENST00000496999.5:2021-ENST00000636087.1:25106|87
MRLLLINSSPSDRSYSGLQACYFSK
>ENST00000262442.9|SNV-223586-A-T|3
RLLKVTLCFSPVGNK
>ENST00000262585.6|SNV-75309-G-A|2
NLAQPPQRVPLEDCSEINCMIR
>ENST00000641644.1|SNV-12757-G-T|1
DVIGALKRVVAR
>ENST00000630263.2|SNV-23218-G-A|5
QKSLYTWPSMQK
>FUSION-ENST00000485798.5:13221-ENST00000362079.2:358|603
DGWVGGWMDEWMDGWMDGWMMGG
>ENST00000604624.6|SNV-748898-C-A|3
LRDAHLSNPSQCTKR
>FUSION-ENST00000485798.5:13221-ENST00000362079.2:358|349
DAEQDPSEQGQGGR
>FUSION-ENST00000485798.5:13221-ENST00000362079.2:358|414
LILRSSHLSLPKCWDYR
>ENST00000565781.5|SNV-18695-C-T|4
MRLKLLIQNYAFPLLMVR
>FUSION-ENST00000485798.5:13221-ENST00000362079.2:358|128
GVGPEAED
>FUSION-ENST00000485798.5:13221-ENST00000362079.2:358|133
EHALRCWTLPSLPDVQVDHLNLLK
>FUSION-ENST00000485798.5:13221-ENST00000362079.2:358|558
MGGWMSGWMDG
>FUSION-ENST00000485798.5:13221-ENST00000362079.2:358|667
GGWMDGWVDEWMDGWMGGWMDGR
>ENST00000421184.5|SNV-24358-C-A|2
ANLSQVADHLDHIKEVAGDR
>FUSION-ENST00000496999.5:2021-ENST00000636087.1:25106|71
YVCMYGTGTLGVR
>FUSION-ENST00000496999.5:2021-ENST00000636087.1:25106|40
MYVWDRYSR
>FUSION-ENST00000485798.5:13221-ENST00000362079.2:358|810
CLSNPIKALVLRDLELWR
>FUSION-ENST00000496999.5:2021-ENST00000636087.1:25106|73
YVCMYVCMYGTGTLGVRGSGR
>FUSION-ENST00000485798.5:13221-ENST00000362079.2:358|377
VPSTEEEFKIREVLVSLTSP
>ENST00000436881.2|SNV-2103-G-C|6
LCRRDDWDAHK
>ENST00000566495.1|SNV-18695-C-T|1
LKLLIQNYAFPLLMVK
>ENST00000264414.9|SNV-27629-C-G|4
KNNSGVSFEELYRNAYTMVLHK
>FUSION-ENST00000485798.5:13221-ENST00000362079.2:358|513
SQLTAPPPR
>ENST00000533947.1|SNV-3682-C-T|5
QRGGCWHPHPGTCCASR
>ENST00000549489.6|SNV-126483-T-C|1
TPCMDAVQHWGK
>ENST00000561152.1|SNV-173194-G-T|1
QPSLQLSLE
>ENST00000440639.2|SNV-359-T-C|3
LRYSPLYSQIPRNVSSLEVVIQTR
>ENST00000483123.1|SNV-481-A-T|3
REPPRLASLK
>FUSION-ENST00000485798.5:13221-ENST00000362079.2:358|209
MLPTLVSNA
>ENST00000639069.1|SNV-748898-C-A|1
LTSATPVSAQR
>ENST00000370192.8|SNV-621415-G-A|2
KSEDSGADALELNLSCPHGMGEK
>FUSION-ENST00000485798.5:13221-ENST00000362079.2:358|432
LLWCLLQRKNSK
>ENST00000438447.2|SNV-451049-G-T|3
TYSMPAQFSSHFGREGHPPHSLVR
>ENST00000368799.2|SNV-15473-G-A|5
HQQSADSSTDSGTGRRQDSSVVR
>FUSION-ENST00000485798.5:13221-ENST00000362079.2:358|499
APAVPVFENHQSK
>ENST00000551855.1|SNV-145222-A-C|8
MKMAVLHFVTRQK
>FUSION-ENST00000485798.5:13221-ENST00000362079.2:358|333
KLPEKTESRPPG
>ENST00000268138.12|SNV-19082-G-C|4
SREESTIAHQEDSKNK
>FUSION-ENST00000485798.5:13221-ENST00000362079.2:358|711
WDLVRLGK
>FUSION-ENST00000485798.5:13221-ENST00000362079.2:358|354
AKMDAEQDPSEQGQGGR
>ENST00000374370.1|SNV-48178-C-G|7
MNGNNGAAGKSVGECTTHHLPPVK
>ENST00000521835.1|SNV-75309-G-A|3
TQRGLHLEPEEPGPAPAEGAPRGLL
>FUSION-ENST00000485798.5:13221-ENST00000362079.2:358|729
MLSQEQGREEVRGR
>FUSION-ENST00000446592.7:3843-ENST00000646849.1:15841|10
IISGRMPKTAFQLQEWLR
>ENST00000672277.1|SNV-359252-C-T|3
MSLILSNLLVKPLESNRHMN
>ENST00000418686.1|SNV-1188980-C-T|13
MFGHKDGPSVQNFSNPHELWNR
>FUSION-ENST00000485798.5:13221-ENST00000362079.2:358|566
MSGWMDGWVDGWMGGWMDG
>ENST00000572567.5|INDEL-169158-A-ACC|10
VECCHLFVLSNDFHFFVIR
>ENST00000376042.6|MNV-92232-AAC-A|4
INRNTCSWTGQK
>FUSION-ENST00000485798.5:13221-ENST00000362079.2:358|451
GTCWEGR
>FUSION-ENST00000485798.5:13221-ENST00000362079.2:358|161
MVIIVSIRLSR
>FUSION-ENST00000485798.5:13221-ENST00000362079.2:358|537
MSGWMGGWMDG
>ENST00000642197.1|SNV-87330-G-T|2
MTPDVTLCPWVSRPLSWVMEILH
>ENST00000374370.1|SNV-48178-C-G|6
NGNNGAAGKSVGECTTHHLPPVK
>FUSION-ENST00000485798.5:13221-ENST00000362079.2:358|590
DRWVGGWMDEWMDGRVDGWVGG
>FUSION-ENST00000485798.5:13221-ENST00000362079.2:358|415
LILRSSHLSLPK
>ENST00000323786.10|SNV-51-C-T|3
GTKMADLDSPSK
>ENST00000401609.5|SNV-7180-A-G|2
FQTMGEKK
>ENST00000546516.5|SNV-11772-G-T|1
AAAWLWWRTCTLAPSSTGPATLRR
>ENST00000380110.8|INDEL-124874-A-AA|4
NQSGHPFPAVPVSKQKVSR
>ENST00000564281.5|SNV-24358-C-A|1
QSRGFWWGL
>FUSION-ENST00000485798.5:13221-ENST00000362079.2:358|749
MRVNTRGDSQGGR
>ENST00000358487.10|SNV-110407-T-C|2
TADFGLARDINNIDYYK
>ENST00000672830.1|SNV-541013-G-A|8
ESKEHFFDLYRNSIK
>ENST00000508132.1|SNV-105838-G-T|5
DRENREQYQVLIQAK
>FUSION-ENST00000380872.9:5134-ENST00000432950.1:6455|11
ILFDTVDLCATWEALEKCK
>ENST00000374370.1|SNV-48178-C-G|3
MEIMEQQGKA
>ENST00000672830.1|SNV-541013-G-A|5
NSIKFFEEISDEASK
>FUSION-ENST00000485798.5:13221-ENST00000362079.2:358|247
MSHPAWPPRVRILSSFDSCCVHSGR
>FUSION-ENST00000496999.5:2021-ENST00000636087.1:25106|51
YVCMYVCMYVWDR
>ENST00000366628.10|MNV-5004-CTGGT-C|4
SSCLLMDFIPKK
>FUSION-ENST00000496999.5:2021-ENST00000636087.1:25106|7
YEPLHLER
>FUSION-ENST00000405315.9:13221-ENST00000362079.2:358|8
SPRSPTPK
>FUSION-ENST00000485798.5:13221-ENST00000362079.2:358|314
EGWGRVASLPASR
>FUSION-ENST00000485798.5:13221-ENST00000362079.2:358|769
MPMDYPCSLGDGR
>ENST00000394121.8|SNV-34900-A-G|4
QLEQQLGEAGSLRGPVLQHQSPK
>ENST00000284548.16|SNV-75596-C-A|3
HQPSKEGLTLR
>FUSION-ENST00000485798.5:13221-ENST00000362079.2:358|514
VRSQLTAPPPRR
>FUSION-ENST00000485798.5:13221-ENST00000362079.2:358|376
SFQRRQR
>FUSION-ENST00000485798.5:13221-ENST00000362079.2:358|658
MSGWMDGWVDGSMGGWMDG
>FUSION-ENST00000485798.5:13221-ENST00000362079.2:358|12
KAVKELQFPGALEAK
>FUSION-ENST00000485798.5:13221-ENST00000362079.2:358|270
VVRVVQKTPK
>FUSION-ENST00000485798.5:13221-ENST00000362079.2:358|461
GDIIEPAAQFGFGFSKGR
>ENST00000331162.8|SNV-18922-C-A|4
GGYSEVNQCLSTTQNKIFK
>FUSION-ENST00000485798.5:13221-ENST00000362079.2:358|374
RQRAGPQADQGLLSCQSGK
>FUSION-ENST00000485798.5:13221-ENST00000362079.2:358|556
TESLVSCPR
>FUSION-ENST00000446592.7:3843-ENST00000646849.1:15841|8
PKTAFQLQEWLR
>ENST00000644939.1|SNV-1188980-C-T|2
DGPSVQNFSNPHELWNR
>FUSION-ENST00000380872.9:5134-ENST00000432950.1:6455|6
SIRVSNFNR
>FUSION-ENST00000485798.5:13221-ENST00000362079.2:358|636
DGWIDGWMDG
>FUSION-ENST00000485798.5:13221-ENST00000362079.2:358|201
MVKPCFCFY
>ENST00000489585.5|SNV-124250-C-T|1
ILWGVPIH
>ENST00000393792.3|INDEL-71819-T-TT|1
WFFFWQTSH
>FUSION-ENST00000485798.5:13221-ENST00000362079.2:358|305
QVRPPSPLRNVLKCAWEIAPVFLPA
>ENST00000366628.10|MNV-5004-CTGGT-C|6
ASEVLKSSCLLMDFIPKK
>ENST00000436874.6|SNV-78481-A-G|2
ASEAERRK
>FUSION-ENST00000485798.5:13221-ENST00000362079.2:358|167
MLVFIMVIIVSIRLSR
>FUSION-ENST00000485798.5:13221-ENST00000362079.2:358|304
MVKPHIC
>FUSION-ENST00000485798.5:13221-ENST00000362079.2:358|838
MGARGLENWVPEEDALGASTLGPGK
>FUSION-ENST00000380872.9:5134-ENST00000432950.1:6455|5
SIRVSNFNRR
>FUSION-ENST00000485798.5:13221-ENST00000362079.2:358|76
AHAYNPSTLGG
>ENST00000654737.1|SNV-232588-G-T|1
GEIPDDMGSKGLSGQE
>FUSION-ENST00000485798.5:13221-ENST00000362079.2:358|609
DGWVDGWMGGWMDGWVGGWMDG
>FUSION-ENST00000485798.5:13221-ENST00000362079.2:358|682
HGRVGRWMGSWMDGR
>ENST00000358595.10|INDEL-50099-T-TG|3
CVATVGYQPQELLRKEYCR
>FUSION-ENST00000485798.5:13221-ENST00000362079.2:358|712
MWDLVRLGK
>ENST00000509385.1|SNV-4522-C-G|6
MPRSTQPLTFTTATFAATKLGSTK
>FUSION-ENST00000485798.5:13221-ENST00000362079.2:358|231
ACSQSPK
>FUSION-ENST00000485798.5:13221-ENST00000362079.2:358|130
DLELLIQTVMGVGPEAED
>ENST00000257430.9|SNV-131905-T-C|3
AATCKVSSINQETIQTYCVEDTPIR
>FUSION-ENST00000485798.5:13221-ENST00000362079.2:358|798
QKLAGRGGSR
>FUSION-ENST00000485798.5:13221-ENST00000362079.2:358|35
MSSWLSPPQGSQAQLK
>ENST00000264414.9|SNV-27629-C-G|1
NNSGVSFEELYRNAYTMVLHKHGEK
>FUSION-ENST00000485798.5:13221-ENST00000362079.2:358|688
MNECMHGRVGR
>ENST00000604624.6|SNV-748898-C-A|5
TYNMLCFGIYRLRDAHLSNPSQCTK
>FUSION-ENST00000380872.9:5134-ENST00000432950.1:6455|1
HKPVCNQMSGISPLPQPKQTPGVL
>ENST00000521835.1|SNV-75309-G-A|2
GLHLEPEEPGPAPAEGAPR
>FUSION-ENST00000485798.5:13221-ENST00000362079.2:358|405
MGPPLTVPQFPHL
>ENST00000380110.8|INDEL-124874-A-AA|1
TASSAGTAF
>FUSION-ENST00000485798.5:13221-ENST00000362079.2:358|146
MAQSRLTATSASRVQAILLPQPPE
>FUSION-ENST00000485798.5:13221-ENST00000362079.2:358|638
DGWVDEWMDGWIDGWMDG
>FUSION-ENST00000485798.5:13221-ENST00000362079.2:358|776
MFLVPTLQVRPLFCEILADPGR
>FUSION-ENST00000485798.5:13221-ENST00000362079.2:358|471
PDHTGFFK
>ENST00000559609.5|SNV-173194-G-T|2
IKGFTDSPHYSYHLNDSR
>FUSION-ENST00000485798.5:13221-ENST00000362079.2:358|224
VQWCDLGSLHPPPPTLK
>ENST00000269397.9|MNV-4756-GAAG-G|1
AAGAEEKVEAPPKR
>ENST00000638792.1|SNV-112115-G-T|2
SSSWRNHCGSHSHPHNTQAPGEAK
>ENST00000473186.5|SNV-259510-G-A|1
FFLRMCR
>FUSION-ENST00000485798.5:13221-ENST00000362079.2:358|761
MDYPCSLGDGRQR
>FUSION-ENST00000496999.5:2021-ENST00000636087.1:25106|24
LHATVPS
>FUSION-ENST00000485798.5:13221-ENST00000362079.2:358|819
MLLVPSSS
>FUSION-ENST00000485798.5:13221-ENST00000362079.2:358|118
AKPRFERWAK
>FUSION-ENST00000496999.5:2021-ENST00000636087.1:25106|93
LSYAGAGIVLRSGEKWG
>FUSION-ENST00000485798.5:13221-ENST00000362079.2:358|188
YLFYLFIFQTESHSVTRLVQWR
>FUSION-ENST00000485798.5:13221-ENST00000362079.2:358|529
GGLVSFFFFLRRSLALSPR
>FUSION-ENST00000485798.5:13221-ENST00000362079.2:358|408
RDPPHLAPKHVA
>FUSION-ENST00000485798.5:13221-ENST00000362079.2:358|750
GQGSMRVNTRGDSQGGR
>FUSION-ENST00000485798.5:13221-ENST00000362079.2:358|381
VPSTEEEFK
>FUSION-ENST00000485798.5:13221-ENST00000362079.2:358|330
MSSSDRRCHGCGCCSRPR
>FUSION-ENST00000485798.5:13221-ENST00000362079.2:358|157
LSRGITSSR
>ENST00000496729.2|SNV-22939-G-C|2
CPSPCRMTGGR
>ENST00000612003.4|SNV-14409-T-G|4
IRNTTSGNSGTYR
>FUSION-ENST00000485798.5:13221-ENST00000362079.2:358|548
MDRWVDGWAGG
>ENST00000391858.8|SNV-14343-G-T|3
EPSAHDYWLAEHQK
>FUSION-ENST00000485798.5:13221-ENST00000362079.2:358|238
MDLPSPLECHLLRVSPPR
>FUSION-ENST00000380872.9:5134-ENST00000432950.1:6455|3
VSNFNRRQLEMILNKPGLK
>ENST00000403682.7|SNV-7254-T-C|2
ALPRMGAEGGALSTAGHLQR
>FUSION-ENST00000485798.5:13221-ENST00000362079.2:358|725
AFQAEGTA
>ENST00000490349.5|SNV-4666-T-A|3
RTGDWYRNHGQLGSFHQPGR
>ENST00000473638.5|SNV-7180-A-G|2
MGEKKAFMVSTSACPPR
>ENST00000528118.5|SNV-34757-G-A|5
MWWVWRRPLWILGLGR
>ENST00000542051.5|SNV-32480-A-G|4
IFKYGHYNER
>FUSION-ENST00000485798.5:13221-ENST00000362079.2:358|113
NLGVWGEYTVQPGIVNSILQRWKLR
>ENST00000649098.1|SNV-51889-G-A|1
TTTSTSASLASCCPWVPPSTWTALR
>ENST00000487638.5|SNV-147022-C-G|5
KEKPAEKTLFK
>FUSION-ENST00000485798.5:13221-ENST00000362079.2:358|411
SSHLSLPKCWDYRR
>ENST00000354921.7|SNV-73825-C-G|3
GSCFQGACLLR
>ENST00000244364.10|SNV-324351-A-C|2
LCEDEAVIADKNNIENLISTLK
>FUSION-ENST00000485798.5:13221-ENST00000362079.2:358|406
DLGLTTMHG
>ENST00000268138.12|SNV-19082-G-C|3
EESTIAHQEDSKNK
>ENST00000616140.2|SNV-12110-A-G|1
EVLLVALGSRR
>FUSION-ENST00000485798.5:13221-ENST00000362079.2:358|284
MTAPLYSSLGDR
>FUSION-ENST00000485798.5:13221-ENST00000362079.2:358|298
MGWAQWPTAVIPVLWEAEASR
>FUSION-ENST00000485798.5:13221-ENST00000362079.2:358|121
FGHKAKPR
>ENST00000390666.4|SNV-463-C-T|2
TWGALHEDEARK
>FUSION-ENST00000485798.5:13221-ENST00000362079.2:358|681
VGRWMGSWMDGR
>FUSION-ENST00000485798.5:13221-ENST00000362079.2:358|646
DGWTGGWMDGRVDGWVGG
>FUSION-ENST00000485798.5:13221-ENST00000362079.2:358|10
AVKELQFPGALEAK
>ENST00000418686.1|SNV-1188980-C-T|5
APVCRTLATLTNSGTGCTER
>FUSION-ENST00000485798.5:13221-ENST00000362079.2:358|279
TAPLYSSLGDRTRSHLK
>FUSION-ENST00000485798.5:13221-ENST00000362079.2:358|331
MSSSDRR
>FUSION-ENST00000485798.5:13221-ENST00000362079.2:358|460
GATWLQLCLYLK
>FUSION-ENST00000496999.5:2021-ENST00000636087.1:25106|96
CFFQLLRLSYAGAGIVLRSGEK
>FUSION-ENST00000380872.9:5134-ENST00000432950.1:6455|4
VSNFNRR
>FUSION-ENST00000485798.5:13221-ENST00000362079.2:358|748
RVNTRGDSQGGR
>FUSION-ENST00000485798.5:13221-ENST00000362079.2:358|605
DGWVGGWMDG
>FUSION-ENST00000485798.5:13221-ENST00000362079.2:358|754
EDKGQGSMR
>ENST00000542051.5|SNV-32480-A-G|1
YGHYNERDEIPHNDIALLK
>FUSION-ENST00000485798.5:13221-ENST00000362079.2:358|721
SKGHLVGESRAS
>ENST00000264414.9|SNV-27629-C-G|2
NNSGVSFEELYRNAYTMVLHK
>FUSION-ENST00000485798.5:13221-ENST00000362079.2:358|731
MLSQEQGREEVR
>ENST00000563687.1|SNV-95-C-T|2
MTEKMSLEKV
>ENST00000474944.5|SNV-42549-A-C|1
ENIFCSQ
>FUSION-ENST00000485798.5:13221-ENST00000362079.2:358|176
AWHLVSR
>FUSION-ENST00000485798.5:13221-ENST00000362079.2:358|371
QRAGPQADQGLLSCQSGKLSR
>FUSION-ENST00000496999.5:2021-ENST00000636087.1:25106|31
SEGFRQMTGSDLKE
>FUSION-ENST00000485798.5:13221-ENST00000362079.2:358|530
GGLVSFFFFLRR
>FUSION-ENST00000496999.5:2021-ENST00000636087.1:25106|60
MYVCMGQVL
>ENST00000494085.1|SNV-200236-C-T|2
DYRWLPGLAKPLIAE
>FUSION-ENST00000485798.5:13221-ENST00000362079.2:358|607
GGWMDGWVGGWMDG
>ENST00000499247.3|SNV-4522-C-G|3
STQPLTFTTATFAATKLGSTKMK
>ENST00000546318.2|INDEL-10507-G-GT|1
YAAKFLPKK
>ENST00000560274.1|SNV-176-T-G|2
ILHDDEVTVTLRR
>FUSION-ENST00000485798.5:13221-ENST00000362079.2:358|450
GTCWEGRVQGR
>FUSION-ENST00000446592.7:3843-ENST00000646849.1:15841|9
MPKTAFQLQEWLR
>FUSION-ENST00000485798.5:13221-ENST00000362079.2:358|329
SSSDRRCHGCGCCSRPR
>FUSION-ENST00000405315.9:13221-ENST00000362079.2:358|2
IRSINHLSSP
>ENST00000374370.1|SNV-48178-C-G|9
MNGNNGAAGK
>ENST00000421030.7|SNV-60892-G-A|4
CVKTLLHCSYFMAWELPKR
>FUSION-ENST00000485798.5:13221-ENST00000362079.2:358|593
MDRWVGGWMDEWMDGR
>FUSION-ENST00000485798.5:13221-ENST00000362079.2:358|125
MITAHCSLNLLGSSNPPT
>ENST00000331162.8|SNV-18922-C-A|3
GGYSEVNQCLSTTQNKIFKTHK
>ENST00000267584.9|SNV-66004-G-A|2
LEAIVAPNDVGEGEEEVK
>FUSION-ENST00000405315.9:13221-ENST00000362079.2:358|7
SPRSPTPKHIR
>FUSION-ENST00000606221.1:749-ENST00000656150.1:58480|1
HRPGSWKGVVKR
>FUSION-ENST00000485798.5:13221-ENST00000362079.2:358|538
GGWVDGWMSGWMGGWMDG
>ENST00000229330.9|INDEL-18226-T-TA|6
SWPLCCCNRHSIVFLEWKR
>FUSION-ENST00000485798.5:13221-ENST00000362079.2:358|124
ITAHCSLNLLGSSNPPT
>ENST00000260379.11|SNV-176-T-G|2
ILHDDEVTVTEDK
>FUSION-ENST00000485798.5:13221-ENST00000362079.2:358|445
GRCVKGLEEHGDTP
>FUSION-ENST00000496999.5:2021-ENST00000636087.1:25106|103
TVARIEIK
>FUSION-ENST00000485798.5:13221-ENST00000362079.2:358|383
LIRSFQRR
>FUSION-ENST00000496999.5:2021-ENST00000636087.1:25106|63
YVCMYVCMYVCMGQVL
>FUSION-ENST00000485798.5:13221-ENST00000362079.2:358|575
DEWVDAWMDGWLDGWIK
>FUSION-ENST00000477661.1:5134-ENST00000432950.1:6455|6
MEKYYLTQWISVPHGRPWRSVR
>FUSION-ENST00000485798.5:13221-ENST00000362079.2:358|338
LGHEKAYK
>FUSION-ENST00000485798.5:13221-ENST00000362079.2:358|433
MLLWCLLQRKNSK
>ENST00000261951.9|SNV-55574-C-A|1
SLSESLWSLTHLTALHLSDNSLSR
>FUSION-ENST00000485798.5:13221-ENST00000362079.2:358|217
AVSVCWQRVRCPFLPGNPTPS
>ENST00000368799.2|SNV-15473-G-A|1
QDSSVVRDSGNR
>ENST00000416046.2|SNV-111500-G-A|3
APQVLINSR
>FUSION-ENST00000485798.5:13221-ENST00000362079.2:358|194
RSLTLSPGWCSGVISAHCNLR
>ENST00000358595.10|INDEL-50099-T-TG|4
CVATVGYQPQELLRK
>FUSION-ENST00000485798.5:13221-ENST00000362079.2:358|375
IREVLVSLTSP
>ENST00000419892.6|MNV-32716-CA-C|8
SLLCLIIEALFWK
>ENST00000262442.9|SNV-223586-A-T|1
LLKVTLCFSPVGNKLR
>FUSION-ENST00000485798.5:13221-ENST00000362079.2:358|108
GQEQSWKPK
>FUSION-ENST00000485798.5:13221-ENST00000362079.2:358|502
MYWRRMGISER
>FUSION-ENST00000485798.5:13221-ENST00000362079.2:358|316
AGGTGREGWGR
>FUSION-ENST00000485798.5:13221-ENST00000362079.2:358|129
MGVGPEAED
>FUSION-ENST00000496999.5:2021-ENST00000636087.1:25106|64
MYVCMYVCMYVCMGQVL
>FUSION-ENST00000485798.5:13221-ENST00000362079.2:358|248
SHPAWPPRVR
>FUSION-ENST00000485798.5:13221-ENST00000362079.2:358|751
GQGSMRVNTR
>FUSION-ENST00000485798.5:13221-ENST00000362079.2:358|184
DLGSLQPPPPRFQ
>FUSION-ENST00000485798.5:13221-ENST00000362079.2:358|799
MQKLAGRGGSR
>FUSION-ENST00000485798.5:13221-ENST00000362079.2:358|193
SLTLSPGWCSGVISAHCNLR
>ENST00000432587.6|SNV-109216-G-C|3
NDLNLDRSCGVPEESPSSEKAK
>ENST00000349945.7|MNV-127018-AC-A|3
NKHRLYSSR
>ENST00000391858.8|SNV-14343-G-T|2
EPSAHDYWLAEHQKTCGGTYIK
>ENST00000358595.10|INDEL-50099-T-TG|1
EYCRILSS
>ENST00000368799.2|SNV-15473-G-A|4
RQDSSVVR
>FUSION-ENST00000485798.5:13221-ENST00000362079.2:358|744
GDSQGGREA
>FUSION-ENST00000446592.7:3843-ENST00000646849.1:15841|6
AENMAELVLVLSI
>FUSION-ENST00000485798.5:13221-ENST00000362079.2:358|422
AASTECSYGAFYRGRIQNK
>ENST00000357790.5|SNV-176-T-G|1
ASVSELACIYSAR
>FUSION-ENST00000485798.5:13221-ENST00000362079.2:358|336
AYKKLPEK
>ENST00000418686.1|SNV-1188980-C-T|7
MAPVCRTLATLTNSGTGCTER
>FUSION-ENST00000300737.8:1883-ENST00000528216.5:10570|11
ATGTSSGANSEESTAAGR
>ENST00000466392.1|SNV-52005-T-C|3
SPCCPYSAK
>ENST00000572567.5|INDEL-169158-A-ACC|11
LPKVECCHLFVLSNDFHFFVIR
>ENST00000544378.6|SNV-98440-C-G|1
FEFVRIHKPPPLTPLYMGCR
>ENST00000672277.1|SNV-359252-C-T|6
MMSLILSNLLVKPLESNR
>ENST00000573994.1|SNV-62220-T-A|1
MLLIMGN
>FUSION-ENST00000485798.5:13221-ENST00000362079.2:358|199
MSHCAQS
>FUSION-ENST00000485798.5:13221-ENST00000362079.2:358|268
VVQKTPKHP
>FUSION-ENST00000485798.5:13221-ENST00000362079.2:358|484
GISERSCR
>FUSION-ENST00000485798.5:13221-ENST00000362079.2:358|151
MSNGWFPSLLCHLLAGTLDQSQPLK
>ENST00000618022.4|SNV-19752-G-A|1
WNSGCQLVTLNFQTPGYEMDLNAGR
>ENST00000477538.1|MNV-4821-TTGAC-T|1
AMPPGCPEPSQA
>ENST00000497393.1|SNV-8329-A-G|3
MREIRPTGLPSNVLSVVVLSQA
>FUSION-ENST00000485798.5:13221-ENST00000362079.2:358|75
MVKPRFY
>ENST00000493734.5|SNV-7254-T-C|3
EHAEGSPQRALPR
>ENST00000502486.6|SNV-9421-G-T|1
CQELEQEVISLQQENE
>ENST00000380110.8|INDEL-124874-A-AA|5
NQSGHPFPAVPVSKQK
>FUSION-ENST00000485798.5:13221-ENST00000362079.2:358|801
NAEISWAWWLTPIIPATLGG
>FUSION-ENST00000485798.5:13221-ENST00000362079.2:358|328
TESRPPG
>FUSION-ENST00000485798.5:13221-ENST00000362079.2:358|737
HVPPCLANFFCIFDRDR
>FUSION-ENST00000496999.5:2021-ENST00000636087.1:25106|6
MYEPLHLERSQK
>ENST00000276185.8|SNV-78519-G-A|3
SLVTAGGALRNPPSRGER
>FUSION-ENST00000485798.5:13221-ENST00000362079.2:358|580
MDGWMVGWMDK
>FUSION-ENST00000485798.5:13221-ENST00000362079.2:358|5
ELQFPGALEAKKLPVTVPGCPR
>ENST00000272117.7|SNV-3343-G-T|1
EPQFPPGDRVGVQPGNSR
>FUSION-ENST00000496999.5:2021-ENST00000636087.1:25106|62
MYVCMYVCMGQVL
>ENST00000349945.7|MNV-127019-CCACTACAAGAACAA-C|2
TDFTAADFIK
>FUSION-ENST00000485798.5:13221-ENST00000362079.2:358|836
GARGLENWVPEEDALGASTLGPGKR
>ENST00000611397.5|SNV-51889-G-A|1
CLLENNHIDQRIAR
>ENST00000436881.2|SNV-2103-G-C|4
RDDWDAHKAR
>FUSION-ENST00000485798.5:13221-ENST00000362079.2:358|91
MPIIPATRK
>FUSION-ENST00000485798.5:13221-ENST00000362079.2:358|80
KGDIRLCAMAHAYNPSTLGG
>FUSION-ENST00000485798.5:13221-ENST00000362079.2:358|763
MDYPCSLGDGR
>FUSION-ENST00000485798.5:13221-ENST00000362079.2:358|640
GGWMDGWVDEWMDGWIDGWMDG
>ENST00000416046.2|SNV-111500-G-A|2
APQVLINSRR
>ENST00000335420.10|MNV-55364-GGAGGAAAT-G|2
IHAYNLETNAWCNK
>FUSION-ENST00000485798.5:13221-ENST00000362079.2:358|458
GATWLQLCLYLKITKVR
>FUSION-ENST00000485798.5:13221-ENST00000362079.2:358|512
SQLTAPPPRR
>FUSION-ENST00000485798.5:13221-ENST00000362079.2:358|147
AQSRLTATSASR
>FUSION-ENST00000485798.5:13221-ENST00000362079.2:358|34
SSWLSPPQGSQAQLK
>ENST00000487638.5|SNV-147022-C-G|10
AAMKEKPAEK
>ENST00000612003.4|SNV-14409-T-G|3
IRNTTSGNSGTYRCTLQDPDGQR
>FUSION-ENST00000485798.5:13221-ENST00000362079.2:358|218
AVSVCWQRVR
>FUSION-ENST00000485798.5:13221-ENST00000362079.2:358|516
VRSQLTAPPPR
>FUSION-ENST00000485798.5:13221-ENST00000362079.2:358|717
WIMWDLVR
>FUSION-ENST00000485798.5:13221-ENST00000362079.2:358|745
GDSQGGR
>FUSION-ENST00000606221.1:749-ENST00000656150.1:58480|6
GRREPLPFQLETSTGILEGCG
>FUSION-ENST00000485798.5:13221-ENST00000362079.2:358|614
MGGWMDGRVDGWVGG
>FUSION-ENST00000485798.5:13221-ENST00000362079.2:358|781
PHAHGLSLLTGR
>FUSION-ENST00000485798.5:13221-ENST00000362079.2:358|669
VDGWVGG
>FUSION-ENST00000485798.5:13221-ENST00000362079.2:358|610
MDGWVDGWMGGWMDGWVGGWMDG
>FUSION-ENST00000496999.5:2021-ENST00000636087.1:25106|22
CTCYQYMEVAIHLFIYLFSF
>ENST00000560274.1|SNV-176-T-G|3
ILHDDEVTVTLR
>ENST00000604624.6|SNV-748898-C-A|4
LRDAHLSNPSQCTK
>FUSION-ENST00000485798.5:13221-ENST00000362079.2:358|77
MAHAYNPSTLGG
>ENST00000284548.16|SNV-75596-C-A|1
EGLTLRLTISALEK
>FUSION-ENST00000485798.5:13221-ENST00000362079.2:358|61
KSSSATRCLR
>FUSION-ENST00000485798.5:13221-ENST00000362079.2:358|320
IPVSRGR
>ENST00000667971.1|SNV-232588-G-T|2
NKDQSEQETSDADRGQE
>FUSION-ENST00000485798.5:13221-ENST00000362079.2:358|474
RTSRCGWGSGGCGR
>FUSION-ENST00000485798.5:13221-ENST00000362079.2:358|202
GFHHVGQDGLNLLIL
>FUSION-ENST00000485798.5:13221-ENST00000362079.2:358|615
DGWVVGWMGGWMDGRVDGWVGG
>FUSION-ENST00000485798.5:13221-ENST00000362079.2:358|299
NLYHGLGTVAHGCNPSTLGG
>ENST00000366628.10|MNV-5004-CTGGT-C|5
SSCLLMDFIPK
>ENST00000542051.5|SNV-32480-A-G|5
VEKIFKYGHYNER
>ENST00000358487.10|SNV-110407-T-C|4
NVLVTENNVMKTADFGLAR
>FUSION-ENST00000485798.5:13221-ENST00000362079.2:358|759
MDYPCSLGDGRQRAGLYESEHQG
>FUSION-ENST00000485798.5:13221-ENST00000362079.2:358|321
WTPSRIPVSRGR
>FUSION-ENST00000485798.5:13221-ENST00000362079.2:358|647
MDGWTGGWMDGRVDGWVGG
>ENST00000650225.1|SNV-186347-G-C|4
MAGPELR
>FUSION-ENST00000485798.5:13221-ENST00000362079.2:358|695
MFNRQGLVLVPRLK
>FUSION-ENST00000485798.5:13221-ENST00000362079.2:358|256
HPSALRPAFMFLLSAR
>ENST00000372582.6|SNV-1200823-T-C|6
YVEQSRRLIIVPTPDYILR
>ENST00000298125.7|SNV-175297-G-A|3
GWLLTSGTDKVIKLWDITPVVS
>FUSION-ENST00000485798.5:13221-ENST00000362079.2:358|425
CCGRAASTECSYGAFYRGR
>ENST00000612003.4|SNV-14409-T-G|1
NTTSGNSGTYRCTLQDPDGQR
>ENST00000229330.9|INDEL-18226-T-TA|3
HSIVFLEWKRWLQK
>FUSION-ENST00000485798.5:13221-ENST00000362079.2:358|71
TLCLSPGHPGPCPVRR
>ENST00000368346.7|INDEL-82072-A-AA|1
HCQVAESLSTSLQSKPLKKK
>ENST00000464182.5|SNV-7180-A-G|13
RLTLSSLTPPPSLAMAASRPWGR
>FUSION-ENST00000485798.5:13221-ENST00000362079.2:358|549
DGWMDRWVDGWAGG
>ENST00000464182.5|SNV-7180-A-G|2
MGEKKAFMGPLK
>FUSION-ENST00000485798.5:13221-ENST00000362079.2:358|373
EVLVSLTSP
>FUSION-ENST00000485798.5:13221-ENST00000362079.2:358|487
TPDLVILPSRLPKVLGLQA
>FUSION-ENST00000485798.5:13221-ENST00000362079.2:358|344
QGGVGKGGLTPGLQVVVC
>ENST00000418686.1|SNV-1188980-C-T|11
MFGHKDGPSVQNFSNPHELWNRLHR
>ENST00000370540.2|SNV-9526-C-G|8
KLDSRNNAYGDHVNDSDR
>FUSION-ENST00000485798.5:13221-ENST00000362079.2:358|830
CCCCSCFAPCWLSPWSEGRPTR
>FUSION-ENST00000380872.9:5134-ENST00000432950.1:6455|12
ILFDTVDLCATWEALEK
>ENST00000366548.8|SNV-33962-A-G|4
LSQCSSKDSDSEESDCDIK
>ENST00000342992.10|SNV-55001-G-T|2
TEEGYYEAITAVELKSLKK
>FUSION-ENST00000485798.5:13221-ENST00000362079.2:358|391
SWGTISREGAV
>FUSION-ENST00000485798.5:13221-ENST00000362079.2:358|452
ITKVRLR
>FUSION-ENST00000496999.5:2021-ENST00000636087.1:25106|11
MPLCPVNL
>FUSION-ENST00000485798.5:13221-ENST00000362079.2:358|347
DAEQDPSEQGQGGRDRQGGVGK
>ENST00000374370.1|SNV-48178-C-G|5
MEIMEQQGK
>FUSION-ENST00000485798.5:13221-ENST00000362079.2:358|584
YGWMGGWMHG
>ENST00000495007.5|INDEL-9751-T-TCGAAGCTCA|5
ALGAKHCVKEVVEAHEAHVDQK
>FUSION-ENST00000496999.5:2021-ENST00000636087.1:25106|13
MSHCTWKGARNVK
>FUSION-ENST00000496999.5:2021-ENST00000636087.1:25106|99
MCFFQLLRLSYAGAGIVLR
>ENST00000509385.1|SNV-4522-C-G|5
PRSTQPLTFTTATFAATKLGSTK
>ENST00000371360.2|SNV-9072-C-G|3
CGPGWWR
>FUSION-ENST00000380872.9:5134-ENST00000432950.1:6455|14
DENGKILFDTVDLCATWEALEK
>FUSION-ENST00000485798.5:13221-ENST00000362079.2:358|526
DGWVDAWMNGWMHGWMDGWMDG
>ENST00000473186.5|SNV-259510-G-A|2
MFFLRMCR
>FUSION-ENST00000485798.5:13221-ENST00000362079.2:358|720
GHLVGESR
>FUSION-ENST00000485798.5:13221-ENST00000362079.2:358|447
ILGFGFSKGRCVK
>FUSION-ENST00000485798.5:13221-ENST00000362079.2:358|67
RVKGYLVLSHGIQTSCS
>FUSION-ENST00000496999.5:2021-ENST00000636087.1:25106|45
YVCMYVWDR
>ENST00000499247.3|SNV-4522-C-G|1
LGSTKMKNSGR
>ENST00000591632.5|SNV-39993-G-T|1
SHCEQYCYKLFSIGWAYHAIF
>FUSION-ENST00000485798.5:13221-ENST00000362079.2:358|756
AGLYESEHQG
>ENST00000483123.1|SNV-481-A-T|2
EPPRLASLK
>FUSION-ENST00000485798.5:13221-ENST00000362079.2:358|187
LVQWRDLGSLQPPPPR
>FUSION-ENST00000485798.5:13221-ENST00000362079.2:358|275
LKELQTFRK
>FUSION-ENST00000485798.5:13221-ENST00000362079.2:358|9
AVKELQFPGALEAKK
>FUSION-ENST00000485798.5:13221-ENST00000362079.2:358|778
MPHAHGLSLLTGRWKTK
>FUSION-ENST00000485798.5:13221-ENST00000362079.2:358|83
AEAGESLEPGRQRLK
>FUSION-ENST00000496999.5:2021-ENST00000636087.1:25106|35
YSRSEGFRQMTGSDLK
>FUSION-ENST00000485798.5:13221-ENST00000362079.2:358|410
CWDYRRDPPHLAPK
>ENST00000641644.1|SNV-12757-G-T|3
DVIGALK
>FUSION-ENST00000485798.5:13221-ENST00000362079.2:358|807
DLELWRS
>ENST00000354921.7|SNV-73825-C-G|1
GSCFQGACLLRRR
>FUSION-ENST00000496999.5:2021-ENST00000636087.1:25106|3
YEPLHLERSQKCEVLAEG
>FUSION-ENST00000485798.5:13221-ENST00000362079.2:358|685
NECMHGRVGRWMGSWMDGR
>ENST00000440639.2|SNV-359-T-C|4
LRYSPLYSQIPR
>FUSION-ENST00000485798.5:13221-ENST00000362079.2:358|660
MGGWMSGWMDGWVDGSMGGWMDG
>FUSION-ENST00000485798.5:13221-ENST00000362079.2:358|612
WMSGWMDG
>ENST00000393792.3|INDEL-71819-T-TT|2
LHAAEGVEPGSQRWFFFWQTSH
>FUSION-ENST00000485798.5:13221-ENST00000362079.2:358|755
MEDKGQGSMR
>ENST00000368722.5|SNV-2843-G-T|1
QSHGAAPCSGGSH
>ENST00000528185.1|SNV-1135-C-G|5
NRGYAQCCR
>FUSION-ENST00000606221.1:749-ENST00000656150.1:58480|5
REPLPFQLETSTGILEGCG
>ENST00000457545.7|INDEL-28669-C-CGTG|1
AFDVFKEFSHLEDFPFDAEY
>FUSION-ENST00000485798.5:13221-ENST00000362079.2:358|309
WLCARQVRPPSPLR
>ENST00000488424.5|SNV-25555-C-A|6
MASLSLHRSSSSNGPK
>ENST00000469904.1|SNV-14343-G-T|11
MSNELLTGNPLLMTIGWLSTR
>ENST00000533947.1|SNV-3682-C-T|3
GGCWHPHPGTCCASR
>ENST00000650225.1|SNV-186347-G-C|2
MAGPELRAYQVFR
>FUSION-ENST00000485798.5:13221-ENST00000362079.2:358|476
ALGNTEYVFSAESRGQAFSR
>FUSION-ENST00000496999.5:2021-ENST00000636087.1:25106|32
SEGFRQMTGSDLK
>FUSION-ENST00000485798.5:13221-ENST00000362079.2:358|341
GGLTPGLQVVVC
>FUSION-ENST00000300737.8:1883-ENST00000528216.5:10570|10
ATGTSSGANSEESTAAGRWNAAER
>ENST00000466392.1|SNV-52005-T-C|8
IQMTSRSPCCPYSAKK
>FUSION-ENST00000485798.5:13221-ENST00000362079.2:358|274
ELQTFRK
>ENST00000272117.7|SNV-3343-G-T|3
DLKEPQFPPGDRVGVQPGNSR
>ENST00000342992.10|SNV-140939-G-T|2
EPAAPPKVPEVPKKPVPE
>ENST00000265686.8|SNV-3682-C-T|1
LLAPPPRDLLRIQEETER
>ENST00000653583.1|SNV-232588-G-T|4
MPAIVKVVTVVKNNTSYLMNQ
>FUSION-ENST00000485798.5:13221-ENST00000362079.2:358|120
FGHKAKPRFER
>FUSION-ENST00000485798.5:13221-ENST00000362079.2:358|611
MSGWMDG
>FUSION-ENST00000485798.5:13221-ENST00000362079.2:358|690
MNECMHGR
>FUSION-ENST00000485798.5:13221-ENST00000362079.2:358|765
MPMDYPCSLGDGRQRAGLYESEHQG
>FUSION-ENST00000485798.5:13221-ENST00000362079.2:358|459
GATWLQLCLYLKITK
>FUSION-ENST00000485798.5:13221-ENST00000362079.2:358|254
SLGGPWPHPPNPALPVCTLTFLR
>ENST00000568908.5|SNV-48960-C-A|1
ASAIFLHFSLLTCLSWMGLEGYNL
>FUSION-ENST00000485798.5:13221-ENST00000362079.2:358|345
DRQGGVGKGGLTPGLQVVVC
>FUSION-ENST00000485798.5:13221-ENST00000362079.2:358|103
ATSGCAR
>FUSION-ENST00000496999.5:2021-ENST00000636087.1:25106|16
MSHCTWK
>ENST00000376042.6|MNV-92232-AAC-A|5
KINRNTCSWTGQK
>ENST00000672277.1|SNV-359252-C-T|4
MMSLILSNLLVKPLESNRHMN
>ENST00000672830.1|SNV-541013-G-A|3
FFEEISDEASK
>FUSION-ENST00000485798.5:13221-ENST00000362079.2:358|54
DGVIWSHWERSR
>FUSION-ENST00000485798.5:13221-ENST00000362079.2:358|734
VSLYCPG
>ENST00000287008.7|SNV-14619-C-A|3
KSLDREQR
>ENST00000374370.1|SNV-48178-C-G|1
MEQQGKA
>FUSION-ENST00000485798.5:13221-ENST00000362079.2:358|740
RSSCLSLWSSWDCR
>FUSION-ENST00000485798.5:13221-ENST00000362079.2:358|525
MNGWMHGWMDGWMDG
>ENST00000265686.8|SNV-3682-C-T|3
LLAPPPR
>ENST00000466392.1|SNV-52005-T-C|10
ERIQMTSRSPCCPYSAK
>ENST00000532383.5|SNV-8369-C-T|4
MRASKHFLPEMLSK
>FUSION-ENST00000485798.5:13221-ENST00000362079.2:358|325
CHGCGCCSRPR
>FUSION-ENST00000485798.5:13221-ENST00000362079.2:358|456
CGWGSGGCGRGTCWEGR
>FUSION-ENST00000536178.3:16189-ENST00000558836.5:465936|19
FRLEFFVPPKGR
>ENST00000495007.5|INDEL-9751-T-TCGAAGCTCA|4
HCVKEVVEAHEAHVDQK
>ENST00000419892.6|MNV-32716-CA-C|1
WDWVSPLEVSFMPDHRGFVLEAD
>FUSION-ENST00000496999.5:2021-ENST00000636087.1:25106|54
SFQLAKLNLSRSLPHK
>FUSION-ENST00000485798.5:13221-ENST00000362079.2:358|416
NSHIRPLGAPSLSPFH
>FUSION-ENST00000485798.5:13221-ENST00000362079.2:358|599
DGWMDGWMMGG
>FUSION-ENST00000485798.5:13221-ENST00000362079.2:358|501
YWRRMGISER
>ENST00000477538.1|MNV-4821-TTGAC-T|2
WTAYFCQYHTASVYSER
>FUSION-ENST00000485798.5:13221-ENST00000362079.2:358|308
WLCARQVRPPSPLRNVLK
>FUSION-ENST00000485798.5:13221-ENST00000362079.2:358|634
MGGWMDGWVGGWMDEWMDGR
>FUSION-ENST00000485798.5:13221-ENST00000362079.2:358|173
AWHLVSRHYMLVFIMVIIVSIRLSR
>FUSION-ENST00000485798.5:13221-ENST00000362079.2:358|369
AGPQADQGLLSCQSGKLSR
>FUSION-ENST00000485798.5:13221-ENST00000362079.2:358|654
MGGWMDG
>ENST00000528118.5|SNV-34757-G-A|1
QPTASGNIPMCSTGR
>ENST00000380110.8|INDEL-124874-A-AA|3
QKVSRTASSAGTAF
>FUSION-ENST00000485798.5:13221-ENST00000362079.2:358|715
WIMWDLVRLGK
>FUSION-ENST00000496999.5:2021-ENST00000636087.1:25106|59
YVCMGQVL
>FUSION-ENST00000485798.5:13221-ENST00000362079.2:358|379
VPSTEEEFKIR
>ENST00000537672.6|SNV-15531-T-G|3
TSGSSGATK
>FUSION-ENST00000496999.5:2021-ENST00000636087.1:25106|10
PLCPVNL
>FUSION-ENST00000485798.5:13221-ENST00000362079.2:358|429
VTLLSKCCGR
>FUSION-ENST00000485798.5:13221-ENST00000362079.2:358|780
MPHAHGLSLLTGRWK
>FUSION-ENST00000485798.5:13221-ENST00000362079.2:358|713
WIMWDLVRLGKEVK
>FUSION-ENST00000485798.5:13221-ENST00000362079.2:358|205
MFLLEMGFHHVGQDGLNLLIL
>ENST00000514654.5|SNV-148928-A-C|3
MFNALSSRSQTTSVFEIGLCSNR
>ENST00000376042.6|MNV-92232-AAC-A|1
NTCSWTGQKE
>FUSION-ENST00000485798.5:13221-ENST00000362079.2:358|138
PSGVGLFPLFQMYR
>FUSION-ENST00000522841.6:617-ENST00000550637.1:2367|1
LQGSCRGRECFL
>FUSION-ENST00000301015.14:320-ENST00000567391.5:1789|2
MEPHVLGAVLYWLLLPCALLAG
>ENST00000338099.9|SNV-4861-T-A|1
ALFPHHVIPDSILKRHEECCVFFHK
>FUSION-ENST00000485798.5:13221-ENST00000362079.2:358|643
MSGWMDGR
>ENST00000349945.7|MNV-127018-AC-A|2
HRLYSSR
>ENST00000366628.10|MNV-5004-CTGGT-C|7
ASEVLKSSCLLMDFIPK
>FUSION-ENST00000485798.5:13221-ENST00000362079.2:358|662
MGGWMDGR
>ENST00000466392.1|SNV-52005-T-C|20
AGDGKDTDDIKIPMLSLFSK
>FUSION-ENST00000485798.5:13221-ENST00000362079.2:358|221
MRAVSVCWQRVR
>FUSION-ENST00000485798.5:13221-ENST00000362079.2:358|343
QGRGSIR
>FUSION-ENST00000496999.5:2021-ENST00000636087.1:25106|89
MRLLLINSSPSDR
>FUSION-ENST00000485798.5:13221-ENST00000362079.2:358|523
MHGWMDGWMDG
>FUSION-ENST00000485798.5:13221-ENST00000362079.2:358|699
MYIYIYMFNRQGLVLVPRLK
>FUSION-ENST00000485798.5:13221-ENST00000362079.2:358|539
MGGWVDGWMSGWMGGWMDG
>ENST00000496729.2|SNV-22939-G-C|1
CPSPCRMTGGRWQK
>FUSION-ENST00000485798.5:13221-ENST00000362079.2:358|576
MDEWVDAWMDGWLDGWIK
>FUSION-ENST00000496999.5:2021-ENST00000636087.1:25106|107
MRSYIRTVAR
>FUSION-ENST00000485798.5:13221-ENST00000362079.2:358|742
LARMVSIS
>FUSION-ENST00000485798.5:13221-ENST00000362079.2:358|552
EQAIAVTGVR
>FUSION-ENST00000485798.5:13221-ENST00000362079.2:358|837
GARGLENWVPEEDALGASTLGPGK
>FUSION-ENST00000485798.5:13221-ENST00000362079.2:358|392
SWGTISR
>FUSION-ENST00000485798.5:13221-ENST00000362079.2:358|350
MDAEQDPSEQGQGGRDRQGGVGK
>FUSION-ENST00000380872.9:5134-ENST00000432950.1:6455|8
DAGLAKSIR
>ENST00000483123.1|SNV-481-A-T|1
EPPRLASLKQ
>FUSION-ENST00000485798.5:13221-ENST00000362079.2:358|213
REAALVC
>ENST00000537672.6|SNV-15531-T-G|1
TSGSSGATKKASR
>FUSION-ENST00000485798.5:13221-ENST00000362079.2:358|307
QVRPPSPLR
>FUSION-ENST00000485798.5:13221-ENST00000362079.2:358|802
SSRPAWPTWQNPISTK
>FUSION-ENST00000496999.5:2021-ENST00000636087.1:25106|47
YVCMYVCMYVWDRYSRSEGFR
>ENST00000418686.1|SNV-1188980-C-T|2
TLATLTNSGTGCTERLR
>ENST00000284548.16|SNV-125225-G-T|3
DLQVAPCTR
>FUSION-ENST00000485798.5:13221-ENST00000362079.2:358|293
LSGQHGETPYLLK
>ENST00000403682.7|SNV-7254-T-C|1
ALPRMGAEGGALSTAGHLQRR
>FUSION-ENST00000485798.5:13221-ENST00000362079.2:358|235
DLPSPLECHLLRVSPPRLSCVK
>FUSION-ENST00000485798.5:13221-ENST00000362079.2:358|251
MSHPAWPPR
>FUSION-ENST00000485798.5:13221-ENST00000362079.2:358|440
LSVAAPPLTSYGASPHRASVSPPVK
>FUSION-ENST00000485798.5:13221-ENST00000362079.2:358|14
TPFVPIHSLPHPVQTQDKKAVK
>FUSION-ENST00000485798.5:13221-ENST00000362079.2:358|543
CTGDGWAFPR
>FUSION-ENST00000485798.5:13221-ENST00000362079.2:358|809
ALVLRDLELWR
>FUSION-ENST00000485798.5:13221-ENST00000362079.2:358|78
LCAMAHAYNPSTLGG
>ENST00000369878.9|SNV-138634-G-A|2
KAPEYYLYQHNKPVDYFVLILQGK
>ENST00000562059.1|SNV-18695-C-T|2
RLKLLIQNYAFPLLMTPSSEQY
>ENST00000358511.10|SNV-3284-A-C|3
TVRDLSMFSQNMTHIIKAVIK
>FUSION-ENST00000496999.5:2021-ENST00000636087.1:25106|55
MSFQLAKLNLSRSLPHK
>ENST00000572567.5|INDEL-169158-A-ACC|12
NYKLPKVECCHLFVLSNDFHFFVIR
>FUSION-ENST00000485798.5:13221-ENST00000362079.2:358|319
IPVSRGRAGGTGR
>ENST00000342992.10|SNV-55001-G-T|4
RTEEGYYEAITAVELKSLK
>ENST00000639069.1|SNV-748898-C-A|7
LCFGIYRLRDAHLSNPSQCTK
>FUSION-ENST00000485798.5:13221-ENST00000362079.2:358|417
MNSHIRPLGAPSLSPFH
>FUSION-ENST00000485798.5:13221-ENST00000362079.2:358|412
SSHLSLPKCWDYR
>FUSION-ENST00000446592.7:3843-ENST00000646849.1:15841|3
CNPCCGEAYSAVRGSDR
>FUSION-ENST00000485798.5:13221-ENST00000362079.2:358|168
LVFIMVIIVSIR
>FUSION-ENST00000485798.5:13221-ENST00000362079.2:358|626
MDEWMDGRVDGWVGG
>FUSION-ENST00000485798.5:13221-ENST00000362079.2:358|444
TGFFFFFFETESCSVTQAGVR
>FUSION-ENST00000485798.5:13221-ENST00000362079.2:358|535
AGRAEFR
>FUSION-ENST00000485798.5:13221-ENST00000362079.2:358|16
TPFVPIHSLPHPVQTQDK
>ENST00000496903.5|SNV-86814-T-G|1
GNLNCLQRMNLFLRILR
>FUSION-ENST00000496999.5:2021-ENST00000636087.1:25106|108
MASILYY
>ENST00000479721.5|SNV-25555-C-A|7
QWTKDILINFLKEVA
>FUSION-ENST00000485798.5:13221-ENST00000362079.2:358|114
NLGVWGEYTVQPGIVNSILQRWK
>FUSION-ENST00000485798.5:13221-ENST00000362079.2:358|119
AKPRFER
>ENST00000366628.10|MNV-5004-CTGGT-C|1
SDREGEE
>ENST00000374370.1|SNV-48178-C-G|4
EIMEQQGK
>FUSION-ENST00000485798.5:13221-ENST00000362079.2:358|99
LFLFTYSSK
>FUSION-ENST00000485798.5:13221-ENST00000362079.2:358|346
DRQGGVGK
>ENST00000496903.5|SNV-86814-T-G|6
MGNLNCLQR
>FUSION-ENST00000485798.5:13221-ENST00000362079.2:358|581
GGCMDGWMVGWMDK
>ENST00000466392.1|SNV-52005-T-C|1
SPCCPYSAKKEVSYWMPSGNMR
>ENST00000546516.5|SNV-11772-G-T|2
AAAWLWWRTCTLAPSSTGPATLR
>FUSION-ENST00000485798.5:13221-ENST00000362079.2:358|666
MDGWVDEWMDGWMGGWMDGR
>ENST00000476609.1|SNV-164106-A-T|4
MATPSLCFPPCRDQR
>ENST00000370540.2|SNV-9526-C-G|2
MKYYSEVDSDK
>FUSION-ENST00000485798.5:13221-ENST00000362079.2:358|426
CCGRAASTECSYGAFYR
>ENST00000496903.5|SNV-86814-T-G|3
GNLNCLQRMNLFLR
>FUSION-ENST00000485798.5:13221-ENST00000362079.2:358|60
SSSATRCLR
>ENST00000315927.8|SNV-2020-C-A|8
MFGPAKGRHFGVHPAPGFPGGVSK
>FUSION-ENST00000485798.5:13221-ENST00000362079.2:358|81
ETKKGDIR
>ENST00000488424.5|SNV-25555-C-A|7
QWTKDILINFLK
>ENST00000390666.4|SNV-463-C-T|1
TWGALHEDEARKK
>FUSION-ENST00000485798.5:13221-ENST00000362079.2:358|831
GGWDPGLLGLGEEAAEIPDS
>ENST00000368799.2|SNV-15473-G-A|3
RQDSSVVRDSGNR
>ENST00000491814.1|SNV-104243-G-T|2
MQLRPSLQTQAQVPPQMSPA
>ENST00000486777.7|SNV-81079-C-T|4
YYHLTHDELISLLLQREWELSQR
>FUSION-ENST00000485798.5:13221-ENST00000362079.2:358|567
GGWMSGWMDGWVDGWMGGWMDG
>ENST00000488424.5|SNV-25555-C-A|4
MASLSLHRSSSSNGPKIS
>ENST00000265686.8|SNV-3682-C-T|2
LLAPPPRDLLR
>ENST00000436881.2|SNV-2103-G-C|5
RDDWDAHK
>ENST00000532383.5|SNV-8369-C-T|3
RASKHFLPEMLSK
>FUSION-ENST00000485798.5:13221-ENST00000362079.2:358|92
PIIPATR
>FUSION-ENST00000485798.5:13221-ENST00000362079.2:358|427
VTLLSKCCGRAASTECSYGAFYR
>ENST00000533947.1|SNV-3682-C-T|1
GGCWHPHPGTCCASRRR
>FUSION-ENST00000496999.5:2021-ENST00000636087.1:25106|85
LLLINSSPSDR
>ENST00000284548.16|SNV-125225-G-T|1
DLQVAPCTRLAKFQLK
>ENST00000546318.2|INDEL-10507-G-GT|2
YAAKFLPK
>FUSION-ENST00000496999.5:2021-ENST00000636087.1:25106|26
MTGSDLKE
>FUSION-ENST00000485798.5:13221-ENST00000362079.2:358|123
MRFGHKAKPR
>FUSION-ENST00000485798.5:13221-ENST00000362079.2:358|481
LGRALGNTEYVFSAESRGQAFSR
>FUSION-ENST00000485798.5:13221-ENST00000362079.2:358|143
LTATSASRVQAILLPQPPE
>ENST00000639591.1|SNV-748898-C-A|2
DAHLSNPSQCTKSK
>ENST00000558908.5|SNV-173194-G-T|1
GFTDSPHYSYHLN
>FUSION-ENST00000485798.5:13221-ENST00000362079.2:358|285
HACGPTSLGS
>FUSION-ENST00000496999.5:2021-ENST00000636087.1:25106|12
SHCTWKGARNVK
>FUSION-ENST00000485798.5:13221-ENST00000362079.2:358|227
ARPIIILR
>FUSION-ENST00000485798.5:13221-ENST00000362079.2:358|598
MDGWMMGG
>FUSION-ENST00000485798.5:13221-ENST00000362079.2:358|651
MDGWVDEWMDGWTGGWMDGR
>ENST00000359863.8|SNV-65019-A-C|3
FCDQMMHHLR
>FUSION-ENST00000496999.5:2021-ENST00000636087.1:25106|30
LLGSNNPATSAFGL
>FUSION-ENST00000485798.5:13221-ENST00000362079.2:358|806
MLASWGILTSWCSWEL
>ENST00000432587.6|SNV-109216-G-C|1
SCGVPEESPSSEKAK
>FUSION-ENST00000485798.5:13221-ENST00000362079.2:358|710
MWDLVRLGKEVK
>ENST00000560274.1|SNV-176-T-G|4
ASVSELACIYSARILHDDEVTVTLR
>FUSION-ENST00000485798.5:13221-ENST00000362079.2:358|663
DGWMGGWMDGR
>ENST00000572567.5|INDEL-169158-A-ACC|13
GFLWFFMRNYKLPK
>FUSION-ENST00000485798.5:13221-ENST00000362079.2:358|515
MVRSQLTAPPPRR
>FUSION-ENST00000485798.5:13221-ENST00000362079.2:358|738
HVPPCLANFFCIFDR
>ENST00000530564.1|SNV-8369-C-T|1
ASKHFLPEMLSKVII
>FUSION-ENST00000485798.5:13221-ENST00000362079.2:358|583
MGGWMHG
>ENST00000490349.5|SNV-4666-T-A|2
TGDWYRNHGQLGSFHQPGR
>ENST00000366548.8|SNV-33962-A-G|1
DSDSEESDCDIKLLDSQSDQTSKLR
>ENST00000641644.1|SNV-12757-G-T|4
NRDVIGALKR
>ENST00000246672.4|SNV-7401-T-C|6
ALRALVLKNRPSETSR
>FUSION-ENST00000485798.5:13221-ENST00000362079.2:358|767
MPMDYPCSLGDGRQR
>ENST00000533947.1|SNV-3682-C-T|4
QRGGCWHPHPGTCCASRR
>FUSION-ENST00000485798.5:13221-ENST00000362079.2:358|786
MCMPHAHGLSLLTGRWK
>FUSION-ENST00000485798.5:13221-ENST00000362079.2:358|507
QFSCLNLPSSWDYR
>ENST00000564415.6|SNV-51-C-T|2
MADLDSPSKLSGVQQPSEGVGGGR
>FUSION-ENST00000485798.5:13221-ENST00000362079.2:358|100
MLFLFTYSSK
>ENST00000551855.1|SNV-145222-A-C|4
MAVLHFVTRQKLSK
>FUSION-ENST00000485798.5:13221-ENST00000362079.2:358|98
MLFLFTYSSKIWR
>FUSION-ENST00000496999.5:2021-ENST00000636087.1:25106|2
SQKCEVLAEG
>ENST00000483123.1|SNV-481-A-T|11
MRFSHLSLPK
>FUSION-ENST00000485798.5:13221-ENST00000362079.2:358|313
EGWGRVASLPASRWLCAR
>ENST00000262442.9|SNV-223586-A-T|2
LLKVTLCFSPVGNK
>ENST00000528118.5|SNV-34757-G-A|3
RPLWILGLGR
>FUSION-ENST00000496999.5:2021-ENST00000636087.1:25106|98
CFFQLLRLSYAGAGIVLR
>ENST00000380110.8|INDEL-124874-A-AA|7
FANNPSQKNQSGHPFPAVPVSKQK
>ENST00000276185.8|SNV-78519-G-A|4
SLVTAGGALRNPPSR
>ENST00000246672.4|SNV-7401-T-C|5
ALVLKNRPSETSR
>ENST00000469371.5|SNV-232588-G-T|3
AAQKVVKNNTSYLMNQ
>ENST00000268138.12|SNV-19082-G-C|1
NKRGVPR
>ENST00000409544.5|SNV-147022-C-G|1
TLFKAYPNKGVGQANKPDETSK
>ENST00000563687.1|SNV-95-C-T|1
TEKMSLEKV
>FUSION-ENST00000485798.5:13221-ENST00000362079.2:358|421
MLPRLILR
>FUSION-ENST00000485798.5:13221-ENST00000362079.2:358|683
MHGRVGRWMGSWMDGR
>ENST00000370540.2|SNV-9526-C-G|4
NNAYGDHVNDSDRMK
>ENST00000436874.6|SNV-78481-A-G|4
SVLGFKASEAERR
>ENST00000466392.1|SNV-52005-T-C|9
IQMTSRSPCCPYSAK
>ENST00000569936.5|SNV-21383-G-A|2
AGAFSYTDR
>ENST00000672548.1|SNV-44500-C-T|1
ANFSTNNSNPGARPPLPRATAR
>FUSION-ENST00000485798.5:13221-ENST00000362079.2:358|562
MWEKVKTESLVSCPR
>ENST00000380110.8|INDEL-124874-A-AA|8
FANNPSQKNQSGHPFPAVPVSK
>FUSION-ENST00000485798.5:13221-ENST00000362079.2:358|137
MPSGVGLFPLFQMYRWII
>FUSION-ENST00000485798.5:13221-ENST00000362079.2:358|684
MHGRVGR
>ENST00000476609.1|SNV-164106-A-T|5
ATPSLCFPPCR
>ENST00000498634.2|SNV-2021-A-T|4
FPSSKCEQEELVKQK
>FUSION-ENST00000485798.5:13221-ENST00000362079.2:358|506
QFSCLNLPSSWDYRR
>FUSION-ENST00000496999.5:2021-ENST00000636087.1:25106|105
SYIRTVAR
>ENST00000486777.7|SNV-81079-C-T|1
EWELSQRDEHVQELESYIDRLLVR
>FUSION-ENST00000485798.5:13221-ENST00000362079.2:358|272
KVVRVVQK
>FUSION-ENST00000485798.5:13221-ENST00000362079.2:358|814
CLSNPIK
>ENST00000394121.8|SNV-34900-A-G|3
GPVLQHQSPK
>FUSION-ENST00000485798.5:13221-ENST00000362079.2:358|675
MGSWMDGRVDGWVGG
>FUSION-ENST00000485798.5:13221-ENST00000362079.2:358|536
SGWMGGWMDG
>ENST00000366628.10|MNV-5004-CTGGT-C|3
SSCLLMDFIPKKSDR
>ENST00000650225.1|SNV-186347-G-C|5
MMAGPELR
>ENST00000498634.2|SNV-2021-A-T|1
CEQEELVKQKLER
>ENST00000483123.1|SNV-481-A-T|6
FSHLSLPKCWDYR
>FUSION-ENST00000485798.5:13221-ENST00000362079.2:358|728
LSQEQGREEVRGR
>ENST00000630263.2|SNV-23218-G-A|1
SLYTWPSMQKTSARR
>FUSION-ENST00000485798.5:13221-ENST00000362079.2:358|19
VNVPVRTPFVPIHSLPHPVQTQDK
>FUSION-ENST00000485798.5:13221-ENST00000362079.2:358|462
GDIIEPAAQFGFGFSK
>ENST00000366645.1|SNV-1489-A-T|1
LCLVFFTSLLETAR
>FUSION-ENST00000485798.5:13221-ENST00000362079.2:358|635
MHAWAGG
>FUSION-ENST00000485798.5:13221-ENST00000362079.2:358|557
GGWMSGWMDG
>FUSION-ENST00000496999.5:2021-ENST00000636087.1:25106|20
EVAIHLFIYLFSF
>ENST00000409792.3|MNV-146786-GTG-G|2
YCKNPEDLECNENETQNQGVH
>ENST00000284548.16|SNV-75596-C-A|5
ASGKHQPSK
>FUSION-ENST00000496999.5:2021-ENST00000636087.1:25106|92
MLFCCPR
>FUSION-ENST00000485798.5:13221-ENST00000362079.2:358|317
GRAGGTGREGWGR
>ENST00000483123.1|SNV-481-A-T|8
RFSHLSLPKCWDYR
>FUSION-ENST00000485798.5:13221-ENST00000362079.2:358|519
MLARLVSNS
>FUSION-ENST00000485798.5:13221-ENST00000362079.2:358|302
CAWEIAPVFLPA
>FUSION-ENST00000496999.5:2021-ENST00000636087.1:25106|34
MLECSGGILAQCSLK
>ENST00000269397.9|MNV-4756-GAAG-G|3
KAAGAEEKVEAPPK
>FUSION-ENST00000485798.5:13221-ENST00000362079.2:358|246
SHPAWPPRVRILSSFDSCCVHSGR
>ENST00000315927.8|SNV-2020-C-A|5
GRHFGVHPAPGFPGGVSKQAAGTK
>FUSION-ENST00000485798.5:13221-ENST00000362079.2:358|1
LPVTVPGCPRVCWEL
>FUSION-ENST00000485798.5:13221-ENST00000362079.2:358|257
ACPRHPSALRPAFMFLLSAR
>FUSION-ENST00000485798.5:13221-ENST00000362079.2:358|255
MFLLSAR
>FUSION-ENST00000485798.5:13221-ENST00000362079.2:358|225
QGFTSILQAR
>FUSION-ENST00000485798.5:13221-ENST00000362079.2:358|478
SCRLPMRR
>ENST00000481749.5|SNV-179527-A-T|1
AHTVRKVYR
>ENST00000374370.1|SNV-48178-C-G|2
EIMEQQGKA
>ENST00000229330.9|INDEL-18226-T-TA|5
HSIVFLEWK
>FUSION-ENST00000485798.5:13221-ENST00000362079.2:358|473
SSAAYQLWGLPSPCLSFPTCK
>FUSION-ENST00000485798.5:13221-ENST00000362079.2:358|277
KLKELQTFR
>FUSION-ENST00000606221.1:749-ENST00000656150.1:58480|3
GGGGSLCLFNWRHRPGSWKGVVK
>ENST00000369054.6|SNV-1704-G-A|1
FLTFNSPEGK
>ENST00000521835.1|SNV-75309-G-A|1
GLHLEPEEPGPAPAEGAPRGLL
>ENST00000409792.3|MNV-146786-GTG-G|1
NPEDLECNENETQNQGVH
