# Supplementary material for: Identification of non-canonical peptides with moPepGen
Source: Nat Biotechnol. 2025 Jun 16;44(4):568–73. doi: 10.1038/s41587-025-02701-0 (PMC12680078; doi:10.1038/s41587-025-02701-0)
Supplement: Supplementary file 4 — Supplementary Data: Cancer cell line variant peptide database. Custom peptide database FASTA file for each of the 376 cell lines from the Cancer Cell Line Encyclopedia with proteomics characterization or used in the reference channel. Variant peptide FASTA files were produced by moPepGen as the result of cell-line-specific publicly available mutations and fusions. [file 41587_2025_2701_MOESM4_ESM.zip › ACH-000558.fasta]

>FUSION-ENST00000569658.1:36990-ENST00000489665.1:36452|1430
DSLFNKWCWENWLAICR
>FUSION-ENST00000572915.6:83397-ENST00000582752.7:278462|997
NLPQCISVMALFHSFLLKYLMSS
>ENST00000645722.2|SNV-161705-G-T|2
RFCFDVEAVDRPGVITMQALSE
>FUSION-ENST00000569658.1:36990-ENST00000489665.1:36452|2460
FRLFLSKHWTR
>FUSION-ENST00000572915.6:83397-ENST00000582752.7:278462|1216
MLMKTFLVFRFPSSVQAGLCGWK
>FUSION-ENST00000674383.1:30835-ENST00000556037.1:72700|1401
IRQTIQSPLFSGLGCISSPARLCVR
>FUSION-ENST00000569658.1:36990-ENST00000489665.1:36452|2214
ALKLVAL
>FUSION-ENST00000569658.1:36990-ENST00000489665.1:36452|1690
EPSWKTLCRILSR
>FUSION-ENST00000569658.1:36990-ENST00000489665.1:36452|2606
GASALQYQVRCLCPEPLN
>FUSION-ENST00000569658.1:36990-ENST00000489665.1:36452|1202
DLELEIPLDPAIPLLGIYPK
>FUSION-ENST00000569658.1:36990-ENST00000489665.1:36452|626
VFNKWCWKNW
>FUSION-ENST00000674383.1:30835-ENST00000556037.1:72700|425
LFSLIGSHLSIFAIVAIAFGVFIMK
>FUSION-ENST00000569658.1:36990-ENST00000489665.1:36452|47
MPPPQALLFLSPGTR
>FUSION-ENST00000569658.1:36990-ENST00000489665.1:36452|2898
MQVWFSS
>ENST00000644225.1|SNV-38830-T-C|14
MFSVWPGR
>FUSION-ENST00000569658.1:36990-ENST00000489665.1:36452|1208
SPGADGFNSR
>FUSION-ENST00000572915.6:83397-ENST00000582752.7:278462|1510
GDWAPDRN
>FUSION-ENST00000572915.6:83397-ENST00000582752.7:278462|514
MVFIFIEKGVWQCSILK
>ENST00000392842.5|SNV-132569-A-G|2
NVDLNGITKQTLYTMEDSR
>FUSION-ENST00000569658.1:36990-ENST00000489665.1:36452|285
TFPENYIYKPKK
>FUSION-ENST00000572915.6:83397-ENST00000582752.7:278462|1855
MLYDMKLSVP
>FUSION-ENST00000569658.1:36990-ENST00000489665.1:36452|1607
TEIITNCLSDHSAIKLELR
>FUSION-ENST00000569658.1:36990-ENST00000489665.1:36452|78
RSTQGGLPSATHPVSAAPKQER
>FUSION-ENST00000569658.1:36990-ENST00000489665.1:36452|843
QRIAVYQEQKMMPEPATDR
>FUSION-ENST00000572915.6:83397-ENST00000582752.7:278462|1516
NLRFEVVKTR
>FUSION-ENST00000569658.1:36990-ENST00000489665.1:36452|1723
EWGPIFNILK
>FUSION-ENST00000674383.1:30835-ENST00000556037.1:72700|43
ATPSCKGDRECSFK
>FUSION-ENST00000569658.1:36990-ENST00000489665.1:36452|1091
ISMKKLIAR
>FUSION-ENST00000569658.1:36990-ENST00000489665.1:36452|1136
PSLTTPIQYSVGSPRQGNQAGEGNK
>FUSION-ENST00000569658.1:36990-ENST00000489665.1:36452|1711
YFTDKQMLR
>FUSION-ENST00000572915.6:83397-ENST00000582752.7:278462|462
MESIAQLTKSIKGASKPK
>FUSION-ENST00000572915.6:83397-ENST00000582752.7:278462|243
MIQCTTW
>FUSION-ENST00000674383.1:30835-ENST00000556037.1:72700|897
MMSSYSAIVSSHTCVLR
>FUSION-ENST00000674383.1:30835-ENST00000556037.1:72700|1254
DNKNFNDSSNVALSCK
>FUSION-ENST00000572915.6:83397-ENST00000582752.7:278462|189
YTATTAK
>FUSION-ENST00000572915.6:83397-ENST00000582752.7:278462|891
ITIPSLYFQNSLNAVQWVGNTEKK
>FUSION-ENST00000572915.6:83397-ENST00000582752.7:278462|183
HHKILTQIEMR
>ENST00000278550.12|SNV-635607-G-T|2
GVCVRGECHCSV
>FUSION-ENST00000569658.1:36990-ENST00000489665.1:36452|2107
MNFIRLGPAATEHTPDR
>FUSION-ENST00000674383.1:30835-ENST00000556037.1:72700|120
KSVGYGFLPFAFRWR
>FUSION-ENST00000569658.1:36990-ENST00000489665.1:36452|2640
MGSLLLPRVECR
>FUSION-ENST00000674383.1:30835-ENST00000556037.1:72700|1588
CSEPSLCLYLSSVTY
>FUSION-ENST00000569658.1:36990-ENST00000489665.1:36452|387
LTVLEMKTQSF
>FUSION-ENST00000674383.1:30835-ENST00000556037.1:72700|8
KGLSGSELPAALAIKSTLQPGR
>FUSION-ENST00000569658.1:36990-ENST00000489665.1:36452|2191
EALCLPRRAQSPLNGCCGHTI
>FUSION-ENST00000569658.1:36990-ENST00000489665.1:36452|2942
RGATVSRGSR
>FUSION-ENST00000569658.1:36990-ENST00000489665.1:36452|2036
PKAQVFNFIT
>ENST00000513200.7|INDEL-97945-A-AA|2
SYNQIPK
>ENST00000265922.8|SNV-201507-C-A|1
SEQFISFETDMDFQDLELKYLLQK
>FUSION-ENST00000569658.1:36990-ENST00000489665.1:36452|2379
HDLIRLLIQTLLK
>FUSION-ENST00000569658.1:36990-ENST00000489665.1:36452|371
GSFGTACCFRPKTMTCK
>FUSION-ENST00000674383.1:30835-ENST00000556037.1:72700|1125
KTGFKHLISIC
>FUSION-ENST00000572915.6:83397-ENST00000582752.7:278462|198
MTFVAMDK
>FUSION-ENST00000572915.6:83397-ENST00000582752.7:278462|355
FLYGCAFFIEPKHK
>ENST00000533746.1|SNV-763997-C-G|2
MSAWTATPCLGRDRQASR
>FUSION-ENST00000569658.1:36990-ENST00000489665.1:36452|195
APWAGEAGTSALR
>FUSION-ENST00000569658.1:36990-ENST00000489665.1:36452|470
MPSNAIVRPR
>FUSION-ENST00000569658.1:36990-ENST00000489665.1:36452|3185
GLYWMGRMRAAALSAANPTPPTER
>FUSION-ENST00000572915.6:83397-ENST00000582752.7:278462|1134
QGNKINEIIAMCGTS
>FUSION-ENST00000569658.1:36990-ENST00000489665.1:36452|2786
MRLFQYGALNTANNLPPSSRGFWR
>FUSION-ENST00000674383.1:30835-ENST00000556037.1:72700|853
MDRDITGNTDGK
>FUSION-ENST00000572915.6:83397-ENST00000582752.7:278462|285
SISDLNRPGIES
>FUSION-ENST00000569658.1:36990-ENST00000489665.1:36452|1326
QEITKIRAELK
>FUSION-ENST00000674383.1:30835-ENST00000556037.1:72700|132
VYEEVVW
>ENST00000265854.11|MNV-163980-AGAGGA-A|3
QRADPGRVLTPADAAHAGG
>FUSION-ENST00000674383.1:30835-ENST00000556037.1:72700|368
MEICLGSPIDVLFPPWGTCSPSPH
>FUSION-ENST00000572915.6:83397-ENST00000582752.7:278462|75
LLLYLRGISDQAPCYTNQGEER
>FUSION-ENST00000569658.1:36990-ENST00000489665.1:36452|1599
MDSTAEFYQR
>FUSION-ENST00000569658.1:36990-ENST00000489665.1:36452|2290
MFNAGSLAPTPRFK
>ENST00000647422.1|SNV-199447-G-T|3
MINVHKR
>FUSION-ENST00000569658.1:36990-ENST00000489665.1:36452|1334
YWKSKPSSTSK
>FUSION-ENST00000674383.1:30835-ENST00000556037.1:72700|11
MLHRPLPVIRKGLSGSELPAALAIK
>FUSION-ENST00000569658.1:36990-ENST00000489665.1:36452|1586
DTTKKENFRPISLMNIDAK
>FUSION-ENST00000674383.1:30835-ENST00000556037.1:72700|173
ACFYRMINR
>FUSION-ENST00000572915.6:83397-ENST00000582752.7:278462|1849
FSGEIFYLLLCCR
>FUSION-ENST00000569658.1:36990-ENST00000489665.1:36452|1618
STEYTFFSAPHHTYSK
>FUSION-ENST00000526915.5:759-ENST00000592782.5:9673|114
MDRRWPR
>FUSION-ENST00000674383.1:30835-ENST00000556037.1:72700|799
LKCTVQRY
>ENST00000523387.5|SNV-1710684-C-T|2
MGRWTVTSC
>FUSION-ENST00000569658.1:36990-ENST00000489665.1:36452|1892
HCLLKKTQKPK
>FUSION-ENST00000569658.1:36990-ENST00000489665.1:36452|1790
MGKKQSR
>FUSION-ENST00000569658.1:36990-ENST00000489665.1:36452|2479
MVSFTAWNTKR
>FUSION-ENST00000572915.6:83397-ENST00000582752.7:278462|750
AVWKGNVGLEPQCR
>FUSION-ENST00000674383.1:30835-ENST00000556037.1:72700|735
KLSQRTSSIQISV
>FUSION-ENST00000572915.6:83397-ENST00000582752.7:278462|6
HYLFSLPAEDSAMKHGPLLK
>FUSION-ENST00000569658.1:36990-ENST00000489665.1:36452|3071
NLFLVETGFQPR
>FUSION-ENST00000569658.1:36990-ENST00000489665.1:36452|2462
SGLLRFRLFLSK
>FUSION-ENST00000674383.1:30835-ENST00000556037.1:72700|438
FSRLVLNSWA
>FUSION-ENST00000572915.6:83397-ENST00000582752.7:278462|1754
VGSSRNSDR
>FUSION-ENST00000572915.6:83397-ENST00000582752.7:278462|1440
LYRCMFSHIFVNIGKCIPFYG
>FUSION-ENST00000674383.1:30835-ENST00000556037.1:72700|475
MNYILLGIGLLGQIVFLSLGL
>FUSION-ENST00000674383.1:30835-ENST00000556037.1:72700|817
CAYTSALTEQILNQYLGIIFVILR
>FUSION-ENST00000569658.1:36990-ENST00000489665.1:36452|869
MRCRHLWGNS
>FUSION-ENST00000569658.1:36990-ENST00000489665.1:36452|552
ILPSPCKCSCLVNTEHKLYRPNK
>FUSION-ENST00000674383.1:30835-ENST00000556037.1:72700|653
MFSIPSLIFL
>FUSION-ENST00000572915.6:83397-ENST00000582752.7:278462|817
DLWNFKFER
>FUSION-ENST00000336278.8:73132-ENST00000574181.1:76707|20
ASEGKGEYTER
>FUSION-ENST00000569658.1:36990-ENST00000489665.1:36452|2082
RPPFCRGLQPSAVSGSTCHPHLR
>FUSION-ENST00000674383.1:30835-ENST00000556037.1:72700|907
MTQSIEEKFEALSLYSQV
>FUSION-ENST00000674383.1:30835-ENST00000556037.1:72700|233
IMLLHGKNSFLLRQSR
>FUSION-ENST00000572915.6:83397-ENST00000582752.7:278462|1659
IMVSPPPPPLEILKR
>FUSION-ENST00000569658.1:36990-ENST00000489665.1:36452|2171
APQRAQSGQARWEAENR
>FUSION-ENST00000674383.1:30835-ENST00000556037.1:72700|758
LFCTFDTEKSHILQAFFCILK
>FUSION-ENST00000572915.6:83397-ENST00000582752.7:278462|375
LGVPLIK
>FUSION-ENST00000289968.11:1804-ENST00000624829.4:315808|16
AARGSHRGWGR
>FUSION-ENST00000674383.1:30835-ENST00000556037.1:72700|639
MTFSTKTK
>FUSION-ENST00000569658.1:36990-ENST00000489665.1:36452|640
GSCYVVQAGLK
>FUSION-ENST00000575975.5:1804-ENST00000624829.4:315808|34
HLPKGFESFASTK
>FUSION-ENST00000336278.8:73132-ENST00000574181.1:76707|3
GGHESRARGAGDASE
>FUSION-ENST00000572915.6:83397-ENST00000582752.7:278462|1402
YVFPYLCQHWK
>ENST00000399506.9|SNV-23519-T-C|1
LEAKIHDLREQLMNSSLGSGTASLR
>FUSION-ENST00000572915.6:83397-ENST00000582752.7:278462|32
EPPVVIKAWDQ
>FUSION-ENST00000674383.1:30835-ENST00000556037.1:72700|1448
GAVSPILFL
>FUSION-ENST00000569658.1:36990-ENST00000489665.1:36452|827
KYWSPLLILR
>FUSION-ENST00000569658.1:36990-ENST00000489665.1:36452|398
SQQLLLQALYGKPLYFYYPILKQR
>ENST00000485120.1|SNV-43358-C-T|13
MGTSPAQSWGPHGCGRCGCRK
>ENST00000513200.7|INDEL-97945-A-AA|11
FLVSKLQSHNEINNSQQKNFIEK
>FUSION-ENST00000569658.1:36990-ENST00000489665.1:36452|2146
QENLSVTLGHLA
>FUSION-ENST00000569658.1:36990-ENST00000489665.1:36452|1645
MVKRSIQQEELTILNIYANNTGALR
>FUSION-ENST00000569658.1:36990-ENST00000489665.1:36452|123
MLPRQVSNS
>FUSION-ENST00000572915.6:83397-ENST00000582752.7:278462|1260
FLLEKLYSLPRACSPSHCK
>FUSION-ENST00000572915.6:83397-ENST00000582752.7:278462|1531
TLWLSCSHVASSAK
>FUSION-ENST00000572915.6:83397-ENST00000582752.7:278462|1197
RYLEAPNLSG
>FUSION-ENST00000674383.1:30835-ENST00000556037.1:72700|390
RHDDYLSQSGYPCHGKI
>FUSION-ENST00000569658.1:36990-ENST00000489665.1:36452|2512
FLKEGNAMCCQLCVSR
>FUSION-ENST00000569658.1:36990-ENST00000489665.1:36452|2256
NHRPQSSPHMNRHAMSPFKGSVLK
>FUSION-ENST00000674383.1:30835-ENST00000556037.1:72700|607
MCSHVAV
>FUSION-ENST00000572915.6:83397-ENST00000582752.7:278462|158
KAFSWLLLPEDCKCE
>FUSION-ENST00000569658.1:36990-ENST00000489665.1:36452|2920
LQTATMEACRSGTAAVPSNPVLR
>FUSION-ENST00000569658.1:36990-ENST00000489665.1:36452|2798
AASAPFLGNLTLFCSR
>FUSION-ENST00000674383.1:30835-ENST00000556037.1:72700|537
AILTSDQLAIKLRVHTDSLR
>FUSION-ENST00000572915.6:83397-ENST00000582752.7:278462|1458
YAYILYIYVYKYAYIIHICI
>FUSION-ENST00000572915.6:83397-ENST00000582752.7:278462|1590
LITMAARVPR
>FUSION-ENST00000572915.6:83397-ENST00000582752.7:278462|1133
INEIIAMCGTS
>FUSION-ENST00000572915.6:83397-ENST00000582752.7:278462|1687
MFFLLRLGKLSLDLIPCIIQIISR
>FUSION-ENST00000569658.1:36990-ENST00000489665.1:36452|1380
GKFIALNAHK
>FUSION-ENST00000572915.6:83397-ENST00000582752.7:278462|421
GISMMTHEVMPCIRRVK
>FUSION-ENST00000569658.1:36990-ENST00000489665.1:36452|254
CIKMTGTLSFKSIF
>FUSION-ENST00000569658.1:36990-ENST00000489665.1:36452|34
CLPHRLCFSCR
>ENST00000485120.1|SNV-43358-C-T|5
ARPQEASAPAITTLAGR
>FUSION-ENST00000569658.1:36990-ENST00000489665.1:36452|1452
NKAGGITLPDFKLYYK
>FUSION-ENST00000572915.6:83397-ENST00000582752.7:278462|1302
AAAAPSITSSSIQHEGRKPK
>ENST00000437043.8|SNV-39768-A-T|4
KFDLGSYDIRMIISGTTAHFSSMDK
>FUSION-ENST00000572915.6:83397-ENST00000582752.7:278462|1702
GLNILPKTQS
>FUSION-ENST00000572915.6:83397-ENST00000582752.7:278462|892
ITIPSLYFQNSLNAVQWVGNTEK
>FUSION-ENST00000569658.1:36990-ENST00000489665.1:36452|130
YFRSLVQIKK
>FUSION-ENST00000674383.1:30835-ENST00000556037.1:72700|1065
LSATCLGLDLYFLTNTNAFG
>ENST00000559953.1|SNV-146888-C-T|3
MLAGLGFSLEGGKGSLHGDKPLT
>FUSION-ENST00000569658.1:36990-ENST00000489665.1:36452|122
LPRQVSNS
>FUSION-ENST00000674383.1:30835-ENST00000556037.1:72700|1365
TARSLETSYGTAK
>FUSION-ENST00000569658.1:36990-ENST00000489665.1:36452|1552
QNQRQKPHDYLSRCR
>ENST00000587569.5|INDEL-18985-G-GCG|16
RRASATEGGPAGPGALAAGGGHPPR
>FUSION-ENST00000572915.6:83397-ENST00000582752.7:278462|1299
IIRQSGAAVEV
>FUSION-ENST00000575975.5:1804-ENST00000624829.4:315808|23
MFQGTVYKHMIISCSTEK
>FUSION-ENST00000572915.6:83397-ENST00000582752.7:278462|378
MSMLGVPLIK
>FUSION-ENST00000569658.1:36990-ENST00000489665.1:36452|1849
VSCQCLPSLSPQTPAEF
>FUSION-ENST00000572915.6:83397-ENST00000582752.7:278462|709
MASEGAIPKTCGFHIVLSLQVHRSQ
>FUSION-ENST00000569658.1:36990-ENST00000489665.1:36452|936
MDETRNHHCQQTIARTK
>FUSION-ENST00000674383.1:30835-ENST00000556037.1:72700|402
IPSPPFHLCLFK
>FUSION-ENST00000572915.6:83397-ENST00000582752.7:278462|1543
AQLQPRSK
>FUSION-ENST00000569658.1:36990-ENST00000489665.1:36452|2569
SDCLKENK
>ENST00000485813.5|SNV-48392-C-A|2
AGVGDHAQKATPQWGALILLGL
>FUSION-ENST00000569658.1:36990-ENST00000489665.1:36452|1984
MTSREGGNGGWDRDR
>FUSION-ENST00000566899.6:3455-ENST00000325997.13:42469|10
PKSLYSRGESGCGGWGVGAGR
>FUSION-ENST00000569658.1:36990-ENST00000489665.1:36452|1603
KSKPLNYMETEQPAPK
>FUSION-ENST00000572915.6:83397-ENST00000582752.7:278462|597
CSHYLAPTYK
>FUSION-ENST00000572915.6:83397-ENST00000582752.7:278462|2074
GTYGTAK
>FUSION-ENST00000569658.1:36990-ENST00000489665.1:36452|1307
SINVIQYINR
>FUSION-ENST00000569658.1:36990-ENST00000489665.1:36452|2820
VQGLEPWPWPAVGR
>FUSION-ENST00000572915.6:83397-ENST00000582752.7:278462|467
SSPSTHMESIAQLTKSIKGASKPK
>FUSION-ENST00000569658.1:36990-ENST00000489665.1:36452|1874
ESHPVAQARVQWGDLSSLQPPPPR
>FUSION-ENST00000569658.1:36990-ENST00000489665.1:36452|2771
ACKTGHEPGTWR
>FUSION-ENST00000569658.1:36990-ENST00000489665.1:36452|1144
RPLTKFNNLHAK
>FUSION-ENST00000569658.1:36990-ENST00000489665.1:36452|2048
SDFGTMLTSSIIKK
>FUSION-ENST00000569658.1:36990-ENST00000489665.1:36452|1032
SLPGTEDDARACN
>FUSION-ENST00000569658.1:36990-ENST00000489665.1:36452|773
IMAHCKLSSQAQMILLPQPPK
>FUSION-ENST00000572915.6:83397-ENST00000582752.7:278462|267
RGYYHIVEINPVFPLANCAELIK
>ENST00000491455.5|SNV-49949-G-A|4
SSRGPSTINPLVSCWRSASSAR
>FUSION-ENST00000569658.1:36990-ENST00000489665.1:36452|1675
SQDPSVCCIQETHLTCRDTHRLK
>ENST00000618562.2|SNV-108942-G-T|3
QKACEPGFSYIEEVCRCVPSYWK
>FUSION-ENST00000572915.6:83397-ENST00000582752.7:278462|2038
ISVMRSSQCKTKPEGEVK
>FUSION-ENST00000572915.6:83397-ENST00000582752.7:278462|1211
KTFLVFRFPSSVQAGLCGWK
>FUSION-ENST00000572915.6:83397-ENST00000582752.7:278462|1556
KFLDRAGSHSK
>FUSION-ENST00000674383.1:30835-ENST00000556037.1:72700|812
NCFLIKINSCINLRL
>FUSION-ENST00000354436.6:3455-ENST00000325997.13:42469|3
ETGPGEAR
>FUSION-ENST00000569658.1:36990-ENST00000489665.1:36452|2444
MMETLKKSLLLTMVSK
>FUSION-ENST00000569658.1:36990-ENST00000489665.1:36452|3387
VGRGEKQHPDSCPWCEP
>FUSION-ENST00000569658.1:36990-ENST00000489665.1:36452|1573
ILEKQTQQHIKK
>FUSION-ENST00000674383.1:30835-ENST00000556037.1:72700|185
ETPGRGGAK
>FUSION-ENST00000674383.1:30835-ENST00000556037.1:72700|1002
YKCLWLK
>ENST00000513200.7|INDEL-97945-A-AA|3
IRSYNQIPKHTE
>FUSION-ENST00000674383.1:30835-ENST00000556037.1:72700|328
MKSHIYIEYLLYS
>ENST00000261800.5|SNV-1761-T-C|2
QDWPVGKSTMTMSAIDVDELQNLK
>FUSION-ENST00000569658.1:36990-ENST00000489665.1:36452|1834
VLILNEAFNSSW
>FUSION-ENST00000569658.1:36990-ENST00000489665.1:36452|2494
MLHNSLGGFPSQQDILLTRK
>FUSION-ENST00000569658.1:36990-ENST00000489665.1:36452|2873
GCQGDRPGTR
>FUSION-ENST00000569658.1:36990-ENST00000489665.1:36452|3003
RPSNWSLRQCVLLLRGLGPEHR
>FUSION-ENST00000569658.1:36990-ENST00000489665.1:36452|2236
MAHLTHHSICITTWNAGKLICDSR
>FUSION-ENST00000569658.1:36990-ENST00000489665.1:36452|1206
ILPEVQGGAGTIPSETIPINR
>ENST00000546587.1|INDEL-124378-A-AA|7
KNENSDLKQWALIYLLSSLLSK
>FUSION-ENST00000572915.6:83397-ENST00000582752.7:278462|2037
MRSSQCK
>FUSION-ENST00000569658.1:36990-ENST00000489665.1:36452|950
WEDHFNPEGRGCSEPRLHHCNPV
>FUSION-ENST00000674383.1:30835-ENST00000556037.1:72700|904
MVNKMRNQHNLQYFLLYILVA
>FUSION-ENST00000674383.1:30835-ENST00000556037.1:72700|1425
MKLSSPLVSYPYRFL
>FUSION-ENST00000674383.1:30835-ENST00000556037.1:72700|366
EGRKEAVHILCSFLMGLFFSCK
>FUSION-ENST00000674383.1:30835-ENST00000556037.1:72700|963
MCHHTWLFFK
>FUSION-ENST00000569658.1:36990-ENST00000489665.1:36452|2180
MESHSGTDAPASALITTGHK
>FUSION-ENST00000569658.1:36990-ENST00000489665.1:36452|1489
NIPCSWVGR
>FUSION-ENST00000572915.6:83397-ENST00000582752.7:278462|1525
SYQCFYCANPFVVR
>FUSION-ENST00000569658.1:36990-ENST00000489665.1:36452|1845
RPLIPLGNAYK
>ENST00000588643.1|SNV-32770-C-G|6
TSWNRRPRVGSLDTSR
>FUSION-ENST00000572915.6:83397-ENST00000582752.7:278462|1964
MIVPLHSSLGDRMRPCLEINK
>FUSION-ENST00000572915.6:83397-ENST00000582752.7:278462|1922
KVVNLGHSCCLDPETRLLR
>FUSION-ENST00000569658.1:36990-ENST00000489665.1:36452|1534
LEAFPLKTGTR
>FUSION-ENST00000569658.1:36990-ENST00000489665.1:36452|1068
LSGLTCKGPGSR
>FUSION-ENST00000569658.1:36990-ENST00000489665.1:36452|2328
KAGPLLAMR
>FUSION-ENST00000572915.6:83397-ENST00000582752.7:278462|160
KAFSWLLLPEDCK
>FUSION-ENST00000572915.6:83397-ENST00000582752.7:278462|1523
SYQCFYCANPFVVRAARGQAR
>FUSION-ENST00000572915.6:83397-ENST00000582752.7:278462|1528
SQSLHPK
>FUSION-ENST00000569658.1:36990-ENST00000489665.1:36452|270
CRPMRLSAPVSEPHGQLR
>FUSION-ENST00000569658.1:36990-ENST00000489665.1:36452|3399
NLILFPLFLPKKPK
>FUSION-ENST00000674383.1:30835-ENST00000556037.1:72700|439
MFSRLVLNSWA
>FUSION-ENST00000569658.1:36990-ENST00000489665.1:36452|2172
APQRAQSGQAR
>FUSION-ENST00000572915.6:83397-ENST00000582752.7:278462|1328
MYYSYIK
>FUSION-ENST00000572915.6:83397-ENST00000582752.7:278462|1827
MAHSSKMDIFSL
>FUSION-ENST00000569658.1:36990-ENST00000489665.1:36452|1942
WGLWEVTEGR
>FUSION-ENST00000569658.1:36990-ENST00000489665.1:36452|549
CSCLVNTEHKLYRPNK
>FUSION-ENST00000569658.1:36990-ENST00000489665.1:36452|3323
QIAGGDGRPSLPFSDILQQHLDE
>FUSION-ENST00000569658.1:36990-ENST00000489665.1:36452|3081
PGGRATQDACAWEGWK
>FUSION-ENST00000569658.1:36990-ENST00000489665.1:36452|594
MPRWEDPLSPGHLR
>FUSION-ENST00000572915.6:83397-ENST00000582752.7:278462|1644
MKLRLFYDLSSFQLILSSDE
>FUSION-ENST00000526915.5:759-ENST00000592782.5:9673|101
ELSLAVPR
>FUSION-ENST00000565662.5:3100-ENST00000414754.7:1040|47
MYHSLGVPPGPVK
>FUSION-ENST00000572915.6:83397-ENST00000582752.7:278462|1273
MYSWRKR
>FUSION-ENST00000674383.1:30835-ENST00000556037.1:72700|1574
VNVSSAALLTTK
>FUSION-ENST00000569658.1:36990-ENST00000489665.1:36452|340
GLSPHVST
>FUSION-ENST00000569658.1:36990-ENST00000489665.1:36452|2424
MDSTSRLVRLSSMR
>FUSION-ENST00000569658.1:36990-ENST00000489665.1:36452|797
SGTQTCQNQEEFTMYIRK
>FUSION-ENST00000674383.1:30835-ENST00000556037.1:72700|1228
MGGAFLSMARK
>FUSION-ENST00000569658.1:36990-ENST00000489665.1:36452|2731
ISSLPLNHQRKPTIPAILEAGCWPQ
>FUSION-ENST00000674383.1:30835-ENST00000556037.1:72700|69
MVAHSSWSFIPLSEILLSSDCFLF
>FUSION-ENST00000674383.1:30835-ENST00000556037.1:72700|1571
FTSESSH
>FUSION-ENST00000674383.1:30835-ENST00000556037.1:72700|488
IFPLQIYNAK
>FUSION-ENST00000569658.1:36990-ENST00000489665.1:36452|3186
GLYWMGRMR
>FUSION-ENST00000569658.1:36990-ENST00000489665.1:36452|521
NSHISFSLICLPCISFSCLTALAK
>FUSION-ENST00000674383.1:30835-ENST00000556037.1:72700|1069
IPLKQISICNVPICIVDQ
>FUSION-ENST00000572915.6:83397-ENST00000582752.7:278462|962
VTCSSTHFLSNTFLPPLTSPLSYR
>FUSION-ENST00000569658.1:36990-ENST00000489665.1:36452|2159
CGSHWGVRGKGNR
>FUSION-ENST00000572915.6:83397-ENST00000582752.7:278462|849
MFISKELLGMK
>FUSION-ENST00000572915.6:83397-ENST00000582752.7:278462|1380
IRFSFILM
>FUSION-ENST00000569658.1:36990-ENST00000489665.1:36452|2724
MRALVTPRR
>FUSION-ENST00000569658.1:36990-ENST00000489665.1:36452|861
DINLQISRSSTNSK
>FUSION-ENST00000569658.1:36990-ENST00000489665.1:36452|206
MAPRHIR
>FUSION-ENST00000572915.6:83397-ENST00000582752.7:278462|244
MKGVSAI
>FUSION-ENST00000569658.1:36990-ENST00000489665.1:36452|2766
CSPPTDSQVWTSSPERQGFK
>FUSION-ENST00000572915.6:83397-ENST00000582752.7:278462|1361
VLKMGVSLHK
>FUSION-ENST00000572915.6:83397-ENST00000582752.7:278462|1820
VRILTYEFCGDTINQTKAVGAS
>ENST00000503890.5|SNV-38522-G-C|5
LIGYMLHFIRDEPLDSLASPIRWK
>FUSION-ENST00000674383.1:30835-ENST00000556037.1:72700|1625
QSRHFLGR
>FUSION-ENST00000569658.1:36990-ENST00000489665.1:36452|2741
ALPDLER
>FUSION-ENST00000569658.1:36990-ENST00000489665.1:36452|185
ETEREGAQLSCCFRVLVK
>FUSION-ENST00000569658.1:36990-ENST00000489665.1:36452|2801
LCLSLVACQPPLRPAQK
>FUSION-ENST00000674383.1:30835-ENST00000556037.1:72700|1062
PAMQKSLSETPCR
>FUSION-ENST00000572915.6:83397-ENST00000582752.7:278462|241
SVSAGMLL
>FUSION-ENST00000572915.6:83397-ENST00000582752.7:278462|508
MGGQSSPTLTPK
>FUSION-ENST00000569658.1:36990-ENST00000489665.1:36452|2033
KSNSKLCQRPR
>FUSION-ENST00000569658.1:36990-ENST00000489665.1:36452|2855
MGNSNTEKSLSARD
>FUSION-ENST00000569658.1:36990-ENST00000489665.1:36452|958
VCWHMLVVPATQQGELR
>FUSION-ENST00000572915.6:83397-ENST00000582752.7:278462|1069
MILKSCPGRE
>ENST00000262585.6|SNV-75318-C-A|4
SEVYIWSLKDLAKPPQR
>FUSION-ENST00000569658.1:36990-ENST00000489665.1:36452|85
SSLPQEVHQARPFHPGCTK
>FUSION-ENST00000569658.1:36990-ENST00000489665.1:36452|3389
LIVRVGR
>FUSION-ENST00000569658.1:36990-ENST00000489665.1:36452|3331
TDAGGLHPDP
>FUSION-ENST00000572915.6:83397-ENST00000582752.7:278462|1062
QGINLLKVSVK
>FUSION-ENST00000674383.1:30835-ENST00000556037.1:72700|477
MPAPGSWGKGPTFL
>FUSION-ENST00000674383.1:30835-ENST00000556037.1:72700|351
SGYKNVREEMK
>FUSION-ENST00000569658.1:36990-ENST00000489665.1:36452|2557
LSPLAEDPLALPLGSGF
>FUSION-ENST00000569658.1:36990-ENST00000489665.1:36452|3219
MPKEGKGPR
>FUSION-ENST00000569658.1:36990-ENST00000489665.1:36452|1066
GPGSRHSHPHSSDTGK
>FUSION-ENST00000674383.1:30835-ENST00000556037.1:72700|893
FVYVCLHQCLN
>FUSION-ENST00000393547.6:232-ENST00000592782.5:9673|81
MSEPGKGTPHVVGR
>FUSION-ENST00000569658.1:36990-ENST00000489665.1:36452|988
KNSQCTSESILNFKTMLK
>ENST00000502942.5|SNV-55845-T-A|4
VLWRFDGNKPETLGLNTR
>FUSION-ENST00000674383.1:30835-ENST00000556037.1:72700|932
YQPPNIFLKYFAEPVLHDPCFR
>FUSION-ENST00000572915.6:83397-ENST00000582752.7:278462|81
MAHSEMGQPLIIAMT
>FUSION-ENST00000569658.1:36990-ENST00000489665.1:36452|3395
MTDVICIAVCAMSLGK
>FUSION-ENST00000569658.1:36990-ENST00000489665.1:36452|1379
GKFIALNAHKR
>FUSION-ENST00000569658.1:36990-ENST00000489665.1:36452|1389
DTTYQNLWDTFKAVCR
>ENST00000568967.5|SNV-13511-C-A|15
MLASRCGGAPCSWK
>FUSION-ENST00000572915.6:83397-ENST00000582752.7:278462|413
THEVMPCIRR
>FUSION-ENST00000572915.6:83397-ENST00000582752.7:278462|1480
MYISILIYVYKYTYICI
>ENST00000513200.7|INDEL-97945-A-AA|6
AVLTTTLVSLSRIR
>FUSION-ENST00000674383.1:30835-ENST00000556037.1:72700|701
MADGSLLYLRP
>FUSION-ENST00000569658.1:36990-ENST00000489665.1:36452|790
SRRIHNVHQK
>FUSION-ENST00000569658.1:36990-ENST00000489665.1:36452|1758
WITRITNAEK
>FUSION-ENST00000569658.1:36990-ENST00000489665.1:36452|2868
GPGCVSAR
>FUSION-ENST00000572915.6:83397-ENST00000582752.7:278462|232
FSITVCELITYPGPK
>FUSION-ENST00000674383.1:30835-ENST00000556037.1:72700|244
LKQARGFFYF
>FUSION-ENST00000674383.1:30835-ENST00000556037.1:72700|884
MYVWKRLNYR
>FUSION-ENST00000674383.1:30835-ENST00000556037.1:72700|784
YYLVQVTASQSESKMLFLK
>FUSION-ENST00000569658.1:36990-ENST00000489665.1:36452|309
GKMWSVQPPTSPPSTTA
>FUSION-ENST00000569658.1:36990-ENST00000489665.1:36452|2331
INNPVTPINKLK
>FUSION-ENST00000674383.1:30835-ENST00000556037.1:72700|888
WGLLRSKVSETV
>FUSION-ENST00000569658.1:36990-ENST00000489665.1:36452|1972
GDGTETGVALSEYV
>ENST00000665637.1|SNV-217117-C-T|3
LLQTWEK
>FUSION-ENST00000572915.6:83397-ENST00000582752.7:278462|1196
YLEAPNLSG
>FUSION-ENST00000674383.1:30835-ENST00000556037.1:72700|396
MTAVEEERK
>FUSION-ENST00000572915.6:83397-ENST00000582752.7:278462|43
SRYNRIMNP
>FUSION-ENST00000572915.6:83397-ENST00000582752.7:278462|292
TTALPLTIMK
>FUSION-ENST00000572915.6:83397-ENST00000582752.7:278462|1438
CMFSHIFVNIGKCIPFYG
>FUSION-ENST00000569658.1:36990-ENST00000489665.1:36452|2890
MGSGGAGLTILAR
>FUSION-ENST00000526915.5:759-ENST00000592782.5:9673|105
GKSLAGVAGCRSEWS
>FUSION-ENST00000569658.1:36990-ENST00000489665.1:36452|2170
KQEGRFPR
>FUSION-ENST00000569658.1:36990-ENST00000489665.1:36452|3295
MALRGSAAARPVQPPALSER
>FUSION-ENST00000572915.6:83397-ENST00000582752.7:278462|499
VRIHLFWLDVQRK
>FUSION-ENST00000569658.1:36990-ENST00000489665.1:36452|1129
KRGSQIVPVCR
>FUSION-ENST00000569658.1:36990-ENST00000489665.1:36452|903
MNFAIETINKAK
>FUSION-ENST00000569658.1:36990-ENST00000489665.1:36452|376
MKEGVKGR
>FUSION-ENST00000569658.1:36990-ENST00000489665.1:36452|919
WELNNDNTWTR
>FUSION-ENST00000569658.1:36990-ENST00000489665.1:36452|3046
CGRCEEASASGK
>FUSION-ENST00000569658.1:36990-ENST00000489665.1:36452|1988
MSICWAHS
>FUSION-ENST00000569658.1:36990-ENST00000489665.1:36452|226
HLRTTQALLPVK
>FUSION-ENST00000674383.1:30835-ENST00000556037.1:72700|277
HLIRGREMR
>ENST00000411534.1|SNV-2244-T-C|6
HTLLAATKDSLATDPPVVNRPK
>FUSION-ENST00000569658.1:36990-ENST00000489665.1:36452|3130
FIYPRGRPSTNT
>FUSION-ENST00000572915.6:83397-ENST00000582752.7:278462|1040
GFLRAVNR
>ENST00000262461.7|MNV-67504-CA-C|2
SPGWRPAFKYYNCGYHFLEQFFVA
>ENST00000283109.8|SNV-9989-T-A|1
EFAYMKA
>FUSION-ENST00000674383.1:30835-ENST00000556037.1:72700|1416
MNLFWELLLIYGKGC
>FUSION-ENST00000569658.1:36990-ENST00000489665.1:36452|1813
MLMLNKDTQNLIR
>FUSION-ENST00000569658.1:36990-ENST00000489665.1:36452|1390
DTTYQNLWDTFK
>FUSION-ENST00000674383.1:30835-ENST00000556037.1:72700|1225
GGAFLSMARKMLVK
>FUSION-ENST00000572915.6:83397-ENST00000582752.7:278462|314
MGEGRLHTFLPLQW
>FUSION-ENST00000572915.6:83397-ENST00000582752.7:278462|1186
WTVTKNRPK
>FUSION-ENST00000674383.1:30835-ENST00000556037.1:72700|1587
MNQCMKNI
>FUSION-ENST00000572915.6:83397-ENST00000582752.7:278462|1792
RGDISTLRGEQVQVGCLY
>FUSION-ENST00000674383.1:30835-ENST00000556037.1:72700|1145
YKTRLCR
>FUSION-ENST00000569658.1:36990-ENST00000489665.1:36452|4
KSICSIT
>FUSION-ENST00000674383.1:30835-ENST00000556037.1:72700|584
LRAQTSK
>FUSION-ENST00000569658.1:36990-ENST00000489665.1:36452|1810
LMLNKDTQNLIRGQGGSK
>ENST00000644225.1|SNV-38830-T-C|13
FSVWPGR
>FUSION-ENST00000572915.6:83397-ENST00000582752.7:278462|592
VSKSIKLPDS
>FUSION-ENST00000569658.1:36990-ENST00000489665.1:36452|377
SSNAGLHMKEGVKGR
>ENST00000397488.6|SNV-11030-T-C|3
EQPGPQRLPGLVVLADAVYDDLQFR
>FUSION-ENST00000674383.1:30835-ENST00000556037.1:72700|1531
MRSQEIYIYIYISQNVSR
>FUSION-ENST00000569658.1:36990-ENST00000489665.1:36452|2563
HSLTRPDYSGRCFK
>ENST00000476696.5|SNV-11711-G-A|1
ELIVPTEDPSGESLIINPEEFERIK
>FUSION-ENST00000674383.1:30835-ENST00000556037.1:72700|430
VTPCLSK
>FUSION-ENST00000569658.1:36990-ENST00000489665.1:36452|409
EMNSASTSELEK
>FUSION-ENST00000526915.5:759-ENST00000592782.5:9673|76
LPRAGEFHG
>ENST00000466600.1|SNV-65202-C-A|7
MDETLGTAKFTVSSMK
>FUSION-ENST00000674383.1:30835-ENST00000556037.1:72700|1019
LPQKFLYYIK
>ENST00000371682.7|SNV-2852-G-A|5
DQNKATLALLRSNIHR
>ENST00000645977.1|SNV-38830-T-C|3
MFSVWPGRLEGKVDSVLL
>FUSION-ENST00000569658.1:36990-ENST00000489665.1:36452|1958
ESRPVAQAECSGAILAHR
>FUSION-ENST00000569658.1:36990-ENST00000489665.1:36452|2346
MIMPRSRGLTTTHGVCR
>FUSION-ENST00000569658.1:36990-ENST00000489665.1:36452|744
FNFFFLLITFILMLNLLLCHK
>ENST00000563542.5|INDEL-158621-T-TT|8
GNSPSFFSEPWLLSGKLGK
>FUSION-ENST00000569658.1:36990-ENST00000489665.1:36452|1544
TLNKLGIDGTYLKIIR
>FUSION-ENST00000674383.1:30835-ENST00000556037.1:72700|750
MHKILKLS
>FUSION-ENST00000569658.1:36990-ENST00000489665.1:36452|2866
LQHTSER
>FUSION-ENST00000569658.1:36990-ENST00000489665.1:36452|822
WSLKVSHCTVFIPFWTTVDCG
>FUSION-ENST00000572915.6:83397-ENST00000582752.7:278462|565
SNPGFSGIHK
>FUSION-ENST00000674383.1:30835-ENST00000556037.1:72700|164
METILDNTVKPCLY
>FUSION-ENST00000569658.1:36990-ENST00000489665.1:36452|2531
GTGGAAVWR
>ENST00000297142.4|SNV-1759-G-A|5
FRRQEANTR
>FUSION-ENST00000572915.6:83397-ENST00000582752.7:278462|1308
TFTNSVDFFFHKK
>FUSION-ENST00000674383.1:30835-ENST00000556037.1:72700|881
MTHVSGNDALNIIYIYVR
>FUSION-ENST00000674383.1:30835-ENST00000556037.1:72700|395
TAVEEERK
>FUSION-ENST00000674383.1:30835-ENST00000556037.1:72700|938
IHCSLDLSR
>FUSION-ENST00000572915.6:83397-ENST00000582752.7:278462|1276
TKTKMYSWR
>FUSION-ENST00000569658.1:36990-ENST00000489665.1:36452|3208
AQLFLKIQSKWK
>FUSION-ENST00000674383.1:30835-ENST00000556037.1:72700|1116
HRTALHNK
>FUSION-ENST00000572915.6:83397-ENST00000582752.7:278462|969
MISIYFSCSHICR
>FUSION-ENST00000569658.1:36990-ENST00000489665.1:36452|1944
PYLQCDGIWRWGLWEVTEGR
>FUSION-ENST00000572915.6:83397-ENST00000582752.7:278462|2023
VLVFIINMLKITR
>FUSION-ENST00000572915.6:83397-ENST00000582752.7:278462|1206
FPSSVQAGLCGWKRDGCWSWK
>ENST00000485120.1|SNV-43358-C-T|17
MGTSPAQSWGPHGCGR
>FUSION-ENST00000569658.1:36990-ENST00000489665.1:36452|1619
DTQELNSALHQADLIDIYGTLHPK
>FUSION-ENST00000572915.6:83397-ENST00000582752.7:278462|727
MSQLLQPWLKGAK
>FUSION-ENST00000572915.6:83397-ENST00000582752.7:278462|2047
DGYSPKELK
>FUSION-ENST00000674383.1:30835-ENST00000556037.1:72700|602
PLLPPQSLLPCIF
>FUSION-ENST00000569658.1:36990-ENST00000489665.1:36452|1680
HRLANWIK
>FUSION-ENST00000569658.1:36990-ENST00000489665.1:36452|1466
MTFFTELEKTTLK
>FUSION-ENST00000572915.6:83397-ENST00000582752.7:278462|409
QDQAHFFSSSSAYSK
>FUSION-ENST00000572915.6:83397-ENST00000582752.7:278462|1909
ALPLICCMIPGTLLYFAVV
>FUSION-ENST00000569658.1:36990-ENST00000489665.1:36452|2255
MNRHAMSPFK
>FUSION-ENST00000569658.1:36990-ENST00000489665.1:36452|1191
TWNQPKCPTMIDWIKK
>FUSION-ENST00000572915.6:83397-ENST00000582752.7:278462|632
DFSYTVCESINWHK
>FUSION-ENST00000569658.1:36990-ENST00000489665.1:36452|1546
LKTLNKLGIDGTYLK
>FUSION-ENST00000572915.6:83397-ENST00000582752.7:278462|573
LKQQTQVLTAAMK
>FUSION-ENST00000674383.1:30835-ENST00000556037.1:72700|1240
TFTQLGQRR
>FUSION-ENST00000569658.1:36990-ENST00000489665.1:36452|1407
TLEENLGNTIQDIGMGK
>ENST00000452187.6|SNV-177754-A-T|4
RNQCYSD
>FUSION-ENST00000526915.5:759-ENST00000592782.5:9673|87
MSFLRRR
>FUSION-ENST00000674383.1:30835-ENST00000556037.1:72700|72
IGEIGISLR
>FUSION-ENST00000569658.1:36990-ENST00000489665.1:36452|915
KWKMNFAIETINK
>FUSION-ENST00000569658.1:36990-ENST00000489665.1:36452|1995
NLWIFICQR
>ENST00000316375.3|SNV-4765-C-T|2
ESQLLRLLR
>FUSION-ENST00000569658.1:36990-ENST00000489665.1:36452|3290
GSAAARPVQPPALSERGPSSR
>FUSION-ENST00000569658.1:36990-ENST00000489665.1:36452|1018
MEGEATDTGDYWTGMLTDTHTV
>FUSION-ENST00000572915.6:83397-ENST00000582752.7:278462|1946
MAKPHLY
>FUSION-ENST00000572915.6:83397-ENST00000582752.7:278462|283
DHDTALQPGGQSETPSQKK
>FUSION-ENST00000572915.6:83397-ENST00000582752.7:278462|1566
MSQKVVTHLYFPHGLFDDNCSLPHA
>FUSION-ENST00000569658.1:36990-ENST00000489665.1:36452|2677
IKSVLNK
>ENST00000533746.1|SNV-763997-C-G|6
MSAWTATPCLGR
>FUSION-ENST00000572915.6:83397-ENST00000582752.7:278462|1642
FGYVFLPR
>FUSION-ENST00000572915.6:83397-ENST00000582752.7:278462|552
MSTLKYRQIY
>FUSION-ENST00000674383.1:30835-ENST00000556037.1:72700|890
KWGLLRSK
>FUSION-ENST00000569658.1:36990-ENST00000489665.1:36452|477
MYTLQNFKKSK
>ENST00000265854.11|MNV-163980-AGAGGA-A|7
YAGHPGVLR
>FUSION-ENST00000572915.6:83397-ENST00000582752.7:278462|770
RMYGNTWMSR
>FUSION-ENST00000569658.1:36990-ENST00000489665.1:36452|2649
MLARMVSIS
>FUSION-ENST00000569658.1:36990-ENST00000489665.1:36452|3170
DDFDIQNKLLLSFSIMLTSYIFILK
>FUSION-ENST00000572915.6:83397-ENST00000582752.7:278462|886
TISCHITLP
>FUSION-ENST00000572915.6:83397-ENST00000582752.7:278462|63
DLLIITYNNKCETEATGK
>FUSION-ENST00000569658.1:36990-ENST00000489665.1:36452|1900
MIAPLHSGLGNR
>FUSION-ENST00000572915.6:83397-ENST00000582752.7:278462|1894
IMEILVLFLSSKTSSDISPLSK
>FUSION-ENST00000569658.1:36990-ENST00000489665.1:36452|2415
RTWSYSLEETMNRMDVIPSK
>FUSION-ENST00000572915.6:83397-ENST00000582752.7:278462|1079
LYMVYMILK
>FUSION-ENST00000572915.6:83397-ENST00000582752.7:278462|408
HIALIDTPSFLGSMSLNYSETVFSK
>FUSION-ENST00000569658.1:36990-ENST00000489665.1:36452|2440
KSLLLTMVSKMFMDSTSR
>FUSION-ENST00000572915.6:83397-ENST00000582752.7:278462|2027
AASDVLDHLK
>ENST00000338005.7|SNV-2852-G-A|2
SNIHRGAQDWALAK
>FUSION-ENST00000572915.6:83397-ENST00000582752.7:278462|1706
LMGLNILPKTQS
>FUSION-ENST00000572915.6:83397-ENST00000582752.7:278462|1856
GPESLVANL
>FUSION-ENST00000572915.6:83397-ENST00000582752.7:278462|171
HFDLSHYYK
>FUSION-ENST00000572915.6:83397-ENST00000582752.7:278462|1375
AWLCPHPNLILNCNSHNSHMS
>ENST00000525144.7|SNV-440551-C-A|2
MKPFQLDLLFVCFFLFSQEMGLQKR
>FUSION-ENST00000572915.6:83397-ENST00000582752.7:278462|369
HFLEIFINEA
>FUSION-ENST00000572915.6:83397-ENST00000582752.7:278462|809
QGIKVWK
>FUSION-ENST00000569658.1:36990-ENST00000489665.1:36452|3034
CQAYHTEFPGDACAHRCELVQMELR
>FUSION-ENST00000569658.1:36990-ENST00000489665.1:36452|1456
ACIAKSILSQKNK
>FUSION-ENST00000567004.1:770-ENST00000567761.1:8997|5
RESGPASCWK
>ENST00000615845.4|MNV-39425-GC-G|9
AQQQGSGAARPYPRPSSSGQRPMR
>FUSION-ENST00000572915.6:83397-ENST00000582752.7:278462|949
LLFLLLLYLLSTACL
>ENST00000552415.1|SNV-17592-T-C|1
PFRSTFLQSSSIWNVMSALWITVR
>FUSION-ENST00000572915.6:83397-ENST00000582752.7:278462|716
AKRGQGTAQTMASEGAIPK
>FUSION-ENST00000674383.1:30835-ENST00000556037.1:72700|777
LTCLLARAQQGSTK
>FUSION-ENST00000569658.1:36990-ENST00000489665.1:36452|2248
MSPFKGSVLK
>FUSION-ENST00000569658.1:36990-ENST00000489665.1:36452|2276
GDSLSRHEGWPTPGHAASK
>FUSION-ENST00000572915.6:83397-ENST00000582752.7:278462|1320
TLYCDPSTS
>ENST00000381801.5|MNV-38607-AA-A|3
ELLHSVHPESPNLKLPCVLKSR
>FUSION-ENST00000569658.1:36990-ENST00000489665.1:36452|2522
TAASESVYSSASTVIEARGLDENQT
>FUSION-ENST00000569658.1:36990-ENST00000489665.1:36452|577
TSLRWER
>FUSION-ENST00000569658.1:36990-ENST00000489665.1:36452|621
PPRLANFIFCR
>FUSION-ENST00000674383.1:30835-ENST00000556037.1:72700|690
IFISSYCLVSTRK
>FUSION-ENST00000569658.1:36990-ENST00000489665.1:36452|2373
QSKINMK
>FUSION-ENST00000674383.1:30835-ENST00000556037.1:72700|27
DSEKICHRSNLVLR
>FUSION-ENST00000569658.1:36990-ENST00000489665.1:36452|2177
ESHSGTDAPASALITTGHKALDTR
>FUSION-ENST00000569658.1:36990-ENST00000489665.1:36452|2209
HLLIGHAAHGTIVCDGLLK
>FUSION-ENST00000572915.6:83397-ENST00000582752.7:278462|1289
LDPPIKESS
>FUSION-ENST00000572915.6:83397-ENST00000582752.7:278462|221
MMSFFKNK
>FUSION-ENST00000572915.6:83397-ENST00000582752.7:278462|1971
SLSNIARPRLYR
>FUSION-ENST00000674383.1:30835-ENST00000556037.1:72700|1520
MILRAYGIR
>FUSION-ENST00000569658.1:36990-ENST00000489665.1:36452|1196
DTCTRVFIAALFTIAK
>FUSION-ENST00000572915.6:83397-ENST00000582752.7:278462|1569
MKDVASGQDLEI
>FUSION-ENST00000569658.1:36990-ENST00000489665.1:36452|3058
PVVPAIWEAEAGEWCEPGR
>ENST00000240922.8|SNV-24411-T-C|1
SGFEIIETKKNYYK
>ENST00000461872.6|SNV-242193-C-T|10
MENLGESK
>FUSION-ENST00000569658.1:36990-ENST00000489665.1:36452|2128
VPGTVPQAL
>FUSION-ENST00000572915.6:83397-ENST00000582752.7:278462|851
MGNIMFISKELLGMKL
>FUSION-ENST00000572915.6:83397-ENST00000582752.7:278462|1031
IFSFSGTFFCLLVLR
>FUSION-ENST00000569658.1:36990-ENST00000489665.1:36452|2395
GIFLITKSCSTIPLVAFLASR
>FUSION-ENST00000569658.1:36990-ENST00000489665.1:36452|2914
SGTAAVPSNPVLRDSLCAWS
>FUSION-ENST00000674383.1:30835-ENST00000556037.1:72700|1624
MQSRHFLGRGTIAVNR
>FUSION-ENST00000569658.1:36990-ENST00000489665.1:36452|578
MTSLRWER
>ENST00000514142.5|SNV-28912-A-G|3
LHDSRNEPTQPR
>FUSION-ENST00000569658.1:36990-ENST00000489665.1:36452|1255
CSSSLAIREMQIKTTMR
>FUSION-ENST00000572915.6:83397-ENST00000582752.7:278462|457
NISIEQTLGNR
>FUSION-ENST00000572915.6:83397-ENST00000582752.7:278462|1951
PCLEINKYSLIQIKK
>FUSION-ENST00000674383.1:30835-ENST00000556037.1:72700|929
YFAEPVLHDPCFR
>FUSION-ENST00000569658.1:36990-ENST00000489665.1:36452|1830
MTKLAVWVSPS
>FUSION-ENST00000569658.1:36990-ENST00000489665.1:36452|2118
ATLCDPER
>FUSION-ENST00000575975.5:1804-ENST00000624829.4:315808|38
DFEGTGDYHRYSQR
>FUSION-ENST00000569658.1:36990-ENST00000489665.1:36452|3316
LMSGVYFKK
>FUSION-ENST00000674383.1:30835-ENST00000556037.1:72700|1060
MQKSLSETPCR
>FUSION-ENST00000569658.1:36990-ENST00000489665.1:36452|48
SQAVSQFSMVL
>FUSION-ENST00000572915.6:83397-ENST00000582752.7:278462|610
KNLNLLSSHILYHDTYTRTCIDK
>FUSION-ENST00000572915.6:83397-ENST00000582752.7:278462|1387
MYIKTILALNYLK
>FUSION-ENST00000569658.1:36990-ENST00000489665.1:36452|1014
MNSNKFTR
>ENST00000502942.5|SNV-55845-T-A|1
FDGNKPETLGLNTRLYK
>FUSION-ENST00000569658.1:36990-ENST00000489665.1:36452|3326
MNENPEEWRFIFELSFLGREANENR
>FUSION-ENST00000572915.6:83397-ENST00000582752.7:278462|1105
SEGDHWSGI
>ENST00000647422.1|SNV-199447-G-T|7
MKCDTCMINVHKR
>FUSION-ENST00000572915.6:83397-ENST00000582752.7:278462|341
SVDHDACDG
>FUSION-ENST00000569658.1:36990-ENST00000489665.1:36452|3010
VLKGTGAKAR
>FUSION-ENST00000569658.1:36990-ENST00000489665.1:36452|3370
DGTGKGWSLRNGR
>FUSION-ENST00000569658.1:36990-ENST00000489665.1:36452|1522
IVYYLENPIISAQNLLK
>FUSION-ENST00000569658.1:36990-ENST00000489665.1:36452|2404
DVIPSKHWNHFWRWDR
>FUSION-ENST00000572915.6:83397-ENST00000582752.7:278462|1329
ISKIEYIL
>FUSION-ENST00000674383.1:30835-ENST00000556037.1:72700|807
MRQYLVVLIFILP
>ENST00000375254.8|INDEL-93018-G-GGAACCG|5
TINLYYNNRTGTVQAIVELK
>FUSION-ENST00000393547.6:232-ENST00000592782.5:9673|80
SEPGKGTPHVVGR
>FUSION-ENST00000569658.1:36990-ENST00000489665.1:36452|1267
TDRPLARLIK
>FUSION-ENST00000569658.1:36990-ENST00000489665.1:36452|1160
MTTHGHGKGNITHR
>FUSION-ENST00000569658.1:36990-ENST00000489665.1:36452|133
LTSWQNLRYFR
>FUSION-ENST00000674383.1:30835-ENST00000556037.1:72700|1583
MHIKASGNLLKLNAK
>FUSION-ENST00000569658.1:36990-ENST00000489665.1:36452|473
EKTQTEGHEKNCP
>FUSION-ENST00000674383.1:30835-ENST00000556037.1:72700|31
ITLQYWK
>FUSION-ENST00000569658.1:36990-ENST00000489665.1:36452|1035
QANAENRSLPGTEDDAR
>FUSION-ENST00000572915.6:83397-ENST00000582752.7:278462|1956
RPCLEINKYSLIQIK
>FUSION-ENST00000569658.1:36990-ENST00000489665.1:36452|1166
TKHPMFSLIGGN
>FUSION-ENST00000569658.1:36990-ENST00000489665.1:36452|3202
MYEQEGKR
>FUSION-ENST00000572915.6:83397-ENST00000582752.7:278462|631
DFSYTVCESINWHKLSV
>FUSION-ENST00000674383.1:30835-ENST00000556037.1:72700|1576
LAMVNVSSAALLTTKFTSESSH
>ENST00000389131.8|SNV-115585-C-A|3
IHNNGQSDFRPK
>FUSION-ENST00000575975.5:1804-ENST00000624829.4:315808|45
MAADVSRNSLQAHDNFLFYREGK
>FUSION-ENST00000569658.1:36990-ENST00000489665.1:36452|1577
NIDAKILNKILEK
>FUSION-ENST00000572915.6:83397-ENST00000582752.7:278462|673
LWTWTFELMLE
>FUSION-ENST00000674383.1:30835-ENST00000556037.1:72700|1482
NPIRSQRAEGR
>FUSION-ENST00000572915.6:83397-ENST00000582752.7:278462|1163
LCNEKSLVSH
>ENST00000289672.6|SNV-43931-A-G|5
ASNRMSSVVSEPRVIR
>FUSION-ENST00000569658.1:36990-ENST00000489665.1:36452|9
IQAVWFIIHTEVHLILLTRGELR
>FUSION-ENST00000569658.1:36990-ENST00000489665.1:36452|213
AYSSFQRPKMTMAPR
>ENST00000485120.1|SNV-43358-C-T|7
KHSTQTLPAPGSTR
>FUSION-ENST00000569658.1:36990-ENST00000489665.1:36452|124
AEFEIFQKPSTNKEENQKLFPK
>FUSION-ENST00000674383.1:30835-ENST00000556037.1:72700|535
LRVHTDSLRFDNTLEQLIELR
>FUSION-ENST00000569658.1:36990-ENST00000489665.1:36452|601
WQGELMYGLIRPRAL
>FUSION-ENST00000569658.1:36990-ENST00000489665.1:36452|2070
QAGTAAASPVTSVSAHSK
>FUSION-ENST00000569658.1:36990-ENST00000489665.1:36452|1712
LSFISEGEIKYFTDKQMLR
>FUSION-ENST00000569658.1:36990-ENST00000489665.1:36452|973
LIITGHQR
>FUSION-ENST00000569658.1:36990-ENST00000489665.1:36452|2021
MPLYGYVVCFSICQLMNTLFPVFGR
>FUSION-ENST00000572915.6:83397-ENST00000582752.7:278462|1324
YYSYIKFVRAK
>ENST00000265922.8|SNV-201507-C-A|2
SEQFISFETDMDFQDLELK
>FUSION-ENST00000569658.1:36990-ENST00000489665.1:36452|2302
VNGKAKEK
>FUSION-ENST00000569658.1:36990-ENST00000489665.1:36452|2575
SSSARPSASARAVGSALSGSRAR
>FUSION-ENST00000569658.1:36990-ENST00000489665.1:36452|1484
MKMAILPK
>FUSION-ENST00000569658.1:36990-ENST00000489665.1:36452|3363
ADGCIPTIWLWLSR
>FUSION-ENST00000569658.1:36990-ENST00000489665.1:36452|1923
CKQHVNTGQWVYEYLLGSFLNSFIR
>FUSION-ENST00000569658.1:36990-ENST00000489665.1:36452|3039
PVDATHAAESTATHILLFESSR
>FUSION-ENST00000569658.1:36990-ENST00000489665.1:36452|1485
IDIMKMAILPKVIYR
>FUSION-ENST00000674383.1:30835-ENST00000556037.1:72700|270
MCLFIQVECILLASSSNPKLVDMR
>FUSION-ENST00000569658.1:36990-ENST00000489665.1:36452|2750
WHYQIWKGCMCVRK
>FUSION-ENST00000572915.6:83397-ENST00000582752.7:278462|1087
MFNTGESDAGVK
>FUSION-ENST00000572915.6:83397-ENST00000582752.7:278462|1678
NEKSTLKGNHNYGLDYLTK
>FUSION-ENST00000674383.1:30835-ENST00000556037.1:72700|410
EGERRDR
>ENST00000640840.1|SNV-125183-T-C|2
KPAFLVPSVKPPCWDVPSFPNR
>FUSION-ENST00000674383.1:30835-ENST00000556037.1:72700|1501
RLPGLLYFFIAV
>FUSION-ENST00000569658.1:36990-ENST00000489665.1:36452|2310
MWQIQELNRVRAVAFR
>FUSION-ENST00000526915.5:759-ENST00000592782.5:9673|132
MSEPGKGTDAGKGR
>ENST00000361132.9|SNV-71576-A-C|3
VCPLCIEQQQLDKPVLDK
>FUSION-ENST00000569658.1:36990-ENST00000489665.1:36452|1469
LPMTFFTELEKTTLKFIWNQK
>FUSION-ENST00000572915.6:83397-ENST00000582752.7:278462|940
NVSCFFLEVEKMQKSDK
>FUSION-ENST00000572915.6:83397-ENST00000582752.7:278462|1063
QGINLLK
>FUSION-ENST00000572915.6:83397-ENST00000582752.7:278462|1770
MILGMQLTR
>FUSION-ENST00000569658.1:36990-ENST00000489665.1:36452|1831
MDEQNRI
>FUSION-ENST00000562534.5:3100-ENST00000414754.7:1040|52
MGATVVARAPFPGNWATHVYVP
>FUSION-ENST00000572915.6:83397-ENST00000582752.7:278462|819
LVAFWPCPRDLWNFK
>FUSION-ENST00000572915.6:83397-ENST00000582752.7:278462|1559
EVGIGVSR
>ENST00000582766.5|SNV-46204-G-A|4
MFSEGCYLHTAIVLTYSTDRLR
>FUSION-ENST00000569658.1:36990-ENST00000489665.1:36452|2221
MWRADAGEF
>FUSION-ENST00000569658.1:36990-ENST00000489665.1:36452|359
MCSVLSGF
>FUSION-ENST00000569658.1:36990-ENST00000489665.1:36452|1754
SLKDLMELK
>FUSION-ENST00000569658.1:36990-ENST00000489665.1:36452|336
ERISCDWATFS
>FUSION-ENST00000569658.1:36990-ENST00000489665.1:36452|1
AEAALEVGFCLNASEFCFISL
>FUSION-ENST00000572915.6:83397-ENST00000582752.7:278462|145
MYQLHEAFRPESLL
>FUSION-ENST00000569658.1:36990-ENST00000489665.1:36452|662
AIPFLIVLR
>FUSION-ENST00000674383.1:30835-ENST00000556037.1:72700|417
MYLSIACWCSRCEYVFGLGR
>FUSION-ENST00000569658.1:36990-ENST00000489665.1:36452|3257
MPAPWAF
>FUSION-ENST00000569658.1:36990-ENST00000489665.1:36452|1399
MFFETNENKDTTYQNLWDTFK
>FUSION-ENST00000569658.1:36990-ENST00000489665.1:36452|2008
MNCLLLIYHPQILGKRTR
>ENST00000615648.2|SNV-9646-G-A|1
GCSVSLWDLLLSEYIGADKRR
>FUSION-ENST00000569658.1:36990-ENST00000489665.1:36452|279
MGFMNYC
>FUSION-ENST00000572915.6:83397-ENST00000582752.7:278462|1933
YISLLDRSHLKSIPNFLCGK
>FUSION-ENST00000674383.1:30835-ENST00000556037.1:72700|644
LQYEQQK
>FUSION-ENST00000572915.6:83397-ENST00000582752.7:278462|1596
LCLDLYHMRKLITMAAR
>FUSION-ENST00000569658.1:36990-ENST00000489665.1:36452|886
SPVSGMKK
>FUSION-ENST00000569658.1:36990-ENST00000489665.1:36452|428
RSHVARK
>FUSION-ENST00000572915.6:83397-ENST00000582752.7:278462|1012
YFLVINYSR
>FUSION-ENST00000569658.1:36990-ENST00000489665.1:36452|1002
GTEARDMHTPGVVPR
>FUSION-ENST00000569658.1:36990-ENST00000489665.1:36452|2814
QHLLEGAALGPRHQTDTAARGEGR
>ENST00000503890.5|SNV-38522-G-C|7
LIGYMLHFIRDEPLDSLASPIR
>FUSION-ENST00000572915.6:83397-ENST00000582752.7:278462|1007
LKILVISNQI
>FUSION-ENST00000674383.1:30835-ENST00000556037.1:72700|369
WLVPIIPALWEVKVGQ
>FUSION-ENST00000674383.1:30835-ENST00000556037.1:72700|1616
GTIAVNRITK
>FUSION-ENST00000572915.6:83397-ENST00000582752.7:278462|1841
GSKTEAEKHYR
>FUSION-ENST00000572915.6:83397-ENST00000582752.7:278462|1238
RMTVLWK
>FUSION-ENST00000569658.1:36990-ENST00000489665.1:36452|898
AKCWFFK
>FUSION-ENST00000572915.6:83397-ENST00000582752.7:278462|615
LMKNLNLLSSHILYHDTYTR
>FUSION-ENST00000569658.1:36990-ENST00000489665.1:36452|302
DYTIALSPGPQSK
>FUSION-ENST00000674383.1:30835-ENST00000556037.1:72700|1636
VLDSSLFR
>FUSION-ENST00000674383.1:30835-ENST00000556037.1:72700|1374
MVLDLQALYQMVPCRLRAVE
>FUSION-ENST00000569658.1:36990-ENST00000489665.1:36452|600
MYGLIRPR
>FUSION-ENST00000674383.1:30835-ENST00000556037.1:72700|1397
LCVRRSPHR
>FUSION-ENST00000572915.6:83397-ENST00000582752.7:278462|1769
ILGMQLTR
>ENST00000619410.4|SNV-190240-T-C|4
TREELKPLIPMKFLRPLR
>FUSION-ENST00000569658.1:36990-ENST00000489665.1:36452|2672
MLTCMCLGVYAAMPCFK
>FUSION-ENST00000569658.1:36990-ENST00000489665.1:36452|1746
NWKKGYK
>FUSION-ENST00000569658.1:36990-ENST00000489665.1:36452|1156
GNITHRGLLWGR
>FUSION-ENST00000572915.6:83397-ENST00000582752.7:278462|1989
LLFVFETVSLCCPGWSTVA
>FUSION-ENST00000674383.1:30835-ENST00000556037.1:72700|201
ENHHLVATQLSR
>FUSION-ENST00000572915.6:83397-ENST00000582752.7:278462|1086
FNTGESDAGVK
>FUSION-ENST00000572915.6:83397-ENST00000582752.7:278462|433
TWSGTYSLQ
>FUSION-ENST00000572915.6:83397-ENST00000582752.7:278462|1290
RLDPPIKESS
>FUSION-ENST00000674383.1:30835-ENST00000556037.1:72700|579
VWLLPEYFFSLALSIYLSL
>FUSION-ENST00000572915.6:83397-ENST00000582752.7:278462|1315
PILFSFSFLSNK
>FUSION-ENST00000572915.6:83397-ENST00000582752.7:278462|1194
EEIHNQTWG
>FUSION-ENST00000674383.1:30835-ENST00000556037.1:72700|1293
QIIGFLTPPDCNTR
>ENST00000615648.2|SNV-9646-G-A|2
GCSVSLWDLLLSEYIGADKR
>FUSION-ENST00000572915.6:83397-ENST00000582752.7:278462|629
CPCVHII
>FUSION-ENST00000572915.6:83397-ENST00000582752.7:278462|1180
WVTHREGKER
>FUSION-ENST00000572915.6:83397-ENST00000582752.7:278462|464
MESIAQLTKSIK
>FUSION-ENST00000569658.1:36990-ENST00000489665.1:36452|3234
NGDVFCSALTLGR
>FUSION-ENST00000572915.6:83397-ENST00000582752.7:278462|150
LSYFLWTDIIKY
>FUSION-ENST00000569658.1:36990-ENST00000489665.1:36452|3035
CQAYHTEFPGDACAHR
>FUSION-ENST00000569658.1:36990-ENST00000489665.1:36452|749
MPRSVTAGLYK
>ENST00000268124.10|SNV-9205-A-G|2
LGDPAWTPGPSLLSLQMR
>FUSION-ENST00000569658.1:36990-ENST00000489665.1:36452|1694
SNWYQPLQ
>FUSION-ENST00000569658.1:36990-ENST00000489665.1:36452|2311
WQIQELNRVR
>FUSION-ENST00000572915.6:83397-ENST00000582752.7:278462|1192
LVLEGASLSR
>ENST00000527885.1|SNV-10017-C-T|5
VPGERPSVNVPPLGVHGHDGSGE
>FUSION-ENST00000674383.1:30835-ENST00000556037.1:72700|821
CHCNQIIFCIFSR
>FUSION-ENST00000674383.1:30835-ENST00000556037.1:72700|141
QEFKSYIIYR
>FUSION-ENST00000569658.1:36990-ENST00000489665.1:36452|2742
MALPDLER
>FUSION-ENST00000569658.1:36990-ENST00000489665.1:36452|2369
MKTLMRQQGK
>FUSION-ENST00000572915.6:83397-ENST00000582752.7:278462|634
RDFSYTVCESINWHK
>FUSION-ENST00000569658.1:36990-ENST00000489665.1:36452|882
MEILELK
>FUSION-ENST00000569658.1:36990-ENST00000489665.1:36452|1076
LYHTLLNNPQVKEVRLSGLTCK
>FUSION-ENST00000572915.6:83397-ENST00000582752.7:278462|583
FSITACELITYPGPK
>FUSION-ENST00000569658.1:36990-ENST00000489665.1:36452|1053
QTHRPMEQNRALRNNAAYLQLSDL
>FUSION-ENST00000569658.1:36990-ENST00000489665.1:36452|1133
QGNQAGEGNKGYSIRK
>FUSION-ENST00000674383.1:30835-ENST00000556037.1:72700|1196
MFLPQIYFLVIS
>FUSION-ENST00000572915.6:83397-ENST00000582752.7:278462|1788
MSAEATGMSP
>ENST00000216513.5|SNV-10512-C-T|1
DIVDSQPMSAPVASK
>FUSION-ENST00000572915.6:83397-ENST00000582752.7:278462|1347
SEYFKYEVG
>FUSION-ENST00000569658.1:36990-ENST00000489665.1:36452|1071
EVRLSGLTCKGPGSR
>FUSION-ENST00000569658.1:36990-ENST00000489665.1:36452|874
HTTSEILKFTG
>FUSION-ENST00000674383.1:30835-ENST00000556037.1:72700|353
KSGYKNVR
>FUSION-ENST00000569658.1:36990-ENST00000489665.1:36452|1214
GCGEIGTLLHCWWDCK
>FUSION-ENST00000569658.1:36990-ENST00000489665.1:36452|3314
MSGVYFK
>FUSION-ENST00000674383.1:30835-ENST00000556037.1:72700|870
LLMKMGVQISL
>FUSION-ENST00000572915.6:83397-ENST00000582752.7:278462|1409
LLPSLLYVYKDHTCSK
>FUSION-ENST00000572915.6:83397-ENST00000582752.7:278462|390
MNHLGILFECR
>FUSION-ENST00000426654.6:3455-ENST00000325997.13:42469|6
DSLKLHPSQNFHRAGLLEEK
>FUSION-ENST00000569658.1:36990-ENST00000489665.1:36452|1762
NFEKKLDK
>FUSION-ENST00000569658.1:36990-ENST00000489665.1:36452|624
DRVLLCCPGWNAAA
>FUSION-ENST00000674383.1:30835-ENST00000556037.1:72700|1607
GITELGYSFSFLLDK
>FUSION-ENST00000569658.1:36990-ENST00000489665.1:36452|1077
LYHTLLNNPQVKEVR
>FUSION-ENST00000569658.1:36990-ENST00000489665.1:36452|1919
FNSSNYRFSP
>FUSION-ENST00000572915.6:83397-ENST00000582752.7:278462|512
MVFIFIEKGVWQCSILKEQ
>FUSION-ENST00000674383.1:30835-ENST00000556037.1:72700|469
MIVGHMYTFF
>ENST00000299767.10|SNV-13759-T-A|1
DNSTNYYASQKKTFEINPR
>FUSION-ENST00000674383.1:30835-ENST00000556037.1:72700|1325
CRHVFRAPK
>FUSION-ENST00000674383.1:30835-ENST00000556037.1:72700|382
NLSVTGNDCCR
>FUSION-ENST00000495010.5:4143-ENST00000478491.5:16595|36
MVCRGADL
>FUSION-ENST00000567004.1:770-ENST00000567761.1:8997|11
IQGDRDRAGPGVAR
>FUSION-ENST00000572915.6:83397-ENST00000582752.7:278462|151
MLSYFLWTDIIKY
>FUSION-ENST00000526915.5:759-ENST00000592782.5:9673|106
GKSLAGVAGCR
>FUSION-ENST00000674383.1:30835-ENST00000556037.1:72700|1328
IITKWKK
>FUSION-ENST00000569658.1:36990-ENST00000489665.1:36452|2689
DAEEQVMVEA
>FUSION-ENST00000572915.6:83397-ENST00000582752.7:278462|1248
SYICPLPFHSHPLSS
>FUSION-ENST00000572915.6:83397-ENST00000582752.7:278462|1935
YISLLDR
>FUSION-ENST00000674383.1:30835-ENST00000556037.1:72700|263
SQKQSLLVSHPWHVSIG
>FUSION-ENST00000567004.1:770-ENST00000567761.1:8997|9
DRAGPGVARR
>FUSION-ENST00000569658.1:36990-ENST00000489665.1:36452|2002
ALQCDLFWVFWHFLVIFSR
>FUSION-ENST00000569658.1:36990-ENST00000489665.1:36452|724
SSLVKSLHMFCYFLFGLFSYW
>FUSION-ENST00000674383.1:30835-ENST00000556037.1:72700|1517
ILRAYGIRIYIFK
>FUSION-ENST00000569658.1:36990-ENST00000489665.1:36452|2454
MLTVFTFSTRR
>FUSION-ENST00000569658.1:36990-ENST00000489665.1:36452|3053
MERPGEGGAQEWK
>FUSION-ENST00000572915.6:83397-ENST00000582752.7:278462|474
GRKSTDR
>FUSION-ENST00000572915.6:83397-ENST00000582752.7:278462|1699
SCHPLKLSNSFSHF
>ENST00000471231.6|SNV-19442-G-C|1
DSHLRELLLPPPDTKPGQTESRGR
>FUSION-ENST00000572915.6:83397-ENST00000582752.7:278462|644
TVRKLNLLPLQITQSR
>FUSION-ENST00000569658.1:36990-ENST00000489665.1:36452|1553
QNQRQKPHDYLSR
>FUSION-ENST00000569658.1:36990-ENST00000489665.1:36452|1794
MQEDLPSKWKTEK
>FUSION-ENST00000674383.1:30835-ENST00000556037.1:72700|660
MNSKNKCNIS
>FUSION-ENST00000569658.1:36990-ENST00000489665.1:36452|7
GELRFRMK
>FUSION-ENST00000572915.6:83397-ENST00000582752.7:278462|39
MVKPRLYK
>FUSION-ENST00000674383.1:30835-ENST00000556037.1:72700|459
TSSSIHVPAKDMILFFSMAA
>FUSION-ENST00000569658.1:36990-ENST00000489665.1:36452|1103
MEEHSMLMGR
>FUSION-ENST00000572915.6:83397-ENST00000582752.7:278462|1577
MTVNSLLVKLL
>FUSION-ENST00000674383.1:30835-ENST00000556037.1:72700|630
MHSISLSSIWKCSMYLR
>ENST00000477739.1|SNV-78018-G-T|7
MLQKLPTSM
>FUSION-ENST00000572915.6:83397-ENST00000582752.7:278462|113
LHGYLNQRLR
>FUSION-ENST00000289968.11:1804-ENST00000624829.4:315808|7
LLRGPAALSWAAAPAR
>ENST00000461872.6|SNV-242193-C-T|7
ENLGESKQHIPEK
>FUSION-ENST00000569658.1:36990-ENST00000489665.1:36452|2686
ISAHCNLCLPGSSDSPASAFR
>FUSION-ENST00000674383.1:30835-ENST00000556037.1:72700|683
KLMHFKQNH
>FUSION-ENST00000426654.6:3455-ENST00000325997.13:42469|2
AGLLEEKK
>FUSION-ENST00000575975.5:1804-ENST00000624829.4:315808|27
VKIQFQTDVIG
>FUSION-ENST00000569658.1:36990-ENST00000489665.1:36452|1074
QVNPKPKEQSWR
>FUSION-ENST00000572915.6:83397-ENST00000582752.7:278462|1032
RIFSFSGTFFCLLVLR
>FUSION-ENST00000569658.1:36990-ENST00000489665.1:36452|2546
MGPETTPR
>FUSION-ENST00000651988.1:7772-ENST00000378912.6:8574|2
EAGKEAPPLGQNGAAEGS
>FUSION-ENST00000572915.6:83397-ENST00000582752.7:278462|2070
GTYGTAKSRWHSDSQLFQ
>FUSION-ENST00000569658.1:36990-ENST00000489665.1:36452|3405
WLEYTLPRHSHAMMK
>FUSION-ENST00000569658.1:36990-ENST00000489665.1:36452|2669
LTCMCLGVYAAMPCFKNK
>FUSION-ENST00000572915.6:83397-ENST00000582752.7:278462|1546
QYANLNYKSYLKG
>FUSION-ENST00000674383.1:30835-ENST00000556037.1:72700|1370
VPCRLRAVE
>ENST00000473560.1|SNV-2267-T-A|6
HRCSVTRSSYLWCCLQTEMK
>ENST00000634664.1|SNV-578054-G-T|3
VLLITLTAMETVVR
>FUSION-ENST00000569658.1:36990-ENST00000489665.1:36452|1890
SQLDCLLAFYFLGK
>FUSION-ENST00000572915.6:83397-ENST00000582752.7:278462|1043
EQEDQLSR
>FUSION-ENST00000569658.1:36990-ENST00000489665.1:36452|1492
EDTNKWKNIPCSWVGR
>FUSION-ENST00000336278.8:73132-ENST00000574181.1:76707|23
LRAQVSER
>FUSION-ENST00000569658.1:36990-ENST00000489665.1:36452|2974
HPGASRQPG
>FUSION-ENST00000569658.1:36990-ENST00000489665.1:36452|261
SFEKLRSLLSATCSCQAGCVGWK
>FUSION-ENST00000393547.6:759-ENST00000592782.5:9673|77
APDLGTPHVVGR
>FUSION-ENST00000572915.6:83397-ENST00000582752.7:278462|781
MEPSFRFKR
>FUSION-ENST00000569658.1:36990-ENST00000489665.1:36452|2886
MSHCARPLLVR
>FUSION-ENST00000572915.6:83397-ENST00000582752.7:278462|1814
CNYYLFNKYISNEVK
>FUSION-ENST00000569658.1:36990-ENST00000489665.1:36452|3404
WLEYTLPRHSHAMMKG
>FUSION-ENST00000569658.1:36990-ENST00000489665.1:36452|1309
AELKEIETQK
>FUSION-ENST00000567404.5:2681-ENST00000389531.7:748096|1
FYEKVSY
>FUSION-ENST00000569658.1:36990-ENST00000489665.1:36452|2515
HTRQDFSVE
>ENST00000314744.6|SNV-579-G-A|3
ANDREHNR
>FUSION-ENST00000569658.1:36990-ENST00000489665.1:36452|3381
NEISKSLKHK
>FUSION-ENST00000567004.1:770-ENST00000567761.1:8997|7
AGPGVARR
>FUSION-ENST00000569658.1:36990-ENST00000489665.1:36452|1910
LINFLYTGDAHLPLDLFSGM
>FUSION-ENST00000674383.1:30835-ENST00000556037.1:72700|1543
YLLQPFSPPNSLLSHHIEVRSDC
>FUSION-ENST00000674383.1:30835-ENST00000556037.1:72700|1020
MLPQKFLYYIK
>FUSION-ENST00000572915.6:83397-ENST00000582752.7:278462|1131
KLYHTFLLALIGLPFCLYSL
>FUSION-ENST00000569658.1:36990-ENST00000489665.1:36452|2809
RMLPGSSDLCLK
>FUSION-ENST00000569658.1:36990-ENST00000489665.1:36452|1565
LIHHDQVGLHPWDAR
>FUSION-ENST00000674383.1:30835-ENST00000556037.1:72700|1377
VLDLQALYQMVPCR
>ENST00000582766.5|SNV-46204-G-A|3
FSEGCYLHTAIVLTYSTDRLR
>ENST00000305031.5|SNV-280354-G-A|1
HHAYLQQLFSKPFFR
>FUSION-ENST00000674383.1:30835-ENST00000556037.1:72700|230
MLLHGKNSFLLRQSR
>ENST00000301744.7|SNV-6926-T-G|1
TGEESFALDSELACHQK
>FUSION-ENST00000569658.1:36990-ENST00000489665.1:36452|680
KTMQLTS
>FUSION-ENST00000569658.1:36990-ENST00000489665.1:36452|1977
MPIIPALWEAEADGSRGR
>FUSION-ENST00000674383.1:30835-ENST00000556037.1:72700|1272
SESSITHANNWLSNTPRL
>FUSION-ENST00000569658.1:36990-ENST00000489665.1:36452|2623
MVLLHARLCLVCGNKNCDE
>FUSION-ENST00000572915.6:83397-ENST00000582752.7:278462|1072
VYMILKSCPGRE
>FUSION-ENST00000572915.6:83397-ENST00000582752.7:278462|1129
MRKQELK
>FUSION-ENST00000674383.1:30835-ENST00000556037.1:72700|645
MLQYEQQK
>FUSION-ENST00000674383.1:30835-ENST00000556037.1:72700|33
RITLQYWK
>FUSION-ENST00000569658.1:36990-ENST00000489665.1:36452|2641
MGSLLLPR
>FUSION-ENST00000674383.1:30835-ENST00000556037.1:72700|25
SNLVLRLLSTQQVFFISTPHSCMER
>ENST00000331035.10|SNV-8728-G-C|2
EDPNPPITNLTMKAK
>ENST00000338005.7|SNV-2852-G-A|3
ATLALLRSNIHRGAQDWALAK
>FUSION-ENST00000572915.6:83397-ENST00000582752.7:278462|465
ESIAQLTK
>FUSION-ENST00000572915.6:83397-ENST00000582752.7:278462|864
SDTMSICLPPLHSGPVNPSR
>FUSION-ENST00000569658.1:36990-ENST00000489665.1:36452|423
MCSLDVWTKRAPR
>FUSION-ENST00000674383.1:30835-ENST00000556037.1:72700|1100
LFKLLIQA
>ENST00000261206.7|SNV-318490-A-G|1
ITSTIEDPSIFGHVEGMLKQA
>FUSION-ENST00000569658.1:36990-ENST00000489665.1:36452|2620
LCLVCGNKNCDE
>FUSION-ENST00000357429.10:11004-ENST00000219244.9:9104|3
QGVSLSRGTCTQRLPPGLLAPWPH
>FUSION-ENST00000569658.1:36990-ENST00000489665.1:36452|3142
GFHHLGQAGLKLLTS
>FUSION-ENST00000569658.1:36990-ENST00000489665.1:36452|2435
VSKMFMDSTSR
>FUSION-ENST00000569658.1:36990-ENST00000489665.1:36452|2213
MEKGGQHLLSLSLPPLSQTD
>FUSION-ENST00000572915.6:83397-ENST00000582752.7:278462|1777
MNPAVWCANVSRGYR
>ENST00000302278.8|SNV-79827-G-A|2
GEIFNELVGK
>FUSION-ENST00000674383.1:30835-ENST00000556037.1:72700|862
MFICPFLNWAFCCY
>ENST00000262113.9|SNV-64463-G-A|2
FIINNREVSDSEIHR
>FUSION-ENST00000569658.1:36990-ENST00000489665.1:36452|1315
MQGWFNICKSINVIQYINR
>FUSION-ENST00000674383.1:30835-ENST00000556037.1:72700|568
IFVLFFQQLLVSLWNL
>FUSION-ENST00000569658.1:36990-ENST00000489665.1:36452|1235
CHFTPVRMVIIK
>FUSION-ENST00000572915.6:83397-ENST00000582752.7:278462|1288
MKHLLHSD
>FUSION-ENST00000572915.6:83397-ENST00000582752.7:278462|368
MISQTTAP
>FUSION-ENST00000569658.1:36990-ENST00000489665.1:36452|3103
KSHFTNVHSPFPCLPTSG
>FUSION-ENST00000569658.1:36990-ENST00000489665.1:36452|2367
TLMRQQGK
>FUSION-ENST00000674383.1:30835-ENST00000556037.1:72700|148
WYGSSLFLEFYPSQ
>FUSION-ENST00000572915.6:83397-ENST00000582752.7:278462|1828
NFVGTQSIRPRQWGLHD
>FUSION-ENST00000569658.1:36990-ENST00000489665.1:36452|2945
MSYDHTTALQPGPQSKTLYLK
>FUSION-ENST00000569658.1:36990-ENST00000489665.1:36452|847
SIEDSHYFSKIRK
>ENST00000478540.1|INDEL-260389-G-GC|3
LGGTPAPARPTSPK
>ENST00000471654.1|SNV-318593-C-T|1
ASFSSWVGLMPELPPSTTLRKETLR
>FUSION-ENST00000572915.6:83397-ENST00000582752.7:278462|1594
RKLITMAAR
>FUSION-ENST00000572915.6:83397-ENST00000582752.7:278462|50
DSLGSFYYFILLK
>FUSION-ENST00000569658.1:36990-ENST00000489665.1:36452|1438
LHIYNYLIFDKPDR
>FUSION-ENST00000569658.1:36990-ENST00000489665.1:36452|55
GFVWKSSPSSLNPGSSAALWLRMK
>FUSION-ENST00000569658.1:36990-ENST00000489665.1:36452|2054
SQTDRVCIKDSPCVGPTGE
>FUSION-ENST00000572915.6:83397-ENST00000582752.7:278462|2059
MHFLGSRKLIFLHL
>FUSION-ENST00000569658.1:36990-ENST00000489665.1:36452|10
IQAVWFIIHTEVHLILLTR
>FUSION-ENST00000569658.1:36990-ENST00000489665.1:36452|2125
MGAGGEGRR
>FUSION-ENST00000569658.1:36990-ENST00000489665.1:36452|1099
MEEHSMLMGRKNR
>FUSION-ENST00000569658.1:36990-ENST00000489665.1:36452|2011
NCLLLIYHPQILGK
>FUSION-ENST00000569658.1:36990-ENST00000489665.1:36452|1735
GQVTHKGKPIRLTADLLAETLQAR
>FUSION-ENST00000572915.6:83397-ENST00000582752.7:278462|242
MSVSAGMLL
>FUSION-ENST00000572915.6:83397-ENST00000582752.7:278462|419
MTHEVMPCIR
>FUSION-ENST00000572915.6:83397-ENST00000582752.7:278462|1997
AIVLATQEAEARGSLVSR
>FUSION-ENST00000572915.6:83397-ENST00000582752.7:278462|866
TVSQLKFFPL
>FUSION-ENST00000569658.1:36990-ENST00000489665.1:36452|1123
GSQIVPVCRRHDCILSR
>ENST00000301607.8|INDEL-18985-G-GCG|14
DRRRPSGAR
>FUSION-ENST00000674383.1:30835-ENST00000556037.1:72700|47
MATPSCK
>FUSION-ENST00000569658.1:36990-ENST00000489665.1:36452|1665
STKLIDR
>FUSION-ENST00000572915.6:83397-ENST00000582752.7:278462|1415
LLTKHSYS
>ENST00000485120.1|SNV-43358-C-T|2
VLTMARGR
>FUSION-ENST00000572915.6:83397-ENST00000582752.7:278462|671
VWLCPYPNLILNCSSHNPLVMR
>FUSION-ENST00000572915.6:83397-ENST00000582752.7:278462|479
KICFSFSFSLNR
>FUSION-ENST00000569658.1:36990-ENST00000489665.1:36452|322
WLMPIIPALWEAEVDHLRSGVR
>FUSION-ENST00000569658.1:36990-ENST00000489665.1:36452|2816
QHLLEGAALGPR
>FUSION-ENST00000569658.1:36990-ENST00000489665.1:36452|2691
HVFRCICCHAML
>ENST00000443099.6|SNV-23815-G-T|1
DETYFVYDVKFQIFNSCKTF
>FUSION-ENST00000674383.1:30835-ENST00000556037.1:72700|51
CGVWISAFCIQVAK
>FUSION-ENST00000569658.1:36990-ENST00000489665.1:36452|2520
MLGHIPKHTR
>FUSION-ENST00000674383.1:30835-ENST00000556037.1:72700|431
MVTPCLSK
>ENST00000389131.8|SNV-115585-C-A|8
RLLRFSSK
>ENST00000310864.11|SNV-64572-T-C|2
SRPAAAKAK
>FUSION-ENST00000569658.1:36990-ENST00000489665.1:36452|2148
HSLLLSPR
>FUSION-ENST00000569658.1:36990-ENST00000489665.1:36452|2471
TFSVSMAVVKWWK
>FUSION-ENST00000674383.1:30835-ENST00000556037.1:72700|1302
RNLGRLT
>FUSION-ENST00000569658.1:36990-ENST00000489665.1:36452|1288
NHMTISVDAEKAFDKIQQPSC
>FUSION-ENST00000572915.6:83397-ENST00000582752.7:278462|1070
ILKSCPGR
>FUSION-ENST00000569658.1:36990-ENST00000489665.1:36452|2497
DPVEALEPLLALGPLAAHIHHLK
>FUSION-ENST00000572915.6:83397-ENST00000582752.7:278462|1246
HCHSLCLEAGVGRR
>FUSION-ENST00000572915.6:83397-ENST00000582752.7:278462|35
MPHPKQMS
>FUSION-ENST00000572915.6:83397-ENST00000582752.7:278462|1272
KRIGNTQ
>ENST00000477739.1|SNV-78018-G-T|5
NWNSYKENATEASNK
>ENST00000356056.10|INDEL-158498-A-AA|4
SYAPRHCSSSEKQQECIYLWDDWN
>FUSION-ENST00000674383.1:30835-ENST00000556037.1:72700|429
MVTPCLSKNHK
>FUSION-ENST00000572915.6:83397-ENST00000582752.7:278462|1348
MSEYFKYEVG
>FUSION-ENST00000674383.1:30835-ENST00000556037.1:72700|303
MTVGATAAACLK
>FUSION-ENST00000674383.1:30835-ENST00000556037.1:72700|851
MDRDITGNTDGKEVEDK
>FUSION-ENST00000572915.6:83397-ENST00000582752.7:278462|358
MNLAGSVLSSVYYHEITPFCPIR
>FUSION-ENST00000572915.6:83397-ENST00000582752.7:278462|1394
MGASLSCTVVVIVNESHEI
>FUSION-ENST00000572915.6:83397-ENST00000582752.7:278462|1573
VHFGLLSK
>FUSION-ENST00000674383.1:30835-ENST00000556037.1:72700|941
MLSLSPKDVM
>FUSION-ENST00000569658.1:36990-ENST00000489665.1:36452|2370
INMKTLMRQQGK
>FUSION-ENST00000674383.1:30835-ENST00000556037.1:72700|1281
NTSKLSVT
>FUSION-ENST00000572915.6:83397-ENST00000582752.7:278462|1483
YVSIHIYYTYICI
>ENST00000615845.4|MNV-39425-GC-G|7
RPAWRWTWAASMVTSSPARCTPGVR
>FUSION-ENST00000569658.1:36990-ENST00000489665.1:36452|1797
QEDLPSK
>FUSION-ENST00000569658.1:36990-ENST00000489665.1:36452|2223
GKVIHMWRADAGEF
>ENST00000491455.5|SNV-49949-G-A|12
NVIEEFQR
>FUSION-ENST00000569658.1:36990-ENST00000489665.1:36452|1410
TIKTLEENLGNTIQDIGMGKDFMSK
>FUSION-ENST00000569658.1:36990-ENST00000489665.1:36452|2228
MEMYRGKVIHMWR
>FUSION-ENST00000569658.1:36990-ENST00000489665.1:36452|2087
CDVVTLGRT
>FUSION-ENST00000674383.1:30835-ENST00000556037.1:72700|802
MLKCTVQR
>FUSION-ENST00000569658.1:36990-ENST00000489665.1:36452|1140
FNNLHAKNSQQIRY
>FUSION-ENST00000569658.1:36990-ENST00000489665.1:36452|2103
GLSPASTVPR
>FUSION-ENST00000674383.1:30835-ENST00000556037.1:72700|836
MSSRFIHVIDYIR
>FUSION-ENST00000569658.1:36990-ENST00000489665.1:36452|1970
YITCHCMDMWFVFPFVS
>FUSION-ENST00000674383.1:30835-ENST00000556037.1:72700|1488
YVGKLEQACREGK
>FUSION-ENST00000575975.5:1804-ENST00000624829.4:315808|12
MIISCSTEKAKILK
>FUSION-ENST00000572915.6:83397-ENST00000582752.7:278462|522
NSLVLVGCTKK
>FUSION-ENST00000569658.1:36990-ENST00000489665.1:36452|972
MLIITGHQRNANQNHNEMPFHTS
>FUSION-ENST00000572915.6:83397-ENST00000582752.7:278462|233
MFSITVCELITYPGPK
>FUSION-ENST00000569658.1:36990-ENST00000489665.1:36452|348
MAAVISLKPDICATQTPK
>FUSION-ENST00000674383.1:30835-ENST00000556037.1:72700|534
VHTDSLR
>FUSION-ENST00000569658.1:36990-ENST00000489665.1:36452|2767
CSPPTDSQVWTSSPER
>FUSION-ENST00000674383.1:30835-ENST00000556037.1:72700|691
IFISSYCLVSTR
>FUSION-ENST00000569658.1:36990-ENST00000489665.1:36452|878
EILELKHTTSEILKFTG
>FUSION-ENST00000569658.1:36990-ENST00000489665.1:36452|1689
TLCRILSR
>FUSION-ENST00000572915.6:83397-ENST00000582752.7:278462|434
GVFDSVGVSTPNAHVVQGSTVIR
>FUSION-ENST00000572915.6:83397-ENST00000582752.7:278462|2039
ISVMRSSQCK
>FUSION-ENST00000569658.1:36990-ENST00000489665.1:36452|1440
TEPSEIMLHIYNYLIFDKPDRNK
>FUSION-ENST00000674383.1:30835-ENST00000556037.1:72700|67
MVKNMGYLPYIHGK
>FUSION-ENST00000569658.1:36990-ENST00000489665.1:36452|1242
TTMRCHFTPVRMVIIK
>FUSION-ENST00000354436.6:3455-ENST00000325997.13:42469|2
ETGPGEARGPRPAGGG
>FUSION-ENST00000569658.1:36990-ENST00000489665.1:36452|1273
HFSKKDIYAAK
>FUSION-ENST00000572915.6:83397-ENST00000582752.7:278462|124
LPRHPEDK
>FUSION-ENST00000569658.1:36990-ENST00000489665.1:36452|2708
LLVWARR
>FUSION-ENST00000674383.1:30835-ENST00000556037.1:72700|63
NMGYLPYIHGK
>FUSION-ENST00000674383.1:30835-ENST00000556037.1:72700|1535
MESGVMRSQEIYIYIYISQNVSR
>FUSION-ENST00000569658.1:36990-ENST00000489665.1:36452|42
LPGQARPGPLH
>ENST00000361924.6|SNV-82631-G-C|3
ENQINSMK
>ENST00000479930.5|SNV-92822-C-T|1
GSLLIFLNQALR
>FUSION-ENST00000674383.1:30835-ENST00000556037.1:72700|458
DMILFFSMAA
>FUSION-ENST00000572915.6:83397-ENST00000582752.7:278462|921
MTGTQETK
>ENST00000464066.5|MNV-136429-TTCCACTCAC-T|6
MPFEGEEAALQITR
>FUSION-ENST00000572915.6:83397-ENST00000582752.7:278462|894
MLILTIKGNLR
>FUSION-ENST00000572915.6:83397-ENST00000582752.7:278462|961
LRWLYSR
>FUSION-ENST00000569658.1:36990-ENST00000489665.1:36452|846
MQRIAVYQEQK
>FUSION-ENST00000674383.1:30835-ENST00000556037.1:72700|255
SHFNFFPK
>FUSION-ENST00000572915.6:83397-ENST00000582752.7:278462|1256
ACSPSHCK
>ENST00000265854.11|MNV-163980-AGAGGA-A|5
YAGHPGVLRQRADPGR
>FUSION-ENST00000569658.1:36990-ENST00000489665.1:36452|1181
MEYYGAIK
>FUSION-ENST00000572915.6:83397-ENST00000582752.7:278462|1281
MMCNLLHVCYGSSSISV
>FUSION-ENST00000674383.1:30835-ENST00000556037.1:72700|1359
MIRLFLGDVRIFHNPCK
>FUSION-ENST00000674383.1:30835-ENST00000556037.1:72700|228
NSFLLRQSR
>FUSION-ENST00000569658.1:36990-ENST00000489665.1:36452|2003
MALQCDLFWVFWHFLVIFSR
>FUSION-ENST00000674383.1:30835-ENST00000556037.1:72700|567
MHMEYHQFGK
>FUSION-ENST00000572915.6:83397-ENST00000582752.7:278462|1627
GTSSPGGIWAFSML
>FUSION-ENST00000569658.1:36990-ENST00000489665.1:36452|920
NQTPHVLTHRWELNNDNTWTR
>FUSION-ENST00000674383.1:30835-ENST00000556037.1:72700|543
MPVANLGVPRAILTSDQLAIK
>FUSION-ENST00000569658.1:36990-ENST00000489665.1:36452|3149
WDYRCLPHHAR
>FUSION-ENST00000674383.1:30835-ENST00000556037.1:72700|483
MYYPSVVDV
>FUSION-ENST00000569658.1:36990-ENST00000489665.1:36452|1359
NRQPTEWEK
>FUSION-ENST00000572915.6:83397-ENST00000582752.7:278462|1400
YVFPYLCQHWKVYSFLWLVMK
>FUSION-ENST00000674383.1:30835-ENST00000556037.1:72700|1047
MVWWAESRYR
>FUSION-ENST00000572915.6:83397-ENST00000582752.7:278462|1122
MSAAATLVKKTR
>FUSION-ENST00000572915.6:83397-ENST00000582752.7:278462|675
MRLWTWTFELMLE
>FUSION-ENST00000569658.1:36990-ENST00000489665.1:36452|2133
QPRGSVGK
>FUSION-ENST00000569658.1:36990-ENST00000489665.1:36452|199
KAPWAGEAGTSALR
>FUSION-ENST00000569658.1:36990-ENST00000489665.1:36452|2554
ATWQVAGQVSWAQDWPAR
>FUSION-ENST00000569658.1:36990-ENST00000489665.1:36452|2354
NSSVCLLYGDLGKGSFLPSPLRR
>FUSION-ENST00000572915.6:83397-ENST00000582752.7:278462|59
HFGNQMVHALDR
>FUSION-ENST00000572915.6:83397-ENST00000582752.7:278462|656
MFASPSIMIVIFLRPPQLCR
>FUSION-ENST00000572915.6:83397-ENST00000582752.7:278462|119
PDYLRQEQ
>FUSION-ENST00000569658.1:36990-ENST00000489665.1:36452|2196
LTAWWVYK
>FUSION-ENST00000674383.1:30835-ENST00000556037.1:72700|80
MAPLHSSLGNRVR
>FUSION-ENST00000674383.1:30835-ENST00000556037.1:72700|663
MKEQQCE
>ENST00000665637.1|SNV-217117-C-T|1
LLQTWEKIPGKFK
>FUSION-ENST00000572915.6:83397-ENST00000582752.7:278462|1743
MELISEYLSG
>FUSION-ENST00000572915.6:83397-ENST00000582752.7:278462|896
MNTSIYF
>ENST00000619154.4|SNV-46204-G-A|1
LQLLPCDQLLLDVQRGLLPAHSHR
>FUSION-ENST00000569658.1:36990-ENST00000489665.1:36452|2823
AVLGPQVLR
>FUSION-ENST00000572915.6:83397-ENST00000582752.7:278462|707
TCGFHIVLSLQVHR
>FUSION-ENST00000575975.5:1804-ENST00000624829.4:315808|65
LLYLPLLRLK
>FUSION-ENST00000575975.5:1804-ENST00000624829.4:315808|56
SLTLGLETNASLSSFATVEVLNK
>FUSION-ENST00000572915.6:83397-ENST00000582752.7:278462|1940
MQQKNWK
>FUSION-ENST00000569658.1:36990-ENST00000489665.1:36452|1108
YKNYKHSYTPITDK
>FUSION-ENST00000572915.6:83397-ENST00000582752.7:278462|904
KNPLLFI
>ENST00000587569.5|INDEL-18985-G-GCG|2
QGPVLAAAGAR
>FUSION-ENST00000674383.1:30835-ENST00000556037.1:72700|167
PVIPALWEAEVGGSR
>FUSION-ENST00000674383.1:30835-ENST00000556037.1:72700|36
MPEKLGKR
>FUSION-ENST00000572915.6:83397-ENST00000582752.7:278462|1607
MLRFSLFDYIFLLLFRAK
>FUSION-ENST00000569658.1:36990-ENST00000489665.1:36452|2700
GTAGLQSTSR
>FUSION-ENST00000674383.1:30835-ENST00000556037.1:72700|913
MNWSFCLHLNGKQLT
>FUSION-ENST00000569658.1:36990-ENST00000489665.1:36452|1010
KKQTTPSK
>FUSION-ENST00000569658.1:36990-ENST00000489665.1:36452|2242
TNYTTFYK
>FUSION-ENST00000569658.1:36990-ENST00000489665.1:36452|781
MLILGPGPGAHTCNPSTLGG
>FUSION-ENST00000572915.6:83397-ENST00000582752.7:278462|1112
MADMPDIGLIPLQPWLR
>FUSION-ENST00000569658.1:36990-ENST00000489665.1:36452|476
YTLQNFKKSK
>FUSION-ENST00000572915.6:83397-ENST00000582752.7:278462|800
MAAPPLTSPEA
>FUSION-ENST00000569658.1:36990-ENST00000489665.1:36452|929
NHHCQQTIARTK
>ENST00000577741.2|SNV-3845-G-A|10
MCSKTSRFSWNTSTS
>FUSION-ENST00000526915.5:759-ENST00000592782.5:9673|128
MPGRGER
>FUSION-ENST00000569658.1:36990-ENST00000489665.1:36452|3319
EANENRLMSGVYFK
>FUSION-ENST00000674383.1:30835-ENST00000556037.1:72700|1158
MVTHVWLKINLFKYFIEFDSFH
>FUSION-ENST00000569658.1:36990-ENST00000489665.1:36452|3384
MNEISKSLK
>ENST00000438568.6|SNV-18247-C-T|4
EAQQSLRVAGLVSDLDADSGLTLSR
>ENST00000491455.5|SNV-49949-G-A|9
MHATSLKSSR
>ENST00000458448.5|SNV-15974-C-A|3
NQIKKITASISNMISLHVLILCCNK
>FUSION-ENST00000569658.1:36990-ENST00000489665.1:36452|203
CAFPAQNASPTGSAFPVAWNK
>FUSION-ENST00000463286.1:2377-ENST00000486739.1:50030|2
QHGARTLWSIMNWEE
>FUSION-ENST00000569658.1:36990-ENST00000489665.1:36452|259
SLLSATCSCQAGCVGWK
>FUSION-ENST00000572915.6:83397-ENST00000582752.7:278462|699
MSLPKSHLEL
>FUSION-ENST00000674383.1:30835-ENST00000556037.1:72700|805
QYLVVLIFILP
>FUSION-ENST00000572915.6:83397-ENST00000582752.7:278462|1786
MRGFLSEADLCFPFK
>FUSION-ENST00000674383.1:30835-ENST00000556037.1:72700|1357
LFLGDVR
>FUSION-ENST00000674383.1:30835-ENST00000556037.1:72700|1034
CHFIYSVF
>FUSION-ENST00000572915.6:83397-ENST00000582752.7:278462|1862
MYVILAYFLKCTIFIDLVEK
>FUSION-ENST00000569658.1:36990-ENST00000489665.1:36452|1337
GLISRIYNELK
>FUSION-ENST00000674383.1:30835-ENST00000556037.1:72700|1511
EEKIFHLMSRIMK
>FUSION-ENST00000569658.1:36990-ENST00000489665.1:36452|39
MCLPCTK
>FUSION-ENST00000674383.1:30835-ENST00000556037.1:72700|184
MNFSDLNVFVYSS
>FUSION-ENST00000569658.1:36990-ENST00000489665.1:36452|2876
SQNEVSSLLIK
>ENST00000515499.5|SNV-10926-G-C|2
SQQGGLRLLQDIKDTFNR
>FUSION-ENST00000674383.1:30835-ENST00000556037.1:72700|1653
WREAHYLVRK
>FUSION-ENST00000572915.6:83397-ENST00000582752.7:278462|1034
DLVHVFTSHSY
>FUSION-ENST00000569658.1:36990-ENST00000489665.1:36452|909
AHVYICNKPAR
>FUSION-ENST00000572915.6:83397-ENST00000582752.7:278462|1766
MILGMQLTRVRR
>FUSION-ENST00000572915.6:83397-ENST00000582752.7:278462|1613
MTTALCHMLRFSLFDYIFLLLFR
>FUSION-ENST00000674383.1:30835-ENST00000556037.1:72700|170
MINRIRWK
>FUSION-ENST00000569658.1:36990-ENST00000489665.1:36452|1051
EQNRALR
>FUSION-ENST00000674383.1:30835-ENST00000556037.1:72700|440
WGFIMFSRLVLNSWA
>FUSION-ENST00000674383.1:30835-ENST00000556037.1:72700|313
MINPEGPLGK
>FUSION-ENST00000674383.1:30835-ENST00000556037.1:72700|538
AILTSDQLAIKLR
>ENST00000381801.5|MNV-38607-AA-A|1
LPCVLKSRLCYP
>FUSION-ENST00000572915.6:83397-ENST00000582752.7:278462|482
GKKICFSFSFSLNR
>FUSION-ENST00000463286.1:2377-ENST00000486739.1:50030|1
TLWSIMNWEE
>FUSION-ENST00000572915.6:83397-ENST00000582752.7:278462|12
IMKLKHYLFSLPAEDSAMK
>FUSION-ENST00000572915.6:83397-ENST00000582752.7:278462|1159
KNPLCLIELFP
>FUSION-ENST00000572915.6:83397-ENST00000582752.7:278462|456
GASKPKLEK
>FUSION-ENST00000572915.6:83397-ENST00000582752.7:278462|1756
AMVGSSRNSDRGGNER
>FUSION-ENST00000572915.6:83397-ENST00000582752.7:278462|1672
MEPQQGCSSYLG
>FUSION-ENST00000674383.1:30835-ENST00000556037.1:72700|1110
EFSGPKCRK
>FUSION-ENST00000572915.6:83397-ENST00000582752.7:278462|38
VKPRLYK
>FUSION-ENST00000674383.1:30835-ENST00000556037.1:72700|146
DFCLLHSGGEGC
>FUSION-ENST00000674383.1:30835-ENST00000556037.1:72700|1102
RTFDLLSLPEVEN
>FUSION-ENST00000572915.6:83397-ENST00000582752.7:278462|1499
WVLGDLEVPRQRWR
>FUSION-ENST00000569658.1:36990-ENST00000489665.1:36452|2134
ALPHPANFCIFSRDGVSPG
>FUSION-ENST00000569658.1:36990-ENST00000489665.1:36452|1815
TKSTSDWCT
>FUSION-ENST00000572915.6:83397-ENST00000582752.7:278462|862
SICLPPLHSGPVNPSR
>FUSION-ENST00000572915.6:83397-ENST00000582752.7:278462|1119
PPQVETSSPDFK
>FUSION-ENST00000674383.1:30835-ENST00000556037.1:72700|1265
ILQLEMNREGGEK
>FUSION-ENST00000569658.1:36990-ENST00000489665.1:36452|3271
SAADGSR
>FUSION-ENST00000674383.1:30835-ENST00000556037.1:72700|1192
MASEVPFYLK
>FUSION-ENST00000569658.1:36990-ENST00000489665.1:36452|2676
IKSVLNKSLWNTTLFIYFFGDR
>FUSION-ENST00000572915.6:83397-ENST00000582752.7:278462|874
ISFFFFFFFFF
>FUSION-ENST00000674383.1:30835-ENST00000556037.1:72700|311
MINPEGPLGKKPFTVSTIGK
>FUSION-ENST00000569658.1:36990-ENST00000489665.1:36452|3216
GPRAWQSSLLCSNSR
>FUSION-ENST00000569658.1:36990-ENST00000489665.1:36452|128
AEFEIFQKPSTNK
>FUSION-ENST00000572915.6:83397-ENST00000582752.7:278462|229
FIQPLATK
>FUSION-ENST00000572915.6:83397-ENST00000582752.7:278462|739
RRNSTPAHESSLEGGCTLQSHR
>FUSION-ENST00000572915.6:83397-ENST00000582752.7:278462|624
MKQTGSLENSKQHHFVK
>FUSION-ENST00000674383.1:30835-ENST00000556037.1:72700|1353
KTLEVLFLP
>ENST00000370982.4|SNV-125828-G-T|5
TASTNNIAQARITVQQLR
>FUSION-ENST00000674383.1:30835-ENST00000556037.1:72700|1163
AVSQAMVTHVWLKINLFK
>ENST00000264230.5|SNV-880-C-T|1
AGLLLAPGHQGP
>FUSION-ENST00000572915.6:83397-ENST00000582752.7:278462|1018
NLAHCNLHLPDSSDPSTLAS
>FUSION-ENST00000569658.1:36990-ENST00000489665.1:36452|681
MKTMQLTS
>FUSION-ENST00000572915.6:83397-ENST00000582752.7:278462|865
MSDTMSICLPPLHSGPVNPSR
>FUSION-ENST00000674383.1:30835-ENST00000556037.1:72700|1406
TSCQVYVQR
>FUSION-ENST00000569658.1:36990-ENST00000489665.1:36452|944
HTCVYCGTIHNSK
>ENST00000547824.1|SNV-5808-A-G|3
SDPVWEGRDIPTR
>FUSION-ENST00000569658.1:36990-ENST00000489665.1:36452|2939
GSRCWPQPCMPPR
>FUSION-ENST00000569658.1:36990-ENST00000489665.1:36452|2542
HPRVFTLLQAQS
>FUSION-ENST00000569658.1:36990-ENST00000489665.1:36452|1223
LENLEEMDKFLDTYILPR
>FUSION-ENST00000569658.1:36990-ENST00000489665.1:36452|3174
GVSLYSCHPPAASPACTTWR
>FUSION-ENST00000569658.1:36990-ENST00000489665.1:36452|2458
MLFLDNSLSL
>FUSION-ENST00000569658.1:36990-ENST00000489665.1:36452|201
HIRASLTSTAPEPVK
>ENST00000566668.1|SNV-45849-G-T|6
CAFLMASLNNHSGK
>FUSION-ENST00000572915.6:83397-ENST00000582752.7:278462|1695
MYHLSFSFFWLVSSFRFQILWNLSR
>FUSION-ENST00000674383.1:30835-ENST00000556037.1:72700|1033
MHSMKGLYFIR
>FUSION-ENST00000569658.1:36990-ENST00000489665.1:36452|2963
ISCITPRLREIPWEPAVGLR
>FUSION-ENST00000572915.6:83397-ENST00000582752.7:278462|343
MHFSCYLVSYYRSVDHDACDG
>FUSION-ENST00000674383.1:30835-ENST00000556037.1:72700|1423
LSSPLVSYPYR
>FUSION-ENST00000569658.1:36990-ENST00000489665.1:36452|1470
LPMTFFTELEKTTLK
>FUSION-ENST00000569658.1:36990-ENST00000489665.1:36452|2593
VFFFNLGVNNLTYFSFIK
>FUSION-ENST00000674383.1:30835-ENST00000556037.1:72700|232
MLLHGKNSFLLR
>ENST00000514142.5|SNV-28912-A-G|6
CPPSRTCTGCSTTVGMSPHSLASR
>FUSION-ENST00000526915.5:759-ENST00000592782.5:9673|122
MKVAEER
>ENST00000225430.9|SNV-3845-G-A|3
QILMEHIHK
>FUSION-ENST00000569658.1:36990-ENST00000489665.1:36452|831
PEPATDRLCLAFKK
>ENST00000541354.5|SNV-442590-C-G|5
DWFKALHESGSQK
>ENST00000461872.6|SNV-242193-C-T|15
MEERFNMENLGESKQHIPEK
>FUSION-ENST00000572915.6:83397-ENST00000582752.7:278462|659
MRVISPILFL
>ENST00000392842.5|SNV-132569-A-G|3
NVDLNGITK
>FUSION-ENST00000674383.1:30835-ENST00000556037.1:72700|293
HRGEEEPND
>FUSION-ENST00000569658.1:36990-ENST00000489665.1:36452|2999
GLGPEHR
>FUSION-ENST00000569658.1:36990-ENST00000489665.1:36452|3322
FIFELSFLGR
>FUSION-ENST00000674383.1:30835-ENST00000556037.1:72700|221
MLLPRLAVLNDTYTILFLVAKVYVK
>FUSION-ENST00000572915.6:83397-ENST00000582752.7:278462|1715
PEKAYPFYQQVLSILFPPQKK
>ENST00000491455.5|SNV-49949-G-A|3
GPSTINPLVSCWR
>FUSION-ENST00000674383.1:30835-ENST00000556037.1:72700|550
FIYIRFSLNIICLKQS
>FUSION-ENST00000572915.6:83397-ENST00000582752.7:278462|1970
SLSNIARPRLYRK
>FUSION-ENST00000569658.1:36990-ENST00000489665.1:36452|2824
MAVLGPQVLR
>FUSION-ENST00000572915.6:83397-ENST00000582752.7:278462|1683
IIYLSPCLPLD
>FUSION-ENST00000572915.6:83397-ENST00000582752.7:278462|554
DLTHSWK
>FUSION-ENST00000674383.1:30835-ENST00000556037.1:72700|709
SIMRNYC
>FUSION-ENST00000569658.1:36990-ENST00000489665.1:36452|353
STHLIESISYTSGSRLWGSS
>FUSION-ENST00000569658.1:36990-ENST00000489665.1:36452|1841
PLIPLGNAYKFSVHR
>FUSION-ENST00000674383.1:30835-ENST00000556037.1:72700|1142
LCRNHLRHMFSGPPEGCVTGHGHSR
>FUSION-ENST00000569658.1:36990-ENST00000489665.1:36452|2232
MSGGGEESNLVSCQGGLISR
>FUSION-ENST00000674383.1:30835-ENST00000556037.1:72700|1297
SNHSKHK
>ENST00000239938.5|SNV-1977-C-T|4
YPNRPSKTPPHECPYACPVESCDRR
>FUSION-ENST00000674383.1:30835-ENST00000556037.1:72700|1415
NLFWELLLIYGKGC
>FUSION-ENST00000569658.1:36990-ENST00000489665.1:36452|945
MHTCVYCGTIHNSK
>FUSION-ENST00000674383.1:30835-ENST00000556037.1:72700|648
MEELAKYLVIFNL
>FUSION-ENST00000674383.1:30835-ENST00000556037.1:72700|218
LAVLNDTYTILFLVAKVYVK
>FUSION-ENST00000569658.1:36990-ENST00000489665.1:36452|1767
QSNYSELQEEVRTNGKEVK
>FUSION-ENST00000569658.1:36990-ENST00000489665.1:36452|2551
INIHRLPRAPPGQR
>FUSION-ENST00000674383.1:30835-ENST00000556037.1:72700|1478
CHSGIILYHTLFIFSFPGCLQLSPK
>ENST00000436577.3|INDEL-260389-G-GC|13
LGGTPAPARGK
>FUSION-ENST00000569658.1:36990-ENST00000489665.1:36452|3411
MPSEVARIHTPTSQPCYDEGVR
>FUSION-ENST00000569658.1:36990-ENST00000489665.1:36452|646
KREFFFAVTFHLEIIIDA
>FUSION-ENST00000569658.1:36990-ENST00000489665.1:36452|2289
MFNAGSLAPTPRFKFWLFFNFR
>FUSION-ENST00000572915.6:83397-ENST00000582752.7:278462|74
GISDQAPCYTNQGEER
>FUSION-ENST00000569658.1:36990-ENST00000489665.1:36452|3074
LSCLSLLSSWTTGVYLYTELTK
>FUSION-ENST00000674383.1:30835-ENST00000556037.1:72700|286
MDVIFNSSWDKGGIIANAGK
>FUSION-ENST00000572915.6:83397-ENST00000582752.7:278462|1736
SQLKGYIWER
>FUSION-ENST00000569658.1:36990-ENST00000489665.1:36452|1802
GQGGSKMAE
>FUSION-ENST00000569658.1:36990-ENST00000489665.1:36452|3293
MALRGSAAARPVQPPALSERGPSSR
>FUSION-ENST00000569658.1:36990-ENST00000489665.1:36452|2810
GEGRRMLPGSSDLCLK
>FUSION-ENST00000572915.6:83397-ENST00000582752.7:278462|1982
LLSNSWPQVIRPPQLPK
>FUSION-ENST00000526915.5:759-ENST00000592782.5:9673|96
SRVSVRVLGDSSGR
>FUSION-ENST00000569658.1:36990-ENST00000489665.1:36452|1593
YKEELAPFLLK
>FUSION-ENST00000674383.1:30835-ENST00000556037.1:72700|638
TFSTKTK
>FUSION-ENST00000674383.1:30835-ENST00000556037.1:72700|411
CEYVFGLGREGERR
>FUSION-ENST00000569658.1:36990-ENST00000489665.1:36452|1200
DYKSCCYK
>FUSION-ENST00000572915.6:83397-ENST00000582752.7:278462|796
MLIVKWTMKSR
>FUSION-ENST00000674383.1:30835-ENST00000556037.1:72700|1176
MLLERFFK
>FUSION-ENST00000569658.1:36990-ENST00000489665.1:36452|1801
MQKTGDFCISN
>FUSION-ENST00000572915.6:83397-ENST00000582752.7:278462|1893
MEILVLFLSSK
>FUSION-ENST00000569658.1:36990-ENST00000489665.1:36452|165
GDNHGRLTEPPCTALR
>FUSION-ENST00000674383.1:30835-ENST00000556037.1:72700|334
MLPSLVKVRTYLSFTQD
>FUSION-ENST00000567004.1:770-ENST00000567761.1:8997|13
AMRIQGDRDR
>FUSION-ENST00000572915.6:83397-ENST00000582752.7:278462|958
MSVKIAIKNLNYCSHCSIK
>FUSION-ENST00000569658.1:36990-ENST00000489665.1:36452|3312
SGVYFKK
>FUSION-ENST00000572915.6:83397-ENST00000582752.7:278462|881
MPILLSVFAFEKSSSRK
>FUSION-ENST00000569658.1:36990-ENST00000489665.1:36452|1041
SQDTLLPPNCR
>FUSION-ENST00000569658.1:36990-ENST00000489665.1:36452|3397
KPKLIVR
>FUSION-ENST00000569658.1:36990-ENST00000489665.1:36452|547
CLENLLLGDESLPNSKPTG
>FUSION-ENST00000569658.1:36990-ENST00000489665.1:36452|1635
MGDFNTPLSTLDR
>FUSION-ENST00000569658.1:36990-ENST00000489665.1:36452|3336
ASWSGLSR
>FUSION-ENST00000569658.1:36990-ENST00000489665.1:36452|2862
LQHTSERKPKGENNLLEPA
>ENST00000341594.9|SNV-242193-C-T|3
FNMENLGESK
>FUSION-ENST00000572915.6:83397-ENST00000582752.7:278462|1555
FLDRAGSHSK
>FUSION-ENST00000674383.1:30835-ENST00000556037.1:72700|249
FNLILGSNSLPLLFKS
>FUSION-ENST00000569658.1:36990-ENST00000489665.1:36452|893
NVNRTDNLLRELR
>FUSION-ENST00000569658.1:36990-ENST00000489665.1:36452|1886
MRTPASTTTATSGAASGER
>FUSION-ENST00000569658.1:36990-ENST00000489665.1:36452|1047
LQVPALLRPIRELR
>FUSION-ENST00000569658.1:36990-ENST00000489665.1:36452|3036
SRCQAYHTEFPGDACAHR
>FUSION-ENST00000572915.6:83397-ENST00000582752.7:278462|339
MDGTITINVEINILGR
>FUSION-ENST00000569658.1:36990-ENST00000489665.1:36452|3136
EFRSCCPAWSAMV
>FUSION-ENST00000219689.11:633-ENST00000661789.1:13259|2
GLCDLYLVRTSYSSCD
>FUSION-ENST00000569658.1:36990-ENST00000489665.1:36452|2574
AVGSALSGSR
>FUSION-ENST00000674383.1:30835-ENST00000556037.1:72700|1148
MYLFDVSCLPKMYKTR
>FUSION-ENST00000674383.1:30835-ENST00000556037.1:72700|1115
MHRTALHNKEFSGPK
>FUSION-ENST00000569658.1:36990-ENST00000489665.1:36452|1132
GYSIRKR
>FUSION-ENST00000569658.1:36990-ENST00000489665.1:36452|2668
MLTCMCLGVYAAMPCFKNKK
>ENST00000525144.7|SNV-440551-C-A|1
KPFQLDLLFVCFFLFSQEMGLQKR
>FUSION-ENST00000569658.1:36990-ENST00000489665.1:36452|3067
SGSTGTK
>FUSION-ENST00000569658.1:36990-ENST00000489665.1:36452|1272
INKTDRPLAR
>ENST00000310864.11|SNV-64572-T-C|3
SRPAAAK
>FUSION-ENST00000674383.1:30835-ENST00000556037.1:72700|774
AQQGSTK
>FUSION-ENST00000572915.6:83397-ENST00000582752.7:278462|1564
VVTHLYFPHGLFDDNCSLPHA
>FUSION-ENST00000569658.1:36990-ENST00000489665.1:36452|783
MCVWFHALCHLSRFV
>FUSION-ENST00000674383.1:30835-ENST00000556037.1:72700|210
RVNNDLQNAVFMIVIYSFSLSR
>FUSION-ENST00000572915.6:83397-ENST00000582752.7:278462|1355
LSFCQLPST
>FUSION-ENST00000674383.1:30835-ENST00000556037.1:72700|1533
MESGVMRSQEIYIYIYISQNVSRK
>ENST00000285046.10|SNV-8241-C-T|5
FRGPKPSIAPKPR
>FUSION-ENST00000569658.1:36990-ENST00000489665.1:36452|3281
TRKNGGLFLNSASWVGR
>FUSION-ENST00000569658.1:36990-ENST00000489665.1:36452|774
MIMAHCKLSSQAQMILLPQPPK
>FUSION-ENST00000674383.1:30835-ENST00000556037.1:72700|564
HMEYHQFGKLV
>FUSION-ENST00000569658.1:36990-ENST00000489665.1:36452|2463
SGLLRFR
>FUSION-ENST00000569658.1:36990-ENST00000489665.1:36452|1563
DTDWQIG
>ENST00000464066.5|MNV-136429-TTCCACTCAC-T|3
PFEGEEAALQITRNK
>FUSION-ENST00000572915.6:83397-ENST00000582752.7:278462|1817
MCNYYLFNK
>FUSION-ENST00000572915.6:83397-ENST00000582752.7:278462|86
KTSEAGLWMAHSEMGQPLIIAMT
>ENST00000555554.1|SNV-80324-T-A|4
MASAKYPTNQK
>FUSION-ENST00000674383.1:30835-ENST00000556037.1:72700|343
MLNIIFSTSVL
>FUSION-ENST00000569658.1:36990-ENST00000489665.1:36452|1888
SQLDCLLAFYFLGKFTAEFQPL
>FUSION-ENST00000674383.1:30835-ENST00000556037.1:72700|629
HSISLSSIWKCSMYLR
>FUSION-ENST00000569658.1:36990-ENST00000489665.1:36452|1253
EKNQIDAIKNDK
>FUSION-ENST00000572915.6:83397-ENST00000582752.7:278462|4
HGPLLKGK
>FUSION-ENST00000674383.1:30835-ENST00000556037.1:72700|1457
LTLFKFGK
>FUSION-ENST00000674383.1:30835-ENST00000556037.1:72700|156
LFLTAAGIKVVLSLMLERWPQTSI
>FUSION-ENST00000572915.6:83397-ENST00000582752.7:278462|1042
EQEDQLSRLTDSW
>FUSION-ENST00000569658.1:36990-ENST00000489665.1:36452|2078
WEKDTRSACCR
>FUSION-ENST00000674383.1:30835-ENST00000556037.1:72700|561
MEYHQFGKLV
>FUSION-ENST00000569658.1:36990-ENST00000489665.1:36452|3138
LSTPIFFFFEMEFRSCCPAWSAMV
>FUSION-ENST00000569658.1:36990-ENST00000489665.1:36452|2296
GRECPCVF
>FUSION-ENST00000569658.1:36990-ENST00000489665.1:36452|243
AAQARLPAALPP
>FUSION-ENST00000674383.1:30835-ENST00000556037.1:72700|827
VTGIKGMCHCNQIIFCIFSR
>FUSION-ENST00000569658.1:36990-ENST00000489665.1:36452|3391
MSLGKLTHAF
>FUSION-ENST00000569658.1:36990-ENST00000489665.1:36452|2828
GCPGPAAPDGHSCARGR
>FUSION-ENST00000569658.1:36990-ENST00000489665.1:36452|2405
DVIPSKHWNHFWR
>ENST00000370185.7|SNV-42537-A-T|4
SNSQPRIMQVIAMSKQQGVLQCSPK
>FUSION-ENST00000674383.1:30835-ENST00000556037.1:72700|1611
MRGITELGYSFSFLLDK
>FUSION-ENST00000569658.1:36990-ENST00000489665.1:36452|2859
MGNSNTEK
>ENST00000356056.10|INDEL-158621-T-TT|5
AFFQSHGCFQGSWEK
>FUSION-ENST00000569658.1:36990-ENST00000489665.1:36452|2268
MASLLLPGPIIDTI
>FUSION-ENST00000572915.6:83397-ENST00000582752.7:278462|756
LAAGAEPSR
>FUSION-ENST00000569658.1:36990-ENST00000489665.1:36452|171
RMGDNHGR
>FUSION-ENST00000572915.6:83397-ENST00000582752.7:278462|100
MHVTKASR
>FUSION-ENST00000569658.1:36990-ENST00000489665.1:36452|2486
MMSFRFSCRMVSFTAWNTK
>FUSION-ENST00000674383.1:30835-ENST00000556037.1:72700|1132
HMFSGPPEGCVTGHGHSRLAQNK
>FUSION-ENST00000569658.1:36990-ENST00000489665.1:36452|307
WSVQPPTSPPSTTA
>FUSION-ENST00000569658.1:36990-ENST00000489665.1:36452|2280
MQAPLMGDSLSRHEGWPTPGHAASK
>FUSION-ENST00000569658.1:36990-ENST00000489665.1:36452|157
ATTPCSQSRLLAMPR
>FUSION-ENST00000572915.6:83397-ENST00000582752.7:278462|813
DDLGHLVEVGSK
>FUSION-ENST00000572915.6:83397-ENST00000582752.7:278462|1582
ANHILQGSRR
>FUSION-ENST00000674383.1:30835-ENST00000556037.1:72700|730
MQSQLLLFKTGQLNVNEIF
>ENST00000508591.5|SNV-6928-T-A|4
GIEKLYEWQHTCLTLNSEQER
>FUSION-ENST00000569658.1:36990-ENST00000489665.1:36452|957
MLVVPATQQGELR
>FUSION-ENST00000674383.1:30835-ENST00000556037.1:72700|352
SGYKNVR
>FUSION-ENST00000569658.1:36990-ENST00000489665.1:36452|2543
GPETTPRAPPGALFLL
>FUSION-ENST00000572915.6:83397-ENST00000582752.7:278462|1423
EAKVGVLLEPRSLRPA
>FUSION-ENST00000674383.1:30835-ENST00000556037.1:72700|1329
MIITKWKK
>ENST00000370419.6|SNV-371468-C-T|1
STTLIVPEQQRTTHHRSR
>ENST00000647079.1|SNV-38830-T-C|2
LAGTTGREGGFSAFNQLK
>ENST00000644225.1|SNV-38830-T-C|5
VDSVLLISLKWLVSPLWMGR
>FUSION-ENST00000569658.1:36990-ENST00000489665.1:36452|3260
ALARLTR
>FUSION-ENST00000569658.1:36990-ENST00000489665.1:36452|161
KQAPSTAAPALLPPGR
>FUSION-ENST00000572915.6:83397-ENST00000582752.7:278462|1049
TKDYYSNA
>FUSION-ENST00000674383.1:30835-ENST00000556037.1:72700|684
MKLMHFKQNH
>FUSION-ENST00000569658.1:36990-ENST00000489665.1:36452|2808
MLPGSSDLCLK
>FUSION-ENST00000572915.6:83397-ENST00000582752.7:278462|571
QQTQVLTAAMK
>FUSION-ENST00000569658.1:36990-ENST00000489665.1:36452|1187
MIDWIKK
>FUSION-ENST00000569658.1:36990-ENST00000489665.1:36452|2562
CFKQLPCYANHSAAVANSAAK
>FUSION-ENST00000674383.1:30835-ENST00000556037.1:72700|370
WLVPIIPALWEVK
>FUSION-ENST00000674383.1:30835-ENST00000556037.1:72700|176
HSASVKLQPK
>FUSION-ENST00000336278.8:73132-ENST00000574181.1:76707|4
GGHESRAR
>FUSION-ENST00000572915.6:83397-ENST00000582752.7:278462|1485
SIILSFLACGFQDKILKK
>ENST00000466600.1|SNV-65202-C-A|6
DETLGTAKFTVSSMK
>ENST00000649802.1|SNV-878-C-T|1
GWTPTPWLRRTSLSTR
>FUSION-ENST00000674383.1:30835-ENST00000556037.1:72700|901
RNQHNLQYFLLYILVA
>FUSION-ENST00000265854.11:296557-ENST00000535318.6:33277|1
ISVGHLGCWADHSGLRQ
>FUSION-ENST00000674383.1:30835-ENST00000556037.1:72700|282
GGIIANAGK
>FUSION-ENST00000336278.8:73132-ENST00000574181.1:76707|7
RPVEGRGSRGGHESR
>FUSION-ENST00000674383.1:30835-ENST00000556037.1:72700|169
INRIRWK
>FUSION-ENST00000572915.6:83397-ENST00000582752.7:278462|2031
TKPEGEVKVFCQK
>FUSION-ENST00000569658.1:36990-ENST00000489665.1:36452|2946
SYDHTTALQPGPQSK
>FUSION-ENST00000569658.1:36990-ENST00000489665.1:36452|2764
ETPGSHISGPSLPGAAVQIK
>FUSION-ENST00000569658.1:36990-ENST00000489665.1:36452|1327
QEITKIR
>ENST00000061240.7|SNV-182012-G-T|1
AVFAANFFKEEDECAKPDRGGCEQR
>FUSION-ENST00000569658.1:36990-ENST00000489665.1:36452|2072
SELRQHRQAGTAAASPVTSVSAHSK
>FUSION-ENST00000572915.6:83397-ENST00000582752.7:278462|110
GKIPAICVLISPPGNSDAL
>FUSION-ENST00000569658.1:36990-ENST00000489665.1:36452|1397
FFETNENK
>FUSION-ENST00000674383.1:30835-ENST00000556037.1:72700|365
KEAVHILCSFLMGLFFSCK
>ENST00000366830.2|SNV-23513-C-A|2
GPSSSPCVATWPSPWETSSPAGTL
>FUSION-ENST00000569658.1:36990-ENST00000489665.1:36452|3065
MRRMLQNPLPHTFFCLK
>FUSION-ENST00000572915.6:83397-ENST00000582752.7:278462|346
AVHSLLNLSIKIDSFL
>FUSION-ENST00000674383.1:30835-ENST00000556037.1:72700|676
VMTSRICLR
>FUSION-ENST00000575975.5:1804-ENST00000624829.4:315808|57
ETPCANLK
>FUSION-ENST00000569658.1:36990-ENST00000489665.1:36452|2973
MPVIPALQEG
>FUSION-ENST00000572915.6:83397-ENST00000582752.7:278462|64
MDLLIITYNNKCETEATGK
>FUSION-ENST00000674383.1:30835-ENST00000556037.1:72700|1453
FGKIFHV
>ENST00000381920.8|SNV-13511-C-A|1
GALLLEDYILFRQDLFR
>FUSION-ENST00000572915.6:83397-ENST00000582752.7:278462|1319
GKKIMTFTNSVDFFFHK
>FUSION-ENST00000569658.1:36990-ENST00000489665.1:36452|169
RMGDNHGRLTEPPCTALR
>FUSION-ENST00000289968.11:1804-ENST00000624829.4:315808|2
DQRGTGPGAAPR
>FUSION-ENST00000569658.1:36990-ENST00000489665.1:36452|127
MAEFEIFQKPSTNKEENQK
>FUSION-ENST00000569658.1:36990-ENST00000489665.1:36452|2770
TGHEPGTWR
>FUSION-ENST00000569658.1:36990-ENST00000489665.1:36452|1385
AVCRGKFIALNAHK
>FUSION-ENST00000674383.1:30835-ENST00000556037.1:72700|516
MPSHNLFLLTTFL
>FUSION-ENST00000674383.1:30835-ENST00000556037.1:72700|597
MLNVPESVK
>FUSION-ENST00000569658.1:36990-ENST00000489665.1:36452|3110
MCLLNSISNSLHLRR
>FUSION-ENST00000674383.1:30835-ENST00000556037.1:72700|1354
MKTLEVLFLP
>FUSION-ENST00000569658.1:36990-ENST00000489665.1:36452|1199
DYKSCCYKDTCTR
>FUSION-ENST00000569658.1:36990-ENST00000489665.1:36452|103
HLSFALFLCKL
>FUSION-ENST00000572915.6:83397-ENST00000582752.7:278462|1901
YILVLLLFSIFFIFLNTK
>FUSION-ENST00000572915.6:83397-ENST00000582752.7:278462|1494
MTQLVMGSRK
>FUSION-ENST00000572915.6:83397-ENST00000582752.7:278462|1562
LLHRREVGIGVSR
>FUSION-ENST00000569658.1:36990-ENST00000489665.1:36452|2865
MLQHTSERKPK
>FUSION-ENST00000569658.1:36990-ENST00000489665.1:36452|1614
IDHLIVGSKALLSKCK
>FUSION-ENST00000569658.1:36990-ENST00000489665.1:36452|1434
LHIYNYLIFDKPDRNKQWGK
>ENST00000393923.7|SNV-237285-G-C|1
SHVETAGHNIDTSYHVSITEKTCR
>FUSION-ENST00000572915.6:83397-ENST00000582752.7:278462|909
FPTVSSQK
>FUSION-ENST00000569658.1:36990-ENST00000489665.1:36452|2470
TFSVSMAVVKWWKSGLLR
>FUSION-ENST00000569658.1:36990-ENST00000489665.1:36452|3275
MRQIQIVTGVEQTR
>FUSION-ENST00000569658.1:36990-ENST00000489665.1:36452|1061
MVLVPKQTHRPMEQNR
>FUSION-ENST00000572915.6:83397-ENST00000582752.7:278462|1914
KPVTRLPQFIPWLCHLFAA
>FUSION-ENST00000674383.1:30835-ENST00000556037.1:72700|1449
MGAVSPILFL
>FUSION-ENST00000569658.1:36990-ENST00000489665.1:36452|921
NQTPHVLTHR
>FUSION-ENST00000572915.6:83397-ENST00000582752.7:278462|1291
RLDPPIK
>FUSION-ENST00000569658.1:36990-ENST00000489665.1:36452|2927
FRSAFPTASGQRLK
>FUSION-ENST00000569658.1:36990-ENST00000489665.1:36452|2671
LTCMCLGVYAAMPCFK
>FUSION-ENST00000569658.1:36990-ENST00000489665.1:36452|614
SLGSAHTVASVSSLPLFTAGR
>FUSION-ENST00000569658.1:36990-ENST00000489665.1:36452|1881
TPASTTTATSGAASGERR
>FUSION-ENST00000569658.1:36990-ENST00000489665.1:36452|2308
VRAVAFR
>FUSION-ENST00000572915.6:83397-ENST00000582752.7:278462|1878
IFYCDKMILLKYFFNEK
>FUSION-ENST00000572915.6:83397-ENST00000582752.7:278462|1433
MAWSQLTATSISQVQAIILLQPPK
>FUSION-ENST00000674383.1:30835-ENST00000556037.1:72700|186
RETPGRGGAK
>FUSION-ENST00000522841.6:617-ENST00000550637.1:2367|1
LQGSCRGRECFL
>FUSION-ENST00000674383.1:30835-ENST00000556037.1:72700|640
KQMQPHY
>FUSION-ENST00000569658.1:36990-ENST00000489665.1:36452|2972
PVIPALQEG
>FUSION-ENST00000569658.1:36990-ENST00000489665.1:36452|453
GELWMPRLLTQAHWEIITSVPF
>ENST00000389394.8|SNV-279890-G-T|2
VTDSWYQRCLR
>ENST00000402136.5|SNV-35255-G-A|3
EPHIEQITR
>FUSION-ENST00000674383.1:30835-ENST00000556037.1:72700|264
RSQKQSLLVSHPWHVSIG
>ENST00000587569.5|INDEL-18985-G-GCG|15
RASATEGGPAGPGALAAGGGHPPR
>FUSION-ENST00000572915.6:83397-ENST00000582752.7:278462|1357
MGVSLHKLSFCQLPST
>FUSION-ENST00000572915.6:83397-ENST00000582752.7:278462|429
DLNYMSLLIANFLPPLQPVGR
>FUSION-ENST00000572915.6:83397-ENST00000582752.7:278462|1035
IWFSDVFLLLGKDLVHVFTSHSY
>FUSION-ENST00000572915.6:83397-ENST00000582752.7:278462|128
VAHLCYSSRVLFIIR
>FUSION-ENST00000526915.5:759-ENST00000592782.5:9673|134
MSEPGKGTDAGK
>FUSION-ENST00000569658.1:36990-ENST00000489665.1:36452|2879
ALCASLHPPTPPTR
>FUSION-ENST00000674383.1:30835-ENST00000556037.1:72700|1341
MSDVQLLSNPK
>FUSION-ENST00000674383.1:30835-ENST00000556037.1:72700|70
MSYGFLI
>FUSION-ENST00000674383.1:30835-ENST00000556037.1:72700|831
LLGSTDSHASASRVTGIK
>ENST00000240922.8|SNV-24411-T-C|2
SGFEIIETKK
>FUSION-ENST00000572915.6:83397-ENST00000582752.7:278462|795
LIVKWTMKSR
>FUSION-ENST00000575975.5:1804-ENST00000624829.4:315808|43
NSLQAHDNFLFYR
>FUSION-ENST00000674383.1:30835-ENST00000556037.1:72700|520
ILPPQPPWYLGLR
>ENST00000521835.1|SNV-75318-C-A|4
TQRGLHLEPEGPGQAPAEGAPR
>ENST00000436577.3|INDEL-260389-G-GC|12
LGGTPAPARGKWEVGSSEGDQAAGR
>FUSION-ENST00000572915.6:83397-ENST00000582752.7:278462|2017
MQFSIYFLK
>FUSION-ENST00000569658.1:36990-ENST00000489665.1:36452|432
DLLHLVRTERLLSQ
>FUSION-ENST00000569658.1:36990-ENST00000489665.1:36452|2316
VIWAKAVSSPPH
>ENST00000265351.12|SNV-2442-G-C|1
FSEEFKEKCPICVPCGLR
>FUSION-ENST00000674383.1:30835-ENST00000556037.1:72700|461
TSSSIHVPAK
>FUSION-ENST00000569658.1:36990-ENST00000489665.1:36452|2201
ENACGRN
>FUSION-ENST00000674383.1:30835-ENST00000556037.1:72700|1480
SQRAEGRACSK
>FUSION-ENST00000572915.6:83397-ENST00000582752.7:278462|1552
AGSHSKVSLPIGRQYANLNYK
>ENST00000429027.6|SNV-228676-G-C|3
DNPFTTTQTR
>FUSION-ENST00000569658.1:36990-ENST00000489665.1:36452|3141
MLSTPIFFFFEMEFR
>FUSION-ENST00000572915.6:83397-ENST00000582752.7:278462|1957
RPCLEINK
>FUSION-ENST00000572915.6:83397-ENST00000582752.7:278462|167
ALLFGGQLC
>FUSION-ENST00000569658.1:36990-ENST00000489665.1:36452|3292
ALRGSAAARPVQPPALSERGPSSR
>FUSION-ENST00000674383.1:30835-ENST00000556037.1:72700|448
MPPRLAKFLYFCVCVWR
>FUSION-ENST00000569658.1:36990-ENST00000489665.1:36452|1897
IAPLHSGLGNRVR
>FUSION-ENST00000569658.1:36990-ENST00000489665.1:36452|2907
HLHGSCTTCEWCRNYM
>FUSION-ENST00000569658.1:36990-ENST00000489665.1:36452|1008
KQTTPSKSGQR
>FUSION-ENST00000572915.6:83397-ENST00000582752.7:278462|1037
AVNRIWFSDVFLLLGK
>FUSION-ENST00000569658.1:36990-ENST00000489665.1:36452|696
MITPLHSSPSNR
>FUSION-ENST00000569658.1:36990-ENST00000489665.1:36452|1031
MGKGFPI
>FUSION-ENST00000572915.6:83397-ENST00000582752.7:278462|1330
MISKIEYIL
>FUSION-ENST00000569658.1:36990-ENST00000489665.1:36452|90
DCCWTHTIPPNPDTVWRFPLSSLR
>ENST00000438568.6|SNV-18247-C-T|2
VAGLVSDLDADSGLTLSRR
>FUSION-ENST00000572915.6:83397-ENST00000582752.7:278462|1389
MVLLYHISFHLCFYLHSYMYIK
>FUSION-ENST00000572915.6:83397-ENST00000582752.7:278462|193
TFVAMDKRK
>FUSION-ENST00000569658.1:36990-ENST00000489665.1:36452|2629
SQLAVASSSWAQTILLPQPPK
>FUSION-ENST00000569658.1:36990-ENST00000489665.1:36452|707
MRPASSWYPHR
>FUSION-ENST00000674383.1:30835-ENST00000556037.1:72700|1634
VLDSSLFRTSRTVDS
>ENST00000541354.5|SNV-442590-C-G|1
ALHESGSQKKK
>ENST00000466600.1|SNV-65202-C-A|8
DETLGTAK
>FUSION-ENST00000569658.1:36990-ENST00000489665.1:36452|2069
LPLHRPLLASR
>FUSION-ENST00000569658.1:36990-ENST00000489665.1:36452|3016
LGGAAQSTR
>FUSION-ENST00000569658.1:36990-ENST00000489665.1:36452|3374
AASPPYGCGCRDGTGK
>FUSION-ENST00000569658.1:36990-ENST00000489665.1:36452|2732
ISSLPLNHQR
>FUSION-ENST00000569658.1:36990-ENST00000489665.1:36452|1996
MNLWIFICQR
>FUSION-ENST00000569658.1:36990-ENST00000489665.1:36452|1911
MLINFLYTGDAHLPLDLFSGM
>FUSION-ENST00000569658.1:36990-ENST00000489665.1:36452|789
RIHNVHQK
>ENST00000528718.6|SNV-10017-C-T|1
TGVFLASAFFHEYLVSVPL
>FUSION-ENST00000569658.1:36990-ENST00000489665.1:36452|3019
WCWRCSDRLGGAAQSTR
>FUSION-ENST00000569658.1:36990-ENST00000489665.1:36452|1387
TPKAMATK
>FUSION-ENST00000572915.6:83397-ENST00000582752.7:278462|180
MRDSLLVGTQSHVHYHI
>FUSION-ENST00000674383.1:30835-ENST00000556037.1:72700|688
YAFYVTNYLSMICNLNYLF
>FUSION-ENST00000674383.1:30835-ENST00000556037.1:72700|1618
MHILVGF
>ENST00000262304.9|SNV-44783-G-A|1
TWHKEGRWR
>FUSION-ENST00000569658.1:36990-ENST00000489665.1:36452|1701
DFVTTRPALKELLKEVLNMER
>FUSION-ENST00000674383.1:30835-ENST00000556037.1:72700|927
MYIINIFLSLCR
>FUSION-ENST00000572915.6:83397-ENST00000582752.7:278462|1338
KKLTLLFNFLLCSAIS
>FUSION-ENST00000569658.1:36990-ENST00000489665.1:36452|2812
HQTDTAARGEGR
>FUSION-ENST00000572915.6:83397-ENST00000582752.7:278462|112
LHGYLNQRLRGK
>FUSION-ENST00000572915.6:83397-ENST00000582752.7:278462|1812
CNYYLFNKYISNEVKSSSFC
>FUSION-ENST00000569658.1:36990-ENST00000489665.1:36452|2162
MCGSHWGVRGK
>FUSION-ENST00000572915.6:83397-ENST00000582752.7:278462|1339
MKKLTLLFNFLLCSAIS
>FUSION-ENST00000569658.1:36990-ENST00000489665.1:36452|2813
HQTDTAAR
>FUSION-ENST00000572915.6:83397-ENST00000582752.7:278462|1547
QYANLNYKSYLK
>FUSION-ENST00000572915.6:83397-ENST00000582752.7:278462|1017
MTYLKLK
>FUSION-ENST00000674383.1:30835-ENST00000556037.1:72700|755
KCLFAHF
>FUSION-ENST00000575975.5:1804-ENST00000624829.4:315808|24
FQGTVYK
>FUSION-ENST00000572915.6:83397-ENST00000582752.7:278462|77
WLLEPACLSTK
>FUSION-ENST00000569658.1:36990-ENST00000489665.1:36452|708
MTSLSNT
>FUSION-ENST00000569658.1:36990-ENST00000489665.1:36452|2533
LSKGTGGAAVWR
>FUSION-ENST00000569658.1:36990-ENST00000489665.1:36452|2220
WRADAGEF
>FUSION-ENST00000569658.1:36990-ENST00000489665.1:36452|2695
MPRDAEEQVMVEA
>FUSION-ENST00000569658.1:36990-ENST00000489665.1:36452|619
PPRLANFIFCRDGILLCCPGWS
>FUSION-ENST00000569658.1:36990-ENST00000489665.1:36452|496
MVAHIYNPTSSRPAWAIE
>FUSION-ENST00000674383.1:30835-ENST00000556037.1:72700|1112
TALHNKEFSGPKCR
>ENST00000371717.8|SNV-12610-C-T|2
DGRLPRTYWLFR
>FUSION-ENST00000569658.1:36990-ENST00000489665.1:36452|1814
STSDWCT
>FUSION-ENST00000569658.1:36990-ENST00000489665.1:36452|99
ILTQNTK
>FUSION-ENST00000674383.1:30835-ENST00000556037.1:72700|481
MVAQSLNPLTTWLVLLSGQPSF
>FUSION-ENST00000674383.1:30835-ENST00000556037.1:72700|824
GMCHCNQIIFCIFSR
>FUSION-ENST00000674383.1:30835-ENST00000556037.1:72700|100
MNHFLTITFNF
>FUSION-ENST00000569658.1:36990-ENST00000489665.1:36452|204
APRHIRASLTSTAPEPVK
>ENST00000267163.5|SNV-173009-G-C|1
INQMLCNSDRVLKR
>FUSION-ENST00000572915.6:83397-ENST00000582752.7:278462|218
MLCYNYKL
>FUSION-ENST00000572915.6:83397-ENST00000582752.7:278462|1795
MLGRRGDISTLR
>FUSION-ENST00000575975.5:1804-ENST00000624829.4:315808|22
FQGTVYKHMIISCSTEK
>ENST00000411534.1|SNV-2244-T-C|7
MHTLLAATKDSLATDPPVVNRPK
>FUSION-ENST00000572915.6:83397-ENST00000582752.7:278462|1221
GGEEENDCFVETPNSEPHR
>FUSION-ENST00000572915.6:83397-ENST00000582752.7:278462|948
MGGQYRK
>FUSION-ENST00000674383.1:30835-ENST00000556037.1:72700|506
HGICQSR
>FUSION-ENST00000572915.6:83397-ENST00000582752.7:278462|870
MILSFLRPPQPCRTVSQLK
>ENST00000541669.6|SNV-2978-G-A|3
ITSRKDYSVSANSR
>FUSION-ENST00000569658.1:36990-ENST00000489665.1:36452|2019
MNTLFPVFGR
>FUSION-ENST00000569658.1:36990-ENST00000489665.1:36452|2994
MITPLHSSLGHR
>ENST00000587569.5|INDEL-18985-G-GCG|5
GLQEGHHR
>FUSION-ENST00000572915.6:83397-ENST00000582752.7:278462|42
YNRIMNP
>FUSION-ENST00000569658.1:36990-ENST00000489665.1:36452|2944
SYDHTTALQPGPQSKTLYLK
>FUSION-ENST00000674383.1:30835-ENST00000556037.1:72700|398
MTAVEEER
>FUSION-ENST00000572915.6:83397-ENST00000582752.7:278462|836
TQLIFCIF
>FUSION-ENST00000569658.1:36990-ENST00000489665.1:36452|2908
MHLHGSCTTCEWCRNYM
>FUSION-ENST00000569658.1:36990-ENST00000489665.1:36452|3303
VQSNSSPLQCSRDDEANPNSHR
>FUSION-ENST00000572915.6:83397-ENST00000582752.7:278462|534
WYEFSFHSHGK
>ENST00000356056.10|INDEL-158498-A-AA|2
HCSSSEKQQECIYLWDDWN
>FUSION-ENST00000572915.6:83397-ENST00000582752.7:278462|1783
TPYLWQVVSASIHLTACLALVFSF
>FUSION-ENST00000674383.1:30835-ENST00000556037.1:72700|356
MHSLQKFSPIQ
>FUSION-ENST00000569658.1:36990-ENST00000489665.1:36452|2796
SNTTPHK
>FUSION-ENST00000572915.6:83397-ENST00000582752.7:278462|125
MLPRHPEDK
>FUSION-ENST00000674383.1:30835-ENST00000556037.1:72700|563
MEYHQFGK
>FUSION-ENST00000569658.1:36990-ENST00000489665.1:36452|3313
MSGVYFKK
>FUSION-ENST00000569658.1:36990-ENST00000489665.1:36452|1879
KDKSIHLG
>FUSION-ENST00000569658.1:36990-ENST00000489665.1:36452|3210
AQLFLKIQSK
>FUSION-ENST00000569658.1:36990-ENST00000489665.1:36452|1302
EIETQKTLQK
>FUSION-ENST00000674383.1:30835-ENST00000556037.1:72700|1463
MYNLKFSFTKQK
>FUSION-ENST00000572915.6:83397-ENST00000582752.7:278462|1891
MEILVLFLSSKTSSDISPLSK
>FUSION-ENST00000572915.6:83397-ENST00000582752.7:278462|1906
MVLVCCFSIWPFC
>ENST00000503890.5|SNV-38522-G-C|1
LHFIRDEPLDSLASPIRWK
>FUSION-ENST00000572915.6:83397-ENST00000582752.7:278462|557
MLYYFSSSPPNSHSL
>FUSION-ENST00000674383.1:30835-ENST00000556037.1:72700|1118
MRGNCQL
>FUSION-ENST00000569658.1:36990-ENST00000489665.1:36452|1523
MIVYYLENPIISAQNLLK
>FUSION-ENST00000674383.1:30835-ENST00000556037.1:72700|1644
IFLLSAWRTNVPTLVLFCK
>ENST00000449528.5|INDEL-260389-G-GC|5
RHSSPSSPNK
>FUSION-ENST00000674383.1:30835-ENST00000556037.1:72700|449
MPPRLAK
>FUSION-ENST00000674383.1:30835-ENST00000556037.1:72700|856
MQSWLTATSASRVQVILLPQPLE
>FUSION-ENST00000569658.1:36990-ENST00000489665.1:36452|2793
MPILQPR
>FUSION-ENST00000572915.6:83397-ENST00000582752.7:278462|1010
YFLVINYSRLK
>FUSION-ENST00000572915.6:83397-ENST00000582752.7:278462|1918
CGMSVLACAL
>ENST00000508326.5|SNV-18512-T-C|6
MFIFWGNFVIVMELSQFLLKIN
>FUSION-ENST00000569658.1:36990-ENST00000489665.1:36452|1282
TISVDAEKAFDKIQQPSC
>FUSION-ENST00000572915.6:83397-ENST00000582752.7:278462|1232
TVLWKPPTQNRTDALQFHLCMVAK
>FUSION-ENST00000572915.6:83397-ENST00000582752.7:278462|619
MYSFCTNK
>FUSION-ENST00000528766.5:759-ENST00000592782.5:9673|81
MAESRLRAPDLGTPHVVGR
>FUSION-ENST00000569658.1:36990-ENST00000489665.1:36452|2464
WWKSGLLRFR
>ENST00000615845.4|MNV-39425-GC-G|1
GKRWLETF
>ENST00000381801.5|MNV-38607-AA-A|4
ELLHSVHPESPNLKLPCVLK
>FUSION-ENST00000674383.1:30835-ENST00000556037.1:72700|1130
FSGPPEGCVTGHGHSR
>FUSION-ENST00000572915.6:83397-ENST00000582752.7:278462|1612
TTALCHMLRFSLFDYIFLLLFR
>FUSION-ENST00000569658.1:36990-ENST00000489665.1:36452|928
NHHCQQTIARTKNQTPHVLTHR
>FUSION-ENST00000572915.6:83397-ENST00000582752.7:278462|1730
SRRPALR
>FUSION-ENST00000674383.1:30835-ENST00000556037.1:72700|35
PEKLGKR
>FUSION-ENST00000674383.1:30835-ENST00000556037.1:72700|955
LQETSLDVSVSMEHILLVTV
>FUSION-ENST00000572915.6:83397-ENST00000582752.7:278462|1701
MSCHPLK
>FUSION-ENST00000569658.1:36990-ENST00000489665.1:36452|1367
SFCTAKETTISMNR
>FUSION-ENST00000569658.1:36990-ENST00000489665.1:36452|405
MNSASTSELEKG
>FUSION-ENST00000569658.1:36990-ENST00000489665.1:36452|1959
MESRPVAQAECSGAILAHR
>FUSION-ENST00000572915.6:83397-ENST00000582752.7:278462|85
GDLNPGR
>FUSION-ENST00000569658.1:36990-ENST00000489665.1:36452|3064
RRMLQNPLPHTFFCLK
>FUSION-ENST00000674383.1:30835-ENST00000556037.1:72700|675
VMTSRICLRFICVWLQMTK
>FUSION-ENST00000572915.6:83397-ENST00000582752.7:278462|1999
AIVLATQEAEAR
>FUSION-ENST00000674383.1:30835-ENST00000556037.1:72700|916
PEIESQPET
>ENST00000508591.5|SNV-6928-T-A|2
LYEWQHTCLTLNSEQER
>FUSION-ENST00000572915.6:83397-ENST00000582752.7:278462|337
VWWLTLVIPALWEAEVGGSR
>FUSION-ENST00000674383.1:30835-ENST00000556037.1:72700|661
LDCNEIDAF
>FUSION-ENST00000572915.6:83397-ENST00000582752.7:278462|712
ASEGAIPK
>FUSION-ENST00000572915.6:83397-ENST00000582752.7:278462|1638
MKKVPLK
>FUSION-ENST00000569658.1:36990-ENST00000489665.1:36452|2785
RLFQYGALNTANNLPPSSRGFWR
>ENST00000356056.10|INDEL-158498-A-AA|1
QQECIYLWDDWN
>FUSION-ENST00000572915.6:83397-ENST00000582752.7:278462|838
LECSGVILAHCK
>FUSION-ENST00000569658.1:36990-ENST00000489665.1:36452|385
MTSSYVVWPLK
>FUSION-ENST00000572915.6:83397-ENST00000582752.7:278462|271
ERESAIF
>ENST00000466600.1|SNV-65202-C-A|4
DETLGTAKFTVSSMKVGEK
>FUSION-ENST00000674383.1:30835-ENST00000556037.1:72700|1159
VTHVWLKINLFK
>FUSION-ENST00000674383.1:30835-ENST00000556037.1:72700|1339
MSDVQLLSNPKDLLPSLCSEN
>FUSION-ENST00000569658.1:36990-ENST00000489665.1:36452|2650
GSLVAWVGLK
>FUSION-ENST00000674383.1:30835-ENST00000556037.1:72700|982
MPFFLTVCYLYHQK
>FUSION-ENST00000564034.6:7772-ENST00000378912.6:8574|3
KWSFIQGRR
>FUSION-ENST00000569658.1:36990-ENST00000489665.1:36452|3221
MSVTDPQAGAMPKEGKGPR
>FUSION-ENST00000572915.6:83397-ENST00000582752.7:278462|1003
SNIADESIGINSVFFPHR
>FUSION-ENST00000572915.6:83397-ENST00000582752.7:278462|918
TGTQETKSPGASMFGALVHCHNH
>FUSION-ENST00000569658.1:36990-ENST00000489665.1:36452|1227
EYYQHLYANK
>FUSION-ENST00000569658.1:36990-ENST00000489665.1:36452|2550
LPRAPPGQR
>FUSION-ENST00000572915.6:83397-ENST00000582752.7:278462|1111
ADMPDIGLIPLQPWLR
>FUSION-ENST00000674383.1:30835-ENST00000556037.1:72700|1358
IRLFLGDVRIFHNPCK
>FUSION-ENST00000572915.6:83397-ENST00000582752.7:278462|2054
MGILLKN
>FUSION-ENST00000569658.1:36990-ENST00000489665.1:36452|1782
ERSSSPATEQSWMDNDFDELRK
>ENST00000649586.2|SNV-40677-C-A|1
AMVRNPK
>FUSION-ENST00000572915.6:83397-ENST00000582752.7:278462|1295
MKEESPKK
>ENST00000563542.5|INDEL-158621-T-TT|1
LDMMIQRHVQF
>FUSION-ENST00000569658.1:36990-ENST00000489665.1:36452|1148
MQKRPLTK
>FUSION-ENST00000569658.1:36990-ENST00000489665.1:36452|149
GTGWARR
>FUSION-ENST00000674158.1:30835-ENST00000556037.1:72700|4
IYLKGFYEGFGQLFIQNIK
>FUSION-ENST00000569658.1:36990-ENST00000489665.1:36452|2754
MHLTEKWHYQIWKGCMCVR
>ENST00000486478.5|SNV-83033-C-T|2
IDQALCRFR
>FUSION-ENST00000572915.6:83397-ENST00000582752.7:278462|775
LTLAMQRDWWHFGPALEIYGTLNLR
>FUSION-ENST00000569658.1:36990-ENST00000489665.1:36452|1260
KCSSSLAIR
>ENST00000355285.10|SNV-17134-G-A|2
GGTEADYQLHNVQVICHTEAVAKK
>FUSION-ENST00000674383.1:30835-ENST00000556037.1:72700|1042
YRHCTFFSILKLGIFTVNK
>FUSION-ENST00000572915.6:83397-ENST00000582752.7:278462|1570
GNMKDVASGQDLEI
>FUSION-ENST00000674383.1:30835-ENST00000556037.1:72700|552
FIYIRFSLNIICLK
>FUSION-ENST00000569658.1:36990-ENST00000489665.1:36452|3400
NLILFPLFLPK
>FUSION-ENST00000572915.6:83397-ENST00000582752.7:278462|1560
REVGIGVSRR
>FUSION-ENST00000674383.1:30835-ENST00000556037.1:72700|393
TAVEEERKYR
>FUSION-ENST00000569658.1:36990-ENST00000489665.1:36452|804
WTDGNRSER
>FUSION-ENST00000572915.6:83397-ENST00000582752.7:278462|466
MESIAQLTK
>FUSION-ENST00000572915.6:83397-ENST00000582752.7:278462|1388
VLLYHISFHLCFYLHSYMYIK
>FUSION-ENST00000674383.1:30835-ENST00000556037.1:72700|1165
RAVSQAMVTHVWLKINLFK
>FUSION-ENST00000569658.1:36990-ENST00000489665.1:36452|908
MAHVYICNKPARCAHVP
>FUSION-ENST00000569658.1:36990-ENST00000489665.1:36452|3191
NRRLFFFFFPPI
>FUSION-ENST00000575975.5:1804-ENST00000624829.4:315808|42
NSLQAHDNFLFYREGK
>FUSION-ENST00000674383.1:30835-ENST00000556037.1:72700|866
MVIVFLIV
>FUSION-ENST00000572915.6:83397-ENST00000582752.7:278462|1609
MLRFSLFDYIFLLLFR
>FUSION-ENST00000569658.1:36990-ENST00000489665.1:36452|1006
QTTPSKSGQRT
>FUSION-ENST00000569658.1:36990-ENST00000489665.1:36452|3421
MLSVLLCVR
>FUSION-ENST00000572915.6:83397-ENST00000582752.7:278462|995
ALFHSFLLK
>FUSION-ENST00000572915.6:83397-ENST00000582752.7:278462|1008
YFLVINYSRLKILVISNQI
>ENST00000615845.4|MNV-39425-GC-G|2
CTPGVRGKR
>ENST00000583111.5|SNV-2051-T-C|5
IKISFRASYR
>FUSION-ENST00000569658.1:36990-ENST00000489665.1:36452|1561
LVQHMQINKCNPVYK
>FUSION-ENST00000569658.1:36990-ENST00000489665.1:36452|1992
MNLWIFICQRQRW
>FUSION-ENST00000674383.1:30835-ENST00000556037.1:72700|795
MICPPHLPKCWDYLDYFLNNK
>FUSION-ENST00000569658.1:36990-ENST00000489665.1:36452|573
WERGQVHQPARFR
>FUSION-ENST00000572915.6:83397-ENST00000582752.7:278462|1386
YIKTILALNYLK
>FUSION-ENST00000569658.1:36990-ENST00000489665.1:36452|2472
TFSVSMAVVK
>FUSION-ENST00000572915.6:83397-ENST00000582752.7:278462|1669
AYLGSFSHVPPK
>ENST00000566668.1|SNV-45849-G-T|4
MASLNNHSGK
>FUSION-ENST00000572915.6:83397-ENST00000582752.7:278462|472
MSSPSTHMESIAQLTK
>FUSION-ENST00000569658.1:36990-ENST00000489665.1:36452|28
LEQESSLGRRGR
>ENST00000640506.1|SNV-8241-C-T|2
GPKPSIAPKPR
>FUSION-ENST00000569658.1:36990-ENST00000489665.1:36452|1190
CPTMIDWIK
>FUSION-ENST00000674383.1:30835-ENST00000556037.1:72700|1057
QKSLSETPCRMQNCVTQSLLLR
>FUSION-ENST00000520073.5:3761-ENST00000551981.5:10390|3
ERVWAAHR
>ENST00000508326.5|SNV-18512-T-C|4
MELSQFLLK
>FUSION-ENST00000569658.1:36990-ENST00000489665.1:36452|2188
MWEASVRPVGQPPSR
>FUSION-ENST00000674158.1:30835-ENST00000556037.1:72700|5
EKIYLKGFYEGFGQLFIQNIK
>FUSION-ENST00000572915.6:83397-ENST00000582752.7:278462|1782
MSLLEARPHACMNPAVWCANVSR
>FUSION-ENST00000393547.6:232-ENST00000592782.5:9673|75
GALLSQLK
>FUSION-ENST00000674383.1:30835-ENST00000556037.1:72700|1655
WREAHYLVR
>FUSION-ENST00000572915.6:83397-ENST00000582752.7:278462|936
SDKLIYCFPKNTK
>FUSION-ENST00000572915.6:83397-ENST00000582752.7:278462|1852
YYFYRFSGEIFYLLLCCR
>FUSION-ENST00000572915.6:83397-ENST00000582752.7:278462|580
FSITACELITYPGPKSNYVTQIIKT
>FUSION-ENST00000674383.1:30835-ENST00000556037.1:72700|17
MFLVKLEAF
>FUSION-ENST00000569658.1:36990-ENST00000489665.1:36452|3339
VLPLLCSFLK
>FUSION-ENST00000674383.1:30835-ENST00000556037.1:72700|547
FSLNIICLK
>ENST00000282869.11|SNV-27692-A-G|3
RIHTEEKPCKCEECGK
>FUSION-ENST00000569658.1:36990-ENST00000489665.1:36452|480
YTLQNFK
>FUSION-ENST00000674383.1:30835-ENST00000556037.1:72700|718
MLKFYPR
>FUSION-ENST00000674383.1:30835-ENST00000556037.1:72700|682
LMHFKQNH
>FUSION-ENST00000569658.1:36990-ENST00000489665.1:36452|216
KPGLVQETK
>FUSION-ENST00000569658.1:36990-ENST00000489665.1:36452|1264
DIYAAKRHMK
>FUSION-ENST00000674383.1:30835-ENST00000556037.1:72700|122
KKSVGYGFLPFAFR
>FUSION-ENST00000572915.6:83397-ENST00000582752.7:278462|965
MISIYFSCSHICRLRWLYSR
>ENST00000541354.5|SNV-442590-C-G|4
DWFKALHESGSQKK
>FUSION-ENST00000569658.1:36990-ENST00000489665.1:36452|3093
KTSVCFGGWRGSLFF
>FUSION-ENST00000674383.1:30835-ENST00000556037.1:72700|213
MFVPLGRINNTKR
>FUSION-ENST00000569658.1:36990-ENST00000489665.1:36452|1034
QANAENRSLPGTEDDARACN
>FUSION-ENST00000569658.1:36990-ENST00000489665.1:36452|1935
INFCCLTHPVRVFCYGSLSR
>ENST00000546587.1|INDEL-124378-A-AA|5
NENSDLKQWALIYLLSSLLSK
>ENST00000587569.5|INDEL-18985-G-GCG|6
DGEGHVPIRGLQEGHHR
>FUSION-ENST00000569658.1:36990-ENST00000489665.1:36452|2212
EKGGQHLLSLSLPPLSQTD
>FUSION-ENST00000569658.1:36990-ENST00000489665.1:36452|1110
IQSQKEKK
>FUSION-ENST00000572915.6:83397-ENST00000582752.7:278462|993
ALFHSFLLKYLMSS
>FUSION-ENST00000569658.1:36990-ENST00000489665.1:36452|674
MCLLVIVSL
>FUSION-ENST00000569658.1:36990-ENST00000489665.1:36452|1244
NQIDAIKNDKGDIITNPTEIQTTIR
>FUSION-ENST00000572915.6:83397-ENST00000582752.7:278462|1301
KIIRQSGAAVEV
>FUSION-ENST00000572915.6:83397-ENST00000582752.7:278462|1416
EGVSFHCVGQAGLKLLTKHSYS
>FUSION-ENST00000572915.6:83397-ENST00000582752.7:278462|1036
IWFSDVFLLLGK
>FUSION-ENST00000572915.6:83397-ENST00000582752.7:278462|1240
RRMTVLWK
>FUSION-ENST00000674383.1:30835-ENST00000556037.1:72700|912
NWSFCLHLNGKQLT
>ENST00000289968.11|SNV-47287-G-C|4
QLARFVLDWDSVRAR
>FUSION-ENST00000572915.6:83397-ENST00000582752.7:278462|311
WCHFTVVFRPENTQK
>ENST00000553077.5|SNV-98583-A-T|3
MARGNKASLNVLLIHQF
>FUSION-ENST00000569658.1:36990-ENST00000489665.1:36452|1651
TDFKPTKIKR
>FUSION-ENST00000572915.6:83397-ENST00000582752.7:278462|1343
MSPLYIK
>FUSION-ENST00000674383.1:30835-ENST00000556037.1:72700|706
MAEGREYGLTYYNVQHSVPYIPVT
>FUSION-ENST00000569658.1:36990-ENST00000489665.1:36452|198
KAPWAGEAGTSALRSPLSGLHGWQR
>FUSION-ENST00000569658.1:36990-ENST00000489665.1:36452|1587
EGILPNSFYEASIILIPKPGRDTTK
>FUSION-ENST00000572915.6:83397-ENST00000582752.7:278462|2030
TKPEGEVKVFCQKNSLH
>ENST00000282369.7|SNV-49927-C-T|4
VGVASSDKLQEWLCSPR
>FUSION-ENST00000572915.6:83397-ENST00000582752.7:278462|1767
ILGMQLTRVR
>FUSION-ENST00000569658.1:36990-ENST00000489665.1:36452|2109
CPHEINR
>FUSION-ENST00000674383.1:30835-ENST00000556037.1:72700|163
ETILDNTVKPCLY
>FUSION-ENST00000569658.1:36990-ENST00000489665.1:36452|1570
QTQQHIKKLIHHDQVGLHPWDAR
>FUSION-ENST00000569658.1:36990-ENST00000489665.1:36452|32
LCFSCRLEQESSLGR
>FUSION-ENST00000674383.1:30835-ENST00000556037.1:72700|287
DVIFNSSWDK
>FUSION-ENST00000569658.1:36990-ENST00000489665.1:36452|1667
RSTKLIDR
>FUSION-ENST00000674383.1:30835-ENST00000556037.1:72700|632
MHSISLSSIWK
>FUSION-ENST00000569658.1:36990-ENST00000489665.1:36452|2147
MQENLSVTLGHLA
>FUSION-ENST00000569658.1:36990-ENST00000489665.1:36452|1388
DTTYQNLWDTFKAVCRGK
>FUSION-ENST00000569658.1:36990-ENST00000489665.1:36452|1054
QTHRPMEQNRALR
>ENST00000265854.11|MNV-163980-AGAGGA-A|14
ARQQLQEELRQVSGQLLEEEAR
>FUSION-ENST00000572915.6:83397-ENST00000582752.7:278462|1471
YISTHILYIYMYISTHILYIYVYK
>FUSION-ENST00000674383.1:30835-ENST00000556037.1:72700|1264
ILQLEMNREGGEKNK
>FUSION-ENST00000572915.6:83397-ENST00000582752.7:278462|887
QTITTNRTISCHITLP
>FUSION-ENST00000572915.6:83397-ENST00000582752.7:278462|1094
ILDLILK
>ENST00000361924.6|SNV-82631-G-C|1
ENQINSMKADIESLVTEKEALQK
>FUSION-ENST00000569658.1:36990-ENST00000489665.1:36452|2535
ESGEQARLSK
>FUSION-ENST00000674383.1:30835-ENST00000556037.1:72700|1537
ELEYTYLRRR
>FUSION-ENST00000572915.6:83397-ENST00000582752.7:278462|367
ISQTTAP
>FUSION-ENST00000674383.1:30835-ENST00000556037.1:72700|1548
HLKQCFAHILTVNIM
>FUSION-ENST00000674383.1:30835-ENST00000556037.1:72700|1077
EHPSTNIFRYFL
>FUSION-ENST00000572915.6:83397-ENST00000582752.7:278462|1424
EAKVGVLLEPR
>FUSION-ENST00000569658.1:36990-ENST00000489665.1:36452|303
SRDYTIALSPGPQSKTLSQNK
>FUSION-ENST00000569658.1:36990-ENST00000489665.1:36452|1467
TFFTELEK
>FUSION-ENST00000572915.6:83397-ENST00000582752.7:278462|1896
IMEILVLFLSSK
>FUSION-ENST00000674383.1:30835-ENST00000556037.1:72700|589
IVSLSGVRPSLR
>FUSION-ENST00000569658.1:36990-ENST00000489665.1:36452|2647
MSHCARPSSFIFK
>FUSION-ENST00000569658.1:36990-ENST00000489665.1:36452|1555
CNPVYKQNQR
>FUSION-ENST00000572915.6:83397-ENST00000582752.7:278462|503
GGQSSPTLTPKMVRIHLFWLDVQR
>FUSION-ENST00000336278.8:73132-ENST00000574181.1:76707|18
GEYTERWAQAEGR
>FUSION-ENST00000572915.6:83397-ENST00000582752.7:278462|1670
MAYLGSFSHVPPK
>FUSION-ENST00000674383.1:30835-ENST00000556037.1:72700|189
HWPSYCLATR
>FUSION-ENST00000569658.1:36990-ENST00000489665.1:36452|1600
ETEQPAPK
>FUSION-ENST00000569658.1:36990-ENST00000489665.1:36452|742
LNLLLCHK
>ENST00000479930.5|SNV-92822-C-T|3
MGNPKGSLLIFLNQALR
>FUSION-ENST00000674383.1:30835-ENST00000556037.1:72700|833
SSRFIHVIDYIRFSFLFK
>FUSION-ENST00000674383.1:30835-ENST00000556037.1:72700|1552
GIVIVIYLSGLL
>FUSION-ENST00000572915.6:83397-ENST00000582752.7:278462|458
SIKGASKPKLEK
>FUSION-ENST00000569658.1:36990-ENST00000489665.1:36452|1649
DKEGHYIMVK
>FUSION-ENST00000572915.6:83397-ENST00000582752.7:278462|240
MKWLYYLGVNYVELLCC
>FUSION-ENST00000569658.1:36990-ENST00000489665.1:36452|2932
RSPSSRGR
>FUSION-ENST00000569658.1:36990-ENST00000489665.1:36452|1654
NAGVAILVSDKTDFKPTKIK
>FUSION-ENST00000674383.1:30835-ENST00000556037.1:72700|677
NRVMTSRICLR
>FUSION-ENST00000569658.1:36990-ENST00000489665.1:36452|2523
TAASESVYSSASTVIEAR
>FUSION-ENST00000572915.6:83397-ENST00000582752.7:278462|2014
QFSIYFLKLIPDVIV
>ENST00000461872.6|SNV-242193-C-T|16
EERFNMENLGESK
>FUSION-ENST00000569658.1:36990-ENST00000489665.1:36452|1057
ENKLQVPALLRPIR
>FUSION-ENST00000572915.6:83397-ENST00000582752.7:278462|1636
VPLKGITTMGLII
>FUSION-ENST00000569658.1:36990-ENST00000489665.1:36452|603
WQGELMYGLIRPR
>ENST00000485120.1|SNV-43358-C-T|9
CGCRKHSTQTLPAPGSTR
>FUSION-ENST00000569658.1:36990-ENST00000489665.1:36452|645
REFFFAVTFHLEIIIDA
>FUSION-ENST00000572915.6:83397-ENST00000582752.7:278462|701
MWGWSPSAESPLGH
>FUSION-ENST00000674383.1:30835-ENST00000556037.1:72700|1493
APDDSCDLWSK
>FUSION-ENST00000569658.1:36990-ENST00000489665.1:36452|464
LRAPRPAEVL
>FUSION-ENST00000572915.6:83397-ENST00000582752.7:278462|321
ERNILTRNSHIYVVSFYSGLPS
>FUSION-ENST00000569658.1:36990-ENST00000489665.1:36452|320
PIIPALWEAEVDHLR
>FUSION-ENST00000674383.1:30835-ENST00000556037.1:72700|1126
LAQNKSLQIFYRV
>FUSION-ENST00000674383.1:30835-ENST00000556037.1:72700|442
FLYFCVCVWRWGFIMFSRLVLNSWA
>FUSION-ENST00000569658.1:36990-ENST00000489665.1:36452|1750
MELKTKA
>FUSION-ENST00000572915.6:83397-ENST00000582752.7:278462|622
QTGSLENSK
>FUSION-ENST00000569658.1:36990-ENST00000489665.1:36452|1356
IDTLTSQLK
>FUSION-ENST00000674383.1:30835-ENST00000556037.1:72700|1422
LSSPLVSYPYRFL
>FUSION-ENST00000572915.6:83397-ENST00000582752.7:278462|333
TILANMVKPR
>FUSION-ENST00000674383.1:30835-ENST00000556037.1:72700|215
MFVPLGRINNTK
>FUSION-ENST00000572915.6:83397-ENST00000582752.7:278462|1545
MAQLQPR
>FUSION-ENST00000572915.6:83397-ENST00000582752.7:278462|1279
CNLLHVCYGSSSISV
>FUSION-ENST00000674383.1:30835-ENST00000556037.1:72700|1136
FPPADCTLGIEWR
>FUSION-ENST00000569658.1:36990-ENST00000489665.1:36452|3358
WDWEGLEPQKRQSGS
>FUSION-ENST00000572915.6:83397-ENST00000582752.7:278462|1313
IMTFTNSVDFFFHKK
>ENST00000464066.5|MNV-136429-TTCCACTCAC-T|4
MPFEGEEAALQITRNK
>FUSION-ENST00000572915.6:83397-ENST00000582752.7:278462|173
MRHFDLSHYYKGK
>FUSION-ENST00000289968.11:1804-ENST00000624829.4:315808|8
AEGAGAGRLLRGPAALSWAAAPAR
>FUSION-ENST00000569658.1:36990-ENST00000489665.1:36452|3261
QWTLHHFFQHFLT
>FUSION-ENST00000674383.1:30835-ENST00000556037.1:72700|729
QSQLLLFKTGQLNVNEIF
>FUSION-ENST00000572915.6:83397-ENST00000582752.7:278462|1888
MFAVGFGNYALEDEDILL
>FUSION-ENST00000674383.1:30835-ENST00000556037.1:72700|240
MTIHICYI
>FUSION-ENST00000569658.1:36990-ENST00000489665.1:36452|2720
MVLSGIPTPLSR
>ENST00000348261.11|SNV-61907-C-T|3
YCNYVFIIVFVFEAALK
>FUSION-ENST00000569658.1:36990-ENST00000489665.1:36452|1628
IKGISSPIPQK
>FUSION-ENST00000572915.6:83397-ENST00000582752.7:278462|1360
MVLKMGVSLHKLSFCQLPST
>FUSION-ENST00000569658.1:36990-ENST00000489665.1:36452|2068
LPLHRPLLASRTSFS
>FUSION-ENST00000569658.1:36990-ENST00000489665.1:36452|1991
NLWIFICQRQRW
>FUSION-ENST00000569658.1:36990-ENST00000489665.1:36452|1757
WITRITNAEKSLK
>ENST00000403305.6|MNV-6209-GGAG-G|5
HIMDIMKRDALPLQCSPTSSQR
>FUSION-ENST00000572915.6:83397-ENST00000582752.7:278462|1565
SQKVVTHLYFPHGLFDDNCSLPHA
>FUSION-ENST00000674383.1:30835-ENST00000556037.1:72700|1086
SKVPRLR
>FUSION-ENST00000674383.1:30835-ENST00000556037.1:72700|781
LFLKVLSS
>FUSION-ENST00000572915.6:83397-ENST00000582752.7:278462|1019
MNLAHCNLHLPDSSDPSTLAS
>FUSION-ENST00000674383.1:30835-ENST00000556037.1:72700|325
MTGSALSTQR
>FUSION-ENST00000674383.1:30835-ENST00000556037.1:72700|247
RANLRQK
>FUSION-ENST00000569658.1:36990-ENST00000489665.1:36452|3419
MTSLRRASPILVSQVSGASWS
>ENST00000348261.11|SNV-61907-C-T|1
YCNYVFIIVFVFEAALKLVAFGFRR
>FUSION-ENST00000674383.1:30835-ENST00000556037.1:72700|1390
SHWAWGIQCFYKENFKK
>FUSION-ENST00000569658.1:36990-ENST00000489665.1:36452|1695
ERSNWYQPLQ
>FUSION-ENST00000569658.1:36990-ENST00000489665.1:36452|2895
KALLQRQIGGVTFIWVK
>FUSION-ENST00000572915.6:83397-ENST00000582752.7:278462|178
MWIAICLLFSA
>FUSION-ENST00000572915.6:83397-ENST00000582752.7:278462|835
MWESLELPR
>FUSION-ENST00000674383.1:30835-ENST00000556037.1:72700|259
MDISLGASYRSHFNFFPK
>FUSION-ENST00000569658.1:36990-ENST00000489665.1:36452|613
IPWSERAAVYLTIYQSR
>FUSION-ENST00000569658.1:36990-ENST00000489665.1:36452|2139
MSGRPHLEKQPR
>ENST00000361132.9|SNV-71576-A-C|5
ELLARVCPLCIEQQQLDKPVLDK
>FUSION-ENST00000674383.1:30835-ENST00000556037.1:72700|1078
MEHPSTNIFRYFL
>ENST00000389131.8|SNV-115585-C-A|1
IHNNGQSDFRPKNGRHAWIWHDCHR
>FUSION-ENST00000569658.1:36990-ENST00000489665.1:36452|484
MMEHHFCDLVTLS
>FUSION-ENST00000569658.1:36990-ENST00000489665.1:36452|516
MEDSTLLFMLPKLI
>FUSION-ENST00000569658.1:36990-ENST00000489665.1:36452|156
ATTPCSQSRLLAMPRGTGWAR
>FUSION-ENST00000569658.1:36990-ENST00000489665.1:36452|3054
PVVPAIWEAEAGEWCEPGRWRLQ
>FUSION-ENST00000569658.1:36990-ENST00000489665.1:36452|2245
SPFKGSVLKTNYTTFYK
>ENST00000355527.8|SNV-17160-A-T|4
DLFRRTVGR
>FUSION-ENST00000569658.1:36990-ENST00000489665.1:36452|3107
RQGADGNLPTGLPR
>FUSION-ENST00000674383.1:30835-ENST00000556037.1:72700|1167
CIKPGCAVTTSGTCSQVLRR
>FUSION-ENST00000674383.1:30835-ENST00000556037.1:72700|1568
MEIKLNSCAVIR
>ENST00000370419.6|SNV-371468-C-T|5
ESKSTTLIVPEQQR
>FUSION-ENST00000569658.1:36990-ENST00000489665.1:36452|426
CSLDVWTK
>FUSION-ENST00000569658.1:36990-ENST00000489665.1:36452|1246
NQIDAIK
>FUSION-ENST00000572915.6:83397-ENST00000582752.7:278462|1631
GITTMGLII
>ENST00000399506.9|SNV-23519-T-C|3
NAGQTVTIIAQYKPEEYSRLEAK
>FUSION-ENST00000569658.1:36990-ENST00000489665.1:36452|3090
MSQHVSCVTLR
>FUSION-ENST00000572915.6:83397-ENST00000582752.7:278462|213
GLNAAMFFPRR
>FUSION-ENST00000569658.1:36990-ENST00000489665.1:36452|1454
SILSQKNKAGGITLPDFK
>FUSION-ENST00000569658.1:36990-ENST00000489665.1:36452|429
RRSHVAR
>FUSION-ENST00000674383.1:30835-ENST00000556037.1:72700|974
MLCKNSIRK
>FUSION-ENST00000569658.1:36990-ENST00000489665.1:36452|1623
GISSPIPQKYK
>FUSION-ENST00000569658.1:36990-ENST00000489665.1:36452|1736
GQVTHKGKPIR
>FUSION-ENST00000569658.1:36990-ENST00000489665.1:36452|3307
QFPRSVLGSPRVQSNSSPLQCSR
>FUSION-ENST00000569658.1:36990-ENST00000489665.1:36452|2561
CFKQLPCYANHSAAVANSAAKR
>FUSION-ENST00000674383.1:30835-ENST00000556037.1:72700|1122
TGFKHLISIC
>ENST00000220751.5|SNV-31644-A-T|1
TTPCSSALINPLSTAGNSER
>ENST00000570883.5|SNV-8533-G-C|6
TEEKSSLLMSCLVSVSWDPLCGKR
>FUSION-ENST00000572915.6:83397-ENST00000582752.7:278462|599
CCLNYVQPWVFWHS
>FUSION-ENST00000572915.6:83397-ENST00000582752.7:278462|1540
MCWSLWLDFRPNTSGPR
>FUSION-ENST00000572915.6:83397-ENST00000582752.7:278462|1984
MLARLLSNSWPQVIRPPQLPK
>FUSION-ENST00000569658.1:36990-ENST00000489665.1:36452|906
WKMNFAIETINK
>ENST00000437043.8|SNV-39768-A-T|2
MIISGTTAHFSSMDK
>FUSION-ENST00000336278.8:73132-ENST00000574181.1:76707|19
ASEGKGEYTERWAQAEGR
>ENST00000567095.1|INDEL-158621-T-TT|1
ETFTEKLV
>FUSION-ENST00000572915.6:83397-ENST00000582752.7:278462|793
SRFRWSQMELR
>FUSION-ENST00000569658.1:36990-ENST00000489665.1:36452|3172
MDDFDIQNK
>ENST00000379068.7|SNV-20663-C-T|1
ACNKDKR
>FUSION-ENST00000572915.6:83397-ENST00000582752.7:278462|122
LPRHPEDKR
>FUSION-ENST00000674383.1:30835-ENST00000556037.1:72700|75
KKIGEIGISLR
>FUSION-ENST00000674383.1:30835-ENST00000556037.1:72700|198
MKKLRPR
>FUSION-ENST00000674383.1:30835-ENST00000556037.1:72700|276
GREMRGHWVPK
>FUSION-ENST00000674383.1:30835-ENST00000556037.1:72700|1388
LRKEPQPPQSNECEGR
>FUSION-ENST00000674383.1:30835-ENST00000556037.1:72700|1321
TDIYCMLVR
>FUSION-ENST00000569658.1:36990-ENST00000489665.1:36452|895
CWFFKNVNRTDNLLR
>ENST00000644225.1|SNV-38830-T-C|2
WLVSPLWMGRWGK
>FUSION-ENST00000674383.1:30835-ENST00000556037.1:72700|1603
SRDVDNTVMTSQIL
>FUSION-ENST00000572915.6:83397-ENST00000582752.7:278462|2013
LIPDVIV
>FUSION-ENST00000674383.1:30835-ENST00000556037.1:72700|883
YVWKRLNYR
>FUSION-ENST00000572915.6:83397-ENST00000582752.7:278462|1881
MKIFYCDKMILLK
>FUSION-ENST00000572915.6:83397-ENST00000582752.7:278462|938
QKSDKLIYCFPK
>FUSION-ENST00000572915.6:83397-ENST00000582752.7:278462|1722
MPSVFQELRR
>FUSION-ENST00000569658.1:36990-ENST00000489665.1:36452|675
FVSMCLLVIVSL
>FUSION-ENST00000572915.6:83397-ENST00000582752.7:278462|440
MIHASLMNSK
>FUSION-ENST00000572915.6:83397-ENST00000582752.7:278462|1898
LFFYLAILLSYLIYYNSFF
>FUSION-ENST00000674383.1:30835-ENST00000556037.1:72700|733
TSSIQISV
>FUSION-ENST00000572915.6:83397-ENST00000582752.7:278462|2008
ILFINLW
>FUSION-ENST00000674383.1:30835-ENST00000556037.1:72700|609
LLKIVLFMKVHHP
>FUSION-ENST00000569658.1:36990-ENST00000489665.1:36452|3356
AVAVEMGLGR
>FUSION-ENST00000674383.1:30835-ENST00000556037.1:72700|262
QSLLVSHPWHVSIG
>FUSION-ENST00000569658.1:36990-ENST00000489665.1:36452|269
CRPMRLSAPVSEPHGQLRSFEK
>FUSION-ENST00000674383.1:30835-ENST00000556037.1:72700|621
VLKPCPVIK
>FUSION-ENST00000569658.1:36990-ENST00000489665.1:36452|2430
MFMDSTSRLVRLSSMR
>FUSION-ENST00000572915.6:83397-ENST00000582752.7:278462|1703
MGLNILPKTQS
>FUSION-ENST00000569658.1:36990-ENST00000489665.1:36452|2062
LTGCALKTAHVWVPLGSER
>FUSION-ENST00000569658.1:36990-ENST00000489665.1:36452|2877
ALCASLHPPTPPTRAR
>FUSION-ENST00000572915.6:83397-ENST00000582752.7:278462|1474
MYISIHIYYTYICI
>FUSION-ENST00000572915.6:83397-ENST00000582752.7:278462|1146
MGLFYKED
>FUSION-ENST00000572915.6:83397-ENST00000582752.7:278462|305
MPRPYYK
>FUSION-ENST00000569658.1:36990-ENST00000489665.1:36452|881
MEILELKHTTSEILK
>FUSION-ENST00000569658.1:36990-ENST00000489665.1:36452|121
SLVQIKK
>FUSION-ENST00000572915.6:83397-ENST00000582752.7:278462|1452
MYISTHIYYTYMYISTHILYIYVYK
>FUSION-ENST00000572915.6:83397-ENST00000582752.7:278462|723
GAKVQLRPWLQR
>FUSION-ENST00000674383.1:30835-ENST00000556037.1:72700|1379
FSELLKLIFTAC
>ENST00000370367.4|SNV-917-C-G|4
GSGKALGQDVATQKAETQR
>FUSION-ENST00000569658.1:36990-ENST00000489665.1:36452|447
NDRNTQF
>FUSION-ENST00000569658.1:36990-ENST00000489665.1:36452|1803
DTQNLIRGQGGSKMAE
>FUSION-ENST00000569658.1:36990-ENST00000489665.1:36452|2182
GCAKSPR
>FUSION-ENST00000572915.6:83397-ENST00000582752.7:278462|1026
HEWFVKIKGSK
>FUSION-ENST00000674383.1:30835-ENST00000556037.1:72700|397
TAVEEER
>FUSION-ENST00000674383.1:30835-ENST00000556037.1:72700|643
MLQYEQQKQM
>FUSION-ENST00000569658.1:36990-ENST00000489665.1:36452|960
MWRNRNTFTLLVGL
>FUSION-ENST00000572915.6:83397-ENST00000582752.7:278462|155
MINNNNYNNWESGT
>FUSION-ENST00000674383.1:30835-ENST00000556037.1:72700|654
NCCFLPNTSQLDFG
>FUSION-ENST00000572915.6:83397-ENST00000582752.7:278462|1468
MYISTHILYIYVYKYAYIIHICI
>FUSION-ENST00000569658.1:36990-ENST00000489665.1:36452|2219
MDYVMALK
>FUSION-ENST00000526915.5:759-ENST00000592782.5:9673|97
ELSLAVPRSRVSVR
>FUSION-ENST00000572915.6:83397-ENST00000582752.7:278462|1187
MWTVTKNRPK
>ENST00000342528.2|SNV-66245-C-T|2
MYWTAKVPTWGI
>FUSION-ENST00000569658.1:36990-ENST00000489665.1:36452|1222
MDKFLDTYILPR
>FUSION-ENST00000674383.1:30835-ENST00000556037.1:72700|790
CWDYLDYFLNNKK
>ENST00000477474.3|SNV-160228-C-T|2
SIVPSSPQPQRAQLAPHALHPSHPR
>FUSION-ENST00000674383.1:30835-ENST00000556037.1:72700|961
CHHTWLFFKIVCSNGSHSVAQAALK
>FUSION-ENST00000569658.1:36990-ENST00000489665.1:36452|2344
MPRSRGLTTTHGVCR
>FUSION-ENST00000674383.1:30835-ENST00000556037.1:72700|1601
MTSFEALPDNPS
>FUSION-ENST00000674383.1:30835-ENST00000556037.1:72700|533
VHTDSLRFDNTLEQLIELR
>FUSION-ENST00000674383.1:30835-ENST00000556037.1:72700|315
SAYDCTILELIH
>FUSION-ENST00000569658.1:36990-ENST00000489665.1:36452|2
NDLLCHGLGSQGLSAGLIR
>FUSION-ENST00000569658.1:36990-ENST00000489665.1:36452|2085
RRPPFCR
>FUSION-ENST00000569658.1:36990-ENST00000489665.1:36452|1731
LTADLLAETLQARR
>FUSION-ENST00000572915.6:83397-ENST00000582752.7:278462|1028
HEWFVKIK
>FUSION-ENST00000674383.1:30835-ENST00000556037.1:72700|558
CLSPVQPPILY
>FUSION-ENST00000569658.1:36990-ENST00000489665.1:36452|2102
GLSPASTVPRMCLSSHEQQK
>FUSION-ENST00000569658.1:36990-ENST00000489665.1:36452|2040
LTSSIIKKK
>FUSION-ENST00000572915.6:83397-ENST00000582752.7:278462|1398
VYSFLWLVMK
>ENST00000305632.11|SNV-7547-A-T|2
AFDLKGHSAAVHSFAFSNDSR
>FUSION-ENST00000569658.1:36990-ENST00000489665.1:36452|166
MGDNHGRLTEPPCTALRK
>FUSION-ENST00000569658.1:36990-ENST00000489665.1:36452|1510
RIKYLGIQLTR
>FUSION-ENST00000572915.6:83397-ENST00000582752.7:278462|266
GYYHIVEINPVFPLANCAELIK
>FUSION-ENST00000426654.6:3455-ENST00000325997.13:42469|5
LHPSQNFHRAGLLEEK
>FUSION-ENST00000572915.6:83397-ENST00000582752.7:278462|21
MCSRGRETTK
>FUSION-ENST00000569658.1:36990-ENST00000489665.1:36452|1331
IYNELKQIYKK
>FUSION-ENST00000572915.6:83397-ENST00000582752.7:278462|116
MLRLHGYLNQRLR
>FUSION-ENST00000393547.6:759-ENST00000592782.5:9673|76
APDLGTPHVVGRGALLSQLK
>ENST00000400959.7|SNV-4070-C-A|4
ISPDPRPSPGLARWAESYEDKCER
>FUSION-ENST00000572915.6:83397-ENST00000582752.7:278462|1733
GYIWEREVPNSRSR
>ENST00000443099.6|SNV-23815-G-T|4
EMPAVLVFKDETYFVYDVK
>FUSION-ENST00000572915.6:83397-ENST00000582752.7:278462|107
LEKATHSPEGLF
>FUSION-ENST00000569658.1:36990-ENST00000489665.1:36452|2567
SDCLKENKHSLTRPDYSGR
>FUSION-ENST00000674383.1:30835-ENST00000556037.1:72700|492
MILKIFPLQIYNAK
>FUSION-ENST00000674383.1:30835-ENST00000556037.1:72700|305
IPGFSVLLFKR
>FUSION-ENST00000674383.1:30835-ENST00000556037.1:72700|1191
ASEVPFYLK
>FUSION-ENST00000569658.1:36990-ENST00000489665.1:36452|1241
MRCHFTPVR
>FUSION-ENST00000572915.6:83397-ENST00000582752.7:278462|869
ILSFLRPPQPCRTVSQLK
>FUSION-ENST00000569658.1:36990-ENST00000489665.1:36452|1909
MVLLKWHL
>FUSION-ENST00000572915.6:83397-ENST00000582752.7:278462|933
LIYCFPKNTK
>FUSION-ENST00000674383.1:30835-ENST00000556037.1:72700|1251
NFNDSSNVALSCKR
>ENST00000267163.5|SNV-173009-G-C|3
INQMLCNSDR
>FUSION-ENST00000569658.1:36990-ENST00000489665.1:36452|649
SNSVFNSTK
>FUSION-ENST00000569658.1:36990-ENST00000489665.1:36452|2776
AGLSDLK
>FUSION-ENST00000572915.6:83397-ENST00000582752.7:278462|2048
CLHYLTSDDYCCQPILDLIR
>FUSION-ENST00000572915.6:83397-ENST00000582752.7:278462|1514
FEVVKTRGDWAPDR
>FUSION-ENST00000569658.1:36990-ENST00000489665.1:36452|442
SGGPFKRGALLLT
>ENST00000424459.7|SNV-72418-G-A|1
NLQLSGFPVVGNLPSQPVK
>FUSION-ENST00000569658.1:36990-ENST00000489665.1:36452|1527
EIKGIQLGK
>FUSION-ENST00000569658.1:36990-ENST00000489665.1:36452|1317
MQGWFNICK
>FUSION-ENST00000674383.1:30835-ENST00000556037.1:72700|85
NYTYVILTYLVNILLFMYFRPIYYP
>FUSION-ENST00000569658.1:36990-ENST00000489665.1:36452|650
HCKSNSVFNSTKK
>FUSION-ENST00000674383.1:30835-ENST00000556037.1:72700|1491
APDDSCDLWSKSKYVGK
>ENST00000268124.10|SNV-9205-A-G|3
LCPRLGDPAWTPGPSLLSLQMR
>FUSION-ENST00000674383.1:30835-ENST00000556037.1:72700|1241
TFTQLGQR
>ENST00000548462.5|SNV-13759-T-A|6
KAQAYQTGKDNSTNYYASQK
>ENST00000379068.7|SNV-20663-C-T|3
DGKACNK
>FUSION-ENST00000569658.1:36990-ENST00000489665.1:36452|2066
LGSVPACQCHR
>FUSION-ENST00000575975.5:1804-ENST00000624829.4:315808|52
KILLLPLEFSK
>FUSION-ENST00000569658.1:36990-ENST00000489665.1:36452|2229
MEMYRGK
>FUSION-ENST00000572915.6:83397-ENST00000582752.7:278462|1442
LYRCMFSHIFVNIGK
>FUSION-ENST00000569658.1:36990-ENST00000489665.1:36452|2503
MGEPSARGPGFCVFAVGLGSGWLR
>FUSION-ENST00000572915.6:83397-ENST00000582752.7:278462|1522
AARGQAR
>FUSION-ENST00000569658.1:36990-ENST00000489665.1:36452|1895
IAPLHSGLGNRVRHCLLK
>FUSION-ENST00000569658.1:36990-ENST00000489665.1:36452|2189
AQSPLNGCCGHTI
>FUSION-ENST00000674383.1:30835-ENST00000556037.1:72700|657
WLNVLFDISA
>FUSION-ENST00000569658.1:36990-ENST00000489665.1:36452|306
MSRDYTIALSPGPQSK
>FUSION-ENST00000569658.1:36990-ENST00000489665.1:36452|2131
GSVGKLPLNCK
>FUSION-ENST00000569658.1:36990-ENST00000489665.1:36452|1778
MDNDFDELR
>FUSION-ENST00000569658.1:36990-ENST00000489665.1:36452|1024
MYLWSSLIDKLGRVR
>FUSION-ENST00000572915.6:83397-ENST00000582752.7:278462|905
ENLEEKKNPLLFI
>FUSION-ENST00000569658.1:36990-ENST00000489665.1:36452|1152
MLNDELMGAAHQHGTCIHM
>FUSION-ENST00000569658.1:36990-ENST00000489665.1:36452|2986
MAVVQPVSGVEIICDLSTFYK
>ENST00000424459.7|SNV-72418-G-A|2
GNTKNLQLSGFPVVGNLPSQPVK
>FUSION-ENST00000674383.1:30835-ENST00000556037.1:72700|197
KLRPRNVWR
>FUSION-ENST00000569658.1:36990-ENST00000489665.1:36452|2825
AKDASREQ
>FUSION-ENST00000569658.1:36990-ENST00000489665.1:36452|1265
DIYAAKR
>FUSION-ENST00000569658.1:36990-ENST00000489665.1:36452|247
DVLSSHRPPLPGEGVEIEDTPNACR
>FUSION-ENST00000674383.1:30835-ENST00000556037.1:72700|1575
MVNVSSAALLTTK
>FUSION-ENST00000572915.6:83397-ENST00000582752.7:278462|1818
ILTYEFCGDTINQTKAVGAS
>FUSION-ENST00000572915.6:83397-ENST00000582752.7:278462|1317
KIMTFTNSVDFFFHKK
>FUSION-ENST00000569658.1:36990-ENST00000489665.1:36452|711
FNFPKRILYEIENLNSL
>FUSION-ENST00000572915.6:83397-ENST00000582752.7:278462|674
RLWTWTFELMLE
>FUSION-ENST00000572915.6:83397-ENST00000582752.7:278462|1181
WVTHREGK
>FUSION-ENST00000572915.6:83397-ENST00000582752.7:278462|52
RDSLGSFYYFILLK
>FUSION-ENST00000569658.1:36990-ENST00000489665.1:36452|659
STLHFLFLPYCIG
>FUSION-ENST00000569658.1:36990-ENST00000489665.1:36452|604
MWQGELMYGLIRPR
>FUSION-ENST00000569658.1:36990-ENST00000489665.1:36452|2197
KLTAWWVYKEALCLPR
>FUSION-ENST00000572915.6:83397-ENST00000582752.7:278462|1445
GFHFIVLAR
>FUSION-ENST00000569658.1:36990-ENST00000489665.1:36452|1846
MRPLIPLGNAYK
>FUSION-ENST00000572915.6:83397-ENST00000582752.7:278462|505
GGQSSPTLTPKMVR
>FUSION-ENST00000572915.6:83397-ENST00000582752.7:278462|444
VKTARIK
>FUSION-ENST00000569658.1:36990-ENST00000489665.1:36452|2580
RKSSSARPSASAR
>FUSION-ENST00000572915.6:83397-ENST00000582752.7:278462|264
LLRNLGFNSPMSK
>FUSION-ENST00000674383.1:30835-ENST00000556037.1:72700|610
MLLKIVLFMKVHHP
>FUSION-ENST00000569658.1:36990-ENST00000489665.1:36452|1745
MTTGYIMK
>FUSION-ENST00000572915.6:83397-ENST00000582752.7:278462|1983
LARLLSNSWPQVIRPPQLPK
>FUSION-ENST00000569658.1:36990-ENST00000489665.1:36452|1465
TFFTELEKTTLK
>FUSION-ENST00000674383.1:30835-ENST00000556037.1:72700|670
ICLRFICVWLQMTK
>FUSION-ENST00000569658.1:36990-ENST00000489665.1:36452|1411
TIKTLEENLGNTIQDIGMGK
>FUSION-ENST00000674383.1:30835-ENST00000556037.1:72700|1053
MQNCVTQSLLLRSYNLFCIFWK
>FUSION-ENST00000572915.6:83397-ENST00000582752.7:278462|1489
SIILSFLACGFQDK
>FUSION-ENST00000569658.1:36990-ENST00000489665.1:36452|2589
MCTQYSYEEQILF
>ENST00000359570.9|SNV-125916-G-A|2
SQEGENEEGNEGELVVK
>FUSION-ENST00000674383.1:30835-ENST00000556037.1:72700|612
MLLKIVLFMK
>FUSION-ENST00000569658.1:36990-ENST00000489665.1:36452|526
RVQKQAPTYMAN
>FUSION-ENST00000674383.1:30835-ENST00000556037.1:72700|1105
EQRLMRTFDLLSLPEVEN
>FUSION-ENST00000674383.1:30835-ENST00000556037.1:72700|1324
HVFRAPK
>FUSION-ENST00000674383.1:30835-ENST00000556037.1:72700|272
MCLFIQVECILLASSSNPK
>FUSION-ENST00000572915.6:83397-ENST00000582752.7:278462|1229
ESPLNEAISLSLSASPHFQHHSTQK
>FUSION-ENST00000572915.6:83397-ENST00000582752.7:278462|808
QGIKVWKI
>FUSION-ENST00000569658.1:36990-ENST00000489665.1:36452|3144
GFHHLGQAGLK
>FUSION-ENST00000569658.1:36990-ENST00000489665.1:36452|2476
VSFTAWNTKR
>FUSION-ENST00000569658.1:36990-ENST00000489665.1:36452|3325
NENPEEWRFIFELSFLGREANENR
>ENST00000525137.1|SNV-17160-A-T|3
TCSAARLGAASSGAGSPR
>FUSION-ENST00000569658.1:36990-ENST00000489665.1:36452|1276
SWFFEKINK
>FUSION-ENST00000572915.6:83397-ENST00000582752.7:278462|1584
VPRANHILQGSRR
>FUSION-ENST00000572915.6:83397-ENST00000582752.7:278462|1297
QSGAAVEV
>FUSION-ENST00000569658.1:36990-ENST00000489665.1:36452|3245
MTEPPLLSKGQHVFLESKTISR
>FUSION-ENST00000569658.1:36990-ENST00000489665.1:36452|572
GQVHQPAR
>ENST00000303059.3|SNV-49-A-G|2
AEMDKLSSGLDIYR
>FUSION-ENST00000569658.1:36990-ENST00000489665.1:36452|31
LCFSCRLEQESSLGRR
>FUSION-ENST00000569658.1:36990-ENST00000489665.1:36452|3032
CELVQMELRK
>FUSION-ENST00000569658.1:36990-ENST00000489665.1:36452|2145
QFSCLSLQSSWDYR
>FUSION-ENST00000572915.6:83397-ENST00000582752.7:278462|1802
CSATYAFKWLK
>FUSION-ENST00000569658.1:36990-ENST00000489665.1:36452|116
TRNFFLKPDAIQDD
>FUSION-ENST00000569658.1:36990-ENST00000489665.1:36452|1755
ITNAEKSLKDLMELK
>FUSION-ENST00000572915.6:83397-ENST00000582752.7:278462|468
MSSPSTHMESIAQLTKSIKGASKPK
>FUSION-ENST00000569658.1:36990-ENST00000489665.1:36452|1308
AELKEIETQKTLQK
>FUSION-ENST00000569658.1:36990-ENST00000489665.1:36452|1221
DKFLDTYILPR
>FUSION-ENST00000569658.1:36990-ENST00000489665.1:36452|485
VILSLFT
>FUSION-ENST00000572915.6:83397-ENST00000582752.7:278462|425
GISMMTHEVMPCIR
>FUSION-ENST00000572915.6:83397-ENST00000582752.7:278462|379
KSHLGCW
>FUSION-ENST00000569658.1:36990-ENST00000489665.1:36452|810
MRVRMER
>FUSION-ENST00000569658.1:36990-ENST00000489665.1:36452|3361
ADGCIPTIWLWLSRWDWEGLEPQKR
>FUSION-ENST00000572915.6:83397-ENST00000582752.7:278462|1535
TLWICLLAVLLK
>FUSION-ENST00000572915.6:83397-ENST00000582752.7:278462|1656
MVSPPPPPLEILK
>FUSION-ENST00000674383.1:30835-ENST00000556037.1:72700|526
KVLLLIITVLL
>FUSION-ENST00000572915.6:83397-ENST00000582752.7:278462|1467
YISTHILYIYVYKYAYIIHICI
>FUSION-ENST00000674383.1:30835-ENST00000556037.1:72700|987
GLILLPRLLSNSWAQVISCLCLPK
>FUSION-ENST00000674383.1:30835-ENST00000556037.1:72700|763
MCLLGICTSSLKKCLFAHF
>FUSION-ENST00000569658.1:36990-ENST00000489665.1:36452|1170
LETIIVSKLLQGQK
>FUSION-ENST00000569658.1:36990-ENST00000489665.1:36452|1141
FNNLHAKNSQQIR
>FUSION-ENST00000569658.1:36990-ENST00000489665.1:36452|1589
LFQSIEK
>FUSION-ENST00000289968.11:1804-ENST00000624829.4:315808|12
RAEGAGAGR
>FUSION-ENST00000674383.1:30835-ENST00000556037.1:72700|209
VNNDLQNAVFMIVIYSFSLSR
>FUSION-ENST00000674383.1:30835-ENST00000556037.1:72700|1584
HIKASGNLLK
>FUSION-ENST00000674383.1:30835-ENST00000556037.1:72700|619
VLKPCPVIKKFFHFLI
>FUSION-ENST00000336278.8:73132-ENST00000574181.1:76707|8
RPVEGRGSR
>FUSION-ENST00000569658.1:36990-ENST00000489665.1:36452|312
MVKHRLY
>FUSION-ENST00000569658.1:36990-ENST00000489665.1:36452|3187
GLYWMGR
>FUSION-ENST00000569658.1:36990-ENST00000489665.1:36452|2872
GCQGDRPGTRALHFHQQDQAR
>FUSION-ENST00000674383.1:30835-ENST00000556037.1:72700|1166
RAVSQAMVTHVWLK
>FUSION-ENST00000572915.6:83397-ENST00000582752.7:278462|57
MVHALDR
>ENST00000492432.5|INDEL-108515-A-AA|1
LFLISETQKNGFERAK
>FUSION-ENST00000569658.1:36990-ENST00000489665.1:36452|733
LSDQRIYI
>FUSION-ENST00000569658.1:36990-ENST00000489665.1:36452|1205
ILPEVQGGAGTIPSETIPINRK
>FUSION-ENST00000569658.1:36990-ENST00000489665.1:36452|2368
KTLMRQQGK
>FUSION-ENST00000575975.5:1804-ENST00000624829.4:315808|54
SLTLGLETNASLSSFATVEVLNKKR
>FUSION-ENST00000569658.1:36990-ENST00000489665.1:36452|2991
ITPLHSSLGHRARPYI
>FUSION-ENST00000569658.1:36990-ENST00000489665.1:36452|2235
AHLTHHSICITTWNAGK
>FUSION-ENST00000674383.1:30835-ENST00000556037.1:72700|1138
RFPPADCTLGIEWRK
>ENST00000366830.2|SNV-23513-C-A|5
EAGLQGDHHPLHVWLRGLLRGK
>FUSION-ENST00000572915.6:83397-ENST00000582752.7:278462|789
WSQMELRNLLGTGVK
>FUSION-ENST00000674383.1:30835-ENST00000556037.1:72700|298
TVGATAAACLKQSNESLCDRK
>FUSION-ENST00000569658.1:36990-ENST00000489665.1:36452|1079
MLYHTLLNNPQVKEVRLSGLTCK
>FUSION-ENST00000575975.5:1804-ENST00000624829.4:315808|58
METPCANLK
>FUSION-ENST00000572915.6:83397-ENST00000582752.7:278462|1932
SHLKSIPNFLCGK
>FUSION-ENST00000569658.1:36990-ENST00000489665.1:36452|1679
HRLANWIKSQDPSVCCIQETHLTCR
>FUSION-ENST00000674383.1:30835-ENST00000556037.1:72700|446
LAKFLYFCVCVWR
>ENST00000612503.1|SNV-637-G-T|1
INENFAAGMR
>FUSION-ENST00000674383.1:30835-ENST00000556037.1:72700|1516
AYGIRIYIFK
>FUSION-ENST00000674383.1:30835-ENST00000556037.1:72700|1572
VNVSSAALLTTKFTSESSH
>FUSION-ENST00000572915.6:83397-ENST00000582752.7:278462|217
LCYNYKL
>FUSION-ENST00000572915.6:83397-ENST00000582752.7:278462|445
LLKVKTAR
>FUSION-ENST00000569658.1:36990-ENST00000489665.1:36452|3233
MNGDVFCSALTLGRWWQPR
>FUSION-ENST00000569658.1:36990-ENST00000489665.1:36452|2660
MPCFKNK
>FUSION-ENST00000674383.1:30835-ENST00000556037.1:72700|950
MPLVKEK
>FUSION-ENST00000569658.1:36990-ENST00000489665.1:36452|414
GHQSEDCK
>FUSION-ENST00000569658.1:36990-ENST00000489665.1:36452|699
RKITDQLSP
>FUSION-ENST00000569658.1:36990-ENST00000489665.1:36452|2961
LREIPWEPAVGLRR
>FUSION-ENST00000674383.1:30835-ENST00000556037.1:72700|1304
AESEPTWPSLKR
>FUSION-ENST00000674383.1:30835-ENST00000556037.1:72700|82
MAPLHSSLGNR
>FUSION-ENST00000572915.6:83397-ENST00000582752.7:278462|972
HEWVPSK
>ENST00000536688.5|SNV-132569-A-G|7
MLEDWRNVDLNGITK
>FUSION-ENST00000572915.6:83397-ENST00000582752.7:278462|1959
MRPCLEINK
>ENST00000514142.5|SNV-28912-A-G|1
LHDSRNEPTQPRQSGSFR
>FUSION-ENST00000569658.1:36990-ENST00000489665.1:36452|865
FLEAENFPNLVK
>FUSION-ENST00000569658.1:36990-ENST00000489665.1:36452|182
EGAQLSCCFRVLVKVNPIMHPSFL
>FUSION-ENST00000572915.6:83397-ENST00000582752.7:278462|556
LYYFSSSPPNSHSL
>FUSION-ENST00000674383.1:30835-ENST00000556037.1:72700|191
MVQPRHWPSYCLATRR
>FUSION-ENST00000569658.1:36990-ENST00000489665.1:36452|1370
LKSFCTAK
>FUSION-ENST00000572915.6:83397-ENST00000582752.7:278462|1955
IFKNLAR
>FUSION-ENST00000674383.1:30835-ENST00000556037.1:72700|92
EMLQVGT
>FUSION-ENST00000572915.6:83397-ENST00000582752.7:278462|284
DHDTALQPGGQSETPSQK
>FUSION-ENST00000572915.6:83397-ENST00000582752.7:278462|412
THEVMPCIRRVK
>ENST00000258484.11|SNV-126368-G-A|3
LDQTNHSCENSELADLDK
>FUSION-ENST00000572915.6:83397-ENST00000582752.7:278462|1374
MPKSKHA
>FUSION-ENST00000569658.1:36990-ENST00000489665.1:36452|871
MNLIRDWG
>FUSION-ENST00000569658.1:36990-ENST00000489665.1:36452|263
LSAPVSEPHGQLRSFEK
>FUSION-ENST00000572915.6:83397-ENST00000582752.7:278462|272
MERESAIF
>FUSION-ENST00000572915.6:83397-ENST00000582752.7:278462|1428
VTSWKQWLTSVIPALREAK
>ENST00000401392.5|SNV-177754-A-T|1
WIPELSPEEINVIQIKTDVRR
>FUSION-ENST00000569658.1:36990-ENST00000489665.1:36452|454
GELWMPR
>FUSION-ENST00000569658.1:36990-ENST00000489665.1:36452|538
DLAAIFTGIVSNLCINQGR
>FUSION-ENST00000674383.1:30835-ENST00000556037.1:72700|873
QSHVCLKVCICVPTPVP
>FUSION-ENST00000674383.1:30835-ENST00000556037.1:72700|474
NYILLGIGLLGQIVFLSLGL
>ENST00000443099.6|SNV-23815-G-T|2
DETYFVYDVKFQIFNSCK
>FUSION-ENST00000569658.1:36990-ENST00000489665.1:36452|1961
DLPVLDLSLER
>FUSION-ENST00000569658.1:36990-ENST00000489665.1:36452|2752
WHYQIWK
>FUSION-ENST00000572915.6:83397-ENST00000582752.7:278462|1449
MYISIHIYIYIFFFFLR
>FUSION-ENST00000569658.1:36990-ENST00000489665.1:36452|330
TKKSWNGQHRPPELSLPHLPNS
>FUSION-ENST00000569658.1:36990-ENST00000489665.1:36452|2539
IRLRESGEQAR
>FUSION-ENST00000569658.1:36990-ENST00000489665.1:36452|3246
TEPPLLSKGQHVFLESK
>FUSION-ENST00000569658.1:36990-ENST00000489665.1:36452|1672
MNPGAGFLKR
>FUSION-ENST00000572915.6:83397-ENST00000582752.7:278462|286
MSISDLNRPGIES
>FUSION-ENST00000569658.1:36990-ENST00000489665.1:36452|3253
ETEPGMESRGSTLGLL
>FUSION-ENST00000569658.1:36990-ENST00000489665.1:36452|794
KYFELQDNVK
>FUSION-ENST00000569658.1:36990-ENST00000489665.1:36452|2156
FPRCESK
>FUSION-ENST00000569658.1:36990-ENST00000489665.1:36452|2799
EQQVNEKP
>FUSION-ENST00000674383.1:30835-ENST00000556037.1:72700|1026
KGLYFIRCHSQK
>ENST00000393923.7|SNV-237285-G-C|2
SHVETAGHNIDTSYHVSITEK
>FUSION-ENST00000674383.1:30835-ENST00000556037.1:72700|1101
MLFKLLIQA
>FUSION-ENST00000674383.1:30835-ENST00000556037.1:72700|1178
TSEAFQESPLGLLTSLDYV
>FUSION-ENST00000569658.1:36990-ENST00000489665.1:36452|2342
SRGLTTTHGVCR
>FUSION-ENST00000569658.1:36990-ENST00000489665.1:36452|2530
GTGGAAVWRNSR
>ENST00000471231.6|SNV-19442-G-C|3
WIEDVKDSHLR
>FUSION-ENST00000572915.6:83397-ENST00000582752.7:278462|1202
RDGCWSWKGR
>FUSION-ENST00000569658.1:36990-ENST00000489665.1:36452|2114
HVAETEMST
>FUSION-ENST00000572915.6:83397-ENST00000582752.7:278462|991
QPFTLFV
>FUSION-ENST00000569658.1:36990-ENST00000489665.1:36452|3115
QGEHFLCAVTKR
>FUSION-ENST00000572915.6:83397-ENST00000582752.7:278462|1810
YISNEVKSSSFC
>FUSION-ENST00000569658.1:36990-ENST00000489665.1:36452|1412
KAEIKMFFETNENK
>FUSION-ENST00000569658.1:36990-ENST00000489665.1:36452|2632
PGFVWYVEIK
>FUSION-ENST00000674383.1:30835-ENST00000556037.1:72700|14
LHRPLPVIR
>FUSION-ENST00000674383.1:30835-ENST00000556037.1:72700|95
MVYMEMLQVGT
>ENST00000502942.5|SNV-55845-T-A|3
VLWRFDGNKPETLGLNTRLYK
>FUSION-ENST00000674383.1:30835-ENST00000556037.1:72700|556
SIVFIGASLHR
>FUSION-ENST00000569658.1:36990-ENST00000489665.1:36452|3152
FSCLSLPRR
>FUSION-ENST00000569658.1:36990-ENST00000489665.1:36452|1517
LISNFRI
>FUSION-ENST00000569658.1:36990-ENST00000489665.1:36452|2088
CDVVTLGR
>FUSION-ENST00000569658.1:36990-ENST00000489665.1:36452|1192
TWNQPKCPTMIDWIK
>FUSION-ENST00000569658.1:36990-ENST00000489665.1:36452|2699
LWWRPEHESSGHTTPR
>FUSION-ENST00000674383.1:30835-ENST00000556037.1:72700|1314
LHVRCSVA
>FUSION-ENST00000569658.1:36990-ENST00000489665.1:36452|1863
MDSQTLSFSR
>FUSION-ENST00000674383.1:30835-ENST00000556037.1:72700|1394
SHWAWGIQCFYK
>FUSION-ENST00000569658.1:36990-ENST00000489665.1:36452|304
MSRDYTIALSPGPQSKTLSQNK
>FUSION-ENST00000569658.1:36990-ENST00000489665.1:36452|1203
FLRDLELEIPLDPAIPLLGIYPK
>FUSION-ENST00000569658.1:36990-ENST00000489665.1:36452|1620
LPSENTINTSTQIN
>FUSION-ENST00000674383.1:30835-ENST00000556037.1:72700|1597
QSFAPLPR
>FUSION-ENST00000674383.1:30835-ENST00000556037.1:72700|1305
AESEPTWPSLK
>FUSION-ENST00000572915.6:83397-ENST00000582752.7:278462|1340
FSYFSFTFNFLLYGL
>FUSION-ENST00000569658.1:36990-ENST00000489665.1:36452|2794
SNTTPHKTITRLK
>ENST00000301607.8|INDEL-18985-G-GCG|15
TESERDRR
>ENST00000370982.4|SNV-125828-G-T|3
ITVQQLR
>ENST00000461872.6|SNV-242193-C-T|14
EERFNMENLGESKQHIPEK
>ENST00000262113.9|SNV-64463-G-A|3
FWLQAEHLSPDASYRFIINNR
>ENST00000267163.5|SNV-173009-G-C|5
FQKINQMLCNSDR
>FUSION-ENST00000572915.6:83397-ENST00000582752.7:278462|1237
RMTVLWKPPTQNR
>FUSION-ENST00000674383.1:30835-ENST00000556037.1:72700|800
MLKCTVQRY
>FUSION-ENST00000572915.6:83397-ENST00000582752.7:278462|845
ELLGMKL
>FUSION-ENST00000674383.1:30835-ENST00000556037.1:72700|590
MIVSLSGVRPSLR
>FUSION-ENST00000569658.1:36990-ENST00000489665.1:36452|3165
MLTSYIFILKINK
>FUSION-ENST00000569658.1:36990-ENST00000489665.1:36452|3014
LGGAAQSTRFLSVFKVLK
>FUSION-ENST00000569658.1:36990-ENST00000489665.1:36452|1857
GCNSSLSSLTLVLKVK
>ENST00000370367.4|SNV-917-C-G|1
ALGQDVATQKAETQRSSIEVR
>FUSION-ENST00000569658.1:36990-ENST00000489665.1:36452|65
HSLFASSGGEGRVPAQGAHK
>FUSION-ENST00000674383.1:30835-ENST00000556037.1:72700|545
MPVANLGVPR
>FUSION-ENST00000572915.6:83397-ENST00000582752.7:278462|743
SGPQSSRPQNGRSTCSLHPCAWKR
>ENST00000491455.5|SNV-49949-G-A|14
YARNVIEEFQR
>FUSION-ENST00000569658.1:36990-ENST00000489665.1:36452|1543
LGIDGTYLK
>FUSION-ENST00000569658.1:36990-ENST00000489665.1:36452|620
MPPRLANFIFCRDGILLCCPGWS
>FUSION-ENST00000572915.6:83397-ENST00000582752.7:278462|1605
FSLFDYIFLLLFR
>FUSION-ENST00000426654.6:1281-ENST00000325997.13:42469|4
PSDFISLLSADLDLESPKSLYSREK
>FUSION-ENST00000572915.6:83397-ENST00000582752.7:278462|316
MTPVMGEGRLHTFLPLQW
>FUSION-ENST00000572915.6:83397-ENST00000582752.7:278462|205
YYMVIALAWQGK
>ENST00000378982.4|SNV-192-G-C|1
TPGQTQDLKVGQPTAAEK
>FUSION-ENST00000569658.1:36990-ENST00000489665.1:36452|1808
LNKDTQNLIR
>FUSION-ENST00000674383.1:30835-ENST00000556037.1:72700|1505
MKSDGEWGYEESGDIYIYIY
>FUSION-ENST00000572915.6:83397-ENST00000582752.7:278462|1274
TKMYSWRK
>FUSION-ENST00000572915.6:83397-ENST00000582752.7:278462|761
YGNTWMSRQKLAAGAEPSR
>FUSION-ENST00000674383.1:30835-ENST00000556037.1:72700|200
MTAQSWSLYISFQIGTA
>FUSION-ENST00000572915.6:83397-ENST00000582752.7:278462|1267
SSARDPVMKDF
>ENST00000473560.1|SNV-2267-T-A|3
SSYLWCCLQTEMK
>FUSION-ENST00000572915.6:83397-ENST00000582752.7:278462|1806
IEDTSEGDRCSATYAFK
>FUSION-ENST00000569658.1:36990-ENST00000489665.1:36452|1871
VQWGDLSSLQPPPPRFKR
>FUSION-ENST00000569658.1:36990-ENST00000489665.1:36452|299
MGRLRQSG
>ENST00000449528.5|INDEL-260389-G-GC|6
VRRHSSPSSPNK
>ENST00000381920.8|SNV-13511-C-A|4
QVWRGALLLEDYILFR
>FUSION-ENST00000572915.6:83397-ENST00000582752.7:278462|1162
MGQPGIQN
>FUSION-ENST00000572915.6:83397-ENST00000582752.7:278462|1346
MRLVEFAVVKPVDAEGQLYI
>FUSION-ENST00000572915.6:83397-ENST00000582752.7:278462|353
MPVIPALWEAK
>FUSION-ENST00000569658.1:36990-ENST00000489665.1:36452|2777
SHRAGLSDLKTFLQR
>FUSION-ENST00000569658.1:36990-ENST00000489665.1:36452|1537
AIYDKPTANIILNGQK
>FUSION-ENST00000674383.1:30835-ENST00000556037.1:72700|1087
MSKVPRLR
>FUSION-ENST00000569658.1:36990-ENST00000489665.1:36452|1876
ESHPVAQAR
>FUSION-ENST00000569658.1:36990-ENST00000489665.1:36452|2821
AVLGPQVLRVQGLEPWPWPAVGR
>FUSION-ENST00000572915.6:83397-ENST00000582752.7:278462|1311
MTFTNSVDFFFHK
>FUSION-ENST00000674383.1:30835-ENST00000556037.1:72700|447
PPRLAKFLYFCVCVWR
>FUSION-ENST00000674383.1:30835-ENST00000556037.1:72700|1231
AQVSAVEFFLRIQVN
>FUSION-ENST00000426654.6:3455-ENST00000325997.13:42469|1
AGLLEEKKGCSG
>FUSION-ENST00000674383.1:30835-ENST00000556037.1:72700|1500
MLRTSCVGR
>ENST00000416899.7|SNV-65520-G-C|1
APESHNVTFR
>FUSION-ENST00000572915.6:83397-ENST00000582752.7:278462|1708
TLKLMGLNILPKTQS
>FUSION-ENST00000572915.6:83397-ENST00000582752.7:278462|1675
GNHNYGLDYLTK
>FUSION-ENST00000572915.6:83397-ENST00000582752.7:278462|925
MTQIVIWKIS
>FUSION-ENST00000674383.1:30835-ENST00000556037.1:72700|278
VAADKHLIRGR
>ENST00000327475.11|SNV-112977-C-G|5
YSFNKLQSKGVSVQEDLVQVQPK
>FUSION-ENST00000674383.1:30835-ENST00000556037.1:72700|355
HSLQKFSPIQ
>FUSION-ENST00000674383.1:30835-ENST00000556037.1:72700|258
DISLGASYRSHFNFFPK
>ENST00000321728.12|SNV-199447-G-T|2
CDTCMINVHK
>FUSION-ENST00000572915.6:83397-ENST00000582752.7:278462|1851
MYYFYRFSGEIFYLLLCCRICYMT
>FUSION-ENST00000569658.1:36990-ENST00000489665.1:36452|3258
DDTYQIPPLRPPSMPAPWAF
>FUSION-ENST00000569658.1:36990-ENST00000489665.1:36452|160
QAPSTAAPALLPPGR
>FUSION-ENST00000569658.1:36990-ENST00000489665.1:36452|2935
CWPQPCMPPRRSPSSR
>FUSION-ENST00000572915.6:83397-ENST00000582752.7:278462|226
MFIQPLATKSFFSTSVTVGKTAR
>FUSION-ENST00000674383.1:30835-ENST00000556037.1:72700|997
CLWLKKK
>FUSION-ENST00000674383.1:30835-ENST00000556037.1:72700|1378
MVLDLQALYQMVPCR
>FUSION-ENST00000572915.6:83397-ENST00000582752.7:278462|359
SLFLSLISLEDLIPEGSCPISWGR
>FUSION-ENST00000569658.1:36990-ENST00000489665.1:36452|1081
MLYHTLLNNPQVK
>FUSION-ENST00000572915.6:83397-ENST00000582752.7:278462|1156
AAWLPGT
>FUSION-ENST00000572915.6:83397-ENST00000582752.7:278462|1963
IVPLHSSLGDRMRPCLEINK
>ENST00000647422.1|SNV-199447-G-T|9
MKCDTCMINVHK
>FUSION-ENST00000569658.1:36990-ENST00000489665.1:36452|1896
MIAPLHSGLGNRVRHCLLK
>FUSION-ENST00000674383.1:30835-ENST00000556037.1:72700|860
MESLFCRPGWSAVMQSWLTATSASR
>FUSION-ENST00000569658.1:36990-ENST00000489665.1:36452|1921
FNSSNYR
>ENST00000641093.1|SNV-8772-C-A|2
YTAICHPMHYDVIMDR
>FUSION-ENST00000569658.1:36990-ENST00000489665.1:36452|1598
DSTAEFYQR
>FUSION-ENST00000569658.1:36990-ENST00000489665.1:36452|2307
VRAVAFRLR
>FUSION-ENST00000569658.1:36990-ENST00000489665.1:36452|2930
SPSSRGRFR
>FUSION-ENST00000569658.1:36990-ENST00000489665.1:36452|2782
LFQYGALNTANNLPPSSRGFWRER
>ENST00000479930.5|SNV-92822-C-T|2
GNPKGSLLIFLNQALR
>FUSION-ENST00000674383.1:30835-ENST00000556037.1:72700|453
MYLIFFIQSIIDGHLG
>FUSION-ENST00000674383.1:30835-ENST00000556037.1:72700|697
MLLLSTSLNRTK
>FUSION-ENST00000572915.6:83397-ENST00000582752.7:278462|31
MPVITALWEAEAGGSLEVR
>FUSION-ENST00000572915.6:83397-ENST00000582752.7:278462|1085
MFNTGESDAGVKA
>FUSION-ENST00000569658.1:36990-ENST00000489665.1:36452|18
AHCSLKLKWAQVILLPQPPE
>FUSION-ENST00000569658.1:36990-ENST00000489665.1:36452|1946
WKPYLQCDGIWRWGLWEVTEGR
>FUSION-ENST00000569658.1:36990-ENST00000489665.1:36452|1251
EMQIKTTMRCHFTPVR
>ENST00000436577.3|INDEL-260389-G-GC|11
GKWEVGSSEGDQAAGR
>FUSION-ENST00000572915.6:83397-ENST00000582752.7:278462|1177
TQQATYM
>ENST00000477739.1|SNV-78018-G-T|6
IQKNWNSYKENATEASNK
>FUSION-ENST00000569658.1:36990-ENST00000489665.1:36452|656
KLQRLPR
>FUSION-ENST00000572915.6:83397-ENST00000582752.7:278462|528
HCTIDKEH
>ENST00000262585.6|SNV-75318-C-A|3
DLAKPPQR
>FUSION-ENST00000569658.1:36990-ENST00000489665.1:36452|1662
KIYQANGKQK
>FUSION-ENST00000674383.1:30835-ENST00000556037.1:72700|331
MNRFYEEWL
>FUSION-ENST00000569658.1:36990-ENST00000489665.1:36452|755
ENEFCNR
>FUSION-ENST00000569658.1:36990-ENST00000489665.1:36452|2056
SQTDRVCIK
>FUSION-ENST00000569658.1:36990-ENST00000489665.1:36452|1145
QKRPLTKFNNLHAK
>FUSION-ENST00000674383.1:30835-ENST00000556037.1:72700|1025
GLYFIRCHSQK
>FUSION-ENST00000569658.1:36990-ENST00000489665.1:36452|2434
MVSKMFMDSTSRLVR
>FUSION-ENST00000572915.6:83397-ENST00000582752.7:278462|1648
MRFGYVFLPR
>FUSION-ENST00000674383.1:30835-ENST00000556037.1:72700|576
MHTIPIPPFFL
>FUSION-ENST00000569658.1:36990-ENST00000489665.1:36452|1463
TFFTELEKTTLKFIWNQK
>FUSION-ENST00000569658.1:36990-ENST00000489665.1:36452|1873
VQWGDLSSLQPPPPR
>FUSION-ENST00000674383.1:30835-ENST00000556037.1:72700|844
MLARLDSNS
>FUSION-ENST00000569658.1:36990-ENST00000489665.1:36452|866
MFLEAENFPNLVK
>FUSION-ENST00000569658.1:36990-ENST00000489665.1:36452|1779
SSSPATEQSWMDNDFDELRKEGFR
>FUSION-ENST00000572915.6:83397-ENST00000582752.7:278462|295
SFIDKTTALPLTIMKVEEK
>FUSION-ENST00000572915.6:83397-ENST00000582752.7:278462|24
ARLKITCSLPSTI
>FUSION-ENST00000569658.1:36990-ENST00000489665.1:36452|2025
MLYGHHFYSLSAATPTALAQTLTTR
>ENST00000473560.1|SNV-2267-T-A|5
CSVTRSSYLWCCLQTEMK
>FUSION-ENST00000569658.1:36990-ENST00000489665.1:36452|1100
EEHSMLMGRK
>FUSION-ENST00000569658.1:36990-ENST00000489665.1:36452|2918
EACRSGTAAVPSNPVLR
>ENST00000492432.5|INDEL-108515-A-AA|2
LFLISETQKNGFER
>FUSION-ENST00000569658.1:36990-ENST00000489665.1:36452|1861
MDSQTLSFSRGCNSSLSSLTLVLK
>FUSION-ENST00000572915.6:83397-ENST00000582752.7:278462|784
ELRNLLGTGVKLTLAMQR
>FUSION-ENST00000569658.1:36990-ENST00000489665.1:36452|2073
SELRQHR
>ENST00000377325.2|SNV-8093-A-G|4
IISGRISGYMSEASGESQDICK
>FUSION-ENST00000569658.1:36990-ENST00000489665.1:36452|2150
VCNQSPSCTSQHSK
>FUSION-ENST00000569658.1:36990-ENST00000489665.1:36452|425
MCSLDVWTKR
>ENST00000410080.7|SNV-54299-T-A|3
TTTLDAGNIK
>FUSION-ENST00000336278.8:73132-ENST00000574181.1:76707|10
SGGGVQEKRPVEGR
>FUSION-ENST00000569658.1:36990-ENST00000489665.1:36452|3240
MGTCFVQP
>ENST00000265351.12|SNV-2442-G-C|4
LEALKFSEEFK
>FUSION-ENST00000569658.1:36990-ENST00000489665.1:36452|1579
NIDAKILNK
>FUSION-ENST00000569658.1:36990-ENST00000489665.1:36452|2387
HGHDHASI
>FUSION-ENST00000572915.6:83397-ENST00000582752.7:278462|879
MLYNGWAIQK
>FUSION-ENST00000569658.1:36990-ENST00000489665.1:36452|1787
TGNSKNQSTSPPPK
>FUSION-ENST00000575975.5:1804-ENST00000624829.4:315808|44
AADVSRNSLQAHDNFLFYREGK
>FUSION-ENST00000569658.1:36990-ENST00000489665.1:36452|1073
QVNPKPKEQSWRHHAT
>FUSION-ENST00000674383.1:30835-ENST00000556037.1:72700|1441
QNCDEITR
>FUSION-ENST00000674383.1:30835-ENST00000556037.1:72700|422
SLPMPMS
>FUSION-ENST00000569658.1:36990-ENST00000489665.1:36452|2401
HWNHFWRWDRWPPTSTILK
>FUSION-ENST00000572915.6:83397-ENST00000582752.7:278462|1926
LNFYYVFCRLK
>ENST00000409198.5|SNV-91640-G-T|3
NNAITMNHRLYTEAWYKDK
>FUSION-ENST00000572915.6:83397-ENST00000582752.7:278462|1429
MVTSWKQWLTSVIPALREAK
>FUSION-ENST00000572915.6:83397-ENST00000582752.7:278462|645
IVIFLRPPQLCRTVRK
>FUSION-ENST00000572915.6:83397-ENST00000582752.7:278462|1813
MCNYYLFNKYISNEVKSSSFC
>FUSION-ENST00000674383.1:30835-ENST00000556037.1:72700|880
THVSGNDALNIIYIYVR
>FUSION-ENST00000396014.8:2681-ENST00000389531.7:748096|1
ENHQCPPRPRRTCR
>FUSION-ENST00000569658.1:36990-ENST00000489665.1:36452|829
LCLAFKKK
>FUSION-ENST00000674383.1:30835-ENST00000556037.1:72700|1170
MSHVSPK
>FUSION-ENST00000572915.6:83397-ENST00000582752.7:278462|1473
YISIHIYYTYICI
>FUSION-ENST00000289968.11:1804-ENST00000624829.4:315808|21
MKQLANQTVGRR
>FUSION-ENST00000569658.1:36990-ENST00000489665.1:36452|469
PSNAIVRPR
>FUSION-ENST00000674383.1:30835-ENST00000556037.1:72700|834
MSSRFIHVIDYIRFSFLFK
>FUSION-ENST00000569658.1:36990-ENST00000489665.1:36452|57
ALPNAWSKGFVWK
>FUSION-ENST00000674383.1:30835-ENST00000556037.1:72700|109
TYKTLFS
>FUSION-ENST00000572915.6:83397-ENST00000582752.7:278462|1801
CSATYAFKWLKYFWK
>FUSION-ENST00000569658.1:36990-ENST00000489665.1:36452|2487
MSFRFSCR
>FUSION-ENST00000569658.1:36990-ENST00000489665.1:36452|1143
RPLTKFNNLHAKNSQQIR
>FUSION-ENST00000572915.6:83397-ENST00000582752.7:278462|1107
MPDIGLIPLQPWLRSEGDHWSGI
>FUSION-ENST00000674383.1:30835-ENST00000556037.1:72700|462
MTSSSIHVPAK
>FUSION-ENST00000569658.1:36990-ENST00000489665.1:36452|2081
GLQPSAVSGSTCHPHLR
>FUSION-ENST00000572915.6:83397-ENST00000582752.7:278462|137
MILTLLSTLPSLHSLSSEILTR
>FUSION-ENST00000674383.1:30835-ENST00000556037.1:72700|772
AQQGSTKQSERLNK
>FUSION-ENST00000572915.6:83397-ENST00000582752.7:278462|1576
TVNSLLVKLL
>FUSION-ENST00000569658.1:36990-ENST00000489665.1:36452|911
YTYVTNLHVVHMYPRT
>FUSION-ENST00000569658.1:36990-ENST00000489665.1:36452|668
TQGLESK
>FUSION-ENST00000674383.1:30835-ENST00000556037.1:72700|314
MERTVSC
>FUSION-ENST00000569658.1:36990-ENST00000489665.1:36452|1732
LTADLLAETLQAR
>FUSION-ENST00000674383.1:30835-ENST00000556037.1:72700|1546
MYLLQPFSPPNSLLSHHIEVR
>FUSION-ENST00000674383.1:30835-ENST00000556037.1:72700|1526
SQEIYIYIYISQNVSRK
>FUSION-ENST00000674383.1:30835-ENST00000556037.1:72700|30
ITLQYWKDSEK
>FUSION-ENST00000674383.1:30835-ENST00000556037.1:72700|55
GYLPYIHGKEKK
>FUSION-ENST00000569658.1:36990-ENST00000489665.1:36452|1204
ILPEVQGGAGTIPSETIPINRKR
>FUSION-ENST00000569658.1:36990-ENST00000489665.1:36452|236
MPYQYTRGTPSQRI
>ENST00000370367.4|SNV-917-C-G|2
ALGQDVATQKAETQR
>FUSION-ENST00000674383.1:30835-ENST00000556037.1:72700|572
SALIESSCFQNTPQLCMASASPETL
>FUSION-ENST00000569658.1:36990-ENST00000489665.1:36452|743
MLNLLLCHK
>FUSION-ENST00000569658.1:36990-ENST00000489665.1:36452|2519
LGHIPKHTR
>FUSION-ENST00000569658.1:36990-ENST00000489665.1:36452|821
VSHCTVFIPFWTTVDCG
>FUSION-ENST00000569658.1:36990-ENST00000489665.1:36452|1323
MIKLGFIPGMQGWFNICK
>FUSION-ENST00000368143.6:392-ENST00000368149.3:68159|3
SQIWPVHYEPGK
>FUSION-ENST00000569658.1:36990-ENST00000489665.1:36452|2303
KKAESVR
>FUSION-ENST00000572915.6:83397-ENST00000582752.7:278462|1470
MYISTHILYIYVYK
>FUSION-ENST00000569658.1:36990-ENST00000489665.1:36452|780
LILGPGPGAHTCNPSTLGG
>FUSION-ENST00000572915.6:83397-ENST00000582752.7:278462|694
VDPPAACTHVPGKGAETQHLLMK
>FUSION-ENST00000572915.6:83397-ENST00000582752.7:278462|1419
PPHLANFCIFSR
>FUSION-ENST00000572915.6:83397-ENST00000582752.7:278462|55
VHALDRR
>FUSION-ENST00000572915.6:83397-ENST00000582752.7:278462|854
GNIMFISK
>FUSION-ENST00000569658.1:36990-ENST00000489665.1:36452|197
ASLTSTAPEPVK
>ENST00000435030.6|MNV-136429-TTCCACTCAC-T|1
GGGGSSSNYQK
>FUSION-ENST00000569658.1:36990-ENST00000489665.1:36452|509
NESAETGPHIYGQLIYKK
>FUSION-ENST00000569658.1:36990-ENST00000489665.1:36452|677
MVLHLKFVSMCLLVIVSL
>FUSION-ENST00000569658.1:36990-ENST00000489665.1:36452|3243
GQHVFLESK
>FUSION-ENST00000569658.1:36990-ENST00000489665.1:36452|2621
LCLVCGNK
>FUSION-ENST00000572915.6:83397-ENST00000582752.7:278462|1690
FYGTSAGMFFLLRLGK
>FUSION-ENST00000674383.1:30835-ENST00000556037.1:72700|1460
FSFTKQKYFR
>ENST00000347486.8|SNV-12241-C-T|4
KCTSFDDRLEDDDFDLIEENLGVK
>ENST00000492432.5|INDEL-108515-A-AA|5
MNTNEEISQAILDFRNAKK
>FUSION-ENST00000674383.1:30835-ENST00000556037.1:72700|999
MVLGTKRK
>FUSION-ENST00000674383.1:30835-ENST00000556037.1:72700|121
KSVGYGFLPFAFR
>FUSION-ENST00000569658.1:36990-ENST00000489665.1:36452|3367
NGRAEVEAQSVLA
>FUSION-ENST00000674383.1:30835-ENST00000556037.1:72700|823
GMCHCNQIIFCIFSRGGV
>FUSION-ENST00000674383.1:30835-ENST00000556037.1:72700|40
GDRECSFK
>FUSION-ENST00000674383.1:30835-ENST00000556037.1:72700|575
HTIPIPPFFL
>FUSION-ENST00000572915.6:83397-ENST00000582752.7:278462|1942
WWCVPVITSTWEAEAGDSLEPGRR
>ENST00000389658.4|SNV-152372-T-A|1
DILSIELFRGRVK
>FUSION-ENST00000572915.6:83397-ENST00000582752.7:278462|454
MSFILSQHLK
>FUSION-ENST00000674383.1:30835-ENST00000556037.1:72700|704
EYGLTYYNVQHSVPYIPVT
>FUSION-ENST00000569658.1:36990-ENST00000489665.1:36452|20
AHCSLKLK
>ENST00000378982.4|SNV-192-G-C|5
RQRTPGQTQDLK
>FUSION-ENST00000674383.1:30835-ENST00000556037.1:72700|1311
NLGKIIAFNDR
>FUSION-ENST00000572915.6:83397-ENST00000582752.7:278462|639
MKTNKPR
>FUSION-ENST00000569658.1:36990-ENST00000489665.1:36452|1493
EDTNKWK
>FUSION-ENST00000569658.1:36990-ENST00000489665.1:36452|3013
FLSVFKVLK
>FUSION-ENST00000572915.6:83397-ENST00000582752.7:278462|2081
VRPNQDGTLIASCSNDQTVR
>FUSION-ENST00000575975.5:1804-ENST00000624829.4:315808|55
SLTLGLETNASLSSFATVEVLNKK
>FUSION-ENST00000572915.6:83397-ENST00000582752.7:278462|1135
IKQGNKINEIIAMCGTS
>FUSION-ENST00000569658.1:36990-ENST00000489665.1:36452|1968
DMWFVFPFVS
>FUSION-ENST00000569658.1:36990-ENST00000489665.1:36452|2304
LRVNGKAK
>FUSION-ENST00000674383.1:30835-ENST00000556037.1:72700|1494
TSCVGRAPDDSCDLWSKSK
>FUSION-ENST00000572915.6:83397-ENST00000582752.7:278462|46
MENFKLTKSR
>FUSION-ENST00000569658.1:36990-ENST00000489665.1:36452|1844
MRPLIPLGNAYKFSVHR
>FUSION-ENST00000674383.1:30835-ENST00000556037.1:72700|1561
LIVFFKLHTIK
>FUSION-ENST00000569658.1:36990-ENST00000489665.1:36452|3178
RAAALSAANPTPPTERQVAPVGR
>ENST00000491455.5|SNV-49949-G-A|6
HATSLKSSRGPSTINPLVSCWR
>FUSION-ENST00000674383.1:30835-ENST00000556037.1:72700|137
YRLMLNFLLSVCIQME
>FUSION-ENST00000569658.1:36990-ENST00000489665.1:36452|1416
WIKDLNVRPKTIK
>FUSION-ENST00000674383.1:30835-ENST00000556037.1:72700|404
MQFPQPRIPSPPFHLCLFK
>FUSION-ENST00000569658.1:36990-ENST00000489665.1:36452|427
MCSLDVWTK
>FUSION-ENST00000572915.6:83397-ENST00000582752.7:278462|136
ILTLLSTLPSLHSLSSEILTR
>FUSION-ENST00000572915.6:83397-ENST00000582752.7:278462|621
QTGSLENSKQHHFVK
>FUSION-ENST00000572915.6:83397-ENST00000582752.7:278462|1883
MKIFYCDK
>FUSION-ENST00000569658.1:36990-ENST00000489665.1:36452|1893
VRHCLLKK
>FUSION-ENST00000569658.1:36990-ENST00000489665.1:36452|1067
LSGLTCKGPGSRHSHPHSSDTGK
>FUSION-ENST00000569658.1:36990-ENST00000489665.1:36452|2950
VGGLLEPR
>FUSION-ENST00000569658.1:36990-ENST00000489665.1:36452|2099
MCLSSHEQQKG
>FUSION-ENST00000569658.1:36990-ENST00000489665.1:36452|962
NPKVSRVCWHMLVVPATQQGELR
>FUSION-ENST00000564034.6:7772-ENST00000378912.6:8574|1
WSFIQGRR
>FUSION-ENST00000674383.1:30835-ENST00000556037.1:72700|128
QAWLKIWGICLIFMGK
>FUSION-ENST00000289968.11:1804-ENST00000624829.4:315808|1
GTGPGAAPR
>FUSION-ENST00000572915.6:83397-ENST00000582752.7:278462|1373
MNLMRSDGFK
>FUSION-ENST00000569658.1:36990-ENST00000489665.1:36452|1829
TKLAVWVSPS
>FUSION-ENST00000572915.6:83397-ENST00000582752.7:278462|981
MVTSSVCAWSR
>FUSION-ENST00000569658.1:36990-ENST00000489665.1:36452|1558
QINKCNPVYK
>FUSION-ENST00000569658.1:36990-ENST00000489665.1:36452|1631
MGDFNTPLSTLDRSTRQK
>FUSION-ENST00000572915.6:83397-ENST00000582752.7:278462|1447
CHHTWLIFVFLVER
>FUSION-ENST00000674383.1:30835-ENST00000556037.1:72700|44
MATPSCKGDRECSFK
>FUSION-ENST00000526915.5:759-ENST00000592782.5:9673|99
ELSLAVPRSR
>FUSION-ENST00000572915.6:83397-ENST00000582752.7:278462|1711
MRTLKLMGLNILPK
>FUSION-ENST00000674383.1:30835-ENST00000556037.1:72700|898
NQHNLQYFLLYILVA
>FUSION-ENST00000569658.1:36990-ENST00000489665.1:36452|479
MYTLQNFKK
>ENST00000378982.4|SNV-192-G-C|4
QRTPGQTQDLK
>FUSION-ENST00000569658.1:36990-ENST00000489665.1:36452|1738
EKGQVTHK
>FUSION-ENST00000569658.1:36990-ENST00000489665.1:36452|1213
GCGEIGTLLHCWWDCKLVQPLWK
>FUSION-ENST00000674383.1:30835-ENST00000556037.1:72700|953
EHILLVTV
>FUSION-ENST00000526915.5:759-ENST00000592782.5:9673|133
SEPGKGTDAGK
>FUSION-ENST00000569658.1:36990-ENST00000489665.1:36452|770
LSSQAQMILLPQPPK
>FUSION-ENST00000569658.1:36990-ENST00000489665.1:36452|141
AVCWLCLEAR
>FUSION-ENST00000674383.1:30835-ENST00000556037.1:72700|1277
MLHCLVNVVVNLTLK
>FUSION-ENST00000569658.1:36990-ENST00000489665.1:36452|2218
DYVMALK
>FUSION-ENST00000572915.6:83397-ENST00000582752.7:278462|975
TRRHEWVPSK
>FUSION-ENST00000674383.1:30835-ENST00000556037.1:72700|747
MLMKYSRLFIFR
>FUSION-ENST00000674383.1:30835-ENST00000556037.1:72700|818
MCAYTSALTEQILNQYLGIIFVILR
>FUSION-ENST00000569658.1:36990-ENST00000489665.1:36452|2565
ENKHSLTRPDYSGRCFK
>FUSION-ENST00000569658.1:36990-ENST00000489665.1:36452|2155
GKGNRGLVSDVSV
>FUSION-ENST00000572915.6:83397-ENST00000582752.7:278462|1226
MSSSQALPLLMPRGR
>ENST00000392524.6|MNV-3013-CTG-C|2
KLYWWSEL
>FUSION-ENST00000357429.10:11004-ENST00000219244.9:9104|2
GTCTQRLPPGLLAPWPH
>FUSION-ENST00000674383.1:30835-ENST00000556037.1:72700|761
MLFCTFDTEK
>FUSION-ENST00000572915.6:83397-ENST00000582752.7:278462|867
ILSFLRPPQPCRTVSQLKFFPL
>FUSION-ENST00000572915.6:83397-ENST00000582752.7:278462|1513
TRGDWAPDR
>FUSION-ENST00000569658.1:36990-ENST00000489665.1:36452|719
MLTDWTSYTKWTNCFKK
>FUSION-ENST00000572915.6:83397-ENST00000582752.7:278462|398
QPPKPGSWRY
>FUSION-ENST00000569658.1:36990-ENST00000489665.1:36452|2226
MYRGKVIHMWR
>FUSION-ENST00000572915.6:83397-ENST00000582752.7:278462|1839
TEAEKHYRNYNR
>ENST00000381801.5|MNV-38607-AA-A|2
LPCVLKSR
>FUSION-ENST00000569658.1:36990-ENST00000489665.1:36452|1730
LTADLLAETLQARREWGPIFNILK
>FUSION-ENST00000674383.1:30835-ENST00000556037.1:72700|260
DISLGASYR
>FUSION-ENST00000569658.1:36990-ENST00000489665.1:36452|803
WTDGNRSERYAHSR
>FUSION-ENST00000569658.1:36990-ENST00000489665.1:36452|2631
MPGFVWYVEIKTVMNK
>FUSION-ENST00000572915.6:83397-ENST00000582752.7:278462|1265
MNSSLQFFSLSGQLL
>FUSION-ENST00000569658.1:36990-ENST00000489665.1:36452|2729
MSPNLEGTSQLASSVTVNPG
>FUSION-ENST00000569658.1:36990-ENST00000489665.1:36452|2905
STSWVQAILCLSLPSS
>FUSION-ENST00000569658.1:36990-ENST00000489665.1:36452|2168
AQSGQARWEAENR
>ENST00000503581.6|MNV-212047-TT-T|1
IDTSGNQAVPQIALCKFN
>ENST00000378982.4|SNV-192-G-C|2
TPGQTQDLK
>FUSION-ENST00000569658.1:36990-ENST00000489665.1:36452|746
CMFNFFFLLITFILMLNLLLCHK
>FUSION-ENST00000569658.1:36990-ENST00000489665.1:36452|875
HTTSEILK
>FUSION-ENST00000572915.6:83397-ENST00000582752.7:278462|1591
LITMAAR
>FUSION-ENST00000572915.6:83397-ENST00000582752.7:278462|76
WLLEPACLSTKLLLYLR
>FUSION-ENST00000569658.1:36990-ENST00000489665.1:36452|616
DGILLCCPGWS
>FUSION-ENST00000572915.6:83397-ENST00000582752.7:278462|1362
MVLKMGVSLHK
>FUSION-ENST00000336278.8:73132-ENST00000574181.1:76707|6
GSRGGHESR
>ENST00000478540.1|INDEL-260389-G-GC|1
LGGTPAPARPTSPKFGKADSYEK
>FUSION-ENST00000569658.1:36990-ENST00000489665.1:36452|351
AQSPSGSQFPLL
>FUSION-ENST00000569658.1:36990-ENST00000489665.1:36452|1613
ALLSKCK
>FUSION-ENST00000674383.1:30835-ENST00000556037.1:72700|979
PFFLTVCYLYHQKMLCK
>FUSION-ENST00000569658.1:36990-ENST00000489665.1:36452|283
TFPENYIYKPKKGQSPSG
>FUSION-ENST00000572915.6:83397-ENST00000582752.7:278462|1871
ILLKYFFNEK
>FUSION-ENST00000569658.1:36990-ENST00000489665.1:36452|3132
MDRFIYPRGRPSTNT
>FUSION-ENST00000674383.1:30835-ENST00000556037.1:72700|1038
LGIFTVNK
>FUSION-ENST00000572915.6:83397-ENST00000582752.7:278462|930
NTKQLILVFMTQIVIWKIS
>FUSION-ENST00000569658.1:36990-ENST00000489665.1:36452|3332
RTDAGGLHPDP
>FUSION-ENST00000569658.1:36990-ENST00000489665.1:36452|778
LAHACSPSYSAGGAEVGGSLQPR
>FUSION-ENST00000572915.6:83397-ENST00000582752.7:278462|1323
MFYFNSFLTYSQFFHIIVFYVR
>FUSION-ENST00000569658.1:36990-ENST00000489665.1:36452|46
PPPQALLFLSPGTR
>FUSION-ENST00000569658.1:36990-ENST00000489665.1:36452|390
MLTVLEMK
>ENST00000284767.12|SNV-28912-A-G|2
MLHDSRNEPTQPR
>FUSION-ENST00000674383.1:30835-ENST00000556037.1:72700|1350
PPTLTQVPPFMCLPHLPTSTCHR
>FUSION-ENST00000572915.6:83397-ENST00000582752.7:278462|942
NVSCFFLEVEKMQK
>ENST00000289968.11|SNV-47287-G-C|2
FVLDWDSVRAR
>FUSION-ENST00000674383.1:30835-ENST00000556037.1:72700|803
LSIFLCAYWAFVHLL
>FUSION-ENST00000569658.1:36990-ENST00000489665.1:36452|2394
SCSTIPLVAFLASR
>FUSION-ENST00000569658.1:36990-ENST00000489665.1:36452|3304
VQSNSSPLQCSR
>FUSION-ENST00000569658.1:36990-ENST00000489665.1:36452|625
RDRVLLCCPGWNAAA
>ENST00000578999.1|MNV-39425-GC-G|2
GLPDLTPDPARVDSDL
>FUSION-ENST00000569658.1:36990-ENST00000489665.1:36452|3114
QGEHFLCAVTKRER
>FUSION-ENST00000569658.1:36990-ENST00000489665.1:36452|3333
RRTDAGGLHPDP
>ENST00000497655.1|SNV-3593-C-A|4
NHPNATADPGHPESH
>FUSION-ENST00000569658.1:36990-ENST00000489665.1:36452|1269
KDIYAAKR
>FUSION-ENST00000674383.1:30835-ENST00000556037.1:72700|948
PLVKEKR
>FUSION-ENST00000674383.1:30835-ENST00000556037.1:72700|1481
SQRAEGR
>FUSION-ENST00000336278.8:73132-ENST00000574181.1:76707|26
ISVPYEGVFRIANVTRLR
>FUSION-ENST00000674383.1:30835-ENST00000556037.1:72700|1213
MVAYACNPSHSGG
>FUSION-ENST00000572915.6:83397-ENST00000582752.7:278462|1811
YISNEVK
>FUSION-ENST00000572915.6:83397-ENST00000582752.7:278462|1897
MIMEILVLFLSSK
>FUSION-ENST00000569658.1:36990-ENST00000489665.1:36452|3028
IFFFFLR
>FUSION-ENST00000569658.1:36990-ENST00000489665.1:36452|862
DINLQISR
>FUSION-ENST00000572915.6:83397-ENST00000582752.7:278462|1958
MRPCLEINKYSLIQIK
>FUSION-ENST00000575975.5:1804-ENST00000624829.4:315808|20
FQGTVYKHMIISCSTEKAK
>FUSION-ENST00000569658.1:36990-ENST00000489665.1:36452|710
RILYEIENLNSL
>FUSION-ENST00000674383.1:30835-ENST00000556037.1:72700|842
MICPPQSHK
>FUSION-ENST00000569658.1:36990-ENST00000489665.1:36452|92
QALRDCCWTHTIPPNPDTVWR
>FUSION-ENST00000674383.1:30835-ENST00000556037.1:72700|1334
CEEIPTQAQK
>FUSION-ENST00000674383.1:30835-ENST00000556037.1:72700|381
MNLSVTGNDCCRGGK
>FUSION-ENST00000526915.5:759-ENST00000592782.5:9673|125
GERKAEGVVNS
>FUSION-ENST00000572915.6:83397-ENST00000582752.7:278462|1466
YAYIIHICI
>FUSION-ENST00000674383.1:30835-ENST00000556037.1:72700|542
PVANLGVPRAILTSDQLAIK
>FUSION-ENST00000572915.6:83397-ENST00000582752.7:278462|1696
YHLSFSFFWLVSSFR
>FUSION-ENST00000572915.6:83397-ENST00000582752.7:278462|202
MVIALAWQGK
>FUSION-ENST00000572915.6:83397-ENST00000582752.7:278462|2029
VFCQKNSLH
>FUSION-ENST00000569658.1:36990-ENST00000489665.1:36452|181
VLVKVNPIMHPSFL
>FUSION-ENST00000674383.1:30835-ENST00000556037.1:72700|1234
MRAQVSAVEFFLRIQVN
>FUSION-ENST00000572915.6:83397-ENST00000582752.7:278462|1203
RDGCWSWK
>FUSION-ENST00000572915.6:83397-ENST00000582752.7:278462|1469
YISTHILYIYVYK
>FUSION-ENST00000569658.1:36990-ENST00000489665.1:36452|2651
MGSLVAWVGLK
>FUSION-ENST00000572915.6:83397-ENST00000582752.7:278462|348
AVHSLLNLSIK
>FUSION-ENST00000572915.6:83397-ENST00000582752.7:278462|1459
YAYILYIYVYK
>ENST00000503890.5|SNV-38522-G-C|8
MLIGYMLHFIRDEPLDSLASPIR
>FUSION-ENST00000674383.1:30835-ENST00000556037.1:72700|1292
MQIIGFLTPPDCNTREVGK
>FUSION-ENST00000572915.6:83397-ENST00000582752.7:278462|30
PVITALWEAEAGGSLEVR
>FUSION-ENST00000674383.1:30835-ENST00000556037.1:72700|1567
EIKLNSCAVIR
>FUSION-ENST00000575975.5:1804-ENST00000624829.4:315808|14
MIISCSTEKAK
>FUSION-ENST00000569658.1:36990-ENST00000489665.1:36452|2901
WQHAPGCIQTAWVSGRATK
>ENST00000301607.8|INDEL-18985-G-GCG|16
TESERDR
>FUSION-ENST00000569658.1:36990-ENST00000489665.1:36452|543
ESPSIFTILFLNK
>ENST00000541354.5|SNV-442590-C-G|3
ALHESGSQK
>FUSION-ENST00000572915.6:83397-ENST00000582752.7:278462|134
ILTLLSTLPSLHSLSSEILTRK
>ENST00000503890.5|SNV-38522-G-C|11
EMLIGYMLHFIRDEPLDSLASPIR
>FUSION-ENST00000569658.1:36990-ENST00000489665.1:36452|836
MPEPATDR
>FUSION-ENST00000575975.5:1804-ENST00000624829.4:315808|67
LLYLPLLR
>ENST00000392842.5|SNV-132569-A-G|1
NVDLNGITKQTLYTMEDSRDEHR
>FUSION-ENST00000572915.6:83397-ENST00000582752.7:278462|1349
SVIFSFISVVLYFIFNVLLFFLYF
>FUSION-ENST00000569658.1:36990-ENST00000489665.1:36452|2090
MGPVHLYWAQPGRCDVVTLGRT
>FUSION-ENST00000569658.1:36990-ENST00000489665.1:36452|1094
NRYHENGHTAQGNL
>FUSION-ENST00000674383.1:30835-ENST00000556037.1:72700|392
YRRHDDYLSQSGYPCHGK
>FUSION-ENST00000569658.1:36990-ENST00000489665.1:36452|715
FCYFLFGLFSYW
>FUSION-ENST00000674383.1:30835-ENST00000556037.1:72700|544
PVANLGVPR
>FUSION-ENST00000520073.5:3761-ENST00000551981.5:10390|2
ERVWAAHREGWLTG
>FUSION-ENST00000572915.6:83397-ENST00000582752.7:278462|1332
MHLQQCLAHGKSAVTL
>FUSION-ENST00000572915.6:83397-ENST00000582752.7:278462|1728
RPALRRR
>FUSION-ENST00000569658.1:36990-ENST00000489665.1:36452|766
LSRLVLNYWAQAILPK
>FUSION-ENST00000565662.5:3100-ENST00000414754.7:1040|44
YHSLGVPPGPVKFLSPAASMLLAR
>FUSION-ENST00000572915.6:83397-ENST00000582752.7:278462|1611
MTTALCHMLRFSLFDYIFLLLFRAK
>ENST00000485120.1|SNV-43358-C-T|15
MGTSPAQSWGPHGCGRCGCR
>FUSION-ENST00000569658.1:36990-ENST00000489665.1:36452|2318
MFEFSMR
>FUSION-ENST00000569658.1:36990-ENST00000489665.1:36452|1210
LVQPLWKSVWR
>FUSION-ENST00000572915.6:83397-ENST00000582752.7:278462|70
VSQRVLGNPQIQNTDAAR
>FUSION-ENST00000569658.1:36990-ENST00000489665.1:36452|2484
SFRFSCR
>FUSION-ENST00000572915.6:83397-ENST00000582752.7:278462|633
RDFSYTVCESINWHKLSV
>FUSION-ENST00000674383.1:30835-ENST00000556037.1:72700|1246
FNFKMTFTQLGQR
>FUSION-ENST00000674383.1:30835-ENST00000556037.1:72700|832
LLGSTDSHASASR
>FUSION-ENST00000569658.1:36990-ENST00000489665.1:36452|2955
PVVPATWKAKVGGLLEPR
>FUSION-ENST00000569658.1:36990-ENST00000489665.1:36452|2626
MVLLHAR
>ENST00000619410.4|SNV-190240-T-C|5
TREELKPLIPMK
>ENST00000531171.5|SNV-173009-G-C|3
LCNSDRVLK
>FUSION-ENST00000674383.1:30835-ENST00000556037.1:72700|441
WGFIMFSR
>FUSION-ENST00000569658.1:36990-ENST00000489665.1:36452|3125
MKRECVC
>ENST00000568967.5|SNV-13511-C-A|6
TTSCSDRTSSEDVQRWSSGPAR
>FUSION-ENST00000674383.1:30835-ENST00000556037.1:72700|642
LQYEQQKQM
>FUSION-ENST00000569658.1:36990-ENST00000489665.1:36452|1179
MEYYGAIKNDEFLSFVGTWMK
>FUSION-ENST00000569658.1:36990-ENST00000489665.1:36452|2065
MLGSVPACQCHRLTGCALK
>FUSION-ENST00000522841.6:617-ENST00000550637.1:2367|3
LVACHSVPAFSSLEFCEIPK
>FUSION-ENST00000572915.6:83397-ENST00000582752.7:278462|423
GISMMTHEVMPCIRR
>FUSION-ENST00000526915.5:759-ENST00000592782.5:9673|109
GQQPGGMYGD
>FUSION-ENST00000572915.6:83397-ENST00000582752.7:278462|263
NLGFNSPMSK
>FUSION-ENST00000674383.1:30835-ENST00000556037.1:72700|596
LNVPESVK
>FUSION-ENST00000575975.5:1804-ENST00000624829.4:315808|66
MLLYLPLLRLK
>FUSION-ENST00000569658.1:36990-ENST00000489665.1:36452|1769
QSNYSELQEEVR
>FUSION-ENST00000569658.1:36990-ENST00000489665.1:36452|2249
HAMSPFKGSVLKTNYTTFYK
>FUSION-ENST00000569658.1:36990-ENST00000489665.1:36452|1622
GISSPIPQKYKLPSENTINTSTQIN
>FUSION-ENST00000569658.1:36990-ENST00000489665.1:36452|1487
NIPCSWVGRIDIMKMAILPK
>FUSION-ENST00000569658.1:36990-ENST00000489665.1:36452|2112
WQKLRCPHEINR
>ENST00000582766.5|SNV-46204-G-A|2
MFSEGCYLHTAIVLTYSTDRLRK
>ENST00000241436.8|SNV-85132-C-T|3
AESIDALSNKHSKEECSSLSSK
>FUSION-ENST00000572915.6:83397-ENST00000582752.7:278462|1422
VGVLLEPR
>ENST00000293845.8|SNV-1040-C-G|3
VPNVEGASESPSIWLLEK
>FUSION-ENST00000569658.1:36990-ENST00000489665.1:36452|948
GCSEPRLHHCNPV
>FUSION-ENST00000572915.6:83397-ENST00000582752.7:278462|214
MGLNAAMFFPRR
>FUSION-ENST00000569658.1:36990-ENST00000489665.1:36452|835
MPEPATDRLCLAFK
>FUSION-ENST00000569658.1:36990-ENST00000489665.1:36452|2246
MSPFKGSVLKTNYTTFYK
>FUSION-ENST00000569658.1:36990-ENST00000489665.1:36452|2029
FSISLLNK
>FUSION-ENST00000674383.1:30835-ENST00000556037.1:72700|951
SPKQRQT
>FUSION-ENST00000569658.1:36990-ENST00000489665.1:36452|293
AVPTFLTEETK
>FUSION-ENST00000674383.1:30835-ENST00000556037.1:72700|93
MEMLQVGT
>FUSION-ENST00000572915.6:83397-ENST00000582752.7:278462|1838
HYRNYNR
>FUSION-ENST00000569658.1:36990-ENST00000489665.1:36452|2975
MHPGASRQPG
>FUSION-ENST00000569658.1:36990-ENST00000489665.1:36452|982
YQHFYLEMLPLQHFGEK
>FUSION-ENST00000569658.1:36990-ENST00000489665.1:36452|67
PVRPRHSLFASSGGEGRVPAQGAHK
>ENST00000451905.4|SNV-67017-G-T|4
MNYLTETFLFCFLFSQQEDR
>FUSION-ENST00000569658.1:36990-ENST00000489665.1:36452|1296
DKNHMTISVDAEK
>FUSION-ENST00000674383.1:30835-ENST00000556037.1:72700|1301
MMCRKVPDD
>FUSION-ENST00000569658.1:36990-ENST00000489665.1:36452|451
PRLLTQAHWEIITSVPF
>FUSION-ENST00000569658.1:36990-ENST00000489665.1:36452|539
ESPSIFTILFLNKDKNPK
>FUSION-ENST00000674383.1:30835-ENST00000556037.1:72700|726
MIRLGQRAQ
>ENST00000367657.7|SNV-230807-G-A|7
QVQRRLWLEYK
>ENST00000492432.5|INDEL-108515-A-AA|3
FLKLFLISETQKNGFER
>FUSION-ENST00000572915.6:83397-ENST00000582752.7:278462|336
VWWLTLVIPALWEAEVGGSRGQEIK
>FUSION-ENST00000572915.6:83397-ENST00000582752.7:278462|983
YFFPSLLLTFAFLLSWIYPSFIK
>FUSION-ENST00000674383.1:30835-ENST00000556037.1:72700|996
KKDGMVG
>FUSION-ENST00000569658.1:36990-ENST00000489665.1:36452|2505
KMGEPSARGPGFCVFAVGLGSGWLR
>FUSION-ENST00000674383.1:30835-ENST00000556037.1:72700|1538
MELEYTYLRRR
>FUSION-ENST00000569658.1:36990-ENST00000489665.1:36452|3364
TCKADGCIPTIWLWLSR
>FUSION-ENST00000674383.1:30835-ENST00000556037.1:72700|227
NSFLLRQSRNLFG
>ENST00000644225.1|SNV-38830-T-C|3
WLVSPLWMGR
>FUSION-ENST00000674383.1:30835-ENST00000556037.1:72700|1648
PFPTFFPILIIYLDQFIVHDLF
>FUSION-ENST00000569658.1:36990-ENST00000489665.1:36452|3278
NGGLFLNSASWVGR
>ENST00000533026.6|SNV-440551-C-A|2
MGLQKRGCCLVLGYMAK
>FUSION-ENST00000572915.6:83397-ENST00000582752.7:278462|1252
LVMAANTPTF
>FUSION-ENST00000674383.1:30835-ENST00000556037.1:72700|1387
KEPQPPQSNECEGR
>FUSION-ENST00000569658.1:36990-ENST00000489665.1:36452|1021
VRLTIKQNNCNNTL
>FUSION-ENST00000674383.1:30835-ENST00000556037.1:72700|235
IMLLHGKNSFLLR
>FUSION-ENST00000572915.6:83397-ENST00000582752.7:278462|1865
VSHVDILFLNGWI
>ENST00000514142.5|SNV-28912-A-G|5
TCTGCSTTVGMSPHSLASR
>FUSION-ENST00000569658.1:36990-ENST00000489665.1:36452|380
TSSYVVWPLKSSNAGLHMKEGVK
>FUSION-ENST00000572915.6:83397-ENST00000582752.7:278462|407
MSLNYSETVFSK
>FUSION-ENST00000572915.6:83397-ENST00000582752.7:278462|56
MVHALDRR
>FUSION-ENST00000674383.1:30835-ENST00000556037.1:72700|1219
GFMCGMIS
>FUSION-ENST00000572915.6:83397-ENST00000582752.7:278462|839
SLTLSPRLECSGVILAHCK
>FUSION-ENST00000569658.1:36990-ENST00000489665.1:36452|3048
ERPGEGGAQEWKHRD
>FUSION-ENST00000572915.6:83397-ENST00000582752.7:278462|916
MFGALVHCHNH
>FUSION-ENST00000674383.1:30835-ENST00000556037.1:72700|1186
FQLMSDAHLLK
>FUSION-ENST00000674383.1:30835-ENST00000556037.1:72700|1279
MILQMLHCLVNVVVNLTLK
>FUSION-ENST00000569658.1:36990-ENST00000489665.1:36452|413
MGHQSEDCKEMNSASTSELEK
>FUSION-ENST00000569658.1:36990-ENST00000489665.1:36452|3239
GTCFVQP
>ENST00000578999.1|MNV-39425-GC-G|4
ARGLPDLTPDPARVDSDL
>FUSION-ENST00000569658.1:36990-ENST00000489665.1:36452|3318
EANENRLMSGVYFKK
>FUSION-ENST00000569658.1:36990-ENST00000489665.1:36452|756
MENEFCNR
>FUSION-ENST00000569658.1:36990-ENST00000489665.1:36452|841
IAVYQEQKMMPEPATDR
>FUSION-ENST00000572915.6:83397-ENST00000582752.7:278462|1917
MSVLACAL
>FUSION-ENST00000572915.6:83397-ENST00000582752.7:278462|818
LVAFWPCPRDLWNFKFER
>FUSION-ENST00000569658.1:36990-ENST00000489665.1:36452|966
VKPHLLKK
>FUSION-ENST00000572915.6:83397-ENST00000582752.7:278462|1482
MYISILIYVYK
>FUSION-ENST00000569658.1:36990-ENST00000489665.1:36452|2355
MNSSVCLLYGDLGKGSFLPSPLRR
>ENST00000261275.4|SNV-374273-C-A|3
LNPLQENCKAVR
>FUSION-ENST00000569658.1:36990-ENST00000489665.1:36452|363
MSHSLTQNQQDESAAVASGSLWK
>FUSION-ENST00000572915.6:83397-ENST00000582752.7:278462|1215
LMKTFLVFRFPSSVQAGLCGWK
>FUSION-ENST00000674383.1:30835-ENST00000556037.1:72700|923
MNPSCKK
>FUSION-ENST00000572915.6:83397-ENST00000582752.7:278462|1115
MAQVFEQQAYFLLPYSLSRK
>ENST00000588643.1|SNV-32770-C-G|5
RPRVGSLDTSR
>FUSION-ENST00000674383.1:30835-ENST00000556037.1:72700|327
KSHIYIEYLLYS
>FUSION-ENST00000569658.1:36990-ENST00000489665.1:36452|2028
MNHSMAFTTFK
>FUSION-ENST00000674383.1:30835-ENST00000556037.1:72700|1582
HIKASGNLLKLNAK
>FUSION-ENST00000569658.1:36990-ENST00000489665.1:36452|1644
VKRSIQQEELTILNIYANNTGALR
>FUSION-ENST00000572915.6:83397-ENST00000582752.7:278462|785
MELRNLLGTGVKLTLAMQR
>FUSION-ENST00000569658.1:36990-ENST00000489665.1:36452|1765
TNGKEVKNFEK
>FUSION-ENST00000674383.1:30835-ENST00000556037.1:72700|466
QYLVFCSCVNLLR
>FUSION-ENST00000674383.1:30835-ENST00000556037.1:72700|359
MGLFFSCKFV
>FUSION-ENST00000569658.1:36990-ENST00000489665.1:36452|246
VQAGGHTPAR
>FUSION-ENST00000569658.1:36990-ENST00000489665.1:36452|112
MGHWKMKR
>FUSION-ENST00000569658.1:36990-ENST00000489665.1:36452|1193
VFIAALFTIAKTWNQPK
>FUSION-ENST00000569658.1:36990-ENST00000489665.1:36452|1207
SVWRFLR
>FUSION-ENST00000569658.1:36990-ENST00000489665.1:36452|232
SVVFPGR
>FUSION-ENST00000572915.6:83397-ENST00000582752.7:278462|7
HYLFSLPAEDSAMK
>FUSION-ENST00000569658.1:36990-ENST00000489665.1:36452|2984
MAVVQPVSGVEIICDLSTFYKR
>FUSION-ENST00000572915.6:83397-ENST00000582752.7:278462|1493
TQLVMGSRK
>FUSION-ENST00000569658.1:36990-ENST00000489665.1:36452|2445
MMETLKK
>ENST00000061240.7|SNV-182012-G-T|3
AVFAANFFK
>FUSION-ENST00000674383.1:30835-ENST00000556037.1:72700|1515
AYGIRIYIFKEEK
>FUSION-ENST00000674383.1:30835-ENST00000556037.1:72700|360
GLFFSCK
>FUSION-ENST00000569658.1:36990-ENST00000489665.1:36452|3327
NENPEEWRFIFELSFLGR
>FUSION-ENST00000572915.6:83397-ENST00000582752.7:278462|209
CFCNDFCSNG
>FUSION-ENST00000572915.6:83397-ENST00000582752.7:278462|1882
KIFYCDK
>FUSION-ENST00000674383.1:30835-ENST00000556037.1:72700|108
MYGGFCPK
>FUSION-ENST00000569658.1:36990-ENST00000489665.1:36452|2060
TAHVWVPLGSER
>FUSION-ENST00000674383.1:30835-ENST00000556037.1:72700|1398
QTIQSPLFSGLGCISSPARLCVRR
>ENST00000552415.1|SNV-17592-T-C|2
MPFRSTFLQSSSIWNVMSALWITVR
>FUSION-ENST00000569658.1:36990-ENST00000489665.1:36452|1349
ELEKQEQTHSKASR
>FUSION-ENST00000674383.1:30835-ENST00000556037.1:72700|489
ILKIFPLQIYNAKIVSR
>FUSION-ENST00000674383.1:30835-ENST00000556037.1:72700|532
VHTDSLRFDNTLEQLIELRK
>FUSION-ENST00000674383.1:30835-ENST00000556037.1:72700|482
YYPSVVDV
>ENST00000492193.1|SNV-177754-A-T|5
LFRLKLMLGK
>FUSION-ENST00000674383.1:30835-ENST00000556037.1:72700|723
AASCSSAGMLK
>FUSION-ENST00000569658.1:36990-ENST00000489665.1:36452|60
MALPNAWSK
>FUSION-ENST00000674383.1:30835-ENST00000556037.1:72700|1238
MVLITGSLYIIIQFIIYNI
>FUSION-ENST00000572915.6:83397-ENST00000582752.7:278462|1383
TILALNYLK
>FUSION-ENST00000674383.1:30835-ENST00000556037.1:72700|1642
TNVPTLVLFCK
>FUSION-ENST00000569658.1:36990-ENST00000489665.1:36452|2234
AHLTHHSICITTWNAGKLICDSR
>FUSION-ENST00000569658.1:36990-ENST00000489665.1:36452|705
MRPASSWYPHRQDYQK
>FUSION-ENST00000569658.1:36990-ENST00000489665.1:36452|740
NNLFLFSK
>FUSION-ENST00000569658.1:36990-ENST00000489665.1:36452|1311
KTNNPIK
>ENST00000546587.1|INDEL-124378-A-AA|9
KKNENSDLK
>ENST00000289968.11|SNV-47287-G-C|6
KQLARFVLDWDSVR
>FUSION-ENST00000569658.1:36990-ENST00000489665.1:36452|1986
MTSREGGNGGWDR
>FUSION-ENST00000572915.6:83397-ENST00000582752.7:278462|2042
CSSVFIF
>FUSION-ENST00000569658.1:36990-ENST00000489665.1:36452|1885
RTPASTTTATSGAASGER
>FUSION-ENST00000572915.6:83397-ENST00000582752.7:278462|1589
LITMAARVPRANHILQGSR
>FUSION-ENST00000572915.6:83397-ENST00000582752.7:278462|764
MYGNTWMSRQKLAAGAEPSR
>FUSION-ENST00000537392.1:26271-ENST00000484211.1:61162|3
QVKMLQGELGGIMGQPGAHLAGQLR
>FUSION-ENST00000674383.1:30835-ENST00000556037.1:72700|66
VKNMGYLPYIHGK
>FUSION-ENST00000674383.1:30835-ENST00000556037.1:72700|1615
GTIAVNRITKGFLIPFQMR
>FUSION-ENST00000569658.1:36990-ENST00000489665.1:36452|3009
GTGAKAR
>FUSION-ENST00000569658.1:36990-ENST00000489665.1:36452|2269
MMASLLLPGPIIDTI
>FUSION-ENST00000265854.11:296557-ENST00000535318.6:33277|6
EVAGWNR
>FUSION-ENST00000569658.1:36990-ENST00000489665.1:36452|541
ESPSIFTILFLNKDK
>FUSION-ENST00000572915.6:83397-ENST00000582752.7:278462|950
FSLEFDFPKLLFLLLLYLLSTACL
>FUSION-ENST00000569658.1:36990-ENST00000489665.1:36452|3072
GQGRVELRSGSTGTK
>FUSION-ENST00000569658.1:36990-ENST00000489665.1:36452|1941
WGLWEVTEGRDLMIR
>FUSION-ENST00000572915.6:83397-ENST00000582752.7:278462|416
MMTHEVMPCIRRVK
>FUSION-ENST00000572915.6:83397-ENST00000582752.7:278462|1011
MYFLVINYSRLK
>FUSION-ENST00000572915.6:83397-ENST00000582752.7:278462|1310
TFTNSVDFFFHK
>FUSION-ENST00000569658.1:36990-ENST00000489665.1:36452|510
NESAETGPHIYGQLIYK
>FUSION-ENST00000674383.1:30835-ENST00000556037.1:72700|1355
IFHNPCK
>FUSION-ENST00000569658.1:36990-ENST00000489665.1:36452|1321
KKTNNPIK
>FUSION-ENST00000569658.1:36990-ENST00000489665.1:36452|2819
VQGLEPWPWPAVGRTTPR
>FUSION-ENST00000674383.1:30835-ENST00000556037.1:72700|1646
IFLLSAWR
>FUSION-ENST00000572915.6:83397-ENST00000582752.7:278462|1725
EEINTHLLNAFCVPGAPQI
>FUSION-ENST00000572915.6:83397-ENST00000582752.7:278462|1088
NILTWVI
>FUSION-ENST00000572915.6:83397-ENST00000582752.7:278462|596
MTHIPAHA
>FUSION-ENST00000569658.1:36990-ENST00000489665.1:36452|2572
MLSPDENAVLTG
>FUSION-ENST00000569658.1:36990-ENST00000489665.1:36452|2536
ESGEQAR
>FUSION-ENST00000569658.1:36990-ENST00000489665.1:36452|446
MSGGPFK
>FUSION-ENST00000572915.6:83397-ENST00000582752.7:278462|579
MLHGLITTLSSL
>ENST00000411534.1|SNV-2244-T-C|5
MHTLLAATKDSLATDPPVVNRPKK
>ENST00000461872.6|SNV-242193-C-T|4
WKKGSIWK
>ENST00000674083.1|SNV-345120-T-A|1
INTSLAFTQVDLLLGLSYCNGKWNK
>FUSION-ENST00000572915.6:83397-ENST00000582752.7:278462|489
LRISPSKYGPNPQLEITCSSNPPAK
>FUSION-ENST00000572915.6:83397-ENST00000582752.7:278462|1616
ASLMTTALCHMLR
>FUSION-ENST00000674383.1:30835-ENST00000556037.1:72700|969
NSIRKVR
>FUSION-ENST00000569658.1:36990-ENST00000489665.1:36452|1263
HMKKCSSSLAIR
>FUSION-ENST00000569658.1:36990-ENST00000489665.1:36452|258
PPVALSHDHK
>FUSION-ENST00000572915.6:83397-ENST00000582752.7:278462|555
MDLTHSWK
>FUSION-ENST00000674383.1:30835-ENST00000556037.1:72700|1345
RLLIGFMSDVQLLSNPK
>FUSION-ENST00000569658.1:36990-ENST00000489665.1:36452|3386
GEKQHPDSCPWCEP
>FUSION-ENST00000569658.1:36990-ENST00000489665.1:36452|2558
RLSPLAEDPLALPLGSGF
>FUSION-ENST00000674383.1:30835-ENST00000556037.1:72700|1605
GITELGYSFSFLLDKTINRSR
>ENST00000316375.3|SNV-4765-C-T|1
ESQLLRLLRSLPVAFSCLK
>FUSION-ENST00000674383.1:30835-ENST00000556037.1:72700|1490
SKYVGKLEQACR
>FUSION-ENST00000572915.6:83397-ENST00000582752.7:278462|1110
ADMPDIGLIPLQPWLRSEGDHWSGI
>FUSION-ENST00000572915.6:83397-ENST00000582752.7:278462|1704
GLNILPK
>FUSION-ENST00000569658.1:36990-ENST00000489665.1:36452|522
TFLVDSLGFSVPSANR
>FUSION-ENST00000569658.1:36990-ENST00000489665.1:36452|151
MPRGTGWARR
>FUSION-ENST00000569658.1:36990-ENST00000489665.1:36452|91
DCCWTHTIPPNPDTVWR
>FUSION-ENST00000569658.1:36990-ENST00000489665.1:36452|916
MKWKMNFAIETINK
>ENST00000641322.1|SNV-8974-G-T|1
ASLRKLFNK
>FUSION-ENST00000569658.1:36990-ENST00000489665.1:36452|202
CAFPAQNASPTGSAFPVAWNKK
>FUSION-ENST00000674383.1:30835-ENST00000556037.1:72700|1497
LRTSCVGRAPDDSCDLWSK
>FUSION-ENST00000569658.1:36990-ENST00000489665.1:36452|1488
NIPCSWVGRIDIMK
>FUSION-ENST00000569658.1:36990-ENST00000489665.1:36452|463
MGTRPGAPACEVPSR
>FUSION-ENST00000674383.1:30835-ENST00000556037.1:72700|1442
MQNCDEITR
>FUSION-ENST00000569658.1:36990-ENST00000489665.1:36452|772
MAHCKLSSQAQMILLPQPPK
>FUSION-ENST00000674383.1:30835-ENST00000556037.1:72700|1514
IYIFKEEK
>FUSION-ENST00000572915.6:83397-ENST00000582752.7:278462|1772
NESMILGMQLTRVR
>ENST00000342528.2|SNV-66245-C-T|3
CSPSMYWTAKVPTWGI
>FUSION-ENST00000572915.6:83397-ENST00000582752.7:278462|1345
RLVEFAVVKPVDAEGQLYI
>FUSION-ENST00000569658.1:36990-ENST00000489665.1:36452|2407
MDVIPSKHWNHFWR
>ENST00000618562.2|SNV-108942-G-T|4
QKACEPGFSYIEEVCR
>FUSION-ENST00000569658.1:36990-ENST00000489665.1:36452|1195
DTCTRVFIAALFTIAKTWNQPK
>FUSION-ENST00000569658.1:36990-ENST00000489665.1:36452|2962
LREIPWEPAVGLR
>ENST00000389131.8|SNV-115585-C-A|2
IHNNGQSDFRPKNGR
>FUSION-ENST00000569658.1:36990-ENST00000489665.1:36452|1501
DVKDLFKENYKPLLK
>FUSION-ENST00000569658.1:36990-ENST00000489665.1:36452|98
SSHPEVEGSTQASFLGEVVR
>FUSION-ENST00000674383.1:30835-ENST00000556037.1:72700|61
NMGYLPYIHGKEKK
>FUSION-ENST00000674383.1:30835-ENST00000556037.1:72700|1285
EVGKLLRR
>FUSION-ENST00000569658.1:36990-ENST00000489665.1:36452|753
ENEFCNRNN
>FUSION-ENST00000567004.1:770-ENST00000567761.1:8997|8
AGPGVAR
>FUSION-ENST00000569658.1:36990-ENST00000489665.1:36452|574
WERGQVHQPAR
>FUSION-ENST00000674383.1:30835-ENST00000556037.1:72700|765
MCLLGICTSSLKK
>FUSION-ENST00000569658.1:36990-ENST00000489665.1:36452|1956
MCEKLQE
>FUSION-ENST00000674383.1:30835-ENST00000556037.1:72700|775
LTCLLARAQQGSTKQSER
>FUSION-ENST00000572915.6:83397-ENST00000582752.7:278462|859
MEELLIHQYNK
>FUSION-ENST00000569658.1:36990-ENST00000489665.1:36452|3190
ARGLYWMGR
>FUSION-ENST00000569658.1:36990-ENST00000489665.1:36452|1271
INKTDRPLARLIK
>ENST00000588643.1|SNV-32770-C-G|3
VGSLDTSR
>FUSION-ENST00000572915.6:83397-ENST00000582752.7:278462|594
MKVSKSIK
>FUSION-ENST00000569658.1:36990-ENST00000489665.1:36452|2194
LTAWWVYKEALCLPRR
>FUSION-ENST00000674383.1:30835-ENST00000556037.1:72700|269
CLFIQVECILLASSSNPKLVDMR
>FUSION-ENST00000569658.1:36990-ENST00000489665.1:36452|558
WKIQHCCLCSPN
>ENST00000451905.4|SNV-67017-G-T|1
NYLTETFLFCFLFSQQEDRHH
>FUSION-ENST00000569658.1:36990-ENST00000489665.1:36452|153
MPRGTGWAR
>ENST00000485120.1|SNV-43358-C-T|11
MDGPRAAALRPWEPVQPR
>FUSION-ENST00000674383.1:30835-ENST00000556037.1:72700|1626
MQSRHFLGR
>FUSION-ENST00000569658.1:36990-ENST00000489665.1:36452|974
MLIITGHQR
>FUSION-ENST00000569658.1:36990-ENST00000489665.1:36452|1294
WAKDMNR
>ENST00000505073.5|SNV-182029-A-G|1
IIPTSGDHHVFNKTSHGYEANPAK
>FUSION-ENST00000572915.6:83397-ENST00000582752.7:278462|1773
NESMILGMQLTR
>FUSION-ENST00000572915.6:83397-ENST00000582752.7:278462|1738
ISFNSLDCPTFYR
>FUSION-ENST00000569658.1:36990-ENST00000489665.1:36452|3274
RQIQIVTGVEQTR
>FUSION-ENST00000674383.1:30835-ENST00000556037.1:72700|275
EMRGHWVPK
>FUSION-ENST00000569658.1:36990-ENST00000489665.1:36452|1137
PSLTTPIQYSVGSPR
>FUSION-ENST00000615720.4:2681-ENST00000389531.7:748096|6
SPLTRSLYVKENHQCPPRPR
>FUSION-ENST00000569658.1:36990-ENST00000489665.1:36452|88
FPLSSLRKPK
>FUSION-ENST00000569658.1:36990-ENST00000489665.1:36452|1737
EKGQVTHKGKPIR
>ENST00000525144.7|SNV-440551-C-A|4
MKPFQLDLLFVCFFLFSQEMGLQK
>FUSION-ENST00000569658.1:36990-ENST00000489665.1:36452|2210
MHLLIGHAAHGTIVCDGLLK
>FUSION-ENST00000569658.1:36990-ENST00000489665.1:36452|187
ARETEREGAQLSCCFR
>FUSION-ENST00000569658.1:36990-ENST00000489665.1:36452|2577
SSSARPSASAR
>FUSION-ENST00000572915.6:83397-ENST00000582752.7:278462|1136
KIKQGNK
>FUSION-ENST00000674383.1:30835-ENST00000556037.1:72700|1612
GFLIPFQMRGITELGYSFSFLLDK
>FUSION-ENST00000569658.1:36990-ENST00000489665.1:36452|289
WLNNMPKW
>FUSION-ENST00000569658.1:36990-ENST00000489665.1:36452|1116
KPHHLSPKSP
>FUSION-ENST00000572915.6:83397-ENST00000582752.7:278462|1241
RSELPSWK
>FUSION-ENST00000674383.1:30835-ENST00000556037.1:72700|476
PAPGSWGKGPTFL
>FUSION-ENST00000569658.1:36990-ENST00000489665.1:36452|1372
WDLIKLK
>FUSION-ENST00000674383.1:30835-ENST00000556037.1:72700|1258
EGGEKNKNLLR
>FUSION-ENST00000569658.1:36990-ENST00000489665.1:36452|295
TETKWLNNMPKW
>FUSION-ENST00000569658.1:36990-ENST00000489665.1:36452|1578
MNIDAKILNKILEK
>FUSION-ENST00000569658.1:36990-ENST00000489665.1:36452|1884
MRTPASTTTATSGAASGERR
>FUSION-ENST00000569658.1:36990-ENST00000489665.1:36452|282
KGQSPSG
>FUSION-ENST00000572915.6:83397-ENST00000582752.7:278462|447
FPSTFATSGTARPSPLFLLLLR
>FUSION-ENST00000674383.1:30835-ENST00000556037.1:72700|1056
SLSETPCR
>FUSION-ENST00000572915.6:83397-ENST00000582752.7:278462|206
MYYMVIALAWQGK
>FUSION-ENST00000572915.6:83397-ENST00000582752.7:278462|1022
MYSYCSGKTWCTYSPVIHIE
>ENST00000258083.3|SNV-3721-T-C|3
DFGGIFHTRYEQIHLVPAEPPEAR
>FUSION-ENST00000674383.1:30835-ENST00000556037.1:72700|523
LTSLHLLR
>FUSION-ENST00000569658.1:36990-ENST00000489665.1:36452|1346
QKSSIKYWK
>FUSION-ENST00000572915.6:83397-ENST00000582752.7:278462|1731
EVPNSRSRRPALR
>FUSION-ENST00000569658.1:36990-ENST00000489665.1:36452|2925
SAFPTASGQRLK
>ENST00000568967.5|SNV-13511-C-A|16
STPWPRPWRMLASRCGGAPCSWK
>FUSION-ENST00000569658.1:36990-ENST00000489665.1:36452|388
MLTVLEMKTQSF
>ENST00000508930.1|SNV-10926-G-C|5
LLQDIKDTFNRCVPSLCPS
>FUSION-ENST00000569658.1:36990-ENST00000489665.1:36452|2052
DSPCVGPTGE
>ENST00000649802.1|SNV-878-C-T|3
GWTPTPWLR
>FUSION-ENST00000569658.1:36990-ENST00000489665.1:36452|2020
PLYGYVVCFSICQLMNTLFPVFGR
>FUSION-ENST00000674383.1:30835-ENST00000556037.1:72700|498
MTLLLGLIFFLLYILR
>FUSION-ENST00000569658.1:36990-ENST00000489665.1:36452|1095
KNRYHENGHTAQGNL
>FUSION-ENST00000674383.1:30835-ENST00000556037.1:72700|1433
LALVLIKSK
>FUSION-ENST00000569658.1:36990-ENST00000489665.1:36452|1343
IFATYSSDKGLISRIYNELK
>FUSION-ENST00000537465.5:22668-ENST00000484211.1:61162|4
LKEDEPGAHLAGQLR
>FUSION-ENST00000569658.1:36990-ENST00000489665.1:36452|550
CSCLVNTEHK
>FUSION-ENST00000569658.1:36990-ENST00000489665.1:36452|806
ERWTDGNR
>FUSION-ENST00000674383.1:30835-ENST00000556037.1:72700|825
FSFLFKAE
>ENST00000602512.1|SNV-20555-A-G|1
AFRIRQNLYR
>ENST00000389398.10|SNV-45849-G-T|1
CAFLMASLNNHSGKVLGSSALPK
>FUSION-ENST00000572915.6:83397-ENST00000582752.7:278462|711
MASEGAIPKTCGFHIVLSLQVHR
>FUSION-ENST00000674383.1:30835-ENST00000556037.1:72700|1447
MRSDGFITI
>FUSION-ENST00000569658.1:36990-ENST00000489665.1:36452|1539
IIRAIYDKPTANIILNGQK
>FUSION-ENST00000674383.1:30835-ENST00000556037.1:72700|990
MGLILLPR
>FUSION-ENST00000575975.5:1804-ENST00000624829.4:315808|61
CLTRNVIDY
>FUSION-ENST00000526915.5:759-ENST00000592782.5:9673|115
EIEMDRRWPR
>FUSION-ENST00000569658.1:36990-ENST00000489665.1:36452|1971
MYITCHCMDMWFVFPFVS
>FUSION-ENST00000569658.1:36990-ENST00000489665.1:36452|2790
TITRLKG
>FUSION-ENST00000569658.1:36990-ENST00000489665.1:36452|87
FPLSSLRKPKLR
>FUSION-ENST00000572915.6:83397-ENST00000582752.7:278462|294
MGACSRCYSGG
>FUSION-ENST00000674383.1:30835-ENST00000556037.1:72700|857
QSWLTATSASR
>FUSION-ENST00000569658.1:36990-ENST00000489665.1:36452|3193
EGSCKNRR
>ENST00000629236.2|SNV-13586-A-C|1
GQVIKCK
>FUSION-ENST00000572915.6:83397-ENST00000582752.7:278462|212
RLNLSLSHLLGMCFCNDFCSNG
>FUSION-ENST00000569658.1:36990-ENST00000489665.1:36452|1432
QWGKDSLFNK
>FUSION-ENST00000569658.1:36990-ENST00000489665.1:36452|968
VKPHLLK
>ENST00000241436.8|SNV-85132-C-T|2
HSKEECSSLSSK
>FUSION-ENST00000674383.1:30835-ENST00000556037.1:72700|1502
MRLPGLLYFFIAV
>FUSION-ENST00000572915.6:83397-ENST00000582752.7:278462|2049
MCLHYLTSDDYCCQPILDLIR
>FUSION-ENST00000569658.1:36990-ENST00000489665.1:36452|1811
MLMLNKDTQNLIRGQGGSK
>FUSION-ENST00000569658.1:36990-ENST00000489665.1:36452|49
MSQAVSQFSMVL
>FUSION-ENST00000569658.1:36990-ENST00000489665.1:36452|2696
EMPRDAEEQVMVEA
>FUSION-ENST00000569658.1:36990-ENST00000489665.1:36452|3413
IVSGHDR
>FUSION-ENST00000526915.5:759-ENST00000592782.5:9673|124
KAEGVVNS
>FUSION-ENST00000569658.1:36990-ENST00000489665.1:36452|2894
ALLQRQIGGVTFIWVK
>FUSION-ENST00000569658.1:36990-ENST00000489665.1:36452|2728
SPNLEGTSQLASSVTVNPG
>ENST00000265854.11|MNV-163980-AGAGGA-A|4
QRADPGR
>FUSION-ENST00000569658.1:36990-ENST00000489665.1:36452|588
MPVVPATQEAEVEGSLELGSSR
>FUSION-ENST00000569658.1:36990-ENST00000489665.1:36452|25
DLCTEIPTQWPPWLAESEGDGERR
>FUSION-ENST00000572915.6:83397-ENST00000582752.7:278462|2005
TNPYGSL
>FUSION-ENST00000569658.1:36990-ENST00000489665.1:36452|3315
LMSGVYFKKQFPR
>FUSION-ENST00000572915.6:83397-ENST00000582752.7:278462|672
MVWLCPYPNLILNCSSHNPLVMR
>FUSION-ENST00000674383.1:30835-ENST00000556037.1:72700|53
KCGVWISAFCIQVAK
>FUSION-ENST00000572915.6:83397-ENST00000582752.7:278462|806
LTPRQWEK
>FUSION-ENST00000569658.1:36990-ENST00000489665.1:36452|854
YEETHSKDAIPHTSE
>FUSION-ENST00000674383.1:30835-ENST00000556037.1:72700|1210
RTKLWPFFSYFAQILPK
>FUSION-ENST00000569658.1:36990-ENST00000489665.1:36452|1682
TGSNSHITILTLNVNGLNAPIKRHR
>FUSION-ENST00000674383.1:30835-ENST00000556037.1:72700|931
MYQPPNIFLKYFAEPVLHDPCFRK
>FUSION-ENST00000569658.1:36990-ENST00000489665.1:36452|1540
ENRKTQGLQS
>FUSION-ENST00000569658.1:36990-ENST00000489665.1:36452|2420
LSSMRTWSYSLEETMNR
>FUSION-ENST00000569658.1:36990-ENST00000489665.1:36452|357
APLFLLSYS
>FUSION-ENST00000572915.6:83397-ENST00000582752.7:278462|794
WTMKSRFR
>FUSION-ENST00000569658.1:36990-ENST00000489665.1:36452|1907
MVVCGNNNIQTESLPSFWPGEQEDR
>FUSION-ENST00000569658.1:36990-ENST00000489665.1:36452|2086
MRRPPFCR
>FUSION-ENST00000572915.6:83397-ENST00000582752.7:278462|657
VISPILFL
>FUSION-ENST00000572915.6:83397-ENST00000582752.7:278462|251
AQFRNGRFVAFS
>FUSION-ENST00000572915.6:83397-ENST00000582752.7:278462|281
KFNTKYQVN
>FUSION-ENST00000674383.1:30835-ENST00000556037.1:72700|1631
GLLMRYK
>FUSION-ENST00000674383.1:30835-ENST00000556037.1:72700|605
MDGVFPPG
>FUSION-ENST00000674383.1:30835-ENST00000556037.1:72700|98
TAVCLVR
>FUSION-ENST00000572915.6:83397-ENST00000582752.7:278462|1296
MKEESPK
>FUSION-ENST00000569658.1:36990-ENST00000489665.1:36452|2412
MNRMDVIPSK
>FUSION-ENST00000572915.6:83397-ENST00000582752.7:278462|1081
MHSRLYMVYMILKSCPGR
>FUSION-ENST00000572915.6:83397-ENST00000582752.7:278462|1441
MLYRCMFSHIFVNIGKCIPFYG
>FUSION-ENST00000572915.6:83397-ENST00000582752.7:278462|1739
MISFNSLDCPTFYR
>FUSION-ENST00000572915.6:83397-ENST00000582752.7:278462|142
SESEEITYQEYESVLLASLA
>FUSION-ENST00000569658.1:36990-ENST00000489665.1:36452|1046
LQVPALLRPIRELRSQDTLLPPNCR
>FUSION-ENST00000569658.1:36990-ENST00000489665.1:36452|1163
FSLIGGN
>FUSION-ENST00000569658.1:36990-ENST00000489665.1:36452|528
DLVSCSLAKLTH
>FUSION-ENST00000572915.6:83397-ENST00000582752.7:278462|141
MRMIAYLSHHIAELK
>ENST00000298139.7|SNV-86537-G-T|3
QVIHYGAPKYMESYYQEIGRAGR
>FUSION-ENST00000569658.1:36990-ENST00000489665.1:36452|985
TMLKYQHFYLEMLPLQHFGEK
>FUSION-ENST00000674383.1:30835-ENST00000556037.1:72700|867
MGVQISL
>FUSION-ENST00000674383.1:30835-ENST00000556037.1:72700|205
IVIYSFSLSRTHLSIILVGFDK
>FUSION-ENST00000569658.1:36990-ENST00000489665.1:36452|665
FYILPITQWNLNIVK
>FUSION-ENST00000674383.1:30835-ENST00000556037.1:72700|300
TVGATAAACLKQSNESLCDR
>FUSION-ENST00000674383.1:30835-ENST00000556037.1:72700|1405
TSCQVYVQRIR
>FUSION-ENST00000569658.1:36990-ENST00000489665.1:36452|3169
LLLSFSIMLTSYIFILK
>FUSION-ENST00000359154.6:36990-ENST00000489665.1:36452|5
NELLGTASVNLSNVLKNNGGKK
>FUSION-ENST00000572915.6:83397-ENST00000582752.7:278462|1751
NSDRGGNER
>FUSION-ENST00000569658.1:36990-ENST00000489665.1:36452|3348
GLGRAGASETAERK
>FUSION-ENST00000572915.6:83397-ENST00000582752.7:278462|1066
PRQGINLLK
>FUSION-ENST00000572915.6:83397-ENST00000582752.7:278462|1371
MRSDGFK
>FUSION-ENST00000569658.1:36990-ENST00000489665.1:36452|1357
NRQPTEWEKIFATYSSDK
>FUSION-ENST00000572915.6:83397-ENST00000582752.7:278462|1170
MLSSRQNILFLYGSAWDTKLEK
>FUSION-ENST00000674383.1:30835-ENST00000556037.1:72700|1336
DLLPSLCSEN
>FUSION-ENST00000354436.6:3455-ENST00000325997.13:42469|6
GESGCGGWGVGAGRQGDR
>FUSION-ENST00000569658.1:36990-ENST00000489665.1:36452|2161
CGSHWGVRGK
>FUSION-ENST00000569658.1:36990-ENST00000489665.1:36452|1000
GTEARDMHTPGVVPRHAK
>FUSION-ENST00000572915.6:83397-ENST00000582752.7:278462|17
RGNSFRCHLF
>FUSION-ENST00000526915.5:759-ENST00000592782.5:9673|129
GTDAGKGRK
>FUSION-ENST00000572915.6:83397-ENST00000582752.7:278462|1718
MPEKAYPFYQQVLSILFPPQK
>ENST00000342528.2|SNV-66245-C-T|1
YWTAKVPTWGI
>FUSION-ENST00000565662.5:3100-ENST00000414754.7:1040|45
MYHSLGVPPGPVKFLSPAASMLLAR
>FUSION-ENST00000569658.1:36990-ENST00000489665.1:36452|2254
NRHAMSPFK
>ENST00000293845.8|SNV-1040-C-G|2
VPNVEGASESPSIWLLEKK
>FUSION-ENST00000569658.1:36990-ENST00000489665.1:36452|2230
NSPGGPWESCH
>FUSION-ENST00000572915.6:83397-ENST00000582752.7:278462|174
RHFDLSHYYK
>FUSION-ENST00000674383.1:30835-ENST00000556037.1:72700|1226
MGGAFLSMARKMLVK
>FUSION-ENST00000426654.6:1281-ENST00000325997.13:42469|1
EKKGCSG
>FUSION-ENST00000569658.1:36990-ENST00000489665.1:36452|2031
SNSKLCQRPRFSISLLNK
>FUSION-ENST00000569658.1:36990-ENST00000489665.1:36452|328
SWNGQHRPPELSLPHLPNS
>FUSION-ENST00000572915.6:83397-ENST00000582752.7:278462|1934
YISLLDRSHLK
>FUSION-ENST00000572915.6:83397-ENST00000582752.7:278462|120
MPDYLRQEQ
>FUSION-ENST00000674383.1:30835-ENST00000556037.1:72700|909
MTQSIEEK
>FUSION-ENST00000572915.6:83397-ENST00000582752.7:278462|1407
LLPSLLYVYKDHTCSKLFK
>FUSION-ENST00000674383.1:30835-ENST00000556037.1:72700|386
CPHHLAPTYK
>FUSION-ENST00000674383.1:30835-ENST00000556037.1:72700|1530
RSQEIYIYIYISQNVSR
>FUSION-ENST00000572915.6:83397-ENST00000582752.7:278462|344
HFSCYLVSYYR
>FUSION-ENST00000569658.1:36990-ENST00000489665.1:36452|129
MAEFEIFQKPSTNK
>FUSION-ENST00000572915.6:83397-ENST00000582752.7:278462|1622
HLSCQKQNK
>ENST00000640840.1|SNV-125183-T-C|1
KPAFLVPSVKPPCWDVPSFPNRVR
>FUSION-ENST00000569658.1:36990-ENST00000489665.1:36452|1967
MWFVFPFVS
>FUSION-ENST00000569658.1:36990-ENST00000489665.1:36452|2552
INIHRLPR
>FUSION-ENST00000569658.1:36990-ENST00000489665.1:36452|2747
MDVPKPGR
>FUSION-ENST00000569658.1:36990-ENST00000489665.1:36452|823
MWSLKVSHCTVFIPFWTTVDCG
>FUSION-ENST00000674383.1:30835-ENST00000556037.1:72700|773
AQQGSTKQSER
>FUSION-ENST00000572915.6:83397-ENST00000582752.7:278462|1047
MVCKNQREQEDQLSR
>FUSION-ENST00000674383.1:30835-ENST00000556037.1:72700|778
MLTCLLARAQQGSTK
>FUSION-ENST00000569658.1:36990-ENST00000489665.1:36452|294
MAVPTFLTEETK
>FUSION-ENST00000569658.1:36990-ENST00000489665.1:36452|1217
SGNNRCWRGCGEIGTLLHCWWDCK
>FUSION-ENST00000572915.6:83397-ENST00000582752.7:278462|1732
EVPNSRSR
>ENST00000587569.5|INDEL-18985-G-GCG|9
DQPFHQDLHPGTR
>FUSION-ENST00000674383.1:30835-ENST00000556037.1:72700|1600
TSFEALPDNPS
>FUSION-ENST00000674383.1:30835-ENST00000556037.1:72700|265
MRSQKQSLLVSHPWHVSIG
>ENST00000303059.3|SNV-49-A-G|1
AEMDKLSSGLDIYRNPLK
>FUSION-ENST00000569658.1:36990-ENST00000489665.1:36452|1287
MTISVDAEK
>FUSION-ENST00000674383.1:30835-ENST00000556037.1:72700|954
MEHILLVTV
>FUSION-ENST00000569658.1:36990-ENST00000489665.1:36452|3407
IHTPTSQPCYDEGVR
>FUSION-ENST00000569658.1:36990-ENST00000489665.1:36452|281
MKHRAAGR
>FUSION-ENST00000572915.6:83397-ENST00000582752.7:278462|926
TQIVIWK
>FUSION-ENST00000674383.1:30835-ENST00000556037.1:72700|42
MLARQASNS
>ENST00000618562.2|SNV-108942-G-T|1
ACEPGFSYIEEVCRCVPSYWK
>FUSION-ENST00000569658.1:36990-ENST00000489665.1:36452|1653
TDFKPTK
>FUSION-ENST00000572915.6:83397-ENST00000582752.7:278462|722
GAKVQLRPWLQRVQSPR
>FUSION-ENST00000569658.1:36990-ENST00000489665.1:36452|314
DQPPDMVKHR
>FUSION-ENST00000674383.1:30835-ENST00000556037.1:72700|692
TKIFISSYCLVSTRK
>FUSION-ENST00000569658.1:36990-ENST00000489665.1:36452|765
MLSRLVLNYWAQAILPKCWDYR
>FUSION-ENST00000569658.1:36990-ENST00000489665.1:36452|2831
RGCPGPAAPDGHSCAR
>FUSION-ENST00000569658.1:36990-ENST00000489665.1:36452|2541
APPGALFLL
>FUSION-ENST00000674383.1:30835-ENST00000556037.1:72700|1317
EKVVNRLHVR
>FUSION-ENST00000572915.6:83397-ENST00000582752.7:278462|587
NKQVFQGR
>FUSION-ENST00000572915.6:83397-ENST00000582752.7:278462|184
DRHHKILTQIEMR
>ENST00000571613.5|SNV-8533-G-C|2
STVHIVPTHLNFQSLDEQKK
>FUSION-ENST00000569658.1:36990-ENST00000489665.1:36452|918
WELNNDNTWTREGEHHTPGTIVG
>ENST00000649802.1|SNV-878-C-T|2
GWTPTPWLRR
>FUSION-ENST00000674383.1:30835-ENST00000556037.1:72700|1366
MTARSLETSYGTAK
>FUSION-ENST00000569658.1:36990-ENST00000489665.1:36452|1666
LKIKGCR
>FUSION-ENST00000569658.1:36990-ENST00000489665.1:36452|1748
EDKMNEMK
>FUSION-ENST00000569658.1:36990-ENST00000489665.1:36452|1530
QGCPLSPLLFNIVLEVLGRAIRQEK
>FUSION-ENST00000572915.6:83397-ENST00000582752.7:278462|1261
MFLLEKLYSLPRACSPSHCK
>FUSION-ENST00000674383.1:30835-ENST00000556037.1:72700|405
MQFPQPR
>FUSION-ENST00000572915.6:83397-ENST00000582752.7:278462|990
MIPFSPHF
>FUSION-ENST00000572915.6:83397-ENST00000582752.7:278462|287
ASTQEAELAVSR
>ENST00000389131.8|SNV-115585-C-A|5
FSSKIHNNGQSDFRPK
>FUSION-ENST00000569658.1:36990-ENST00000489665.1:36452|2987
PFSCLSLPSSRDYR
>ENST00000395987.8|SNV-80324-T-A|3
TDGISKVSYKPK
>FUSION-ENST00000569658.1:36990-ENST00000489665.1:36452|1954
YKVSNLSTSLPTLAVF
>FUSION-ENST00000572915.6:83397-ENST00000582752.7:278462|33
EPPVVIK
>FUSION-ENST00000674383.1:30835-ENST00000556037.1:72700|415
MYLSIACWCSRCEYVFGLGREGER
>FUSION-ENST00000569658.1:36990-ENST00000489665.1:36452|3415
ELKIVSGHDR
>FUSION-ENST00000569658.1:36990-ENST00000489665.1:36452|990
IKKNSQCTSESILNFK
>ENST00000370419.6|SNV-371468-C-T|4
ESKSTTLIVPEQQRTTHHR
>FUSION-ENST00000572915.6:83397-ENST00000582752.7:278462|227
FIQPLATKSFFSTSVTVGK
>FUSION-ENST00000569658.1:36990-ENST00000489665.1:36452|1215
CWRGCGEIGTLLHCWWDCK
>FUSION-ENST00000674383.1:30835-ENST00000556037.1:72700|48
CLPLHPANFWYF
>FUSION-ENST00000569658.1:36990-ENST00000489665.1:36452|839
MMPEPATDR
>FUSION-ENST00000569658.1:36990-ENST00000489665.1:36452|2419
LSSMRTWSYSLEETMNRMDVIPSK
>FUSION-ENST00000569658.1:36990-ENST00000489665.1:36452|2636
GSLLLPRVECRVR
>FUSION-ENST00000569658.1:36990-ENST00000489665.1:36452|2667
LTCMCLGVYAAMPCFKNKK
>ENST00000546587.1|INDEL-124378-A-AA|2
QWALIYLLSSLLSKSVVCRSK
>FUSION-ENST00000674383.1:30835-ENST00000556037.1:72700|1099
TFDLLSLPEVEN
>ENST00000468825.1|SNV-217117-C-T|3
MGLNTASVSRLLQTWEVSLGVPW
>FUSION-ENST00000569658.1:36990-ENST00000489665.1:36452|2712
KLLVWARR
>FUSION-ENST00000569658.1:36990-ENST00000489665.1:36452|688
RRTFAEQTFQILMK
>FUSION-ENST00000569658.1:36990-ENST00000489665.1:36452|606
MAGEAGCLLVLMCHR
>FUSION-ENST00000569658.1:36990-ENST00000489665.1:36452|1634
GDFNTPLSTLDR
>FUSION-ENST00000569658.1:36990-ENST00000489665.1:36452|3056
PVVPAIWEAEAGEWCEPGRWR
>FUSION-ENST00000572915.6:83397-ENST00000582752.7:278462|304
MPRPYYKQK
>FUSION-ENST00000569658.1:36990-ENST00000489665.1:36452|1158
MTTHGHGKGNITHRGLLWGR
>FUSION-ENST00000572915.6:83397-ENST00000582752.7:278462|1693
FQILWNLSR
>FUSION-ENST00000674383.1:30835-ENST00000556037.1:72700|566
HMEYHQFGK
>FUSION-ENST00000569658.1:36990-ENST00000489665.1:36452|1336
GLISRIYNELKQIYK
>FUSION-ENST00000572915.6:83397-ENST00000582752.7:278462|1953
PCLEINK
>FUSION-ENST00000572915.6:83397-ENST00000582752.7:278462|1832
LINNSSGD
>FUSION-ENST00000569658.1:36990-ENST00000489665.1:36452|2488
MMSFRFSCR
>FUSION-ENST00000572915.6:83397-ENST00000582752.7:278462|695
MVDPPAACTHVPGKGAETQHLLMK
>FUSION-ENST00000572915.6:83397-ENST00000582752.7:278462|984
YLSDGPFSFIPSQIFDELLILR
>FUSION-ENST00000569658.1:36990-ENST00000489665.1:36452|1042
NNAAYLQLSDL
>FUSION-ENST00000528525.1:73132-ENST00000574181.1:76707|37
MLGATSTAGGSKEVKHIAWLAEQK
>FUSION-ENST00000569658.1:36990-ENST00000489665.1:36452|2760
WPVLFKAKPPEFQAIISER
>FUSION-ENST00000572915.6:83397-ENST00000582752.7:278462|1410
MLLPSLLYVYKDHTCSK
>FUSION-ENST00000572915.6:83397-ENST00000582752.7:278462|1210
TFLVFRFPSSVQAGLCGWK
>FUSION-ENST00000674383.1:30835-ENST00000556037.1:72700|936
IHCSLDLSRSK
>FUSION-ENST00000569658.1:36990-ENST00000489665.1:36452|764
LSRLVLNYWAQAILPKCWDYR
>FUSION-ENST00000575975.5:1804-ENST00000624829.4:315808|11
IISCSTEKAKILK
>FUSION-ENST00000674383.1:30835-ENST00000556037.1:72700|253
SHFNFFPKYRFNLILGSNSLPLLFK
>FUSION-ENST00000572915.6:83397-ENST00000582752.7:278462|313
GEGRLHTFLPLQW
>ENST00000641322.1|SNV-8974-G-T|2
DMKASLRK
>FUSION-ENST00000569658.1:36990-ENST00000489665.1:36452|3040
VLAPRWNALWK
>ENST00000402136.5|SNV-35255-G-A|2
EPHIEQITRK
>FUSION-ENST00000569658.1:36990-ENST00000489665.1:36452|3403
SSVPSEANLSSGSPAVLFR
>FUSION-ENST00000569658.1:36990-ENST00000489665.1:36452|1838
MSTLPVPANTCR
>FUSION-ENST00000674383.1:30835-ENST00000556037.1:72700|1070
MIPLKQISICNVPICIVDQ
>FUSION-ENST00000569658.1:36990-ENST00000489665.1:36452|2492
MLHNSLGGFPSQQDILLTRKVIL
>FUSION-ENST00000569658.1:36990-ENST00000489665.1:36452|1821
EDIHHQGQKQSEVINSNIPDTGMA
>ENST00000505073.5|SNV-182029-A-G|2
IIPTSGDHHVFNK
>FUSION-ENST00000674383.1:30835-ENST00000556037.1:72700|1212
VAYACNPSHSGG
>FUSION-ENST00000572915.6:83397-ENST00000582752.7:278462|491
MLRISPSK
>FUSION-ENST00000674383.1:30835-ENST00000556037.1:72700|652
FSIPSLIFL
>FUSION-ENST00000674383.1:30835-ENST00000556037.1:72700|959
LLGSSDLLPLSSK
>FUSION-ENST00000572915.6:83397-ENST00000582752.7:278462|753
RNSTRAVWK
>ENST00000470300.5|SNV-70952-C-A|1
LFSRPLSPKALPMH
>FUSION-ENST00000575975.5:1804-ENST00000624829.4:315808|3
DLKALHQPKEK
>FUSION-ENST00000219689.11:633-ENST00000661789.1:13259|3
GLCDLYLVR
>FUSION-ENST00000569658.1:36990-ENST00000489665.1:36452|358
CSVLSGF
>FUSION-ENST00000674383.1:30835-ENST00000556037.1:72700|177
MHSASVKLQPK
>FUSION-ENST00000569658.1:36990-ENST00000489665.1:36452|2222
VIHMWRADAGEF
>FUSION-ENST00000569658.1:36990-ENST00000489665.1:36452|2534
ESGEQARLSKGTGGAAVWR
>FUSION-ENST00000572915.6:83397-ENST00000582752.7:278462|330
MTLHSSLGDR
>FUSION-ENST00000569658.1:36990-ENST00000489665.1:36452|1766
TNGKEVK
>FUSION-ENST00000674383.1:30835-ENST00000556037.1:72700|611
LLKIVLFMK
>FUSION-ENST00000572915.6:83397-ENST00000582752.7:278462|878
LYNGWAIQK
>ENST00000409613.5|SNV-66270-C-A|3
LSFREFLLIFQK
>FUSION-ENST00000674383.1:30835-ENST00000556037.1:72700|1410
MFSCLVTQRTSCQVYVQR
>FUSION-ENST00000572915.6:83397-ENST00000582752.7:278462|1912
MVAIMILYS
>FUSION-ENST00000572915.6:83397-ENST00000582752.7:278462|884
PILLSVFAFEK
>FUSION-ENST00000569658.1:36990-ENST00000489665.1:36452|434
DLLHLVR
>FUSION-ENST00000674383.1:30835-ENST00000556037.1:72700|1189
ASEVPFYLKLCGSH
>FUSION-ENST00000674383.1:30835-ENST00000556037.1:72700|762
CLLGICTSSLKKCLFAHF
>FUSION-ENST00000463286.1:2377-ENST00000486739.1:50030|3
MQHGARTLWSIMNWEE
>FUSION-ENST00000674383.1:30835-ENST00000556037.1:72700|15
MLHRPLPVIR
>ENST00000341594.9|SNV-242193-C-T|1
FNMENLGESKQHIPEKK
>FUSION-ENST00000569658.1:36990-ENST00000489665.1:36452|1668
DTHRLKIK
>FUSION-ENST00000569658.1:36990-ENST00000489665.1:36452|1107
NYKHSYTPITDK
>ENST00000570883.5|SNV-8533-G-C|7
TEEKSSLLMSCLVSVSWDPLCGK
>FUSION-ENST00000569658.1:36990-ENST00000489665.1:36452|2573
AVGSALSGSRAR
>FUSION-ENST00000674383.1:30835-ENST00000556037.1:72700|283
DVIFNSSWDKGGIIANAGKVAADK
>FUSION-ENST00000569658.1:36990-ENST00000489665.1:36452|3279
KNGGLFLNSASWVGRQMK
>FUSION-ENST00000572915.6:83397-ENST00000582752.7:278462|1205
MLYLLYNLTFK
>FUSION-ENST00000569658.1:36990-ENST00000489665.1:36452|1347
MQKSSIKYWK
>FUSION-ENST00000569658.1:36990-ENST00000489665.1:36452|923
TKNQTPHVLTHRWELNNDNTWTR
>FUSION-ENST00000569658.1:36990-ENST00000489665.1:36452|1966
WFVFPFVS
>FUSION-ENST00000674383.1:30835-ENST00000556037.1:72700|721
AASCSSAGMLKFYPR
>FUSION-ENST00000569658.1:36990-ENST00000489665.1:36452|930
NHHCQQTIAR
>FUSION-ENST00000674383.1:30835-ENST00000556037.1:72700|145
MTCKQEFK
>FUSION-ENST00000526915.5:759-ENST00000592782.5:9673|118
MEIEMDRR
>FUSION-ENST00000572915.6:83397-ENST00000582752.7:278462|551
STLKYRQIY
>FUSION-ENST00000674383.1:30835-ENST00000556037.1:72700|582
AQTSKTNSSAQDF
>ENST00000403305.6|MNV-6209-GGAG-G|1
DALPLQCSPTSSQRVLPSK
>FUSION-ENST00000569658.1:36990-ENST00000489665.1:36452|2579
KSSSARPSASAR
>FUSION-ENST00000526915.5:759-ENST00000592782.5:9673|93
MEVPRVGEDG
>FUSION-ENST00000572915.6:83397-ENST00000582752.7:278462|1487
SIILSFLACGFQDKILK
>FUSION-ENST00000572915.6:83397-ENST00000582752.7:278462|738
RNSTPAHESSLEGGCTLQSHR
>FUSION-ENST00000572915.6:83397-ENST00000582752.7:278462|1624
MHLSCQK
>FUSION-ENST00000569658.1:36990-ENST00000489665.1:36452|1982
EGGNGGWDR
>FUSION-ENST00000674383.1:30835-ENST00000556037.1:72700|236
MIMLLHGKNSFLLR
>ENST00000370982.4|SNV-125828-G-T|6
SSKTASTNNIAQARITVQQLR
>FUSION-ENST00000575975.5:1804-ENST00000624829.4:315808|73
MKASRICSVSSERPLR
>FUSION-ENST00000572915.6:83397-ENST00000582752.7:278462|1050
MTKDYYSNA
>ENST00000587569.5|INDEL-18985-G-GCG|3
GLQEGHHRQGPVLAAAGARV
>FUSION-ENST00000674383.1:30835-ENST00000556037.1:72700|478
PAPGSWGK
>FUSION-ENST00000569658.1:36990-ENST00000489665.1:36452|2362
MSYDRATVLQPG
>FUSION-ENST00000569658.1:36990-ENST00000489665.1:36452|2340
GLTTTHGVCR
>FUSION-ENST00000572915.6:83397-ENST00000582752.7:278462|201
VIALAWQGK
>FUSION-ENST00000572915.6:83397-ENST00000582752.7:278462|1737
RSQLKGYIWER
>FUSION-ENST00000569658.1:36990-ENST00000489665.1:36452|2046
SDFGTMLTSSIIKKK
>FUSION-ENST00000569658.1:36990-ENST00000489665.1:36452|172
MRMGDNHGR
>FUSION-ENST00000674383.1:30835-ENST00000556037.1:72700|764
CLLGICTSSLKK
>FUSION-ENST00000569658.1:36990-ENST00000489665.1:36452|1291
INESRSWFFEKINK
>FUSION-ENST00000572915.6:83397-ENST00000582752.7:278462|487
ISPSKYGPNPQLEITCSSNPPAK
>FUSION-ENST00000572915.6:83397-ENST00000582752.7:278462|297
TNIIKSFIDKTTALPLTIMK
>FUSION-ENST00000569658.1:36990-ENST00000489665.1:36452|2881
HQLLKSQNEVSSLLIK
>FUSION-ENST00000569658.1:36990-ENST00000489665.1:36452|2980
DYRRPPPCPANFLYFSR
>ENST00000458448.5|SNV-15974-C-A|2
KITASISNMISLHVLILCCNK
>FUSION-ENST00000674383.1:30835-ENST00000556037.1:72700|1619
VNSAMHILVGF
>FUSION-ENST00000569658.1:36990-ENST00000489665.1:36452|669
QKTQGLESKK
>ENST00000302278.8|SNV-79827-G-A|3
NVLSLTNKGEIFNELVGKQR
>FUSION-ENST00000566899.6:1281-ENST00000325997.13:42469|4
PKSLYSREK
>FUSION-ENST00000569658.1:36990-ENST00000489665.1:36452|3392
TDVICIAVCAMSLGKLTHAF
>FUSION-ENST00000569658.1:36990-ENST00000489665.1:36452|2967
MGNTLVAKISCITPRLR
>ENST00000061240.7|SNV-182012-G-T|2
AVFAANFFKEEDECAKPDR
>FUSION-ENST00000569658.1:36990-ENST00000489665.1:36452|1072
EVRLSGLTCK
>FUSION-ENST00000674383.1:30835-ENST00000556037.1:72700|710
MSIMRNYC
>FUSION-ENST00000572915.6:83397-ENST00000582752.7:278462|803
MLKTFMAAPPLTSPEA
>FUSION-ENST00000569658.1:36990-ENST00000489665.1:36452|1220
MGKNWKHSL
>ENST00000383701.8|SNV-25112-G-A|1
VYFKEAVFSLLPRMR
>FUSION-ENST00000569658.1:36990-ENST00000489665.1:36452|3402
HSHAMMK
>FUSION-ENST00000569658.1:36990-ENST00000489665.1:36452|3393
MTDVICIAVCAMSLGKLTHAF
>FUSION-ENST00000674383.1:30835-ENST00000556037.1:72700|937
MIHCSLDLSRSK
>FUSION-ENST00000572915.6:83397-ENST00000582752.7:278462|3
HGPLLKGKISIAQEENMLK
>ENST00000239938.5|SNV-1977-C-T|6
KYPNRPSKTPPHECPYACPVESCDR
>FUSION-ENST00000572915.6:83397-ENST00000582752.7:278462|2000
MAIVLATQEAEAR
>ENST00000301607.8|INDEL-18985-G-GCG|8
GWRRPSSAR
>FUSION-ENST00000674383.1:30835-ENST00000556037.1:72700|268
FFYFHHQNL
>FUSION-ENST00000569658.1:36990-ENST00000489665.1:36452|2836
ACGRQNHATPASPR
>FUSION-ENST00000569658.1:36990-ENST00000489665.1:36452|2592
VFFFNLGVNNLTYFSFIKEVGK
>FUSION-ENST00000572915.6:83397-ENST00000582752.7:278462|72
ESDFLLADR
>FUSION-ENST00000572915.6:83397-ENST00000582752.7:278462|1524
SYQCFYCANPFVVRAAR
>FUSION-ENST00000572915.6:83397-ENST00000582752.7:278462|309
WCHFTVVFRPENTQKY
>FUSION-ENST00000426654.6:1281-ENST00000325997.13:42469|3
SLYSREK
>ENST00000285046.10|SNV-8241-C-T|6
MFRGPKPSIAPKPR
>FUSION-ENST00000569658.1:36990-ENST00000489665.1:36452|3023
LIFYISAETGFHRVSQDGVDLLTS
>FUSION-ENST00000572915.6:83397-ENST00000582752.7:278462|1665
LNVMIMVSPPPPPLEILKR
>FUSION-ENST00000569658.1:36990-ENST00000489665.1:36452|2275
MGDSLSRHEGWPTPGHAASKGQAR
>FUSION-ENST00000569658.1:36990-ENST00000489665.1:36452|1056
ENKLQVPALLRPIRELR
>FUSION-ENST00000569658.1:36990-ENST00000489665.1:36452|2400
WDRWPPTSTILK
>FUSION-ENST00000674383.1:30835-ENST00000556037.1:72700|1389
SPHRLRK
>FUSION-ENST00000572915.6:83397-ENST00000582752.7:278462|1950
NLARCGGTLL
>FUSION-ENST00000575975.5:1804-ENST00000624829.4:315808|71
ASRICSVSSERPLR
>FUSION-ENST00000674383.1:30835-ENST00000556037.1:72700|1140
RFPPADCTLGIEWR
>FUSION-ENST00000569658.1:36990-ENST00000489665.1:36452|3254
METEPGMESRGSTLGLL
>FUSION-ENST00000572915.6:83397-ENST00000582752.7:278462|1833
MLINNSSGD
>FUSION-ENST00000572915.6:83397-ENST00000582752.7:278462|1846
MVISIFRIYTFS
>FUSION-ENST00000569658.1:36990-ENST00000489665.1:36452|997
DMHTPGVVPRHAKIK
>FUSION-ENST00000572915.6:83397-ENST00000582752.7:278462|1716
MPEKAYPFYQQVLSILFPPQKK
>FUSION-ENST00000569658.1:36990-ENST00000489665.1:36452|1481
KMAILPKVIYR
>FUSION-ENST00000572915.6:83397-ENST00000582752.7:278462|989
IPFSPHF
>FUSION-ENST00000572915.6:83397-ENST00000582752.7:278462|215
GLNAAMFFPR
>FUSION-ENST00000572915.6:83397-ENST00000582752.7:278462|715
RGQGTAQTMASEGAIPK
>FUSION-ENST00000572915.6:83397-ENST00000582752.7:278462|1619
QNKATSSTHFVSVDRP
>FUSION-ENST00000569658.1:36990-ENST00000489665.1:36452|3133
DRFIYPR
>FUSION-ENST00000569658.1:36990-ENST00000489665.1:36452|2089
GPVHLYWAQPGRCDVVTLGRT
>FUSION-ENST00000569658.1:36990-ENST00000489665.1:36452|256
PPVALSHDHKCIKMTGTLSFK
>FUSION-ENST00000674383.1:30835-ENST00000556037.1:72700|895
SSYSAIVSSHTCVLR
>FUSION-ENST00000569658.1:36990-ENST00000489665.1:36452|1602
SKPLNYMETEQPAPK
>FUSION-ENST00000572915.6:83397-ENST00000582752.7:278462|733
MSLGHVK
>FUSION-ENST00000575975.5:1804-ENST00000624829.4:315808|2
ALHQPKEK
>FUSION-ENST00000569658.1:36990-ENST00000489665.1:36452|1899
IAPLHSGLGNR
>FUSION-ENST00000569658.1:36990-ENST00000489665.1:36452|316
SGVRDQPPDMVKHR
>ENST00000314744.6|SNV-579-G-A|4
VKANDREHNR
>FUSION-ENST00000674383.1:30835-ENST00000556037.1:72700|1230
MGGAFLSMAR
>FUSION-ENST00000569658.1:36990-ENST00000489665.1:36452|1541
MENRKTQGLQS
>ENST00000289968.11|SNV-47287-G-C|1
FVLDWDSVRARWNQAHK
>FUSION-ENST00000526915.5:759-ENST00000592782.5:9673|107
RGKSLAGVAGCR
>FUSION-ENST00000674383.1:30835-ENST00000556037.1:72700|473
MAEVIYTPTNSV
>FUSION-ENST00000569658.1:36990-ENST00000489665.1:36452|2032
SNSKLCQRPR
>FUSION-ENST00000572915.6:83397-ENST00000582752.7:278462|2055
IIAVSLSLI
>FUSION-ENST00000569658.1:36990-ENST00000489665.1:36452|683
MPTFTASGQC
>FUSION-ENST00000569658.1:36990-ENST00000489665.1:36452|792
YFELQDNVK
>FUSION-ENST00000674383.1:30835-ENST00000556037.1:72700|1507
SRIMKSDGEWGYEESGDIYIYIY
>FUSION-ENST00000572915.6:83397-ENST00000582752.7:278462|737
NSTPAHESSLEGGCTLQSHR
>ENST00000545647.5|SNV-79932-T-A|1
LGIIYRDLKPEN
>FUSION-ENST00000569658.1:36990-ENST00000489665.1:36452|1878
DKSIHLG
>FUSION-ENST00000569658.1:36990-ENST00000489665.1:36452|3015
LGGAAQSTRFLSVFK
>FUSION-ENST00000572915.6:83397-ENST00000582752.7:278462|853
MGNIMFISKELLGMK
>ENST00000314744.6|SNV-579-G-A|1
EHNRMHNLNAALDALR
>ENST00000265854.11|MNV-163980-AGAGGA-A|8
GAGPEAPETGPAAHQGAGR
>FUSION-ENST00000569658.1:36990-ENST00000489665.1:36452|1721
EWGPIFNILKENNFQPRISYPAK
>FUSION-ENST00000674383.1:30835-ENST00000556037.1:72700|1296
MSNHSKHKDESSGISCGVFLK
>FUSION-ENST00000569658.1:36990-ENST00000489665.1:36452|2251
HAMSPFK
>FUSION-ENST00000572915.6:83397-ENST00000582752.7:278462|329
TLHSSLGDR
>FUSION-ENST00000674383.1:30835-ENST00000556037.1:72700|646
YLVIFNL
>FUSION-ENST00000572915.6:83397-ENST00000582752.7:278462|815
FERDDLGHLVEVGSK
>FUSION-ENST00000569658.1:36990-ENST00000489665.1:36452|1564
LIHHDQVGLHPWDARLVQHMQINK
>FUSION-ENST00000575975.5:1804-ENST00000624829.4:315808|32
GFESFASTK
>FUSION-ENST00000674383.1:30835-ENST00000556037.1:72700|878
MDDVILQCYCK
>FUSION-ENST00000569658.1:36990-ENST00000489665.1:36452|1671
NPGAGFLKR
>FUSION-ENST00000569658.1:36990-ENST00000489665.1:36452|924
TKNQTPHVLTHR
>FUSION-ENST00000569658.1:36990-ENST00000489665.1:36452|3394
TDVICIAVCAMSLGK
>FUSION-ENST00000336278.8:73132-ENST00000574181.1:76707|14
WAQAEGRGRSGGGVQEK
>FUSION-ENST00000572915.6:83397-ENST00000582752.7:278462|520
MKSKYSR
>FUSION-ENST00000569658.1:36990-ENST00000489665.1:36452|2568
MSDCLKENKHSLTRPDYSGR
>FUSION-ENST00000569658.1:36990-ENST00000489665.1:36452|1733
GKPIRLTADLLAETLQARR
>FUSION-ENST00000572915.6:83397-ENST00000582752.7:278462|1586
AARVPRANHILQGSR
>FUSION-ENST00000572915.6:83397-ENST00000582752.7:278462|1404
VSNENCY
>FUSION-ENST00000569658.1:36990-ENST00000489665.1:36452|1358
MNRQPTEWEKIFATYSSDK
>FUSION-ENST00000569658.1:36990-ENST00000489665.1:36452|1676
SQDPSVCCIQETHLTCRDTHR
>FUSION-ENST00000289968.11:1804-ENST00000624829.4:315808|13
GWGRRAEGAGAGR
>FUSION-ENST00000569658.1:36990-ENST00000489665.1:36452|1007
QTTPSKSGQR
>FUSION-ENST00000572915.6:83397-ENST00000582752.7:278462|222
SFFSTSVTVGKTAR
>FUSION-ENST00000572915.6:83397-ENST00000582752.7:278462|394
MSRGSDSGIRLF
>FUSION-ENST00000572915.6:83397-ENST00000582752.7:278462|667
TALLYFR
>FUSION-ENST00000572915.6:83397-ENST00000582752.7:278462|388
MNHLGILFECRFSFSGSWWEPK
>FUSION-ENST00000569658.1:36990-ENST00000489665.1:36452|220
MRKPGLVQETKASSK
>ENST00000470643.5|SNV-880-C-T|4
MVVSGFCRSSPVMVAGGR
>FUSION-ENST00000569658.1:36990-ENST00000489665.1:36452|1451
AGGITLPDFK
>FUSION-ENST00000569658.1:36990-ENST00000489665.1:36452|1843
RPLIPLGNAYKFSVHR
>FUSION-ENST00000674383.1:30835-ENST00000556037.1:72700|1412
MFSCLVTQR
>ENST00000513200.7|INDEL-97945-A-AA|8
NFIEKAVLTTTLVSLSRIR
>ENST00000341594.9|SNV-242193-C-T|4
LNLWIHEMEERFNMENLGESK
>FUSION-ENST00000537465.5:26271-ENST00000484211.1:61162|2
MLQGELGGIMGQPGAHLAGQLR
>FUSION-ENST00000674383.1:30835-ENST00000556037.1:72700|903
VNKMRNQHNLQYFLLYILVA
>FUSION-ENST00000674383.1:30835-ENST00000556037.1:72700|879
IVLGYTVPAGHR
>FUSION-ENST00000569658.1:36990-ENST00000489665.1:36452|2611
NQFSVGFEYWHYFILSKER
>FUSION-ENST00000674383.1:30835-ENST00000556037.1:72700|993
FFFFFFFF
>FUSION-ENST00000674383.1:30835-ENST00000556037.1:72700|1598
SLLLSYFANLTIQLFEGR
>FUSION-ENST00000569658.1:36990-ENST00000489665.1:36452|488
RPCLSLECGRDLRI
>FUSION-ENST00000572915.6:83397-ENST00000582752.7:278462|1137
MKIKQGNK
>FUSION-ENST00000572915.6:83397-ENST00000582752.7:278462|980
VTSSVCAWSR
>FUSION-ENST00000569658.1:36990-ENST00000489665.1:36452|1063
HSHPHSSDTGKENK
>FUSION-ENST00000572915.6:83397-ENST00000582752.7:278462|1651
VSPPPPPLEILKRNLSK
>FUSION-ENST00000572915.6:83397-ENST00000582752.7:278462|1336
LTLLFNFLLCSAIS
>FUSION-ENST00000569658.1:36990-ENST00000489665.1:36452|2347
MIMPRSR
>FUSION-ENST00000569658.1:36990-ENST00000489665.1:36452|1176
NDEFLSFVGTWMKLETIIVSK
>FUSION-ENST00000569658.1:36990-ENST00000489665.1:36452|406
NSASTSELEK
>FUSION-ENST00000569658.1:36990-ENST00000489665.1:36452|1080
MLYHTLLNNPQVKEVR
>FUSION-ENST00000569658.1:36990-ENST00000489665.1:36452|1823
EDIHHQGQK
>FUSION-ENST00000569658.1:36990-ENST00000489665.1:36452|224
TTQALLPVK
>FUSION-ENST00000569658.1:36990-ENST00000489665.1:36452|1973
MGDGTETGVALSEYV
>FUSION-ENST00000572915.6:83397-ENST00000582752.7:278462|1420
MPPHLANFCIFSR
>FUSION-ENST00000569658.1:36990-ENST00000489665.1:36452|3342
RSLFLLEPRVLPLLCSFLK
>FUSION-ENST00000572915.6:83397-ENST00000582752.7:278462|1830
NFVGTQSIRPR
>FUSION-ENST00000569658.1:36990-ENST00000489665.1:36452|1820
QSEVINSNIPDTGMA
>FUSION-ENST00000674383.1:30835-ENST00000556037.1:72700|1175
MMLLERFFKNLDFIK
>ENST00000619410.4|SNV-190240-T-C|3
EELKPLIPMK
>FUSION-ENST00000569658.1:36990-ENST00000489665.1:36452|1115
MPSPSSYQ
>FUSION-ENST00000569658.1:36990-ENST00000489665.1:36452|1604
IKKSKPLNYMETEQPAPK
>FUSION-ENST00000569658.1:36990-ENST00000489665.1:36452|45
MPPPQALLFLSPGTRK
>FUSION-ENST00000674383.1:30835-ENST00000556037.1:72700|960
IVCSNGSHSVAQAALK
>ENST00000536880.5|SNV-2978-G-A|1
KAGARQQEGETR
>FUSION-ENST00000569658.1:36990-ENST00000489665.1:36452|1059
MVLVPKQTHRPMEQNRALR
>FUSION-ENST00000569658.1:36990-ENST00000489665.1:36452|1120
HDCILSR
>FUSION-ENST00000674383.1:30835-ENST00000556037.1:72700|1319
MEKVVNR
>FUSION-ENST00000572915.6:83397-ENST00000582752.7:278462|1363
SSKPLSFVNCPASGMALSAV
>FUSION-ENST00000569658.1:36990-ENST00000489665.1:36452|1629
MIKGISSPIPQK
>ENST00000261275.4|SNV-374273-C-A|4
LNPLQENCK
>FUSION-ENST00000674383.1:30835-ENST00000556037.1:72700|724
MAASCSSAGMLK
>ENST00000505073.5|SNV-182029-A-G|3
GIHPISDSKIIPTSGDHHVFNK
>FUSION-ENST00000572915.6:83397-ENST00000582752.7:278462|767
DWWHFGPALEIYGTLNLREMI
>FUSION-ENST00000572915.6:83397-ENST00000582752.7:278462|490
LRISPSK
>FUSION-ENST00000569658.1:36990-ENST00000489665.1:36452|506
MYQHDGSLLGAVAHAYNPSALGGR
>FUSION-ENST00000569658.1:36990-ENST00000489665.1:36452|237
PYQYTRGTPSQR
>FUSION-ENST00000569658.1:36990-ENST00000489665.1:36452|3122
MFTPRFHVSPR
>FUSION-ENST00000572915.6:83397-ENST00000582752.7:278462|765
MYGNTWMSRQK
>FUSION-ENST00000569658.1:36990-ENST00000489665.1:36452|1747
MNWKKGYK
>ENST00000449528.5|INDEL-260389-G-GC|2
HSSPSSPNKSQIWK
>FUSION-ENST00000569658.1:36990-ENST00000489665.1:36452|147
MRSKPPPHAHR
>FUSION-ENST00000569658.1:36990-ENST00000489665.1:36452|17
LKWAQVILLPQPPE
>FUSION-ENST00000572915.6:83397-ENST00000582752.7:278462|578
LHGLITTLSSL
>FUSION-ENST00000572915.6:83397-ENST00000582752.7:278462|523
NSLVLVGCTK
>FUSION-ENST00000569658.1:36990-ENST00000489665.1:36452|2941
GATVSRGSR
>FUSION-ENST00000569658.1:36990-ENST00000489665.1:36452|62
GALPMALPNAWSK
>FUSION-ENST00000569658.1:36990-ENST00000489665.1:36452|3378
GEEGGMPTC
>FUSION-ENST00000569658.1:36990-ENST00000489665.1:36452|1632
GDFNTPLSTLDRSTR
>FUSION-ENST00000572915.6:83397-ENST00000582752.7:278462|593
KVSKSIK
>FUSION-ENST00000674383.1:30835-ENST00000556037.1:72700|1630
MGLLMRYKATLE
>FUSION-ENST00000572915.6:83397-ENST00000582752.7:278462|2041
FIRKISVMR
>FUSION-ENST00000572915.6:83397-ENST00000582752.7:278462|1307
MTFTNSVDFFFHKKIIR
>ENST00000228843.13|SNV-17616-A-C|1
TVSLSSDTTRKPLEIRSPSAESK
>FUSION-ENST00000569658.1:36990-ENST00000489665.1:36452|3189
ARGLYWMGRMR
>FUSION-ENST00000572915.6:83397-ENST00000582752.7:278462|1434
FSHIFVNIGKCIPFYG
>FUSION-ENST00000674383.1:30835-ENST00000556037.1:72700|6
GLSGSELPAALAIKSTLQPGR
>FUSION-ENST00000674383.1:30835-ENST00000556037.1:72700|623
MYLRVLKPCPVIKK
>FUSION-ENST00000569658.1:36990-ENST00000489665.1:36452|728
RPSFSVSSPAFVIFTIFYCICVNR
>FUSION-ENST00000569658.1:36990-ENST00000489665.1:36452|458
GTRPGAPACEVPSRARGELWMPR
>FUSION-ENST00000572915.6:83397-ENST00000582752.7:278462|1988
MHVPPCQLIFIFLVETR
>FUSION-ENST00000572915.6:83397-ENST00000582752.7:278462|230
MFIQPLATK
>FUSION-ENST00000569658.1:36990-ENST00000489665.1:36452|1864
SPSDSFEESSGSPSTQLEI
>FUSION-ENST00000569658.1:36990-ENST00000489665.1:36452|383
MTSSYVVWPLKSSNAGLHMK
>FUSION-ENST00000569658.1:36990-ENST00000489665.1:36452|3109
CLLNSISNSLHLRR
>FUSION-ENST00000569658.1:36990-ENST00000489665.1:36452|2608
GASALQYQVR
>FUSION-ENST00000569658.1:36990-ENST00000489665.1:36452|2665
CLGVYAAMPCFK
>FUSION-ENST00000674383.1:30835-ENST00000556037.1:72700|161
MLFLTAAGIK
>FUSION-ENST00000674383.1:30835-ENST00000556037.1:72700|468
IVGHMYTFF
>FUSION-ENST00000674383.1:30835-ENST00000556037.1:72700|806
RQYLVVLIFILP
>ENST00000503890.5|SNV-38522-G-C|9
LIGYMLHFIR
>FUSION-ENST00000569658.1:36990-ENST00000489665.1:36452|273
TVLRAGPLPPGSFCNGCRCRPMR
>FUSION-ENST00000572915.6:83397-ENST00000582752.7:278462|22
ITCSLPSTI
>FUSION-ENST00000569658.1:36990-ENST00000489665.1:36452|1433
NKQWGKDSLFNK
>FUSION-ENST00000569658.1:36990-ENST00000489665.1:36452|3267
QPGPSNLLPSLR
>FUSION-ENST00000674383.1:30835-ENST00000556037.1:72700|78
MAPLHSSLGNRVRLHLK
>FUSION-ENST00000569658.1:36990-ENST00000489665.1:36452|3365
MTCKADGCIPTIWLWLSR
>FUSION-ENST00000569658.1:36990-ENST00000489665.1:36452|2740
MALPDLERLHVR
>FUSION-ENST00000569658.1:36990-ENST00000489665.1:36452|2735
LHVREERLAR
>FUSION-ENST00000569658.1:36990-ENST00000489665.1:36452|2507
TCRKMGEPSAR
>FUSION-ENST00000569658.1:36990-ENST00000489665.1:36452|2586
MCYRIWK
>FUSION-ENST00000572915.6:83397-ENST00000582752.7:278462|1184
WTVTKNRPKN
>FUSION-ENST00000569658.1:36990-ENST00000489665.1:36452|1135
QGNQAGEGNK
>ENST00000367657.7|SNV-230807-G-A|3
LWLEYKDISKGNSPSDESEER
>ENST00000301645.4|SNV-79-C-A|3
MMTTYLIWGIAIAACCCLWLILGIR
>ENST00000301607.8|INDEL-18985-G-GCG|10
RPSGARSSRGWR
>ENST00000487931.1|SNV-36949-G-A|7
RIIGYELPFPK
>FUSION-ENST00000572915.6:83397-ENST00000582752.7:278462|2062
MHFLGSR
>FUSION-ENST00000674383.1:30835-ENST00000556037.1:72700|1135
FPPADCTLGIEWRK
>ENST00000381209.7|SNV-8533-G-C|2
ACLEGSINEHSAHCPHTPEFSVTGR
>FUSION-ENST00000569658.1:36990-ENST00000489665.1:36452|730
MFQTTLC
>FUSION-ENST00000526915.5:759-ENST00000592782.5:9673|94
VSVRVLGDSSGREAWK
>FUSION-ENST00000569658.1:36990-ENST00000489665.1:36452|3409
ASPILVSQVSGASWS
>FUSION-ENST00000569658.1:36990-ENST00000489665.1:36452|2811
HQTDTAARGEGRR
>FUSION-ENST00000569658.1:36990-ENST00000489665.1:36452|2998
GLGPEHRK
>FUSION-ENST00000674383.1:30835-ENST00000556037.1:72700|99
NHFLTITFNF
>FUSION-ENST00000674383.1:30835-ENST00000556037.1:72700|237
IMLLHGK
>FUSION-ENST00000572915.6:83397-ENST00000582752.7:278462|303
PRPYYKQK
>FUSION-ENST00000572915.6:83397-ENST00000582752.7:278462|1889
TSSDISPLSK
>FUSION-ENST00000674383.1:30835-ENST00000556037.1:72700|956
DESKLQETSLDVSVSMEHILLVTV
>FUSION-ENST00000569658.1:36990-ENST00000489665.1:36452|2709
PKSKLWWRPEHESSGHTTPR
>FUSION-ENST00000569658.1:36990-ENST00000489665.1:36452|1280
DMNRHFSKK
>FUSION-ENST00000569658.1:36990-ENST00000489665.1:36452|326
MGLCWAR
>FUSION-ENST00000572915.6:83397-ENST00000582752.7:278462|873
NKPSLPTGQSPVISHCHECLLFFLR
>FUSION-ENST00000674383.1:30835-ENST00000556037.1:72700|479
MPAPGSWGK
>FUSION-ENST00000569658.1:36990-ENST00000489665.1:36452|1816
GLCEKTKSTSDWCT
>FUSION-ENST00000569658.1:36990-ENST00000489665.1:36452|2158
WEAENRR
>FUSION-ENST00000569658.1:36990-ENST00000489665.1:36452|1459
FIWNQKRACIAK
>ENST00000609684.2|SNV-1934-G-T|1
VQIPENSPLVSLVATVSAR
>FUSION-ENST00000569658.1:36990-ENST00000489665.1:36452|19
MAHCSLKLKWAQVILLPQPPE
>FUSION-ENST00000572915.6:83397-ENST00000582752.7:278462|1101
TCAGSRN
>FUSION-ENST00000569658.1:36990-ENST00000489665.1:36452|1064
HSHPHSSDTGK
>FUSION-ENST00000569658.1:36990-ENST00000489665.1:36452|752
MYRCGVDVSFISLG
>FUSION-ENST00000572915.6:83397-ENST00000582752.7:278462|476
ICFSFSFSLNRGR
>FUSION-ENST00000569658.1:36990-ENST00000489665.1:36452|3151
FSCLSLPRRWDYR
>FUSION-ENST00000569658.1:36990-ENST00000489665.1:36452|2806
MNLGPGGR
>FUSION-ENST00000572915.6:83397-ENST00000582752.7:278462|1923
KVVNLGHSCCLDPETR
>ENST00000649586.2|SNV-40677-C-A|4
QRIAIARAMVR
>FUSION-ENST00000569658.1:36990-ENST00000489665.1:36452|1548
MLKTLNK
>ENST00000328655.8|SNV-7474-T-C|3
LTKNTLCAGYKNESYDACK
>FUSION-ENST00000569658.1:36990-ENST00000489665.1:36452|2897
MWSSRKALLQR
>FUSION-ENST00000674383.1:30835-ENST00000556037.1:72700|525
NPNQSDLSSFVYASTSTPK
>FUSION-ENST00000674383.1:30835-ENST00000556037.1:72700|1283
DESSGISCGVFLKNTSK
>FUSION-ENST00000569658.1:36990-ENST00000489665.1:36452|466
MPSNAIVRPRLRAPRPAEVL
>FUSION-ENST00000265854.11:296557-ENST00000535318.6:33277|2
ISVGHLGCWADHSGLR
>ENST00000628795.2|SNV-74328-G-T|1
FEEVFHNSIEASLR
>FUSION-ENST00000572915.6:83397-ENST00000582752.7:278462|1225
SSSQALPLLMPRGR
>FUSION-ENST00000674383.1:30835-ENST00000556037.1:72700|1635
VLDSSLFRTSR
>FUSION-ENST00000569658.1:36990-ENST00000489665.1:36452|3068
VELRSGSTGTKA
>ENST00000264230.5|SNV-880-C-T|2
LWEDCARAGLLLAPGHQGP
>FUSION-ENST00000572915.6:83397-ENST00000582752.7:278462|415
MTHEVMPCIRRVK
>ENST00000395987.8|SNV-80324-T-A|1
VSYKPKER
>FUSION-ENST00000572915.6:83397-ENST00000582752.7:278462|1779
MNPAVWCANVSR
>FUSION-ENST00000572915.6:83397-ENST00000582752.7:278462|1142
MTCSSSPAFTLCLTVCK
>FUSION-ENST00000569658.1:36990-ENST00000489665.1:36452|2366
TLMRQQGKSLN
>FUSION-ENST00000569658.1:36990-ENST00000489665.1:36452|3111
CLLNSISNSLHLR
>FUSION-ENST00000569658.1:36990-ENST00000489665.1:36452|139
GGHADGSCDFPETR
>FUSION-ENST00000526915.5:759-ENST00000592782.5:9673|88
EAWKFQGLVK
>ENST00000484459.1|SNV-49949-G-A|3
MHATSLKSSRGPSTIN
>FUSION-ENST00000572915.6:83397-ENST00000582752.7:278462|1293
EESPKKR
>FUSION-ENST00000569658.1:36990-ENST00000489665.1:36452|2504
MGEPSAR
>FUSION-ENST00000575975.5:1804-ENST00000624829.4:315808|72
KASRICSVSSERPLR
>FUSION-ENST00000674383.1:30835-ENST00000556037.1:72700|211
VYVKESK
>ENST00000468825.1|SNV-217117-C-T|2
GLNTASVSRLLQTWEVSLGVPW
>FUSION-ENST00000572915.6:83397-ENST00000582752.7:278462|47
ENFKLTK
>ENST00000583111.5|SNV-2051-T-C|2
ASYRLLWPGNGGGAGAGVR
>FUSION-ENST00000569658.1:36990-ENST00000489665.1:36452|815
LQSEASEPDSDMAK
>FUSION-ENST00000569658.1:36990-ENST00000489665.1:36452|396
QKPKNSTSPQLSMLTVLEMK
>FUSION-ENST00000572915.6:83397-ENST00000582752.7:278462|1995
AIVLATQEAEARGSLVSRS
>FUSION-ENST00000572915.6:83397-ENST00000582752.7:278462|1633
MPREPQPPGHITDPAVRRPGSAR
>FUSION-ENST00000572915.6:83397-ENST00000582752.7:278462|763
YGNTWMSR
>FUSION-ENST00000569658.1:36990-ENST00000489665.1:36452|2356
NSSVCLLYGDLGKGSFLPSPLR
>ENST00000534491.5|SNV-59420-G-A|5
RVAATSQRPLEPR
>FUSION-ENST00000572915.6:83397-ENST00000582752.7:278462|515
VFIFIEK
>ENST00000647079.1|SNV-38830-T-C|1
LAGTTGREGGFSAFNQLKMAR
>FUSION-ENST00000265854.11:296557-ENST00000535318.6:33277|5
EVAGWNRLYSLQR
>FUSION-ENST00000569658.1:36990-ENST00000489665.1:36452|791
YFELQDNVKISTLLS
>FUSION-ENST00000569658.1:36990-ENST00000489665.1:36452|186
ETEREGAQLSCCFR
>ENST00000471654.1|SNV-318593-C-T|6
SMASFSSWVGLMPELPPSTTLRK
>FUSION-ENST00000336278.8:73132-ENST00000574181.1:76707|15
WAQAEGRGR
>FUSION-ENST00000569658.1:36990-ENST00000489665.1:36452|2856
GNSNTEKSLSAR
>FUSION-ENST00000572915.6:83397-ENST00000582752.7:278462|823
AYSCYAKRLVAFWPCPR
>FUSION-ENST00000572915.6:83397-ENST00000582752.7:278462|1608
LRFSLFDYIFLLLFR
>FUSION-ENST00000572915.6:83397-ENST00000582752.7:278462|80
AHSEMGQPLIIAMT
>FUSION-ENST00000572915.6:83397-ENST00000582752.7:278462|601
LKTNFFF
>FUSION-ENST00000674383.1:30835-ENST00000556037.1:72700|744
KYSRLFIFR
>FUSION-ENST00000569658.1:36990-ENST00000489665.1:36452|757
LAFFTQHNVLGICSHCCICQ
>FUSION-ENST00000674383.1:30835-ENST00000556037.1:72700|1468
YLPLLPASACSILADT
>FUSION-ENST00000569658.1:36990-ENST00000489665.1:36452|2596
LVTTNNLLSR
>ENST00000528691.5|SNV-2531-G-A|1
IHLEQHCVFESVAPLPK
>FUSION-ENST00000569658.1:36990-ENST00000489665.1:36452|818
SHSVKKHSVK
>FUSION-ENST00000569658.1:36990-ENST00000489665.1:36452|2937
CWPQPCMPPR
>FUSION-ENST00000572915.6:83397-ENST00000582752.7:278462|607
TCIDKVVGEESQQ
>FUSION-ENST00000569658.1:36990-ENST00000489665.1:36452|2105
LGPAATEHTPDR
>FUSION-ENST00000569658.1:36990-ENST00000489665.1:36452|207
TMAPRHIRASLTSTAPEPVK
>FUSION-ENST00000569658.1:36990-ENST00000489665.1:36452|2989
PFSCLSLPSSR
>ENST00000555554.1|SNV-80324-T-A|3
ASAKYPTNQK
>FUSION-ENST00000569658.1:36990-ENST00000489665.1:36452|1640
SIQQEELTILNIYANNTGALRFIK
>FUSION-ENST00000569658.1:36990-ENST00000489665.1:36452|2381
AMHDLIRLLIQTLLKQSK
>FUSION-ENST00000569658.1:36990-ENST00000489665.1:36452|1627
MIKGISSPIPQKYK
>FUSION-ENST00000572915.6:83397-ENST00000582752.7:278462|668
MTALLYFR
>FUSION-ENST00000565301.2:3455-ENST00000325997.13:42469|10
ESPKSLYSRGESGCGGWGVGAGR
>FUSION-ENST00000569658.1:36990-ENST00000489665.1:36452|3396
KPKLIVRVGR
>ENST00000261275.4|SNV-374273-C-A|1
AVRLTLK
>FUSION-ENST00000569658.1:36990-ENST00000489665.1:36452|2915
SGTAAVPSNPVLR
>FUSION-ENST00000526915.5:759-ENST00000592782.5:9673|104
SLAGVAGCR
>FUSION-ENST00000569658.1:36990-ENST00000489665.1:36452|155
LLAMPRGTGWAR
>FUSION-ENST00000569658.1:36990-ENST00000489665.1:36452|2051
MSDFGTMLTSSIIK
>FUSION-ENST00000569658.1:36990-ENST00000489665.1:36452|1612
ALLSKCKR
>FUSION-ENST00000674383.1:30835-ENST00000556037.1:72700|1608
RGITELGYSFSFLLDKTINR
>FUSION-ENST00000569658.1:36990-ENST00000489665.1:36452|883
KKLYYSSVK
>FUSION-ENST00000674383.1:30835-ENST00000556037.1:72700|945
RWYGGLRVGIDIALFSQS
>FUSION-ENST00000674383.1:30835-ENST00000556037.1:72700|294
EVGSFDGDVAELFCLLIWSNELF
>FUSION-ENST00000569658.1:36990-ENST00000489665.1:36452|493
SLDDRRPCLSLECGR
>ENST00000413765.6|SNV-280132-G-A|3
YQPINSTHELSPLVDLK
>ENST00000299767.10|SNV-13759-T-A|3
DNSTNYYASQK
>FUSION-ENST00000572915.6:83397-ENST00000582752.7:278462|606
VVGEESQQ
>FUSION-ENST00000569658.1:36990-ENST00000489665.1:36452|933
DTGRGTSHTGDYCGVGGGGR
>FUSION-ENST00000674383.1:30835-ENST00000556037.1:72700|284
MDVIFNSSWDKGGIIANAGKVAADK
>FUSION-ENST00000569658.1:36990-ENST00000489665.1:36452|3206
ERGREAAR
>FUSION-ENST00000572915.6:83397-ENST00000582752.7:278462|485
YGPNPQLEITCSSNPPAK
>ENST00000370982.4|SNV-125828-G-T|4
TASTNNIAQARITVQQLRLEASIER
>ENST00000268124.10|SNV-9205-A-G|1
LGDPAWTPGPSLLSLQMRVTPK
>FUSION-ENST00000569658.1:36990-ENST00000489665.1:36452|475
REKTQTEGHEK
>FUSION-ENST00000569658.1:36990-ENST00000489665.1:36452|3209
MAQLFLKIQSKWK
>FUSION-ENST00000569658.1:36990-ENST00000489665.1:36452|68
PVRPRHSLFASSGGEGR
>FUSION-ENST00000569658.1:36990-ENST00000489665.1:36452|3179
RAAALSAANPTPPTER
>FUSION-ENST00000569658.1:36990-ENST00000489665.1:36452|1498
ENYKPLLK
>FUSION-ENST00000572915.6:83397-ENST00000582752.7:278462|441
TFVMIHASLMNSK
>FUSION-ENST00000569658.1:36990-ENST00000489665.1:36452|444
SGGPFKR
>FUSION-ENST00000572915.6:83397-ENST00000582752.7:278462|1278
MMTKTKMYSWR
>FUSION-ENST00000289968.11:1804-ENST00000624829.4:315808|17
AARGSHR
>FUSION-ENST00000572915.6:83397-ENST00000582752.7:278462|1393
GASLSCTVVVIVNESHEI
>FUSION-ENST00000569658.1:36990-ENST00000489665.1:36452|1052
MEQNRALR
>FUSION-ENST00000674383.1:30835-ENST00000556037.1:72700|875
DDVILQCYCKQSHVCLK
>FUSION-ENST00000569658.1:36990-ENST00000489665.1:36452|3280
KNGGLFLNSASWVGR
>FUSION-ENST00000674383.1:30835-ENST00000556037.1:72700|433
MLDSRPLLDA
>ENST00000541669.6|SNV-2978-G-A|5
GEMMDLQHGSLFFSTSKITSR
>FUSION-ENST00000572915.6:83397-ENST00000582752.7:278462|1717
PEKAYPFYQQVLSILFPPQK
>FUSION-ENST00000569658.1:36990-ENST00000489665.1:36452|211
ASSKCAFPAQNASPTGSAFPVAWNK
>FUSION-ENST00000572915.6:83397-ENST00000582752.7:278462|2060
HFLGSRK
>FUSION-ENST00000572915.6:83397-ENST00000582752.7:278462|577
QVFQGRLK
>FUSION-ENST00000674383.1:30835-ENST00000556037.1:72700|1509
IFHLMSRIMK
>FUSION-ENST00000569658.1:36990-ENST00000489665.1:36452|308
MWSVQPPTSPPSTTA
>ENST00000376389.8|SNV-880-C-T|1
SSPVMVAGGRVFVLPCIQQIQR
>ENST00000367249.9|SNV-3593-C-A|2
VTEDPTQCFLLFANQTEK
>FUSION-ENST00000674383.1:30835-ENST00000556037.1:72700|434
SVCSLAGCGGLCL
>FUSION-ENST00000569658.1:36990-ENST00000489665.1:36452|2283
CWVLVCGAMQAPLMGDSLSR
>ENST00000267163.5|SNV-173009-G-C|4
FQKINQMLCNSDRVLK
>FUSION-ENST00000569658.1:36990-ENST00000489665.1:36452|1597
MDSTAEFYQRYK
>FUSION-ENST00000569658.1:36990-ENST00000489665.1:36452|2993
ITPLHSSLGHR
>ENST00000265854.11|MNV-163980-AGAGGA-A|1
VLTPADAAHAGG
>FUSION-ENST00000569658.1:36990-ENST00000489665.1:36452|731
STELITS
>FUSION-ENST00000572915.6:83397-ENST00000582752.7:278462|549
LFKSPCQR
>FUSION-ENST00000569658.1:36990-ENST00000489665.1:36452|1310
KTNNPIKK
>FUSION-ENST00000569658.1:36990-ENST00000489665.1:36452|943
HTCVYCGTIHNSKDLEPTQMSNNDR
>ENST00000536688.5|SNV-132569-A-G|4
LEDWRNVDLNGITKQTLYTMEDSR
>FUSION-ENST00000572915.6:83397-ENST00000582752.7:278462|1412
MLLPSLLYVYK
>ENST00000615648.2|SNV-9646-G-A|3
GCSVSLWDLLLSEYIGADK
>FUSION-ENST00000572915.6:83397-ENST00000582752.7:278462|801
TFMAAPPLTSPEA
>FUSION-ENST00000674383.1:30835-ENST00000556037.1:72700|977
PFFLTVCYLYHQKMLCKNSIR
>FUSION-ENST00000572915.6:83397-ENST00000582752.7:278462|401
MQPPKPGSWR
>FUSION-ENST00000572915.6:83397-ENST00000582752.7:278462|308
LHTFLPLQW
>ENST00000297142.4|SNV-1759-G-A|3
RQEANTRER
>ENST00000508930.1|SNV-10926-G-C|4
DTFNRCVPSLCPS
>FUSION-ENST00000569658.1:36990-ENST00000489665.1:36452|1457
ACIAKSILSQK
>FUSION-ENST00000674383.1:30835-ENST00000556037.1:72700|345
KETYVMLNIIFSTSVL
>FUSION-ENST00000569658.1:36990-ENST00000489665.1:36452|2215
MALKLVAL
>FUSION-ENST00000572915.6:83397-ENST00000582752.7:278462|1998
MAIVLATQEAEARGSLVSR
>FUSION-ENST00000569658.1:36990-ENST00000489665.1:36452|1535
LEAFPLK
>FUSION-ENST00000569658.1:36990-ENST00000489665.1:36452|2336
NIFNNTAGVEEQSPHGK
>FUSION-ENST00000569658.1:36990-ENST00000489665.1:36452|1439
MLHIYNYLIFDKPDR
>FUSION-ENST00000569658.1:36990-ENST00000489665.1:36452|280
KHRAAGR
>FUSION-ENST00000569658.1:36990-ENST00000489665.1:36452|605
AGEAGCLLVLMCHR
>FUSION-ENST00000336278.8:73132-ENST00000574181.1:76707|5
GSRGGHESRAR
>FUSION-ENST00000674383.1:30835-ENST00000556037.1:72700|1153
TGEVVASNE
>FUSION-ENST00000572915.6:83397-ENST00000582752.7:278462|714
GQGTAQTMASEGAIPK
>FUSION-ENST00000567004.1:770-ENST00000567761.1:8997|15
GQSWELTAAERAMRIQGDR
>ENST00000370982.4|SNV-125828-G-T|7
MSSKTASTNNIAQARITVQQLR
>FUSION-ENST00000569658.1:36990-ENST00000489665.1:36452|1039
SQDTLLPPNCRGRQANAENR
>FUSION-ENST00000569658.1:36990-ENST00000489665.1:36452|175
TGYAPKVR
>FUSION-ENST00000572915.6:83397-ENST00000582752.7:278462|1667
LNVMIMVSPPPPPLEILK
>ENST00000541669.6|SNV-2978-G-A|2
KDYSVSANSR
>FUSION-ENST00000572915.6:83397-ENST00000582752.7:278462|1574
DKVHFGLLSKGNMK
>FUSION-ENST00000569658.1:36990-ENST00000489665.1:36452|648
SNSVFNSTKK
>FUSION-ENST00000572915.6:83397-ENST00000582752.7:278462|1476
MINSFWDIKALHFDF
>FUSION-ENST00000569658.1:36990-ENST00000489665.1:36452|984
MLKYQHFYLEMLPLQHFGEK
>FUSION-ENST00000569658.1:36990-ENST00000489665.1:36452|867
CRHLWGNS
>FUSION-ENST00000674383.1:30835-ENST00000556037.1:72700|308
KPFTVSTIGKIPGFSVLLFK
>FUSION-ENST00000572915.6:83397-ENST00000582752.7:278462|182
ILTQIEMR
>FUSION-ENST00000569658.1:36990-ENST00000489665.1:36452|2598
SVPRTPKLVTTNNLLSR
>FUSION-ENST00000569658.1:36990-ENST00000489665.1:36452|266
MRLSAPVSEPHGQLRSFEK
>FUSION-ENST00000572915.6:83397-ENST00000582752.7:278462|1399
YVFPYLCQHWKVYSFLWLVMKIAIR
>ENST00000327475.11|SNV-112977-C-G|2
GVSVQEDLVQVQPK
>FUSION-ENST00000572915.6:83397-ENST00000582752.7:278462|1821
MVRILTYEFCGDTINQTKAVGAS
>FUSION-ENST00000569658.1:36990-ENST00000489665.1:36452|2267
ASLLLPGPIIDTI
>FUSION-ENST00000569658.1:36990-ENST00000489665.1:36452|1476
VIYRFNAIPIK
>FUSION-ENST00000674383.1:30835-ENST00000556037.1:72700|65
MVKNMGYLPYIHGKEK
>FUSION-ENST00000569658.1:36990-ENST00000489665.1:36452|1902
MNRTGFKS
>FUSION-ENST00000569658.1:36990-ENST00000489665.1:36452|1352
QPTEWEKIFATYSSDK
>FUSION-ENST00000674383.1:30835-ENST00000556037.1:72700|780
MLTCLLAR
>FUSION-ENST00000569658.1:36990-ENST00000489665.1:36452|3195
TGDFFFFFSPPSEVR
>FUSION-ENST00000569658.1:36990-ENST00000489665.1:36452|2875
SQNEVSSLLIKGCQGDRPGTR
>FUSION-ENST00000569658.1:36990-ENST00000489665.1:36452|1580
MNIDAKILNK
>FUSION-ENST00000569658.1:36990-ENST00000489665.1:36452|2549
LPRAPPGQRHPR
>FUSION-ENST00000569658.1:36990-ENST00000489665.1:36452|1806
LNKDTQNLIRGQGGSK
>FUSION-ENST00000569658.1:36990-ENST00000489665.1:36452|2751
WHYQIWKGCMCVR
>FUSION-ENST00000572915.6:83397-ENST00000582752.7:278462|1986
FCHVGQAALK
>FUSION-ENST00000674383.1:30835-ENST00000556037.1:72700|1058
MQKSLSETPCRMQNCVTQSLLLR
>FUSION-ENST00000572915.6:83397-ENST00000582752.7:278462|1497
FFFILNFCGSEA
>FUSION-ENST00000674383.1:30835-ENST00000556037.1:72700|1486
LEQACREGKG
>FUSION-ENST00000674383.1:30835-ENST00000556037.1:72700|242
MTHIPFFS
>FUSION-ENST00000569658.1:36990-ENST00000489665.1:36452|2285
FKFWLFFNFR
>FUSION-ENST00000572915.6:83397-ENST00000582752.7:278462|1150
VIHPWLLGCLELKTTTTTMSR
>FUSION-ENST00000569658.1:36990-ENST00000489665.1:36452|2277
MGDSLSRHEGWPTPGHAASK
>FUSION-ENST00000569658.1:36990-ENST00000489665.1:36452|2773
TFLQRACK
>FUSION-ENST00000572915.6:83397-ENST00000582752.7:278462|500
VRIHLFWLDVQR
>FUSION-ENST00000569658.1:36990-ENST00000489665.1:36452|3175
QVAPVGR
>FUSION-ENST00000674383.1:30835-ENST00000556037.1:72700|771
QSERLNK
>FUSION-ENST00000569658.1:36990-ENST00000489665.1:36452|120
SLVQIKKK
>FUSION-ENST00000572915.6:83397-ENST00000582752.7:278462|912
NFKCDRFPTVSSQK
>FUSION-ENST00000674383.1:30835-ENST00000556037.1:72700|123
IWGICLIFMGKKK
>FUSION-ENST00000572915.6:83397-ENST00000582752.7:278462|1689
MFFLLRLGK
>FUSION-ENST00000569658.1:36990-ENST00000489665.1:36452|653
MESKHCKSNSVFNSTK
>FUSION-ENST00000674383.1:30835-ENST00000556037.1:72700|1591
LVGWLIFFFFL
>FUSION-ENST00000569658.1:36990-ENST00000489665.1:36452|2183
WEASVRPVGQPPSRGCAKSPR
>FUSION-ENST00000569658.1:36990-ENST00000489665.1:36452|1339
SSIKYWK
>FUSION-ENST00000674383.1:30835-ENST00000556037.1:72700|1114
HRTALHNKEFSGPK
>FUSION-ENST00000674383.1:30835-ENST00000556037.1:72700|1436
MLALVLIK
>FUSION-ENST00000572915.6:83397-ENST00000582752.7:278462|525
NGWTVLPHSHSENGK
>FUSION-ENST00000572915.6:83397-ENST00000582752.7:278462|332
TILANMVKPRLY
>ENST00000647422.1|SNV-199447-G-T|1
INVHKRCVMNVPSLCGTDHTER
>FUSION-ENST00000569658.1:36990-ENST00000489665.1:36452|1301
EIETQKTLQKINESR
>FUSION-ENST00000562534.5:3100-ENST00000414754.7:1040|54
GQSPLPRQLGHPRLCTIASACPQDR
>FUSION-ENST00000569658.1:36990-ENST00000489665.1:36452|1479
MAILPKVIYRFNAIPIK
>FUSION-ENST00000572915.6:83397-ENST00000582752.7:278462|996
MALFHSFLLK
>FUSION-ENST00000569658.1:36990-ENST00000489665.1:36452|1669
NPGAGFLKRSTK
>FUSION-ENST00000674383.1:30835-ENST00000556037.1:72700|1162
MVTHVWLK
>FUSION-ENST00000674383.1:30835-ENST00000556037.1:72700|83
YFRPIYYP
>FUSION-ENST00000569658.1:36990-ENST00000489665.1:36452|734
MLSDQRIYI
>FUSION-ENST00000674383.1:30835-ENST00000556037.1:72700|1473
YPSPCLYRTK
>FUSION-ENST00000674383.1:30835-ENST00000556037.1:72700|1273
MSESSITHANNWLSNTPRL
>FUSION-ENST00000569658.1:36990-ENST00000489665.1:36452|777
MECSGMIMAHCK
>FUSION-ENST00000572915.6:83397-ENST00000582752.7:278462|247
MIPVAHEHQ
>ENST00000392693.7|SNV-52683-G-A|1
LEIENDGGFKPVIITAPVSTK
>FUSION-ENST00000569658.1:36990-ENST00000489665.1:36452|1480
MAILPKVIYR
>FUSION-ENST00000572915.6:83397-ENST00000582752.7:278462|725
MSQLLQPWLKGAKVQLRPWLQR
>FUSION-ENST00000569658.1:36990-ENST00000489665.1:36452|2692
MHVFRCICCHAML
>ENST00000645977.1|SNV-38830-T-C|1
LEGKVDSVLL
>FUSION-ENST00000569658.1:36990-ENST00000489665.1:36452|1828
LAVWVSPS
>FUSION-ENST00000569658.1:36990-ENST00000489665.1:36452|81
SSLPQEVHQARPFHPGCTKGRR
>FUSION-ENST00000569658.1:36990-ENST00000489665.1:36452|1353
QPTEWEK
>FUSION-ENST00000477004.1:16406-ENST00000372195.5:110820|125
MTFQNYGQALFKPMNPAELPLTDR
>FUSION-ENST00000572915.6:83397-ENST00000582752.7:278462|405
MSLNYSETVFSKR
>FUSION-ENST00000674383.1:30835-ENST00000556037.1:72700|154
VVLSLMLERWPQTSI
>FUSION-ENST00000572915.6:83397-ENST00000582752.7:278462|54
MVHALDRRDSLGSFYYFILLK
>FUSION-ENST00000569658.1:36990-ENST00000489665.1:36452|2693
SFPSQLLILESEASHAHMHVFR
>FUSION-ENST00000569658.1:36990-ENST00000489665.1:36452|1952
MFVCSQNSHVEALPAV
>FUSION-ENST00000572915.6:83397-ENST00000582752.7:278462|669
MRGTRWR
>FUSION-ENST00000569658.1:36990-ENST00000489665.1:36452|946
MMSSCPL
>FUSION-ENST00000674383.1:30835-ENST00000556037.1:72700|944
WYGGLRVGIDIALFSQS
>FUSION-ENST00000569658.1:36990-ENST00000489665.1:36452|276
MKKTVLR
>FUSION-ENST00000575975.5:1804-ENST00000624829.4:315808|94
KQLANQTVGRR
>FUSION-ENST00000569658.1:36990-ENST00000489665.1:36452|1663
KIYQANGK
>FUSION-ENST00000569658.1:36990-ENST00000489665.1:36452|2333
KPYRINNPVTPINKLK
>FUSION-ENST00000572915.6:83397-ENST00000582752.7:278462|501
MVRIHLFWLDVQRK
>FUSION-ENST00000674383.1:30835-ENST00000556037.1:72700|1068
QISICNVPICIVDQ
>FUSION-ENST00000569658.1:36990-ENST00000489665.1:36452|1328
SKPSSTSKSLSTMIK
>FUSION-ENST00000572915.6:83397-ENST00000582752.7:278462|1144
MIPLPSLLYK
>FUSION-ENST00000569658.1:36990-ENST00000489665.1:36452|1405
TLEENLGNTIQDIGMGKDFMSKTPK
>FUSION-ENST00000569658.1:36990-ENST00000489665.1:36452|2361
SYDRATVLQPG
>FUSION-ENST00000572915.6:83397-ENST00000582752.7:278462|688
MRSDGFVRGFPLHWTLILLLPAIM
>FUSION-ENST00000569658.1:36990-ENST00000489665.1:36452|3351
MGLGRAGASETAER
>FUSION-ENST00000569658.1:36990-ENST00000489665.1:36452|1848
MSPVFNMTVSR
>FUSION-ENST00000674383.1:30835-ENST00000556037.1:72700|324
TGSALSTQR
>FUSION-ENST00000572915.6:83397-ENST00000582752.7:278462|786
ELRNLLGTGVK
>ENST00000478540.1|INDEL-260389-G-GC|5
SHLKLGGTPAPARPTSPK
>FUSION-ENST00000569658.1:36990-ENST00000489665.1:36452|274
TVLRAGPLPPGSFCNGCR
>FUSION-ENST00000572915.6:83397-ENST00000582752.7:278462|334
GQEIKTILANMVKPRLY
>FUSION-ENST00000674383.1:30835-ENST00000556037.1:72700|2
STLQPGRRGGK
>FUSION-ENST00000674383.1:30835-ENST00000556037.1:72700|134
LNFLLSVCIQME
>FUSION-ENST00000572915.6:83397-ENST00000582752.7:278462|2012
MKIMILFINLW
>FUSION-ENST00000569658.1:36990-ENST00000489665.1:36452|105
HLSFALFLCK
>FUSION-ENST00000674383.1:30835-ENST00000556037.1:72700|1461
FSFTKQK
>FUSION-ENST00000575975.5:1804-ENST00000624829.4:315808|17
HMIISCSTEKAKILK
>FUSION-ENST00000572915.6:83397-ENST00000582752.7:278462|417
MTHEVMPCIRR
>ENST00000567560.5|INDEL-158621-T-TT|1
ETFTEKLVSSSY
>FUSION-ENST00000572915.6:83397-ENST00000582752.7:278462|509
GVWQCSILKEQ
>FUSION-ENST00000674383.1:30835-ENST00000556037.1:72700|1376
MVLDLQALYQMVPCRLR
>FUSION-ENST00000572915.6:83397-ENST00000582752.7:278462|1431
MVTSWKQWLTSVIPALR
>FUSION-ENST00000572915.6:83397-ENST00000582752.7:278462|1154
WTIFYDQVLR
>FUSION-ENST00000569658.1:36990-ENST00000489665.1:36452|1398
MFFETNENKDTTYQNLWDTFKAVCR
>FUSION-ENST00000569658.1:36990-ENST00000489665.1:36452|50
LQSMSQAVSQFSMVL
>FUSION-ENST00000569658.1:36990-ENST00000489665.1:36452|505
YQHDGSLLGAVAHAYNPSALGGR
>FUSION-ENST00000569658.1:36990-ENST00000489665.1:36452|2506
KMGEPSAR
>FUSION-ENST00000569658.1:36990-ENST00000489665.1:36452|635
MWPLEVGFFHST
>FUSION-ENST00000572915.6:83397-ENST00000582752.7:278462|888
QTITTNR
>FUSION-ENST00000569658.1:36990-ENST00000489665.1:36452|1770
EGFRQSNYSELQEEVRTNGK
>FUSION-ENST00000572915.6:83397-ENST00000582752.7:278462|27
TSSFSNTLQ
>FUSION-ENST00000674383.1:30835-ENST00000556037.1:72700|1150
MYLFDVSCLPKMYK
>FUSION-ENST00000674383.1:30835-ENST00000556037.1:72700|1108
GFGREQR
>FUSION-ENST00000572915.6:83397-ENST00000582752.7:278462|1668
MLNVMIMVSPPPPPLEILK
>FUSION-ENST00000569658.1:36990-ENST00000489665.1:36452|443
MSGGPFKRGALLLT
>FUSION-ENST00000569658.1:36990-ENST00000489665.1:36452|1500
DLFKENYKPLLK
>ENST00000331035.10|SNV-8728-G-C|1
EDPNPPITNLTMKAKAQQLTWDLNR
>FUSION-ENST00000569658.1:36990-ENST00000489665.1:36452|941
DLEPTQMSNNDRLD
>FUSION-ENST00000569658.1:36990-ENST00000489665.1:36452|589
WEDPLSPGHLRLVWVTQ
>FUSION-ENST00000674383.1:30835-ENST00000556037.1:72700|19
ERYMFLVKLEAF
>FUSION-ENST00000569658.1:36990-ENST00000489665.1:36452|1980
EGGNGGWDRDRSSPL
>FUSION-ENST00000572915.6:83397-ENST00000582752.7:278462|1446
CHHTWLIFVFLVERGFHFIVLAR
>FUSION-ENST00000572915.6:83397-ENST00000582752.7:278462|1996
MAIVLATQEAEARGSLVSRS
>ENST00000510377.5|SNV-27423-A-G|1
VFFEASRPPWFTPRSQQDCSEYLR
>FUSION-ENST00000674383.1:30835-ENST00000556037.1:72700|678
MNRVMTSRICLR
>ENST00000451905.4|SNV-67017-G-T|6
EPMNYLTETFLFCFLFSQQEDR
>FUSION-ENST00000572915.6:83397-ENST00000582752.7:278462|102
MRGWPRR
>FUSION-ENST00000569658.1:36990-ENST00000489665.1:36452|2653
MHHHAQLILSVKMGSLVAWVGLK
>FUSION-ENST00000674383.1:30835-ENST00000556037.1:72700|1067
MMLSATCLGLDLYFLTNTNAFG
>FUSION-ENST00000251582.12:186739-ENST00000261947.4:58802|47
QDFGPSGMQGTGDIIAVMITELR
>FUSION-ENST00000674383.1:30835-ENST00000556037.1:72700|689
KYAFYVTNYLSMICNLNYLF
>FUSION-ENST00000569658.1:36990-ENST00000489665.1:36452|969
MVKPHLLK
>FUSION-ENST00000357429.10:11004-ENST00000219244.9:9104|1
LPPGLLAPWPH
>ENST00000503581.6|MNV-212047-TT-T|2
IDTSGNQAVPQIALCK
>FUSION-ENST00000569658.1:36990-ENST00000489665.1:36452|2518
MLGHIPKHTRQDFSVE
>FUSION-ENST00000674383.1:30835-ENST00000556037.1:72700|245
QKLKQAR
>FUSION-ENST00000569658.1:36990-ENST00000489665.1:36452|3118
FHVSPRQGEHFLCAVTK
>ENST00000588643.1|SNV-32770-C-G|2
VGSLDTSRASLDSGANQALPR
>FUSION-ENST00000569658.1:36990-ENST00000489665.1:36452|1924
CHFPGAVIHLCPRLLWCSK
>FUSION-ENST00000569658.1:36990-ENST00000489665.1:36452|2292
KMFNAGSLAPTPRFK
>ENST00000361132.9|SNV-71576-A-C|4
ELLARVCPLCIEQQQLDKPVLDKAR
>ENST00000240922.8|SNV-24411-T-C|4
KSGFEIIETKK
>FUSION-ENST00000674383.1:30835-ENST00000556037.1:72700|976
RWGYRHEPLCLAK
>FUSION-ENST00000674383.1:30835-ENST00000556037.1:72700|613
NSFPLEVGPPAIVTNYLS
>FUSION-ENST00000569658.1:36990-ENST00000489665.1:36452|682
PTFTASGQC
>ENST00000615845.4|MNV-39425-GC-G|8
RPAWRWTWAASMVTSSPAR
>FUSION-ENST00000572915.6:83397-ENST00000582752.7:278462|494
YSVIFLMLR
>FUSION-ENST00000674383.1:30835-ENST00000556037.1:72700|668
MKCLLFMK
>FUSION-ENST00000572915.6:83397-ENST00000582752.7:278462|1755
MVGSSRNSDR
>FUSION-ENST00000572915.6:83397-ENST00000582752.7:278462|959
SVKIAIK
>FUSION-ENST00000569658.1:36990-ENST00000489665.1:36452|1960
IHTACSPLCLVLLLGAAFPR
>FUSION-ENST00000569658.1:36990-ENST00000489665.1:36452|384
TSSYVVWPLK
>FUSION-ENST00000569658.1:36990-ENST00000489665.1:36452|2457
LFLDNSLSL
>FUSION-ENST00000572915.6:83397-ENST00000582752.7:278462|1097
LRILDLILK
>ENST00000649046.1|SNV-79594-G-A|2
CESRPGHHLCHCEEGYILER
>ENST00000389658.4|SNV-152372-T-A|3
DILSIELFR
>FUSION-ENST00000572915.6:83397-ENST00000582752.7:278462|692
GAETQHLLMK
>FUSION-ENST00000569658.1:36990-ENST00000489665.1:36452|2429
FMDSTSR
>FUSION-ENST00000569658.1:36990-ENST00000489665.1:36452|2765
QGFKETPGSHISGPSLPGAAVQIK
>FUSION-ENST00000674383.1:30835-ENST00000556037.1:72700|1286
EVGKLLR
>FUSION-ENST00000219689.11:633-ENST00000661789.1:13259|4
DFKGLCDLYLVRTSYSSCD
>FUSION-ENST00000572915.6:83397-ENST00000582752.7:278462|1771
NESMILGMQLTRVRR
>FUSION-ENST00000569658.1:36990-ENST00000489665.1:36452|1403
GKDFMSK
>FUSION-ENST00000572915.6:83397-ENST00000582752.7:278462|903
MYLPPSLSLR
>FUSION-ENST00000569658.1:36990-ENST00000489665.1:36452|1533
TGTRQGCPLSPLLFNIVLEVLGR
>FUSION-ENST00000569658.1:36990-ENST00000489665.1:36452|571
GQVHQPARFR
>FUSION-ENST00000569658.1:36990-ENST00000489665.1:36452|1086
KSLHRQVNPKPK
>FUSION-ENST00000569658.1:36990-ENST00000489665.1:36452|3082
MPGGRATQDACAWEGWK
>FUSION-ENST00000572915.6:83397-ENST00000582752.7:278462|1249
MSYICPLPFHSHPLSS
>FUSION-ENST00000569658.1:36990-ENST00000489665.1:36452|194
APWAGEAGTSALRSPLSGLHGWQR
>FUSION-ENST00000569658.1:36990-ENST00000489665.1:36452|1912
SRDLDHPD
>FUSION-ENST00000569658.1:36990-ENST00000489665.1:36452|2861
KPKGENNLLEPA
>FUSION-ENST00000674383.1:30835-ENST00000556037.1:72700|679
NRVMTSR
>FUSION-ENST00000569658.1:36990-ENST00000489665.1:36452|2252
NRHAMSPFKGSVLK
>FUSION-ENST00000569658.1:36990-ENST00000489665.1:36452|2164
MCGSHWGVR
>FUSION-ENST00000572915.6:83397-ENST00000582752.7:278462|934
LIYCFPK
>ENST00000305632.11|SNV-7547-A-T|1
AFDLKGHSAAVHSFAFSNDSRR
>FUSION-ENST00000572915.6:83397-ENST00000582752.7:278462|956
IAIKNLNYCSHCSIK
>FUSION-ENST00000572915.6:83397-ENST00000582752.7:278462|350
PVIPALWEAKASGS
>FUSION-ENST00000569658.1:36990-ENST00000489665.1:36452|1490
WKNIPCSWVGRIDIMK
>FUSION-ENST00000572915.6:83397-ENST00000582752.7:278462|356
FLYGCAFFIEPK
>FUSION-ENST00000569658.1:36990-ENST00000489665.1:36452|2769
QEQHVHTLWAPLPELSYPR
>FUSION-ENST00000674383.1:30835-ENST00000556037.1:72700|1542
MELEYTYLR
>FUSION-ENST00000572915.6:83397-ENST00000582752.7:278462|1936
NWKYISLLDRSHLK
>FUSION-ENST00000572915.6:83397-ENST00000582752.7:278462|783
MEPSFRFK
>ENST00000409613.5|SNV-66270-C-A|2
EFLLIFQK
>FUSION-ENST00000569658.1:36990-ENST00000489665.1:36452|2734
EERLARISSLPLNHQR
>FUSION-ENST00000569658.1:36990-ENST00000489665.1:36452|1819
MGLCEKTK
>ENST00000262113.9|SNV-64463-G-A|4
VRFWLQAEHLSPDASYRFIINNR
>ENST00000451905.4|SNV-67017-G-T|12
RTNELSYRDFLVLLPLFTTR
>FUSION-ENST00000572915.6:83397-ENST00000582752.7:278462|1785
RGFLSEADLCFPFK
>FUSION-ENST00000674383.1:30835-ENST00000556037.1:72700|958
LLGSSDLLPLSSKALGL
>FUSION-ENST00000569658.1:36990-ENST00000489665.1:36452|1277
NRHFSKK
>FUSION-ENST00000569658.1:36990-ENST00000489665.1:36452|2992
MITPLHSSLGHRARPYI
>FUSION-ENST00000674383.1:30835-ENST00000556037.1:72700|180
MEDFAPNHIKLQCA
>FUSION-ENST00000572915.6:83397-ENST00000582752.7:278462|1352
KWHSICISPTHILLCP
>FUSION-ENST00000674383.1:30835-ENST00000556037.1:72700|1544
MYLLQPFSPPNSLLSHHIEVRSDC
>FUSION-ENST00000569658.1:36990-ENST00000489665.1:36452|190
SPLSGLHGWQRAR
>FUSION-ENST00000569658.1:36990-ENST00000489665.1:36452|1426
WCWENWLAICRKLK
>ENST00000525137.1|SNV-17160-A-T|4
RTCSAARLGAASSGAGSPR
>FUSION-ENST00000569658.1:36990-ENST00000489665.1:36452|1384
AMATKAK
>ENST00000262304.9|SNV-44783-G-A|2
TWHKEGR
>FUSION-ENST00000674383.1:30835-ENST00000556037.1:72700|557
MSIVFIGASLHR
>FUSION-ENST00000336278.8:73132-ENST00000574181.1:76707|12
GRSGGGVQEKRPVEGR
>FUSION-ENST00000674383.1:30835-ENST00000556037.1:72700|1299
CRKVPDD
>ENST00000401392.5|SNV-177754-A-T|2
WIPELSPEEINVIQIKTDVR
>FUSION-ENST00000674383.1:30835-ENST00000556037.1:72700|896
MSSYSAIVSSHTCVLR
>FUSION-ENST00000569658.1:36990-ENST00000489665.1:36452|180
VNPIMHPSFL
>FUSION-ENST00000569658.1:36990-ENST00000489665.1:36452|6
FRMKSICSIT
>FUSION-ENST00000569658.1:36990-ENST00000489665.1:36452|1044
ELRSQDTLLPPNCR
>FUSION-ENST00000569658.1:36990-ENST00000489665.1:36452|1474
FNAIPIK
>FUSION-ENST00000569658.1:36990-ENST00000489665.1:36452|1114
PSPSSYQ
>FUSION-ENST00000572915.6:83397-ENST00000582752.7:278462|223
SFFSTSVTVGK
>FUSION-ENST00000569658.1:36990-ENST00000489665.1:36452|1420
LDPFLTPYTKINSRWIK
>FUSION-ENST00000569658.1:36990-ENST00000489665.1:36452|3251
ESRGSTLGLL
>FUSION-ENST00000569658.1:36990-ENST00000489665.1:36452|2007
NCLLLIYHPQILGKRTR
>FUSION-ENST00000569658.1:36990-ENST00000489665.1:36452|3188
RLFFFFFPPI
>FUSION-ENST00000674383.1:30835-ENST00000556037.1:72700|502
MLISYFIFLVSK
>FUSION-ENST00000575975.5:1804-ENST00000624829.4:315808|13
IISCSTEKAK
>FUSION-ENST00000572915.6:83397-ENST00000582752.7:278462|1372
NLMRSDGFK
>FUSION-ENST00000569658.1:36990-ENST00000489665.1:36452|992
MHTPGVVPRHAKIK
>FUSION-ENST00000572915.6:83397-ENST00000582752.7:278462|328
MTLHSSLGDRAR
>FUSION-ENST00000572915.6:83397-ENST00000582752.7:278462|535
NKNLYLNHSKR
>FUSION-ENST00000572915.6:83397-ENST00000582752.7:278462|728
SQLLQPWLK
>FUSION-ENST00000569658.1:36990-ENST00000489665.1:36452|2657
RFSCLCFPSS
>ENST00000491455.5|SNV-49949-G-A|15
VRYARNVIEEFQR
>FUSION-ENST00000674383.1:30835-ENST00000556037.1:72700|350
NVREEMK
>FUSION-ENST00000569658.1:36990-ENST00000489665.1:36452|2888
MGSGGAGLTILARLVLNS
>FUSION-ENST00000569658.1:36990-ENST00000489665.1:36452|1525
GIQLGKEEVK
>FUSION-ENST00000572915.6:83397-ENST00000582752.7:278462|696
VDPPAACTHVPGK
>FUSION-ENST00000572915.6:83397-ENST00000582752.7:278462|602
NKLKTNFFF
>FUSION-ENST00000569658.1:36990-ENST00000489665.1:36452|1739
AAREKGQVTHK
>FUSION-ENST00000572915.6:83397-ENST00000582752.7:278462|1713
AYPFYQQVLSILFPPQKK
>FUSION-ENST00000569658.1:36990-ENST00000489665.1:36452|1442
HIDQWNR
>FUSION-ENST00000674383.1:30835-ENST00000556037.1:72700|496
SACIDFPVPF
>ENST00000645977.1|SNV-38830-T-C|2
FSVWPGRLEGKVDSVLL
>FUSION-ENST00000674383.1:30835-ENST00000556037.1:72700|1628
MRYKATLE
>FUSION-ENST00000572915.6:83397-ENST00000582752.7:278462|1059
SSIIIKILEENVGDYFFNPGINR
>FUSION-ENST00000674383.1:30835-ENST00000556037.1:72700|696
LLLSTSLNRTK
>ENST00000536688.5|SNV-132569-A-G|6
LEDWRNVDLNGITK
>FUSION-ENST00000674383.1:30835-ENST00000556037.1:72700|254
SHFNFFPKYR
>FUSION-ENST00000572915.6:83397-ENST00000582752.7:278462|907
FPTVSSQKENLEEKK
>ENST00000298139.7|SNV-86537-G-T|1
YMESYYQEIGRAGR
>FUSION-ENST00000569658.1:36990-ENST00000489665.1:36452|2817
TTPRQHLLEGAALGPRHQTDTAAR
>FUSION-ENST00000572915.6:83397-ENST00000582752.7:278462|945
MNVSCFFLEVEK
>ENST00000367657.7|SNV-230807-G-A|2
DISKGNSPSDESEER
>FUSION-ENST00000526915.5:759-ENST00000592782.5:9673|92
EVPRVGEDG
>FUSION-ENST00000674383.1:30835-ENST00000556037.1:72700|182
MEDFAPNHIK
>FUSION-ENST00000674383.1:30835-ENST00000556037.1:72700|1182
SDAHLLK
>FUSION-ENST00000674383.1:30835-ENST00000556037.1:72700|1380
MFSELLKLIFTAC
>FUSION-ENST00000426654.6:1281-ENST00000325997.13:42469|2
SLYSREKK
>ENST00000409198.5|SNV-91640-G-T|2
LYTEAWYK
>FUSION-ENST00000572915.6:83397-ENST00000582752.7:278462|162
YYSFDTKSQLEL
>FUSION-ENST00000569658.1:36990-ENST00000489665.1:36452|318
PIIPALWEAEVDHLRSGVR
>FUSION-ENST00000572915.6:83397-ENST00000582752.7:278462|1640
LRLFYDLSSFQLILSSDE
>FUSION-ENST00000569658.1:36990-ENST00000489665.1:36452|1019
QNNCNNTL
>FUSION-ENST00000569658.1:36990-ENST00000489665.1:36452|1318
LGFIPGMQGWFNICKSINVIQYINR
>FUSION-ENST00000569658.1:36990-ENST00000489665.1:36452|3184
MGRMRAAALSAANPTPPTER
>FUSION-ENST00000569658.1:36990-ENST00000489665.1:36452|2603
MLIHCAKLTP
>FUSION-ENST00000572915.6:83397-ENST00000582752.7:278462|463
ESIAQLTKSIK
>FUSION-ENST00000572915.6:83397-ENST00000582752.7:278462|805
MLTPRQWEKCP
>FUSION-ENST00000572915.6:83397-ENST00000582752.7:278462|1978
GGSFLSLYPHPTYFSK
>FUSION-ENST00000674383.1:30835-ENST00000556037.1:72700|1519
ILRAYGIR
>FUSION-ENST00000569658.1:36990-ENST00000489665.1:36452|1549
QKPHDYLSRCRK
>ENST00000461872.6|SNV-242193-C-T|3
KGSIWKTWER
>FUSION-ENST00000569658.1:36990-ENST00000489665.1:36452|2529
GTGGAAVWRNSRFLQR
>FUSION-ENST00000572915.6:83397-ENST00000582752.7:278462|536
MNKNLYLNHSKR
>FUSION-ENST00000572915.6:83397-ENST00000582752.7:278462|8
LKHYLFSLPAEDSAMKHGPLLK
>FUSION-ENST00000569658.1:36990-ENST00000489665.1:36452|1161
TTHGHGK
>FUSION-ENST00000674383.1:30835-ENST00000556037.1:72700|703
MKDLLDSF
>FUSION-ENST00000572915.6:83397-ENST00000582752.7:278462|651
FASPSIMIVIFLRPPQLCRTVRK
>FUSION-ENST00000674383.1:30835-ENST00000556037.1:72700|847
DITGNTDGKEVEDKK
>FUSION-ENST00000572915.6:83397-ENST00000582752.7:278462|301
PRPYYKQKL
>FUSION-ENST00000477004.1:16406-ENST00000372195.5:110820|122
NPAELPLTDR
>ENST00000327475.11|SNV-112977-C-G|4
LQSKGVSVQEDLVQVQPK
>FUSION-ENST00000674383.1:30835-ENST00000556037.1:72700|1532
ESGVMRSQEIYIYIYISQNVSRK
>FUSION-ENST00000674383.1:30835-ENST00000556037.1:72700|312
INPEGPLGK
>FUSION-ENST00000674383.1:30835-ENST00000556037.1:72700|436
MLSFFSYDCWPHVYLLLK
>FUSION-ENST00000572915.6:83397-ENST00000582752.7:278462|1945
MWWCVPVITSTWEAEAGDSLEPGR
>FUSION-ENST00000674383.1:30835-ENST00000556037.1:72700|752
MQIFFPILQAVFLFC
>FUSION-ENST00000569658.1:36990-ENST00000489665.1:36452|1075
QVNPKPK
>FUSION-ENST00000569658.1:36990-ENST00000489665.1:36452|1521
MIVYYLENPIISAQNLLKLISNFR
>FUSION-ENST00000354436.6:3455-ENST00000325997.13:42469|1
GPRPAGGG
>FUSION-ENST00000572915.6:83397-ENST00000582752.7:278462|1048
MVCKNQR
>FUSION-ENST00000569658.1:36990-ENST00000489665.1:36452|1395
FFETNENKDTTYQNLWDTFKAVCR
>FUSION-ENST00000674383.1:30835-ENST00000556037.1:72700|1643
IFLLSAWRTNVPTLVLFCKLDYTAV
>FUSION-ENST00000572915.6:83397-ENST00000582752.7:278462|638
MKTNKPRTPHS
>FUSION-ENST00000569658.1:36990-ENST00000489665.1:36452|95
AGPACTHHSR
>FUSION-ENST00000569658.1:36990-ENST00000489665.1:36452|2995
GSSGHGGHE
>FUSION-ENST00000572915.6:83397-ENST00000582752.7:278462|591
SIKLPDS
>FUSION-ENST00000569658.1:36990-ENST00000489665.1:36452|2378
MHDLIRLLIQTLLKQSK
>FUSION-ENST00000569658.1:36990-ENST00000489665.1:36452|2604
MLIHCAK
>FUSION-ENST00000572915.6:83397-ENST00000582752.7:278462|1128
QELKKFTHSR
>FUSION-ENST00000572915.6:83397-ENST00000582752.7:278462|130
VAHLCYSSR
>FUSION-ENST00000569658.1:36990-ENST00000489665.1:36452|225
HLRTTQALLPVKSTPWLHFLLGR
>FUSION-ENST00000569658.1:36990-ENST00000489665.1:36452|1157
TTHGHGKGNITHRGLLWGR
>FUSION-ENST00000569658.1:36990-ENST00000489665.1:36452|2690
TGRCPCFL
>ENST00000305031.5|SNV-280354-G-A|2
LTVPVRHHAYLQQLFSKPFFR
>FUSION-ENST00000569658.1:36990-ENST00000489665.1:36452|2418
MRTWSYSLEETMNR
>FUSION-ENST00000569658.1:36990-ENST00000489665.1:36452|2545
GPETTPR
>FUSION-ENST00000674383.1:30835-ENST00000556037.1:72700|829
FIHVIDYIRFSFLFK
>ENST00000356056.10|INDEL-158621-T-TT|7
WAILRAFFQSHGCFQGSWEK
>FUSION-ENST00000569658.1:36990-ENST00000489665.1:36452|3265
QPGPSNLLPSLRGARALAR
>FUSION-ENST00000569658.1:36990-ENST00000489665.1:36452|317
SGVRDQPPDMVK
>FUSION-ENST00000674383.1:30835-ENST00000556037.1:72700|152
LERWPQTSI
>FUSION-ENST00000572915.6:83397-ENST00000582752.7:278462|863
MSICLPPLHSGPVNPSR
>FUSION-ENST00000572915.6:83397-ENST00000582752.7:278462|1793
RGDISTLR
>FUSION-ENST00000674383.1:30835-ENST00000556037.1:72700|1633
TSRTVDS
>ENST00000563542.5|INDEL-158621-T-TT|10
GNSPSFFSEPWLLSGK
>FUSION-ENST00000569658.1:36990-ENST00000489665.1:36452|3044
CGRCEEASASGKVLAPR
>ENST00000461872.6|SNV-242193-C-T|2
GSIWKTWER
>FUSION-ENST00000569658.1:36990-ENST00000489665.1:36452|580
AYVPSACPLW
>FUSION-ENST00000572915.6:83397-ENST00000582752.7:278462|1465
MYISIHIYVYK
>ENST00000356654.8|SNV-14599-C-T|3
LAAERQHAERVAVLGNDPLAR
>FUSION-ENST00000569658.1:36990-ENST00000489665.1:36452|1697
EVLNMERSNWYQPLQ
>FUSION-ENST00000569658.1:36990-ENST00000489665.1:36452|991
HTPGVVPRHAKIK
>FUSION-ENST00000572915.6:83397-ENST00000582752.7:278462|1314
IMTFTNSVDFFFHK
>FUSION-ENST00000572915.6:83397-ENST00000582752.7:278462|73
GISDQAPCYTNQGEERESDFLLADR
>FUSION-ENST00000674383.1:30835-ENST00000556037.1:72700|175
TCGHEIAETVLVSKPSMACFYR
>FUSION-ENST00000569658.1:36990-ENST00000489665.1:36452|2857
MGNSNTEKSLSAR
>FUSION-ENST00000674383.1:30835-ENST00000556037.1:72700|760
LFCTFDTEK
>FUSION-ENST00000569658.1:36990-ENST00000489665.1:36452|1847
SPVFNMTVSR
>FUSION-ENST00000569658.1:36990-ENST00000489665.1:36452|3124
VPGLQASATVPSLNSK
>FUSION-ENST00000569658.1:36990-ENST00000489665.1:36452|2787
RLFQYGALNTANNLPPSSR
>FUSION-ENST00000572915.6:83397-ENST00000582752.7:278462|1408
MLLPSLLYVYKDHTCSKLFK
>FUSION-ENST00000572915.6:83397-ENST00000582752.7:278462|2
GKISIAQEENMLK
>FUSION-ENST00000572915.6:83397-ENST00000582752.7:278462|833
MGFTMLAR
>ENST00000375254.8|INDEL-93018-G-GGAACCG|3
TGTVQAIVELK
>FUSION-ENST00000569658.1:36990-ENST00000489665.1:36452|901
NFAIETINK
>FUSION-ENST00000674383.1:30835-ENST00000556037.1:72700|1290
MQIIGFLTPPDCNTREVGKLLR
>FUSION-ENST00000569658.1:36990-ENST00000489665.1:36452|795
YIRKYFELQDNVK
>FUSION-ENST00000572915.6:83397-ENST00000582752.7:278462|1096
MLRILDLILKASAASK
>FUSION-ENST00000572915.6:83397-ENST00000582752.7:278462|1456
MYISTHIYYTYICI
>ENST00000383701.8|SNV-25112-G-A|4
TYDSKRVYFK
>ENST00000534491.5|SNV-59420-G-A|1
VAATSQRPLEPRCGEGPPMWSRSR
>FUSION-ENST00000572915.6:83397-ENST00000582752.7:278462|1496
MTQLVMGSR
>ENST00000531171.5|SNV-173009-G-C|4
MLCNSDRVLK
>FUSION-ENST00000674383.1:30835-ENST00000556037.1:72700|81
APLHSSLGNR
>FUSION-ENST00000572915.6:83397-ENST00000582752.7:278462|1673
GNHNYGLDYLTKCIWKG
>FUSION-ENST00000572915.6:83397-ENST00000582752.7:278462|469
SSPSTHMESIAQLTKSIK
>FUSION-ENST00000569658.1:36990-ENST00000489665.1:36452|86
MSSLPQEVHQARPFHPGCTK
>FUSION-ENST00000572915.6:83397-ENST00000582752.7:278462|973
RHEWVPSKLTSLAAALNQSWAGHGI
>ENST00000356056.10|INDEL-158621-T-TT|4
AFFQSHGCFQGSWEKK
>ENST00000531713.5|SNV-63429-A-T|1
LFVLCHSLLLLAQLMISGYLK
>FUSION-ENST00000674383.1:30835-ENST00000556037.1:72700|1027
MKGLYFIRCHSQK
>FUSION-ENST00000569658.1:36990-ENST00000489665.1:36452|894
NVNRTDNLLR
>FUSION-ENST00000674383.1:30835-ENST00000556037.1:72700|900
MIKPKLLGNSASI
>FUSION-ENST00000572915.6:83397-ENST00000582752.7:278462|1778
NPAVWCANVSR
>FUSION-ENST00000674383.1:30835-ENST00000556037.1:72700|577
HLHMHTIPIPPFFL
>FUSION-ENST00000569658.1:36990-ENST00000489665.1:36452|106
MHLSFALFLCK
>ENST00000503890.5|SNV-38522-G-C|4
MLHFIRDEPLDSLASPIR
>FUSION-ENST00000572915.6:83397-ENST00000582752.7:278462|138
IAYLSHHIAELK
>FUSION-ENST00000569658.1:36990-ENST00000489665.1:36452|1428
WCWENWLAICR
>FUSION-ENST00000569658.1:36990-ENST00000489665.1:36452|2179
ESHSGTDAPASALITTGHK
>FUSION-ENST00000569658.1:36990-ENST00000489665.1:36452|995
HTPGVVPR
>FUSION-ENST00000569658.1:36990-ENST00000489665.1:36452|1761
KLDKWITR
>FUSION-ENST00000569658.1:36990-ENST00000489665.1:36452|747
SVTAGLYK
>FUSION-ENST00000569658.1:36990-ENST00000489665.1:36452|560
MKWKIQHCCLCSPN
>FUSION-ENST00000569658.1:36990-ENST00000489665.1:36452|2584
CYRIWKGVSLK
>FUSION-ENST00000569658.1:36990-ENST00000489665.1:36452|3033
CELVQMELR
>FUSION-ENST00000569658.1:36990-ENST00000489665.1:36452|598
MYGLIRPRAL
>ENST00000471231.6|SNV-19442-G-C|2
DSHLRELLLPPPDTKPGQTESR
>FUSION-ENST00000572915.6:83397-ENST00000582752.7:278462|1172
MLSSRQNILFLYGSAWDTK
>ENST00000478540.1|INDEL-260389-G-GC|4
SHLKLGGTPAPARPTSPKFGK
>FUSION-ENST00000572915.6:83397-ENST00000582752.7:278462|1333
HLQQCLAHGK
>FUSION-ENST00000569658.1:36990-ENST00000489665.1:36452|1925
CHFPGAVIHLCPR
>FUSION-ENST00000569658.1:36990-ENST00000489665.1:36452|2376
LLIQTLLK
>FUSION-ENST00000572915.6:83397-ENST00000582752.7:278462|1836
NYNRSLYLAC
>FUSION-ENST00000569658.1:36990-ENST00000489665.1:36452|931
DTGRGTSHTGDYCGVGGGGRDSIR
>FUSION-ENST00000572915.6:83397-ENST00000582752.7:278462|1212
MKTFLVFRFPSSVQAGLCGWK
>ENST00000508591.5|SNV-6928-T-A|1
LYEWQHTCLTLNSEQERK
>FUSION-ENST00000572915.6:83397-ENST00000582752.7:278462|1649
NLSKYMQEE
>FUSION-ENST00000569658.1:36990-ENST00000489665.1:36452|1043
ELRSQDTLLPPNCRGR
>FUSION-ENST00000572915.6:83397-ENST00000582752.7:278462|477
ICFSFSFSLNR
>FUSION-ENST00000572915.6:83397-ENST00000582752.7:278462|1057
MCLHKVK
>FUSION-ENST00000674383.1:30835-ENST00000556037.1:72700|113
LLFHIFILFWFVFYIYNHICFVSLK
>FUSION-ENST00000359154.6:36990-ENST00000489665.1:36452|1
APAFTRMGLPA
>FUSION-ENST00000572915.6:83397-ENST00000582752.7:278462|1512
TRGDWAPDRN
>ENST00000379068.7|SNV-20663-C-T|2
DGKACNKDK
>FUSION-ENST00000569658.1:36990-ENST00000489665.1:36452|2595
MRLMCTQYSYEEQILF
>FUSION-ENST00000569658.1:36990-ENST00000489665.1:36452|1768
QSNYSELQEEVRTNGK
>FUSION-ENST00000572915.6:83397-ENST00000582752.7:278462|282
DHDTALQPGGQSETPSQKKK
>FUSION-ENST00000572915.6:83397-ENST00000582752.7:278462|654
MFASPSIMIVIFLRPPQLCRTVR
>FUSION-ENST00000674383.1:30835-ENST00000556037.1:72700|741
LFIFRHVK
>FUSION-ENST00000569658.1:36990-ENST00000489665.1:36452|2704
SKLWWRPEHESSGHTTPRTGR
>FUSION-ENST00000569658.1:36990-ENST00000489665.1:36452|365
TCKRSQER
>FUSION-ENST00000569658.1:36990-ENST00000489665.1:36452|1381
ATKAKIDK
>FUSION-ENST00000572915.6:83397-ENST00000582752.7:278462|254
MAQFRNGR
>FUSION-ENST00000572915.6:83397-ENST00000582752.7:278462|1507
MSDVNGSETNGMWVLGDLEVPRQR
>FUSION-ENST00000572915.6:83397-ENST00000582752.7:278462|1697
MYHLSFSFFWLVSSFR
>FUSION-ENST00000569658.1:36990-ENST00000489665.1:36452|905
WKMNFAIETINKAK
>FUSION-ENST00000674383.1:30835-ENST00000556037.1:72700|424
MKSLPMPMS
>FUSION-ENST00000569658.1:36990-ENST00000489665.1:36452|1611
CKRTEIITNCLSDHSAIK
>FUSION-ENST00000572915.6:83397-ENST00000582752.7:278462|762
YGNTWMSRQK
>FUSION-ENST00000569658.1:36990-ENST00000489665.1:36452|672
MKQKTQGLESK
>FUSION-ENST00000674383.1:30835-ENST00000556037.1:72700|403
QFPQPRIPSPPFHLCLFK
>FUSION-ENST00000674383.1:30835-ENST00000556037.1:72700|1095
IAASFTS
>FUSION-ENST00000572915.6:83397-ENST00000582752.7:278462|516
MVFIFIEK
>FUSION-ENST00000569658.1:36990-ENST00000489665.1:36452|1112
IQSQKEK
>FUSION-ENST00000674383.1:30835-ENST00000556037.1:72700|335
LPSLVKVR
>FUSION-ENST00000569658.1:36990-ENST00000489665.1:36452|1509
MQTIQEHSDS
>FUSION-ENST00000569658.1:36990-ENST00000489665.1:36452|1254
EKNQIDAIK
>FUSION-ENST00000569658.1:36990-ENST00000489665.1:36452|474
EKTQTEGHEK
>ENST00000449528.5|INDEL-260389-G-GC|1
HSSPSSPNKSQIWKS
>FUSION-ENST00000569658.1:36990-ENST00000489665.1:36452|1550
QKPHDYLSRCR
>FUSION-ENST00000569658.1:36990-ENST00000489665.1:36452|2449
SILLRKR
>FUSION-ENST00000569658.1:36990-ENST00000489665.1:36452|736
CFVHLDMLSDQR
>FUSION-ENST00000569658.1:36990-ENST00000489665.1:36452|3238
TISRSRALTALCESVSWASFSGL
>FUSION-ENST00000674383.1:30835-ENST00000556037.1:72700|420
VLGRVQF
>FUSION-ENST00000569658.1:36990-ENST00000489665.1:36452|1700
ELLKEVLNMER
>FUSION-ENST00000569658.1:36990-ENST00000489665.1:36452|2848
GAILVPATPGSARTEKPVPQR
>ENST00000491455.5|SNV-49949-G-A|8
HATSLKSSR
>FUSION-ENST00000572915.6:83397-ENST00000582752.7:278462|855
MGNIMFISK
>FUSION-ENST00000572915.6:83397-ENST00000582752.7:278462|1694
YHLSFSFFWLVSSFRFQILWNLSR
>FUSION-ENST00000569658.1:36990-ENST00000489665.1:36452|1916
TTDLGLAAVTHAYNPSTLGGR
>FUSION-ENST00000572915.6:83397-ENST00000582752.7:278462|159
MKAFSWLLLPEDCKCE
>FUSION-ENST00000572915.6:83397-ENST00000582752.7:278462|1568
KDVASGQDLEI
>FUSION-ENST00000674383.1:30835-ENST00000556037.1:72700|830
FIHVIDYIR
>FUSION-ENST00000572915.6:83397-ENST00000582752.7:278462|850
GNIMFISKELLGMKL
>FUSION-ENST00000569658.1:36990-ENST00000489665.1:36452|2959
PVVPATWK
>ENST00000503890.5|SNV-38522-G-C|3
LHFIRDEPLDSLASPIR
>FUSION-ENST00000569658.1:36990-ENST00000489665.1:36452|101
MPKILTQNTK
>FUSION-ENST00000572915.6:83397-ENST00000582752.7:278462|1808
IEDTSEGDR
>FUSION-ENST00000572915.6:83397-ENST00000582752.7:278462|1530
MTLWLSCSHVASSAKSQSLHPK
>FUSION-ENST00000572915.6:83397-ENST00000582752.7:278462|306
EPNCLQP
>FUSION-ENST00000569658.1:36990-ENST00000489665.1:36452|3108
DGVLPCWPGWS
>FUSION-ENST00000569658.1:36990-ENST00000489665.1:36452|1837
STLPVPANTCR
>ENST00000553077.5|SNV-98583-A-T|1
GNKASLNVLLIHQF
>ENST00000410080.7|SNV-54299-T-A|4
RTTTLDAGNIKLAFNSLLEK
>FUSION-ENST00000674383.1:30835-ENST00000556037.1:72700|1426
KLSSPLVSYPYR
>ENST00000370367.4|SNV-917-C-G|5
GSGKALGQDVATQK
>FUSION-ENST00000572915.6:83397-ENST00000582752.7:278462|347
MAVHSLLNLSIKIDSFL
>FUSION-ENST00000569658.1:36990-ENST00000489665.1:36452|2106
NFIRLGPAATEHTPDR
>FUSION-ENST00000674383.1:30835-ENST00000556037.1:72700|306
IPGFSVLLFK
>FUSION-ENST00000569658.1:36990-ENST00000489665.1:36452|3131
DRFIYPRGRPSTNT
>ENST00000473560.1|SNV-2267-T-A|1
SSYLWCCLQTEMKISCGRLK
>FUSION-ENST00000674383.1:30835-ENST00000556037.1:72700|1018
MLPQKFLYYIKQANK
>FUSION-ENST00000569658.1:36990-ENST00000489665.1:36452|339
MTHALCNFFPCSVGGSWSVMER
>FUSION-ENST00000572915.6:83397-ENST00000582752.7:278462|1264
NSSLQFFSLSGQLL
>FUSION-ENST00000569658.1:36990-ENST00000489665.1:36452|1249
QIKTTMR
>FUSION-ENST00000674383.1:30835-ENST00000556037.1:72700|168
MPVIPALWEAEVGGSR
>FUSION-ENST00000572915.6:83397-ENST00000582752.7:278462|779
NLLGTGVK
>FUSION-ENST00000569658.1:36990-ENST00000489665.1:36452|2240
MRMAHLTHHSICITTWNAGK
>FUSION-ENST00000569658.1:36990-ENST00000489665.1:36452|2385
AMHDLIR
>FUSION-ENST00000572915.6:83397-ENST00000582752.7:278462|664
MVKGISDSDTFFEGNK
>ENST00000571613.5|SNV-8533-G-C|3
MSTVHIVPTHLNFQSLDEQKK
>FUSION-ENST00000569658.1:36990-ENST00000489665.1:36452|3297
SRANTAAPASPGGSTMALR
>FUSION-ENST00000569658.1:36990-ENST00000489665.1:36452|2683
MLPCHALK
>FUSION-ENST00000572915.6:83397-ENST00000582752.7:278462|1385
MYIKTILALNYLKILL
>FUSION-ENST00000674383.1:30835-ENST00000556037.1:72700|814
LSLLLFLGCIRNCFLIKINSCINLR
>FUSION-ENST00000569658.1:36990-ENST00000489665.1:36452|700
QDYQKRK
>FUSION-ENST00000569658.1:36990-ENST00000489665.1:36452|864
MFLEAENFPNLVKDINLQISR
>ENST00000640506.1|SNV-8241-C-T|1
GPKPSIAPKPRLTAPNEWR
>ENST00000282869.11|SNV-27692-A-G|2
IHTEEKPCK
>FUSION-ENST00000569658.1:36990-ENST00000489665.1:36452|2838
AMACGRQNHATPASPRR
>FUSION-ENST00000674383.1:30835-ENST00000556037.1:72700|1331
GASASTEQ
>FUSION-ENST00000569658.1:36990-ENST00000489665.1:36452|323
WLMPIIPALWEAEVDHLR
>FUSION-ENST00000569658.1:36990-ENST00000489665.1:36452|1345
IFATYSSDK
>FUSION-ENST00000674383.1:30835-ENST00000556037.1:72700|554
SIVFIGASLHRHD
>FUSION-ENST00000674383.1:30835-ENST00000556037.1:72700|1565
EIKLNSCAVIRLIVFFK
>FUSION-ENST00000569658.1:36990-ENST00000489665.1:36452|2656
FSCLCFPSS
>FUSION-ENST00000572915.6:83397-ENST00000582752.7:278462|1271
VDLSGGCALYSLSSCWCSFEGLGVA
>FUSION-ENST00000674383.1:30835-ENST00000556037.1:72700|970
WGYRHEPLCLAKNHS
>FUSION-ENST00000674383.1:30835-ENST00000556037.1:72700|789
CWDYLDYFLNNKKR
>FUSION-ENST00000674383.1:30835-ENST00000556037.1:72700|972
LCKNSIRK
>FUSION-ENST00000674383.1:30835-ENST00000556037.1:72700|1472
YPSPCLYRTKLFSIMMS
>FUSION-ENST00000569658.1:36990-ENST00000489665.1:36452|1127
RGSQIVPVCR
>FUSION-ENST00000572915.6:83397-ENST00000582752.7:278462|635
KRDFSYTVCESINWHK
>FUSION-ENST00000674383.1:30835-ENST00000556037.1:72700|1596
MGSSDSLASAS
>FUSION-ENST00000572915.6:83397-ENST00000582752.7:278462|529
NLYLNHSKRLIR
>ENST00000487931.1|SNV-36949-G-A|1
SCHFQKILTNVVTF
>FUSION-ENST00000572915.6:83397-ENST00000582752.7:278462|798
MLIVKWTMK
>FUSION-ENST00000572915.6:83397-ENST00000582752.7:278462|1961
MTEKIFKNLAR
>FUSION-ENST00000569658.1:36990-ENST00000489665.1:36452|2553
ATWQVAGQVSWAQDWPARINIHR
>FUSION-ENST00000569658.1:36990-ENST00000489665.1:36452|1795
QEDLPSKWK
>FUSION-ENST00000567004.1:770-ENST00000567761.1:8997|6
AGPGVARRESGPASCWK
>FUSION-ENST00000572915.6:83397-ENST00000582752.7:278462|603
KPESRRNK
>FUSION-ENST00000674383.1:30835-ENST00000556037.1:72700|1137
NHLRHMFSGPPEGCVTGHGHSR
>FUSION-ENST00000569658.1:36990-ENST00000489665.1:36452|3
MNDLLCHGLGSQGLSAGLIR
>FUSION-ENST00000569658.1:36990-ENST00000489665.1:36452|3263
GARALAR
>FUSION-ENST00000569658.1:36990-ENST00000489665.1:36452|3338
VLPLLCSFLKASWSGLSR
>FUSION-ENST00000572915.6:83397-ENST00000582752.7:278462|165
FRSYYQGK
>FUSION-ENST00000674383.1:30835-ENST00000556037.1:72700|59
GYLPYIHGK
>FUSION-ENST00000569658.1:36990-ENST00000489665.1:36452|2582
IWKGVSLKTF
>FUSION-ENST00000572915.6:83397-ENST00000582752.7:278462|1557
EVGIGVSRRK
>FUSION-ENST00000569658.1:36990-ENST00000489665.1:36452|255
CIKMTGTLSFK
>FUSION-ENST00000569658.1:36990-ENST00000489665.1:36452|1852
ALSLAGPLR
>FUSION-ENST00000572915.6:83397-ENST00000582752.7:278462|1682
MTYPAFS
>ENST00000484088.5|SNV-79827-G-A|1
NVLSLTNKGEIF
>ENST00000342528.2|SNV-66245-C-T|4
KCSPSMYWTAKVPTWGI
>FUSION-ENST00000569658.1:36990-ENST00000489665.1:36452|1933
VFCYGSLSR
>FUSION-ENST00000674383.1:30835-ENST00000556037.1:72700|1309
MSVRAESEPTWPSLK
>FUSION-ENST00000569658.1:36990-ENST00000489665.1:36452|2616
MKNQFSVGFEYWHYFILSK
>FUSION-ENST00000569658.1:36990-ENST00000489665.1:36452|2364
RQQGKSLN
>FUSION-ENST00000674383.1:30835-ENST00000556037.1:72700|455
MVYMYLIFFIQSIIDGHLG
>FUSION-ENST00000569658.1:36990-ENST00000489665.1:36452|760
LVLNYWAQAILPKCWDYR
>FUSION-ENST00000674383.1:30835-ENST00000556037.1:72700|89
MCQCSLNSSLYAALAQHSVF
>ENST00000641322.1|SNV-8974-G-T|3
DMKASLR
>FUSION-ENST00000572915.6:83397-ENST00000582752.7:278462|1798
HSHSYTHTHTHTHNLLQQLHMRK
>FUSION-ENST00000569658.1:36990-ENST00000489665.1:36452|159
GWHSPPLGLSFLFYEVK
>FUSION-ENST00000572915.6:83397-ENST00000582752.7:278462|2050
HLKICIQQF
>FUSION-ENST00000575975.5:1804-ENST00000624829.4:315808|19
HMIISCSTEK
>FUSION-ENST00000569658.1:36990-ENST00000489665.1:36452|3045
MCGRCEEASASGKVLAPR
>FUSION-ENST00000569658.1:36990-ENST00000489665.1:36452|3375
MAASPPYGCGCRDGTGK
>FUSION-ENST00000569658.1:36990-ENST00000489665.1:36452|2184
MWEASVRPVGQPPSRGCAKSPR
>FUSION-ENST00000426793.1:1033-ENST00000486220.5:798047|13
ASEEVPTK
>FUSION-ENST00000674383.1:30835-ENST00000556037.1:72700|504
HGICQSRDPVIHSF
>ENST00000466600.1|SNV-65202-C-A|11
DANYVMDETLGTAKFTVSSMK
>FUSION-ENST00000572915.6:83397-ENST00000582752.7:278462|395
SRGSDSGIR
>FUSION-ENST00000572915.6:83397-ENST00000582752.7:278462|834
WESLELPR
>FUSION-ENST00000572915.6:83397-ENST00000582752.7:278462|1502
MWVLGDLEVPRQR
>FUSION-ENST00000569658.1:36990-ENST00000489665.1:36452|66
HSLFASSGGEGR
>FUSION-ENST00000569658.1:36990-ENST00000489665.1:36452|2490
MSFCLELAGWLV
>FUSION-ENST00000572915.6:83397-ENST00000582752.7:278462|1326
YYSYIKFVR
>FUSION-ENST00000572915.6:83397-ENST00000582752.7:278462|5
HYLFSLPAEDSAMKHGPLLKGK
>FUSION-ENST00000674383.1:30835-ENST00000556037.1:72700|1632
MGLLMRYK
>FUSION-ENST00000569658.1:36990-ENST00000489665.1:36452|2791
PILQPRNPMR
>ENST00000641322.1|SNV-8974-G-T|4
NRDMKASLR
>FUSION-ENST00000569658.1:36990-ENST00000489665.1:36452|3020
WCWRCSDR
>FUSION-ENST00000572915.6:83397-ENST00000582752.7:278462|924
TQIVIWKIS
>FUSION-ENST00000674383.1:30835-ENST00000556037.1:72700|902
MRNQHNLQYFLLYILVA
>FUSION-ENST00000572915.6:83397-ENST00000582752.7:278462|686
MCLEKAQK
>FUSION-ENST00000674383.1:30835-ENST00000556037.1:72700|991
GSCFVAQAGVQWWDHDSLQP
>FUSION-ENST00000569658.1:36990-ENST00000489665.1:36452|2350
RGPDPSESVPLQYYSW
>FUSION-ENST00000569658.1:36990-ENST00000489665.1:36452|290
WLNNMPK
>FUSION-ENST00000569658.1:36990-ENST00000489665.1:36452|305
SRDYTIALSPGPQSK
>FUSION-ENST00000569658.1:36990-ENST00000489665.1:36452|2772
TFLQRACKTGHEPGTWR
>ENST00000283243.13|SNV-49245-G-C|3
KAGHVLSDAESGCQEGSER
>FUSION-ENST00000674383.1:30835-ENST00000556037.1:72700|759
MLFCTFDTEKSHILQAFFCILK
>FUSION-ENST00000572915.6:83397-ENST00000582752.7:278462|792
FRWSQMELR
>FUSION-ENST00000674383.1:30835-ENST00000556037.1:72700|226
QSRNLFG
>FUSION-ENST00000569658.1:36990-ENST00000489665.1:36452|1588
EGILPNSFYEASIILIPKPGR
>FUSION-ENST00000569658.1:36990-ENST00000489665.1:36452|1286
TISVDAEK
>FUSION-ENST00000569658.1:36990-ENST00000489665.1:36452|1369
LKSFCTAKETTISMNR
>FUSION-ENST00000569658.1:36990-ENST00000489665.1:36452|1313
MQGWFNICKSINVIQYINRTK
>FUSION-ENST00000569658.1:36990-ENST00000489665.1:36452|2104
LGPAATEHTPDRGLSPASTVPR
>FUSION-ENST00000674383.1:30835-ENST00000556037.1:72700|194
NVWRILPQII
>FUSION-ENST00000572915.6:83397-ENST00000582752.7:278462|296
SFIDKTTALPLTIMK
>FUSION-ENST00000569658.1:36990-ENST00000489665.1:36452|2600
SVPRTPK
>ENST00000256689.10|SNV-10452-G-A|1
LMKKEPMK
>ENST00000451905.4|SNV-67017-G-T|10
TNELSYRDFLVLLPLFTTRR
>FUSION-ENST00000569658.1:36990-ENST00000489665.1:36452|1626
IKGISSPIPQKYK
>FUSION-ENST00000569658.1:36990-ENST00000489665.1:36452|3050
ERPGEGGAQEWKHR
>ENST00000566668.1|SNV-45849-G-T|9
MEKALNYSQKCAFLMASLNNHSGK
>FUSION-ENST00000572915.6:83397-ENST00000582752.7:278462|646
MIVIFLRPPQLCRTVRK
>FUSION-ENST00000569658.1:36990-ENST00000489665.1:36452|647
SNSVFNSTKKR
>FUSION-ENST00000569658.1:36990-ENST00000489665.1:36452|3220
SVTDPQAGAMPKEGKGPR
>FUSION-ENST00000572915.6:83397-ENST00000582752.7:278462|1874
FSLASFKFSIYFFSFNQPMW
>FUSION-ENST00000572915.6:83397-ENST00000582752.7:278462|365
PIIPATQEVEAGELLESGR
>FUSION-ENST00000569658.1:36990-ENST00000489665.1:36452|536
TDILTALSFP
>FUSION-ENST00000569658.1:36990-ENST00000489665.1:36452|389
LTVLEMK
>FUSION-ENST00000575975.5:1804-ENST00000624829.4:315808|16
MIISCSTEK
>ENST00000239938.5|SNV-1977-C-T|1
TPPHECPYACPVESCDRRFSR
>FUSION-ENST00000569658.1:36990-ENST00000489665.1:36452|400
SQQLLLQALYGKPLYFYYPILK
>FUSION-ENST00000569658.1:36990-ENST00000489665.1:36452|404
NSASTSELEKG
>FUSION-ENST00000674383.1:30835-ENST00000556037.1:72700|930
YQPPNIFLKYFAEPVLHDPCFRK
>ENST00000239938.5|SNV-1977-C-T|2
TPPHECPYACPVESCDRR
>FUSION-ENST00000569658.1:36990-ENST00000489665.1:36452|2707
LLVWARREMPR
>ENST00000563542.5|INDEL-158621-T-TT|4
ETFTEKLDMMIQR
>FUSION-ENST00000569658.1:36990-ENST00000489665.1:36452|2613
KNQFSVGFEYWHYFILSKER
>FUSION-ENST00000572915.6:83397-ENST00000582752.7:278462|755
LAAGAEPSRR
>FUSION-ENST00000572915.6:83397-ENST00000582752.7:278462|1691
FYGTSAGMFFLLR
>FUSION-ENST00000674383.1:30835-ENST00000556037.1:72700|384
HVCVFIIE
>FUSION-ENST00000572915.6:83397-ENST00000582752.7:278462|1580
RDKVHFGLLSK
>ENST00000338005.7|SNV-2852-G-A|4
ATLALLRSNIHR
>ENST00000436577.3|INDEL-260389-G-GC|14
SHLKLGGTPAPARGK
>ENST00000521835.1|SNV-75318-C-A|3
TQRGLHLEPEGPGQAPAEGAPRGLL
>FUSION-ENST00000569658.1:36990-ENST00000489665.1:36452|942
DLEPTQMSNNDR
>FUSION-ENST00000569658.1:36990-ENST00000489665.1:36452|315
DQPPDMVK
>FUSION-ENST00000569658.1:36990-ENST00000489665.1:36452|2136
SGRPHLEKQPRGSVGK
>FUSION-ENST00000569658.1:36990-ENST00000489665.1:36452|579
MSPLSDM
>FUSION-ENST00000569658.1:36990-ENST00000489665.1:36452|2413
TWSYSLEETMNRMDVIPSK
>FUSION-ENST00000569658.1:36990-ENST00000489665.1:36452|2127
MGAGGEGR
>FUSION-ENST00000572915.6:83397-ENST00000582752.7:278462|1453
YISIHILYIYYTYICI
>FUSION-ENST00000569658.1:36990-ENST00000489665.1:36452|1513
SELPFTIASKR
>FUSION-ENST00000572915.6:83397-ENST00000582752.7:278462|1518
NLRFEVVK
>FUSION-ENST00000572915.6:83397-ENST00000582752.7:278462|1511
GDWAPDR
>FUSION-ENST00000674383.1:30835-ENST00000556037.1:72700|248
MRANLRQK
>FUSION-ENST00000569658.1:36990-ENST00000489665.1:36452|537
DKNPKTQHLPNYR
>FUSION-ENST00000572915.6:83397-ENST00000582752.7:278462|2066
GRSNKGMQG
>FUSION-ENST00000674383.1:30835-ENST00000556037.1:72700|736
YHFLFRKLSQR
>FUSION-ENST00000569658.1:36990-ENST00000489665.1:36452|967
MVKPHLLKK
>FUSION-ENST00000569658.1:36990-ENST00000489665.1:36452|219
RKPGLVQETKASSK
>FUSION-ENST00000674383.1:30835-ENST00000556037.1:72700|971
WGYRHEPLCLAK
>FUSION-ENST00000674383.1:30835-ENST00000556037.1:72700|1160
MVTHVWLKINLFK
>FUSION-ENST00000569658.1:36990-ENST00000489665.1:36452|1078
LYHTLLNNPQVK
>FUSION-ENST00000572915.6:83397-ENST00000582752.7:278462|915
FGALVHCHNH
>FUSION-ENST00000674383.1:30835-ENST00000556037.1:72700|647
EELAKYLVIFNL
>FUSION-ENST00000674383.1:30835-ENST00000556037.1:72700|347
EEMKWEKK
>FUSION-ENST00000569658.1:36990-ENST00000489665.1:36452|610
AAVYLTIYQSRDILVVSVF
>FUSION-ENST00000615720.4:2681-ENST00000389531.7:748096|5
SLYVKENHQCPPRPR
>ENST00000508591.5|SNV-6928-T-A|3
GIEKLYEWQHTCLTLNSEQERK
>ENST00000644225.1|SNV-38830-T-C|1
WLVSPLWMGRWGKESASK
>FUSION-ENST00000569658.1:36990-ENST00000489665.1:36452|455
ARGELWMPRLLTQAHWEIITSVPF
>FUSION-ENST00000572915.6:83397-ENST00000582752.7:278462|771
QRDWWHFGPALEIYGTLNLREMI
>ENST00000606802.1|SNV-14818-G-T|3
MQWKLLVALLYTQPSYLHSSYL
>FUSION-ENST00000674383.1:30835-ENST00000556037.1:72700|981
PFFLTVCYLYHQK
>FUSION-ENST00000572915.6:83397-ENST00000582752.7:278462|1114
AQVFEQQAYFLLPYSLSRK
>FUSION-ENST00000674383.1:30835-ENST00000556037.1:72700|1310
IIAFNDR
>FUSION-ENST00000572915.6:83397-ENST00000582752.7:278462|685
CLEKAQK
>FUSION-ENST00000572915.6:83397-ENST00000582752.7:278462|929
QLILVFMTQIVIWK
>FUSION-ENST00000572915.6:83397-ENST00000582752.7:278462|987
ALVLIQSFSLIGILFSTSNFIILIK
>FUSION-ENST00000572915.6:83397-ENST00000582752.7:278462|71
ESDFLLADRVSQR
>FUSION-ENST00000569658.1:36990-ENST00000489665.1:36452|2783
LFQYGALNTANNLPPSSRGFWR
>FUSION-ENST00000396014.8:2681-ENST00000389531.7:748096|3
ENHQCPPRPR
>FUSION-ENST00000572915.6:83397-ENST00000582752.7:278462|442
IKTFVMIHASLMNSK
>FUSION-ENST00000569658.1:36990-ENST00000489665.1:36452|2353
GSFLPSPLR
>FUSION-ENST00000569658.1:36990-ENST00000489665.1:36452|2544
MGPETTPRAPPGALFLL
>FUSION-ENST00000572915.6:83397-ENST00000582752.7:278462|1039
MGFLRAVNRIWFSDVFLLLGK
>FUSION-ENST00000569658.1:36990-ENST00000489665.1:36452|3145
MGFHHLGQAGLK
>FUSION-ENST00000569658.1:36990-ENST00000489665.1:36452|288
MTFPENYIYKPK
>FUSION-ENST00000674383.1:30835-ENST00000556037.1:72700|695
MLLLSTSLNRTKIFISSYCLVSTR
>ENST00000508326.5|SNV-18512-T-C|7
FIFWGNFVIVMELSQFLLK
>FUSION-ENST00000569658.1:36990-ENST00000489665.1:36452|2332
INNPVTPINK
>FUSION-ENST00000569658.1:36990-ENST00000489665.1:36452|1322
IKLGFIPGMQGWFNICK
>FUSION-ENST00000674383.1:30835-ENST00000556037.1:72700|1220
LVKGFMCGMIS
>FUSION-ENST00000674383.1:30835-ENST00000556037.1:72700|1010
QANKKTFSSSYFQLFWIFFSL
>FUSION-ENST00000674383.1:30835-ENST00000556037.1:72700|1280
MIFVPSL
>FUSION-ENST00000572915.6:83397-ENST00000582752.7:278462|1255
ACSPSHCKLAVICLLWVLLR
>FUSION-ENST00000569658.1:36990-ENST00000489665.1:36452|2216
DYVMALKLVAL
>FUSION-ENST00000572915.6:83397-ENST00000582752.7:278462|1799
HSHSYTHTHTHTHNLLQQLHMR
>FUSION-ENST00000569658.1:36990-ENST00000489665.1:36452|2902
MWQHAPGCIQTAWVSGRATK
>FUSION-ENST00000569658.1:36990-ENST00000489665.1:36452|1504
YLGIQLTRDVK
>FUSION-ENST00000674383.1:30835-ENST00000556037.1:72700|626
CSMYLRVLKPCPVIKK
>FUSION-ENST00000572915.6:83397-ENST00000582752.7:278462|18
ETTKRGNSFR
>FUSION-ENST00000674383.1:30835-ENST00000556037.1:72700|241
THIPFFS
>FUSION-ENST00000528766.5:759-ENST00000592782.5:9673|80
AESRLRAPDLGTPHVVGR
>ENST00000470300.5|SNV-70952-C-A|2
RLFSRPLSPKALPMH
>FUSION-ENST00000674383.1:30835-ENST00000556037.1:72700|1428
IDITQVSVLPFENQFLIYCLNKE
>FUSION-ENST00000572915.6:83397-ENST00000582752.7:278462|1251
MAANTPTF
>FUSION-ENST00000569658.1:36990-ENST00000489665.1:36452|1230
TNPQPISY
>FUSION-ENST00000569658.1:36990-ENST00000489665.1:36452|2513
MFLKEGNAMCCQLCVSR
>FUSION-ENST00000674383.1:30835-ENST00000556037.1:72700|585
IVSLSGVRPSLRLRAQTSK
>FUSION-ENST00000569658.1:36990-ENST00000489665.1:36452|750
CGVDVSFISLG
>FUSION-ENST00000572915.6:83397-ENST00000582752.7:278462|1292
KRLDPPIK
>FUSION-ENST00000572915.6:83397-ENST00000582752.7:278462|320
NILTRNSHIYVVSFYSGLPS
>FUSION-ENST00000572915.6:83397-ENST00000582752.7:278462|1356
GVSLHKLSFCQLPST
>ENST00000521835.1|SNV-75318-C-A|1
GLHLEPEGPGQAPAEGAPRGLL
>FUSION-ENST00000569658.1:36990-ENST00000489665.1:36452|1704
LRDFVTTRPALKELLK
>FUSION-ENST00000572915.6:83397-ENST00000582752.7:278462|1741
MENERRSQLK
>FUSION-ENST00000569658.1:36990-ENST00000489665.1:36452|2858
GNSNTEK
>FUSION-ENST00000537465.5:22668-ENST00000484211.1:61162|1
EDEPGAHLAGQLRHG
>FUSION-ENST00000569658.1:36990-ENST00000489665.1:36452|244
VQAGGHTPARAAQARLPAALPP
>FUSION-ENST00000569658.1:36990-ENST00000489665.1:36452|2010
MNCLLLIYHPQILGKR
>FUSION-ENST00000569658.1:36990-ENST00000489665.1:36452|1188
CPTMIDWIKKMCHIYTMEYYGAIK
>FUSION-ENST00000674383.1:30835-ENST00000556037.1:72700|1579
MLLLLFNCSSHFHEYR
>FUSION-ENST00000572915.6:83397-ENST00000582752.7:278462|1824
VEGMRNLS
>FUSION-ENST00000572915.6:83397-ENST00000582752.7:278462|1890
EILVLFLSSKTSSDISPLSK
>FUSION-ENST00000567004.1:770-ENST00000567761.1:8997|2
ESGPASCWKTGSSPLSFQFCF
>FUSION-ENST00000569658.1:36990-ENST00000489665.1:36452|2617
VICCESWGMK
>FUSION-ENST00000569658.1:36990-ENST00000489665.1:36452|1400
MFFETNENK
>FUSION-ENST00000674383.1:30835-ENST00000556037.1:72700|144
TCKQEFK
>FUSION-ENST00000569658.1:36990-ENST00000489665.1:36452|1502
DVKDLFK
>FUSION-ENST00000569658.1:36990-ENST00000489665.1:36452|732
MSTELITS
>FUSION-ENST00000569658.1:36990-ENST00000489665.1:36452|2607
MGASALQYQVRCLCPEPLN
>FUSION-ENST00000569658.1:36990-ENST00000489665.1:36452|2154
RDVSLGVSLNTPR
>ENST00000400959.7|SNV-4070-C-A|3
WAESYEDK
>ENST00000525137.1|SNV-17160-A-T|2
LGAASSGAGSPR
>FUSION-ENST00000569658.1:36990-ENST00000489665.1:36452|71
GSLPALSERPQAASEVIFLSLLR
>FUSION-ENST00000569658.1:36990-ENST00000489665.1:36452|673
CLLVIVSL
>FUSION-ENST00000569658.1:36990-ENST00000489665.1:36452|2320
MPGVSLDYLFLSMFEFSMR
>FUSION-ENST00000569658.1:36990-ENST00000489665.1:36452|21
MAHCSLKLK
>FUSION-ENST00000572915.6:83397-ENST00000582752.7:278462|1840
TEAEKHYR
>FUSION-ENST00000572915.6:83397-ENST00000582752.7:278462|26
MSDTCAQ
>FUSION-ENST00000674383.1:30835-ENST00000556037.1:72700|992
MGSCFVAQAGVQWWDHDSLQP
>FUSION-ENST00000674383.1:30835-ENST00000556037.1:72700|1001
YKCLWLKK
>FUSION-ENST00000674383.1:30835-ENST00000556037.1:72700|1617
GTIAVNR
>ENST00000451905.4|SNV-67017-G-T|3
NYLTETFLFCFLFSQQEDR
>ENST00000429149.6|SNV-80267-G-A|1
TQGEGLLP
>FUSION-ENST00000674383.1:30835-ENST00000556037.1:72700|60
MGYLPYIHGK
>ENST00000328655.8|SNV-7474-T-C|5
MFPKLTKNTLCAGYK
>FUSION-ENST00000569658.1:36990-ENST00000489665.1:36452|51
KLQSMSQAVSQFSMVL
>FUSION-ENST00000569658.1:36990-ENST00000489665.1:36452|2115
MHVAETEMST
>FUSION-ENST00000572915.6:83397-ENST00000582752.7:278462|106
ATHSPEGLF
>FUSION-ENST00000674383.1:30835-ENST00000556037.1:72700|910
GIFILNIYVYN
>FUSION-ENST00000674383.1:30835-ENST00000556037.1:72700|1263
MNREGGEK
>FUSION-ENST00000572915.6:83397-ENST00000582752.7:278462|856
EELLIHQYNKFNFIL
>FUSION-ENST00000674383.1:30835-ENST00000556037.1:72700|546
FSLNIICLKQS
>FUSION-ENST00000569658.1:36990-ENST00000489665.1:36452|1859
DSQTLSFSRGCNSSLSSLTLVLKVK
>FUSION-ENST00000674383.1:30835-ENST00000556037.1:72700|928
YFAEPVLHDPCFRK
>FUSION-ENST00000572915.6:83397-ENST00000582752.7:278462|275
QSYLCGVILQWSSVLK
>FUSION-ENST00000572915.6:83397-ENST00000582752.7:278462|399
MQPPKPGSWRY
>ENST00000587569.5|INDEL-18985-G-GCG|8
DQPFHQDLHPGTRDGEGHVPIR
>FUSION-ENST00000569658.1:36990-ENST00000489665.1:36452|1138
MPSLTTPIQYSVGSPR
>FUSION-ENST00000674383.1:30835-ENST00000556037.1:72700|423
KSLPMPMS
>FUSION-ENST00000569658.1:36990-ENST00000489665.1:36452|3305
SVLGSPRVQSNSSPLQCSR
>FUSION-ENST00000569658.1:36990-ENST00000489665.1:36452|3052
ERPGEGGAQEWK
>FUSION-ENST00000674383.1:30835-ENST00000556037.1:72700|536
LRVHTDSLR
>FUSION-ENST00000569658.1:36990-ENST00000489665.1:36452|2450
RSILLRK
>FUSION-ENST00000569658.1:36990-ENST00000489665.1:36452|1734
GKPIRLTADLLAETLQAR
>ENST00000301607.8|INDEL-18985-G-GCG|13
RRPSGAR
>FUSION-ENST00000569658.1:36990-ENST00000489665.1:36452|1574
ILEKQTQQHIK
>FUSION-ENST00000569658.1:36990-ENST00000489665.1:36452|590
WEDPLSPGHLR
>ENST00000466600.1|SNV-65202-C-A|9
MDETLGTAK
>FUSION-ENST00000569658.1:36990-ENST00000489665.1:36452|2149
VCNQSPSCTSQHSKHSLLLSPR
>FUSION-ENST00000674383.1:30835-ENST00000556037.1:72700|529
FDNTLEQLIELRKVLLLIITVLL
>FUSION-ENST00000572915.6:83397-ENST00000582752.7:278462|10
KLKHYLFSLPAEDSAMK
>FUSION-ENST00000572915.6:83397-ENST00000582752.7:278462|1532
MTLWLSCSHVASSAK
>FUSION-ENST00000569658.1:36990-ENST00000489665.1:36452|2312
MWQIQELNRVR
>FUSION-ENST00000572915.6:83397-ENST00000582752.7:278462|562
SYFWFQTFSPFITLYTHPARKK
>FUSION-ENST00000569658.1:36990-ENST00000489665.1:36452|1104
HSYTPITDKQPNHE
>FUSION-ENST00000569658.1:36990-ENST00000489665.1:36452|2803
SSTSTPCGLHSQSSVTPENRR
>FUSION-ENST00000674383.1:30835-ENST00000556037.1:72700|1195
FLPQIYFLVIS
>FUSION-ENST00000569658.1:36990-ENST00000489665.1:36452|712
KFNFPKR
>FUSION-ENST00000572915.6:83397-ENST00000582752.7:278462|90
MKKTSEAGLWMAHSEMGQPLIIAMT
>FUSION-ENST00000569658.1:36990-ENST00000489665.1:36452|3140
LSTPIFFFFEMEFR
>FUSION-ENST00000569658.1:36990-ENST00000489665.1:36452|1853
KALSLAGPLRFHISSK
>FUSION-ENST00000572915.6:83397-ENST00000582752.7:278462|595
THIPAHA
>FUSION-ENST00000569658.1:36990-ENST00000489665.1:36452|3022
VSQDGVDLLTS
>FUSION-ENST00000569658.1:36990-ENST00000489665.1:36452|2432
MFMDSTSR
>FUSION-ENST00000361264.9:2377-ENST00000486739.1:50030|1
CNTVPEPCGAS
>FUSION-ENST00000569658.1:36990-ENST00000489665.1:36452|1262
MKKCSSSLAIR
>FUSION-ENST00000674383.1:30835-ENST00000556037.1:72700|399
VRSMNAH
>ENST00000568967.5|SNV-13511-C-A|5
ATPLEDVGKQVWRGALLLEDYILFR
>FUSION-ENST00000569658.1:36990-ENST00000489665.1:36452|793
KYFELQDNVKISTLLS
>FUSION-ENST00000674383.1:30835-ENST00000556037.1:72700|985
LLSNSWAQVISCLCLPK
>FUSION-ENST00000572915.6:83397-ENST00000582752.7:278462|1403
MYVFPYLCQHWK
>ENST00000303059.3|SNV-49-A-G|4
MDSTFTGYNLYNLQVKAEMDK
>ENST00000383701.8|SNV-25112-G-A|2
VYFKEAVFSLLPR
>FUSION-ENST00000569658.1:36990-ENST00000489665.1:36452|965
MVKPHLLKKNPK
>FUSION-ENST00000674383.1:30835-ENST00000556037.1:72700|400
RVRSMNAH
>FUSION-ENST00000569658.1:36990-ENST00000489665.1:36452|324
GLCWARWLMPIIPALWEAEVDHLR
>FUSION-ENST00000572915.6:83397-ENST00000582752.7:278462|653
FASPSIMIVIFLRPPQLCRTVR
>FUSION-ENST00000569658.1:36990-ENST00000489665.1:36452|1029
VLGKLASHM
>FUSION-ENST00000569658.1:36990-ENST00000489665.1:36452|2121
RGHRATLCDPER
>ENST00000301607.8|INDEL-18985-G-GCG|3
RSGRSGTSTPR
>ENST00000634664.1|SNV-578054-G-T|5
TSMVLLITLTAMETVVRAAHLSR
>ENST00000293845.8|SNV-1040-C-G|1
VPNVEGASESPSIWLLEKKK
>FUSION-ENST00000572915.6:83397-ENST00000582752.7:278462|1209
TFLVFRFPSSVQAGLCGWKR
>FUSION-ENST00000674383.1:30835-ENST00000556037.1:72700|1431
SPVFLHSSVRID
>FUSION-ENST00000569658.1:36990-ENST00000489665.1:36452|556
ILPSPCK
>FUSION-ENST00000526915.5:759-ENST00000592782.5:9673|120
KVAEERR
>FUSION-ENST00000674383.1:30835-ENST00000556037.1:72700|947
EKRWYGGLR
>FUSION-ENST00000572915.6:83397-ENST00000582752.7:278462|60
CETEATGKHFGNQMVHALDRR
>FUSION-ENST00000572915.6:83397-ENST00000582752.7:278462|492
YSVIFLMLRISPSK
>FUSION-ENST00000569658.1:36990-ENST00000489665.1:36452|2262
GTHGAREEPGER
>ENST00000546146.5|SNV-2978-G-A|1
KVDILTYIVWKISGLPVTR
>FUSION-ENST00000674383.1:30835-ENST00000556037.1:72700|634
QKIMIFIVK
>FUSION-ENST00000569658.1:36990-ENST00000489665.1:36452|1365
SKIDTLTSQLK
>FUSION-ENST00000572915.6:83397-ENST00000582752.7:278462|245
MGSILMA
>FUSION-ENST00000569658.1:36990-ENST00000489665.1:36452|3200
MYEQEGKREGSCK
>FUSION-ENST00000572915.6:83397-ENST00000582752.7:278462|1692
FQILWNLSRDVLLT
>FUSION-ENST00000569658.1:36990-ENST00000489665.1:36452|2746
DVPKPGR
>FUSION-ENST00000572915.6:83397-ENST00000582752.7:278462|211
LNLSLSHLLGMCFCNDFCSNG
>FUSION-ENST00000569658.1:36990-ENST00000489665.1:36452|562
MCFFKPDFLNGSLNIFSFNSLVVL
>FUSION-ENST00000674383.1:30835-ENST00000556037.1:72700|716
LKFYPRGQR
>FUSION-ENST00000572915.6:83397-ENST00000582752.7:278462|898
GRTWHMNTSIYF
>FUSION-ENST00000572915.6:83397-ENST00000582752.7:278462|1630
EPQPPGHITDPAVR
>FUSION-ENST00000572915.6:83397-ENST00000582752.7:278462|384
MNGHFYDDTR
>FUSION-ENST00000569658.1:36990-ENST00000489665.1:36452|1950
MGTLGGD
>FUSION-ENST00000569658.1:36990-ENST00000489665.1:36452|837
MMPEPATDRLCLAFKK
>FUSION-ENST00000569658.1:36990-ENST00000489665.1:36452|3310
SGVYFKKQFPR
>FUSION-ENST00000569658.1:36990-ENST00000489665.1:36452|2116
CHSHPHSCCP
>FUSION-ENST00000674383.1:30835-ENST00000556037.1:72700|96
GLMVYMEMLQVGT
>FUSION-ENST00000569658.1:36990-ENST00000489665.1:36452|397
QRQKPKNSTSPQLSMLTVLEMK
>FUSION-ENST00000569658.1:36990-ENST00000489665.1:36452|1518
IVYYLENPIISAQNLLKLISNFRI
>FUSION-ENST00000569658.1:36990-ENST00000489665.1:36452|3194
EGSCKNR
>FUSION-ENST00000572915.6:83397-ENST00000582752.7:278462|1924
LKKVVNLGHSCCLDPETR
>FUSION-ENST00000569658.1:36990-ENST00000489665.1:36452|1060
VLVPKQTHRPMEQNR
>FUSION-ENST00000567404.5:2681-ENST00000389531.7:748096|2
TTSWDTKFYEKVSY
>FUSION-ENST00000674383.1:30835-ENST00000556037.1:72700|9
KGLSGSELPAALAIK
>FUSION-ENST00000572915.6:83397-ENST00000582752.7:278462|1610
TTALCHMLRFSLFDYIFLLLFRAK
>FUSION-ENST00000572915.6:83397-ENST00000582752.7:278462|1758
AMVGSSR
>FUSION-ENST00000569658.1:36990-ENST00000489665.1:36452|2871
LCVGPAGNSG
>FUSION-ENST00000572915.6:83397-ENST00000582752.7:278462|327
TLHSSLGDRAR
>FUSION-ENST00000674383.1:30835-ENST00000556037.1:72700|1048
VWWAESR
>FUSION-ENST00000572915.6:83397-ENST00000582752.7:278462|177
WIAICLLFSA
>FUSION-ENST00000572915.6:83397-ENST00000582752.7:278462|210
MCFCNDFCSNG
>FUSION-ENST00000572915.6:83397-ENST00000582752.7:278462|944
NVSCFFLEVEK
>FUSION-ENST00000572915.6:83397-ENST00000582752.7:278462|1479
YISILIYVYKYTYICI
>ENST00000485120.1|SNV-43358-C-T|4
ARPQEASAPAITTLAGRVLTMAR
>FUSION-ENST00000569658.1:36990-ENST00000489665.1:36452|1918
QHVNTGQWVYEYLLGSFLNSFIR
>FUSION-ENST00000569658.1:36990-ENST00000489665.1:36452|2646
SHCARPSSFIFK
>FUSION-ENST00000674383.1:30835-ENST00000556037.1:72700|1420
EERSIILHNK
>ENST00000395987.8|SNV-80324-T-A|5
HWRTDGISK
>FUSION-ENST00000615720.4:2681-ENST00000389531.7:748096|4
SLYVKENHQCPPRPRR
>FUSION-ENST00000572915.6:83397-ENST00000582752.7:278462|1781
SLLEARPHACMNPAVWCANVSR
>FUSION-ENST00000572915.6:83397-ENST00000582752.7:278462|1120
MPPQVETSSPDFK
>FUSION-ENST00000569658.1:36990-ENST00000489665.1:36452|670
QKTQGLESK
>FUSION-ENST00000569658.1:36990-ENST00000489665.1:36452|2466
AVVKWWKSGLLR
>FUSION-ENST00000569658.1:36990-ENST00000489665.1:36452|1058
VLVPKQTHRPMEQNRALR
>FUSION-ENST00000572915.6:83397-ENST00000582752.7:278462|676
GLALSQMRLWTWTFELMLE
>ENST00000367249.9|SNV-3593-C-A|3
AILKVTEDPTQCFLLFANQTEK
>FUSION-ENST00000674383.1:30835-ENST00000556037.1:72700|686
ICNLNYLF
>FUSION-ENST00000569658.1:36990-ENST00000489665.1:36452|163
LTEPPCTALR
>FUSION-ENST00000569658.1:36990-ENST00000489665.1:36452|2360
ATVLQPG
>FUSION-ENST00000674383.1:30835-ENST00000556037.1:72700|1288
HKDESSGISCGVFLK
>FUSION-ENST00000569658.1:36990-ENST00000489665.1:36452|2684
ISAHCNLCLPGSSDSPASAFRVAR
>FUSION-ENST00000569658.1:36990-ENST00000489665.1:36452|1709
QMLRDFVTTRPALK
>FUSION-ENST00000572915.6:83397-ENST00000582752.7:278462|326
MTLHSSLGDRARLPLK
>FUSION-ENST00000651988.1:7772-ENST00000378912.6:8574|3
EYVDLEREAGKEAPPLGQNGAAEGS
>FUSION-ENST00000674383.1:30835-ENST00000556037.1:72700|793
MICPPHLPKCWDYLDYFLNNKK
>FUSION-ENST00000569658.1:36990-ENST00000489665.1:36452|3301
MALGTRGCQR
>FUSION-ENST00000572915.6:83397-ENST00000582752.7:278462|799
AAPPLTSPEA
>FUSION-ENST00000569658.1:36990-ENST00000489665.1:36452|2425
DSTSRLVR
>ENST00000615845.4|MNV-39425-GC-G|6
WTWAASMVTSSPAR
>FUSION-ENST00000477004.1:16406-ENST00000372195.5:110820|124
TFQNYGQALFKPMNPAELPLTDR
>FUSION-ENST00000569658.1:36990-ENST00000489665.1:36452|222
MRKPGLVQETK
>FUSION-ENST00000674383.1:30835-ENST00000556037.1:72700|309
KPFTVSTIGK
>FUSION-ENST00000569658.1:36990-ENST00000489665.1:36452|1759
LDKWITRITNAEK
>FUSION-ENST00000572915.6:83397-ENST00000582752.7:278462|1592
KLITMAARVPR
>ENST00000409613.5|SNV-66270-C-A|4
EVDEDFDGKLSFREFLLIFQK
>FUSION-ENST00000569658.1:36990-ENST00000489665.1:36452|3371
DGTGKGWSLR
>FUSION-ENST00000569658.1:36990-ENST00000489665.1:36452|111
GHWKMKR
>FUSION-ENST00000572915.6:83397-ENST00000582752.7:278462|1102
MTCAGSRN
>ENST00000644225.1|SNV-38830-T-C|6
VDSVLLISLK
>FUSION-ENST00000569658.1:36990-ENST00000489665.1:36452|1744
TTGYIMK
>FUSION-ENST00000674383.1:30835-ENST00000556037.1:72700|1322
APKTDIYCMLVR
>FUSION-ENST00000674383.1:30835-ENST00000556037.1:72700|1261
MNREGGEKNK
>FUSION-ENST00000674383.1:30835-ENST00000556037.1:72700|56
MGYLPYIHGKEKK
>FUSION-ENST00000674383.1:30835-ENST00000556037.1:72700|412
CEYVFGLGREGER
>FUSION-ENST00000569658.1:36990-ENST00000489665.1:36452|940
MSNNDRLD
>FUSION-ENST00000569658.1:36990-ENST00000489665.1:36452|1515
SELPFTIASK
>FUSION-ENST00000569658.1:36990-ENST00000489665.1:36452|135
HLCHTDSQGRLTSWQNLRYFR
>FUSION-ENST00000674383.1:30835-ENST00000556037.1:72700|1275
MSESSITHANNWLSNTPR
>FUSION-ENST00000572915.6:83397-ENST00000582752.7:278462|406
SLNYSETVFSK
>FUSION-ENST00000674383.1:30835-ENST00000556037.1:72700|1157
VTHVWLKINLFKYFIEFDSFH
>FUSION-ENST00000572915.6:83397-ENST00000582752.7:278462|2025
VLVFIINMLK
>FUSION-ENST00000477004.1:16406-ENST00000372195.5:110820|120
NPAELPLTDREVEILNK
>FUSION-ENST00000572915.6:83397-ENST00000582752.7:278462|92
LTESQKASKWQR
>FUSION-ENST00000572915.6:83397-ENST00000582752.7:278462|1300
KPKEEVGPSY
>FUSION-ENST00000674383.1:30835-ENST00000556037.1:72700|363
EAVHILCSFLMGLFFSCK
>FUSION-ENST00000569658.1:36990-ENST00000489665.1:36452|637
LLGSSHPPK
>FUSION-ENST00000569658.1:36990-ENST00000489665.1:36452|557
MILPSPCK
>FUSION-ENST00000674383.1:30835-ENST00000556037.1:72700|341
MASQLSQHHLLSR
>FUSION-ENST00000674383.1:30835-ENST00000556037.1:72700|859
ESLFCRPGWSAVMQSWLTATSASR
>FUSION-ENST00000569658.1:36990-ENST00000489665.1:36452|2985
AVVQPVSGVEIICDLSTFYK
>FUSION-ENST00000674383.1:30835-ENST00000556037.1:72700|1338
SDVQLLSNPKDLLPSLCSEN
>FUSION-ENST00000572915.6:83397-ENST00000582752.7:278462|1826
AHSSKMDIFSL
>FUSION-ENST00000674383.1:30835-ENST00000556037.1:72700|1044
VWWAESRYRHCTFFSILK
>FUSION-ENST00000674383.1:30835-ENST00000556037.1:72700|573
ILGYCSI
>FUSION-ENST00000569658.1:36990-ENST00000489665.1:36452|1617
STEYTFFSAPHHTYSKIDHLIVGSK
>FUSION-ENST00000674383.1:30835-ENST00000556037.1:72700|106
MYGGFCPKSYK
>FUSION-ENST00000572915.6:83397-ENST00000582752.7:278462|931
NTKQLILVFMTQIVIWK
>FUSION-ENST00000674383.1:30835-ENST00000556037.1:72700|1303
AESEPTWPSLKRNLGR
>FUSION-ENST00000569658.1:36990-ENST00000489665.1:36452|1092
MISMKKLIAR
>FUSION-ENST00000674383.1:30835-ENST00000556037.1:72700|1656
MWREAHYLVR
>FUSION-ENST00000393547.6:232-ENST00000592782.5:9673|77
GTPHVVGR
>FUSION-ENST00000569658.1:36990-ENST00000489665.1:36452|2804
SSTSTPCGLHSQSSVTPENR
>FUSION-ENST00000674383.1:30835-ENST00000556037.1:72700|1075
YTKIMQALCIL
>FUSION-ENST00000569658.1:36990-ENST00000489665.1:36452|352
MAQSPSGSQFPLL
>FUSION-ENST00000572915.6:83397-ENST00000582752.7:278462|1990
NGLKLLFVFETVSLCCPGWSTVA
>FUSION-ENST00000572915.6:83397-ENST00000582752.7:278462|1910
MALPLICCMIPGTLLYFAVV
>FUSION-ENST00000572915.6:83397-ENST00000582752.7:278462|1002
SNIADESIGINSVFFPHRYPFLYLK
>FUSION-ENST00000526915.5:759-ENST00000592782.5:9673|121
MKVAEERR
>FUSION-ENST00000569658.1:36990-ENST00000489665.1:36452|723
MLTDWTSYTK
>FUSION-ENST00000674383.1:30835-ENST00000556037.1:72700|1218
MPFTLKMPAT
>FUSION-ENST00000569658.1:36990-ENST00000489665.1:36452|1149
GAAHQHGTCIHM
>FUSION-ENST00000572915.6:83397-ENST00000582752.7:278462|1729
SRRPALRR
>ENST00000392524.6|MNV-3013-CTG-C|1
LYWWSEL
>FUSION-ENST00000572915.6:83397-ENST00000582752.7:278462|279
KKYPHTK
>FUSION-ENST00000572915.6:83397-ENST00000582752.7:278462|1553
AGSHSKVSLPIGR
>FUSION-ENST00000569658.1:36990-ENST00000489665.1:36452|1658
QKNAGVAILVSDK
>FUSION-ENST00000572915.6:83397-ENST00000582752.7:278462|700
WGWSPSAESPLGH
>FUSION-ENST00000674383.1:30835-ENST00000556037.1:72700|553
MFIYIRFSLNIICLK
>FUSION-ENST00000569658.1:36990-ENST00000489665.1:36452|1491
WKNIPCSWVGR
>FUSION-ENST00000569658.1:36990-ENST00000489665.1:36452|2345
IMPRSRGLTTTHGVCR
>FUSION-ENST00000572915.6:83397-ENST00000582752.7:278462|2002
MNENEWSKTFVCF
>FUSION-ENST00000569658.1:36990-ENST00000489665.1:36452|3414
RASPILVSQVSGASWS
>FUSION-ENST00000572915.6:83397-ENST00000582752.7:278462|532
WYEFSFHSHGKHCTIDKEH
>ENST00000261206.7|SNV-318490-A-G|2
ITSTIEDPSIFGHVEGMLK
>FUSION-ENST00000361264.9:2377-ENST00000486739.1:50030|2
QVVCGTKCNTVPEPCGAS
>FUSION-ENST00000569658.1:36990-ENST00000489665.1:36452|2397
WPPTSTILKGIFLITK
>FUSION-ENST00000569658.1:36990-ENST00000489665.1:36452|3060
AVGGLGAVGHCNPSTLGG
>FUSION-ENST00000569658.1:36990-ENST00000489665.1:36452|2416
MRTWSYSLEETMNRMDVIPSK
>FUSION-ENST00000572915.6:83397-ENST00000582752.7:278462|1684
LSLDLIPCIIQIISR
>FUSION-ENST00000569658.1:36990-ENST00000489665.1:36452|2521
MLGHIPK
>FUSION-ENST00000572915.6:83397-ENST00000582752.7:278462|1527
SQSLHPKSYQCFYCANPFVVR
>FUSION-ENST00000572915.6:83397-ENST00000582752.7:278462|1853
MYYFYRFSGEIFYLLLCCR
>FUSION-ENST00000569658.1:36990-ENST00000489665.1:36452|1393
DFMSKTPKAMATK
>FUSION-ENST00000569658.1:36990-ENST00000489665.1:36452|177
MRTGYAPKVR
>FUSION-ENST00000569658.1:36990-ENST00000489665.1:36452|615
MSLGSAHTVASVSSLPLFTAGR
>FUSION-ENST00000569658.1:36990-ENST00000489665.1:36452|1621
YKLPSENTINTSTQIN
>FUSION-ENST00000569658.1:36990-ENST00000489665.1:36452|196
ASLTSTAPEPVKTFHTHPSSR
>ENST00000298139.7|SNV-86537-G-T|5
ADIRQVIHYGAPKYMESYYQEIGR
>FUSION-ENST00000674383.1:30835-ENST00000556037.1:72700|995
KYLLKFFFFFFFF
>FUSION-ENST00000569658.1:36990-ENST00000489665.1:36452|2309
WQIQELNRVRAVAFR
>FUSION-ENST00000569658.1:36990-ENST00000489665.1:36452|2662
MCLGVYAAMPCFKNKK
>FUSION-ENST00000572915.6:83397-ENST00000582752.7:278462|381
NGHFYDDTRSNAMY
>FUSION-ENST00000569658.1:36990-ENST00000489665.1:36452|3021
RWCWRCSDR
>FUSION-ENST00000569658.1:36990-ENST00000489665.1:36452|1804
DTQNLIRGQGGSK
>FUSION-ENST00000572915.6:83397-ENST00000582752.7:278462|678
QKGLALSQMRLWTWTFELMLE
>FUSION-ENST00000569658.1:36990-ENST00000489665.1:36452|2465
WWKSGLLR
>FUSION-ENST00000569658.1:36990-ENST00000489665.1:36452|2832
QNHATPASPRR
>FUSION-ENST00000674383.1:30835-ENST00000556037.1:72700|1172
LLERFFKNLDFIK
>ENST00000533746.1|SNV-763997-C-G|3
SAWTATPCLGRDR
>ENST00000582766.5|SNV-46204-G-A|6
MFSEGCYLHTAIVLTYSTDR
>FUSION-ENST00000674383.1:30835-ENST00000556037.1:72700|1173
LLERFFK
>FUSION-ENST00000569658.1:36990-ENST00000489665.1:36452|3106
QGADGNLPTGLPR
>FUSION-ENST00000569658.1:36990-ENST00000489665.1:36452|1417
WIKDLNVRPK
>FUSION-ENST00000569658.1:36990-ENST00000489665.1:36452|2968
GNTLVAKISCITPR
>FUSION-ENST00000569658.1:36990-ENST00000489665.1:36452|449
MHKNDRNTQF
>FUSION-ENST00000569658.1:36990-ENST00000489665.1:36452|150
PRGTGWARR
>FUSION-ENST00000569658.1:36990-ENST00000489665.1:36452|704
RPASSWYPHRQDYQK
>FUSION-ENST00000572915.6:83397-ENST00000582752.7:278462|1679
MNEKSTLKGNHNYGLDYLTK
>FUSION-ENST00000569658.1:36990-ENST00000489665.1:36452|284
MTFPENYIYKPKKGQSPSG
>FUSION-ENST00000572915.6:83397-ENST00000582752.7:278462|315
TPVMGEGRLHTFLPLQW
>FUSION-ENST00000674383.1:30835-ENST00000556037.1:72700|1252
NFNDSSNVALSCK
>FUSION-ENST00000569658.1:36990-ENST00000489665.1:36452|2912
MPEFQSLLPDQVSSA
>ENST00000485303.6|SNV-63673-C-T|1
LPFPLSILATIK
>FUSION-ENST00000674383.1:30835-ENST00000556037.1:72700|728
TGQLNVNEIF
>FUSION-ENST00000572915.6:83397-ENST00000582752.7:278462|1768
MILGMQLTRVR
>FUSION-ENST00000526915.5:759-ENST00000592782.5:9673|79
RLPRAGEFHG
>FUSION-ENST00000674383.1:30835-ENST00000556037.1:72700|317
RSAYDCTILELIH
>FUSION-ENST00000572915.6:83397-ENST00000582752.7:278462|51
RDSLGSFYYFILLKQF
>FUSION-ENST00000572915.6:83397-ENST00000582752.7:278462|1436
FSHIFVNIGK
>FUSION-ENST00000572915.6:83397-ENST00000582752.7:278462|1700
MSCHPLKLSNSFSHF
>FUSION-ENST00000569658.1:36990-ENST00000489665.1:36452|2701
MGTAGLQSTSR
>ENST00000485120.1|SNV-43358-C-T|16
GTSPAQSWGPHGCGR
>FUSION-ENST00000674383.1:30835-ENST00000556037.1:72700|1284
DESSGISCGVFLK
>FUSION-ENST00000569658.1:36990-ENST00000489665.1:36452|1507
IKYLGIQLTR
>FUSION-ENST00000572915.6:83397-ENST00000582752.7:278462|1685
LGKLSLDLIPCIIQIISR
>FUSION-ENST00000572915.6:83397-ENST00000582752.7:278462|488
KASIKHK
>FUSION-ENST00000572915.6:83397-ENST00000582752.7:278462|757
QKLAAGAEPSRR
>FUSION-ENST00000569658.1:36990-ENST00000489665.1:36452|2726
MRALVTPR
>ENST00000647422.1|SNV-199447-G-T|6
KCDTCMINVHKR
>FUSION-ENST00000674383.1:30835-ENST00000556037.1:72700|508
CQFQYLVFLD
>FUSION-ENST00000569658.1:36990-ENST00000489665.1:36452|1938
SSISNLQSCEK
>FUSION-ENST00000674383.1:30835-ENST00000556037.1:72700|1131
MFSGPPEGCVTGHGHSR
>FUSION-ENST00000569658.1:36990-ENST00000489665.1:36452|1953
VSNLSTSLPTLAVF
>ENST00000381209.7|SNV-8533-G-C|1
TEEKSSLLMSCLACDTWAVIL
>FUSION-ENST00000674383.1:30835-ENST00000556037.1:72700|1512
EEKIFHLMSR
>ENST00000649586.2|SNV-40677-C-A|2
IAIARAMVRNPK
>FUSION-ENST00000354436.6:3455-ENST00000325997.13:42469|4
QGDRETGPGEARGPRPAGGG
>FUSION-ENST00000569658.1:36990-ENST00000489665.1:36452|3410
PSEVARIHTPTSQPCYDEGVR
>FUSION-ENST00000569658.1:36990-ENST00000489665.1:36452|2063
LTGCALK
>FUSION-ENST00000674383.1:30835-ENST00000556037.1:72700|1123
SLQIFYRV
>FUSION-ENST00000572915.6:83397-ENST00000582752.7:278462|1618
ATSSTHFVSVDRP
>FUSION-ENST00000569658.1:36990-ENST00000489665.1:36452|2372
QSKINMKTLMR
>FUSION-ENST00000572915.6:83397-ENST00000582752.7:278462|1140
ACPLTNSLVLT
>ENST00000464066.5|MNV-136429-TTCCACTCAC-T|2
MPFEGEEAALQITRNKYK
>FUSION-ENST00000674383.1:30835-ENST00000556037.1:72700|714
FYPRGQRR
>FUSION-ENST00000569658.1:36990-ENST00000489665.1:36452|3063
RMLQNPLPHTFFCLK
>FUSION-ENST00000572915.6:83397-ENST00000582752.7:278462|1390
LFFYFSLLLIFY
>FUSION-ENST00000569658.1:36990-ENST00000489665.1:36452|714
WTNCFKK
>FUSION-ENST00000572915.6:83397-ENST00000582752.7:278462|1661
IMVSPPPPPLEILK
>FUSION-ENST00000368143.6:392-ENST00000368149.3:68159|1
HHHQSYGEASI
>FUSION-ENST00000569658.1:36990-ENST00000489665.1:36452|53
SSPSSLNPGSSAALWLRMK
>FUSION-ENST00000572915.6:83397-ENST00000582752.7:278462|1217
LMKTFLVFR
>FUSION-ENST00000572915.6:83397-ENST00000582752.7:278462|1506
SDVNGSETNGMWVLGDLEVPRQR
>FUSION-ENST00000572915.6:83397-ENST00000582752.7:278462|109
IPAICVLISPPGNSDAL
>FUSION-ENST00000674383.1:30835-ENST00000556037.1:72700|239
TIHICYI
>FUSION-ENST00000569658.1:36990-ENST00000489665.1:36452|2174
MGSRKQEGR
>FUSION-ENST00000572915.6:83397-ENST00000582752.7:278462|1341
MFSYFSFTFNFLLYGL
>ENST00000473560.1|SNV-2267-T-A|4
CSVTRSSYLWCCLQTEMKISCGR
>FUSION-ENST00000674383.1:30835-ENST00000556037.1:72700|1244
MTFTQLGQR
>FUSION-ENST00000569658.1:36990-ENST00000489665.1:36452|910
MAHVYICNKPAR
>FUSION-ENST00000674383.1:30835-ENST00000556037.1:72700|756
LFCTFDTEKSHILQAFFCILKN
>FUSION-ENST00000674383.1:30835-ENST00000556037.1:72700|649
SSVYERTAV
>FUSION-ENST00000569658.1:36990-ENST00000489665.1:36452|663
FYILPITQWNLNIVKAIPFLIVLR
>FUSION-ENST00000569658.1:36990-ENST00000489665.1:36452|892
TDNLLRELR
>FUSION-ENST00000572915.6:83397-ENST00000582752.7:278462|430
MDLNYMSLLIANFLPPLQPVGR
>FUSION-ENST00000569658.1:36990-ENST00000489665.1:36452|1715
ISYPAKLSFISEGEIKYFTDK
>FUSION-ENST00000572915.6:83397-ENST00000582752.7:278462|1872
MILLKYFFNEKA
>FUSION-ENST00000572915.6:83397-ENST00000582752.7:278462|426
MGISMMTHEVMPCIR
>FUSION-ENST00000569658.1:36990-ENST00000489665.1:36452|178
RTGYAPK
>FUSION-ENST00000572915.6:83397-ENST00000582752.7:278462|1972
SLSNIARPR
>FUSION-ENST00000575975.5:1804-ENST00000624829.4:315808|41
EGKDFEGTGDYHR
>FUSION-ENST00000674383.1:30835-ENST00000556037.1:72700|1609
MRGITELGYSFSFLLDKTINR
>FUSION-ENST00000372348.7:167649-ENST00000561924.6:37698|1
GQGESGIFEGSHDSEWSLCYLERLD
>FUSION-ENST00000572915.6:83397-ENST00000582752.7:278462|386
FSFSGSWWEPK
>FUSION-ENST00000569658.1:36990-ENST00000489665.1:36452|1822
MEDIHHQGQKQSEVINSNIPDTGMA
>FUSION-ENST00000572915.6:83397-ENST00000582752.7:278462|1787
SAEATGMSP
>FUSION-ENST00000572915.6:83397-ENST00000582752.7:278462|259
IEPQSPFHFQNPMNL
>FUSION-ENST00000674383.1:30835-ENST00000556037.1:72700|1613
GFLIPFQMR
>ENST00000647422.1|SNV-199447-G-T|8
KCDTCMINVHK
>ENST00000508326.5|SNV-18512-T-C|8
MFIFWGNFVIVMELSQFLLK
>FUSION-ENST00000569658.1:36990-ENST00000489665.1:36452|362
SHSLTQNQQDESAAVASGSLWK
>FUSION-ENST00000572915.6:83397-ENST00000582752.7:278462|1709
TLKLMGLNILPK
>FUSION-ENST00000674383.1:30835-ENST00000556037.1:72700|231
LLHGKNSFLLR
>ENST00000647422.1|SNV-199447-G-T|2
MINVHKRCVMNVPSLCGTDHTER
>FUSION-ENST00000674383.1:30835-ENST00000556037.1:72700|994
YLLKFFFFFFFF
>FUSION-ENST00000569658.1:36990-ENST00000489665.1:36452|1109
MYKNYKHSYTPITDK
>FUSION-ENST00000572915.6:83397-ENST00000582752.7:278462|841
RSLTLSPRLECSGVILAHCK
>FUSION-ENST00000572915.6:83397-ENST00000582752.7:278462|1927
LNFYYVFCR
>ENST00000406875.8|SNV-202750-C-A|2
SKYSSNVTSTSGHSSGSSSGAITYR
>FUSION-ENST00000572915.6:83397-ENST00000582752.7:278462|41
MPPGTVAHACNHSTLGG
>FUSION-ENST00000569658.1:36990-ENST00000489665.1:36452|2187
WEASVRPVGQPPSR
>FUSION-ENST00000569658.1:36990-ENST00000489665.1:36452|2570
MSDCLKENK
>FUSION-ENST00000569658.1:36990-ENST00000489665.1:36452|26
DLCTEIPTQWPPWLAESEGDGER
>FUSION-ENST00000674383.1:30835-ENST00000556037.1:72700|935
MYQPPNIFLK
>FUSION-ENST00000569658.1:36990-ENST00000489665.1:36452|754
MENEFCNRNN
>FUSION-ENST00000572915.6:83397-ENST00000582752.7:278462|1257
LYSLPRACSPSHCK
>FUSION-ENST00000569658.1:36990-ENST00000489665.1:36452|1437
MLHIYNYLIFDKPDRNK
>FUSION-ENST00000674383.1:30835-ENST00000556037.1:72700|319
LFSIVILVLATVSFFSVHSSLLVCK
>FUSION-ENST00000569658.1:36990-ENST00000489665.1:36452|1248
MQIKTTMRCHFTPVR
>FUSION-ENST00000674383.1:30835-ENST00000556037.1:72700|1032
HSMKGLYFIR
>ENST00000367657.7|SNV-230807-G-A|6
RLWLEYK
>FUSION-ENST00000572915.6:83397-ENST00000582752.7:278462|1726
SREEINTHLLNAFCVPGAPQI
>FUSION-ENST00000572915.6:83397-ENST00000582752.7:278462|435
MGVFDSVGVSTPNAHVVQGSTVIR
>FUSION-ENST00000674383.1:30835-ENST00000556037.1:72700|1592
MLVGWLIFFFFL
>FUSION-ENST00000569658.1:36990-ENST00000489665.1:36452|2624
VLLHARLCLVCGNK
>FUSION-ENST00000572915.6:83397-ENST00000582752.7:278462|1214
MKTFLVFR
>FUSION-ENST00000569658.1:36990-ENST00000489665.1:36452|2167
AQSGQARWEAENRR
>FUSION-ENST00000569658.1:36990-ENST00000489665.1:36452|1027
YLWSSLIDK
>FUSION-ENST00000569658.1:36990-ENST00000489665.1:36452|2965
ISCITPR
>ENST00000477739.1|SNV-78018-G-T|1
ENATEASNKHVGRYSNDIQEL
>ENST00000471654.1|SNV-318593-C-T|5
MASFSSWVGLMPELPPSTTLR
>FUSION-ENST00000572915.6:83397-ENST00000582752.7:278462|1905
VLVCCFSIWPFC
>FUSION-ENST00000674383.1:30835-ENST00000556037.1:72700|751
QIFFPILQAVFLFC
>FUSION-ENST00000569658.1:36990-ENST00000489665.1:36452|416
AFFPSPASAWGRSGD
>FUSION-ENST00000674383.1:30835-ENST00000556037.1:72700|603
MPLLPPQSLLPCIF
>FUSION-ENST00000674383.1:30835-ENST00000556037.1:72700|562
EYHQFGK
>ENST00000344450.9|SNV-59201-G-T|2
QWLKEEYGESPLQDAEEAKNILAAP
>FUSION-ENST00000569658.1:36990-ENST00000489665.1:36452|1685
TGSNSHITILTLNVNGLNAPIK
>ENST00000410080.7|SNV-54299-T-A|5
RTTTLDAGNIK
>FUSION-ENST00000572915.6:83397-ENST00000582752.7:278462|1965
IVPLHSSLGDRMR
>FUSION-ENST00000569658.1:36990-ENST00000489665.1:36452|2192
EALCLPRR
>ENST00000568967.5|SNV-13511-C-A|9
CGGAPCSWKTTSCSDRTSSEDVQR
>FUSION-ENST00000674383.1:30835-ENST00000556037.1:72700|1098
MFSVMIAASFTS
>FUSION-ENST00000674383.1:30835-ENST00000556037.1:72700|586
MIVSLSGVRPSLRLRAQTSK
>FUSION-ENST00000569658.1:36990-ENST00000489665.1:36452|1386
TPKAMATKAK
>FUSION-ENST00000572915.6:83397-ENST00000582752.7:278462|547
LFKSPCQRLK
>FUSION-ENST00000569658.1:36990-ENST00000489665.1:36452|2664
MCLGVYAAMPCFKNK
>FUSION-ENST00000674383.1:30835-ENST00000556037.1:72700|1049
MVWWAESR
>FUSION-ENST00000572915.6:83397-ENST00000582752.7:278462|1600
KLCLDLYHMR
>ENST00000568967.5|SNV-13511-C-A|8
TTSCSDR
>FUSION-ENST00000674383.1:30835-ENST00000556037.1:72700|1647
MIFLLSAWR
>ENST00000513200.7|INDEL-97945-A-AA|4
IRSYNQIPK
>FUSION-ENST00000572915.6:83397-ENST00000582752.7:278462|146
LCSQHMYQLHEAFRPESLL
>FUSION-ENST00000569658.1:36990-ENST00000489665.1:36452|545
STKDLAAIFTGIVSNLCINQGR
>FUSION-ENST00000572915.6:83397-ENST00000582752.7:278462|682
SDGFVRGFPLHWTLILLLPAIM
>FUSION-ENST00000569658.1:36990-ENST00000489665.1:36452|751
YRCGVDVSFISLG
>FUSION-ENST00000537465.5:26271-ENST00000484211.1:61162|1
MLQGELGGIMGQPGAHLAGQLRHG
>FUSION-ENST00000569658.1:36990-ENST00000489665.1:36452|3294
ALRGSAAARPVQPPALSER
>FUSION-ENST00000569658.1:36990-ENST00000489665.1:36452|3377
MAASPPYGCGCR
>FUSION-ENST00000572915.6:83397-ENST00000582752.7:278462|1009
MYFLVINYSRLKILVISNQI
>FUSION-ENST00000569658.1:36990-ENST00000489665.1:36452|1446
ATVTKTAWYWYQNR
>FUSION-ENST00000674383.1:30835-ENST00000556037.1:72700|1484
NPIRSQR
>FUSION-ENST00000674383.1:30835-ENST00000556037.1:72700|861
FICPFLNWAFCCY
>FUSION-ENST00000572915.6:83397-ENST00000582752.7:278462|1925
LNFYYVFCRLKK
>FUSION-ENST00000674383.1:30835-ENST00000556037.1:72700|794
ICPPHLPKCWDYLDYFLNNK
>FUSION-ENST00000561743.5:3100-ENST00000414754.7:1040|1
GNWATHVYVP
>FUSION-ENST00000572915.6:83397-ENST00000582752.7:278462|187
VLSQLLEHVIIFPMDR
>FUSION-ENST00000569658.1:36990-ENST00000489665.1:36452|3347
AGASETAER
>FUSION-ENST00000572915.6:83397-ENST00000582752.7:278462|1151
VIHPWLLGCLELK
>FUSION-ENST00000569658.1:36990-ENST00000489665.1:36452|2481
FSCRMVSFTAWNTKR
>ENST00000061240.7|SNV-182012-G-T|4
FVSDGTVNKAVFAANFFK
>FUSION-ENST00000569658.1:36990-ENST00000489665.1:36452|1855
VKKALSLAGPLR
>FUSION-ENST00000674383.1:30835-ENST00000556037.1:72700|965
VRDGLRDK
>FUSION-ENST00000567004.1:770-ENST00000567761.1:8997|10
DRAGPGVAR
>FUSION-ENST00000674383.1:30835-ENST00000556037.1:72700|1090
MSRGHRYYY
>ENST00000342528.2|SNV-66245-C-T|5
MKCSPSMYWTAKVPTWGI
>FUSION-ENST00000569658.1:36990-ENST00000489665.1:36452|1661
IYQANGK
>ENST00000514219.1|SNV-10926-G-C|1
QDIKDTFNR
>FUSION-ENST00000674383.1:30835-ENST00000556037.1:72700|1469
MYLPLLPASACSILADT
>FUSION-ENST00000572915.6:83397-ENST00000582752.7:278462|1368
SDGFKNGSFPAQALFLPAAIHVR
>FUSION-ENST00000674383.1:30835-ENST00000556037.1:72700|583
LRAQTSKTNSSAQDF
>FUSION-ENST00000674383.1:30835-ENST00000556037.1:72700|257
MDISLGASYRSHFNFFPKYR
>ENST00000645886.1|SNV-38830-T-C|4
GMTAVGLAILWYVFRLAGTTGR
>FUSION-ENST00000674383.1:30835-ENST00000556037.1:72700|986
GLILLPRLLSNSWAQVISCLCLPKR
>FUSION-ENST00000569658.1:36990-ENST00000489665.1:36452|2615
KNQFSVGFEYWHYFILSK
>FUSION-ENST00000674383.1:30835-ENST00000556037.1:72700|891
MKWGLLRSK
>FUSION-ENST00000674383.1:30835-ENST00000556037.1:72700|753
SHILQAFFCILKN
>FUSION-ENST00000674383.1:30835-ENST00000556037.1:72700|151
MKKWYGSSLFLEFYPSQ
>FUSION-ENST00000569658.1:36990-ENST00000489665.1:36452|1686
MTGSNSHITILTLNVNGLNAPIK
>FUSION-ENST00000674383.1:30835-ENST00000556037.1:72700|192
VQPRHWPSYCLATR
>FUSION-ENST00000674383.1:30835-ENST00000556037.1:72700|776
MLTCLLARAQQGSTKQSER
>FUSION-ENST00000569658.1:36990-ENST00000489665.1:36452|3350
GLGRAGASETAER
>FUSION-ENST00000572915.6:83397-ENST00000582752.7:278462|1554
FLDRAGSHSKVSLPIGR
>FUSION-ENST00000572915.6:83397-ENST00000582752.7:278462|139
MIAYLSHHIAELK
>FUSION-ENST00000569658.1:36990-ENST00000489665.1:36452|2375
LLIQTLLKQSK
>FUSION-ENST00000674383.1:30835-ENST00000556037.1:72700|316
LPLKLYS
>FUSION-ENST00000674383.1:30835-ENST00000556037.1:72700|1242
MTFTQLGQRRK
>FUSION-ENST00000569658.1:36990-ENST00000489665.1:36452|1964
FSLGKIYIIENSPF
>ENST00000228843.13|SNV-17616-A-C|2
TVSLSSDTTRKPLEIR
>FUSION-ENST00000569658.1:36990-ENST00000489665.1:36452|450
LLTQAHWEIITSVPF
>FUSION-ENST00000569658.1:36990-ENST00000489665.1:36452|230
SVVFPGRCGK
>FUSION-ENST00000674383.1:30835-ENST00000556037.1:72700|290
VDSRLCSGQGS
>FUSION-ENST00000572915.6:83397-ENST00000582752.7:278462|1218
MLMKTFLVFR
>ENST00000615845.4|MNV-39425-GC-G|5
WTWAASMVTSSPARCTPGVR
>FUSION-ENST00000572915.6:83397-ENST00000582752.7:278462|1033
YKRIFSFSGTFFCLLVLR
>FUSION-ENST00000572915.6:83397-ENST00000582752.7:278462|1857
MGPESLVANL
>FUSION-ENST00000569658.1:36990-ENST00000489665.1:36452|2743
NLYELVSQAWRLSTLPG
>FUSION-ENST00000569658.1:36990-ENST00000489665.1:36452|2053
VCIKDSPCVGPTGE
>FUSION-ENST00000674383.1:30835-ENST00000556037.1:72700|871
MLLMKMGVQISL
>FUSION-ENST00000569658.1:36990-ENST00000489665.1:36452|3252
MESRGSTLGLL
>FUSION-ENST00000569658.1:36990-ENST00000489665.1:36452|3224
SVTDPQAGAMPK
>FUSION-ENST00000569658.1:36990-ENST00000489665.1:36452|1643
RSIQQEELTILNIYANNTGALR
>FUSION-ENST00000569658.1:36990-ENST00000489665.1:36452|2997
GLGPEHRKGSSGHGGHE
>FUSION-ENST00000569658.1:36990-ENST00000489665.1:36452|1270
KDIYAAK
>FUSION-ENST00000674383.1:30835-ENST00000556037.1:72700|437
LVLNSWA
>FUSION-ENST00000569658.1:36990-ENST00000489665.1:36452|1569
KLIHHDQVGLHPWDAR
>FUSION-ENST00000674383.1:30835-ENST00000556037.1:72700|107
YGGFCPK
>FUSION-ENST00000572915.6:83397-ENST00000582752.7:278462|1125
SAAATLVK
>FUSION-ENST00000569658.1:36990-ENST00000489665.1:36452|1283
MTISVDAEKAFDKIQQPSC
>FUSION-ENST00000569658.1:36990-ENST00000489665.1:36452|824
PEALNNTQPYLYCFSLYTCTYGQV
>FUSION-ENST00000572915.6:83397-ENST00000582752.7:278462|1045
NQREQEDQLSR
>FUSION-ENST00000572915.6:83397-ENST00000582752.7:278462|920
TGTQETK
>FUSION-ENST00000569658.1:36990-ENST00000489665.1:36452|1118
HDCILSRKPHHLSPKSP
>FUSION-ENST00000569658.1:36990-ENST00000489665.1:36452|491
SLDDRRPCLSLECGRDLR
>FUSION-ENST00000569658.1:36990-ENST00000489665.1:36452|2142
RALPHPANFCIFSRDGVSPG
>FUSION-ENST00000569658.1:36990-ENST00000489665.1:36452|1368
QEKSKIDTLTSQLK
>FUSION-ENST00000569658.1:36990-ENST00000489665.1:36452|1142
FNNLHAK
>FUSION-ENST00000569658.1:36990-ENST00000489665.1:36452|3168
LLLSFSIMLTSYIFILKINK
>FUSION-ENST00000572915.6:83397-ENST00000582752.7:278462|1628
RPGSARGTSSPGGIWAFSML
>FUSION-ENST00000569658.1:36990-ENST00000489665.1:36452|495
VAHIYNPTSSRPAWAIE
>FUSION-ENST00000674383.1:30835-ENST00000556037.1:72700|980
MPFFLTVCYLYHQKMLCK
>FUSION-ENST00000569658.1:36990-ENST00000489665.1:36452|286
MTFPENYIYKPKK
>FUSION-ENST00000569658.1:36990-ENST00000489665.1:36452|2091
GPVHLYWAQPGRCDVVTLGR
>ENST00000583111.5|SNV-2051-T-C|4
ISFRASYR
>FUSION-ENST00000674383.1:30835-ENST00000556037.1:72700|26
ICHRSNLVLR
>FUSION-ENST00000569658.1:36990-ENST00000489665.1:36452|260
LRSLLSATCSCQAGCVGWK
>FUSION-ENST00000674383.1:30835-ENST00000556037.1:72700|1007
QCAHMHSR
>ENST00000502942.5|SNV-55845-T-A|2
FDGNKPETLGLNTR
>FUSION-ENST00000674383.1:30835-ENST00000556037.1:72700|7
GLSGSELPAALAIK
>FUSION-ENST00000674383.1:30835-ENST00000556037.1:72700|336
MLPSLVKVR
>ENST00000370185.7|SNV-42537-A-T|1
QQGVLQCSPKNTEGSTVSCTGSIR
>FUSION-ENST00000569658.1:36990-ENST00000489665.1:36452|1182
CHIYTMEYYGAIK
>FUSION-ENST00000572915.6:83397-ENST00000582752.7:278462|609
NLNLLSSHILYHDTYTR
>FUSION-ENST00000569658.1:36990-ENST00000489665.1:36452|3101
MSPHVRVNTFYAL
>FUSION-ENST00000674383.1:30835-ENST00000556037.1:72700|252
YRFNLILGSNSLPLLFK
>FUSION-ENST00000569658.1:36990-ENST00000489665.1:36452|2844
HCGLFLSSTHFLPLTAHK
>FUSION-ENST00000569658.1:36990-ENST00000489665.1:36452|922
DSIRRYT
>FUSION-ENST00000674383.1:30835-ENST00000556037.1:72700|364
KEAVHILCSFLMGLFFSCKFV
>FUSION-ENST00000674383.1:30835-ENST00000556037.1:72700|740
LFIFRHVKYHFLFR
>ENST00000377325.2|SNV-8093-A-G|1
ISGYMSEASGESQDICKSAGRVK
>FUSION-ENST00000569658.1:36990-ENST00000489665.1:36452|1125
GSQIVPVCR
>FUSION-ENST00000569658.1:36990-ENST00000489665.1:36452|2271
HEGWPTPGHAASKGQARIGF
>FUSION-ENST00000572915.6:83397-ENST00000582752.7:278462|422
MGISMMTHEVMPCIRRVK
>FUSION-ENST00000572915.6:83397-ENST00000582752.7:278462|1848
FSGEIFYLLLCCRICYMT
>FUSION-ENST00000572915.6:83397-ENST00000582752.7:278462|612
KNLNLLSSHILYHDTYTR
>FUSION-ENST00000572915.6:83397-ENST00000582752.7:278462|1654
MVSPPPPPLEILKR
>FUSION-ENST00000569658.1:36990-ENST00000489665.1:36452|311
MSKCKGK
>FUSION-ENST00000572915.6:83397-ENST00000582752.7:278462|1698
LSNSFSHF
>FUSION-ENST00000569658.1:36990-ENST00000489665.1:36452|3266
QPGPSNLLPSLRGAR
>FUSION-ENST00000572915.6:83397-ENST00000582752.7:278462|96
MLTESQK
>FUSION-ENST00000674383.1:30835-ENST00000556037.1:72700|195
LRPRNVWRILPQII
>FUSION-ENST00000565662.5:3100-ENST00000414754.7:1040|46
YHSLGVPPGPVK
>FUSION-ENST00000572915.6:83397-ENST00000582752.7:278462|546
SPCQRLK
>FUSION-ENST00000562534.5:3100-ENST00000414754.7:1040|51
GATVVARAPFPGNWATHVYVP
>FUSION-ENST00000569658.1:36990-ENST00000489665.1:36452|1229
MVIIKKSGNNR
>FUSION-ENST00000572915.6:83397-ENST00000582752.7:278462|481
MLVSATSP
>FUSION-ENST00000674383.1:30835-ENST00000556037.1:72700|371
RWLVPIIPALWEVKVGQ
>FUSION-ENST00000674383.1:30835-ENST00000556037.1:72700|700
ADGSLLYLRP
>FUSION-ENST00000569658.1:36990-ENST00000489665.1:36452|2982
MAVVQPVSGVEIICDLSTFYKRR
>FUSION-ENST00000569658.1:36990-ENST00000489665.1:36452|2979
DYRRPPPCPANFLYFSRDGVSPC
>FUSION-ENST00000569658.1:36990-ENST00000489665.1:36452|813
MAKVLELSAWELK
>FUSION-ENST00000572915.6:83397-ENST00000582752.7:278462|1029
MHEWFVKIK
>FUSION-ENST00000569658.1:36990-ENST00000489665.1:36452|3359
WDWEGLEPQKR
>FUSION-ENST00000569658.1:36990-ENST00000489665.1:36452|980
LPLQHFGEK
>ENST00000487931.1|SNV-36949-G-A|6
RIIGYELPFPKNPDQR
>FUSION-ENST00000674383.1:30835-ENST00000556037.1:72700|73
KIGEIGISLRLGYGL
>FUSION-ENST00000569658.1:36990-ENST00000489665.1:36452|1030
MVLGKLASHM
>FUSION-ENST00000674383.1:30835-ENST00000556037.1:72700|1260
NREGGEKNK
>FUSION-ENST00000569658.1:36990-ENST00000489665.1:36452|3066
SGSTGTKA
>FUSION-ENST00000569658.1:36990-ENST00000489665.1:36452|826
YWSPLLILR
>FUSION-ENST00000569658.1:36990-ENST00000489665.1:36452|1957
NLCLLVQAVLLPQPPK
>FUSION-ENST00000569658.1:36990-ENST00000489665.1:36452|554
ILPSPCKCSCLVNTEHK
>FUSION-ENST00000572915.6:83397-ENST00000582752.7:278462|1800
WLKYFWK
>FUSION-ENST00000569658.1:36990-ENST00000489665.1:36452|347
AAVISLKPDICATQTPK
>FUSION-ENST00000572915.6:83397-ENST00000582752.7:278462|1664
MLNVMIMVSPPPPPLEILKRNLSK
>FUSION-ENST00000569658.1:36990-ENST00000489665.1:36452|144
RSKPPPHAHRAVCWLCLEAR
>FUSION-ENST00000572915.6:83397-ENST00000582752.7:278462|736
DGATQDHR
>FUSION-ENST00000569658.1:36990-ENST00000489665.1:36452|2399
WDRWPPTSTILKGIFLITK
>ENST00000583111.5|SNV-2051-T-C|3
ISFRASYRLLWPGNGGGAGAGVR
>FUSION-ENST00000674383.1:30835-ENST00000556037.1:72700|1539
ELEYTYLRR
>FUSION-ENST00000569658.1:36990-ENST00000489665.1:36452|321
MPIIPALWEAEVDHLR
>FUSION-ENST00000569658.1:36990-ENST00000489665.1:36452|698
KITDQLSP
>FUSION-ENST00000572915.6:83397-ENST00000582752.7:278462|1044
NQREQEDQLSRLTDSW
>FUSION-ENST00000569658.1:36990-ENST00000489665.1:36452|1374
IDKWDLIK
>FUSION-ENST00000572915.6:83397-ENST00000582752.7:278462|1174
MLPSSSCGHSVIQTTLNHMLSSR
>ENST00000546587.1|INDEL-124378-A-AA|4
QWALIYLLSSLLSK
>FUSION-ENST00000569658.1:36990-ENST00000489665.1:36452|1124
GSQIVPVCRR
>ENST00000370419.6|SNV-371468-C-T|2
STTLIVPEQQRTTHHR
>FUSION-ENST00000569658.1:36990-ENST00000489665.1:36452|1601
METEQPAPK
>FUSION-ENST00000572915.6:83397-ENST00000582752.7:278462|1948
YSLIQIKK
>FUSION-ENST00000569658.1:36990-ENST00000489665.1:36452|1106
NYKHSYTPITDKQPNHE
>FUSION-ENST00000674383.1:30835-ENST00000556037.1:72700|142
TCKQEFKSYIIYR
>FUSION-ENST00000674383.1:30835-ENST00000556037.1:72700|1237
VLITGSLYIIIQFIIYNI
>FUSION-ENST00000569658.1:36990-ENST00000489665.1:36452|430
MRRSHVAR
>FUSION-ENST00000569658.1:36990-ENST00000489665.1:36452|1636
DSDSHTIIMGDFNTPLSTLDRSTR
>FUSION-ENST00000572915.6:83397-ENST00000582752.7:278462|658
RVISPILFL
>FUSION-ENST00000674383.1:30835-ENST00000556037.1:72700|906
TQSIEEKFEALSLYSQV
>FUSION-ENST00000572915.6:83397-ENST00000582752.7:278462|704
ETPGCPGR
>FUSION-ENST00000569658.1:36990-ENST00000489665.1:36452|460
GTRPGAPACEVPSRAR
>FUSION-ENST00000674383.1:30835-ENST00000556037.1:72700|839
ICPPQSHKVYFFLITSFCFVLR
>FUSION-ENST00000674383.1:30835-ENST00000556037.1:72700|1054
MQNCVTQSLLLR
>FUSION-ENST00000674383.1:30835-ENST00000556037.1:72700|1541
ELEYTYLR
>FUSION-ENST00000569658.1:36990-ENST00000489665.1:36452|72
RPQAGTPQTLPWGPCQGLLLLRK
>FUSION-ENST00000569658.1:36990-ENST00000489665.1:36452|951
WEDHFNPEGRGCSEPR
>FUSION-ENST00000569658.1:36990-ENST00000489665.1:36452|448
HKNDRNTQF
>FUSION-ENST00000569658.1:36990-ENST00000489665.1:36452|238
MPYQYTRGTPSQR
>FUSION-ENST00000674383.1:30835-ENST00000556037.1:72700|926
YIINIFLSLCR
>ENST00000528691.5|SNV-2531-G-A|2
HRIHLEQHCVFESVAPLPK
>FUSION-ENST00000572915.6:83397-ENST00000582752.7:278462|1486
MSIILSFLACGFQDKILKK
>ENST00000587569.5|INDEL-18985-G-GCG|10
QGEPGGAQPGDPDAR
>ENST00000348261.11|SNV-61907-C-T|2
YCNYVFIIVFVFEAALKLVAFGFR
>FUSION-ENST00000572915.6:83397-ENST00000582752.7:278462|1321
FVRAKGK
>ENST00000491455.5|SNV-49949-G-A|16
MVRYARNVIEEFQR
>FUSION-ENST00000569658.1:36990-ENST00000489665.1:36452|271
AGPLPPGSFCNGCRCRPMR
>FUSION-ENST00000569658.1:36990-ENST00000489665.1:36452|1300
TKDKNHMTISVDAEK
>FUSION-ENST00000674383.1:30835-ENST00000556037.1:72700|104
MYGGFCPKSYKTAVCLVR
>FUSION-ENST00000572915.6:83397-ENST00000582752.7:278462|260
SKIEPQSPFHFQNPMNL
>FUSION-ENST00000674383.1:30835-ENST00000556037.1:72700|490
MILKIFPLQIYNAKIVSR
>ENST00000328655.8|SNV-7474-T-C|4
LTKNTLCAGYK
>FUSION-ENST00000674383.1:30835-ENST00000556037.1:72700|38
ECSFKFCAGI
>FUSION-ENST00000572915.6:83397-ENST00000582752.7:278462|1705
MGLNILPK
>FUSION-ENST00000674383.1:30835-ENST00000556037.1:72700|868
KMGVQISL
>ENST00000606802.1|SNV-14818-G-T|2
QWKLLVALLYTQPSYLHSSYL
>FUSION-ENST00000569658.1:36990-ENST00000489665.1:36452|1406
TLEENLGNTIQDIGMGKDFMSK
>FUSION-ENST00000569658.1:36990-ENST00000489665.1:36452|567
TVNGVAS
>FUSION-ENST00000572915.6:83397-ENST00000582752.7:278462|1306
TFTNSVDFFFHKKIIR
>ENST00000568967.5|SNV-13511-C-A|14
MLASRCGGAPCSWKTTSCSDR
>FUSION-ENST00000572915.6:83397-ENST00000582752.7:278462|1484
MYVSIHIYYTYICI
>FUSION-ENST00000674383.1:30835-ENST00000556037.1:72700|1171
FFKNLDFIK
>FUSION-ENST00000569658.1:36990-ENST00000489665.1:36452|2247
SPFKGSVLK
>ENST00000299767.10|SNV-13759-T-A|5
AQAYQTGKDNSTNYYASQK
>FUSION-ENST00000674383.1:30835-ENST00000556037.1:72700|1156
INLFKYFIEFDSFH
>FUSION-ENST00000674383.1:30835-ENST00000556037.1:72700|608
IVLFMKVHHP
>FUSION-ENST00000674383.1:30835-ENST00000556037.1:72700|1202
EPRESCPANHK
>FUSION-ENST00000569658.1:36990-ENST00000489665.1:36452|1560
LVQHMQINKCNPVYKQNQR
>FUSION-ENST00000569658.1:36990-ENST00000489665.1:36452|595
TDAPVFPWSVEGT
>FUSION-ENST00000569658.1:36990-ENST00000489665.1:36452|3006
ARRPSNWSLRQCVLLLR
>FUSION-ENST00000572915.6:83397-ENST00000582752.7:278462|947
MGGQYRKK
>FUSION-ENST00000674383.1:30835-ENST00000556037.1:72700|983
LLSNSWAQVISCLCLPKRWGYR
>FUSION-ENST00000569658.1:36990-ENST00000489665.1:36452|2654
HHHAQLILSVK
>FUSION-ENST00000572915.6:83397-ENST00000582752.7:278462|1629
EPQPPGHITDPAVRRPGSAR
>FUSION-ENST00000674383.1:30835-ENST00000556037.1:72700|143
MTCKQEFKSYIIYR
>FUSION-ENST00000575975.5:1804-ENST00000624829.4:315808|15
IISCSTEK
>FUSION-ENST00000674383.1:30835-ENST00000556037.1:72700|16
FLVKLEAF
>FUSION-ENST00000569658.1:36990-ENST00000489665.1:36452|2358
NSSVCLLYGDLGK
>FUSION-ENST00000572915.6:83397-ENST00000582752.7:278462|2032
TKPEGEVK
>FUSION-ENST00000674383.1:30835-ENST00000556037.1:72700|1489
YVGKLEQACR
>FUSION-ENST00000569658.1:36990-ENST00000489665.1:36452|1703
DFVTTRPALK
>FUSION-ENST00000569658.1:36990-ENST00000489665.1:36452|2447
RMMETLK
>FUSION-ENST00000569658.1:36990-ENST00000489665.1:36452|800
YAHSRSGTQTCQNQEEFTMYIR
>FUSION-ENST00000569658.1:36990-ENST00000489665.1:36452|971
LIITGHQRNANQNHNEMPFHTS
>FUSION-ENST00000674383.1:30835-ENST00000556037.1:72700|1072
MDLSGSWFL
>FUSION-ENST00000674383.1:30835-ENST00000556037.1:72700|650
MSSVYERTAV
>FUSION-ENST00000572915.6:83397-ENST00000582752.7:278462|1370
MRSDGFKNGSFPAQALFLPAAIHVR
>FUSION-ENST00000569658.1:36990-ENST00000489665.1:36452|993
HTPGVVPRHAK
>FUSION-ENST00000572915.6:83397-ENST00000582752.7:278462|1200
DGCWSWKGR
>FUSION-ENST00000674383.1:30835-ENST00000556037.1:72700|136
LMLNFLLSVCIQME
>FUSION-ENST00000572915.6:83397-ENST00000582752.7:278462|194
MTFVAMDKRK
>FUSION-ENST00000572915.6:83397-ENST00000582752.7:278462|1268
MSSARDPVMKDF
>FUSION-ENST00000569658.1:36990-ENST00000489665.1:36452|519
VLEKLVICT
>FUSION-ENST00000572915.6:83397-ENST00000582752.7:278462|101
GWPRRSPR
>FUSION-ENST00000572915.6:83397-ENST00000582752.7:278462|436
MLFKGLL
>FUSION-ENST00000569658.1:36990-ENST00000489665.1:36452|2101
GLSPASTVPRMCLSSHEQQKG
>ENST00000228843.13|SNV-17616-A-C|5
SESQSLPKTVSLSSDTTR
>FUSION-ENST00000572915.6:83397-ENST00000582752.7:278462|1091
ASAASKK
>FUSION-ENST00000674383.1:30835-ENST00000556037.1:72700|299
MTVGATAAACLKQSNESLCDRK
>FUSION-ENST00000674383.1:30835-ENST00000556037.1:72700|1011
SPGNDSPKTNQHMQCAHMHSR
>FUSION-ENST00000569658.1:36990-ENST00000489665.1:36452|581
TVSQNLISTDH
>FUSION-ENST00000569658.1:36990-ENST00000489665.1:36452|2502
GEPSARGPGFCVFAVGLGSGWLR
>FUSION-ENST00000572915.6:83397-ENST00000582752.7:278462|1231
PPTQNRTDALQFHLCMVAK
>FUSION-ENST00000572915.6:83397-ENST00000582752.7:278462|1166
QNILFLYGSAWDTKLEKLCNEK
>FUSION-ENST00000569658.1:36990-ENST00000489665.1:36452|325
MGLCWARWLMPIIPALWEAEVDHLR
>FUSION-ENST00000674383.1:30835-ENST00000556037.1:72700|1050
SYNLFCIFWK
>FUSION-ENST00000572915.6:83397-ENST00000582752.7:278462|746
VPTGALTSGAVRSGPQSSRPQNGR
>FUSION-ENST00000674383.1:30835-ENST00000556037.1:72700|1187
MFQLMSDAHLLK
>FUSION-ENST00000569658.1:36990-ENST00000489665.1:36452|1786
TGNSKNQSTSPPPKER
>FUSION-ENST00000289968.11:1804-ENST00000624829.4:315808|6
LLRGPAALSWAAAPARDQR
>FUSION-ENST00000572915.6:83397-ENST00000582752.7:278462|1113
TRSLPSR
>ENST00000228843.13|SNV-17616-A-C|4
SESQSLPKTVSLSSDTTRKPLEIR
>FUSION-ENST00000572915.6:83397-ENST00000582752.7:278462|1979
SINKGGSFLSLYPHPTYFSK
>FUSION-ENST00000569658.1:36990-ENST00000489665.1:36452|287
TFPENYIYKPK
>FUSION-ENST00000569658.1:36990-ENST00000489665.1:36452|2800
MEQQVNEKP
>FUSION-ENST00000569658.1:36990-ENST00000489665.1:36452|1987
SICWAHS
>FUSION-ENST00000572915.6:83397-ENST00000582752.7:278462|951
MFSLEFDFPKLLFLLLLYLLSTACL
>FUSION-ENST00000572915.6:83397-ENST00000582752.7:278462|253
AQFRNGR
>FUSION-ENST00000572915.6:83397-ENST00000582752.7:278462|2004
MNENEWSK
>FUSION-ENST00000569658.1:36990-ENST00000489665.1:36452|2934
MPPRRSPSSR
>FUSION-ENST00000569658.1:36990-ENST00000489665.1:36452|737
AHVWVNPTTSSVGPAAHLR
>FUSION-ENST00000572915.6:83397-ENST00000582752.7:278462|1176
MVNGSLCVDK
>FUSION-ENST00000674383.1:30835-ENST00000556037.1:72700|1602
DVDNTVMTSQIL
>FUSION-ENST00000569658.1:36990-ENST00000489665.1:36452|1444
TAWYWYQNR
>FUSION-ENST00000572915.6:83397-ENST00000582752.7:278462|1005
MFKSNIADESIGINSVFFPHR
>FUSION-ENST00000674383.1:30835-ENST00000556037.1:72700|1638
MRVLDSSLFRTSR
>FUSION-ENST00000569658.1:36990-ENST00000489665.1:36452|2757
AKPPEFQAIISERDC
>FUSION-ENST00000569658.1:36990-ENST00000489665.1:36452|2237
MAHLTHHSICITTWNAGK
>FUSION-ENST00000569658.1:36990-ENST00000489665.1:36452|525
VQKQAPTYMAN
>FUSION-ENST00000575975.5:1804-ENST00000624829.4:315808|69
EFGGGAVSKPGLLGTGLLLPVLDI
>FUSION-ENST00000569658.1:36990-ENST00000489665.1:36452|2854
GNSNTEKSLSARD
>FUSION-ENST00000569658.1:36990-ENST00000489665.1:36452|278
MLFHAVPIFSDPLL
>FUSION-ENST00000674383.1:30835-ENST00000556037.1:72700|220
LLPRLAVLNDTYTILFLVAKVYVK
>ENST00000578999.1|MNV-39425-GC-G|5
ARGLPDLTPDPAR
>FUSION-ENST00000572915.6:83397-ENST00000582752.7:278462|1784
GFLSEADLCFPFK
>FUSION-ENST00000569658.1:36990-ENST00000489665.1:36452|2064
LGSVPACQCHRLTGCALK
>ENST00000510377.5|SNV-27423-A-G|3
EAYAPRVFFEASRPPWFTPR
>FUSION-ENST00000569658.1:36990-ENST00000489665.1:36452|904
MNFAIETINK
>FUSION-ENST00000569658.1:36990-ENST00000489665.1:36452|2566
ENKHSLTRPDYSGR
>FUSION-ENST00000674383.1:30835-ENST00000556037.1:72700|1312
MNLGKIIAFNDR
>FUSION-ENST00000569658.1:36990-ENST00000489665.1:36452|2035
AQVFNFIT
>FUSION-ENST00000674383.1:30835-ENST00000556037.1:72700|666
MKCLLFMKEQQCE
>FUSION-ENST00000569658.1:36990-ENST00000489665.1:36452|1329
SKPSSTSK
>FUSION-ENST00000569658.1:36990-ENST00000489665.1:36452|2705
SKLWWRPEHESSGHTTPR
>FUSION-ENST00000572915.6:83397-ENST00000582752.7:278462|582
MFSITACELITYPGPKSNYVTQIIK
>FUSION-ENST00000569658.1:36990-ENST00000489665.1:36452|642
HFPQWLHLLFL
>ENST00000302278.8|SNV-79827-G-A|4
NVLSLTNKGEIFNELVGK
>FUSION-ENST00000572915.6:83397-ENST00000582752.7:278462|1646
MRFGYVFLPRLIGEEI
>ENST00000424560.2|INDEL-158621-T-TT|1
KHSQKNW
>FUSION-ENST00000569658.1:36990-ENST00000489665.1:36452|2716
MVLSGIPTPLSRKLLVWAR
>FUSION-ENST00000572915.6:83397-ENST00000582752.7:278462|858
EELLIHQYNK
>FUSION-ENST00000572915.6:83397-ENST00000582752.7:278462|1714
AYPFYQQVLSILFPPQK
>FUSION-ENST00000569658.1:36990-ENST00000489665.1:36452|355
SQERSTHLIESISYTSGSRLWGSS
>FUSION-ENST00000569658.1:36990-ENST00000489665.1:36452|1664
GCRKIYQANGK
>FUSION-ENST00000572915.6:83397-ENST00000582752.7:278462|2022
MVLVFIINMLKITRYSGTWL
>ENST00000301607.8|INDEL-18985-G-GCG|17
LLSQKTESERDR
>ENST00000619154.4|SNV-46204-G-A|3
GLVQVGDSRLQLLPCDQLLLDVQR
>FUSION-ENST00000572915.6:83397-ENST00000582752.7:278462|1117
MAQVFEQQAYFLLPYSLSR
>FUSION-ENST00000674383.1:30835-ENST00000556037.1:72700|1381
MFSELLK
>FUSION-ENST00000674383.1:30835-ENST00000556037.1:72700|1333
MCEEIPTQAQKGASASTEQ
>FUSION-ENST00000674383.1:30835-ENST00000556037.1:72700|428
VTPCLSKNHK
>FUSION-ENST00000569658.1:36990-ENST00000489665.1:36452|1279
MNRHFSK
>ENST00000523387.5|SNV-1710684-C-T|1
GRWTVTSC
>FUSION-ENST00000569658.1:36990-ENST00000489665.1:36452|1913
ITRSRDLDHPD
>FUSION-ENST00000674383.1:30835-ENST00000556037.1:72700|223
MLLPRLAVLNDTYTILFLVAK
>ENST00000583111.5|SNV-2051-T-C|1
ASYRLLWPGNGGGAGAGVRTDLP
>FUSION-ENST00000569658.1:36990-ENST00000489665.1:36452|2926
SAFPTASGQR
>FUSION-ENST00000572915.6:83397-ENST00000582752.7:278462|2063
TRLCVYGS
>FUSION-ENST00000569658.1:36990-ENST00000489665.1:36452|694
MITPLHSSPSNRVRPCLK
>FUSION-ENST00000336278.8:73132-ENST00000574181.1:76707|11
SGGGVQEK
>FUSION-ENST00000674383.1:30835-ENST00000556037.1:72700|768
YLLFCLTVV
>FUSION-ENST00000569658.1:36990-ENST00000489665.1:36452|1932
VFCYGSLSRQI
>FUSION-ENST00000674383.1:30835-ENST00000556037.1:72700|1109
MGFGREQR
>FUSION-ENST00000569658.1:36990-ENST00000489665.1:36452|1749
MEDKMNEMK
>FUSION-ENST00000572915.6:83397-ENST00000582752.7:278462|168
MALLFGGQLC
>FUSION-ENST00000569658.1:36990-ENST00000489665.1:36452|2892
QIGGVTFIWVK
>FUSION-ENST00000572915.6:83397-ENST00000582752.7:278462|154
INNNNYNNWESGT
>FUSION-ENST00000569658.1:36990-ENST00000489665.1:36452|3092
TSVCFGGWR
>FUSION-ENST00000572915.6:83397-ENST00000582752.7:278462|118
MLRLHGYLNQR
>FUSION-ENST00000520073.5:3761-ENST00000551981.5:10390|4
AAGAEPGRPYIGMWPLPLGLWPGDK
>ENST00000356056.10|INDEL-158621-T-TT|1
HSQKNWT
>FUSION-ENST00000572915.6:83397-ENST00000582752.7:278462|1124
MSAAATLVKK
>FUSION-ENST00000569658.1:36990-ENST00000489665.1:36452|1798
MQEDLPSK
>FUSION-ENST00000674383.1:30835-ENST00000556037.1:72700|119
SVGYGFLPFAFR
>FUSION-ENST00000569658.1:36990-ENST00000489665.1:36452|3173
QLFHVGLLMA
>FUSION-ENST00000569658.1:36990-ENST00000489665.1:36452|2517
LGHIPKHTRQDFSVE
>FUSION-ENST00000569658.1:36990-ENST00000489665.1:36452|763
MKSSLNSR
>FUSION-ENST00000572915.6:83397-ENST00000582752.7:278462|2061
MHFLGSRK
>FUSION-ENST00000674383.1:30835-ENST00000556037.1:72700|1278
ILQMLHCLVNVVVNLTLK
>FUSION-ENST00000569658.1:36990-ENST00000489665.1:36452|11
IPGVCSR
>FUSION-ENST00000572915.6:83397-ENST00000582752.7:278462|1316
MPILFSFSFLSNK
>FUSION-ENST00000674383.1:30835-ENST00000556037.1:72700|160
LFLTAAGIK
>FUSION-ENST00000572915.6:83397-ENST00000582752.7:278462|774
MQRDWWHFGPALEIYGTLNLR
>FUSION-ENST00000526915.5:759-ENST00000592782.5:9673|123
AEGVVNS
>ENST00000361132.9|SNV-71576-A-C|1
VCPLCIEQQQLDKPVLDKARVR
>FUSION-ENST00000569658.1:36990-ENST00000489665.1:36452|2253
MNRHAMSPFKGSVLK
>FUSION-ENST00000674383.1:30835-ENST00000556037.1:72700|1578
LLLLFNCSSHFHEYR
>FUSION-ENST00000569658.1:36990-ENST00000489665.1:36452|2017
MNTLFPVFGRCEQCYK
>FUSION-ENST00000572915.6:83397-ENST00000582752.7:278462|49
DSLGSFYYFILLKQF
>ENST00000367657.7|SNV-230807-G-A|5
RLWLEYKDISK
>FUSION-ENST00000569658.1:36990-ENST00000489665.1:36452|97
ASCSALLGNTTLT
>FUSION-ENST00000572915.6:83397-ENST00000582752.7:278462|941
MNVSCFFLEVEKMQKSDK
>FUSION-ENST00000572915.6:83397-ENST00000582752.7:278462|1227
SSSQALPLLMPR
>FUSION-ENST00000569658.1:36990-ENST00000489665.1:36452|1461
TTLKFIWNQKR
>FUSION-ENST00000569658.1:36990-ENST00000489665.1:36452|2555
QCILNTVK
>FUSION-ENST00000572915.6:83397-ENST00000582752.7:278462|1099
CREPQLK
>FUSION-ENST00000569658.1:36990-ENST00000489665.1:36452|1224
LENLEEMDK
>FUSION-ENST00000572915.6:83397-ENST00000582752.7:278462|1090
ASAASKKNILTWVI
>FUSION-ENST00000569658.1:36990-ENST00000489665.1:36452|1293
WAKDMNRHFSK
>FUSION-ENST00000569658.1:36990-ENST00000489665.1:36452|761
LVLNYWAQAILPK
>FUSION-ENST00000572915.6:83397-ENST00000582752.7:278462|957
SVKIAIKNLNYCSHCSIK
>FUSION-ENST00000674383.1:30835-ENST00000556037.1:72700|1599
MSLLLSYFANLTIQLFEGR
>FUSION-ENST00000572915.6:83397-ENST00000582752.7:278462|1887
FAVGFGNYALEDEDILL
>ENST00000370185.7|SNV-42537-A-T|2
QQGVLQCSPK
>ENST00000265351.12|SNV-2442-G-C|3
LEALKFSEEFKEK
>FUSION-ENST00000572915.6:83397-ENST00000582752.7:278462|1757
AMVGSSRNSDR
>FUSION-ENST00000569658.1:36990-ENST00000489665.1:36452|2652
HHHAQLILSVKMGSLVAWVGLK
>FUSION-ENST00000569658.1:36990-ENST00000489665.1:36452|2094
MGPVHLYWAQPGR
>FUSION-ENST00000674383.1:30835-ENST00000556037.1:72700|1253
DNKNFNDSSNVALSCKR
>FUSION-ENST00000569658.1:36990-ENST00000489665.1:36452|2694
PRDAEEQVMVEA
>ENST00000623607.4|SNV-255665-C-A|1
YLTMKMAINTASQSKPKTK
>FUSION-ENST00000569658.1:36990-ENST00000489665.1:36452|3105
TAAELSVQSAAPL
>ENST00000303059.3|SNV-49-A-G|3
DSTFTGYNLYNLQVKAEMDK
>FUSION-ENST00000569658.1:36990-ENST00000489665.1:36452|419
DGRAFFPSPASAWGR
>FUSION-ENST00000674383.1:30835-ENST00000556037.1:72700|924
YIINIFLSLCRQCLLR
>FUSION-ENST00000569658.1:36990-ENST00000489665.1:36452|2157
WEAENRRDVSLGVSLNTPR
>FUSION-ENST00000569658.1:36990-ENST00000489665.1:36452|2610
NQFSVGFEYWHYFILSKERLNLF
>FUSION-ENST00000569658.1:36990-ENST00000489665.1:36452|457
APRPAEVL
>FUSION-ENST00000569658.1:36990-ENST00000489665.1:36452|1098
EEHSMLMGRKNR
>FUSION-ENST00000569658.1:36990-ENST00000489665.1:36452|3205
WKYTWNILYCND
>ENST00000524965.5|SNV-10017-C-T|3
MARTGVFLASAFFHEYLVSVPL
>FUSION-ENST00000569658.1:36990-ENST00000489665.1:36452|2338
GQRNIFNNTAGVEEQSPHGK
>FUSION-ENST00000569658.1:36990-ENST00000489665.1:36452|1494
EIKEDTNKWK
>FUSION-ENST00000569658.1:36990-ENST00000489665.1:36452|859
SSTNSKYDK
>FUSION-ENST00000569658.1:36990-ENST00000489665.1:36452|3270
RPLPPPAAPQWPSEGPR
>FUSION-ENST00000569658.1:36990-ENST00000489665.1:36452|2279
QAPLMGDSLSRHEGWPTPGHAASK
>FUSION-ENST00000572915.6:83397-ENST00000582752.7:278462|1149
TTTTTMSR
>FUSION-ENST00000569658.1:36990-ENST00000489665.1:36452|3051
MERPGEGGAQEWKHR
>FUSION-ENST00000572915.6:83397-ENST00000582752.7:278462|1727
RSREEINTHLLNAFCVPGAPQI
>ENST00000402545.5|SNV-35255-G-A|1
EPHIEQVSPALLPAR
>FUSION-ENST00000572915.6:83397-ENST00000582752.7:278462|34
PHPKQMS
>FUSION-ENST00000572915.6:83397-ENST00000582752.7:278462|25
MARLKITCSLPSTI
>FUSION-ENST00000396014.8:2681-ENST00000389531.7:748096|4
KENHQCPPRPRR
>FUSION-ENST00000572915.6:83397-ENST00000582752.7:278462|1822
VRILTYEFCGDTINQTK
>FUSION-ENST00000572915.6:83397-ENST00000582752.7:278462|1885
MRKHDEFY
>ENST00000470300.5|SNV-70952-C-A|3
SSSNALTTNVTEQTEKDGDK
>FUSION-ENST00000569658.1:36990-ENST00000489665.1:36452|2335
NIFNNTAGVEEQSPHGKKPYR
>FUSION-ENST00000569658.1:36990-ENST00000489665.1:36452|2957
PVVPATWKAK
>FUSION-ENST00000569658.1:36990-ENST00000489665.1:36452|2185
WEASVRPVGQPPSRGCAK
>FUSION-ENST00000572915.6:83397-ENST00000582752.7:278462|1520
GQARMPGFY
>FUSION-ENST00000569658.1:36990-ENST00000489665.1:36452|976
SVALHAYIRAGPGGTHL
>FUSION-ENST00000569658.1:36990-ENST00000489665.1:36452|998
DMHTPGVVPRHAK
>FUSION-ENST00000569658.1:36990-ENST00000489665.1:36452|8
IQAVWFIIHTEVHLILLTRGELRFR
>ENST00000323571.9|SNV-43326-A-G|1
LRPVGAEDGSENLAGKPALQIPSSR
>FUSION-ENST00000569658.1:36990-ENST00000489665.1:36452|3098
MLPRLISNAWAQATLLPQPPK
>FUSION-ENST00000569658.1:36990-ENST00000489665.1:36452|667
TQGLESKK
>FUSION-ENST00000569658.1:36990-ENST00000489665.1:36452|1742
EKMLRAAR
>ENST00000258083.3|SNV-3721-T-C|2
YEQIHLVPAEPPEAR
>FUSION-ENST00000674383.1:30835-ENST00000556037.1:72700|1245
FNFKMTFTQLGQRR
>ENST00000629236.2|SNV-13586-A-C|3
MGTKGQVIKCK
>FUSION-ENST00000569658.1:36990-ENST00000489665.1:36452|102
MLLSYPG
>FUSION-ENST00000569658.1:36990-ENST00000489665.1:36452|2153
GNRGLVSDVSV
>FUSION-ENST00000674383.1:30835-ENST00000556037.1:72700|1563
LNSCAVIRLIVFFK
>ENST00000475659.1|SNV-76170-G-A|1
WCNLSGCSGGLFLQLCPWIPGGSL
>FUSION-ENST00000674383.1:30835-ENST00000556037.1:72700|813
NCFLIKINSCINLR
>FUSION-ENST00000569658.1:36990-ENST00000489665.1:36452|2815
QHLLEGAALGPRHQTDTAAR
>ENST00000389131.8|SNV-115585-C-A|6
LLRFSSKIHNNGQSDFRPK
>FUSION-ENST00000569658.1:36990-ENST00000489665.1:36452|12
LLGWSDPPISASQSARIPGVCSR
>FUSION-ENST00000572915.6:83397-ENST00000582752.7:278462|115
LRLHGYLNQRLR
>FUSION-ENST00000674383.1:30835-ENST00000556037.1:72700|1527
SQEIYIYIYISQNVSR
>FUSION-ENST00000569658.1:36990-ENST00000489665.1:36452|332
QFRMTKK
>FUSION-ENST00000674383.1:30835-ENST00000556037.1:72700|1606
GITELGYSFSFLLDKTINR
>FUSION-ENST00000569658.1:36990-ENST00000489665.1:36452|532
TQHLPNYRCLQY
>ENST00000301645.4|SNV-79-C-A|1
MTTYLIWGIAIAACCCLWLILGIRR
>FUSION-ENST00000569658.1:36990-ENST00000489665.1:36452|851
SIEDSHYFSK
>FUSION-ENST00000572915.6:83397-ENST00000582752.7:278462|1093
ILDLILKASAASK
>FUSION-ENST00000572915.6:83397-ENST00000582752.7:278462|713
MASEGAIPK
>ENST00000451905.4|SNV-67017-G-T|9
DFLVLLPLFTTR
>FUSION-ENST00000569658.1:36990-ENST00000489665.1:36452|2305
AVAFRLRVNGK
>FUSION-ENST00000526915.5:759-ENST00000592782.5:9673|86
MVELLLCPFSGDDCLELESSMAESR
>FUSION-ENST00000572915.6:83397-ENST00000582752.7:278462|1495
TQLVMGSR
>FUSION-ENST00000569658.1:36990-ENST00000489665.1:36452|1471
LPMTFFTELEK
>FUSION-ENST00000569658.1:36990-ENST00000489665.1:36452|3113
LESSGAILAHCNLR
>FUSION-ENST00000572915.6:83397-ENST00000582752.7:278462|1680
NEKSTLK
>FUSION-ENST00000674383.1:30835-ENST00000556037.1:72700|1232
AQVSAVEFFLR
>FUSION-ENST00000674383.1:30835-ENST00000556037.1:72700|559
MCLSPVQPPILY
>FUSION-ENST00000569658.1:36990-ENST00000489665.1:36452|858
SSTNSKYDKYEETHSK
>FUSION-ENST00000674383.1:30835-ENST00000556037.1:72700|1043
YRHCTFFSILK
>FUSION-ENST00000569658.1:36990-ENST00000489665.1:36452|2291
MFNAGSLAPTPR
>FUSION-ENST00000569658.1:36990-ENST00000489665.1:36452|1714
LSFISEGEIK
>FUSION-ENST00000572915.6:83397-ENST00000582752.7:278462|1432
AWSQLTATSISQVQAIILLQPPK
>ENST00000468825.1|SNV-217117-C-T|1
LLQTWEVSLGVPW
>FUSION-ENST00000526915.5:759-ENST00000592782.5:9673|113
VAEERRGQQPGGMYGD
>FUSION-ENST00000572915.6:83397-ENST00000582752.7:278462|665
TALLYFRLAWVL
>FUSION-ENST00000572915.6:83397-ENST00000582752.7:278462|280
FNTKYQVN
>FUSION-ENST00000674383.1:30835-ENST00000556037.1:72700|1450
VGPGGCN
>FUSION-ENST00000572915.6:83397-ENST00000582752.7:278462|584
MFSITACELITYPGPK
>FUSION-ENST00000569658.1:36990-ENST00000489665.1:36452|3094
KTSVCFGGWR
>ENST00000261800.5|SNV-1761-T-C|1
STMTMSAIDVDELQNLK
>FUSION-ENST00000569658.1:36990-ENST00000489665.1:36452|3012
FLSVFKVLKGTGAK
>ENST00000399506.9|SNV-23519-T-C|2
LEAKIHDLR
>FUSION-ENST00000569658.1:36990-ENST00000489665.1:36452|3041
CEEASASGKVLAPRWNALWK
>FUSION-ENST00000569658.1:36990-ENST00000489665.1:36452|2260
EEPGERNHRPQSSPHMNR
>FUSION-ENST00000572915.6:83397-ENST00000582752.7:278462|826
DNEVQVQVVSDGAEELVGNWSK
>FUSION-ENST00000569658.1:36990-ENST00000489665.1:36452|395
QKPKNSTSPQLSMLTVLEMKTQSF
>FUSION-ENST00000674383.1:30835-ENST00000556037.1:72700|841
ICPPQSHK
>FUSION-ENST00000569658.1:36990-ENST00000489665.1:36452|1186
MIDWIKKMCHIYTMEYYGAIK
>FUSION-ENST00000569658.1:36990-ENST00000489665.1:36452|2532
LSKGTGGAAVWRNSR
>FUSION-ENST00000569658.1:36990-ENST00000489665.1:36452|1773
DNDFDELRKEGFR
>FUSION-ENST00000569658.1:36990-ENST00000489665.1:36452|1751
DLMELKTKA
>FUSION-ENST00000569658.1:36990-ENST00000489665.1:36452|5
MKSICSIT
>FUSION-ENST00000674158.1:30835-ENST00000556037.1:72700|1
GFYEGFGQLFIQNIKDC
>FUSION-ENST00000572915.6:83397-ENST00000582752.7:278462|455
GASKPKLEKK
>ENST00000282369.7|SNV-49927-C-T|3
VGVASSDKLQEWLCSPRDAVSPR
>FUSION-ENST00000569658.1:36990-ENST00000489665.1:36452|2958
MPVVPATWKAK
>ENST00000401392.5|SNV-177754-A-T|4
YPWTEEIEKWIPELSPEEINVIQIK
>FUSION-ENST00000674383.1:30835-ENST00000556037.1:72700|865
VIVFLIV
>FUSION-ENST00000575975.5:1804-ENST00000624829.4:315808|53
MKILLLPLEFSK
>FUSION-ENST00000357429.10:11004-ENST00000219244.9:9104|4
QGVSLSRGTCTQR
>FUSION-ENST00000569658.1:36990-ENST00000489665.1:36452|2869
DGKPFHRPWPSVPLCTLPPHPR
>FUSION-ENST00000569658.1:36990-ENST00000489665.1:36452|771
AHCKLSSQAQMILLPQPPK
>FUSION-ENST00000572915.6:83397-ENST00000582752.7:278462|2034
SSQCKTKPEGEVK
>FUSION-ENST00000572915.6:83397-ENST00000582752.7:278462|9
LKHYLFSLPAEDSAMK
>FUSION-ENST00000674383.1:30835-ENST00000556037.1:72700|1540
MELEYTYLRR
>FUSION-ENST00000572915.6:83397-ENST00000582752.7:278462|1030
MHEWFVK
>FUSION-ENST00000572915.6:83397-ENST00000582752.7:278462|1847
MVISIFR
>FUSION-ENST00000572915.6:83397-ENST00000582752.7:278462|1937
NWKYISLLDR
>FUSION-ENST00000674383.1:30835-ENST00000556037.1:72700|1276
LHCLVNVVVNLTLK
>ENST00000225430.9|SNV-3845-G-A|6
GNVFKNKQILMEHIHK
>FUSION-ENST00000569658.1:36990-ENST00000489665.1:36452|1392
MSKTPKAMATK
>FUSION-ENST00000569658.1:36990-ENST00000489665.1:36452|1963
IYIIENSPF
>FUSION-ENST00000569658.1:36990-ENST00000489665.1:36452|74
ASSEPCSWSHWCCGGEK
>FUSION-ENST00000569658.1:36990-ENST00000489665.1:36452|888
NKSPVSGMKK
>FUSION-ENST00000674383.1:30835-ENST00000556037.1:72700|1200
EPRILELKQMS
>FUSION-ENST00000674383.1:30835-ENST00000556037.1:72700|380
NLSVTGNDCCRGGK
>FUSION-ENST00000569658.1:36990-ENST00000489665.1:36452|2315
AVSSPPH
>FUSION-ENST00000572915.6:83397-ENST00000582752.7:278462|163
YYSFDTK
>FUSION-ENST00000569658.1:36990-ENST00000489665.1:36452|1424
LKLDPFLTPYTK
>FUSION-ENST00000569658.1:36990-ENST00000489665.1:36452|407
MNSASTSELEK
>FUSION-ENST00000572915.6:83397-ENST00000582752.7:278462|238
WLYYLGVNYVELLCC
>FUSION-ENST00000572915.6:83397-ENST00000582752.7:278462|1637
KVPLKGITTMGLII
>ENST00000377325.2|SNV-8093-A-G|2
ISGYMSEASGESQDICKSAGR
>FUSION-ENST00000569658.1:36990-ENST00000489665.1:36452|2904
MWQHAPGCIQTAWVSGR
>FUSION-ENST00000569658.1:36990-ENST00000489665.1:36452|2165
QEGRFPRCESK
>FUSION-ENST00000572915.6:83397-ENST00000582752.7:278462|735
DGATQDHRNPPVASA
>FUSION-ENST00000359154.6:36990-ENST00000489665.1:36452|4
NNGGKKAPAFTR
>ENST00000305632.11|SNV-7547-A-T|3
GEFQEVVRAFDLK
>FUSION-ENST00000674383.1:30835-ENST00000556037.1:72700|1221
MLVKGFMCGMIS
>FUSION-ENST00000569658.1:36990-ENST00000489665.1:36452|2906
MSTSWVQAILCLSLPSS
>FUSION-ENST00000569658.1:36990-ENST00000489665.1:36452|1183
MCHIYTMEYYGAIK
>FUSION-ENST00000569658.1:36990-ENST00000489665.1:36452|193
TFHTHPSSR
>FUSION-ENST00000569658.1:36990-ENST00000489665.1:36452|3372
AASPPYGCGCRDGTGKGWSLR
>FUSION-ENST00000569658.1:36990-ENST00000489665.1:36452|1037
GRQANAENRSLPGTEDDAR
>ENST00000623607.4|SNV-255665-C-A|5
LSKYLTMK
>FUSION-ENST00000569658.1:36990-ENST00000489665.1:36452|535
NPKTQHLPNYR
>FUSION-ENST00000674383.1:30835-ENST00000556037.1:72700|1518
MILRAYGIRIYIFK
>ENST00000262113.9|SNV-64463-G-A|1
FIINNREVSDSEIHRIK
>FUSION-ENST00000569658.1:36990-ENST00000489665.1:36452|2619
MRVICCESWGMK
>FUSION-ENST00000569658.1:36990-ENST00000489665.1:36452|1239
MRCHFTPVRMVIIK
>ENST00000289672.6|SNV-43931-A-G|3
MSSVVSEPRVIR
>FUSION-ENST00000569658.1:36990-ENST00000489665.1:36452|2477
VSFTAWNTK
>FUSION-ENST00000569658.1:36990-ENST00000489665.1:36452|1023
YLWSSLIDKLGRVR
>FUSION-ENST00000569658.1:36990-ENST00000489665.1:36452|2396
GIFLITK
>FUSION-ENST00000572915.6:83397-ENST00000582752.7:278462|366
MPIIPATQEVEAGELLESGR
>FUSION-ENST00000674383.1:30835-ENST00000556037.1:72700|342
LNIIFSTSVL
>FUSION-ENST00000569658.1:36990-ENST00000489665.1:36452|2637
GSLLLPRVECR
>FUSION-ENST00000569658.1:36990-ENST00000489665.1:36452|2023
ICFLSPWICR
>FUSION-ENST00000674383.1:30835-ENST00000556037.1:72700|1411
FSCLVTQR
>ENST00000634664.1|SNV-578054-G-T|4
MVLLITLTAMETVVR
>FUSION-ENST00000569658.1:36990-ENST00000489665.1:36452|2077
DTRSACCR
>FUSION-ENST00000572915.6:83397-ENST00000582752.7:278462|541
YLPSILNHLKALNHSK
>FUSION-ENST00000572915.6:83397-ENST00000582752.7:278462|2045
MVKCSSVFIF
>FUSION-ENST00000674383.1:30835-ENST00000556037.1:72700|527
LLLRNPNQSDLSSFVYASTSTPK
>FUSION-ENST00000569658.1:36990-ENST00000489665.1:36452|1637
DSDSHTIIMGDFNTPLSTLDR
>FUSION-ENST00000572915.6:83397-ENST00000582752.7:278462|1504
MWVLGDLEVPR
>ENST00000282869.11|SNV-27692-A-G|5
HKRIHTEEKPCK
>FUSION-ENST00000569658.1:36990-ENST00000489665.1:36452|1625
STRQKVNK
>FUSION-ENST00000572915.6:83397-ENST00000582752.7:278462|131
MVAHLCYSSR
>FUSION-ENST00000674383.1:30835-ENST00000556037.1:72700|1316
VVNRLHVR
>ENST00000618562.2|SNV-108942-G-T|5
RPCTNRQKACEPGFSYIEEVCR
>FUSION-ENST00000562534.5:3100-ENST00000414754.7:1040|50
QLGHPRLCTIASACPQDR
>FUSION-ENST00000674383.1:30835-ENST00000556037.1:72700|943
VGIDIALFSQS
>FUSION-ENST00000572915.6:83397-ENST00000582752.7:278462|697
MVDPPAACTHVPGK
>FUSION-ENST00000569658.1:36990-ENST00000489665.1:36452|1927
RCHFPGAVIHLCPR
>FUSION-ENST00000569658.1:36990-ENST00000489665.1:36452|1699
ELLKEVLNMERSNWYQPLQ
>ENST00000478540.1|INDEL-260389-G-GC|2
LGGTPAPARPTSPKFGK
>FUSION-ENST00000569658.1:36990-ENST00000489665.1:36452|1807
MLNKDTQNLIRGQGGSK
>FUSION-ENST00000569658.1:36990-ENST00000489665.1:36452|268
MRLSAPVSEPHGQLR
>FUSION-ENST00000674383.1:30835-ENST00000556037.1:72700|1168
CIKPGCAVTTSGTCSQVLR
>FUSION-ENST00000572915.6:83397-ENST00000582752.7:278462|169
HFDLSHYYKGKR
>FUSION-ENST00000674383.1:30835-ENST00000556037.1:72700|1052
QNCVTQSLLLR
>FUSION-ENST00000569658.1:36990-ENST00000489665.1:36452|949
NTFTLLVGL
>FUSION-ENST00000674383.1:30835-ENST00000556037.1:72700|1207
LWPFFSYFAQILPK
>FUSION-ENST00000569658.1:36990-ENST00000489665.1:36452|1101
MEEHSMLMGRK
>ENST00000431029.5|INDEL-260389-G-GC|1
HSSPSSR
>FUSION-ENST00000572915.6:83397-ENST00000582752.7:278462|331
MVKPRLY
>FUSION-ENST00000569658.1:36990-ENST00000489665.1:36452|1793
QEDLPSKWKTEK
>FUSION-ENST00000674383.1:30835-ENST00000556037.1:72700|1133
HMFSGPPEGCVTGHGHSR
>FUSION-ENST00000569658.1:36990-ENST00000489665.1:36452|2026
MAFTTFK
>ENST00000328655.8|SNV-7474-T-C|1
NTLCAGYKNESYDACK
>FUSION-ENST00000569658.1:36990-ENST00000489665.1:36452|342
MRGLSPHVST
>ENST00000471645.5|SNV-49949-G-A|1
GPSTINISFTTALIAYYPSPTR
>FUSION-ENST00000674383.1:30835-ENST00000556037.1:72700|911
MGIFILNIYVYN
>FUSION-ENST00000569658.1:36990-ENST00000489665.1:36452|2622
VLLHARLCLVCGNKNCDE
>ENST00000461872.6|SNV-242193-C-T|17
MEERFNMENLGESK
>ENST00000416899.7|SNV-65520-G-C|3
LEVEVFARILRAPESHNVTFR
>FUSION-ENST00000572915.6:83397-ENST00000582752.7:278462|197
TFVAMDK
>FUSION-ENST00000674383.1:30835-ENST00000556037.1:72700|1073
MQALCIL
>FUSION-ENST00000572915.6:83397-ENST00000582752.7:278462|1919
LLRCGMSVLACAL
>FUSION-ENST00000572915.6:83397-ENST00000582752.7:278462|978
VTSSVCAWSRTR
>FUSION-ENST00000674383.1:30835-ENST00000556037.1:72700|1430
NDRIDITQVSVLPFENQFLIYCLNK
>FUSION-ENST00000569658.1:36990-ENST00000489665.1:36452|503
GGSPEVRSSRPAS
>ENST00000568967.5|SNV-13511-C-A|12
LASRCGGAPCSWKTTSCSDR
>ENST00000409198.5|SNV-91640-G-T|4
NNAITMNHRLYTEAWYK
>ENST00000258484.11|SNV-126368-G-A|2
LDQTNHSCENSELADLDKLR
>FUSION-ENST00000572915.6:83397-ENST00000582752.7:278462|53
VHALDRRDSLGSFYYFILLK
>FUSION-ENST00000572915.6:83397-ENST00000582752.7:278462|1179
ERRTQQATYM
>FUSION-ENST00000569658.1:36990-ENST00000489665.1:36452|162
LTEPPCTALRK
>ENST00000510377.5|SNV-27423-A-G|2
VFFEASRPPWFTPR
>FUSION-ENST00000569658.1:36990-ENST00000489665.1:36452|970
NANQNHNEMPFHTS
>FUSION-ENST00000569658.1:36990-ENST00000489665.1:36452|176
RTGYAPKVR
>FUSION-ENST00000572915.6:83397-ENST00000582752.7:278462|726
SQLLQPWLKGAK
>FUSION-ENST00000674383.1:30835-ENST00000556037.1:72700|593
LNVPESVKTLSCNKEVLSFFNLGIF
>FUSION-ENST00000575975.5:1804-ENST00000624829.4:315808|37
DFEGTGDYHRYSQRHLPK
>FUSION-ENST00000572915.6:83397-ENST00000582752.7:278462|2057
KLIFLHL
>FUSION-ENST00000569658.1:36990-ENST00000489665.1:36452|3097
LPRLISNAWAQATLLPQPPK
>FUSION-ENST00000336278.8:73132-ENST00000574181.1:76707|25
IANVTRLR
>FUSION-ENST00000569658.1:36990-ENST00000489665.1:36452|873
LYYSSVK
>FUSION-ENST00000569658.1:36990-ENST00000489665.1:36452|628
GKVFNKWCWK
>FUSION-ENST00000569658.1:36990-ENST00000489665.1:36452|2738
MALPDLERLHVREER
>FUSION-ENST00000572915.6:83397-ENST00000582752.7:278462|307
MEPNCLQP
>FUSION-ENST00000569658.1:36990-ENST00000489665.1:36452|3075
ATQDACAWEGWKGQGRVELR
>FUSION-ENST00000569658.1:36990-ENST00000489665.1:36452|1791
RGCNPSL
>FUSION-ENST00000572915.6:83397-ENST00000582752.7:278462|1500
MWVLGDLEVPRQRWR
>FUSION-ENST00000569658.1:36990-ENST00000489665.1:36452|2931
SPSSRGR
>ENST00000366830.2|SNV-23513-C-A|4
GLLRGKLLR
>FUSION-ENST00000674383.1:30835-ENST00000556037.1:72700|1190
MASEVPFYLKLCGSH
>ENST00000531171.5|SNV-173009-G-C|1
LCNSDRVLKR
>FUSION-ENST00000674383.1:30835-ENST00000556037.1:72700|1289
QIIGFLTPPDCNTREVGKLLR
>FUSION-ENST00000572915.6:83397-ENST00000582752.7:278462|777
FKRMYGNTWMSR
>FUSION-ENST00000569658.1:36990-ENST00000489665.1:36452|481
MYTLQNFK
>FUSION-ENST00000569658.1:36990-ENST00000489665.1:36452|1784
NQSTSPPPKER
>FUSION-ENST00000523994.1:3761-ENST00000551981.5:10390|4
ALHWPPTETKCQQIDG
>FUSION-ENST00000674383.1:30835-ENST00000556037.1:72700|1127
LAQNKSLQIFYR
>FUSION-ENST00000569658.1:36990-ENST00000489665.1:36452|629
LFFFKKR
>ENST00000563542.5|INDEL-158621-T-TT|6
LGKETFTEK
>FUSION-ENST00000569658.1:36990-ENST00000489665.1:36452|2273
HEGWPTPGHAASK
>ENST00000429027.6|SNV-228676-G-C|1
DNPFTTTQTRRR
>FUSION-ENST00000572915.6:83397-ENST00000582752.7:278462|1635
MPREPQPPGHITDPAVR
>ENST00000464066.5|MNV-136429-TTCCACTCAC-T|5
PFEGEEAALQITR
>FUSION-ENST00000526915.5:759-ENST00000592782.5:9673|89
VLGDSSGREAWKFQGLVK
>FUSION-ENST00000569658.1:36990-ENST00000489665.1:36452|2784
LFQYGALNTANNLPPSSR
>FUSION-ENST00000569658.1:36990-ENST00000489665.1:36452|627
VFNKWCWK
>FUSION-ENST00000674383.1:30835-ENST00000556037.1:72700|302
TVGATAAACLK
>FUSION-ENST00000569658.1:36990-ENST00000489665.1:36452|2953
EIPWEPAVGLRR
>FUSION-ENST00000674383.1:30835-ENST00000556037.1:72700|894
LLGNSASI
>FUSION-ENST00000569658.1:36990-ENST00000489665.1:36452|738
DHLNVAGR
>FUSION-ENST00000569658.1:36990-ENST00000489665.1:36452|2687
MISAHCNLCLPGSSDSPASAFR
>ENST00000566668.1|SNV-45849-G-T|7
ALNYSQKCAFLMASLNNHSGK
>FUSION-ENST00000569658.1:36990-ENST00000489665.1:36452|2639
MGSLLLPRVECRVR
>FUSION-ENST00000569658.1:36990-ENST00000489665.1:36452|1062
HSHPHSSDTGKENKLQVPALLRPIR
>FUSION-ENST00000569658.1:36990-ENST00000489665.1:36452|2951
AKVGGLLEPR
>FUSION-ENST00000569658.1:36990-ENST00000489665.1:36452|1760
LDKWITR
>FUSION-ENST00000572915.6:83397-ENST00000582752.7:278462|153
MLSYFLWTDIIK
>ENST00000555554.1|SNV-80324-T-A|2
MASAKYPTNQKK
>ENST00000451905.4|SNV-67017-G-T|8
DFLVLLPLFTTRR
>FUSION-ENST00000572915.6:83397-ENST00000582752.7:278462|1451
YISTHIYYTYMYISTHILYIYVYK
>FUSION-ENST00000569658.1:36990-ENST00000489665.1:36452|634
WPLEVGFFHST
>FUSION-ENST00000393547.6:759-ENST00000592782.5:9673|79
LRAPDLGTPHVVGR
>FUSION-ENST00000572915.6:83397-ENST00000582752.7:278462|460
STDRNISIEQTLGNR
>FUSION-ENST00000569658.1:36990-ENST00000489665.1:36452|1247
QIKTTMRCHFTPVR
>FUSION-ENST00000572915.6:83397-ENST00000582752.7:278462|1183
SSQPKWVTHR
>FUSION-ENST00000569658.1:36990-ENST00000489665.1:36452|2061
LTGCALKTAHVWVPLGSERK
>FUSION-ENST00000674383.1:30835-ENST00000556037.1:72700|1064
HSVSHSLLDTFTYSVQAYHMPAMQK
>FUSION-ENST00000674383.1:30835-ENST00000556037.1:72700|655
TLLRNCCFLPNTSQLDFG
>FUSION-ENST00000572915.6:83397-ENST00000582752.7:278462|1943
MWWCVPVITSTWEAEAGDSLEPGRR
>FUSION-ENST00000569658.1:36990-ENST00000489665.1:36452|93
AGPACTHHSRQALR
>FUSION-ENST00000569658.1:36990-ENST00000489665.1:36452|2244
GSVLKTNYTTFYK
>FUSION-ENST00000572915.6:83397-ENST00000582752.7:278462|1740
ENERRSQLK
>ENST00000356056.10|INDEL-158498-A-AA|8
KYRSYAPR
>FUSION-ENST00000569658.1:36990-ENST00000489665.1:36452|1756
ITNAEKSLK
>FUSION-ENST00000572915.6:83397-ENST00000582752.7:278462|461
ESIAQLTKSIKGASKPK
>FUSION-ENST00000572915.6:83397-ENST00000582752.7:278462|741
STCSLHPCAWKR
>FUSION-ENST00000569658.1:36990-ENST00000489665.1:36452|2468
AVVKWWK
>FUSION-ENST00000569658.1:36990-ENST00000489665.1:36452|2718
MVLSGIPTPLSRK
>FUSION-ENST00000569658.1:36990-ENST00000489665.1:36452|2083
RRPPFCRGLQPSAVSGSTCHPHLR
>FUSION-ENST00000674383.1:30835-ENST00000556037.1:72700|739
HVKYHFLFR
>FUSION-ENST00000569658.1:36990-ENST00000489665.1:36452|2678
LPCHALKIKSVLNK
>FUSION-ENST00000569658.1:36990-ENST00000489665.1:36452|568
MTVNGVAS
>FUSION-ENST00000572915.6:83397-ENST00000582752.7:278462|893
LILTIKGNLR
>ENST00000534491.5|SNV-59420-G-A|4
RVAATSQRPLEPRCGEGPPMWSR
>ENST00000541354.5|SNV-442590-C-G|2
ALHESGSQKK
>FUSION-ENST00000569658.1:36990-ENST00000489665.1:36452|2080
GLQPSAVSGSTCHPHLRWEK
>FUSION-ENST00000569658.1:36990-ENST00000489665.1:36452|131
YFRSLVQIK
>FUSION-ENST00000674383.1:30835-ENST00000556037.1:72700|1551
MHEKHLK
>FUSION-ENST00000572915.6:83397-ENST00000582752.7:278462|954
SVPWSIVSVSYCCNNTA
>FUSION-ENST00000569658.1:36990-ENST00000489665.1:36452|799
YAHSRSGTQTCQNQEEFTMYIRK
>FUSION-ENST00000572915.6:83397-ENST00000582752.7:278462|988
MTFAIGS
>FUSION-ENST00000372348.7:167649-ENST00000561924.6:37698|2
GQGESGIFEGSHDSEWSLCYLER
>FUSION-ENST00000569658.1:36990-ENST00000489665.1:36452|2343
PRSRGLTTTHGVCR
>ENST00000534491.5|SNV-59420-G-A|3
VAATSQRPLEPR
>FUSION-ENST00000569658.1:36990-ENST00000489665.1:36452|2548
APPGQRHPR
>FUSION-ENST00000569658.1:36990-ENST00000489665.1:36452|902
MNFAIETINKAKCWFFK
>FUSION-ENST00000572915.6:83397-ENST00000582752.7:278462|1913
LPQFIPWLCHLFAA
>FUSION-ENST00000569658.1:36990-ENST00000489665.1:36452|2807
LPGSSDLCLK
>ENST00000410080.7|SNV-54299-T-A|2
TTTLDAGNIKLAFNSLLEK
>FUSION-ENST00000569658.1:36990-ENST00000489665.1:36452|37
CLPCTKCLPHR
>FUSION-ENST00000674383.1:30835-ENST00000556037.1:72700|117
SVGYGFLPFAFRWRR
>FUSION-ENST00000674383.1:30835-ENST00000556037.1:72700|372
MRWLVPIIPALWEVKVGQ
>ENST00000555554.1|SNV-80324-T-A|1
ASAKYPTNQKK
>FUSION-ENST00000569658.1:36990-ENST00000489665.1:36452|563
CHLPCTFSAPGTSCT
>FUSION-ENST00000572915.6:83397-ENST00000582752.7:278462|982
IYSYFFLSLC
>FUSION-ENST00000572915.6:83397-ENST00000582752.7:278462|524
NGWTVLPHSHSENGKNSLVLVGCTK
>FUSION-ENST00000572915.6:83397-ENST00000582752.7:278462|1657
IMVSPPPPPLEILKRNLSK
>FUSION-ENST00000572915.6:83397-ENST00000582752.7:278462|188
YTATTAKT
>ENST00000347486.8|SNV-12241-C-T|6
RKCTSFDDR
>FUSION-ENST00000572915.6:83397-ENST00000582752.7:278462|175
MRHFDLSHYYK
>FUSION-ENST00000674383.1:30835-ENST00000556037.1:72700|920
MSLSLWSISSLSQFEVCLY
>FUSION-ENST00000674383.1:30835-ENST00000556037.1:72700|1177
MMLLERFFK
>FUSION-ENST00000674383.1:30835-ENST00000556037.1:72700|606
MDIISYL
>FUSION-ENST00000572915.6:83397-ENST00000582752.7:278462|650
MIVIFLRPPQLCR
>FUSION-ENST00000569658.1:36990-ENST00000489665.1:36452|2421
LVRLSSMRTWSYSLEETMNR
>FUSION-ENST00000572915.6:83397-ENST00000582752.7:278462|1065
MPRQGINLLKVSVK
>FUSION-ENST00000674383.1:30835-ENST00000556037.1:72700|1429
IDITQVSVLPFENQFLIYCLNK
>FUSION-ENST00000569658.1:36990-ENST00000489665.1:36452|2585
MCYRIWKGVSLK
>ENST00000528440.1|SNV-52787-T-C|2
MVLGWLTLACSVIWIPIMFVIK
>FUSION-ENST00000572915.6:83397-ENST00000582752.7:278462|2064
MTRLCVYGS
>FUSION-ENST00000569658.1:36990-ENST00000489665.1:36452|2241
TNYTTFYKIPL
>FUSION-ENST00000572915.6:83397-ENST00000582752.7:278462|1515
FEVVKTR
>FUSION-ENST00000674383.1:30835-ENST00000556037.1:72700|939
MIHCSLDLSR
>FUSION-ENST00000569658.1:36990-ENST00000489665.1:36452|726
CVVLAHSSLSLHLP
>FUSION-ENST00000572915.6:83397-ENST00000582752.7:278462|268
FKRGYYHIVEINPVFPLANCAELIK
>FUSION-ENST00000674383.1:30835-ENST00000556037.1:72700|517
VHATTPG
>FUSION-ENST00000569658.1:36990-ENST00000489665.1:36452|3005
RPSNWSLR
>FUSION-ENST00000569658.1:36990-ENST00000489665.1:36452|1093
YHENGHTAQGNL
>FUSION-ENST00000572915.6:83397-ENST00000582752.7:278462|1359
VLKMGVSLHKLSFCQLPST
>FUSION-ENST00000569658.1:36990-ENST00000489665.1:36452|2779
RSHRAGLSDLK
>FUSION-ENST00000569658.1:36990-ENST00000489665.1:36452|1576
ILNKILEK
>FUSION-ENST00000572915.6:83397-ENST00000582752.7:278462|185
MDRHHKILTQIEMR
>FUSION-ENST00000674383.1:30835-ENST00000556037.1:72700|64
VKNMGYLPYIHGKEK
>FUSION-ENST00000569658.1:36990-ENST00000489665.1:36452|2206
GPGLQSHAFSTLR
>ENST00000301607.8|INDEL-18985-G-GCG|2
SGRSGTSTPR
>FUSION-ENST00000569658.1:36990-ENST00000489665.1:36452|2923
LKLQTATMEACR
>FUSION-ENST00000572915.6:83397-ENST00000582752.7:278462|28
MTSSFSNTLQ
>FUSION-ENST00000569658.1:36990-ENST00000489665.1:36452|2495
LHNSLGGFPSQQDILLTR
>FUSION-ENST00000572915.6:83397-ENST00000582752.7:278462|1895
MIMEILVLFLSSKTSSDISPLSK
>FUSION-ENST00000674383.1:30835-ENST00000556037.1:72700|1040
HCTFFSILKLGIFTVNK
>FUSION-ENST00000572915.6:83397-ENST00000582752.7:278462|1417
EGVSFHCVGQAGLKLLTK
>FUSION-ENST00000572915.6:83397-ENST00000582752.7:278462|1892
EILVLFLSSK
>ENST00000571613.5|SNV-8533-G-C|4
STVHIVPTHLNFQSLDEQK
>ENST00000395987.8|SNV-80324-T-A|4
HWRTDGISKVSYKPK
>FUSION-ENST00000569658.1:36990-ENST00000489665.1:36452|1591
EELAPFLLK
>FUSION-ENST00000569658.1:36990-ENST00000489665.1:36452|2261
GTHGAREEPGERNHRPQSSPHMNR
>ENST00000025008.10|SNV-89046-A-G|1
VMTDHGVSLEELKK
>ENST00000358392.6|INDEL-225665-A-AA|1
VYCNFTSGGETCIYPDKKI
>FUSION-ENST00000569658.1:36990-ENST00000489665.1:36452|1232
GDIITNPTEIQTTIREYYQHLYANK
>ENST00000367466.4|SNV-65202-C-A|3
FTVSSMK
>FUSION-ENST00000569658.1:36990-ENST00000489665.1:36452|471
TQTEGHEKNCP
>FUSION-ENST00000572915.6:83397-ENST00000582752.7:278462|373
SPGGILR
>FUSION-ENST00000674383.1:30835-ENST00000556037.1:72700|1400
QTIQSPLFSGLGCISSPAR
>FUSION-ENST00000575975.5:1804-ENST00000624829.4:315808|31
GFESFASTKGK
>FUSION-ENST00000674383.1:30835-ENST00000556037.1:72700|29
ITLQYWKDSEKICHR
>ENST00000649802.1|SNV-878-C-T|5
SSRGWTPTPWLR
>FUSION-ENST00000569658.1:36990-ENST00000489665.1:36452|3256
METEPGMESR
>ENST00000674083.1|SNV-345120-T-A|2
INTSLAFTQVDLLLGLSYCNGK
>FUSION-ENST00000569658.1:36990-ENST00000489665.1:36452|41
MAGRERGR
>FUSION-ENST00000569658.1:36990-ENST00000489665.1:36452|569
FRAEHVANSGCPGC
>FUSION-ENST00000569658.1:36990-ENST00000489665.1:36452|1772
KEGFRQSNYSELQEEVR
>FUSION-ENST00000569658.1:36990-ENST00000489665.1:36452|2406
MDVIPSKHWNHFWRWDR
>FUSION-ENST00000569658.1:36990-ENST00000489665.1:36452|3340
SLFLLEPRVLPLLCSFLK
>FUSION-ENST00000674383.1:30835-ENST00000556037.1:72700|41
LARQASNS
>ENST00000541354.5|SNV-442590-C-G|6
LRDWFKALHESGSQK
>FUSION-ENST00000336278.8:73132-ENST00000574181.1:76707|9
SGGGVQEKRPVEGRGSR
>FUSION-ENST00000569658.1:36990-ENST00000489665.1:36452|2408
MDVIPSK
>FUSION-ENST00000569658.1:36990-ENST00000489665.1:36452|3027
QTLALSPGLECSGAISAHCK
>FUSION-ENST00000674383.1:30835-ENST00000556037.1:72700|617
MSFIFLK
>FUSION-ENST00000572915.6:83397-ENST00000582752.7:278462|1663
LNVMIMVSPPPPPLEILKRNLSK
>FUSION-ENST00000569658.1:36990-ENST00000489665.1:36452|192
TFHTHPSSRTDLSLSL
>FUSION-ENST00000572915.6:83397-ENST00000582752.7:278462|877
MLYNGWAIQKK
>ENST00000486478.5|SNV-83033-C-T|4
LIHNYNLIYNLSLSPQKIDQALCR
>FUSION-ENST00000674383.1:30835-ENST00000556037.1:72700|297
QSNESLCDR
>FUSION-ENST00000569658.1:36990-ENST00000489665.1:36452|1178
EYYGAIKNDEFLSFVGTWMK
>FUSION-ENST00000572915.6:83397-ENST00000582752.7:278462|84
GDLNPGRWLLEPACLSTK
>FUSION-ENST00000575975.5:1804-ENST00000624829.4:315808|62
LKCLTRNVIDY
>FUSION-ENST00000674383.1:30835-ENST00000556037.1:72700|798
LSCLSISSNWD
>FUSION-ENST00000674383.1:30835-ENST00000556037.1:72700|34
LGKRITLQYWK
>FUSION-ENST00000569658.1:36990-ENST00000489665.1:36452|639
MGSCYVVQAGLKLLGSSHPPK
>FUSION-ENST00000674383.1:30835-ENST00000556037.1:72700|1
MGAVGGE
>FUSION-ENST00000674383.1:30835-ENST00000556037.1:72700|114
NSLVCSLIS
>FUSION-ENST00000572915.6:83397-ENST00000582752.7:278462|1508
SDVNGSETNGMWVLGDLEVPR
>FUSION-ENST00000569658.1:36990-ENST00000489665.1:36452|802
SERYAHSR
>FUSION-ENST00000569658.1:36990-ENST00000489665.1:36452|2612
NQFSVGFEYWHYFILSK
>FUSION-ENST00000572915.6:83397-ENST00000582752.7:278462|1437
MFSHIFVNIGK
>FUSION-ENST00000569658.1:36990-ENST00000489665.1:36452|2257
NHRPQSSPHMNRHAMSPFK
>FUSION-ENST00000674383.1:30835-ENST00000556037.1:72700|349
NVREEMKWEK
>FUSION-ENST00000569658.1:36990-ENST00000489665.1:36452|693
ITPLHSSPSNRVRPCLK
>FUSION-ENST00000569658.1:36990-ENST00000489665.1:36452|533
TQHLPNYR
>FUSION-ENST00000572915.6:83397-ENST00000582752.7:278462|449
YITRLSCLLLFFFFTI
>FUSION-ENST00000674383.1:30835-ENST00000556037.1:72700|374
MRWLVPIIPALWEVK
>FUSION-ENST00000572915.6:83397-ENST00000582752.7:278462|1962
MTEKIFK
>FUSION-ENST00000674383.1:30835-ENST00000556037.1:72700|125
IWGICLIFMGK
>FUSION-ENST00000674383.1:30835-ENST00000556037.1:72700|1654
MWREAHYLVRK
>FUSION-ENST00000569658.1:36990-ENST00000489665.1:36452|2207
SYSSSSLKGPGLQSHAFSTLR
>FUSION-ENST00000569658.1:36990-ENST00000489665.1:36452|3341
SLFLLEPR
>FUSION-ENST00000572915.6:83397-ENST00000582752.7:278462|734
NPPVASA
>FUSION-ENST00000569658.1:36990-ENST00000489665.1:36452|1962
MDLPVLDLSLER
>FUSION-ENST00000572915.6:83397-ENST00000582752.7:278462|1381
MIRFSFILM
>FUSION-ENST00000572915.6:83397-ENST00000582752.7:278462|885
MPILLSVFAFEK
>FUSION-ENST00000674383.1:30835-ENST00000556037.1:72700|551
MFIYIRFSLNIICLKQS
>FUSION-ENST00000674383.1:30835-ENST00000556037.1:72700|528
MLLLRNPNQSDLSSFVYASTSTPK
>FUSION-ENST00000572915.6:83397-ENST00000582752.7:278462|1598
LCLDLYHMR
>ENST00000376389.8|SNV-880-C-T|2
SSPVMVAGGR
>FUSION-ENST00000569658.1:36990-ENST00000489665.1:36452|1955
MYKVSNLSTSLPTLAVF
>FUSION-ENST00000569658.1:36990-ENST00000489665.1:36452|977
SVALHAYIR
>FUSION-ENST00000368143.6:392-ENST00000368149.3:68159|2
SQIWPVHYEPGKHHHQSYGEASI
>FUSION-ENST00000569658.1:36990-ENST00000489665.1:36452|2329
MKAGPLLAMR
>FUSION-ENST00000572915.6:83397-ENST00000582752.7:278462|1337
KLTLLFNFLLCSAIS
>FUSION-ENST00000572915.6:83397-ENST00000582752.7:278462|496
IHLFWLDVQRKK
>ENST00000615648.2|SNV-9646-G-A|5
FKGCSVSLWDLLLSEYIGADK
>FUSION-ENST00000572915.6:83397-ENST00000582752.7:278462|1426
QWLTSVIPALREAK
>FUSION-ENST00000674383.1:30835-ENST00000556037.1:72700|673
TSRICLR
>FUSION-ENST00000569658.1:36990-ENST00000489665.1:36452|514
MDQPNRNESAETGPHIYGQLIYK
>FUSION-ENST00000572915.6:83397-ENST00000582752.7:278462|427
SLLIANFLPPLQPVGR
>FUSION-ENST00000569658.1:36990-ENST00000489665.1:36452|391
NSTSPQLSMLTVLEMKTQSF
>FUSION-ENST00000674383.1:30835-ENST00000556037.1:72700|1113
TALHNKEFSGPK
>FUSION-ENST00000674383.1:30835-ENST00000556037.1:72700|1013
FLYYIKQANKK
>FUSION-ENST00000674383.1:30835-ENST00000556037.1:72700|782
MLFLKVLSS
>FUSION-ENST00000572915.6:83397-ENST00000582752.7:278462|776
LTLAMQR
>FUSION-ENST00000674383.1:30835-ENST00000556037.1:72700|989
GLILLPR
>FUSION-ENST00000569658.1:36990-ENST00000489665.1:36452|2843
HCGLFLSSTHFLPLTAHKH
>FUSION-ENST00000569658.1:36990-ENST00000489665.1:36452|2625
MVLLHARLCLVCGNK
>ENST00000328655.8|SNV-7474-T-C|2
NTLCAGYK
>FUSION-ENST00000572915.6:83397-ENST00000582752.7:278462|1244
MFLMRSELPSWK
>FUSION-ENST00000569658.1:36990-ENST00000489665.1:36452|277
LFHAVPIFSDPLL
>FUSION-ENST00000569658.1:36990-ENST00000489665.1:36452|422
CSLDVWTKRAPR
>FUSION-ENST00000572915.6:83397-ENST00000582752.7:278462|1173
LPSSSCGHSVIQTTLNHMLSSR
>ENST00000563542.5|INDEL-158621-T-TT|7
GNSPSFFSEPWLLSGKLGKETFTEK
>FUSION-ENST00000569658.1:36990-ENST00000489665.1:36452|3102
SHFTNVHSPFPCLPTSG
>FUSION-ENST00000569658.1:36990-ENST00000489665.1:36452|3383
NEISKSLK
>FUSION-ENST00000569658.1:36990-ENST00000489665.1:36452|94
MAGPACTHHSRQALR
>FUSION-ENST00000569658.1:36990-ENST00000489665.1:36452|1934
INFCCLTHPVRVFCYGSLSRQI
>FUSION-ENST00000674383.1:30835-ENST00000556037.1:72700|1216
MVKPCLY
>ENST00000568967.5|SNV-13511-C-A|13
LASRCGGAPCSWK
>FUSION-ENST00000674383.1:30835-ENST00000556037.1:72700|1235
RAQVSAVEFFLR
>FUSION-ENST00000674383.1:30835-ENST00000556037.1:72700|487
IFPLQIYNAKIVSR
>ENST00000508326.5|SNV-18512-T-C|1
ELSQFLLKIN
>FUSION-ENST00000572915.6:83397-ENST00000582752.7:278462|361
PIIPATQEVEAGELLESGRRMLQ
>FUSION-ENST00000674383.1:30835-ENST00000556037.1:72700|581
TNSSAQDF
>FUSION-ENST00000572915.6:83397-ENST00000582752.7:278462|623
KQTGSLENSKQHHFVK
>FUSION-ENST00000569658.1:36990-ENST00000489665.1:36452|1776
MDNDFDELRK
>ENST00000451905.4|SNV-67017-G-T|11
TNELSYRDFLVLLPLFTTR
>FUSION-ENST00000569658.1:36990-ENST00000489665.1:36452|787
IHNVHQK
>FUSION-ENST00000674383.1:30835-ENST00000556037.1:72700|820
MCHCNQIIFCIFSRGGV
>FUSION-ENST00000572915.6:83397-ENST00000582752.7:278462|1581
ANHILQGSRRDK
>FUSION-ENST00000569658.1:36990-ENST00000489665.1:36452|1592
YKEELAPFLLKLFQSIEK
>FUSION-ENST00000674383.1:30835-ENST00000556037.1:72700|484
MENSFYI
>FUSION-ENST00000572915.6:83397-ENST00000582752.7:278462|364
MPIIPATQEVEAGELLESGRR
>FUSION-ENST00000674383.1:30835-ENST00000556037.1:72700|1590
CMCSEPSLCLYLSSVTY
>ENST00000552703.1|SNV-10452-G-A|7
CICSFYVDFYSSFCLLYQVDEER
>FUSION-ENST00000572915.6:83397-ENST00000582752.7:278462|1819
ILTYEFCGDTINQTK
>FUSION-ENST00000572915.6:83397-ENST00000582752.7:278462|1401
MYVFPYLCQHWKVYSFLWLVMK
>FUSION-ENST00000572915.6:83397-ENST00000582752.7:278462|382
MNGHFYDDTRSNAMY
>FUSION-ENST00000569658.1:36990-ENST00000489665.1:36452|375
KEGVKGR
>FUSION-ENST00000569658.1:36990-ENST00000489665.1:36452|2737
ALPDLERLHVREER
>FUSION-ENST00000674383.1:30835-ENST00000556037.1:72700|791
CWDYLDYFLNNK
>FUSION-ENST00000572915.6:83397-ENST00000582752.7:278462|370
MHFLEIFINEA
>ENST00000477739.1|SNV-78018-G-T|3
ENATEASNK
>FUSION-ENST00000572915.6:83397-ENST00000582752.7:278462|2073
MGTYGTAKSR
>ENST00000265854.11|MNV-163980-AGAGGA-A|13
QQLQEELRQVSGQLLEEEAR
>ENST00000189978.10|SNV-65520-G-C|3
VFARILRAPESHNVTFR
>FUSION-ENST00000569658.1:36990-ENST00000489665.1:36452|1495
EIKEDTNK
>FUSION-ENST00000569658.1:36990-ENST00000489665.1:36452|2058
TAHVWVPLGSERKR
>FUSION-ENST00000572915.6:83397-ENST00000582752.7:278462|1074
VYMILKSCPGR
>FUSION-ENST00000572915.6:83397-ENST00000582752.7:278462|899
MGRTWHMNTSIYF
>FUSION-ENST00000569658.1:36990-ENST00000489665.1:36452|2674
SLWNTTLFIYFFGDR
>FUSION-ENST00000569658.1:36990-ENST00000489665.1:36452|1931
MIFQSVPLHACWSVSDIPLSTR
>FUSION-ENST00000569658.1:36990-ENST00000489665.1:36452|1655
NAGVAILVSDKTDFKPTK
>FUSION-ENST00000477004.1:16406-ENST00000372195.5:110820|121
MNPAELPLTDREVEILNK
>FUSION-ENST00000572915.6:83397-ENST00000582752.7:278462|1378
VDKLPFGELHH
>FUSION-ENST00000572915.6:83397-ENST00000582752.7:278462|2019
LKITRYSGTWL
>FUSION-ENST00000569658.1:36990-ENST00000489665.1:36452|13
LLGWSDPPISASQSAR
>FUSION-ENST00000572915.6:83397-ENST00000582752.7:278462|1617
MASLMTTALCHMLR
>FUSION-ENST00000572915.6:83397-ENST00000582752.7:278462|239
KWLYYLGVNYVELLCC
>FUSION-ENST00000572915.6:83397-ENST00000582752.7:278462|790
WSQMELR
>FUSION-ENST00000572915.6:83397-ENST00000582752.7:278462|1902
MYILVLLLFSIFFIFLNTK
>ENST00000402136.5|SNV-35255-G-A|4
ISFAKEPHIEQITRK
>FUSION-ENST00000569658.1:36990-ENST00000489665.1:36452|1201
DLELEIPLDPAIPLLGIYPKDYK
>FUSION-ENST00000572915.6:83397-ENST00000582752.7:278462|1354
MHKKWHSICISPTHILLCP
>FUSION-ENST00000569658.1:36990-ENST00000489665.1:36452|952
WEDHFNPEGR
>FUSION-ENST00000674383.1:30835-ENST00000556037.1:72700|1556
YVLRAKLVLVSQLCYLLAV
>FUSION-ENST00000572915.6:83397-ENST00000582752.7:278462|1541
AQLQPRSKFS
>FUSION-ENST00000575975.5:1804-ENST00000624829.4:315808|39
DFEGTGDYHR
>FUSION-ENST00000569658.1:36990-ENST00000489665.1:36452|3002
QCVLLLR
>FUSION-ENST00000572915.6:83397-ENST00000582752.7:278462|745
SGPQSSRPQNGR
>FUSION-ENST00000572915.6:83397-ENST00000582752.7:278462|250
NGRFVAFS
>FUSION-ENST00000569658.1:36990-ENST00000489665.1:36452|1266
TDRPLARLIKK
>FUSION-ENST00000572915.6:83397-ENST00000582752.7:278462|2015
MQFSIYFLKLIPDVIV
>FUSION-ENST00000572915.6:83397-ENST00000582752.7:278462|681
AQKLNTCS
>FUSION-ENST00000569658.1:36990-ENST00000489665.1:36452|489
RPCLSLECGRDLR
>FUSION-ENST00000674383.1:30835-ENST00000556037.1:72700|964
DGLRDKK
>FUSION-ENST00000569658.1:36990-ENST00000489665.1:36452|146
RSKPPPHAHR
>FUSION-ENST00000569658.1:36990-ENST00000489665.1:36452|3215
AWQSSLLCSNSR
>FUSION-ENST00000569658.1:36990-ENST00000489665.1:36452|584
MSSRAYVPSACPLW
>FUSION-ENST00000572915.6:83397-ENST00000582752.7:278462|847
MFISKELLGMKL
>ENST00000265854.11|MNV-163980-AGAGGA-A|10
QVSGQLLEEEARDPR
>FUSION-ENST00000674383.1:30835-ENST00000556037.1:72700|289
LCSGQGS
>ENST00000375218.3|INDEL-93018-G-GGAACCG|6
VRTINLYYNNRTGTVQAIVELK
>FUSION-ENST00000572915.6:83397-ENST00000582752.7:278462|1396
VYSFLWLVMKIAIRF
>FUSION-ENST00000674383.1:30835-ENST00000556037.1:72700|1121
MRLFFKDYY
>FUSION-ENST00000526915.5:759-ENST00000592782.5:9673|98
MELSLAVPRSRVSVR
>FUSION-ENST00000572915.6:83397-ENST00000582752.7:278462|1987
HVPPCQLIFIFLVETR
>FUSION-ENST00000569658.1:36990-ENST00000489665.1:36452|2478
MVSFTAWNTKRTFSVSMAVVK
>FUSION-ENST00000572915.6:83397-ENST00000582752.7:278462|1974
AGGSLEPRSLSNIARPR
>ENST00000299767.10|SNV-13759-T-A|4
AQAYQTGKDNSTNYYASQKK
>FUSION-ENST00000569658.1:36990-ENST00000489665.1:36452|575
TSLRWERGQVHQPAR
>FUSION-ENST00000572915.6:83397-ENST00000582752.7:278462|600
MCCLNYVQPWVFWHS
>FUSION-ENST00000569658.1:36990-ENST00000489665.1:36452|1683
TGSNSHITILTLNVNGLNAPIKR
>FUSION-ENST00000674383.1:30835-ENST00000556037.1:72700|786
RYYLVQVTASQSESKMLFLK
>ENST00000265854.11|MNV-163980-AGAGGA-A|9
DPRGAGPEAPETGPAAHQGAGR
>FUSION-ENST00000569658.1:36990-ENST00000489665.1:36452|2835
MACGRQNHATPASPRR
>FUSION-ENST00000569658.1:36990-ENST00000489665.1:36452|2004
GHVQSFQFIHILANTCCFLIFK
>ENST00000383701.8|SNV-25112-G-A|3
RVYFKEAVFSLLPR
>FUSION-ENST00000572915.6:83397-ENST00000582752.7:278462|976
VTSSVCAWSRTRR
>FUSION-ENST00000674383.1:30835-ENST00000556037.1:72700|711
LRNHDPA
>FUSION-ENST00000674383.1:30835-ENST00000556037.1:72700|852
DRDITGNTDGK
>FUSION-ENST00000569658.1:36990-ENST00000489665.1:36452|2501
GPGFCVFAVGLGSGWLR
>FUSION-ENST00000569658.1:36990-ENST00000489665.1:36452|2681
MLPCHALKIK
>FUSION-ENST00000674383.1:30835-ENST00000556037.1:72700|637
MTFSTKTKTK
>FUSION-ENST00000674383.1:30835-ENST00000556037.1:72700|746
LMKYSRLFIFR
>FUSION-ENST00000674383.1:30835-ENST00000556037.1:72700|1528
RSQEIYIYIYISQNVSRK
>FUSION-ENST00000572915.6:83397-ENST00000582752.7:278462|1797
MRKVSEGV
>FUSION-ENST00000674383.1:30835-ENST00000556037.1:72700|1083
GCLLMEHPSTNIFR
>FUSION-ENST00000569658.1:36990-ENST00000489665.1:36452|1482
MKMAILPKVIYR
>FUSION-ENST00000569658.1:36990-ENST00000489665.1:36452|3237
SRALTALCESVSWASFSGL
>FUSION-ENST00000572915.6:83397-ENST00000582752.7:278462|1270
MSSARDPVMK
>FUSION-ENST00000569658.1:36990-ENST00000489665.1:36452|142
SKPPPHAHRAVCWLCLEAR
>FUSION-ENST00000569658.1:36990-ENST00000489665.1:36452|2717
VLSGIPTPLSRK
>FUSION-ENST00000569658.1:36990-ENST00000489665.1:36452|1825
AKISTLDG
>FUSION-ENST00000572915.6:83397-ENST00000582752.7:278462|1269
SSARDPVMK
>FUSION-ENST00000569658.1:36990-ENST00000489665.1:36452|801
SERYAHSRSGTQTCQNQEEFTMYIR
>FUSION-ENST00000572915.6:83397-ENST00000582752.7:278462|1526
SQSLHPKSYQCFYCANPFVVRAAR
>FUSION-ENST00000572915.6:83397-ENST00000582752.7:278462|1916
SVLACAL
>ENST00000566668.1|SNV-45849-G-T|3
ASLNNHSGK
>FUSION-ENST00000569658.1:36990-ENST00000489665.1:36452|418
DGRAFFPSPASAWGRSGD
>FUSION-ENST00000569658.1:36990-ENST00000489665.1:36452|1660
IYQANGKQK
>FUSION-ENST00000674383.1:30835-ENST00000556037.1:72700|1623
QSRHFLGRGTIAVNR
>ENST00000284767.12|SNV-28912-A-G|1
MLHDSRNEPTQPRQSGSFR
>FUSION-ENST00000572915.6:83397-ENST00000582752.7:278462|1759
KAMVGSSRNSDR
>FUSION-ENST00000569658.1:36990-ENST00000489665.1:36452|1551
QKPHDYLSR
>FUSION-ENST00000569658.1:36990-ENST00000489665.1:36452|215
KPGLVQETKASSK
>FUSION-ENST00000569658.1:36990-ENST00000489665.1:36452|2298
EKGRECPCVF
>FUSION-ENST00000569658.1:36990-ENST00000489665.1:36452|344
MDMRGLSPHVST
>FUSION-ENST00000572915.6:83397-ENST00000582752.7:278462|1082
HSRLYMVYMILK
>FUSION-ENST00000569658.1:36990-ENST00000489665.1:36452|3143
MGFHHLGQAGLKLLTS
>FUSION-ENST00000572915.6:83397-ENST00000582752.7:278462|963
MVTCSSTHFLSNTFLPPLTSPLSYR
>FUSION-ENST00000572915.6:83397-ENST00000582752.7:278462|1803
CSATYAFK
>ENST00000604213.1|SNV-17086-C-T|1
VSTHRKS
>FUSION-ENST00000569658.1:36990-ENST00000489665.1:36452|2138
SGRPHLEKQPR
>FUSION-ENST00000569658.1:36990-ENST00000489665.1:36452|1184
KMCHIYTMEYYGAIK
>FUSION-ENST00000569658.1:36990-ENST00000489665.1:36452|2745
NLPACLFSDCQPWLTSEPPGTWR
>ENST00000375254.8|INDEL-93018-G-GGAACCG|2
TGTVQAIVELKNKPAR
>FUSION-ENST00000572915.6:83397-ENST00000582752.7:278462|1220
CPAVPPLHGSQR
>FUSION-ENST00000572915.6:83397-ENST00000582752.7:278462|1837
HYRNYNRSLYLAC
>FUSION-ENST00000569658.1:36990-ENST00000489665.1:36452|3095
RKTSVCFGGWR
>ENST00000567560.5|INDEL-158621-T-TT|2
LGKETFTEKLVSSSY
>FUSION-ENST00000674383.1:30835-ENST00000556037.1:72700|326
SHIYIEYLLYS
>FUSION-ENST00000495010.5:4143-ENST00000478491.5:16595|35
VCRGADL
>ENST00000534491.5|SNV-59420-G-A|6
RRVAATSQRPLEPR
>FUSION-ENST00000572915.6:83397-ENST00000582752.7:278462|1413
IRSRIFG
>FUSION-ENST00000674383.1:30835-ENST00000556037.1:72700|1343
SKNFCLPHHG
>FUSION-ENST00000572915.6:83397-ENST00000582752.7:278462|1867
MINKVSHVDILFLNGWI
>FUSION-ENST00000569658.1:36990-ENST00000489665.1:36452|168
MGDNHGR
>FUSION-ENST00000674383.1:30835-ENST00000556037.1:72700|887
MTLNNSPG
>FUSION-ENST00000569658.1:36990-ENST00000489665.1:36452|2044
LTSSIIK
>FUSION-ENST00000674383.1:30835-ENST00000556037.1:72700|962
CHHTWLFFK
>FUSION-ENST00000572915.6:83397-ENST00000582752.7:278462|288
MASTQEAELAVSR
>FUSION-ENST00000569658.1:36990-ENST00000489665.1:36452|1096
LMGRKNR
>FUSION-ENST00000674383.1:30835-ENST00000556037.1:72700|1362
SFLAELQMVFIAR
>ENST00000487931.1|SNV-36949-G-A|4
IIGYELPFPKNPDQR
>FUSION-ENST00000674383.1:30835-ENST00000556037.1:72700|1266
ILQLEMNR
>FUSION-ENST00000569658.1:36990-ENST00000489665.1:36452|1993
NLWIFICQRQR
>FUSION-ENST00000569658.1:36990-ENST00000489665.1:36452|3008
GTGAKARRPSNWSLR
>FUSION-ENST00000569658.1:36990-ENST00000489665.1:36452|2802
RLCLSLVACQPPLRPAQK
>FUSION-ENST00000569658.1:36990-ENST00000489665.1:36452|2169
AQSGQAR
>FUSION-ENST00000674383.1:30835-ENST00000556037.1:72700|513
VCFLQVEIFVACCDSVIQIGAFPK
>ENST00000375254.8|INDEL-93018-G-GGAACCG|1
TGTVQAIVELKNKPARWHK
>FUSION-ENST00000572915.6:83397-ENST00000582752.7:278462|824
AYSCYAKR
>FUSION-ENST00000569658.1:36990-ENST00000489665.1:36452|1713
LSFISEGEIKYFTDK
>FUSION-ENST00000572915.6:83397-ENST00000582752.7:278462|1056
MCLHKVKTSLR
>FUSION-ENST00000674383.1:30835-ENST00000556037.1:72700|669
FICVWLQMTK
>ENST00000619410.4|SNV-190240-T-C|1
EELKPLIPMKFLRPLRVLSQFER
>FUSION-ENST00000569658.1:36990-ENST00000489665.1:36452|1536
AIYDKPTANIILNGQKLEAFPLK
>FUSION-ENST00000569658.1:36990-ENST00000489665.1:36452|2039
KLNKKPTPQN
>ENST00000612503.1|SNV-637-G-T|2
FQAENLDVKINENFAAGMR
>FUSION-ENST00000674383.1:30835-ENST00000556037.1:72700|45
ATPSCKGDR
>ENST00000367249.9|SNV-3593-C-A|1
VTEDPTQCFLLFANQTEKDIILR
>FUSION-ENST00000569658.1:36990-ENST00000489665.1:36452|1418
INSRWIKDLNVRPK
>FUSION-ENST00000569658.1:36990-ENST00000489665.1:36452|2638
GSLLLPR
>ENST00000403305.6|MNV-6209-GGAG-G|2
DALPLQCSPTSSQR
>FUSION-ENST00000569658.1:36990-ENST00000489665.1:36452|3204
GREAARTGDFFFFFSPPSEVR
>FUSION-ENST00000569658.1:36990-ENST00000489665.1:36452|963
KNPKVSR
>FUSION-ENST00000674383.1:30835-ENST00000556037.1:72700|285
DVIFNSSWDKGGIIANAGK
>FUSION-ENST00000569658.1:36990-ENST00000489665.1:36452|695
ITPLHSSPSNR
>FUSION-ENST00000569658.1:36990-ENST00000489665.1:36452|44
PPPQALLFLSPGTRK
>FUSION-ENST00000569658.1:36990-ENST00000489665.1:36452|739
NNLFLFSKDHLNVAGR
>FUSION-ENST00000569658.1:36990-ENST00000489665.1:36452|840
IAVYQEQKMMPEPATDRLCLAFK
>FUSION-ENST00000674383.1:30835-ENST00000556037.1:72700|206
MIVIYSFSLSRTHLSIILVGFDK
>FUSION-ENST00000569658.1:36990-ENST00000489665.1:36452|350
MLTEPSAGYA
>ENST00000505697.6|SNV-129427-A-T|1
SSKTELF
>FUSION-ENST00000674383.1:30835-ENST00000556037.1:72700|1555
AKLVLVSQLCYLLAV
>FUSION-ENST00000572915.6:83397-ENST00000582752.7:278462|1583
ANHILQGSR
>FUSION-ENST00000569658.1:36990-ENST00000489665.1:36452|3236
ALTALCESVSWASFSGL
>FUSION-ENST00000569658.1:36990-ENST00000489665.1:36452|1796
MQEDLPSKWK
>FUSION-ENST00000569658.1:36990-ENST00000489665.1:36452|546
MSTKDLAAIFTGIVSNLCINQGR
>FUSION-ENST00000569658.1:36990-ENST00000489665.1:36452|1462
TTLKFIWNQK
>ENST00000375254.8|INDEL-93018-G-GGAACCG|6
MVRTINLYYNNRTGTVQAIVELK
>FUSION-ENST00000569658.1:36990-ENST00000489665.1:36452|1153
GLLWGRGRGEG
>FUSION-ENST00000674383.1:30835-ENST00000556037.1:72700|1152
MYLFDVSCLPK
>FUSION-ENST00000569658.1:36990-ENST00000489665.1:36452|593
PRWEDPLSPGHLR
>FUSION-ENST00000572915.6:83397-ENST00000582752.7:278462|207
QQCFSPGD
>FUSION-ENST00000572915.6:83397-ENST00000582752.7:278462|693
VDPPAACTHVPGKGAETQHLLMKAA
>FUSION-ENST00000572915.6:83397-ENST00000582752.7:278462|1164
LEKLCNEKSLVSH
>ENST00000563542.5|INDEL-158621-T-TT|2
LDMMIQR
>FUSION-ENST00000674383.1:30835-ENST00000556037.1:72700|1267
ASSGEWVVEQELLQDSGWLGAR
>FUSION-ENST00000569658.1:36990-ENST00000489665.1:36452|143
SKPPPHAHR
>FUSION-ENST00000572915.6:83397-ENST00000582752.7:278462|679
QKGLALSQMR
>FUSION-ENST00000569658.1:36990-ENST00000489665.1:36452|2883
SHCARPLLVRL
>FUSION-ENST00000674383.1:30835-ENST00000556037.1:72700|1386
KEPQPPQSNECEGRV
>FUSION-ENST00000569658.1:36990-ENST00000489665.1:36452|820
MSHSVKK
>FUSION-ENST00000572915.6:83397-ENST00000582752.7:278462|1454
MYISIHILYIYYTYICI
>ENST00000356056.10|INDEL-158498-A-AA|5
SYAPRHCSSSEK
>FUSION-ENST00000396014.8:2681-ENST00000389531.7:748096|2
ENHQCPPRPRR
>FUSION-ENST00000572915.6:83397-ENST00000582752.7:278462|1263
MFLLEKLYSLPR
>FUSION-ENST00000572915.6:83397-ENST00000582752.7:278462|273
QSYLCGVILQWSSVLKTHKSIK
>FUSION-ENST00000562534.5:3100-ENST00000414754.7:1040|48
LCTIASACPQDR
>FUSION-ENST00000569658.1:36990-ENST00000489665.1:36452|2321
PAKDRLE
>ENST00000375254.8|INDEL-93018-G-GGAACCG|4
TINLYYNNRTGTVQAIVELKNKPAR
>FUSION-ENST00000572915.6:83397-ENST00000582752.7:278462|443
TARIKTFVMIHASLMNSK
>FUSION-ENST00000674383.1:30835-ENST00000556037.1:72700|591
EVLSFFNLGIF
>FUSION-ENST00000569658.1:36990-ENST00000489665.1:36452|3231
NGDVFCSALTLGRWWQPRAPTHLAR
>FUSION-ENST00000572915.6:83397-ENST00000582752.7:278462|1537
EPGMTLWICLLAVLLKFHSFI
>FUSION-ENST00000674383.1:30835-ENST00000556037.1:72700|337
MLPSLVK
>FUSION-ENST00000572915.6:83397-ENST00000582752.7:278462|1175
VNGSLCVDK
>FUSION-ENST00000572915.6:83397-ENST00000582752.7:278462|937
SDKLIYCFPK
>FUSION-ENST00000572915.6:83397-ENST00000582752.7:278462|1538
EPGMTLWICLLAVLLK
>ENST00000298139.7|SNV-86537-G-T|2
YMESYYQEIGR
>FUSION-ENST00000674383.1:30835-ENST00000556037.1:72700|394
MTAVEEERKYR
>FUSION-ENST00000572915.6:83397-ENST00000582752.7:278462|766
MYGNTWMSR
>FUSION-ENST00000572915.6:83397-ENST00000582752.7:278462|968
ISIYFSCSHICR
>FUSION-ENST00000572915.6:83397-ENST00000582752.7:278462|126
HITGASVMTEEEG
>FUSION-ENST00000572915.6:83397-ENST00000582752.7:278462|497
IHLFWLDVQRK
>FUSION-ENST00000674383.1:30835-ENST00000556037.1:72700|157
MLFLTAAGIKVVLSLMLERWPQTSI
>FUSION-ENST00000569658.1:36990-ENST00000489665.1:36452|1102
EEHSMLMGR
>ENST00000402136.5|SNV-35255-G-A|5
ISFAKEPHIEQITR
>FUSION-ENST00000569658.1:36990-ENST00000489665.1:36452|2748
GCMCVRKD
>FUSION-ENST00000674383.1:30835-ENST00000556037.1:72700|522
LTSLHLLRFQIM
>ENST00000571613.5|SNV-8533-G-C|5
MSTVHIVPTHLNFQSLDEQK
>FUSION-ENST00000572915.6:83397-ENST00000582752.7:278462|1158
NPLCLIELFP
>FUSION-ENST00000674383.1:30835-ENST00000556037.1:72700|1199
ESCPANHK
>FUSION-ENST00000575975.5:1804-ENST00000624829.4:315808|46
AADVSRNSLQAHDNFLFYR
>FUSION-ENST00000569658.1:36990-ENST00000489665.1:36452|478
YTLQNFKK
>FUSION-ENST00000572915.6:83397-ENST00000582752.7:278462|1774
GYRNESMILGMQLTRVR
>ENST00000258484.11|SNV-126368-G-A|1
LDQTNHSCENSELADLDKLRYR
>FUSION-ENST00000569658.1:36990-ENST00000489665.1:36452|1516
MSELPFTIASK
>FUSION-ENST00000569658.1:36990-ENST00000489665.1:36452|2313
WQIQELNR
>FUSION-ENST00000674383.1:30835-ENST00000556037.1:72700|779
LTCLLAR
>FUSION-ENST00000569658.1:36990-ENST00000489665.1:36452|292
MAVPTFLTEETKA
>FUSION-ENST00000572915.6:83397-ENST00000582752.7:278462|749
GNVGLEPQCR
>FUSION-ENST00000569658.1:36990-ENST00000489665.1:36452|174
TGYAPKVRLAYTF
>FUSION-ENST00000572915.6:83397-ENST00000582752.7:278462|1567
DVASGQDLEI
>FUSION-ENST00000572915.6:83397-ENST00000582752.7:278462|1752
VGSSRNSDRGGNER
>ENST00000424459.7|SNV-72418-G-A|3
KGNTKNLQLSGFPVVGNLPSQPVK
>ENST00000389394.8|SNV-279890-G-T|1
VTDSWYQRCLRTILK
>FUSION-ENST00000569658.1:36990-ENST00000489665.1:36452|907
AHVYICNKPARCAHVP
>FUSION-ENST00000526915.5:759-ENST00000592782.5:9673|117
EIEMDRR
>FUSION-ENST00000572915.6:83397-ENST00000582752.7:278462|1558
EVGIGVSRR
>ENST00000452187.6|SNV-177754-A-T|5
SRRNQCYSD
>FUSION-ENST00000569658.1:36990-ENST00000489665.1:36452|1764
EVKNFEK
>FUSION-ENST00000569658.1:36990-ENST00000489665.1:36452|996
MHTPGVVPR
>FUSION-ENST00000569658.1:36990-ENST00000489665.1:36452|343
DMRGLSPHVST
>FUSION-ENST00000569658.1:36990-ENST00000489665.1:36452|2679
MLPCHALKIKSVLNK
>FUSION-ENST00000569658.1:36990-ENST00000489665.1:36452|3291
GSAAARPVQPPALSER
>FUSION-ENST00000569658.1:36990-ENST00000489665.1:36452|3062
MLQNPLPHTFFCLK
>FUSION-ENST00000569658.1:36990-ENST00000489665.1:36452|3086
AVIAGCLPYAHR
>FUSION-ENST00000674383.1:30835-ENST00000556037.1:72700|555
MSIVFIGASLHRHD
>FUSION-ENST00000572915.6:83397-ENST00000582752.7:278462|1548
QYANLNYK
>FUSION-ENST00000572915.6:83397-ENST00000582752.7:278462|1367
NGSFPAQALFLPAAIHVR
>FUSION-ENST00000569658.1:36990-ENST00000489665.1:36452|221
RKPGLVQETK
>ENST00000282869.11|SNV-27692-A-G|4
RIHTEEKPCK
>FUSION-ENST00000569658.1:36990-ENST00000489665.1:36452|462
GTRPGAPACEVPSR
>FUSION-ENST00000572915.6:83397-ENST00000582752.7:278462|998
NLPQCISVMALFHSFLLK
>FUSION-ENST00000674383.1:30835-ENST00000556037.1:72700|988
MGLILLPRLLSNSWAQVISCLCLPK
>FUSION-ENST00000569658.1:36990-ENST00000489665.1:36452|1256
CSSSLAIREMQIK
>FUSION-ENST00000572915.6:83397-ENST00000582752.7:278462|1643
KLRLFYDLSSFQLILSSDE
>FUSION-ENST00000569658.1:36990-ENST00000489665.1:36452|2633
MPGFVWYVEIK
>ENST00000547824.1|SNV-5808-A-G|1
DIPTRRLYTGHK
>ENST00000293845.8|SNV-1040-C-G|4
LLQMLQKVPNVEGASESPSIWLLEK
>FUSION-ENST00000569658.1:36990-ENST00000489665.1:36452|436
MSSSLHILSPRDLLHLVRTER
>FUSION-ENST00000572915.6:83397-ENST00000582752.7:278462|620
VILHTGEVWAFSVTIIHIVYIVPIR
>FUSION-ENST00000569658.1:36990-ENST00000489665.1:36452|2263
RGTHGAREEPGER
>FUSION-ENST00000569658.1:36990-ENST00000489665.1:36452|3225
MSVTDPQAGAMPK
>ENST00000267163.5|SNV-173009-G-C|2
INQMLCNSDRVLK
>FUSION-ENST00000569658.1:36990-ENST00000489665.1:36452|1826
SAKAKISTLDG
>ENST00000258083.3|SNV-3721-T-C|1
GELSNGFFIQDQIALVER
>FUSION-ENST00000674383.1:30835-ENST00000556037.1:72700|503
DPVIHSF
>FUSION-ENST00000569658.1:36990-ENST00000489665.1:36452|713
WTNCFKKFNFPK
>FUSION-ENST00000569658.1:36990-ENST00000489665.1:36452|96
MAGPACTHHSR
>FUSION-ENST00000674383.1:30835-ENST00000556037.1:72700|713
AKSERLR
>ENST00000297142.4|SNV-1759-G-A|1
QEANTRERNR
>FUSION-ENST00000572915.6:83397-ENST00000582752.7:278462|1639
LFYDLSSFQLILSSDE
>ENST00000225430.9|SNV-3845-G-A|5
NKQILMEHIHK
>FUSION-ENST00000219689.11:633-ENST00000661789.1:13259|1
TSYSSCD
>FUSION-ENST00000572915.6:83397-ENST00000582752.7:278462|140
RMIAYLSHHIAELK
>FUSION-ENST00000572915.6:83397-ENST00000582752.7:278462|575
SNYVTQIIK
>FUSION-ENST00000674383.1:30835-ENST00000556037.1:72700|1247
SCKFNFKMTFTQLGQR
>FUSION-ENST00000569658.1:36990-ENST00000489665.1:36452|89
FPLSSLR
>FUSION-ENST00000569658.1:36990-ENST00000489665.1:36452|381
MTSSYVVWPLKSSNAGLHMKEGVK
>FUSION-ENST00000569658.1:36990-ENST00000489665.1:36452|1290
NHMTISVDAEK
>ENST00000486478.5|SNV-83033-C-T|5
RLIHNYNLIYNLSLSPQKIDQALCR
>FUSION-ENST00000572915.6:83397-ENST00000582752.7:278462|1384
YIKTILALNYLKILL
>FUSION-ENST00000674383.1:30835-ENST00000556037.1:72700|838
VYFFLITSFCFVLR
>FUSION-ENST00000569658.1:36990-ENST00000489665.1:36452|2658
PCFKNKK
>FUSION-ENST00000569658.1:36990-ENST00000489665.1:36452|1891
MSQLDCLLAFYFLGK
>FUSION-ENST00000569658.1:36990-ENST00000489665.1:36452|2755
HLTEKWHYQIWK
>FUSION-ENST00000569658.1:36990-ENST00000489665.1:36452|1926
RCHFPGAVIHLCPRLLWCSK
>ENST00000492193.1|SNV-177754-A-T|3
LKLMLGKNNCLIFK
>FUSION-ENST00000569658.1:36990-ENST00000489665.1:36452|3250
GSTLGLL
>FUSION-ENST00000572915.6:83397-ENST00000582752.7:278462|1491
EVKRMECGS
>FUSION-ENST00000572915.6:83397-ENST00000582752.7:278462|14
KVNQANK
>FUSION-ENST00000569658.1:36990-ENST00000489665.1:36452|2680
LPCHALKIK
>FUSION-ENST00000569658.1:36990-ENST00000489665.1:36452|338
THALCNFFPCSVGGSWSVMER
>ENST00000400959.7|SNV-4070-C-A|2
WAESYEDKCER
>FUSION-ENST00000569658.1:36990-ENST00000489665.1:36452|884
MKKLYYSSVK
>FUSION-ENST00000572915.6:83397-ENST00000582752.7:278462|1873
MILLKYFFNEK
>FUSION-ENST00000572915.6:83397-ENST00000582752.7:278462|452
MSFILSQHLKYITR
>FUSION-ENST00000569658.1:36990-ENST00000489665.1:36452|3007
ARRPSNWSLR
>FUSION-ENST00000569658.1:36990-ENST00000489665.1:36452|3227
APTHLARGR
>FUSION-ENST00000569658.1:36990-ENST00000489665.1:36452|611
AAVYLTIYQSR
>FUSION-ENST00000674383.1:30835-ENST00000556037.1:72700|1000
MVLGTKR
>FUSION-ENST00000572915.6:83397-ENST00000582752.7:278462|1762
QLTRVRR
>FUSION-ENST00000569658.1:36990-ENST00000489665.1:36452|517
EDSTLLFMLPK
>FUSION-ENST00000572915.6:83397-ENST00000582752.7:278462|943
MNVSCFFLEVEKMQK
>FUSION-ENST00000572915.6:83397-ENST00000582752.7:278462|342
HFSCYLVSYYRSVDHDACDG
>FUSION-ENST00000674383.1:30835-ENST00000556037.1:72700|1035
MCHFIYSVF
>FUSION-ENST00000674383.1:30835-ENST00000556037.1:72700|1188
MYNETFF
>FUSION-ENST00000569658.1:36990-ENST00000489665.1:36452|2339
GLTTTHGVCRGQR
>FUSION-ENST00000572915.6:83397-ENST00000582752.7:278462|1344
LVEFAVVKPVDAEGQLYI
>FUSION-ENST00000572915.6:83397-ENST00000582752.7:278462|760
MSRQKLAAGAEPSR
>FUSION-ENST00000674383.1:30835-ENST00000556037.1:72700|810
GIASPYGNCIFNCLRNCHTVF
>FUSION-ENST00000572915.6:83397-ENST00000582752.7:278462|1275
TKMYSWR
>FUSION-ENST00000674383.1:30835-ENST00000556037.1:72700|816
LSLLLFLGCIR
>FUSION-ENST00000569658.1:36990-ENST00000489665.1:36452|2756
MHLTEKWHYQIWK
>FUSION-ENST00000674383.1:30835-ENST00000556037.1:72700|52
KCGVWISAFCIQVAKAVELKPEAIL
>FUSION-ENST00000569658.1:36990-ENST00000489665.1:36452|897
AKCWFFKNVNR
>FUSION-ENST00000569658.1:36990-ENST00000489665.1:36452|118
EENQKLFPKT
>FUSION-ENST00000572915.6:83397-ENST00000582752.7:278462|1519
MNLRFEVVK
>FUSION-ENST00000572915.6:83397-ENST00000582752.7:278462|20
CSRGRETTK
>FUSION-ENST00000575975.5:1804-ENST00000624829.4:315808|26
IQFQTDVIG
>FUSION-ENST00000569658.1:36990-ENST00000489665.1:36452|3029
AFRIFFFFLR
>FUSION-ENST00000572915.6:83397-ENST00000582752.7:278462|1859
CTIFIDLVEKFSIFCYAVEYAI
>ENST00000644225.1|SNV-38830-T-C|12
MFSVWPGRLEGK
>FUSION-ENST00000674383.1:30835-ENST00000556037.1:72700|925
MYIINIFLSLCRQCLLR
>FUSION-ENST00000569658.1:36990-ENST00000489665.1:36452|785
MCVWFHALCHLSR
>FUSION-ENST00000674383.1:30835-ENST00000556037.1:72700|1295
SNHSKHKDESSGISCGVFLK
>FUSION-ENST00000674383.1:30835-ENST00000556037.1:72700|934
YQPPNIFLK
>FUSION-ENST00000572915.6:83397-ENST00000582752.7:278462|1539
CWSLWLDFRPNTSGPR
>FUSION-ENST00000572915.6:83397-ENST00000582752.7:278462|111
LRGKIPAICVLISPPGNSDAL
>FUSION-ENST00000569658.1:36990-ENST00000489665.1:36452|978
LPLQHFGEKSVALHAYIR
>FUSION-ENST00000572915.6:83397-ENST00000582752.7:278462|1615
MTTALCHMLR
>FUSION-ENST00000572915.6:83397-ENST00000582752.7:278462|769
RMYGNTWMSRQK
>FUSION-ENST00000569658.1:36990-ENST00000489665.1:36452|2200
MKLTAWWVYK
>FUSION-ENST00000674383.1:30835-ENST00000556037.1:72700|1580
ASGNLLKLNAK
>ENST00000563542.5|INDEL-158621-T-TT|11
MGNSPSFFSEPWLLSGK
>FUSION-ENST00000674383.1:30835-ENST00000556037.1:72700|1569
WFYCLLGVILSFLSCVCLAF
>FUSION-ENST00000674383.1:30835-ENST00000556037.1:72700|1039
MIIGHTS
>FUSION-ENST00000569658.1:36990-ENST00000489665.1:36452|1554
CNPVYKQNQRQKPHDYLSR
>FUSION-ENST00000674383.1:30835-ENST00000556037.1:72700|470
VSHFVFDLHFSNDQ
>FUSION-ENST00000572915.6:83397-ENST00000582752.7:278462|1626
MILCTNSFLSLTIT
>FUSION-ENST00000572915.6:83397-ENST00000582752.7:278462|690
MRSDGFVR
>FUSION-ENST00000569658.1:36990-ENST00000489665.1:36452|1512
MSELPFTIASKRIK
>FUSION-ENST00000674383.1:30835-ENST00000556037.1:72700|1337
NFCLPHHG
>FUSION-ENST00000569658.1:36990-ENST00000489665.1:36452|1582
ENFRPISLMNIDAKILNK
>FUSION-ENST00000569658.1:36990-ENST00000489665.1:36452|2605
CLCPEPLN
>FUSION-ENST00000569658.1:36990-ENST00000489665.1:36452|482
EHHFCDLVTLS
>FUSION-ENST00000569658.1:36990-ENST00000489665.1:36452|1168
LLQGQKTK
>FUSION-ENST00000572915.6:83397-ENST00000582752.7:278462|1234
MTVLWKPPTQNRTDALQFHLCMVAK
>ENST00000634664.1|SNV-578054-G-T|2
MVLLITLTAMETVVRAAHLSR
>FUSION-ENST00000569658.1:36990-ENST00000489665.1:36452|3096
LISNAWAQATLLPQPPK
>ENST00000461872.6|SNV-242193-C-T|1
GSIWKTWERVNSTFLR
>ENST00000477474.3|SNV-160228-C-T|1
AQLAPHALHPSHPR
>ENST00000525137.1|SNV-17160-A-T|1
LGAASSGAGSPRSSSAPTHPPMGR
>FUSION-ENST00000572915.6:83397-ENST00000582752.7:278462|939
MQKSDKLIYCFPK
>FUSION-ENST00000569658.1:36990-ENST00000489665.1:36452|2417
RTWSYSLEETMNR
>FUSION-ENST00000572915.6:83397-ENST00000582752.7:278462|144
YQLHEAFRPESLL
>FUSION-ENST00000572915.6:83397-ENST00000582752.7:278462|91
ASKWQRGDLNPGR
>ENST00000367466.4|SNV-65202-C-A|2
FTVSSMKVGEK
>FUSION-ENST00000569658.1:36990-ENST00000489665.1:36452|373
GSFGTACCFRPK
>FUSION-ENST00000569658.1:36990-ENST00000489665.1:36452|1105
HSYTPITDK
>FUSION-ENST00000569658.1:36990-ENST00000489665.1:36452|981
MLPLQHFGEK
>ENST00000301607.8|INDEL-18985-G-GCG|1
SGTSTPR
>FUSION-ENST00000572915.6:83397-ENST00000582752.7:278462|324
ARLPLKK
>FUSION-ENST00000572915.6:83397-ENST00000582752.7:278462|564
SYFWFQTFSPFITLYTHPAR
>ENST00000623607.4|SNV-255665-C-A|2
YLTMKMAINTASQSKPK
>FUSION-ENST00000572915.6:83397-ENST00000582752.7:278462|901
AFFDHGNFVSLCLEQDQK
>FUSION-ENST00000572915.6:83397-ENST00000582752.7:278462|1834
GVGKEWVS
>FUSION-ENST00000674383.1:30835-ENST00000556037.1:72700|698
LLLSTSLNR
>FUSION-ENST00000569658.1:36990-ENST00000489665.1:36452|2050
SDFGTMLTSSIIK
>ENST00000491455.5|SNV-49949-G-A|1
GPSTINPLVSCWRSASSARR
>FUSION-ENST00000569658.1:36990-ENST00000489665.1:36452|2422
LVRLSSMR
>FUSION-ENST00000569658.1:36990-ENST00000489665.1:36452|1496
ENYKPLLKEIKEDTNK
>FUSION-ENST00000569658.1:36990-ENST00000489665.1:36452|1443
TAWYWYQNRHIDQWNR
>FUSION-ENST00000569658.1:36990-ENST00000489665.1:36452|2166
QEGRFPR
>FUSION-ENST00000336278.8:73132-ENST00000574181.1:76707|32
HIAWLAEQKHYFPINYK
>FUSION-ENST00000569658.1:36990-ENST00000489665.1:36452|1033
SLPGTEDDAR
>FUSION-ENST00000569658.1:36990-ENST00000489665.1:36452|30
LEQESSLGR
>FUSION-ENST00000674383.1:30835-ENST00000556037.1:72700|1534
ESGVMRSQEIYIYIYISQNVSR
>FUSION-ENST00000572915.6:83397-ENST00000582752.7:278462|1358
MGVSLHK
>FUSION-ENST00000674383.1:30835-ENST00000556037.1:72700|112
WQTSRGENLPCLFLWEELTTQNV
>FUSION-ENST00000564034.6:7772-ENST00000378912.6:8574|4
KWSFIQGR
>FUSION-ENST00000674383.1:30835-ENST00000556037.1:72700|667
KCLLFMK
>FUSION-ENST00000674383.1:30835-ENST00000556037.1:72700|212
FVPLGRINNTKR
>FUSION-ENST00000569658.1:36990-ENST00000489665.1:36452|2645
MSHCARPSSFIFKMGSLLLPR
>ENST00000649586.2|SNV-40677-C-A|3
IAIARAMVR
>FUSION-ENST00000569658.1:36990-ENST00000489665.1:36452|1641
SIQQEELTILNIYANNTGALR
>FUSION-ENST00000375663.8:4143-ENST00000478491.5:16595|35
WYVGELISDAEADVR
>FUSION-ENST00000674383.1:30835-ENST00000556037.1:72700|604
DGVFPPG
>ENST00000525144.7|SNV-440551-C-A|3
KPFQLDLLFVCFFLFSQEMGLQK
>FUSION-ENST00000569658.1:36990-ENST00000489665.1:36452|2614
MKNQFSVGFEYWHYFILSKER
>FUSION-ENST00000569658.1:36990-ENST00000489665.1:36452|296
TETKWLNNMPK
>FUSION-ENST00000572915.6:83397-ENST00000582752.7:278462|2007
MKTNPYGSL
>FUSION-ENST00000572915.6:83397-ENST00000582752.7:278462|1230
TDALQFHLCMVAK
>ENST00000437043.8|SNV-39768-A-T|1
MIISGTTAHFSSMDKLQEVK
>FUSION-ENST00000569658.1:36990-ENST00000489665.1:36452|1914
GGRITRSR
>FUSION-ENST00000572915.6:83397-ENST00000582752.7:278462|1575
DKVHFGLLSK
>FUSION-ENST00000569658.1:36990-ENST00000489665.1:36452|1134
QGNQAGEGNKGYSIR
>FUSION-ENST00000572915.6:83397-ENST00000582752.7:278462|1490
MSIILSFLACGFQDK
>FUSION-ENST00000572915.6:83397-ENST00000582752.7:278462|1075
MVYMILKSCPGR
>FUSION-ENST00000674383.1:30835-ENST00000556037.1:72700|367
EICLGSPIDVLFPPWGTCSPSPH
>FUSION-ENST00000569658.1:36990-ENST00000489665.1:36452|2238
RMAHLTHHSICITTWNAGKLICDSR
>FUSION-ENST00000526915.5:759-ENST00000592782.5:9673|100
MELSLAVPRSR
>FUSION-ENST00000572915.6:83397-ENST00000582752.7:278462|663
VKGISDSDTFFEGNK
>FUSION-ENST00000569658.1:36990-ENST00000489665.1:36452|3199
YEQEGKREGSCK
>FUSION-ENST00000674383.1:30835-ENST00000556037.1:72700|886
TLNNSPG
>FUSION-ENST00000569658.1:36990-ENST00000489665.1:36452|1169
LETIIVSKLLQGQKTK
>FUSION-ENST00000569658.1:36990-ENST00000489665.1:36452|2948
SFEAAMSYDHTTALQPGPQSK
>FUSION-ENST00000674383.1:30835-ENST00000556037.1:72700|288
MDVIFNSSWDK
>FUSION-ENST00000569658.1:36990-ENST00000489665.1:36452|2270
GQARIGF
>FUSION-ENST00000569658.1:36990-ENST00000489665.1:36452|1305
SINVIQYINRTKDK
>FUSION-ENST00000569658.1:36990-ENST00000489665.1:36452|1281
DMNRHFSK
>FUSION-ENST00000569658.1:36990-ENST00000489665.1:36452|954
LVVPATQQGELRWEDHFNPEGR
>ENST00000402545.5|SNV-35255-G-A|2
ISFAKEPHIEQVSPALLPAR
>FUSION-ENST00000674383.1:30835-ENST00000556037.1:72700|1356
LFLGDVRIFHNPCK
>FUSION-ENST00000674383.1:30835-ENST00000556037.1:72700|115
GYRNSLVCSLIS
>FUSION-ENST00000572915.6:83397-ENST00000582752.7:278462|293
GACSRCYSGG
>FUSION-ENST00000674383.1:30835-ENST00000556037.1:72700|1566
MEIKLNSCAVIRLIVFFK
>FUSION-ENST00000572915.6:83397-ENST00000582752.7:278462|1677
STLKGNHNYGLDYLTK
>FUSION-ENST00000569658.1:36990-ENST00000489665.1:36452|2097
CLSSHEQQKG
>FUSION-ENST00000674383.1:30835-ENST00000556037.1:72700|843
LARLDSNS
>FUSION-ENST00000569658.1:36990-ENST00000489665.1:36452|1324
SLSTMIKLGFIPGMQGWFNICK
>FUSION-ENST00000572915.6:83397-ENST00000582752.7:278462|1283
APHQSVSNPK
>FUSION-ENST00000674383.1:30835-ENST00000556037.1:72700|1134
FPPADCTLGIEWRKK
>FUSION-ENST00000336278.8:73132-ENST00000574181.1:76707|24
IANVTRLRAQVSER
>FUSION-ENST00000674383.1:30835-ENST00000556037.1:72700|1508
MSRIMKSDGEWGYEESGDIYIYIY
>FUSION-ENST00000569658.1:36990-ENST00000489665.1:36452|2889
GSGGAGLTILAR
>FUSION-ENST00000569658.1:36990-ENST00000489665.1:36452|959
WRNRNTFTLLVGL
>ENST00000381920.8|SNV-13511-C-A|2
GALLLEDYILFR
>FUSION-ENST00000569658.1:36990-ENST00000489665.1:36452|2863
MLQHTSERKPKGENNLLEPA
>FUSION-ENST00000569658.1:36990-ENST00000489665.1:36452|2111
LRCPHEINR
>FUSION-ENST00000572915.6:83397-ENST00000582752.7:278462|97
HVTKASRG
>FUSION-ENST00000572915.6:83397-ENST00000582752.7:278462|2072
GTYGTAKSR
>ENST00000674083.1|SNV-585380-G-T|1
INGTQITTVEDTPSDIPTPTIR
>FUSION-ENST00000569658.1:36990-ENST00000489665.1:36452|1338
SSIKYWKSKPSSTSK
>FUSION-ENST00000569658.1:36990-ENST00000489665.1:36452|440
MSSSLHILSPR
>FUSION-ENST00000569658.1:36990-ENST00000489665.1:36452|947
LHHCNPV
>FUSION-ENST00000674383.1:30835-ENST00000556037.1:72700|377
GGKKIQEA
>FUSION-ENST00000569658.1:36990-ENST00000489665.1:36452|3150
RWDYRCLPHHAR
>FUSION-ENST00000569658.1:36990-ENST00000489665.1:36452|64
VPAQGAHK
>FUSION-ENST00000569658.1:36990-ENST00000489665.1:36452|2903
WQHAPGCIQTAWVSGR
>FUSION-ENST00000569658.1:36990-ENST00000489665.1:36452|2126
GAGGEGR
>FUSION-ENST00000674383.1:30835-ENST00000556037.1:72700|150
KKWYGSSLFLEFYPSQ
>FUSION-ENST00000569658.1:36990-ENST00000489665.1:36452|152
PRGTGWAR
>FUSION-ENST00000569658.1:36990-ENST00000489665.1:36452|2722
ALVTPRR
>FUSION-ENST00000569658.1:36990-ENST00000489665.1:36452|2882
MHQLLKSQNEVSSLLIK
>FUSION-ENST00000569658.1:36990-ENST00000489665.1:36452|3317
LMSGVYFK
>FUSION-ENST00000569658.1:36990-ENST00000489665.1:36452|3388
LIVRVGRGEK
>FUSION-ENST00000572915.6:83397-ENST00000582752.7:278462|684
MCLEKAQKLNTCS
>FUSION-ENST00000569658.1:36990-ENST00000489665.1:36452|3160
INKCYQPQFFFFLR
>FUSION-ENST00000572915.6:83397-ENST00000582752.7:278462|1593
KLITMAAR
>ENST00000289672.6|SNV-43931-A-G|2
MSSVVSEPRVIRVQK
>FUSION-ENST00000569658.1:36990-ENST00000489665.1:36452|43
KLPGQARPGPLH
>FUSION-ENST00000674383.1:30835-ENST00000556037.1:72700|905
FEALSLYSQV
>ENST00000299767.10|SNV-13759-T-A|6
IMKAQAYQTGKDNSTNYYASQK
>FUSION-ENST00000564034.6:7772-ENST00000378912.6:8574|5
KKWSFIQGR
>FUSION-ENST00000572915.6:83397-ENST00000582752.7:278462|814
FERDDLGHLVEVGSKAYK
>FUSION-ENST00000674383.1:30835-ENST00000556037.1:72700|329
TYLSFTQD
>ENST00000473560.1|SNV-2267-T-A|2
SSYLWCCLQTEMKISCGR
>FUSION-ENST00000674383.1:30835-ENST00000556037.1:72700|250
FNLILGSNSLPLLFK
>ENST00000289672.6|SNV-43931-A-G|1
VIRVQKK
>ENST00000401392.5|SNV-177754-A-T|3
WIPELSPEEINVIQIK
>ENST00000644671.1|SNV-38830-T-C|1
LAGTTGREGGFSAFLKMAR
>FUSION-ENST00000569658.1:36990-ENST00000489665.1:36452|2661
CLGVYAAMPCFKNKK
>FUSION-ENST00000569658.1:36990-ENST00000489665.1:36452|191
SPLSGLHGWQR
>FUSION-ENST00000572915.6:83397-ENST00000582752.7:278462|1941
WWCVPVITSTWEAEAGDSLEPGRRR
>FUSION-ENST00000572915.6:83397-ENST00000582752.7:278462|1004
FKSNIADESIGINSVFFPHR
>FUSION-ENST00000572915.6:83397-ENST00000582752.7:278462|1549
VSLPIGRQYANLNYKSYLK
>FUSION-ENST00000674383.1:30835-ENST00000556037.1:72700|1371
MVPCRLRAVE
>FUSION-ENST00000569658.1:36990-ENST00000489665.1:36452|1581
ENFRPISLMNIDAKILNKILEK
>FUSION-ENST00000569658.1:36990-ENST00000489665.1:36452|636
LLGSSHPPKVLGLQV
>ENST00000645722.2|SNV-161705-G-T|1
FCFDVEAVDRPGVITMQALSE
>FUSION-ENST00000569658.1:36990-ENST00000489665.1:36452|1413
MKAEIKMFFETNENK
>FUSION-ENST00000569658.1:36990-ENST00000489665.1:36452|3217
EGKGPRAWQSSLLCSNSR
>FUSION-ENST00000674383.1:30835-ENST00000556037.1:72700|179
EDFAPNHIKLQCA
>FUSION-ENST00000569658.1:36990-ENST00000489665.1:36452|1568
KLIHHDQVGLHPWDARLVQHMQINK
>FUSION-ENST00000572915.6:83397-ENST00000582752.7:278462|220
MSFFKNK
>FUSION-ENST00000569658.1:36990-ENST00000489665.1:36452|2258
NHRPQSSPHMNR
>ENST00000644225.1|SNV-38830-T-C|8
LEGKVDSVLLISLK
>FUSION-ENST00000569658.1:36990-ENST00000489665.1:36452|1688
TLCRILSRK
>FUSION-ENST00000572915.6:83397-ENST00000582752.7:278462|204
MYYMVIALAWQGKEGR
>FUSION-ENST00000569658.1:36990-ENST00000489665.1:36452|115
NFFLKPDAIQDD
>ENST00000356056.10|INDEL-158498-A-AA|3
HCSSSEK
>FUSION-ENST00000569658.1:36990-ENST00000489665.1:36452|335
ISCDWATFS
>FUSION-ENST00000569658.1:36990-ENST00000489665.1:36452|345
AAVISLKPDICATQTPKDG
>FUSION-ENST00000569658.1:36990-ENST00000489665.1:36452|935
DETRNHHCQQTIARTK
>FUSION-ENST00000674383.1:30835-ENST00000556037.1:72700|20
MERYMFLVKLEAF
>FUSION-ENST00000569658.1:36990-ENST00000489665.1:36452|1999
LPEFPCGSPTCSVMVFGDGDFGR
>FUSION-ENST00000569658.1:36990-ENST00000489665.1:36452|2697
LWWRPEHESSGHTTPRTGRCPCFL
>FUSION-ENST00000569658.1:36990-ENST00000489665.1:36452|828
KKYWSPLLILR
>ENST00000566668.1|SNV-45849-G-T|5
CAFLMASLNNHSGKVLGSSALP
>FUSION-ENST00000572915.6:83397-ENST00000582752.7:278462|999
FYYSNKNLPQCISVMALFHSFLLK
>FUSION-ENST00000572915.6:83397-ENST00000582752.7:278462|567
AHFPPSLLD
>FUSION-ENST00000674383.1:30835-ENST00000556037.1:72700|1059
QKSLSETPCR
>FUSION-ENST00000569658.1:36990-ENST00000489665.1:36452|164
GDNHGRLTEPPCTALRK
>FUSION-ENST00000572915.6:83397-ENST00000582752.7:278462|459
SIKGASKPK
>FUSION-ENST00000674383.1:30835-ENST00000556037.1:72700|1585
MHIKASGNLLK
>FUSION-ENST00000569658.1:36990-ENST00000489665.1:36452|1616
IDHLIVGSK
>FUSION-ENST00000569658.1:36990-ENST00000489665.1:36452|2839
MAMACGRQNHATPASPRR
>FUSION-ENST00000569658.1:36990-ENST00000489665.1:36452|2113
MWQKLRCPHEINR
>FUSION-ENST00000674383.1:30835-ENST00000556037.1:72700|1029
MKGLYFIR
>FUSION-ENST00000674383.1:30835-ENST00000556037.1:72700|848
DITGNTDGKEVEDK
>FUSION-ENST00000572915.6:83397-ENST00000582752.7:278462|1199
DGCWSWKGRR
>ENST00000548462.5|SNV-13759-T-A|7
MKAQAYQTGKDNSTNYYASQK
>FUSION-ENST00000569658.1:36990-ENST00000489665.1:36452|241
MAEDEAPVHVPSSVSILNGPVI
>FUSION-ENST00000572915.6:83397-ENST00000582752.7:278462|393
SRGSDSGIRLF
>FUSION-ENST00000575975.5:1804-ENST00000624829.4:315808|36
YSQRHLPK
>FUSION-ENST00000674383.1:30835-ENST00000556037.1:72700|97
TAVCLVRGLMVYMEMLQVGT
>FUSION-ENST00000674383.1:30835-ENST00000556037.1:72700|1005
SITHTTDDVISNLPWSRPIFLNK
>ENST00000356056.10|INDEL-158621-T-TT|2
KHSQKNWT
>FUSION-ENST00000569658.1:36990-ENST00000489665.1:36452|329
KSWNGQHRPPELSLPHLPNS
>FUSION-ENST00000674383.1:30835-ENST00000556037.1:72700|1459
QKYFRFQFAVHSLFHYDMV
>FUSION-ENST00000674383.1:30835-ENST00000556037.1:72700|1395
MSHWAWGIQCFYK
>FUSION-ENST00000572915.6:83397-ENST00000582752.7:278462|1127
KFTHSRS
>FUSION-ENST00000572915.6:83397-ENST00000582752.7:278462|114
LHGYLNQR
>FUSION-ENST00000569658.1:36990-ENST00000489665.1:36452|2976
MHPGASR
>FUSION-ENST00000569658.1:36990-ENST00000489665.1:36452|1320
IRAELKEIETQK
>FUSION-ENST00000569658.1:36990-ENST00000489665.1:36452|1330
RQEITKIR
>FUSION-ENST00000569658.1:36990-ENST00000489665.1:36452|2100
MCLSSHEQQK
>ENST00000355527.8|SNV-17160-A-T|1
TVGRCLIWGRKPK
>FUSION-ENST00000569658.1:36990-ENST00000489665.1:36452|2410
MNRMDVIPSKHWNHFWR
[truncated: 218,060 more chars]
