# Supplementary material for: Identification of non-canonical peptides with moPepGen
Source: Nat Biotechnol. 2025 Jun 16;44(4):568–73. doi: 10.1038/s41587-025-02701-0 (PMC12680078; doi:10.1038/s41587-025-02701-0)
Supplement: Supplementary file 4 — Supplementary Data: Cancer cell line variant peptide database. Custom peptide database FASTA file for each of the 376 cell lines from the Cancer Cell Line Encyclopedia with proteomics characterization or used in the reference channel. Variant peptide FASTA files were produced by moPepGen as the result of cell-line-specific publicly available mutations and fusions. [file 41587_2025_2701_MOESM4_ESM.zip › ACH-000563.fasta]

>FUSION-ENST00000565380.5:34184-ENST00000559620.1:8949|1
YGNGSLP
>FUSION-ENST00000466801.5:5622-ENST00000322723.9:22077|2
LHQPKERK
>ENST00000406432.5|SNV-5472-G-A|2
EVSSHAQRITR
>ENST00000462326.5|SNV-75316-A-G|2
SYEGCCGSRCCVR
>FUSION-ENST00000399781.5:60288-ENST00000263253.9:37298|254
MDSSSEDD
>ENST00000262209.5|SNV-52491-C-A|2
DLTFLMEKQHELIK
>ENST00000368517.7|SNV-11932-C-T|4
QETLRIFR
>FUSION-ENST00000305699.15:58081-ENST00000378277.8:8515|259
MWQTILECSRSR
>FUSION-ENST00000305699.15:58081-ENST00000378277.8:8515|105
MDFHQSWDDAGV
>ENST00000612742.4|SNV-95555-A-G|1
KKGPMETGLFPGSNATFR
>FUSION-ENST00000305699.15:58081-ENST00000378277.8:8515|143
VLCTADLFVCLRQGLTLLAR
>ENST00000377918.8|MNV-93066-TG-T|1
TSESTLFSLPTLNLI
>FUSION-ENST00000305699.15:58081-ENST00000378277.8:8515|147
LHQVTAAWKLC
>ENST00000532000.5|SNV-13956-C-A|2
LHQNCSEK
>ENST00000569210.6|INDEL-568-C-CA|1
CSLGTTRHS
>ENST00000439072.1|SNV-1871-G-A|2
MLHSCGGYHSH
>ENST00000558592.1|SNV-2410-A-G|2
ARCTVKAAGILFIFLTNMFCGL
>ENST00000413272.7|SNV-23479-G-C|2
DVALVVTNMDKLHLPEYLR
>ENST00000648852.1|MNV-233391-TCGTGGGTGGG-T|2
ETGLLCPMLPSHRSESGVLR
>FUSION-ENST00000671102.1:34404-ENST00000526958.5:35731|7
VVAQGEGREDPGR
>ENST00000498802.1|SNV-29216-G-A|8
MYVPGYTANGNIQMNTPR
>FUSION-ENST00000305699.15:58081-ENST00000378277.8:8515|230
MTRQEQR
>ENST00000320585.11|MNV-12487-AAGA-A|1
EDNDEIKIGTSCKNGGCSK
>ENST00000486831.5|SNV-34894-T-C|15
TLLPMSNYLQAR
>ENST00000648852.1|MNV-233391-TCGTGGGTGGG-T|6
NCISRPPSCTRQEPEK
>ENST00000389484.8|SNV-1068805-A-T|5
VERCDMDGLNR
>ENST00000406955.5|SNV-18655-T-G|3
ANGSAGEGQPR
>FUSION-ENST00000305699.15:58081-ENST00000378277.8:8515|26
TEWLEARVQHRAK
>ENST00000374736.8|SNV-97173-G-C|1
VLTGTQKK
>ENST00000327300.12|SNV-24069-C-A|4
GATVTRGVPPQPTVRGAPAPR
>ENST00000245503.10|SNV-25865-C-A|5
LETDISKMQGEMEDILQEAR
>FUSION-ENST00000404067.5:3543-ENST00000263246.8:102992|1
AGAAVGFLLRHPG
>ENST00000404767.8|SNV-27966-A-G|1
GPELISLVELILAEAETR
>ENST00000549311.7|SNV-13525-G-A|1
QCFIRVVWSLHAPAHQQSSPGQGK
>ENST00000374144.8|SNV-27247-C-G|1
VLQDPQSGEYFVFDLALQVKIK
>ENST00000354552.7|SNV-264731-A-C|6
STTALHQENNKIKELSQDVER
>FUSION-ENST00000263805.8:34184-ENST00000559620.1:8949|13
ISMKTDQPLAR
>FUSION-ENST00000611640.4:175790-ENST00000269703.8:15168|3
AKFISSVTSHIYQELALKQGPECK
>FUSION-ENST00000305699.15:58081-ENST00000378277.8:8515|173
GKHRGHK
>ENST00000671466.1|SNV-1428-G-A|2
PIGSKERPTFFEIFKTHCNK
>ENST00000511560.1|SNV-5263-C-T|5
QIYRAPGSSNMQMSARIFW
>FUSION-ENST00000399781.5:60288-ENST00000263253.9:37298|402
SHHARPVIFCTFNRDK
>FUSION-ENST00000466801.5:5622-ENST00000322723.9:22077|13
MMRMTMTMRK
>ENST00000527266.1|SNV-22591-A-T|2
QCCRAGPTPSSPTTS
>ENST00000243052.8|SNV-19732-G-T|3
SILHAVQAGIFVER
>FUSION-ENST00000404067.5:3543-ENST00000263246.8:102992|11
HVDASFFLGKVCFLATGGKYVPR
>ENST00000486831.5|SNV-34894-T-C|20
DPSSYVKLSAGKK
>ENST00000265342.12|SNV-295916-G-A|6
ITVIHSKDCFLKGDTCTMAGYTR
>ENST00000507142.6|SNV-104369-C-G|4
QQIKAKLGGEK
>ENST00000487017.5|SNV-28715-G-T|2
GEQGRPVPAGPR
>ENST00000311371.9|SNV-20112-A-G|1
GSAEVILAPTSGAFGPHQQDLR
>ENST00000529935.5|SNV-11408-T-C|6
KFDLLKYIQFQTTALSVR
>ENST00000326783.4|MNV-2077-CA-C|3
CHQENSKIATQR
>FUSION-ENST00000399781.5:60288-ENST00000263253.9:37298|302
MDALQLAQTTK
>ENST00000264474.4|SNV-12358-A-G|7
VKPQLEEKTNETYGKLEAVR
>ENST00000407315.6|SNV-3406-C-T|3
GAAGWSPSSSGNLMAKPESR
>ENST00000322446.3|SNV-17038-G-A|5
ELKWGPVLTNETQR
>ENST00000372042.6|SNV-3659-G-A|2
IGGMKYIFSLLFFLLLEGGK
>ENST00000487037.1|SNV-1121-G-T|2
MPAHSPGSLPPPHPSLG
>FUSION-ENST00000399781.5:60288-ENST00000263253.9:37298|250
TYQCLRANK
>FUSION-ENST00000399781.5:60288-ENST00000263253.9:37298|274
PRLVSNSWTQTICTPQPPKMLGLQA
>ENST00000243052.8|SNV-19732-G-T|6
AEEKPKFRSILHAVQAGIFVER
>ENST00000342836.8|INDEL-47465-G-GCC|MNV-47467-GAC-G|5
HPKYNSRTLDNDIMLIK
>ENST00000262367.10|SNV-151824-A-G|1
VPSVQPPRSISPSALQDLLRTLK
>ENST00000262715.10|SNV-28857-A-G|3
RISGLKSYLSR
>FUSION-ENST00000399781.5:60288-ENST00000263253.9:37298|363
MIKIINYVHNSCSSLVEKK
>FUSION-ENST00000305699.15:58081-ENST00000378277.8:8515|21
LGTPCPVQMRKPSGGTR
>ENST00000404767.8|SNV-27966-A-G|3
EELVLRVR
>ENST00000481073.5|SNV-54688-C-T|3
SQIWAYRYFLHSYK
>FUSION-ENST00000305699.15:58081-ENST00000378277.8:8515|226
QEQRLVWSR
>ENST00000578865.5|SNV-39676-G-A|1
AQNLIRHFFHGRAR
>ENST00000394945.6|SNV-485925-G-A|2
CKPCPVAQSAMVCGSDSHSYTSK
>ENST00000558338.1|SNV-153103-G-C|1
NALAAKTGSTFCLGRSYWYQK
>ENST00000560192.5|SNV-8027-C-A|3
TGRIITGQAITLTGPSTRA
>FUSION-ENST00000305699.15:58081-ENST00000378277.8:8515|12
LGLGALHR
>ENST00000252252.4|SNV-2083-A-G|4
NKYEGEINKR
>ENST00000313511.8|SNV-3357-A-G|1
TIGTGLVTNTLAMTEEEKDIKWG
>FUSION-ENST00000305699.15:58081-ENST00000378277.8:8515|2
CFHSRSGPGHPDR
>ENST00000368366.5|SNV-3919-C-G|5
MAPWTAQCR
>ENST00000372042.6|SNV-3659-G-A|1
IGGMKYIFSLLFFLLLEGGKTEQVK
>ENST00000244364.10|SNV-320140-G-T|1
VISPTGNEAMVPSVFFTVPPPNK
>ENST00000294543.10|SNV-52690-G-A|1
EEESEMTEASRKK
>ENST00000407879.1|SNV-2795-G-A|3
CAHCPYASAHLDNLK
>ENST00000529935.5|SNV-11408-T-C|3
YIQFQTTALSVR
>FUSION-ENST00000305699.15:58081-ENST00000378277.8:8515|18
RKPSGGTR
>FUSION-ENST00000305699.15:58081-ENST00000378277.8:8515|232
SDASLDLGAPR
>ENST00000370563.3|SNV-28264-T-C|2
AYNLQAK
>ENST00000263187.4|SNV-102812-C-T|1
EITTQIMRQILQNQRSTPEMER
>ENST00000535926.2|SNV-3253-C-T|1
LASRFEVLR
>ENST00000350763.9|MNV-33889-GCCCACCCACG-G|12
RPPSSRSWSLVWSTLSVYLPSWR
>ENST00000511115.5|SNV-3699-C-T|1
DTVSQLLSMFHQGQYQPRPSFRGNK
>FUSION-ENST00000396437.3:1928-ENST00000263246.8:102992|2
CVSSPQVVCLQILSVR
>FUSION-ENST00000399781.5:60288-ENST00000263253.9:37298|282
MTAFSGFKFYFIFI
>FUSION-ENST00000305699.15:58081-ENST00000378277.8:8515|49
VPYLLLGHYK
>FUSION-ENST00000399781.5:60288-ENST00000263253.9:37298|424
QWHDLGSLQPPTLR
>ENST00000411458.5|MNV-14358-CA-C|7
CYVVKAQLGPRWPWK
>ENST00000368236.7|SNV-6784-A-G|1
RRPMESGICTIV
>ENST00000272793.10|SNV-48473-A-G|5
MGGAMRSVLTQVLTNQRNYK
>ENST00000524976.5|SNV-10560-C-T|4
KVALQDLQMNSK
>FUSION-ENST00000399781.5:60288-ENST00000263253.9:37298|229
AHCASSR
>ENST00000514403.1|SNV-86175-G-A|2
MDINTLAAV
>ENST00000354619.10|SNV-28498-C-G|1
RPCPFWAEDGQCSIK
>FUSION-ENST00000404067.5:1928-ENST00000263246.8:102992|4
HVDASFFLGKVCFLATGGLSTDFER
>ENST00000464060.5|SNV-545259-G-T|2
EKCLAWTITFLL
>ENST00000552943.5|SNV-7218-C-T|2
TVPSASGTWPLCSSYTTSHHQR
>ENST00000340781.8|SNV-20107-G-A|1
IITYCSPLYFANSEIFKQKVIAK
>ENST00000524976.5|SNV-10560-C-T|5
MKVALQDLQMNSK
>ENST00000271588.9|SNV-311466-T-C|1
SALKIEDAQVQDTGR
>ENST00000462326.5|SNV-75316-A-G|1
SYEGCCGSRCCVRALSIQR
>ENST00000295878.8|SNV-78397-A-T|1
HEIAAVHSDRRILWITLR
>ENST00000514923.4|SNV-321327-G-T|3
DFPGRYPAIYRSLGILPPLR
>ENST00000389484.8|SNV-1068805-A-T|6
LFFTDYGNVAKVERCDMDGLNR
>FUSION-ENST00000305699.15:58081-ENST00000378277.8:8515|251
MAAVRELYTCVQALATHR
>ENST00000531612.5|SNV-29336-C-T|1
TEGLEEDDKENDK
>ENST00000431676.6|SNV-13766-A-G|3
EKILAQILADSGIDTSDVKYPVK
>ENST00000245503.10|SNV-25865-C-A|7
KLETDISKMQGEMEDILQEAR
>ENST00000511560.1|SNV-5263-C-T|3
MQMSARIFW
>FUSION-ENST00000399781.5:60288-ENST00000263253.9:37298|308
PCIAFVLWNK
>ENST00000451199.5|INDEL-41928-T-TTT|2
KSSQMFILWL
>FUSION-ENST00000399781.5:60288-ENST00000263253.9:37298|409
MIHLSRPPR
>ENST00000642130.1|SNV-8225-G-T|3
CGSSHSIR
>ENST00000466387.5|SNV-559211-A-G|1
GGSKKAHVLAASVEQATQNFLEK
>ENST00000477653.2|MNV-47467-GAC-G|3
PRSSATLNTTGTLDNDIMLIKLSSP
>FUSION-ENST00000479389.1:17126-ENST00000380455.9:38766|6
TSTLSGLMRWNVDAASDVFDENVLR
>ENST00000486831.5|SNV-34894-T-C|2
TLCGARCSPSLCTMWPLSGSI
>ENST00000321870.3|SNV-1172-C-G|2
LNINGRER
>FUSION-ENST00000305699.15:58081-ENST00000378277.8:8515|1
SGPGHPDR
>FUSION-ENST00000671102.1:34404-ENST00000526958.5:35731|3
SDPGLRGVDPGR
>ENST00000477653.2|MNV-47467-GAC-G|4
PRSSATLNTTGTLDNDIMLIK
>ENST00000502461.1|SNV-38756-G-A|2
MIHPAFQLYYLKQEHFWEPK
>FUSION-ENST00000466801.5:5622-ENST00000322723.9:22077|14
MMRMTMTMR
>ENST00000560451.5|SNV-8027-C-A|2
EDHYWTGYYTYRPFYK
>FUSION-ENST00000399781.5:60288-ENST00000263253.9:37298|383
LACSGMIWAHCNLR
>ENST00000558338.1|SNV-153103-G-C|13
NHTPWDILTYKQSGSPEEMLLLPR
>FUSION-ENST00000305699.15:58081-ENST00000378277.8:8515|162
VQVVPSPLCRR
>ENST00000532000.5|SNV-13956-C-A|4
KPISIVKSRLHQNCSEK
>ENST00000382978.5|SNV-86630-G-T|1
IMIDDHNVPTLHEMVVFTKEVN
>ENST00000393540.7|SNV-12974-G-T|2
SSLVNELKESQLEIIQLK
>ENST00000356348.6|SNV-35098-G-T|5
LTTTRNAVWALSNLFR
>ENST00000296452.5|SNV-96263-G-A|1
ASETSPLKQKGPQGLGQPSGPLPAK
>ENST00000397501.5|MNV-128928-GC-G|18
TSSNPAAEKRPSSCGRLK
>ENST00000486831.5|SNV-34894-T-C|6
RHIQVRPVPTTR
>ENST00000339994.4|SNV-2241-G-C|3
YSVDYSKFANTVK
>ENST00000584754.1|SNV-55737-G-A|6
VQTVDTEIAKHCAYNLPGVALTLGR
>FUSION-ENST00000305699.15:58081-ENST00000378277.8:8515|9
MMSSPMCFHSR
>ENST00000569210.6|INDEL-568-C-CA|7
RIPSSERNK
>FUSION-ENST00000305699.15:58081-ENST00000378277.8:8515|29
AWSHRTEWLEARVQHR
>ENST00000360028.4|SNV-544-T-G|3
GREGGARGPAGLQGFEGELR
>ENST00000551746.5|SNV-39411-A-G|2
SPTKTRCPVK
>FUSION-ENST00000305699.15:58081-ENST00000378277.8:8515|210
MEYPGGYMGLRVPATPRLR
>ENST00000307050.5|SNV-386529-G-T|2
GVGPRGDAWK
>ENST00000294053.9|SNV-141153-G-A|2
ITVENSDKQLLK
>ENST00000394277.7|SNV-19732-G-T|4
HGPGQRPPSRGEAQVPKHFAR
>ENST00000548855.5|SNV-19732-G-T|2
RSPSSEAFCTLCR
>FUSION-ENST00000399781.5:60288-ENST00000263253.9:37298|353
LGDRVRPFKK
>ENST00000394945.6|SNV-485925-G-A|1
CKPCPVAQSAMVCGSDSHSYTSKCK
>ENST00000551162.1|SNV-875919-T-C|7
MDLWNYSLVPHILEAVR
>ENST00000229769.3|SNV-3622-C-T|5
ALGELLRRDLGVGTSMEGAFPLSER
>ENST00000437901.6|SNV-29336-C-T|1
TEDESLVENNDNIDETEGLEEDDK
>ENST00000558338.1|SNV-153103-G-C|14
MNHTPWDILTYKQSGSPEEMLLLPR
>FUSION-ENST00000305699.15:58081-ENST00000378277.8:8515|275
RHVPVITATWEAEQEHCLSLGGR
>FUSION-ENST00000305699.15:58081-ENST00000378277.8:8515|142
QGLTLLAR
>FUSION-ENST00000305699.15:58081-ENST00000378277.8:8515|270
FRHFILNLMFGLPVNL
>ENST00000368366.5|SNV-3919-C-G|9
ASRTMAPWTAQCR
>ENST00000650142.1|SNV-30866-G-C|8
MGSKCCKR
>ENST00000399408.6|SNV-188904-C-T|1
ILVLDEATAAVDLETDDLIQFTIR
>ENST00000606888.3|SNV-3934-C-A|2
RYSASPLTLPQAGSAPSPR
>FUSION-ENST00000476371.1:62-ENST00000263525.6:336839|2-SNV-357502-G-T|2
LQPPLSQYSVQALLPGSR
>ENST00000485819.1|SNV-480-A-C|2
MPSTMGGHTATSHAMGLSLDPGG
>ENST00000326035.6|SNV-85244-G-A|5
ISTEGKLSEPESKLIFSQIVSAMK
>ENST00000327300.12|SNV-24069-C-A|2
GVPPQPTVRGAPAPR
>ENST00000626028.1|SNV-8752-G-C|2
WLHSIRISSHLQITNLQQHVS
>ENST00000245503.10|SNV-25865-C-A|3
MQGEMEDILQEAR
>ENST00000558592.1|SNV-2410-A-G|8
GLAARCCVLEGLVVQSRR
>FUSION-ENST00000305699.15:58081-ENST00000378277.8:8515|127
MISAHCK
>ENST00000546307.5|MNV-12775-GG-G|20
CCWASASLRR
>ENST00000497341.5|SNV-20466-T-C|4
FGFSSCTLQVEQYQPETAQCLR
>ENST00000368102.5|SNV-32329-G-T|1
ALPSPDCPVLRTTGEQMQKLLLK
>ENST00000513312.3|SNV-6277-C-T|3
ELASRTWHLASVLDKLMITQSR
>ENST00000220849.10|SNV-199141-A-T|6
QMQSTRDGRLLFDYLADK
>FUSION-ENST00000305699.15:58081-ENST00000378277.8:8515|84
VHRTVREIK
>ENST00000540921.5|SNV-48419-G-A|4
VKVNSGK
>ENST00000375857.6|SNV-423712-C-T|3
GMLLSKTTVQPSPSCTTQEG
>ENST00000370563.3|SNV-28264-T-C|1
AYNLQAKANPETLTITVTSR
>ENST00000398675.8|SNV-25832-A-G|2
IFAEDQLHHSFK
>ENST00000487459.5|SNV-182979-C-T|4
MDLSMKPNIDETPMSWCTSK
>ENST00000522965.1|SNV-268-G-A|5
MNGETICSALPTIPYHK
>FUSION-ENST00000305699.15:58081-ENST00000378277.8:8515|154
SPLRGSCVEMCCGIFFLF
>FUSION-ENST00000399781.5:60288-ENST00000263253.9:37298|338
VKPCLYKNTK
>ENST00000296741.7|SNV-104353-C-A|3
DRGPVVSLWQAPGKHSEIYNK
>ENST00000548363.1|SNV-2439-A-T|1
MCPGLCL
>FUSION-ENST00000305699.15:58081-ENST00000378277.8:8515|11
LGLGALHRVGTECHWA
>ENST00000404938.6|SNV-28077-G-T|1
QTKSIRK
>ENST00000551162.1|SNV-875919-T-C|4
DLWNYSLVPHILEAVREGLQMYGK
>ENST00000478001.1|SNV-34992-A-G|5
RTDDLLELTEDMGKEISNAL
>ENST00000537798.5|SNV-29336-C-T|4
EEQMKEGEETEGLEEDDK
>ENST00000649906.1|SNV-3817-G-T|1
YLCVLLIVAGVSLFMYKPKK
>ENST00000265342.12|SNV-295916-G-A|3
GDTCTMAGYTR
>FUSION-ENST00000404067.5:3543-ENST00000263246.8:102992|7
YVPRLLLPTPSQGK
>ENST00000533823.1|SNV-10560-C-T|1
DGAALLLSHIF
>FUSION-ENST00000305699.15:58081-ENST00000378277.8:8515|176
VWSLGWR
>ENST00000487459.5|SNV-182979-C-T|2
MDLSMKPNIDETPMSWCTSKEG
>FUSION-ENST00000399781.5:60288-ENST00000263253.9:37298|355
PLYSRLGDRVRPFK
>ENST00000540921.5|SNV-48419-G-A|2
VNSGKLK
>ENST00000466166.1|SNV-266-C-T|3
AFEDLGPR
>ENST00000569210.6|INDEL-568-C-CA|2
CSLGTTR
>FUSION-ENST00000399781.5:60288-ENST00000263253.9:37298|348
LVLSFIFLFFSFFF
>ENST00000341594.9|SNV-188261-G-A|2
TVEEIRNGVTK
>ENST00000645770.1|SNV-274951-G-A|4
KSQGQNRPLYLTRR
>FUSION-ENST00000263635.8:97332-ENST00000628904.2:174789|149
EAGLRSSYASQHSQLGQDLR
>ENST00000567684.2|SNV-5145-T-C|2
MDLTKPGDTSRVLEFTK
>ENST00000471020.1|SNV-19799-G-T|1
CVSAHTPHMVDS
>FUSION-ENST00000399781.5:60288-ENST00000263253.9:37298|421
FKQFSSLSLLNSWDYR
>ENST00000548855.5|SNV-19732-G-T|1
SPSSEAFCTLCR
>FUSION-ENST00000263805.8:34184-ENST00000559620.1:8949|8
VIQHLWVLSFNK
>FUSION-ENST00000399781.5:60288-ENST00000263253.9:37298|329
KCTNNPET
>ENST00000555112.1|SNV-136207-G-T|2
MWLNHLEDLTSTSFGGQNRGR
>FUSION-ENST00000399781.5:60288-ENST00000263253.9:37298|364
IKIINYVHNSCSSLVEK
>ENST00000381042.9|SNV-6015-G-T|2
DDLIKVLLASSFVPIYAGLK
>FUSION-ENST00000479296.1:67356-ENST00000263253.9:37298|2
PAAGISGTLCIFSTNHFTLEELYK
>ENST00000377918.8|MNV-93066-TG-T|2
TFLHLEKTSESTLFSLPTLNLI
>FUSION-ENST00000305699.15:58081-ENST00000378277.8:8515|171
GECGHCR
>ENST00000374736.8|SNV-141855-A-G|1
SRFGDGYTIVVR
>FUSION-ENST00000479389.1:17126-ENST00000380455.9:38766|4
WNVDAASDVFDENVLRVK
>ENST00000334270.3|INDEL-5037-A-AA|2
KEKVQSPGI
>FUSION-ENST00000399781.5:60288-ENST00000263253.9:37298|328
CTNNPET
>ENST00000245503.10|SNV-25865-C-A|6
LETDISK
>FUSION-ENST00000305699.15:58081-ENST00000378277.8:8515|206
MGLRVPATPRLR
>ENST00000536409.1|SNV-7309-G-A|1
AVTRPITWQLEYPGQAPEAEKDK
>ENST00000478001.1|SNV-34992-A-G|3
TDDLLELTEDMGKEISNAL
>FUSION-ENST00000305699.15:58081-ENST00000378277.8:8515|192
LHLDPGIRFWMKPMEVIGKGK
>ENST00000400368.1|MNV-954-GTG-G|4
SSSSVSLLCHPVQVHLLR
>ENST00000473989.8|INDEL-53004-C-CA|8
TRFYSDYTFFK
>ENST00000484654.1|SNV-4992-C-T|2
GPEGVSPSQAHLHKPRADLQLPSR
>ENST00000647989.1|SNV-644641-G-A|6
VIGLMMTACDLCSVTKLWPITK
>ENST00000264677.8|SNV-13505-G-C|1
IPMMKPLLRTK
>ENST00000642130.1|SNV-8225-G-T|4
VLGRCGSSHSIRVATVIR
>ENST00000394810.3|SNV-7957-G-A|3
LHGGAKQRKPLQVSK
>ENST00000549311.7|SNV-13525-G-A|2
MQCFIRVVWSLHAPAHQQSSPGQGK
>FUSION-ENST00000305699.15:58081-ENST00000378277.8:8515|258
WQTILECSRSR
>ENST00000397909.7|SNV-875919-T-C|1
VWFMDLWNYSLVPHILEAVR
>FUSION-ENST00000399781.5:60288-ENST00000263253.9:37298|342
TPANMVKPCLYKNTKK
>ENST00000647989.1|SNV-644641-G-A|1
LWPITKLTANDIYAEFWAEGDEMKK
>ENST00000448404.5|SNV-8752-G-C|3
WLHSIRISSHLQITNLQQHVSVIKS
>FUSION-ENST00000399781.5:60288-ENST00000263253.9:37298|303
QQSICELCSHLHLSRRQALYK
>ENST00000368799.2|SNV-20090-C-A|5
NHRGSVQEK
>ENST00000294168.8|SNV-10560-C-T|1
VALQDLQMNSK
>FUSION-ENST00000305699.15:58081-ENST00000378277.8:8515|94
CCVASSYPVGCHPEWPLIRGRWGHK
>FUSION-ENST00000305699.15:58081-ENST00000378277.8:8515|28
TEWLEAR
>ENST00000411458.5|SNV-18022-G-A|1
GTSVCQTAAMGGAMVLLYASR
>FUSION-ENST00000399781.5:60288-ENST00000263253.9:37298|431
WWWWWCFEMQFR
>ENST00000322446.3|SNV-17038-G-A|4
ELKWGPVLTNETQRK
>FUSION-ENST00000545763.5:92273-ENST00000556166.2:318005|3
KLEYRLYLNHVFSTILER
>FUSION-ENST00000399781.5:60288-ENST00000263253.9:37298|233
LLSHGTLCIFSTNHFTLEELYK
>ENST00000342310.7|SNV-107205-G-T|1
QLQNGDEFVLKEGQLLCKGDYEK
>ENST00000569210.6|INDEL-568-C-CA|6
IPSSERNK
>FUSION-ENST00000399781.5:60288-ENST00000263253.9:37298|336
VKPCLYKNTKK
>ENST00000220616.9|SNV-163020-C-T|4
VSLAADRGGADVASIHLLMAR
>FUSION-ENST00000305699.15:58081-ENST00000378277.8:8515|285
MLFQILNGKC
>FUSION-ENST00000399781.5:60288-ENST00000263253.9:37298|346
TPANMVKPCLYK
>ENST00000360028.4|SNV-544-T-G|4
GREGGAR
>ENST00000512980.5|SNV-86175-G-A|3
SIITIMDINTLAAVSFQR
>ENST00000407879.1|SNV-2795-G-A|1
CAHCPYASAHLDNLKRHQR
>ENST00000368799.2|SNV-20090-C-A|2
GSVQEKSRHGSR
>FUSION-ENST00000305699.15:58081-ENST00000378277.8:8515|80
TVREIKYR
>FUSION-ENST00000305699.15:58081-ENST00000378277.8:8515|198
EPRGPLGLR
>FUSION-ENST00000305699.15:58081-ENST00000378277.8:8515|217
MCCSGHRSREPR
>ENST00000546307.5|MNV-12775-GG-G|5
TTWTPWTSSLR
>ENST00000496261.6|SNV-77398-G-C|1
NWEDVHKEFQSLSVFIDSIPKK
>ENST00000558338.1|SNV-153103-G-C|5
GHPHIQTEWVTRRNALAAK
>ENST00000431877.7|SNV-30598-G-T|1
SEVEEVHGKLPSMPAAEEMHK
>ENST00000481073.5|SNV-54688-C-T|1
SQIWAYRYFLHSYKMLHK
>ENST00000510271.1|MNV-324497-GG-G|5
MFTWNQGKLGWTSK
>ENST00000397501.5|MNV-128928-GC-G|30
SWSPQPSR
>ENST00000460036.1|INDEL-232957-C-CA|5
PHPDQGDDPTSSGSCYPRHACLQKK
>FUSION-ENST00000305699.15:58081-ENST00000378277.8:8515|235
QGRVRGNDQAGAEAGVEQVVQTLR
>ENST00000393217.7|SNV-91605-C-A|5
RQTHFSTRLHTAETEGLPNSSIK
>ENST00000328600.3|SNV-4789-G-T|1
YFISYFTDEKQADRAFDIVQK
>ENST00000489135.5|SNV-52690-G-A|3
MTEASRK
>ENST00000560192.5|SNV-8027-C-A|6
MRTGRIITGQAITLTGPSTR
>ENST00000262304.9|SNV-33313-T-A|1
DPAGSYHLNLSSHYR
>ENST00000439072.1|SNV-1871-G-A|1
LHSCGGYHSH
>ENST00000552527.5|SNV-60360-G-T|4
KIPHNILFKLTNMVHLR
>FUSION-ENST00000399781.5:60288-ENST00000263253.9:37298|294
QMTAKSWEWVQAACFPGS
>ENST00000361915.8|SNV-60420-G-A|1
FNCSTWMDKMGESDRAR
>ENST00000264463.8|SNV-133476-C-A|2
FPQNTIHIR
>ENST00000531265.1|SNV-10560-C-T|6
MKVALQDLQMNSKIGALL
>ENST00000389420.8|SNV-175935-C-G|6
NHIRKDGEYYLNIK
>ENST00000315939.11|MNV-74584-ATGTGACAACATCTTTATCACCGGCC-A|4
DLKLLAQSR
>ENST00000567684.2|SNV-5145-T-C|3
DLTKPGDTSR
>ENST00000368799.2|SNV-20090-C-A|4
NHRGSVQEKSR
>ENST00000371822.9|SNV-90717-A-G|2
ECLCCFQHVDFVTAIAFHPR
>ENST00000508095.1|SNV-38756-G-A|1
IHPAFQLYYLKQEHFW
>FUSION-ENST00000305699.15:58081-ENST00000378277.8:8515|119
MGLFPGYGEPLATK
>ENST00000444387.7|SNV-5825-C-A|2
GEGEVLLMAHALR
>ENST00000277165.11|SNV-109554-G-T|1
GPFPLQVVSVGVPARGRPR
>ENST00000382483.4|SNV-102990-G-A|1
TLGLGPLSFTLK
>FUSION-ENST00000399781.5:60288-ENST00000263253.9:37298|238
EDCLAHLGEKVSQELK
>FUSION-ENST00000305699.15:58081-ENST00000378277.8:8515|30
AWSHRTEWLEAR
>ENST00000353782.9|SNV-72160-T-G|2
SALGMALFR
>ENST00000486831.5|SNV-34894-T-C|17
SAKTLLPMSNYLQAR
>FUSION-ENST00000399781.5:60288-ENST00000263253.9:37298|437
YIQLYSHFILHLTLQHK
>ENST00000562505.1|SNV-2118-C-T|1
ALTSQEGRWALRGGLLLQVGLSLLR
>ENST00000569714.6|INDEL-568-C-CA|4
KVHPPVASQTK
>ENST00000311923.1|SNV-358-G-A|2
HDNIVRMVAASTR
>FUSION-ENST00000305699.15:58081-ENST00000378277.8:8515|73
SITSATLEESPEPR
>ENST00000498802.1|SNV-29216-G-A|2
MNTPRKSVGR
>ENST00000397501.5|MNV-128928-GC-G|17
RPSSCGR
>ENST00000552427.1|SNV-36936-C-A|4
ARPSKKWQKPTDTWVQS
>ENST00000345541.6|SNV-83834-C-T|4
FKDGLQIMQRSR
>FUSION-ENST00000399781.5:60288-ENST00000263253.9:37298|239
MEDCLAHLGEKVSQELK
>ENST00000648852.1|MNV-233391-TCGTGGGTGGG-T|11
MMVDVWSPGTRNCISRPPSCTR
>ENST00000466166.1|SNV-266-C-T|1
AFEDLGPRSFGRG
>ENST00000549311.7|SNV-13525-G-A|3
PHAVLHQSCLVPPRPCTPAVQSRAR
>FUSION-ENST00000305699.15:58081-ENST00000378277.8:8515|91
WGHKGHS
>ENST00000300289.10|INDEL-19111-C-CA|2
FEDKTVAYTEQKNDQWQN
>ENST00000436810.6|INDEL-47109-C-CG|1
EPEPEARGR
>FUSION-ENST00000399781.5:60288-ENST00000263253.9:37298|330
MKCTNNPET
>FUSION-ENST00000305699.15:58081-ENST00000378277.8:8515|204
HMQHCRLHLDPGIR
>ENST00000650142.1|SNV-30866-G-C|5
RGPDEDAVER
>FUSION-ENST00000399781.5:60288-ENST00000263253.9:37298|374
FLVSREK
>ENST00000489135.5|SNV-52690-G-A|10
MFLESLKEIKEEESEMTEASR
>ENST00000262367.10|SNV-151824-A-G|2
VPSVQPPRSISPSALQDLLR
>ENST00000343063.8|SNV-31007-C-T|2
KLCHLLCFEVFEHLGTHGWEAVR
>ENST00000330168.9|SNV-4668-G-T|1
YLPVYYSEK
>FUSION-ENST00000305699.15:58081-ENST00000378277.8:8515|237
MSPGDNRQGRVR
>ENST00000389484.8|SNV-1430623-C-G|1
SIHLSDETNLNSPIRPYENPGYFK
>ENST00000307050.5|SNV-386529-G-T|5
TTPSPTDKAAGASPAEKGVGPR
>ENST00000389919.8|SNV-43605-G-T|1
SYCSGTERSIHL
>ENST00000569714.6|INDEL-568-C-CA|1
VHPPVASQTKDLSVL
>FUSION-ENST00000305699.15:58081-ENST00000378277.8:8515|149
LHQVTAAWK
>FUSION-ENST00000305699.15:58081-ENST00000378277.8:8515|13
KPSGGTRLGLGALHRVGTECHWA
>FUSION-ENST00000404067.5:1928-ENST00000263246.8:102992|1
VCFLATGGLSTDFERSKLTPD
>ENST00000532000.5|SNV-13956-C-A|1
IKPINDTHSLNDTMWCSWAPFDK
>ENST00000397501.5|MNV-128928-GC-G|9
SRWWRTTSGSGR
>FUSION-ENST00000399781.5:60288-ENST00000263253.9:37298|324
IKFLILFMYILVTALLHSKMGK
>ENST00000615648.2|SNV-12308-G-A|2
HGYFDEEMNR
>ENST00000368366.5|SNV-3919-C-G|6
TMAPWTAQCRCTLPIAPLLMR
>FUSION-ENST00000399781.5:60288-ENST00000263253.9:37298|301
DALQLAQTTK
>ENST00000407315.6|SNV-3406-C-T|1
GAAGWSPSSSGNLMAKPESRRLK
>ENST00000477653.2|INDEL-47465-G-GCC|2
PRSSATLNTTAGHSGQ
>ENST00000397501.5|MNV-128928-GC-G|5
TTSGSGRR
>ENST00000569375.5|SNV-3197-G-A|4
EKVEEEEETEREEAAEWAEWAR
>ENST00000370563.3|SNV-28264-T-C|3
VGTRAYNLQAKANPETLTITVTSR
>FUSION-ENST00000305699.15:58081-ENST00000378277.8:8515|88
MPIIQTCHCRVHR
>ENST00000498802.1|SNV-29216-G-A|6
MYVPGYTANGNIQMNTPRK
>ENST00000545466.1|SNV-2452-T-C|2
MFHKGFLAYYQAVGE
>ENST00000552943.5|SNV-7218-C-T|1
TVPSASGTWPLCSSYTTSHHQRTPR
>ENST00000560855.5|SNV-53871-G-A|1
SQNQIEYCEKSTLRDTIDQGLYR
>ENST00000343063.8|SNV-31007-C-T|1
LCHLLCFEVFEHLGTHGWEAVR
>FUSION-ENST00000305699.15:58081-ENST00000378277.8:8515|64
LVLNFWAQMILLPRPPKALGLQV
>FUSION-ENST00000305699.15:58081-ENST00000378277.8:8515|4
SSPMCFHSRSGPGHPDR
>ENST00000546307.5|MNV-12775-GG-G|12
GWRRPSGRSCSAHR
>ENST00000569375.5|SNV-3197-G-A|5
EKVEEEEETER
>ENST00000278616.8|SNV-103719-A-C|1
QLDASCAANNPSLKLTYTECLR
>FUSION-ENST00000611640.4:175790-ENST00000269703.8:15168|4
AKFISSVTSHIYQELALK
>ENST00000476059.2|SNV-15323-A-G|5
MIRKPDTLRAGGDPGER
>FUSION-ENST00000305699.15:58081-ENST00000378277.8:8515|6
MSSPMCFHSRSGPGHPDR
>FUSION-ENST00000479389.1:17126-ENST00000380455.9:38766|1
LPRIQVCVI
>FUSION-ENST00000565380.5:34184-ENST00000559620.1:8949|2
GRYGNGSLP
>ENST00000342310.7|SNV-107205-G-T|3
QLQNGDEFVLK
>ENST00000395297.6|SNV-344142-G-T|2
DKEDNCMVNINLSFR
>ENST00000345136.7|SNV-51038-C-T|5
REEAAVDVQQQK
>ENST00000477653.2|MNV-47467-GAC-G|6
MRPRSSATLNTTGTLDNDIMLIK
>ENST00000407879.1|SNV-2795-G-A|5
THSGEKPFRCAHCPYASAHLDNLK
>FUSION-ENST00000399781.5:60288-ENST00000263253.9:37298|358
MPLYSRLGDR
>FUSION-ENST00000399781.5:60288-ENST00000263253.9:37298|265
HAPPRPALIFCIFSR
>FUSION-ENST00000305699.15:58081-ENST00000378277.8:8515|43
AQSSDLHAKEDMESLEPQN
>ENST00000413465.6|SNV-12450-G-T|2
VRAMAIYKQSQHMT
>ENST00000339994.4|SNV-2241-G-C|1
FANTVKVPTPLCTAR
>ENST00000648852.1|MNV-233391-TCGTGGGTGGG-T|7
NCISRPPSCTR
>ENST00000518820.1|SNV-71401-C-T|2
MLVIIYVSVWRYICSER
>ENST00000354552.7|SNV-264731-A-C|2
ELSQDVERLK
>ENST00000264515.11|SNV-21828-C-T|4
EILTCGRDGELEPMQKLQDLVNR
>ENST00000322446.3|SNV-17038-G-A|1
WGPVLTNETQRKSAANF
>ENST00000552527.5|SNV-60360-G-T|5
KIPHNILFK
>ENST00000327300.12|SNV-24069-C-A|5
GATVTRGVPPQPTVR
>ENST00000356348.6|INDEL-35097-T-TCT|1
TLLQTLVRFHLA
>ENST00000400556.7|SNV-55737-G-A|1
HCAYNLPGVALTLGRQNWHCLR
>ENST00000464060.5|SNV-545259-G-T|3
LCLAQPDLPEKEKCLAWTITFLL
>ENST00000447445.1|SNV-5124-G-A|2
AATGECTATVGKK
>ENST00000513312.3|SNV-6277-C-T|4
ELASRTWHLASVLDK
>ENST00000546307.5|MNV-12775-GG-G|10
RPSGRSCSAHRAR
>ENST00000514421.1|SNV-23946-C-T|6
MEVSHHISRR
>ENST00000278616.8|SNV-103719-A-C|3
QMIKQLDASCAANNPSLK
>ENST00000473989.8|INDEL-53004-C-CA|2
SYCWSHRASTK
>ENST00000455250.1|INDEL-19111-C-CA|35
KMTSGKIK
>ENST00000551162.1|SNV-875919-T-C|2
MVHGSLELFFSTSYSGGSER
>ENST00000341594.9|SNV-188261-G-A|4
RTVEEIR
>ENST00000546307.5|MNV-12775-GG-G|15
SCRRGWR
>ENST00000473989.8|INDEL-53004-C-CA|7
TRFYSDYTFFKSYCWSHR
>FUSION-ENST00000305699.15:58081-ENST00000378277.8:8515|42
EDMESLEPQN
>FUSION-ENST00000305699.15:58081-ENST00000378277.8:8515|257
MWQTILECSRSREYR
>ENST00000220849.10|SNV-199141-A-T|5
DGRLLFDYLADK
>FUSION-ENST00000399781.5:60288-ENST00000263253.9:37298|400
MFSRVIHVVACISTSLLFTVK
>ENST00000311034.7|SNV-2131-A-T|1
DLALLDISESVLIFLGFERSELLCK
>FUSION-ENST00000305699.15:58081-ENST00000378277.8:8515|34
MLRRTWR
>FUSION-ENST00000305699.15:58081-ENST00000378277.8:8515|138
IHRVHSLDAGCFTIPFWWACE
>FUSION-ENST00000355028.4:67356-ENST00000263253.9:37298|2
EPLHKALQMLLSQ
>ENST00000382496.10|SNV-321327-G-T|1
YPAIYRSLGILPPLRTAQYNSK
>FUSION-ENST00000399781.5:60288-ENST00000263253.9:37298|360
IINYVHNSCSSLVEKK
>ENST00000569375.5|SNV-3197-G-A|6
EVLREKVEEEEETER
>ENST00000328257.13|SNV-67958-A-G|2
SIVEGIIEEEEEDEEGSESVSKR
>ENST00000473483.1|SNV-35133-C-A|4
MSRCTTRCSHAPQSTVPGTR
>ENST00000397501.5|MNV-128928-GC-G|19
TSSNPAAEKRPSSCGR
>ENST00000320585.11|MNV-12487-AAGA-A|4
KEDNDEIKIGTSCK
>ENST00000350763.9|MNV-33889-GCCCACCCACG-G|10
SWSLVWSTLSVYLPSWR
>FUSION-ENST00000399781.5:60288-ENST00000263253.9:37298|337
MVKPCLYKNTKK
>ENST00000339772.9|SNV-42774-C-T|1
GVVFINGQNLGCYWNIGPQK
>ENST00000477653.2|INDEL-47465-G-GCC|6
MSSSSMRPRSSATLNTTAGHSGQ
>ENST00000460413.1|SNV-5641-G-A|4
MECGLEPRLTPPPTPGGHPTQ
>ENST00000229769.3|SNV-3622-C-T|1
DLGVGTSMEGAFPLSERCQR
>ENST00000485934.1|SNV-2921-G-A|2
WSCRPSTWRVSRMLK
>FUSION-ENST00000305699.15:58081-ENST00000378277.8:8515|167
TRCCLRQNTC
>ENST00000328600.3|SNV-4789-G-T|6
HVHILGFSEEERARYFISYFTDEK
>FUSION-ENST00000305699.15:58081-ENST00000378277.8:8515|179
EVIGKGK
>ENST00000486831.5|SNV-34894-T-C|8
MSNYLQARRHIQVRPVPTTR
>FUSION-ENST00000305699.15:58081-ENST00000378277.8:8515|218
CCSGHRSR
>ENST00000486831.5|SNV-34894-T-C|5
RHIQVRPVPTTRTLCGAR
>FUSION-ENST00000399781.5:60288-ENST00000263253.9:37298|310
LSSLLKQQSICELCSHLHLSRR
>FUSION-ENST00000399781.5:60288-ENST00000263253.9:37298|246
CHHTQLIL
>ENST00000524792.5|SNV-103719-A-C|4
MIKQLDASCAANNPSLKLTYTECLR
>ENST00000546307.5|MNV-12775-GG-G|9
SCSAHRAR
>ENST00000548241.1|SNV-13993-T-A|5
GKADLTVLEENK
>ENST00000441285.2|SNV-4286-C-T|5
QEFMILPVGAESFWDAMR
>FUSION-ENST00000305699.15:58081-ENST00000378277.8:8515|60
ILLPRPPKALGLQV
>FUSION-ENST00000433917.5:2131-ENST00000670255.1:27633|3
LFLILGTCTLFFAFETNYIILGK
>ENST00000369704.8|SNV-100657-G-C|4
NKDTAPMDNTFLMVKPNGPGFTR
>ENST00000400368.1|MNV-954-GTG-G|1
WGRLFVL
>FUSION-ENST00000305699.15:58081-ENST00000378277.8:8515|140
MGSPFVAQADVR
>FUSION-ENST00000263805.8:34184-ENST00000559620.1:8949|4
SVTPSPR
>ENST00000394277.7|SNV-19732-G-T|3
GEAQVPKHFAR
>FUSION-ENST00000305699.15:58081-ENST00000378277.8:8515|78
EIKYRTFQK
>ENST00000474242.1|SNV-2786-G-C|6
LQKRGPDEDAVER
>FUSION-ENST00000305699.15:58081-ENST00000378277.8:8515|137
MHSRLTAASLSR
>ENST00000412253.1|MNV-12775-GG-G|24
AIRCCWASASLR
>ENST00000522965.1|SNV-268-G-A|4
NGETICSALPTIPYHK
>FUSION-ENST00000399781.5:60288-ENST00000263253.9:37298|249
MTYQCLRANKD
>FUSION-ENST00000305699.15:58081-ENST00000378277.8:8515|244
SGLKVGMSPGDNRQGR
>ENST00000578865.5|SNV-39676-G-A|6
TSPGRSVKEK
>FUSION-ENST00000305699.15:58081-ENST00000378277.8:8515|252
RADVARIR
>ENST00000326793.11|SNV-140939-A-T|2
EKFLKGESALQR
>FUSION-ENST00000305699.15:58081-ENST00000378277.8:8515|144
MVLCTADLFVCLRQGLTLLAR
>ENST00000476689.5|SNV-31895-T-C|3
SCPLTETLR
>ENST00000540394.5|SNV-2452-T-C|1
FHKGFLAYYQAVDLDECASRSK
>ENST00000455250.1|INDEL-19111-C-CA|3
GEKFVMQEEFSRD
>ENST00000636198.1|SNV-127613-G-T|2
SCPSAALCR
>ENST00000332539.5|SNV-3001-G-T|1
LVAAVVAAFALFWGPYHVFSLLEAR
>ENST00000540394.5|SNV-2452-T-C|4
MFHKGFLAYYQAVDLDECASR
>FUSION-ENST00000305699.15:58081-ENST00000378277.8:8515|271
MFRHFILNLMFGLPVNL
>FUSION-ENST00000671102.1:34404-ENST00000526958.5:35731|8
RPEYTDPKVVAQGEGREDPGR
>FUSION-ENST00000399781.5:60288-ENST00000263253.9:37298|392
YFCCCCCFLRHR
>ENST00000374227.7|SNV-13877-G-C|2
THTGEKPYECNECQK
>ENST00000451664.1|SNV-5797-G-A|2
RCSTHCQTAAR
>ENST00000404816.7|SNV-328930-G-T|2
CEYFDSGYRMTQR
>ENST00000473483.1|SNV-35133-C-A|3
SRCTTRCSHAPQSTVPGTR
>ENST00000455250.1|INDEL-19111-C-CA|36
LWHIQSKKMTSGK
>FUSION-ENST00000399781.5:60288-ENST00000263253.9:37298|384
LALLHRLACSGMIWAHCNLRL
>ENST00000345136.7|SNV-51038-C-T|3
EEAAVDVQQQK
>ENST00000648852.1|MNV-233391-TCGTGGGTGGG-T|4
QEPEKETGLLCPMLPSHRSESGVLR
>ENST00000350763.9|MNV-33889-GCCCACCCACG-G|3
AFLSAPGWPRTYLHLK
>FUSION-ENST00000399781.5:60288-ENST00000263253.9:37298|423
MQWHDLGSLQPPTLRFK
>FUSION-ENST00000305699.15:58081-ENST00000378277.8:8515|260
WQTILECSR
>ENST00000514998.1|SNV-295916-G-A|3
AGYTRLK
>ENST00000337248.9|MNV-55898-AA-A|2
KTLFPKTPS
>ENST00000393217.7|SNV-91605-C-A|1
LHTAETEGLPNSSIKNQTILKK
>ENST00000502461.1|SNV-38756-G-A|1
IHPAFQLYYLKQEHFWEPK
>ENST00000389420.8|SNV-175935-C-G|1
DGEYYLNIKGRIIK
>ENST00000350763.9|MNV-33889-GCCCACCCACG-G|1
TYLHLKA
>ENST00000368236.7|SNV-6784-A-G|3
ESLSRSRR
>FUSION-ENST00000399781.5:60288-ENST00000263253.9:37298|377
MWSFVTGIFYLA
>ENST00000473989.8|INDEL-53004-C-CA|9
KTRFYSDYTFFK
>ENST00000315939.11|MNV-74584-ATGTGACAACATCTTTATCACCGGCC-A|3
DLKLLAQSRLETSVWQP
>ENST00000350763.9|MNV-33889-GCCCACCCACG-G|19
VTEYLVVYTR
>ENST00000436874.6|SNV-39411-A-G|5
CTTEGQQKPPTRVLPKQGVLLK
>ENST00000478396.1|SNV-50529-C-G|4
MMGNTNEPSTGVRFINLAR
>ENST00000486046.5|SNV-10542-C-G|1
ALQRLNEEGR
>ENST00000640256.1|SNV-572957-T-C|2
AYRHSWMLVLFVIFNSLQVPPDWER
>ENST00000397501.5|MNV-128928-GC-G|22
RTSSNPAAEK
>ENST00000514923.4|SNV-321327-G-T|5
DFPGRYPAIYR
>ENST00000264677.8|SNV-13505-G-C|5
KNGSTVKIPMMKPLLR
>FUSION-ENST00000399781.5:60288-ENST00000263253.9:37298|259
MCSNIKVESSF
>ENST00000256339.8|SNV-244718-G-A|1
SPLHSPFRSPFKNFGHPGGR
>ENST00000478396.1|SNV-50529-C-G|6
MMGNTNEPSTGVR
>ENST00000360028.4|SNV-544-T-G|2
EGGARGPAGLQGFEGELR
>FUSION-ENST00000305699.15:58081-ENST00000378277.8:8515|276
MRHVPVITATWEAEQEHCLSLGGR
>ENST00000360104.7|SNV-272585-G-T|1
VEFYDNNPFSESFQERERK
>ENST00000320585.11|MNV-12487-AAGA-A|6
LSSGNEENKKEDNDEIK
>FUSION-ENST00000399781.5:60288-ENST00000263253.9:37298|287
VKCLQQVMTAFSGFKFYFIFI
>ENST00000397501.5|MNV-128928-GC-G|1
SPWTPWFI
>ENST00000461347.5|MNV-20420-AAGA-A|4
SEDEDDSSGEEVVIPQKKGK
>ENST00000496261.6|SNV-77398-G-C|4
KNWEDVHKEFQSLSVFIDSIPK
>ENST00000649121.1|MNV-233391-TCGTGGGTGGG-T|1
LHPQAPSGLRTICCSV
>FUSION-ENST00000305699.15:58081-ENST00000378277.8:8515|227
MSPRADD
>FUSION-ENST00000305699.15:58081-ENST00000378277.8:8515|169
YGVSWWVYGPQGACHT
>FUSION-ENST00000399781.5:60288-ENST00000263253.9:37298|276
MPRLVSNSWTQTICTPQPPK
>FUSION-ENST00000479389.1:17126-ENST00000380455.9:38766|11
WADALER
>ENST00000529681.5|SNV-24413-C-G|2
TTESPPSPGTTTPGHSR
>FUSION-ENST00000399781.5:60288-ENST00000263253.9:37298|414
YPPPRPANFCF
>FUSION-ENST00000399781.5:60288-ENST00000263253.9:37298|333
LARHGGAHL
>ENST00000552031.5|SNV-39411-A-G|3
EWAIKQGVLLKVAETIK
>ENST00000296499.6|SNV-21258-A-T|3
EGTRMITNDVKALLDTQNLLR
>FUSION-ENST00000399781.5:60288-ENST00000263253.9:37298|436
MYIQLYSHFILHLTLQHKL
>FUSION-ENST00000404067.5:1928-ENST00000263246.8:102992|3
VCFLATGGLSTDFER
>ENST00000394277.7|SNV-19732-G-T|1
HFARCAGWDLR
>ENST00000565329.1|SNV-72160-T-G|4
MCLGTEREVR
>FUSION-ENST00000466801.5:5622-ENST00000322723.9:22077|1
KLQKLFL
>FUSION-ENST00000305699.15:58081-ENST00000378277.8:8515|187
FWMKPMEVIGKGKHR
>ENST00000281821.7|SNV-117590-G-T|1
TAAGYGDFSEPLEVTTNTLPSR
>ENST00000373930.4|SNV-341-G-A|2
ATAPTAQTPR
>ENST00000374806.2|MNV-418-CATTTCCAACGGGGAGCTCTTCCAGGTGCT-C|2
QNHHHPGQGWR
>ENST00000382496.10|SNV-321327-G-T|2
YPAIYRSLGILPPLR
>ENST00000397501.5|MNV-128928-GC-G|27
KPTSWLQSCSSR
>ENST00000263187.4|SNV-102812-C-T|2
EITTQIMRQILQNQR
>ENST00000394488.2|SNV-21258-A-T|2
ITNDVKVR
>ENST00000368102.5|SNV-32329-G-T|4
RALPSPDCPVLRTTGEQMQK
>ENST00000569210.6|INDEL-568-C-CA|4
NKCSLGTTR
>ENST00000567684.2|SNV-5145-T-C|5
LLQMDLTKPGDTSRVLEFTK
>FUSION-ENST00000399781.5:60288-ENST00000263253.9:37298|401
SHHARPVIFCTFNRDKVSPCCSGWS
>ENST00000514998.1|SNV-295916-G-A|2
MAGYTRLKNVLLALQTR
>ENST00000605286.5|SNV-7641-G-T|5
VRFSTAQTHFLEQLGWLR
>FUSION-ENST00000399781.5:60288-ENST00000263253.9:37298|365
MIKIINYVHNSCSSLVEK
>FUSION-ENST00000399781.5:60288-ENST00000263253.9:37298|397
VIHVVACISTSLLFTVK
>ENST00000487459.5|SNV-182979-C-T|3
DLSMKPNIDETPMSWCTSK
>ENST00000311371.9|SNV-20112-A-G|4
TEEPERLLEDCRLGAEPASNGLVR
>ENST00000471020.1|SNV-19799-G-T|3
RTGPRCVSAHTPHMVDS
>FUSION-ENST00000399781.5:60288-ENST00000263253.9:37298|237
MEDCLAHLGEKVSQELKEPLHK
>FUSION-ENST00000263805.8:34184-ENST00000559620.1:8949|16
EQSRSQKK
>ENST00000477653.2|MNV-47467-GAC-G|1
SSATLNTTGTLDNDIMLIKLSSP
>ENST00000554335.6|SNV-136207-G-T|2
SALAMWLNHLEDLTSTSFGGQNR
>ENST00000389484.8|SNV-1068805-A-T|4
VERCDMDGLNRTR
>ENST00000411458.5|MNV-14358-CA-C|3
AEHPGLR
>ENST00000477645.1|SNV-298-C-A|3
KLLSCIALSLALVTNSAPTSSSTKK
>FUSION-ENST00000305699.15:58081-ENST00000378277.8:8515|99
VPFLSTH
>FUSION-ENST00000305699.15:58081-ENST00000378277.8:8515|107
MSTFSLSPRLQGAVTETCRLR
>ENST00000381249.4|SNV-153-G-A|2
MAVATAAAVLAALGGTLWLAARR
>FUSION-ENST00000305699.15:58081-ENST00000378277.8:8515|265
LHGFPHCLK
>ENST00000636068.1|MNV-27176-AG-A|2
SAQKLKPVLENG
>ENST00000296591.10|MNV-324497-GG-G|2
TLNMDMFTWNQGKLGWTSKAK
>FUSION-ENST00000305699.15:58081-ENST00000378277.8:8515|102
LQGAVTETCRLR
>ENST00000404767.8|SNV-27966-A-G|4
REELVLRVR
>FUSION-ENST00000399781.5:60288-ENST00000263253.9:37298|447
MLMEVPQLYLTG
>FUSION-ENST00000305699.15:58081-ENST00000378277.8:8515|174
VWSLGWRSGRGECGHCR
>ENST00000278616.8|SNV-103719-A-C|2
QLDASCAANNPSLK
>FUSION-ENST00000305699.15:58081-ENST00000378277.8:8515|159
MRSCCIR
>ENST00000368301.6|SNV-52636-G-C|2
QSPERNSNLVGAAHEELQQSR
>ENST00000477653.2|INDEL-47465-G-GCC|3
RPRSSATLNTTAGHSGQ
>ENST00000394488.2|SNV-21258-A-T|7
EGTRMITNDVK
>ENST00000647989.1|SNV-644641-G-A|4
MTACDLCSVTKLWPITK
>ENST00000245503.10|SNV-25865-C-A|2
MQGEMEDILQEARNAEEK
>ENST00000220849.10|SNV-199141-A-T|3
LLFDYLADK
>ENST00000350763.9|MNV-33889-GCCCACCCACG-G|9
SWSLVWSTLSVYLPSWRTR
>ENST00000520701.5|SNV-50938-G-T|1
TVLVCLTFILAILIPR
>FUSION-ENST00000399781.5:60288-ENST00000263253.9:37298|398
DKVSPCCSGWS
>ENST00000523372.2|SNV-67987-C-T|2
YLTPVFSQKMTVWILLLLSLYPGR
>FUSION-ENST00000479389.1:17126-ENST00000380455.9:38766|9
WADALERRCSQ
>FUSION-ENST00000479296.1:67356-ENST00000263253.9:37298|3
MPAAGISGTLCIFSTNHFTLEELYK
>ENST00000327300.12|SNV-24069-C-A|1
GVPPQPTVRGAPAPRAR
>ENST00000382483.4|SNV-102990-G-A|3
GLRNLSAFSERTLGLGPLSFTLK
>FUSION-ENST00000399781.5:60288-ENST00000263253.9:37298|352
VRPFKKNEMYK
>ENST00000370079.3|SNV-4186-G-A|1
GHGAGEASILTFWDARLYK
>ENST00000524976.5|SNV-10560-C-T|1
NSKIGALLPYFVYVVSGVK
>ENST00000338432.11|SNV-50371-G-C|3
LDLHRDFTVASPAEFVTPFGGDR
>ENST00000485819.1|SNV-480-A-C|1
PSTMGGHTATSHAMGLSLDPGG
>ENST00000476689.5|SNV-31895-T-C|6
AVEVSLIHHMSCPLTETLR
>FUSION-ENST00000261839.12:195-ENST00000332408.9:38970|62
MAVAELYTQYMGCVEVLQSMR
>ENST00000245503.10|SNV-25865-C-A|1
MQGEMEDILQEARNAEEKAK
>ENST00000220849.10|SNV-199141-A-T|2
LLFDYLADKHGFR
>ENST00000374806.2|MNV-418-CATTTCCAACGGGGAGCTCTTCCAGGTGCT-C|1
QNHHHPGQGWRWEDIL
>ENST00000263665.6|SNV-159188-G-T|2
KLVQVQVGSLVSLDCKPIASPR
>ENST00000451199.5|INDEL-41928-T-TTT|7
SNGFFSMASVYLSQK
>ENST00000437348.5|SNV-305303-G-A|2
MPEGSLEETGELTVALVKKLEEK
>ENST00000551162.1|SNV-875919-T-C|6
DLWNYSLVPHILEAVR
>FUSION-ENST00000305699.15:58081-ENST00000378277.8:8515|23
AKLGTPCPVQMRKPSGGTR
>ENST00000515038.1|SNV-33955-C-T|4
MAGLAEYSMQGELASAISSGKK
>ENST00000244728.10|SNV-214346-G-C|1
DAAQPARDSK
>ENST00000547884.1|SNV-875919-T-C|2
MVHGSLELFFSTS
>FUSION-ENST00000399781.5:60288-ENST00000263253.9:37298|347
MTPANMVKPCLYK
>ENST00000549311.7|SNV-13525-G-A|5
MPHAVLHQSCLVPPRPCTPAVQSR
>ENST00000521614.5|SNV-199141-A-T|7
MQSTRDGRLLFDYLADK
>ENST00000453112.5|SNV-75316-A-G|2
AAVAPGAVCGPSPYR
>ENST00000562505.1|SNV-2118-C-T|3
ALTSQEGR
>ENST00000400234.6|SNV-21754-G-T|1
MSCRFCVMSPLRTLLR
>ENST00000240617.10|SNV-14582-A-G|1
ATGWGILEIR
>ENST00000296794.10|SNV-256344-G-T|4
NFVIDRIGDILVQQFSEENASKMNK
>ENST00000397501.5|MNV-128928-GC-G|14
SKCGKSWTNSR
>ENST00000360104.7|SNV-272585-G-T|2
VEFYDNNPFSESFQERER
>ENST00000353796.7|SNV-18476-G-T|1
FIIHHRAHTGEKPYECNVCGK
>ENST00000319023.7|SNV-31248-T-G|6
ARELAQQIGSHHISLNIDPAVKAVR
>FUSION-ENST00000399781.5:60288-ENST00000263253.9:37298|435
YIQLYSHFILHLTLQHKL
>ENST00000252252.4|SNV-2083-A-G|2
YEGEINKR
>ENST00000546307.5|MNV-12775-GG-G|19
CCWASASLRRTLGTSLR
>ENST00000482333.5|SNV-66911-T-C|2
MFIPFKKK
>FUSION-ENST00000399781.5:60288-ENST00000263253.9:37298|317
YILVTALLHSKMGK
>ENST00000226730.5|SNV-298-C-A|3
MKLLSCIALSLALVTNSAPTSSSTK
>ENST00000356766.11|SNV-29479-G-T|2
NYWITVK
>ENST00000522917.5|MNV-218597-CAT-C|2
STEDDHGLDGDRVR
>ENST00000306960.4|SNV-11647-C-A|3
MPMVDPEAQATTK
>ENST00000375857.6|SNV-423712-C-T|4
MGMLLSKTTVQPSPSCTTQEG
>ENST00000644384.1|SNV-7142-G-A|2
EDEYRCVR
>FUSION-ENST00000466801.5:5622-ENST00000322723.9:22077|9
RMTMTMRK
>ENST00000584754.1|SNV-55737-G-A|2
LTLKLLSTVHITSLVWP
>ENST00000483623.2|SNV-50863-G-A|5
NHWQEDLMFGYQFLNGCNPVLIQR
>ENST00000636434.1|MNV-418-CATTTCCAACGGGGAGCTCTTCCAGGTGCT-C|5
MDKDGYEDDGGQQPDGLAAPAAGR
>FUSION-ENST00000305699.15:58081-ENST00000378277.8:8515|68
IIAHCGLDLLGSSDPPTSAS
>FUSION-ENST00000305699.15:58081-ENST00000378277.8:8515|100
LRVPFLSTH
>FUSION-ENST00000305699.15:58081-ENST00000378277.8:8515|14
KPSGGTRLGLGALHR
>ENST00000504981.5|SNV-12270-G-C|1
TAHHLQLCA
>ENST00000548241.1|SNV-13993-T-A|2
ADLTVLEENKNTALHLACSK
>FUSION-ENST00000305699.15:58081-ENST00000378277.8:8515|123
MSDSWAQVILPPWPPTVLGLQV
>FUSION-ENST00000305699.15:58081-ENST00000378277.8:8515|274
HVPVITATWEAEQEHCLSLGGR
>FUSION-ENST00000305699.15:58081-ENST00000378277.8:8515|175
VWSLGWRSGR
>ENST00000265342.12|SNV-295916-G-A|4
DCFLKGDTCTMAGYTRLK
>ENST00000368366.5|SNV-3919-C-G|11
MHRASRTMAPWTAQCR
>FUSION-ENST00000466801.5:5622-ENST00000322723.9:22077|4
LWRLHQPKER
>ENST00000649121.1|MNV-233391-TCGTGGGTGGG-T|14
LVPRHTELHFQTTLVYTTR
>FUSION-ENST00000404067.5:3543-ENST00000263246.8:102992|9
VCFLATGGKYVPR
>ENST00000356348.6|SNV-35098-G-T|3
NAVWALSNLFR
>FUSION-ENST00000399781.5:60288-ENST00000263253.9:37298|357
PLYSRLGDR
>ENST00000562505.1|SNV-2118-C-T|5
CCSWALCNRALTSQEGR
>ENST00000491924.1|SNV-2796-C-A|2
MSLCLCSSG
>ENST00000511560.1|SNV-5263-C-T|1
MSARIFW
>ENST00000444387.7|SNV-5825-C-A|1
GEGEVLLMAHALRR
>FUSION-ENST00000399781.5:60288-ENST00000263253.9:37298|390
YFCCCCCFLRHRLALLHR
>ENST00000477653.2|INDEL-47465-G-GCC|MNV-47467-GAC-G|5
SSSSMRPRSSATLNTTAGLWTMTSC
>ENST00000451199.5|INDEL-41928-T-TTT|4
TWKLLRK
>ENST00000369085.8|SNV-315-T-C|1
SAATHPPMMQVASGNGDR
>FUSION-ENST00000305699.15:58081-ENST00000378277.8:8515|133
VHSLDAGCFTIPFWWACE
>ENST00000394487.5|SNV-10345-G-T|5
LLSRNTYLECEDSVLGR
>ENST00000524450.1|SNV-31248-T-G|1
AVRGIFSLVTGKSP
>FUSION-ENST00000403729.7:116934-ENST00000494851.5:8477|3
SNTLSSPSK
>FUSION-ENST00000466801.5:5622-ENST00000322723.9:22077|10
RMTMTMR
>ENST00000650179.1|SNV-5380-C-A|4
RYPLSKYSHR
>ENST00000514998.1|SNV-295916-G-A|4
MAGYTRLK
>FUSION-ENST00000399781.5:60288-ENST00000263253.9:37298|395
MYFCCCCCFLR
>FUSION-ENST00000355028.4:67356-ENST00000263253.9:37298|1
ALQMLLSQ
>ENST00000220616.9|SNV-163020-C-T|3
GGADVASIHLLMAR
>ENST00000569217.1|SNV-3357-A-G|1
TEEEKDIKWG
>ENST00000356348.6|INDEL-35097-T-TCT|3
NAVWALSNLSVEAKTLLQTLVR
>FUSION-ENST00000305699.15:58081-ENST00000378277.8:8515|224
LVWSRWCR
>ENST00000394810.3|SNV-7957-G-A|1
QRKPLQVSKIR
>ENST00000478396.1|SNV-50529-C-G|5
MGNTNEPSTGVR
>FUSION-ENST00000305699.15:58081-ENST00000378277.8:8515|93
GRWGHKGHS
>ENST00000372042.6|SNV-3659-G-A|3
WKIGGMKYIFSLLFFLLLEGGK
>ENST00000555112.1|SNV-136207-G-T|3
WLNHLEDLTSTSFGGQNR
>FUSION-ENST00000399781.5:60288-ENST00000263253.9:37298|350
FITHVPR
>FUSION-ENST00000305699.15:58081-ENST00000378277.8:8515|242
VGMSPGDNRQGR
>ENST00000511560.1|SNV-5263-C-T|2
QMSARIFW
>ENST00000220849.10|SNV-199141-A-T|4
DGRLLFDYLADKHGFR
>FUSION-ENST00000263805.8:34184-ENST00000559620.1:8949|11
TDQPLAR
>FUSION-ENST00000305699.15:58081-ENST00000378277.8:8515|246
YRSGLKVGMSPGDNR
>ENST00000350763.9|MNV-33889-GCCCACCCACG-G|16
VVWKCSSVCLGTR
>ENST00000482690.1|SNV-121521-C-T|2
VVLSLHHPPDRTSDSTPDPQRVPLC
>ENST00000375541.10|SNV-230029-C-T|2
QRQEGEAAALNTV
>ENST00000366757.3|SNV-433-G-A|2
ILSGVPAPER
>ENST00000294053.9|SNV-141153-G-A|1
ITVENSDKQLLKSPELPSPQAEK
>ENST00000642130.1|SNV-8225-G-T|6
KVLGRCGSSHSIR
>ENST00000265342.12|SNV-295916-G-A|5
DCFLKGDTCTMAGYTR
>ENST00000529077.5|SNV-42774-C-T|2
NQPGHRF
>ENST00000558592.1|SNV-2410-A-G|3
ALLCSGRARCTVK
>ENST00000460413.1|SNV-5641-G-A|2
LTPPPTPGGHPTQ
>ENST00000368366.5|SNV-3919-C-G|4
APWTAQCR
>ENST00000545606.6|SNV-36745-A-G|2
ACPEEGPAVVGQFIQDVK
>FUSION-ENST00000305699.15:58081-ENST00000378277.8:8515|39
MRLSEER
>FUSION-ENST00000403729.7:116934-ENST00000494851.5:8477|1
SNTLSSPSKRNNK
>ENST00000548363.1|SNV-2439-A-T|4
IPSTPSSVRRGLASMCPGLCL
>ENST00000294954.12|SNV-56939-C-A|3
GATGPKTLDIYSTK
>FUSION-ENST00000399781.5:60288-ENST00000263253.9:37298|385
LALLHRLACSGMIWAHCNLR
>FUSION-ENST00000399781.5:60288-ENST00000263253.9:37298|307
MPCIAFVLWNKLLCLLFLQLGNG
>ENST00000397501.5|MNV-128928-GC-G|31
GMLATEPPKSWSPQPSR
>ENST00000402010.6|SNV-63791-C-T|5
ESGRKASSTVK
>ENST00000552648.5|SNV-7218-C-T|3
VPGPYRPHLGPGHSAAAIRLHIIR
>ENST00000319023.7|SNV-31248-T-G|3
AVRGIFSLVTGKSPLFAAHGGSSR
>FUSION-ENST00000399781.5:60288-ENST00000263253.9:37298|345
MTPANMVKPCLYKNTK
>ENST00000335211.9|SNV-35133-C-A|2
SSEHGPWHEAADR
>ENST00000515038.1|SNV-33955-C-T|2
MAGLAEYSMQGELASAISSGKKK
>ENST00000327300.12|SNV-24069-C-A|6
GAITRGATVTRGVPPQPTVR
>ENST00000389420.8|SNV-175935-C-G|2
DGEYYLNIKGR
>ENST00000622241.1|SNV-8748-T-A|1
ESLPSEDDSEQR
>ENST00000378460.6|SNV-59987-A-G|4
NHDGECTAAPTNRQIEILELEDLER
>ENST00000328257.13|SNV-67958-A-G|1
SIVEGIIEEEEEDEEGSESVSKRK
>FUSION-ENST00000305699.15:58081-ENST00000378277.8:8515|148
MLHQVTAAWKLC
>ENST00000518702.5|SNV-7431-A-G|6
MFYRDKPIDWLLDHILWVKVCSPEK
>FUSION-ENST00000305699.15:58081-ENST00000378277.8:8515|200
MQHCRLHLDPGIRFWMKPMEVIGK
>FUSION-ENST00000479389.1:17126-ENST00000380455.9:38766|10
WADALERR
>FUSION-ENST00000305699.15:58081-ENST00000378277.8:8515|41
MESLEPQN
>FUSION-ENST00000399781.5:60288-ENST00000263253.9:37298|367
MTRPPQPPKVLGLQA
>ENST00000649121.1|MNV-233391-TCGTGGGTGGG-T|13
LVPRHTELHFQTTLVYTTRAPR
>ENST00000461347.5|MNV-20420-AAGA-A|9
MSEDEDDSSGEEVVIPQK
>ENST00000504981.5|SNV-12270-G-C|6
MVQGWHGSDGGGTRVHGARGRPR
>FUSION-ENST00000305699.15:58081-ENST00000378277.8:8515|282
GKLHFYK
>ENST00000394810.3|SNV-7957-G-A|5
GAEEEVLVTLSGGAPWGFRLHGGAK
>ENST00000353782.9|SNV-72160-T-G|4
TGSGKSALGMALFR
>FUSION-ENST00000399781.5:60288-ENST00000263253.9:37298|280
MIRAHCSLDFLDSSDPPTSAPQ
>FUSION-ENST00000261839.12:195-ENST00000332408.9:38970|61
AVAELYTQYMGCVEVLQSMR
>ENST00000368517.7|SNV-11932-C-T|5
KQETLRIFR
>ENST00000650179.1|SNV-5380-C-A|5
MRYPLSKYSHR
>ENST00000294053.9|SNV-141153-G-A|3
ITVENSDK
>ENST00000240617.10|SNV-14582-A-G|2
NGDAYGFYNNSVKATGWGILEIR
>ENST00000366767.7|SNV-287071-G-T|5
NKWVGVLSELHNILK
>ENST00000555112.1|SNV-136207-G-T|4
MWLNHLEDLTSTSFGGQNR
>ENST00000569210.6|INDEL-568-C-CA|12
VHPPVASQGWGR
>ENST00000510271.1|MNV-324497-GG-G|6
FTWNQGK
>ENST00000497341.5|SNV-20466-T-C|2
RRPSACAAR
>ENST00000546307.5|MNV-12775-GG-G|2
AARSTGR
>FUSION-ENST00000305699.15:58081-ENST00000378277.8:8515|263
AYVSSFYPQFNVWFTC
>ENST00000507142.6|SNV-104369-C-G|2
AKLGGEKK
>ENST00000520822.5|SNV-7431-A-G|1
VCSPEKDA
>ENST00000547407.5|SNV-7218-C-T|1
TVPSASGTWPLCSSSGAVR
>ENST00000515038.1|SNV-33955-C-T|1
AGLAEYSMQGELASAISSGKKK
>ENST00000361483.4|SNV-6343-G-A|1
ASAPHRPLDMAPFARLHECYGQEIR
>FUSION-ENST00000396437.3:1928-ENST00000263246.8:102992|7
WMPASSWGRCVSSPQVVCLQILSVR
>ENST00000468103.1|SNV-34894-T-C|18
TRSAKTLLPMSNYLQAR
>FUSION-ENST00000305699.15:58081-ENST00000378277.8:8515|196
VPATPRLR
>FUSION-ENST00000399781.5:60288-ENST00000263253.9:37298|340
VKPCLYK
>ENST00000569375.5|SNV-3197-G-A|7
MEVLREKVEEEEETER
>ENST00000294954.12|SNV-56939-C-A|2
TLDIYSTK
>ENST00000431078.1|SNV-772813-T-C|1
EASAVFEAGTSVTYMFQEPYPVTK
>FUSION-ENST00000671102.1:34404-ENST00000526958.5:35731|6
VVAQGEGREDPGRSDPGLR
>FUSION-ENST00000479296.1:67356-ENST00000263253.9:37298|1
PAAGISGTLCIFSTNHFTLEELYKT
>FUSION-ENST00000305699.15:58081-ENST00000378277.8:8515|106
STFSLSPRLQGAVTETCRLR
>FUSION-ENST00000399781.5:60288-ENST00000263253.9:37298|275
PRLVSNSWTQTICTPQPPK
>FUSION-ENST00000479389.1:17126-ENST00000380455.9:38766|13
DLKPENILVDNDFHIKWADALER
>FUSION-ENST00000305699.15:58081-ENST00000378277.8:8515|279
MMAHTYNPSTLGG
>ENST00000545398.5|MNV-10784-ATG-A|1
LADVVTPLWRLS
>ENST00000375541.10|SNV-230029-C-T|3
EVLRQRQEGEAAALNTV
>ENST00000460413.1|SNV-5641-G-A|3
ECGLEPRLTPPPTPGGHPTQ
>ENST00000368366.5|SNV-3919-C-G|3
MAPWTAQCRCTLPIAPLLMR
>FUSION-ENST00000305699.15:58081-ENST00000378277.8:8515|118
GLFPGYGEPLATK
>ENST00000560192.5|SNV-8027-C-A|2
IITGQAITLTGPSTR
>ENST00000315939.11|MNV-74584-ATGTGACAACATCTTTATCACCGGCC-A|1
LETSVWQP
>ENST00000527266.1|SNV-22591-A-T|3
LQRQCCRAGPTPSSPTTS
>ENST00000254029.8|SNV-90717-A-G|3
RECLCCFQHVDFVTAIAFHPRDDR
>ENST00000296591.10|MNV-324497-GG-G|4
TLNMDMFTWNQGK
>ENST00000337755.9|SNV-7431-A-G|3
DKPIDWLLDHILWVKVCSPEKDAK
>ENST00000307050.5|SNV-386529-G-T|1
GVGPRGDAWKYSTDVK
>ENST00000487834.5|SNV-7505-A-T|2
SKFSILVPILMN
>ENST00000397501.5|MNV-128928-GC-G|39
WRRTLPWSK
>ENST00000473989.8|INDEL-53004-C-CA|3
SYCWSHR
>ENST00000521645.5|SNV-10357-G-A|1
TKGRAER
>FUSION-ENST00000399781.5:60288-ENST00000263253.9:37298|405
MSHHARPVIFCTFNR
>FUSION-ENST00000305699.15:58081-ENST00000378277.8:8515|8
MSSPMCFHSR
>ENST00000264474.4|SNV-12358-A-G|6
TNETYGKLEAVR
>FUSION-ENST00000305699.15:58081-ENST00000378277.8:8515|172
SGRGECGHCR
>ENST00000513312.3|SNV-6277-C-T|5
NVQLKELASRTWHLASVLDK
>ENST00000398675.8|SNV-25832-A-G|4
SAIIFSIKPLQFR
>ENST00000644384.1|SNV-7142-G-A|4
DREDEYR
>ENST00000650179.1|SNV-5380-C-A|1
YSHRKAPTVLTQCPSPQTSGLR
>ENST00000444565.1|SNV-2779-G-A|1
TTNTMIPFGKGWSQNTEGLPSHR
>ENST00000319023.7|SNV-31248-T-G|4
AVRGIFSLVTGK
>FUSION-ENST00000305699.15:58081-ENST00000378277.8:8515|32
TWRAWSHR
>ENST00000558338.1|SNV-153103-G-C|9
LLLPRQAR
>ENST00000306960.4|SNV-11647-C-A|2
MPMVDPEAQATTKQPPR
>ENST00000551162.1|SNV-875919-T-C|1
VHGSLELFFSTSYSGGSER
>ENST00000338432.11|SNV-50371-G-C|1
DFTVASPAEFVTPFGGDRVIEK
>ENST00000514998.1|SNV-295916-G-A|1
AGYTRLKNVLLALQTR
>ENST00000286452.5|SNV-31006-G-A|2
ALEGTLKEAK
>ENST00000647989.1|SNV-644641-G-A|3
TACDLCSVTKLWPITK
>ENST00000532000.5|SNV-13956-C-A|3
SRLHQNCSEK
>ENST00000394810.3|SNV-7957-G-A|4
LHGGAKQR
>FUSION-ENST00000399781.5:60288-ENST00000263253.9:37298|445
MEVPQLYLTG
>FUSION-ENST00000399781.5:60288-ENST00000263253.9:37298|251
MTYQCLRANK
>ENST00000480107.1|SNV-14227-C-T|3
MILFGGR
>FUSION-ENST00000399781.5:60288-ENST00000263253.9:37298|285
CLQQVMTAFSGFKFYFIFI
>ENST00000339994.4|SNV-2241-G-C|2
YSVDYSKFANTVKVPTPLCTAR
>ENST00000487037.1|SNV-1121-G-T|1
PAHSPGSLPPPHPSLG
>ENST00000413272.7|SNV-23479-G-C|6
ACQRGFCRDVALVVTNMDK
>ENST00000350763.9|MNV-33889-GCCCACCCACG-G|7
TRRAFLSAPGWPR
>FUSION-ENST00000479389.1:17126-ENST00000380455.9:38766|5
WNVDAASDVFDENVLR
>ENST00000294954.12|SNV-56939-C-A|1
TLDIYSTKLQALPSYGLESIQR
>ENST00000366767.7|SNV-287071-G-T|2
WVGVLSELHNILKK
>ENST00000477653.2|INDEL-47465-G-GCC|1
SSATLNTTAGHSGQ
>ENST00000545466.1|SNV-2452-T-C|1
FHKGFLAYYQAVGE
>FUSION-ENST00000399781.5:60288-ENST00000263253.9:37298|245
MFTCQQR
>ENST00000342836.8|INDEL-47465-G-GCC|MNV-47467-GAC-G|4
YNSRTLDNDIMLIK
>ENST00000368366.5|SNV-3919-C-G|2
APWTAQCRCTLPIAPLLMR
>FUSION-ENST00000305699.15:58081-ENST00000378277.8:8515|135
MHSRLTAASLSRAR
>ENST00000252252.4|SNV-2083-A-G|3
YEGEINK
>ENST00000510271.1|MNV-324497-GG-G|12
DMFTWNQGK
>ENST00000326783.4|MNV-2077-CA-C|2
IATQRAGASTTLNSIVAWTGMLIA
>ENST00000513312.3|SNV-6277-C-T|2
TWHLASVLDK
>ENST00000543851.1|SNV-2452-T-C|1
FHKGFLAYYQAVGLW
>FUSION-ENST00000399781.5:60288-ENST00000263253.9:37298|439
FFPFTMV
>ENST00000381042.9|SNV-6015-G-T|1
DDLIKVLLASSFVPIYAGLKLVEYK
>ENST00000564978.5|SNV-13013-G-C|2
LSGRELPAHLGMESGDLIEVWG
>FUSION-ENST00000399781.5:60288-ENST00000263253.9:37298|406
IHLSRPPRVLGLQA
>ENST00000620262.1|SNV-3699-C-T|2
MFHQGQYQPRPSFRGNKYSR
>ENST00000316623.10|SNV-148405-T-A|2
GTYKSICNSGYEVDSTGK
>ENST00000296591.10|MNV-324497-GG-G|1
LGWTSKAK
>FUSION-ENST00000305699.15:58081-ENST00000378277.8:8515|278
MAHTYNPSTLGG
>ENST00000451664.1|SNV-5797-G-A|3
RRCSTHCQTAAR
>FUSION-ENST00000671102.1:34404-ENST00000526958.5:35731|2
GVDPGRQEQFHLCPANLLQLA
>ENST00000609686.3|SNV-412056-G-C|2
IAIQKDSGWK
>FUSION-ENST00000305699.15:58081-ENST00000378277.8:8515|90
MPIIQTCHCR
>ENST00000620262.1|SNV-3699-C-T|5
FHQGQYQPRPSFR
>ENST00000261195.3|SNV-35915-C-A|1
ASVHCDHVFTTVSEITAIEAEHMLK
>ENST00000483623.2|SNV-50863-G-A|2
MFGYQFLNGCNPVLIQRCTELPEK
>ENST00000277165.11|SNV-109554-G-T|3
GGRGPFPLQVVSVGVPARGRPR
>ENST00000547884.1|SNV-875919-T-C|3
DLWNYSLVPH
>ENST00000411458.5|MNV-14358-CA-C|2
VTCLAWCLLPGWCLR
>ENST00000487017.5|SNV-28715-G-T|7
EGSRGGQCLPVLEAR
>ENST00000578865.5|SNV-39676-G-A|5
SVKEKAQNLIR
>ENST00000489135.5|SNV-52690-G-A|9
FLESLKEIKEEESEMTEASR
>ENST00000371822.9|SNV-90717-A-G|4
RECLCCFQHVDFVTAIAFHPR
>ENST00000262450.8|SNV-49999-G-A|5
IDGGITGGLRQEAIDRFNAPR
>ENST00000295878.8|SNV-78397-A-T|6
EVKIDSQGKHEIAAVHSDR
>ENST00000487459.5|SNV-182979-C-T|1
DLSMKPNIDETPMSWCTSKEG
>ENST00000530535.5|SNV-21656-C-A|4
PVRAMPALPLLWELPIGQSPR
>FUSION-ENST00000305699.15:58081-ENST00000378277.8:8515|185
KPMEVIGK
>FUSION-ENST00000466801.5:5622-ENST00000322723.9:22077|5
LWRLHQPK
>FUSION-ENST00000305699.15:58081-ENST00000378277.8:8515|37
RLSEERTGTPVAQGEPPVQR
>ENST00000460182.5|SNV-29245-C-T|4
IPDAKSPLPVFAYIR
>ENST00000546307.5|MNV-12775-GG-G|3
TTWTPWTSSLRAARSTGR
>FUSION-ENST00000305699.15:58081-ENST00000378277.8:8515|92
MPECEGV
>ENST00000296452.5|SNV-96263-G-A|2
ASETSPLKQK
>ENST00000510271.1|MNV-324497-GG-G|2
FTWNQGKLGWTSKAK
>FUSION-ENST00000305699.15:58081-ENST00000378277.8:8515|111
MSTFSLSPR
>FUSION-ENST00000399781.5:60288-ENST00000263253.9:37298|389
MYNAAVNILVQVFVWTYIAQ
>ENST00000649906.1|SNV-3817-G-T|5
KYPLAKYLCVLLIVAGVSLFMYKPK
>ENST00000413272.7|SNV-23479-G-C|3
DVALVVTNMDK
>ENST00000393540.7|SNV-12974-G-T|1
SSLVNELKESQLEIIQLKEK
>ENST00000466166.1|SNV-266-C-T|2
AFEDLGPRSFGR
>FUSION-ENST00000399781.5:60288-ENST00000263253.9:37298|376
WSFVTGIFYLA
>FUSION-ENST00000403729.7:116934-ENST00000494851.5:8477|5
GRSNTLSSPSK
>ENST00000546307.5|MNV-12775-GG-G|4
TTWTPWTSSLRAAR
>FUSION-ENST00000399781.5:60288-ENST00000263253.9:37298|232
MLLSHGTLCIFSTNHFTLEELYKT
>ENST00000612946.4|SNV-680665-C-G|1
NPPTYSSSTSMAAVMGNPK
>FUSION-ENST00000305699.15:58081-ENST00000378277.8:8515|223
LVWSRWCRL
>ENST00000514421.1|SNV-23946-C-T|8
MEVSHHISR
>ENST00000310085.6|SNV-1643-C-T|3
TELLHRRLEFLK
>ENST00000546307.5|MNV-12775-GG-G|14
RGWRRPSGR
>ENST00000548241.1|SNV-13993-T-A|1
ADLTVLEENKNTALHLACSKGHEK
>FUSION-ENST00000305699.15:58081-ENST00000378277.8:8515|112
SMSTFSLSPRLQGAVTETCRLR
>ENST00000370440.5|INDEL-84767-A-AA|2
NGLDYALSLR
>ENST00000354552.7|SNV-264731-A-C|3
ELSQDVER
>FUSION-ENST00000305699.15:58081-ENST00000378277.8:8515|45
RAQSSDLHAKEDMESLEPQN
>FUSION-ENST00000399781.5:60288-ENST00000263253.9:37298|315
YILVTALLHSKMGKR
>ENST00000413272.7|SNV-23479-G-C|1
DVALVVTNMDKLHLPEYLRER
>ENST00000478396.1|SNV-50529-C-G|10
MNQAQVSDLLTLQELFRHIWK
>ENST00000548241.1|SNV-13993-T-A|4
GKADLTVLEENKNTALHLACSK
>ENST00000649121.1|MNV-233391-TCGTGGGTGGG-T|8
HTELHFQTTLVYTTRAPR
>FUSION-ENST00000399781.5:60288-ENST00000263253.9:37298|386
HRLALLHRLACSGMIWAHCNLR
>FUSION-ENST00000305699.15:58081-ENST00000378277.8:8515|136
HSRLTAASLSR
>ENST00000381042.9|SNV-6015-G-T|3
ENHLVSTFSSRDDLIK
>FUSION-ENST00000305699.15:58081-ENST00000378277.8:8515|131
LTAASLSRAR
>ENST00000307050.5|SNV-386529-G-T|3
AAGASPAEKGVGPRGDAWK
>ENST00000326035.6|SNV-85244-G-A|4
LSEPESKLIFSQIVSAMK
>ENST00000548363.1|SNV-2439-A-T|3
RGLASMCPGLCL
>ENST00000612742.4|SNV-95555-A-G|2
TESDFSNLDSEKRK
>ENST00000381042.9|SNV-6015-G-T|4
TRENHLVSTFSSRDDLIK
>ENST00000460182.5|SNV-29245-C-T|2
SPLPVFAYIR
>ENST00000510271.1|MNV-324497-GG-G|10
DMFTWNQGKLGWTSK
>FUSION-ENST00000305699.15:58081-ENST00000378277.8:8515|146
MVLCTADLFVCLR
>FUSION-ENST00000305699.15:58081-ENST00000378277.8:8515|95
CCVASSYPVGCHPEWPLIRGR
>FUSION-ENST00000545763.5:92273-ENST00000556166.2:318005|1
LYLNHVFSTILER
>ENST00000451664.1|SNV-5797-G-A|1
CSTHCQTAAR
>FUSION-ENST00000305699.15:58081-ENST00000378277.8:8515|48
VPYLLLGHYKR
>FUSION-ENST00000399781.5:60288-ENST00000263253.9:37298|247
MCHHTQLIL
>ENST00000441285.2|SNV-4286-C-T|3
ILPVGAESFWDAMR
>ENST00000373930.4|SNV-341-G-A|1
ATAPTAQTPRTGPPR
>ENST00000311034.7|SNV-2131-A-T|2
DLALLDISESVLIFLGFER
>FUSION-ENST00000305699.15:58081-ENST00000378277.8:8515|168
KTRCCLR
>ENST00000370418.8|SNV-24745-C-G|1
GMQDFNYLHSNCFEITLELSCDK
>ENST00000504981.5|SNV-12270-G-C|5
VQGWHGSDGGGTRVHGARGRPR
>ENST00000243052.8|SNV-19732-G-T|1
SILHAVQAGIFVERMFRR
>ENST00000521614.5|SNV-199141-A-T|6
QSTRDGRLLFDYLADK
>ENST00000671466.1|SNV-1428-G-A|3
MPIGSKERPTFFEIFKTHCNK
>FUSION-ENST00000476371.1:62-ENST00000263525.6:336839|126
TFKQIPTTPCCVLQAGPEPRSLAER
>ENST00000571133.6|SNV-9804-C-T|4
TEKLAALPIFSSFVSNWDEATKR
>ENST00000549589.5|SNV-39411-A-G|3
EWAIKQGVLLK
>ENST00000353796.7|SNV-18476-G-T|2
SKFIIHHRAHTGEKPYECNVCGK
>ENST00000482624.5|SNV-24193-C-T|4
MGSVFLSTK
>ENST00000481073.5|SNV-54688-C-T|6
MSQIWAYR
>ENST00000547884.1|SNV-875919-T-C|7
MDVEGSRVWFMDLWNYSLVPH
>ENST00000345541.6|SNV-83834-C-T|7
MFKDGLQIMQR
>ENST00000502461.1|SNV-38756-G-A|4
MIHPAFQLYYLK
>ENST00000340781.8|SNV-20107-G-A|3
IITYCSPLYFANSEIFK
>ENST00000486831.5|SNV-34894-T-C|12
MSNYLQAR
>ENST00000515038.1|SNV-33955-C-T|3
AGLAEYSMQGELASAISSGKK
>ENST00000264474.4|SNV-12358-A-G|1
YKTQVVAGTNYYIKVR
>ENST00000366760.5|SNV-30659-G-T|1
LTVLLSGLEIHDSSSLLMHRFER
>ENST00000263187.4|SNV-102812-C-T|4
AAEVSSLPPSIVLDAKEITTQIMR
>ENST00000431676.6|SNV-13766-A-G|5
GREKILAQILADSGIDTSDVK
>ENST00000382483.4|SNV-102990-G-A|2
NLSAFSERTLGLGPLSFTLK
>ENST00000383693.8|INDEL-54298-T-TA|4
ECLRMEIKIPK
>FUSION-ENST00000466801.5:5622-ENST00000322723.9:22077|3
LHQPKER
>ENST00000394488.2|SNV-21258-A-T|3
MITNDVKVRLYFLK
>FUSION-ENST00000399782.5:67356-ENST00000263253.9:37298|4
IVQDMIVLCVSPSK
>ENST00000262209.5|SNV-52491-C-A|5
LKDLTFLMEK
>ENST00000361669.6|SNV-142871-G-T|1
GSEHVAYGAITLELASQPVLQFDR
>ENST00000411458.5|MNV-14358-CA-C|5
AQLGPRWPWKAEHPGLR
>ENST00000482333.5|SNV-66911-T-C|1
FIPFKKK
>ENST00000238789.10|SNV-169436-G-T|1
GNCLNCEASTDSFEGIPVLECQNGK
>ENST00000487834.5|SNV-7505-A-T|1
FSILVPILMN
>ENST00000578865.5|SNV-39676-G-A|3
EKAQNLIRHFFHGR
>FUSION-ENST00000305699.15:58081-ENST00000378277.8:8515|211
EYPGGYMGLRVPATPR
>ENST00000609686.3|SNV-412056-G-C|6
LVTIGSGKVFASTGYRIAIQK
>ENST00000420218.3|MNV-128928-GC-G|25
KPTSWLQSCSSRR
>FUSION-ENST00000305699.15:58081-ENST00000378277.8:8515|120
QVASPSPSGGPVSSSGALR
>ENST00000382554.4|SNV-15630-G-A|1
LDTDIGNFLKV
>ENST00000397501.5|MNV-128928-GC-G|11
SWTNSRSR
>ENST00000413272.7|SNV-23479-G-C|5
GFCRDVALVVTNMDK
>ENST00000262209.5|SNV-52491-C-A|3
DLTFLMEK
>ENST00000460413.1|SNV-5641-G-A|1
WPSNSMTPTPPWPSPS
>ENST00000319023.7|SNV-31248-T-G|1
GIFSLVTGKSPLFAAHGGSSR
>FUSION-ENST00000399781.5:60288-ENST00000263253.9:37298|341
MVKPCLYK
>ENST00000529077.5|SNV-42774-C-T|8
MLLEHWTPEDALPPR
>ENST00000397468.5|SNV-5469-C-A|2
QDIAERFDVSVCILGSPR
>ENST00000367409.9|SNV-6868-A-G|1
AKPIIAVAQSSLTFIKPLKTDIPR
>ENST00000517586.1|SNV-591191-G-T|1
VFPFHLHPR
>ENST00000366767.7|SNV-287071-G-T|4
NKWVGVLSELHNILKK
>ENST00000166244.8|SNV-13204-C-A|1
NLDAFSEAVTGADSSSLVEVR
>FUSION-ENST00000305699.15:58081-ENST00000378277.8:8515|184
MKPMEVIGKGK
>ENST00000461347.5|MNV-20420-AAGA-A|5
MSEDEDDSSGEEVVIPQKKGK
>ENST00000272793.10|SNV-48473-A-G|6
MGGAMRSVLTQVLTNQR
>ENST00000451199.5|INDEL-41928-T-TTT|8
HQSIFKSNGFFSMASVYLSQKTWK
>ENST00000383693.8|INDEL-54298-T-TA|1
IPKESRGR
>ENST00000368366.5|SNV-3919-C-G|8
ASRTMAPWTAQCRCTLPIAPLLMR
>ENST00000476689.5|SNV-31895-T-C|5
AVEVSLIHHMSCPLTETLRK
>ENST00000430580.6|SNV-45549-A-C|1
WDHVKKEDQEATGPR
>ENST00000451199.5|INDEL-41928-T-TTT|10
LIPRHQSIFKSNGFFSMASVYLSQK
>ENST00000431078.1|SNV-772813-T-C|2
KEASAVFEAGTSVTYMFQEPYPVTK
>ENST00000647989.1|SNV-644641-G-A|7
DRVIGLMMTACDLCSVTKLWPITK
>ENST00000389420.8|SNV-175935-C-G|3
DGEYYLNIK
>FUSION-ENST00000305699.15:58081-ENST00000378277.8:8515|59
MFCRAIFTQNK
>FUSION-ENST00000433917.5:2131-ENST00000670255.1:27633|1
LFLILGTCTLFFAFETNYIILGKKR
>ENST00000370563.3|SNV-28264-T-C|4
VGTRAYNLQAK
>ENST00000311034.7|SNV-2131-A-T|3
HAKDLALLDISESVLIFLGFER
>FUSION-ENST00000399781.5:60288-ENST00000263253.9:37298|339
MVKPCLYKNTK
>ENST00000441285.2|SNV-4286-C-T|4
MILPVGAESFWDAMR
>FUSION-ENST00000399781.5:60288-ENST00000263253.9:37298|236
EDCLAHLGEKVSQELKEPLHK
>FUSION-ENST00000263635.8:97332-ENST00000628904.2:174789|150
KEAGLRSSYASQHSQLGQDLR
>ENST00000356348.6|SNV-35098-G-T|4
LTTTRNAVWALSNLFRGK
>FUSION-ENST00000263805.8:34184-ENST00000559620.1:8949|1
HSPATDGSTECYGDAKGPLED
>ENST00000511115.5|SNV-3699-C-T|2
DTVSQLLSMFHQGQYQPRPSFR
>ENST00000313511.8|SNV-3357-A-G|2
TIGTGLVTNTLAMTEEEKDIK
>FUSION-ENST00000399781.5:60288-ENST00000263253.9:37298|269
CWDYRHAPPRPALIFCIFSR
>ENST00000361483.4|SNV-6343-G-A|3
RASAPHRPLDMAPFAR
>FUSION-ENST00000263805.8:34184-ENST00000559620.1:8949|12
ISMKTDQPLARVIQHLWVLSFNK
>ENST00000397501.5|MNV-128928-GC-G|40
CWDYDPSDRPASPSWCAASVTFIR
>ENST00000645770.1|SNV-274951-G-A|5
MKSQGQNRPLYLTRR
>ENST00000504981.5|SNV-12270-G-C|10
ERGEDHALLTISNCVREDSGLILLK
>ENST00000617632.1|SNV-15323-A-G|1
AGGDPGERPGFQPLDWSATR
>ENST00000552527.5|SNV-60360-G-T|2
IPHNILFKLTNMVHLR
>FUSION-ENST00000399781.5:60288-ENST00000263253.9:37298|420
MCHQTWLIFCIFFFFDR
>ENST00000515038.1|SNV-33955-C-T|6
MAGLAEYSMQGELASAISSGK
>FUSION-ENST00000305699.15:58081-ENST00000378277.8:8515|15
KPSGGTR
>FUSION-ENST00000305699.15:58081-ENST00000378277.8:8515|188
FWMKPMEVIGKGK
>ENST00000620262.1|SNV-3699-C-T|4
MFHQGQYQPRPSFRGNK
>ENST00000444387.7|SNV-5825-C-A|4
IYRGEGEVLLMAHALR
>ENST00000322446.3|SNV-17038-G-A|2
WGPVLTNETQRK
>FUSION-ENST00000263805.8:34184-ENST00000559620.1:8949|5
GMARSVTPSPR
>FUSION-ENST00000305699.15:58081-ENST00000378277.8:8515|186
MKPMEVIGK
>ENST00000546516.5|SNV-12068-G-A|1
QHDHPLSDPRLGRVWRPLPASHFPP
>ENST00000540394.5|SNV-2452-T-C|5
LLTFHTDFSNEENGTIMFHK
>FUSION-ENST00000399782.5:67356-ENST00000263253.9:37298|1
MLVIREINSQF
>ENST00000367409.9|SNV-6868-A-G|2
AKPIIAVAQSSLTFIKPLK
>ENST00000483623.2|SNV-50863-G-A|4
MFGYQFLNGCNPVLIQR
>ENST00000356348.6|INDEL-35097-T-TCT|4
NAVWALSNLSVEAK
>ENST00000484654.1|SNV-4992-C-T|1
ADLQLPSR
>ENST00000609686.3|SNV-412056-G-C|1
IAIQKDSGWKR
>FUSION-ENST00000305699.15:58081-ENST00000378277.8:8515|241
VGMSPGDNRQGRVR
>ENST00000486831.5|SNV-34894-T-C|19
LSAGKKTHTSK
>FUSION-ENST00000305699.15:58081-ENST00000378277.8:8515|228
TRQEQRLVWSR
>ENST00000335211.9|SNV-35133-C-A|1
SSEHGPWHEAADRIHTNR
>FUSION-ENST00000538149.5:67356-ENST00000263253.9:37298|1
LQEQHLSSPQGIIFGLWWL
>ENST00000496261.6|SNV-77398-G-C|3
NWEDVHK
>ENST00000609686.3|SNV-412056-G-C|5
VFASTGYR
>FUSION-ENST00000305699.15:58081-ENST00000378277.8:8515|225
QEQRLVWSRWCR
>ENST00000642130.1|SNV-8225-G-T|1
CGSSHSIRVATVIRK
>FUSION-ENST00000305699.15:58081-ENST00000378277.8:8515|17
MRKPSGGTRLGLGALHR
>FUSION-ENST00000399781.5:60288-ENST00000263253.9:37298|382
LACSGMIWAHCNLRL
>ENST00000226730.5|SNV-298-C-A|1
LLSCIALSLALVTNSAPTSSSTKK
>FUSION-ENST00000305699.15:58081-ENST00000378277.8:8515|181
KPMEVIGKGKHR
>FUSION-ENST00000399781.5:60288-ENST00000263253.9:37298|399
FSRVIHVVACISTSLLFTVK
>ENST00000397501.5|MNV-128928-GC-G|24
FLRVCVPALLR
>ENST00000514923.4|SNV-321327-G-T|6
MDFPGRYPAIYR
>ENST00000353796.7|SNV-18476-G-T|4
KSKFIIHHR
>ENST00000565329.1|SNV-72160-T-G|1
LGHGSLPPGGAHGRPDSH
>ENST00000512980.5|SNV-86175-G-A|4
MSIITIMDINTLAAVSFQR
>ENST00000339994.4|SNV-2241-G-C|4
FVPIVAEEDGRYSVDYSKFANTVK
>ENST00000397501.5|MNV-128928-GC-G|23
VCVPALLR
>ENST00000485934.1|SNV-2921-G-A|3
MWSCRPSTWRVSRMLK
>ENST00000541477.5|SNV-4286-C-T|1
LAMQEFMILPVGAESFWDAMR
>FUSION-ENST00000399781.5:60288-ENST00000263253.9:37298|299
DALQLAQTTKYL
>ENST00000474242.1|SNV-2786-G-C|10
LPHTHIPIAETWSR
>ENST00000636198.1|SNV-127613-G-T|4
ERSCPSAALCR
>ENST00000370563.3|SNV-28264-T-C|5
MAYLSIPGTAKVGTRAYNLQAK
>ENST00000262209.5|SNV-52491-C-A|6
YRLKDLTFLMEK
>ENST00000326783.4|MNV-2077-CA-C|1
AGASTTLNSIVAWTGMLIA
>ENST00000558592.1|SNV-2410-A-G|4
ALLCSGRAR
>ENST00000619186.4|SNV-12450-G-T|1
AIYKQSQHMT
>ENST00000372042.6|SNV-3659-G-A|4
WKIGGMK
>FUSION-ENST00000403729.7:140636-ENST00000494851.5:8477|27
EMQDKYSKSGIACFLK
>ENST00000394487.5|SNV-10345-G-T|1
NTYLECEDSVLGRHIFWRR
>ENST00000671291.1|SNV-10542-C-G|4
KAGPMSWPQSLQLLFQRTR
>FUSION-ENST00000305699.15:58081-ENST00000378277.8:8515|16
RKPSGGTRLGLGALHR
>FUSION-ENST00000399781.5:60288-ENST00000263253.9:37298|305
QQSICELCSHLHLSR
>FUSION-ENST00000263805.8:34184-ENST00000559620.1:8949|7
VIQHLWVLSFNKGMAR
>FUSION-ENST00000305699.15:58081-ENST00000378277.8:8515|108
STFSLSPRLQGAVTETCR
>ENST00000522917.5|MNV-218597-CAT-C|3
GKSTEDDHGLDGDRVR
>ENST00000294635.4|SNV-42258-G-T|2
IVGKEEKNMLD
>ENST00000437348.5|SNV-305303-G-A|5
PEGSLEETGELTVALVK
>ENST00000244364.10|SNV-320140-G-T|2
WKVISPTGNEAMVPSVFFTVPPPNK
>ENST00000564978.5|SNV-13013-G-C|1
ELPAHLGMESGDLIEVWG
>FUSION-ENST00000305699.15:58081-ENST00000378277.8:8515|3
MCFHSRSGPGHPDR
>FUSION-ENST00000305699.15:58081-ENST00000378277.8:8515|221
PALTWGHQEVGK
>ENST00000397468.5|SNV-5469-C-A|3
SGLITQNRQDIAER
>ENST00000375079.6|SNV-26643-C-T|1
HCFGAWASGSWNK
>ENST00000368301.6|SNV-52636-G-C|3
LDNARQSPER
>ENST00000473989.8|INDEL-53004-C-CA|1
ETPGFSSYWHLFRPYCWFFHSEP
>FUSION-ENST00000399781.5:60288-ENST00000263253.9:37298|228
MAHCASSRQIISHWK
>ENST00000579847.5|SNV-17763-G-T|1
SGNILIPGINEAVAAVTEEEHK
>ENST00000368236.7|SNV-6784-A-G|2
RRRPMESGICTIV
>FUSION-ENST00000305699.15:58081-ENST00000378277.8:8515|247
ELYTCVQALATHR
>FUSION-ENST00000263805.8:34184-ENST00000559620.1:8949|10
TDQPLARVIQHLWVLSFNK
>FUSION-ENST00000619301.4:80271-ENST00000584446.5:123785|2
CTKSFKQVK
>FUSION-ENST00000399781.5:60288-ENST00000263253.9:37298|335
NTKKLAR
>ENST00000635347.1|SNV-485925-G-A|3
VCGSDSHSYTSKCK
>ENST00000513874.5|SNV-12270-G-C|1
GEDHALLTISNCVREDSGLILLKLK
>ENST00000671291.1|SNV-10542-C-G|3
AGPMSWPQSLQLLFQR
>FUSION-ENST00000305699.15:58081-ENST00000378277.8:8515|58
FCRAIFTQNK
>ENST00000473989.8|INDEL-53004-C-CA|6
FYSDYTFFK
>ENST00000377918.8|MNV-93066-TG-T|3
TFLHLEK
>ENST00000498802.1|SNV-29216-G-A|5
YVPGYTANGNIQMNTPRK
>FUSION-ENST00000476371.1:62-ENST00000263525.6:336839|2-SNV-357502-G-T|3
TTFRLQPPLSQYSVQALLPGSR
>FUSION-ENST00000399781.5:60288-ENST00000263253.9:37298|388
YNAAVNILVQVFVWTYIAQ
>FUSION-ENST00000399781.5:60288-ENST00000263253.9:37298|351
MFITHVPR
>ENST00000537798.5|SNV-29336-C-T|3
EEQMKEGEETEGLEEDDKENDK
>ENST00000397501.5|MNV-128928-GC-G|21
RTSSNPAAEKRPSSCGR
>ENST00000305737.6|SNV-88871-C-A|1
TTSHINAINSQATNELSCEITHP
>FUSION-ENST00000399782.5:67356-ENST00000263253.9:37298|7
WHTVHLLDKSFHTGR
>ENST00000552648.5|SNV-7218-C-T|4
VPGPYRPHLGPGHSAAAIR
>ENST00000567684.2|SNV-5145-T-C|7
LRLLQMDLTKPGDTSRVLEFTK
>ENST00000374469.6|SNV-152268-G-A|1
NTITYTCK
>ENST00000476689.5|SNV-31895-T-C|2
MSCPLTETLRK
>ENST00000245503.10|SNV-25865-C-A|9
KKLETDISK
>ENST00000368102.5|SNV-32329-G-T|2
ALPSPDCPVLRTTGEQMQK
>ENST00000612955.5|SNV-504273-G-T|2
STSTPAGTNK
>ENST00000281821.7|SNV-117590-G-T|2
ARTAAGYGDFSEPLEVTTNTLPSR
>ENST00000650142.1|SNV-30866-G-C|3
GPDEDAVER
>ENST00000471020.1|SNV-19799-G-T|4
MRTGPRCVSAHTPHMVDS
>ENST00000451199.5|INDEL-41928-T-TTT|5
SNGFFSMASVYLSQKTWKLLR
>ENST00000272793.10|SNV-48473-A-G|4
SVLTQVLTNQR
>ENST00000460036.1|INDEL-232957-C-CA|3
HACLQKKLSTSR
>ENST00000514923.4|SNV-321327-G-T|4
MDFPGRYPAIYRSLGILPPLR
>ENST00000518778.5|SNV-7431-A-G|2
VCSPEKDAHCDR
>ENST00000510271.1|MNV-324497-GG-G|7
MFTWNQGK
>ENST00000322139.4|SNV-35512-T-G|4
GPTQSVGPTIQDYLKRPRPTWEEVK
>FUSION-ENST00000399781.5:60288-ENST00000263253.9:37298|359
IINYVHNSCSSLVEKKHR
>FUSION-ENST00000305699.15:58081-ENST00000378277.8:8515|69
MIIAHCGLDLLGSSDPPTSAS
>ENST00000671291.1|SNV-10542-C-G|7
MRKAGPMSWPQSLQLLFQR
>ENST00000461347.5|MNV-20420-AAGA-A|7
MSEDEDDSSGEEVVIPQKK
>FUSION-ENST00000399781.5:60288-ENST00000263253.9:37298|362
IKIINYVHNSCSSLVEKK
>ENST00000229769.3|SNV-3622-C-T|3
RDLGVGTSMEGAFPLSERCQR
>FUSION-ENST00000305699.15:58081-ENST00000378277.8:8515|103
LQGAVTETCR
>FUSION-ENST00000305699.15:58081-ENST00000378277.8:8515|62
ILLPRPPK
>ENST00000263665.6|SNV-159188-G-T|1
LVQVQVGSLVSLDCKPIASPR
>FUSION-ENST00000305699.15:58081-ENST00000378277.8:8515|57
MFCRAIFTQNKVCFFLHR
>ENST00000342310.7|SNV-107205-G-T|2
QLQNGDEFVLKEGQLLCK
>ENST00000514421.1|SNV-23946-C-T|7
EVSHHISR
>ENST00000397501.5|MNV-128928-GC-G|4
TTSGSGRRR
>ENST00000375079.6|SNV-26643-C-T|2
DRHCFGAWASGSWNK
>ENST00000543851.1|SNV-2452-T-C|2
MFHKGFLAYYQAVGLW
>FUSION-ENST00000305699.15:58081-ENST00000378277.8:8515|202
MQHCRLHLDPGIR
>ENST00000374736.8|SNV-141855-A-G|2
CLGSVQHLKSRFGDGYTIVVR
>ENST00000374736.8|SNV-141855-A-G|4
FRCLGSVQHLKSR
>FUSION-ENST00000399781.5:60288-ENST00000263253.9:37298|396
VSPCCSGWS
>ENST00000605935.5|SNV-12023-T-C|2
ETSLHRSDYSPHISCHDELLR
>ENST00000498802.1|SNV-29216-G-A|4
MYVPGYTANGNIQMNTPRKSVGR
>ENST00000565329.1|SNV-72160-T-G|2
EVRLGHGSLPPGGAHGRPDSH
>ENST00000569375.5|SNV-3197-G-A|3
VEEEEETER
>ENST00000402010.6|SNV-63791-C-T|2
ASSTVKVPASPLPGLER
>ENST00000562505.1|SNV-2118-C-T|6
RCCSWALCNRALTSQEGR
>ENST00000436874.6|SNV-39411-A-G|3
VLPKQGVLLKVAETIK
>ENST00000648852.1|MNV-233391-TCGTGGGTGGG-T|5
QEPEKETGLLCPMLPSHR
>ENST00000338432.11|SNV-50371-G-C|2
DFTVASPAEFVTPFGGDR
>ENST00000486831.5|SNV-34894-T-C|21
DPSSYVKLSAGK
>ENST00000569210.6|INDEL-568-C-CA|5
IPSSERNKCSLGTTR
>ENST00000498802.1|SNV-29216-G-A|7
YVPGYTANGNIQMNTPR
>ENST00000397501.5|MNV-128928-GC-G|7
WWRTTSGSGRR
>ENST00000569217.1|SNV-3357-A-G|2
MTEEEKDIKWG
>ENST00000571133.6|SNV-9804-C-T|5
TEKLAALPIFSSFVSNWDEATK
>FUSION-ENST00000466801.5:5622-ENST00000322723.9:22077|11
MRMTMTMRK
>ENST00000513874.5|SNV-12270-G-C|4
VSMERGEDHALLTISNCVR
>ENST00000531265.1|SNV-10560-C-T|5
KVALQDLQMNSKIGALL
>ENST00000361483.4|SNV-6343-G-A|2
ASAPHRPLDMAPFAR
>ENST00000261584.9|SNV-11490-G-C|1
QFDTSGSPAKPHTTLQVSGR
>ENST00000359171.8|SNV-121521-C-T|3
TSDSTPDPQRVPLCLLAPHIGR
>ENST00000485934.1|SNV-2921-G-A|1
VSRMLKL
>ENST00000272793.10|SNV-48473-A-G|1
NYKDLTSGLGENACVKK
>FUSION-ENST00000399781.5:60288-ENST00000263253.9:37298|242
LMSTMII
>ENST00000649906.1|SNV-3817-G-T|2
YLCVLLIVAGVSLFMYKPK
>ENST00000515038.1|SNV-33955-C-T|5
AGLAEYSMQGELASAISSGK
>ENST00000264515.11|SNV-21828-C-T|3
DGELEPMQK
>FUSION-ENST00000305699.15:58081-ENST00000378277.8:8515|24
AKLGTPCPVQMR
>ENST00000444387.7|SNV-5825-C-A|5
FSLQGLKIYRGEGEVLLMAHALR
>ENST00000229769.3|SNV-3622-C-T|2
DLGVGTSMEGAFPLSER
>ENST00000518778.5|SNV-7431-A-G|1
VCSPEKDAHCDRQK
>FUSION-ENST00000305699.15:58081-ENST00000378277.8:8515|113
SMSTFSLSPRLQGAVTETCR
>ENST00000394487.5|SNV-10345-G-T|4
LLSRNTYLECEDSVLGRHIFWR
>FUSION-ENST00000399781.5:60288-ENST00000263253.9:37298|391
MYFCCCCCFLRHRLALLHR
>FUSION-ENST00000305699.15:58081-ENST00000378277.8:8515|56
FCRAIFTQNKVCFFLHR
>ENST00000606888.3|SNV-3934-C-A|1
YSASPLTLPQAGSAPSPR
>ENST00000511560.1|SNV-5263-C-T|6
MQIYRAPGSSNMQMSARIFW
>ENST00000400234.6|SNV-21754-G-T|6
QTDTSNLSAMSCR
>FUSION-ENST00000399781.5:60288-ENST00000263253.9:37298|371
EKTQIEMYK
>FUSION-ENST00000305699.15:58081-ENST00000378277.8:8515|96
MCCVASSYPVGCHPEWPLIRGR
>ENST00000491924.1|SNV-2796-C-A|1
SLCLCSSG
>ENST00000496261.6|SNV-77398-G-C|6
EAVLQGLKKNWEDVHK
>ENST00000635347.1|SNV-485925-G-A|4
MVCGSDSHSYTSKCK
>ENST00000350763.9|MNV-33889-GCCCACCCACG-G|2
AFLSAPGWPRTYLHLKA
>FUSION-ENST00000305699.15:58081-ENST00000378277.8:8515|203
HMQHCRLHLDPGIRFWMKPMEVIGK
>FUSION-ENST00000399781.5:60288-ENST00000263253.9:37298|418
QFSSLSLLNSWDYR
>ENST00000389532.9|SNV-84462-G-T|1
SHWKSLLSNVSIEDEEEELVAIVR
>ENST00000406432.5|SNV-5472-G-A|1
EVSSHAQRITRAK
>ENST00000558592.1|SNV-2410-A-G|5
SLSPGPGRALLCSGRAR
>ENST00000444387.7|SNV-5825-C-A|3
IYRGEGEVLLMAHALRR
>ENST00000353782.9|SNV-72160-T-G|5
GHEVVGIVGRTGSGKSALGMALFR
>ENST00000474242.1|SNV-2786-G-C|9
LVLTHAPPHPYSDCRNVVQMK
>ENST00000406955.5|SNV-18655-T-G|2
ANGSAGEGQPRR
>ENST00000614352.4|SNV-5565-C-A|2
FSKAGLFPIFATK
>ENST00000612955.5|SNV-504273-G-T|1
STSTPAGTNKDAQK
>ENST00000650142.1|SNV-30866-G-C|4
RGPDEDAVERQR
>ENST00000350763.9|MNV-33889-GCCCACCCACG-G|6
RAFLSAPGWPR
>ENST00000341594.9|SNV-188261-G-A|1
TVEEIRNGVTKR
>ENST00000567684.2|SNV-5145-T-C|6
LLQMDLTKPGDTSR
>FUSION-ENST00000396437.3:1928-ENST00000263246.8:102992|5
PASSWGRCVSSPQVVCLQILSVR
>ENST00000404922.8|SNV-22289-C-T|1
STGLEGVTHAPSLGK
>ENST00000548363.1|SNV-2439-A-T|5
MIPSTPSSVRRGLASMCPGLCL
>FUSION-ENST00000399782.5:67356-ENST00000263253.9:37298|9
ECTLETTVHASGWNKWHTVHLLDK
>ENST00000368799.2|SNV-20090-C-A|1
SRHGSRHPR
>ENST00000389484.8|SNV-1068805-A-T|1
CDMDGLNRTRIIDSK
>ENST00000334801.7|SNV-22591-A-T|1
ADSILAYHQLNVPRAKLDQAPK
>ENST00000277165.11|SNV-109554-G-T|5
GRGGRGPFPLQVVSVGVPAR
>ENST00000264463.8|SNV-133476-C-A|1
FPQNTIHIRVLESSPVGTAIGSVK
>FUSION-ENST00000399781.5:60288-ENST00000263253.9:37298|262
MSHCARLLVQLLYLFV
>FUSION-ENST00000399781.5:60288-ENST00000263253.9:37298|354
LGDRVRPFK
>ENST00000530535.5|SNV-21656-C-A|2
MPALPLLWELPIGQSPR
>ENST00000353782.9|SNV-72160-T-G|3
TGSGKSALGMALFRLVEPMAGR
>ENST00000562505.1|SNV-2118-C-T|2
ALTSQEGRWALR
>FUSION-ENST00000305699.15:58081-ENST00000378277.8:8515|27
TEWLEARVQHR
>ENST00000342836.8|INDEL-47465-G-GCC|MNV-47467-GAC-G|2
TLDNDIMLIK
>FUSION-ENST00000305699.15:58081-ENST00000378277.8:8515|183
KPMEVIGKGK
>ENST00000626028.1|SNV-8752-G-C|1
ISSHLQITNLQQHVS
>ENST00000311371.9|SNV-20112-A-G|2
LGAEPASNGLVR
>ENST00000671466.1|SNV-1428-G-A|1
ERPTFFEIFKTHCNK
>FUSION-ENST00000305699.15:58081-ENST00000378277.8:8515|166
CCLRQNTC
>FUSION-ENST00000399781.5:60288-ENST00000263253.9:37298|331
VVHTCNSSYLGG
>FUSION-ENST00000305699.15:58081-ENST00000378277.8:8515|152
MCCGIFFLF
>FUSION-ENST00000305699.15:58081-ENST00000378277.8:8515|212
MEYPGGYMGLRVPATPR
>ENST00000512980.5|SNV-86175-G-A|2
MDINTLAAVSFQR
>ENST00000534003.5|SNV-2094-C-T|2
MNRKWCR
>ENST00000531265.1|SNV-10560-C-T|2
MNSKIGALL
>ENST00000356348.6|SNV-35098-G-T|1
NAVWALSNLFRGKNPPPNFSK
>ENST00000487017.5|SNV-28715-G-T|4
GGQCLPVLEARR
>FUSION-ENST00000305699.15:58081-ENST00000378277.8:8515|160
FLHSPPFLLPAALWGGV
>FUSION-ENST00000476371.1:62-ENST00000263525.6:336839|123
SLAERMGADGETVVLK
>ENST00000482624.5|SNV-24193-C-T|1
GSVFLSTKTILCIFML
>ENST00000233813.5|SNV-17418-G-A|1
AVYLPNCDRKR
>FUSION-ENST00000565380.5:34184-ENST00000559620.1:8949|3
ELENLKGRYGNGSLP
>ENST00000560192.5|SNV-8027-C-A|5
RTGRIITGQAITLTGPSTR
>FUSION-ENST00000305699.15:58081-ENST00000378277.8:8515|124
LHLPGSYHSPASAS
>ENST00000338432.11|SNV-50371-G-C|4
KLDLHRDFTVASPAEFVTPFGGDR
>ENST00000513312.3|SNV-6277-C-T|1
TWHLASVLDKLMITQSR
>ENST00000394487.5|SNV-10345-G-T|6
QQVELYRLLSRNTYLECEDSVLGR
>ENST00000367409.9|SNV-6868-A-G|4
RAKPIIAVAQSSLTFIKPLK
>FUSION-ENST00000305699.15:58081-ENST00000378277.8:8515|61
MILLPRPPKALGLQV
>FUSION-ENST00000399781.5:60288-ENST00000263253.9:37298|227
AHCASSRQIISHWK
>ENST00000485375.6|SNV-26643-C-T|2
QALLRCLGLGLLE
>FUSION-ENST00000305699.15:58081-ENST00000378277.8:8515|35
TGTPVAQGEPPVQR
>ENST00000486831.5|SNV-34894-T-C|4
HIQVRPVPTTR
>ENST00000252252.4|SNV-2083-A-G|5
NKYEGEINK
>FUSION-ENST00000399781.5:60288-ENST00000263253.9:37298|293
MTAKSWEWVQAACFPGS
>ENST00000244728.10|SNV-214346-G-C|5
IAVVLTDGKSQDDVKDAAQPAR
>ENST00000354619.10|SNV-28498-C-G|2
VNLKRPCPFWAEDGQCSIK
>FUSION-ENST00000305699.15:58081-ENST00000378277.8:8515|261
MWQTILECSR
>ENST00000522965.1|SNV-268-G-A|1
NGETICSALPTIPYHKLADLRYLSR
>FUSION-ENST00000399781.5:60288-ENST00000263253.9:37298|370
TQIEMYK
>ENST00000486831.5|SNV-34894-T-C|1
CSPSLCTMWPLSGSI
>ENST00000487017.5|SNV-28715-G-T|1
GEQGRPVPAGPRGEK
>ENST00000477653.2|MNV-47467-GAC-G|5
RPRSSATLNTTGTLDNDIMLIK
>ENST00000464060.5|SNV-545259-G-T|4
MLCLAQPDLPEKEKCLAWTITFLL
>ENST00000504981.5|SNV-12270-G-C|2
GRPRTAHHLQLCA
>FUSION-ENST00000305699.15:58081-ENST00000378277.8:8515|98
MCCVASSYPVGCHPEWPLIR
>ENST00000411458.5|MNV-14358-CA-C|8
CYVVKAQLGPR
>ENST00000368102.5|SNV-32329-G-T|3
ALPSPDCPVLR
>ENST00000497341.5|SNV-20466-T-C|3
SSSISRRRPSACAAR
>FUSION-ENST00000399781.5:60288-ENST00000263253.9:37298|240
EDCLAHLGEK
>FUSION-ENST00000399781.5:60288-ENST00000263253.9:37298|277
MMPRLVSNSWTQTICTPQPPK
>ENST00000645770.1|SNV-274951-G-A|2
SQGQNRPLYLTRR
>ENST00000356766.11|SNV-29479-G-T|1
NYWITVKEEDQPLLIHRPSER
>ENST00000378460.6|SNV-59987-A-G|3
QIEILELEDLER
>ENST00000462326.5|SNV-75316-A-G|4
HCWYFEGLYPTYYICRSYEGCCGSR
>FUSION-ENST00000479389.1:17126-ENST00000380455.9:38766|7
TSTLSGLMR
>ENST00000342836.8|MNV-47467-GAC-G|1
YNRDSGQ
>ENST00000534003.5|SNV-2094-C-T|1
WCRRFLELFR
>ENST00000549589.5|SNV-39411-A-G|4
LKEWAIKQGVLLK
>ENST00000477653.2|INDEL-47465-G-GCC|MNV-47467-GAC-G|3
RPRSSATLNTTAGLWTMTSC
>FUSION-ENST00000305699.15:58081-ENST00000378277.8:8515|273
GCSELRSHHCTLACATE
>ENST00000404816.7|SNV-328930-G-T|1
CEYFDSGYRMTQRGR
>ENST00000477653.2|MNV-47467-GAC-G|2
SSATLNTTGTLDNDIMLIK
>FUSION-ENST00000305699.15:58081-ENST00000378277.8:8515|268
MFGLPVNL
>ENST00000345136.7|SNV-51038-C-T|1
EEAAVDVQQQKRSIQEELQQLR
>ENST00000649121.1|MNV-233391-TCGTGGGTGGG-T|9
HTELHFQTTLVYTTR
>ENST00000455250.1|INDEL-19111-C-CA|1
FVMQEEFSRD
>ENST00000567684.2|SNV-5145-T-C|1
DLTKPGDTSRVLEFTK
>FUSION-ENST00000305699.15:58081-ENST00000378277.8:8515|194
LHLDPGIR
>ENST00000477653.2|INDEL-47465-G-GCC|4
MRPRSSATLNTTAGHSGQ
>FUSION-ENST00000305699.15:58081-ENST00000378277.8:8515|283
MGKLHFYK
>ENST00000473989.8|INDEL-53004-C-CA|4
FYSDYTFFKSYCWSHRASTK
>ENST00000371822.9|SNV-90717-A-G|3
RECLCCFQHVDFVTAIAFHPRHLK
>FUSION-ENST00000476371.1:62-ENST00000263525.6:336839|125
QIPTTPCCVLQAGPEPR
>FUSION-ENST00000305699.15:58081-ENST00000378277.8:8515|65
LVLNFWAQMILLPRPPK
>ENST00000650179.1|SNV-5380-C-A|6
MRYPLSK
>ENST00000644861.2|SNV-153103-G-C|1
QSGSPEEMLLLPRQAR
>ENST00000337248.9|MNV-55898-AA-A|1
TLFPKTPS
>FUSION-ENST00000305699.15:58081-ENST00000378277.8:8515|233
GNDQAGAEAGVEQVVQTLR
>ENST00000374469.6|SNV-152268-G-A|2
DAVITGNNFTFRNTITYTCK
>FUSION-ENST00000399781.5:60288-ENST00000263253.9:37298|278
AHCSLDFLDSSDPPTSAPQ
>ENST00000514421.1|SNV-23946-C-T|3
EVSHHISRRLLER
>ENST00000556173.5|SNV-74021-C-T|1
ISSLTCAFMCS
>ENST00000584754.1|SNV-55737-G-A|3
RLTLKLLSTVHITSLVWP
>ENST00000262715.10|SNV-28857-A-G|4
SDFVSESEEAARRISGLK
>ENST00000368102.5|SNV-32329-G-T|6
RALPSPDCPVLR
>FUSION-ENST00000305699.15:58081-ENST00000378277.8:8515|66
LPRLVLNFWAQMILLPRPPK
>ENST00000296741.7|SNV-104353-C-A|1
GPVVSLWQAPGKHSEIYNK
>ENST00000413465.6|SNV-12450-G-T|1
AMAIYKQSQHMT
>ENST00000584754.1|SNV-55737-G-A|1
LLSTVHITSLVWP
>ENST00000227507.3|SNV-10099-C-T|1
AAEEEEEEEEEVDLACTLTDVR
>FUSION-ENST00000466801.5:5622-ENST00000322723.9:22077|7
MTMTMRKMTLK
>ENST00000447445.1|SNV-5124-G-A|1
AATGECTATVGKKSSTK
>FUSION-ENST00000399781.5:60288-ENST00000263253.9:37298|297
RQALYKETHTL
>ENST00000549091.5|SNV-12068-G-A|1
SSTTTHCQIR
>FUSION-ENST00000263635.8:97332-ENST00000628904.2:174789|151
GGKKEAGLR
>ENST00000460036.1|INDEL-232957-C-CA|2
KLSTSRR
>ENST00000510271.1|MNV-324497-GG-G|8
DMFTWNQGKLGWTSKAK
>ENST00000444565.1|SNV-2779-G-A|2
TTNTMIPFGK
>ENST00000508095.1|SNV-38756-G-A|2
MIHPAFQLYYLKQEHFW
>FUSION-ENST00000403729.7:116934-ENST00000494851.5:8477|28
VMQDKYSK
>ENST00000476689.5|SNV-31895-T-C|1
SCPLTETLRK
>ENST00000431676.6|SNV-13766-A-G|4
EKILAQILADSGIDTSDVK
>FUSION-ENST00000305699.15:58081-ENST00000378277.8:8515|10
VGTECHWA
>ENST00000605286.5|SNV-7641-G-T|6
KVRFSTAQTHFLEQLGWLR
>ENST00000453112.5|SNV-75316-A-G|1
AAVAPGAVCGPSPYRGCGTSGSF
>ENST00000473989.8|INDEL-53004-C-CA|10
LPLATPKKTR
>ENST00000271588.9|SNV-311466-T-C|3
KPGLSISENRSALK
>ENST00000286452.5|SNV-31006-G-A|4
VKALEGTLKEAK
>ENST00000467596.5|SNV-32133-G-T|3
MPAEQAFWCLVQICEKYLPVYYSEK
>ENST00000549589.5|SNV-39411-A-G|1
QGVLLKVAET
>FUSION-ENST00000399781.5:60288-ENST00000263253.9:37298|309
MPCIAFVLWNK
>FUSION-ENST00000402338.5:3543-ENST00000263246.8:102992|1
LAHTYQSPLLYCDLEVCLQILSVRS
>ENST00000361483.4|SNV-6343-G-A|4
RRASAPHRPLDMAPFAR
>ENST00000488347.5|SNV-48419-G-A|1
VNSGKLKH
>FUSION-ENST00000466801.5:5622-ENST00000322723.9:22077|6
KLWRLHQPK
>ENST00000560855.5|SNV-53871-G-A|2
SQNQIEYCEKSTLR
>FUSION-ENST00000305699.15:58081-ENST00000378277.8:8515|104
DFHQSWDDAGV
>ENST00000543963.5|SNV-10175-T-C|2
TNPDTLLQHLLPTECQHVVK
>ENST00000476689.5|SNV-31895-T-C|7
CRAVEVSLIHHMSCPLTETLRK
>ENST00000411458.5|MNV-14358-CA-C|9
TRCYVVKAQLGPR
>ENST00000368346.7|SNV-208180-A-G|4
ERSFVLK
>ENST00000431676.6|SNV-13766-A-G|2
ILAQILADSGIDTSDVK
>ENST00000546307.5|MNV-12775-GG-G|21
CCWASASLR
>ENST00000320585.11|MNV-12487-AAGA-A|3
EDNDEIK
>ENST00000464060.5|SNV-545259-G-T|1
CLAWTITFLL
>ENST00000623930.1|SNV-706-C-A|2
MRSASGSQK
>ENST00000360028.4|SNV-544-T-G|5
LVHYLKGREGGAR
>FUSION-ENST00000399781.5:60288-ENST00000263253.9:37298|295
MQMTAKSWEWVQAACFPGS
>ENST00000482690.1|SNV-121521-C-T|1
TSDSTPDPQRVPLC
>ENST00000262450.8|SNV-49999-G-A|1
AQQFCFLLSTR
>FUSION-ENST00000305699.15:58081-ENST00000378277.8:8515|117
HFSELIAVFAVLGR
>FUSION-ENST00000305699.15:58081-ENST00000378277.8:8515|155
SCCIRSPLRGSCVEMCCGIFFLF
>ENST00000394487.5|SNV-10345-G-T|2
NTYLECEDSVLGRHIFWR
>FUSION-ENST00000399781.5:60288-ENST00000263253.9:37298|320
MYILVTALLHSK
>ENST00000205386.8|SNV-74424-G-T|2
CLEGVSGQRCDR
>ENST00000441285.2|SNV-4286-C-T|1
ILPVGAESFWDAMRLGAEVYHTLK
>ENST00000612342.4|MNV-20755-CGA-C|1
IHTGVKPYECSVWEGLPVQLCLR
>FUSION-ENST00000403729.7:140636-ENST00000494851.5:8477|31
VVIKDPPPPPAPAPKEMQDK
>ENST00000504981.5|SNV-12270-G-C|11
ERGEDHALLTISNCVR
>ENST00000558592.1|SNV-2410-A-G|7
CCVLEGLVVQSR
>ENST00000461347.5|MNV-20420-AAGA-A|1
MKMIAVEKR
>FUSION-ENST00000305699.15:58081-ENST00000378277.8:8515|89
PIIQTCHCR
>ENST00000556173.5|SNV-74021-C-T|2
MISSLTCAFMCS
>FUSION-ENST00000399781.5:60288-ENST00000263253.9:37298|263
MRHRARP
>ENST00000489135.5|SNV-52690-G-A|2
MTEASRKK
>ENST00000328252.4|SNV-34017-G-A|5
VVRYRMVNLYEDDHK
>ENST00000328252.4|SNV-34017-G-A|1
MVNLYEDDHKNPTVTR
>FUSION-ENST00000305699.15:58081-ENST00000378277.8:8515|170
GECGHCRYGVSWWVYGPQGACHT
>ENST00000374227.7|SNV-13877-G-C|3
SHLIVHQRTHTGEKPYECNECQK
>FUSION-ENST00000399781.5:60288-ENST00000263253.9:37298|446
LMEVPQLYLTG
>FUSION-ENST00000399781.5:60288-ENST00000263253.9:37298|312
LSSLLKQQSICELCSHLHLSR
>ENST00000605935.5|SNV-12023-T-C|4
TKETSLHR
>ENST00000294543.10|SNV-52690-G-A|5
EIKEEESEMTEASR
>FUSION-ENST00000305699.15:58081-ENST00000378277.8:8515|116
HFSELIAVFAVLGRTSTSGR
>ENST00000400234.6|SNV-21754-G-T|4
QTDTSNLSAMSCRFCVMSPLR
>ENST00000522965.1|SNV-268-G-A|3
MNGETICSALPTIPYHKLADLR
>ENST00000296794.10|SNV-256344-G-T|1
MNKIYGEFCCHHKEAVNLFK
>ENST00000504981.5|SNV-12270-G-C|3
VHGARGRPRTAHHLQLCA
>ENST00000264474.4|SNV-12358-A-G|5
TNETYGKLEAVRYK
>ENST00000294543.10|SNV-52690-G-A|4
EIKEEESEMTEASRK
>ENST00000262450.8|SNV-49999-G-A|3
QEAIDRFNAPRAQQFCFLLSTR
>ENST00000286452.5|SNV-31006-G-A|5
VKALEGTLK
>ENST00000400368.1|MNV-954-GTG-G|2
RWGRLFVL
>FUSION-ENST00000399781.5:60288-ENST00000263253.9:37298|266
LVKLVSNS
>ENST00000620262.1|SNV-3699-C-T|3
FHQGQYQPRPSFRGNK
>ENST00000531265.1|SNV-10560-C-T|3
VALQDLQMNSKIGALL
>ENST00000326793.11|SNV-140939-A-T|3
SSPSTGSLDSGNESKEKFLK
>FUSION-ENST00000404067.5:3543-ENST00000263246.8:102992|8
VCFLATGGKYVPRLLLPTPSQGK
>ENST00000510271.1|MNV-324497-GG-G|11
MDMFTWNQGKLGWTSK
>ENST00000648852.1|MNV-233391-TCGTGGGTGGG-T|10
MVDVWSPGTRNCISRPPSCTR
>ENST00000528899.5|SNV-82090-C-A|1
LKPVLAGNPEIYPLVLTTK
>ENST00000524792.5|SNV-103719-A-C|3
IKQLDASCAANNPSLKLTYTECLR
>ENST00000397501.5|MNV-128928-GC-G|6
TTSGSGR
>FUSION-ENST00000399781.5:60288-ENST00000263253.9:37298|241
MEDCLAHLGEK
>ENST00000547884.1|SNV-875919-T-C|1
VHGSLELFFSTS
>ENST00000474242.1|SNV-2786-G-C|8
LVLTHAPPHPYSDCRNVVQMKMQ
>ENST00000300289.10|INDEL-19111-C-CA|1
TVAYTEQKNDQWQN
>FUSION-ENST00000305699.15:58081-ENST00000378277.8:8515|207
GLRVPATPR
>ENST00000546307.5|MNV-12775-GG-G|24
LTFRMAIRCCWASASLR
>ENST00000465021.5|SNV-230029-C-T|3
QVLRQRQEGEAAALNTV
>ENST00000368799.2|SNV-20090-C-A|6
WSGSASRNHRGSVQEK
>ENST00000345541.6|SNV-83834-C-T|5
MFKDGLQIMQRSR
>ENST00000320585.11|MNV-12487-AAGA-A|2
EDNDEIKIGTSCK
>ENST00000257934.9|SNV-18286-G-T|1
LGGLSCFTTQLFASSWGWQPPLIK
>ENST00000368346.7|SNV-208180-A-G|2
SFVLKHHVFLVR
>FUSION-ENST00000263805.8:34184-ENST00000559620.1:8949|18
KEQSRSQK
>FUSION-ENST00000305699.15:58081-ENST00000378277.8:8515|205
GLRVPATPRLR
>FUSION-ENST00000399781.5:60288-ENST00000263253.9:37298|343
MTPANMVKPCLYKNTKK
>ENST00000378460.6|SNV-59987-A-G|2
QIEILELEDLERECSLAR
>FUSION-ENST00000305699.15:58081-ENST00000378277.8:8515|248
ADVARIRHPLR
>ENST00000644384.1|SNV-7142-G-A|1
EDEYRCVRVGGQNAVLQVFTAASWK
>ENST00000407879.1|SNV-2795-G-A|4
THSGEKPFRCAHCPYASAHLDNLKR
>ENST00000589793.1|SNV-7876-A-C|1
TRPFLSPEEVLK
>ENST00000368301.6|SNV-52636-G-C|4
TYSAKLDNARQSPER
>ENST00000334801.7|SNV-22591-A-T|3
ADSILAYHQLNVPR
>ENST00000420218.3|MNV-128928-GC-G|24
KPTSWLQSCSSRRR
>ENST00000350763.9|MNV-33889-GCCCACCCACG-G|14
CSSVCLGTR
>ENST00000529077.5|SNV-42774-C-T|6
MLLEHWTPEDALPPRSLVEQR
>ENST00000360104.7|SNV-272585-G-T|3
VEFYDNNPFSESFQER
>ENST00000560192.5|SNV-8027-C-A|1
IITGQAITLTGPSTRA
>ENST00000342836.8|MNV-47467-GAC-G|2
HPKYNRDSGQ
>ENST00000389484.8|SNV-1068805-A-T|3
CDMDGLNR
>ENST00000529935.5|SNV-11408-T-C|1
YIQFQTTALSVRKCPDFSSSGQWK
>FUSION-ENST00000399781.5:60288-ENST00000263253.9:37298|403
MSHHARPVIFCTFNRDK
>FUSION-ENST00000399781.5:60288-ENST00000263253.9:37298|416
VWLFAQAGVR
>FUSION-ENST00000305699.15:58081-ENST00000378277.8:8515|81
GNRWPRSISQN
>FUSION-ENST00000479389.1:17126-ENST00000380455.9:38766|2
VKLPRIQVCVI
>FUSION-ENST00000305699.15:58081-ENST00000378277.8:8515|269
HFILNLMFGLPVNL
>ENST00000460036.1|INDEL-232957-C-CA|1
LSTSRRW
>FUSION-ENST00000305699.15:58081-ENST00000378277.8:8515|266
MLHGFPHCLK
>ENST00000565329.1|SNV-72160-T-G|3
CLGTEREVR
>ENST00000262209.5|SNV-52491-C-A|4
LKDLTFLMEKQHELIK
>ENST00000552427.1|SNV-36936-C-A|1
WQKPTDTWVQS
>ENST00000262715.10|SNV-28857-A-G|2
ISGLKSYLSR
>ENST00000513874.5|SNV-12270-G-C|3
GEDHALLTISNCVR
>FUSION-ENST00000305699.15:58081-ENST00000378277.8:8515|125
ISAHCKLHLPGSYHSPASAS
>ENST00000546516.5|SNV-12068-G-A|3
QHDHPLSDPR
>FUSION-ENST00000399781.5:60288-ENST00000263253.9:37298|319
YILVTALLHSK
>ENST00000448404.5|SNV-8752-G-C|1
ISSHLQITNLQQHVSVIKS
>ENST00000311923.1|SNV-358-G-A|3
LRHDNIVRMVAASTR
>ENST00000502461.1|SNV-38756-G-A|3
IHPAFQLYYLK
>ENST00000543963.5|SNV-10175-T-C|1
TNPDTLLQHLLPTECQHVVKAK
>FUSION-ENST00000403729.7:116934-ENST00000494851.5:8477|6
VAAHITGTRGRSNTLSSPSK
>FUSION-ENST00000305699.15:58081-ENST00000378277.8:8515|150
MLHQVTAAWK
>ENST00000551162.1|SNV-875919-T-C|5
MDLWNYSLVPHILEAVREGLQMYGK
>ENST00000397501.5|MNV-128928-GC-G|33
RGMLATEPPKSWSPQPSR
>ENST00000375478.4|SNV-12831-C-A|1
SLLPKTPLISLKPLTETELRIK
>FUSION-ENST00000404067.5:3543-ENST00000263246.8:102992|3
LLLPTPSQGKAGAAVGFLLRHPG
>ENST00000635347.1|SNV-485925-G-A|6
MVCGSDSHSYTSK
>FUSION-ENST00000399781.5:60288-ENST00000263253.9:37298|428
MPVILALWEAK
>ENST00000382554.4|SNV-15630-G-A|2
KPNRLDTDIGNFLKV
>ENST00000546307.5|MNV-12775-GG-G|7
ARTTWTPWTSSLR
>ENST00000478396.1|SNV-50529-C-G|2
GNTNEPSTGVR
>ENST00000381249.4|SNV-153-G-A|3
AVATAAAVLAALGGTLWLAAR
>FUSION-ENST00000305699.15:58081-ENST00000378277.8:8515|122
SDSWAQVILPPWPPTVLGLQV
>FUSION-ENST00000305699.15:58081-ENST00000378277.8:8515|286
LFQILNGK
>ENST00000375478.4|SNV-12831-C-A|3
VWSALNLSISLHYWNNSTKSLLPK
>FUSION-ENST00000399781.5:60288-ENST00000263253.9:37298|422
QWHDLGSLQPPTLRFK
>ENST00000612742.4|SNV-95555-A-G|3
TESDFSNLDSEKR
>ENST00000368799.2|SNV-20090-C-A|3
GSVQEKSR
>ENST00000558338.1|SNV-153103-G-C|7
LLLPRQARLFAWADPTGTR
>FUSION-ENST00000399781.5:60288-ENST00000263253.9:37298|372
FLVSREKTQIEMYK
>ENST00000483623.2|SNV-50863-G-A|1
FGYQFLNGCNPVLIQRCTELPEK
>FUSION-ENST00000305699.15:58081-ENST00000378277.8:8515|277
AHTYNPSTLGG
>ENST00000486831.5|SNV-34894-T-C|11
SNYLQAR
>ENST00000350763.9|MNV-33889-GCCCACCCACG-G|8
SWSLVWSTLSVYLPSWRTRR
>ENST00000262715.10|SNV-28857-A-G|1
ISGLKSYLSRQK
>ENST00000477653.2|INDEL-47465-G-GCC|MNV-47467-GAC-G|4
MRPRSSATLNTTAGLWTMTSC
>ENST00000322139.4|SNV-35512-T-G|6
WRGPTQSVGPTIQDYLK
>ENST00000647989.1|SNV-644641-G-A|2
LWPITKLTANDIYAEFWAEGDEMK
>ENST00000546307.5|MNV-12775-GG-G|11
RPSGRSCSAHR
>FUSION-ENST00000305699.15:58081-ENST00000378277.8:8515|121
MQVASPSPSGGPVSSSGALR
>ENST00000486831.5|SNV-34894-T-C|3
HIQVRPVPTTRTLCGAR
>ENST00000478396.1|SNV-50529-C-G|9
NQAQVSDLLTLQELFRHIWK
>FUSION-ENST00000305699.15:58081-ENST00000378277.8:8515|177
EVIGKGKHR
>ENST00000569217.1|SNV-3357-A-G|4
MTEEEKDIK
>ENST00000436874.6|SNV-39411-A-G|4
VLPKQGVLLK
>ENST00000431676.6|SNV-13766-A-G|1
ILAQILADSGIDTSDVKYPVK
>ENST00000397501.5|MNV-128928-GC-G|10
SWTNSRSRWWR
>FUSION-ENST00000399781.5:60288-ENST00000263253.9:37298|252
MTYQCLR
>ENST00000546307.5|MNV-12775-GG-G|13
GWRRPSGR
>FUSION-ENST00000611640.4:175790-ENST00000269703.8:15168|2
FISSVTSHIYQELALK
>FUSION-ENST00000399781.5:60288-ENST00000263253.9:37298|448
EISEGLFILIFLVNK
>ENST00000489135.5|SNV-52690-G-A|1
TEASRKK
>ENST00000520875.5|SNV-7431-A-G|1
VCSPEKDAAGIK
>ENST00000560855.5|SNV-53871-G-A|3
SQNQIEYCEK
>FUSION-ENST00000305699.15:58081-ENST00000378277.8:8515|157
RSCCIRSPLR
>ENST00000521645.5|SNV-10357-G-A|2
SYKTKGR
>ENST00000400234.6|SNV-21754-G-T|3
QTDTSNLSAMSCRFCVMSPLRTLLR
>FUSION-ENST00000399781.5:60288-ENST00000263253.9:37298|311
MLSSLLKQQSICELCSHLHLSRR
>ENST00000397501.5|MNV-128928-GC-G|34
RGMLATEPPK
>ENST00000374144.8|SNV-27247-C-G|2
VLQDPQSGEYFVFDLALQVK
>FUSION-ENST00000305699.15:58081-ENST00000378277.8:8515|115
TSTSGRSMSTFSLSPR
>ENST00000302188.8|SNV-63062-G-A|1
GCQVVIITLGAEGCVVLSQTKPEPK
>ENST00000369085.8|SNV-315-T-C|2
MSAATHPPMMQVASGNGDR
>ENST00000623930.1|SNV-706-C-A|1
SASGSQK
>ENST00000451199.5|INDEL-41928-T-TTT|9
HQSIFKSNGFFSMASVYLSQK
>ENST00000342836.8|INDEL-47465-G-GCC|MNV-47467-GAC-G|1
TLDNDIMLIKLSSPAVINAR
>FUSION-ENST00000399781.5:60288-ENST00000263253.9:37298|327
MIKFLILFMYILVTALLHSK
>ENST00000540394.5|SNV-2452-T-C|6
MLLTFHTDFSNEENGTIMFHK
>ENST00000483623.2|SNV-50863-G-A|6
MNHWQEDLMFGYQFLNGCNPVLIQR
>ENST00000545606.6|SNV-36745-A-G|1
ACPEEGPAVVGQFIQDVKNSR
>FUSION-ENST00000305699.15:58081-ENST00000378277.8:8515|209
EYPGGYMGLRVPATPRLR
>ENST00000411458.5|MNV-14358-CA-C|1
VTCLAWCLLPGWCLRCHLL
>FUSION-ENST00000399781.5:60288-ENST00000263253.9:37298|412
LPPHPTNFLYF
>ENST00000514421.1|SNV-23946-C-T|5
EVSHHISRR
>ENST00000540921.5|SNV-48419-G-A|1
VNSGKLKHR
>ENST00000368346.7|SNV-208180-A-G|3
ERSFVLKHHVFLVR
>FUSION-ENST00000305699.15:58081-ENST00000378277.8:8515|254
MRADVAR
>ENST00000393217.7|SNV-91605-C-A|4
QTHFSTRLHTAETEGLPNSSIK
>ENST00000437348.5|SNV-305303-G-A|4
MPEGSLEETGELTVALVKK
>ENST00000522917.5|MNV-218597-CAT-C|1
STEDDHGLDGDRVRK
>ENST00000648852.1|MNV-233391-TCGTGGGTGGG-T|8
VDVWSPGTRNCISRPPSCTRQEPEK
>ENST00000536409.1|SNV-7309-G-A|2
AVTRPITWQLEYPGQAPEAEK
>FUSION-ENST00000399781.5:60288-ENST00000263253.9:37298|244
MFTCQQRLMSTMII
>ENST00000524792.5|SNV-103719-A-C|5
IKQLDASCAANNPSLK
>ENST00000466166.1|SNV-266-C-T|8
MAGWKAK
>ENST00000483005.1|SNV-34992-A-G|4
MGKEISNALGHGPQDEILSSAFK
>ENST00000461347.5|MNV-20420-AAGA-A|6
SEDEDDSSGEEVVIPQKK
>ENST00000394810.3|SNV-7957-G-A|2
QRKPLQVSK
>ENST00000389420.8|SNV-175935-C-G|5
KDGEYYLNIK
>FUSION-ENST00000305699.15:58081-ENST00000378277.8:8515|234
VRGNDQAGAEAGVEQVVQTLR
>FUSION-ENST00000305699.15:58081-ENST00000378277.8:8515|267
FGLPVNL
>ENST00000567684.2|SNV-5145-T-C|8
LRLLQMDLTKPGDTSR
>ENST00000605935.5|SNV-12023-T-C|3
TKETSLHRSDYSPHISCHDELLR
>FUSION-ENST00000399781.5:60288-ENST00000263253.9:37298|427
PVILALWEAK
>FUSION-ENST00000399781.5:60288-ENST00000263253.9:37298|444
EVPQLYLTG
>ENST00000460182.5|SNV-29245-C-T|3
IPDAKSPLPVFAYIRIVFTDQVLK
>ENST00000397501.5|MNV-128928-GC-G|28
NPHPSPADLSTDPLR
>ENST00000258494.14|SNV-36936-C-A|1
YVGAELNVLPFCTQFIPMDIIDSPK
>ENST00000558338.1|SNV-153103-G-C|6
MGHPHIQTEWVTRRNALAAK
>ENST00000514403.1|SNV-86175-G-A|5
LITIMSIITIMDINTLAAV
>ENST00000478396.1|SNV-50529-C-G|12
MNQAQVSDLLTLQELFR
>ENST00000514421.1|SNV-23946-C-T|4
MEVSHHISRRLLER
>FUSION-ENST00000399781.5:60288-ENST00000263253.9:37298|361
IINYVHNSCSSLVEK
>ENST00000471020.1|SNV-19799-G-T|2
TGPRCVSAHTPHMVDS
>ENST00000400556.7|SNV-55737-G-A|2
HCAYNLPGVALTLGR
>ENST00000393540.7|SNV-12974-G-T|4
EKSSLVNELKESQLEIIQLK
>ENST00000369704.8|SNV-100657-G-C|2
GGFPLRSTK
>ENST00000311923.1|SNV-358-G-A|1
MVAASTR
>FUSION-ENST00000263805.8:34184-ENST00000559620.1:8949|2
HSPATDGSTECYGDAK
>FUSION-ENST00000399781.5:60288-ENST00000263253.9:37298|256
KAMDSSSEDD
>FUSION-ENST00000402338.5:3543-ENST00000263246.8:102992|2
LAHTYQSPLLYCDLEVCLQILSVR
>FUSION-ENST00000671102.1:34404-ENST00000526958.5:35731|1
QEQFHLCPANLLQLA
>ENST00000374806.2|MNV-418-CATTTCCAACGGGGAGCTCTTCCAGGTGCT-C|3
DGYEDDGGQQPDGLAAPAAGR
>ENST00000560451.5|SNV-8027-C-A|1
EDHYWTGYYTYRPFYKSLDR
>ENST00000533830.1|SNV-4992-C-T|1
ADLQLPSRTPV
>ENST00000546307.5|MNV-12775-GG-G|6
ARTTWTPWTSSLRAAR
>FUSION-ENST00000399781.5:60288-ENST00000263253.9:37298|430
MILLSQPPE
>ENST00000518820.1|SNV-71401-C-T|1
LVIIYVSVWRYICSER
>ENST00000552427.1|SNV-36936-C-A|2
KWQKPTDTWVQS
>ENST00000294168.8|SNV-10560-C-T|2
AVLGDDPQLMKVALQDLQMNSK
>FUSION-ENST00000305699.15:58081-ENST00000378277.8:8515|191
GPLGLRVWSLGWR
>ENST00000404767.8|SNV-27966-A-G|2
VRGPELISLVELILAEAETR
>ENST00000381249.4|SNV-153-G-A|4
MAVATAAAVLAALGGTLWLAAR
>ENST00000529935.5|SNV-11408-T-C|2
YIQFQTTALSVRK
>ENST00000605286.5|SNV-7641-G-T|4
VRFSTAQTHFLEQLGWLRR
>FUSION-ENST00000305699.15:58081-ENST00000378277.8:8515|180
MEVIGKGK
>ENST00000342836.8|INDEL-47465-G-GCC|1
TLWTMTSC
>ENST00000486831.5|SNV-34894-T-C|18
NSPGLPETRSAKTLLPMSNYLQAR
>ENST00000609686.3|SNV-412056-G-C|4
VFASTGYRIAIQK
>FUSION-ENST00000399781.5:60288-ENST00000263253.9:37298|253
DSSSEDD
>ENST00000314111.4|INDEL-124-G-GG|3
AQALGTRAARGPQDSAAL
>FUSION-ENST00000305699.15:58081-ENST00000378277.8:8515|281
MGKLHFYKK
>ENST00000328600.3|SNV-4789-G-T|5
ARYFISYFTDEK
>ENST00000448404.5|SNV-8752-G-C|2
ISSHLQITNLQQHVSVIK
>FUSION-ENST00000399781.5:60288-ENST00000263253.9:37298|368
TRPPQPPK
>FUSION-ENST00000305699.15:58081-ENST00000378277.8:8515|215
SREPRGPLGLR
>FUSION-ENST00000399781.5:60288-ENST00000263253.9:37298|304
QQSICELCSHLHLSRR
>FUSION-ENST00000399781.5:60288-ENST00000263253.9:37298|286
CLQQVMTAFSGFK
>ENST00000636434.1|MNV-418-CATTTCCAACGGGGAGCTCTTCCAGGTGCT-C|4
DKDGYEDDGGQQPDGLAAPAAGR
>FUSION-ENST00000305699.15:58081-ENST00000378277.8:8515|74
MSITSATLEESPEPR
>FUSION-ENST00000399781.5:60288-ENST00000263253.9:37298|410
LLRLVLNS
>ENST00000371822.9|SNV-90717-A-G|1
ECLCCFQHVDFVTAIAFHPRHLK
>ENST00000366760.5|SNV-30659-G-T|2
LTVLLSGLEIHDSSSLLMHR
>ENST00000524976.5|SNV-10560-C-T|2
MNSKIGALLPYFVYVVSGVK
>FUSION-ENST00000305699.15:58081-ENST00000378277.8:8515|222
MPALTWGHQEVGK
>ENST00000244728.10|SNV-214346-G-C|2
DAAQPAR
>ENST00000609686.3|SNV-412056-G-C|8
DEGCKLVTIGSGKVFASTGYR
>ENST00000460182.5|SNV-29245-C-T|5
VSKIPDAKSPLPVFAYIR
>FUSION-ENST00000399782.5:67356-ENST00000263253.9:37298|3
IVQDMIVLCVSPSKMLVIR
>ENST00000296452.5|SNV-96263-G-A|3
ASETSPLK
>ENST00000397501.5|MNV-128928-GC-G|38
RTLPWSK
>ENST00000285814.9|SNV-9091-T-G|1
DDEIGFKQPISCVK
>ENST00000524983.3|SNV-4070-G-T|1
GPGNEEEEDGPGSPSHR
>ENST00000609686.3|SNV-412056-G-C|7
LVTIGSGKVFASTGYR
>ENST00000377918.8|MNV-93066-TG-T|4
KTFLHLEKTSESTLFSLPTLNLI
>FUSION-ENST00000305699.15:58081-ENST00000378277.8:8515|243
VGMSPGDNR
>ENST00000648852.1|MNV-233391-TCGTGGGTGGG-T|9
VDVWSPGTRNCISRPPSCTR
>ENST00000650179.1|SNV-5380-C-A|7
CQSIHTGRPPQY
>ENST00000306960.4|SNV-11647-C-A|1
MPMVDPEAQATTKQPPRSSPNTVK
>ENST00000327858.11|SNV-98159-C-T|1
LEMNYVVGGVVSYR
>ENST00000549311.7|SNV-13525-G-A|4
PHAVLHQSCLVPPRPCTPAVQSR
>FUSION-ENST00000399782.5:67356-ENST00000263253.9:37298|8
WHTVHLLDK
>FUSION-ENST00000305699.15:58081-ENST00000378277.8:8515|46
RAQSSDLHAK
>ENST00000436810.6|INDEL-47109-C-CG|3
LELDAVTLAIADVREPEPEARGR
>FUSION-ENST00000476371.1:62-ENST00000263525.6:336839|127
TFKQIPTTPCCVLQAGPEPR
>ENST00000220616.9|SNV-163020-C-T|2
GGADVASIHLLMARATNSQLFR
>ENST00000554335.6|SNV-136207-G-T|1
SALAMWLNHLEDLTSTSFGGQNRGR
>FUSION-ENST00000399781.5:60288-ENST00000263253.9:37298|248
TYQCLRANKD
>ENST00000649121.1|MNV-233391-TCGTGGGTGGG-T|5
NCISRPPSCTRQGHPDSNSAEGR
>ENST00000311371.9|SNV-20112-A-G|3
LLEDCRLGAEPASNGLVR
>ENST00000437348.5|SNV-305303-G-A|3
PEGSLEETGELTVALVKK
>FUSION-ENST00000399781.5:60288-ENST00000263253.9:37298|230
MAHCASSR
>ENST00000264677.8|SNV-13505-G-C|4
NGSTVKIPMMKPLLR
>ENST00000510271.1|MNV-324497-GG-G|13
MDMFTWNQGK
>ENST00000558338.1|SNV-153103-G-C|10
MLLLPRQAR
>FUSION-ENST00000399781.5:60288-ENST00000263253.9:37298|433
PGLFPCY
>ENST00000511560.1|SNV-5263-C-T|4
APGSSNMQMSARIFW
>ENST00000441285.2|SNV-4286-C-T|2
MILPVGAESFWDAMRLGAEVYHTLK
>FUSION-ENST00000305699.15:58081-ENST00000378277.8:8515|51
VCFFLHRVPYLLLGHYK
>ENST00000444387.7|SNV-5825-C-A|7
AVILKFSLQGLKIYR
>ENST00000296591.10|MNV-324497-GG-G|3
TLNMDMFTWNQGKLGWTSK
>ENST00000328257.13|SNV-67958-A-G|3
SIVEGIIEEEEEDEEGSESVSK
>FUSION-ENST00000305699.15:58081-ENST00000378277.8:8515|76
MVLMSITSATLEESPEPR
>ENST00000478396.1|SNV-50529-C-G|8
MNQAQVSDLLTLQELFRHIWKISK
>ENST00000671291.1|SNV-10542-C-G|2
AGPMSWPQSLQLLFQRTR
>ENST00000569714.6|INDEL-568-C-CA|2
VHPPVASQTK
>ENST00000644861.2|SNV-153103-G-C|2
QSGSPEEMLLLPR
>ENST00000466166.1|SNV-266-C-T|6
AGWKAKAFEDLGPR
>ENST00000413272.7|SNV-23479-G-C|4
GFCRDVALVVTNMDKLHLPEYLR
>ENST00000473989.8|INDEL-53004-C-CA|5
FYSDYTFFKSYCWSHR
>ENST00000378460.6|SNV-59987-A-G|1
QIEILELEDLERECSLARIR
>FUSION-ENST00000399781.5:60288-ENST00000263253.9:37298|415
VWLFAQAGVRWR
>FUSION-ENST00000399781.5:60288-ENST00000263253.9:37298|417
QFSSLSLLNSWDYRYPPPRPANFCF
>ENST00000639111.1|SNV-67987-C-T|2
MSSPNIWSTGSSVYLTPVFSQK
>ENST00000340781.8|SNV-20107-G-A|4
AQDIQGIKIITYCSPLYFANSEIFK
>ENST00000524821.6|SNV-1676-G-A|1
SALAFELSAYFEYGPGAPALPSHVR
>ENST00000609686.3|SNV-412056-G-C|3
VFASTGYRIAIQKDSGWK
>FUSION-ENST00000305699.15:58081-ENST00000378277.8:8515|141
EYSDALTAHGSFPLQSSSDPPASAS
>FUSION-ENST00000305699.15:58081-ENST00000378277.8:8515|63
MILLPRPPK
>ENST00000649121.1|MNV-233391-TCGTGGGTGGG-T|4
QGHPDSNSAEGR
>ENST00000444387.7|SNV-5825-C-A|6
FSLQGLKIYR
>ENST00000296257.10|SNV-34992-A-G|2
RTDDLLELTEDMGK
>ENST00000393540.7|SNV-12974-G-T|5
EKSSLVNELK
>FUSION-ENST00000399781.5:60288-ENST00000263253.9:37298|225
AHCASSRQIISHWKNCTR
>ENST00000411458.5|MNV-14358-CA-C|6
AQLGPRWPWK
>ENST00000398675.8|SNV-25832-A-G|3
SAIIFSIKPLQFRIFAEDQLHHSFK
>FUSION-ENST00000396437.3:1928-ENST00000263246.8:102992|3
PASSWGRCVSSPQVVCLQILSVRS
>ENST00000350763.9|MNV-33889-GCCCACCCACG-G|18
VTEYLVVYTRVVWK
>ENST00000264515.11|SNV-21828-C-T|2
DGELEPMQKLQDLVNR
>FUSION-ENST00000305699.15:58081-ENST00000378277.8:8515|161
RFLHSPPFLLPAALWGGV
>FUSION-ENST00000305699.15:58081-ENST00000378277.8:8515|20
LGTPCPVQMRKPSGGTRLGLGALHR
>ENST00000262367.10|SNV-151824-A-G|3
VPSVQPPR
>ENST00000389420.8|SNV-175935-C-G|4
KDGEYYLNIKGR
>FUSION-ENST00000404067.5:3543-ENST00000263246.8:102992|4
LLLPTPSQGKAGAAVGFLLR
>FUSION-ENST00000305699.15:58081-ENST00000378277.8:8515|213
EYPGGYMGLR
>ENST00000477653.2|INDEL-47465-G-GCC|MNV-47467-GAC-G|1
SSATLNTTAGLWTMTSC
>ENST00000393217.7|SNV-91605-C-A|3
LHTAETEGLPNSSIK
>ENST00000402010.6|SNV-63791-C-T|3
KASSTVKVPASPLPGLER
>ENST00000345541.6|SNV-83834-C-T|3
DGLQIMQR
>ENST00000569210.6|INDEL-568-C-CA|13
KVHPPVASQGWGRAR
>FUSION-ENST00000399782.5:67356-ENST00000263253.9:37298|2
IVQDMIVLCVSPSKMLVIREINSQF
>ENST00000548241.1|SNV-13993-T-A|3
ADLTVLEENK
>ENST00000377918.8|MNV-93066-TG-T|5
KTFLHLEK
>FUSION-ENST00000263805.8:34184-ENST00000559620.1:8949|14
KISMKTDQPLAR
>FUSION-ENST00000305699.15:58081-ENST00000378277.8:8515|75
VLMSITSATLEESPEPR
>ENST00000375857.6|SNV-423712-C-T|7
MGMGMLLSKTTVQPSPSCTTQEG
>ENST00000650142.1|SNV-30866-G-C|7
GSKCCKR
>ENST00000397501.5|MNV-128928-GC-G|29
SWSPQPSRNPHPSPADLSTDPLR
>ENST00000606888.3|SNV-3934-C-A|3
RRYSASPLTLPQAGSAPSPR
>FUSION-ENST00000355028.4:67356-ENST00000263253.9:37298|3
VSQELKEPLHKALQMLLSQ
>FUSION-ENST00000305699.15:58081-ENST00000378277.8:8515|151
CCGIFFLF
>FUSION-ENST00000305699.15:58081-ENST00000378277.8:8515|31
TWRAWSHRTEWLEAR
>FUSION-ENST00000399781.5:60288-ENST00000263253.9:37298|349
MLVLSFIFLFFSFFF
>ENST00000498802.1|SNV-29216-G-A|3
YVPGYTANGNIQMNTPRKSVGR
>FUSION-ENST00000404067.5:3543-ENST00000263246.8:102992|12
HVDASFFLGKVCFLATGGK
>FUSION-ENST00000399781.5:60288-ENST00000263253.9:37298|281
TAFSGFKFYFIFI
>ENST00000650179.1|SNV-5380-C-A|2
YPLSKYSHRK
>ENST00000546307.5|MNV-12775-GG-G|16
LGRSCRR
>ENST00000245503.10|SNV-25865-C-A|4
LETDISKMQGEMEDILQEARNAEEK
>FUSION-ENST00000305699.15:58081-ENST00000378277.8:8515|178
MEVIGKGKHR
>ENST00000529935.5|SNV-11408-T-C|5
FDLLKYIQFQTTALSVR
>ENST00000322139.4|SNV-35512-T-G|1
RPRPTWEEVKKQLENK
>ENST00000636068.1|MNV-27176-AG-A|1
LKPVLENG
>ENST00000397501.5|MNV-128928-GC-G|16
RPSSCGRLK
>ENST00000383693.8|INDEL-54298-T-TA|2
MEIKIPKESR
>ENST00000262209.5|SNV-52491-C-A|1
DLTFLMEKQHELIKLIIQK
>ENST00000517586.1|SNV-591191-G-T|2
MVFPFHLHPR
>FUSION-ENST00000399781.5:60288-ENST00000263253.9:37298|323
FLILFMYILVTALLHSK
>ENST00000361915.8|SNV-60420-G-A|2
FNCSTWMDKMGESDR
>FUSION-ENST00000399781.5:60288-ENST00000263253.9:37298|394
YFCCCCCFLR
>ENST00000394277.7|SNV-19732-G-T|2
GEAQVPKHFARCAGWDLR
>ENST00000272793.10|SNV-48473-A-G|2
NYKDLTSGLGENACVK
>FUSION-ENST00000305699.15:58081-ENST00000378277.8:8515|40
ESLEPQN
>ENST00000319023.7|SNV-31248-T-G|5
ELAQQIGSHHISLNIDPAVKAVR
>ENST00000563062.1|SNV-3742-C-T|2
SVSSSSSTFSLR
>FUSION-ENST00000399781.5:60288-ENST00000263253.9:37298|326
IKFLILFMYILVTALLHSK
>FUSION-ENST00000404067.5:1928-ENST00000263246.8:102992|2
VCFLATGGLSTDFERSK
>FUSION-ENST00000305699.15:58081-ENST00000378277.8:8515|256
WQTILECSRSREYR
>ENST00000337755.9|SNV-7431-A-G|1
VCSPEKDAKHCDR
>ENST00000326035.6|SNV-85244-G-A|1
LIFSQIVSAMKHMHENQIIHRDLK
>FUSION-ENST00000305699.15:58081-ENST00000378277.8:8515|70
GLALLPR
>ENST00000486831.5|SNV-34894-T-C|9
SNYLQARR
>ENST00000482624.5|SNV-24193-C-T|3
GSVFLSTK
>FUSION-ENST00000305699.15:58081-ENST00000378277.8:8515|52
VCFFLHR
>ENST00000374227.7|SNV-13877-G-C|1
THTGEKPYECNECQKAFNAK
>FUSION-ENST00000399781.5:60288-ENST00000263253.9:37298|322
FLILFMYILVTALLHSKMGK
>ENST00000350763.9|MNV-33889-GCCCACCCACG-G|4
AFLSAPGWPR
>FUSION-ENST00000399781.5:60288-ENST00000263253.9:37298|334
KLARHGGAHL
>ENST00000366767.7|SNV-287071-G-T|1
WVGVLSELHNILKKNK
>ENST00000460182.5|SNV-29245-C-T|1
SPLPVFAYIRIVFTDQVLK
>ENST00000461347.5|MNV-20420-AAGA-A|3
CQKMKMIAVEK
>ENST00000252252.4|SNV-2083-A-G|6
NMQDLVEDLKNKYEGEINK
>ENST00000551162.1|SNV-875919-T-C|3
DLWNYSLVPHILEAVREGLQMYGKR
>ENST00000569210.6|INDEL-568-C-CA|9
EGRRIPSSER
>ENST00000484328.1|MNV-20420-AAGA-A|5
MSEDEDDSSGEEVILSNLMQNYVK
>ENST00000294954.12|SNV-56939-C-A|4
MHNGAFRGATGPKTLDIYSTK
>ENST00000277165.11|SNV-109554-G-T|4
GGRGPFPLQVVSVGVPAR
>FUSION-ENST00000399781.5:60288-ENST00000263253.9:37298|381
MIWAHCNLR
>ENST00000397501.5|MNV-128928-GC-G|3
RRSPWTPWFI
>ENST00000547884.1|SNV-875919-T-C|5
VWFMDLWNYSLVPH
>ENST00000569210.6|INDEL-568-C-CA|11
VHPPVASQGWGRAR
>ENST00000431877.7|SNV-30598-G-T|2
SEVEEVHGK
>ENST00000650179.1|SNV-5380-C-A|3
YPLSKYSHR
>FUSION-ENST00000399781.5:60288-ENST00000263253.9:37298|440
LRFFPFTMV
>ENST00000531612.5|SNV-29336-C-T|2
TEGLEEDDK
>ENST00000510271.1|MNV-324497-GG-G|3
MFTWNQGKLGWTSKAK
>ENST00000296741.7|SNV-104353-C-A|2
GPVVSLWQAPGK
>ENST00000243052.8|SNV-19732-G-T|2
SILHAVQAGIFVERMFR
>FUSION-ENST00000305699.15:58081-ENST00000378277.8:8515|72
CFFFLFVFEMGLALLPR
>ENST00000558592.1|SNV-2410-A-G|6
CCVLEGLVVQSRR
>ENST00000375478.4|SNV-12831-C-A|2
SLLPKTPLISLKPLTETELR
>ENST00000520822.5|SNV-7431-A-G|2
DKPIDWLLDHILWVKVCSPEKDA
>ENST00000528899.5|SNV-82090-C-A|3
KRLKPVLAGNPEIYPLVLTTK
>FUSION-ENST00000305699.15:58081-ENST00000378277.8:8515|47
VPYLLLGHYKRAQSSDLHAK
>ENST00000311127.9|SNV-28719-C-T|2
RNFSGPDLSWLHFYR
>ENST00000645770.1|SNV-274951-G-A|6
KSQGQNRPLYLTR
>ENST00000286452.5|SNV-31006-G-A|1
ALEGTLKEAKEGAMK
>ENST00000368366.5|SNV-3919-C-G|7
TMAPWTAQCR
>ENST00000537798.5|SNV-29336-C-T|1
EGEETEGLEEDDKENDK
>ENST00000244728.10|SNV-214346-G-C|4
SQDDVKDAAQPAR
>ENST00000531265.1|SNV-10560-C-T|1
NSKIGALL
>FUSION-ENST00000671102.1:34404-ENST00000526958.5:35731|4
EDPGRSDPGLRGVDPGR
>ENST00000350763.9|MNV-33889-GCCCACCCACG-G|15
VVWKCSSVCLGTRRPPSSR
>FUSION-ENST00000261622.5:623-ENST00000565224.5:36823|2
LVACLCVLANCFR
>ENST00000315939.11|MNV-74584-ATGTGACAACATCTTTATCACCGGCC-A|2
LLAQSRLETSVWQP
>ENST00000546188.5|SNV-201946-C-A|1
EMCDQQNALTMCPLCDK
>ENST00000436810.6|INDEL-47109-C-CG|2
EPEPEAR
>ENST00000636198.1|SNV-127613-G-T|3
ERSCPSAALCRRPQSPQSSHCAPFP
>ENST00000504981.5|SNV-12270-G-C|4
VHGARGRPR
>ENST00000322446.3|SNV-17038-G-A|3
WGPVLTNETQR
>ENST00000622241.1|SNV-9301-C-T|1
AASVPSKSQAK
>FUSION-ENST00000305699.15:58081-ENST00000378277.8:8515|132
LTAASLSR
>FUSION-ENST00000399781.5:60288-ENST00000263253.9:37298|284
MTAFSGFK
>ENST00000271588.9|SNV-311466-T-C|4
DGHPLLKKPGLSISENRSALK
>FUSION-ENST00000263805.8:34184-ENST00000559620.1:8949|9
TDQPLARVIQHLWVLSFNKGMAR
>FUSION-ENST00000399781.5:60288-ENST00000263253.9:37298|413
RLPPHPTNFLYF
>ENST00000622241.1|SNV-9301-C-T|3
KAASVPSKSQAK
>FUSION-ENST00000466801.5:5622-ENST00000322723.9:22077|15
ASGQLKMMRMTMTMR
>ENST00000466166.1|SNV-266-C-T|7
MAGWKAKAFEDLGPR
>ENST00000272793.10|SNV-48473-A-G|3
SVLTQVLTNQRNYK
>ENST00000647989.1|SNV-644641-G-A|5
MMTACDLCSVTKLWPITK
>FUSION-ENST00000305699.15:58081-ENST00000378277.8:8515|50
VCFFLHRVPYLLLGHYKR
>ENST00000512980.5|SNV-86175-G-A|5
LITIMSIITIMDINTLAAVSFQR
>ENST00000460036.1|INDEL-232957-C-CA|6
MPVYKKS
>ENST00000471020.1|SNV-19799-G-T|5
SMRTGPRCVSAHTPHMVDS
>ENST00000614352.4|SNV-5565-C-A|1
AGLFPIFATK
>ENST00000296794.10|SNV-256344-G-T|2
MNKIYGEFCCHHK
>ENST00000342836.8|INDEL-47465-G-GCC|2
YNSRTLWTMTSC
>ENST00000529077.5|SNV-42774-C-T|4
SLVEQRNQPGHR
>FUSION-ENST00000619230.1:43043-ENST00000584446.5:141268|2
FQGAARQSLQRYQV
>ENST00000366767.7|SNV-287071-G-T|3
WVGVLSELHNILK
>ENST00000540394.5|SNV-2452-T-C|3
FHKGFLAYYQAVDLDECASR
>ENST00000466166.1|SNV-266-C-T|5
AKAFEDLGPR
>ENST00000397501.5|MNV-128928-GC-G|36
TLPWSKR
>ENST00000567684.2|SNV-5145-T-C|9
TCCSPRLRLLQMDLTKPGDTSR
>ENST00000264515.11|SNV-21828-C-T|1
DGELEPMQKLQDLVNRTPWK
>ENST00000481073.5|SNV-54688-C-T|5
SQIWAYR
>ENST00000540921.5|SNV-48419-G-A|5
EEDRVKVNSGK
>ENST00000476689.5|SNV-31895-T-C|4
MSCPLTETLR
>ENST00000486831.5|SNV-34894-T-C|7
SNYLQARRHIQVRPVPTTR
>ENST00000295878.8|SNV-78397-A-T|3
HEIAAVHSDR
>ENST00000397501.5|MNV-128928-GC-G|8
WWRTTSGSGR
>ENST00000569210.6|INDEL-568-C-CA|14
KVHPPVASQGWGR
>FUSION-ENST00000305699.15:58081-ENST00000378277.8:8515|36
LSEERTGTPVAQGEPPVQR
>ENST00000419183.1|SNV-12607-G-A|1
QTDREAEPVS
>FUSION-ENST00000399781.5:60288-ENST00000263253.9:37298|257
MKAMDSSSEDD
>ENST00000615648.2|SNV-12308-G-A|1
HGYFDEEMNRVLADPSDDTK
>ENST00000487017.5|SNV-28715-G-T|3
GGQCLPVLEARREK
>ENST00000667483.1|SNV-78502-A-C|1
GCLKPISSSLSSSFSSAT
>FUSION-ENST00000399781.5:60288-ENST00000263253.9:37298|449
SLDKEISEGLFILIFLVNK
>ENST00000406955.5|SNV-18655-T-G|1
ANGSAGEGQPRRNIVFLK
>FUSION-ENST00000305699.15:58081-ENST00000378277.8:8515|208
MGLRVPATPR
>ENST00000437348.5|SNV-305303-G-A|1
PEGSLEETGELTVALVKKLEEK
>ENST00000368346.7|SNV-208180-A-G|5
LTPQLQMKPMSNRERSFVLK
>ENST00000636198.1|SNV-127613-G-T|5
SRERSCPSAALCR
>ENST00000345136.7|SNV-51038-C-T|6
MQEEVVRREEAAVDVQQQK
>FUSION-ENST00000305699.15:58081-ENST00000378277.8:8515|214
MEYPGGYMGLR
>ENST00000314111.4|INDEL-124-G-GG|1
GPQDSAAL
>ENST00000571133.6|SNV-9804-C-T|3
LAALPIFSSFVSNWDEATK
>FUSION-ENST00000403729.7:140636-ENST00000494851.5:8477|30
DPPPPPAPAPKEMQDK
>ENST00000264677.8|SNV-13505-G-C|3
NGSTVKIPMMKPLLRTK
>ENST00000451199.5|INDEL-41928-T-TTT|3
LLRKSSQMFILWL
>ENST00000477645.1|SNV-298-C-A|4
KLLSCIALSLALVTNSAPTSSSTK
>ENST00000529681.5|SNV-24413-C-G|1
TTESPPSPGTTTPGHSRGTSR
>ENST00000326783.4|MNV-2077-CA-C|4
VLKCHQENSKIATQR
>FUSION-ENST00000305699.15:58081-ENST00000378277.8:8515|236
SPGDNRQGRVR
>ENST00000394488.2|SNV-21258-A-T|6
EGTRMITNDVKVR
>ENST00000243052.8|SNV-19732-G-T|5
FRSILHAVQAGIFVER
>ENST00000514403.1|SNV-86175-G-A|3
SIITIMDINTLAAV
>ENST00000296741.7|SNV-104353-C-A|5
YISLNDLQQVKDRGPVVSLWQAPGK
>FUSION-ENST00000305699.15:58081-ENST00000378277.8:8515|86
MPIIQTCHCRVHRTVR
>FUSION-ENST00000305699.15:58081-ENST00000378277.8:8515|193
LHLDPGIRFWMKPMEVIGK
>ENST00000451199.5|INDEL-41928-T-TTT|1
SSQMFILWL
>ENST00000321870.3|SNV-1172-C-G|3
ALRLNINGRER
>ENST00000476059.2|SNV-15323-A-G|1
AGGDPGERDLPALGITLAGHQKK
>ENST00000264677.8|SNV-13505-G-C|2
IPMMKPLLR
>ENST00000466166.1|SNV-266-C-T|4
AKAFEDLGPRSFGR
>ENST00000345136.7|SNV-51038-C-T|4
REEAAVDVQQQKR
>ENST00000307050.5|SNV-386529-G-T|4
AAGASPAEKGVGPR
>ENST00000649121.1|MNV-233391-TCGTGGGTGGG-T|2
LHPQAPSGLR
>ENST00000262450.8|SNV-49999-G-A|4
QEAIDRFNAPR
>ENST00000383693.8|INDEL-54298-T-TA|3
MEIKIPK
>ENST00000619012.4|SNV-15323-A-G|2
RPHFDQLVAAFDKMIRKPDTLR
>ENST00000326793.11|SNV-140939-A-T|1
FLKGESALQR
>ENST00000244728.10|SNV-214346-G-C|3
SQDDVKDAAQPARDSK
>FUSION-ENST00000399781.5:60288-ENST00000263253.9:37298|313
MLSSLLKQQSICELCSHLHLSR
>ENST00000321870.3|SNV-1172-C-G|1
LNINGRERR
>FUSION-ENST00000305699.15:58081-ENST00000378277.8:8515|83
MGNRWPR
>FUSION-ENST00000305699.15:58081-ENST00000378277.8:8515|44
AQSSDLHAK
>FUSION-ENST00000305699.15:58081-ENST00000378277.8:8515|250
AAVRELYTCVQALATHR
>ENST00000548855.5|SNV-19732-G-T|3
AAEQRRSPSSEAFCTLCR
>FUSION-ENST00000399781.5:60288-ENST00000263253.9:37298|260
LLVQLLYLFV
>ENST00000411458.5|MNV-14358-CA-C|4
WPWKAEHPGLR
>ENST00000220849.10|SNV-199141-A-T|1
LLFDYLADKHGFRQEYLDTLYR
>ENST00000397501.5|MNV-128928-GC-G|37
RTLPWSKR
>ENST00000558338.1|SNV-153103-G-C|3
RNALAAKTGSTFCLGR
>ENST00000322139.4|SNV-35512-T-G|2
RPRPTWEEVKK
>ENST00000649906.1|SNV-3817-G-T|3
YPLAKYLCVLLIVAGVSLFMYKPKK
>ENST00000328600.3|SNV-4789-G-T|3
YFISYFTDEK
>ENST00000650142.1|SNV-30866-G-C|6
CCKRGPDEDAVER
>ENST00000205386.8|SNV-74424-G-T|1
CLEGVSGQRCDRCAR
>ENST00000486831.5|SNV-34894-T-C|22
VSKDPSSYVKLSAGK
>ENST00000369704.8|SNV-100657-G-C|3
DTAPMDNTFLMVKPNGPGFTR
>FUSION-ENST00000399781.5:60288-ENST00000263253.9:37298|393
MYFCCCCCFLRHR
>ENST00000261745.9|SNV-60360-G-T|1
FFHSNQKDTS
>ENST00000407315.6|SNV-3406-C-T|2
GAAGWSPSSSGNLMAKPESRR
>ENST00000497341.5|SNV-20466-T-C|1
RPSACAAR
>ENST00000389484.8|SNV-1068805-A-T|2
CDMDGLNRTR
>ENST00000398675.8|SNV-25832-A-G|1
IFAEDQLHHSFKGR
>ENST00000622241.1|SNV-9301-C-T|5
KKAASVPSK
>FUSION-ENST00000399781.5:60288-ENST00000263253.9:37298|375
MFLVSREK
>ENST00000451199.5|INDEL-41928-T-TTT|6
SNGFFSMASVYLSQKTWK
>FUSION-ENST00000305699.15:58081-ENST00000378277.8:8515|199
QHCRLHLDPGIRFWMKPMEVIGK
>ENST00000648852.1|MNV-233391-TCGTGGGTGGG-T|1
ETGLLCPMLPSHRSESGVLRG
>ENST00000264474.4|SNV-12358-A-G|2
YKTQVVAGTNYYIK
>FUSION-ENST00000399781.5:60288-ENST00000263253.9:37298|258
CSNIKVESSF
>ENST00000368517.7|SNV-11932-C-T|3
QETLRIFRLHCQEK
>FUSION-ENST00000305699.15:58081-ENST00000378277.8:8515|240
MSPGDNR
>FUSION-ENST00000263805.8:34184-ENST00000559620.1:8949|3
SVTPSPRHSPATDGSTECYGDAK
>ENST00000639111.1|SNV-67987-C-T|1
SSPNIWSTGSSVYLTPVFSQK
>FUSION-ENST00000399781.5:60288-ENST00000263253.9:37298|289
VKCLQQVMTAFSGFK
>ENST00000313511.8|SNV-3357-A-G|3
DGNRTIGTGLVTNTLAMTEEEKDIK
>FUSION-ENST00000305699.15:58081-ENST00000378277.8:8515|249
ADVARIR
>FUSION-ENST00000399781.5:60288-ENST00000263253.9:37298|271
MAQSWLAATSISQVQAILLPQAPE
>ENST00000649121.1|MNV-233391-TCGTGGGTGGG-T|3
QGHPDSNSAEGRLHPQAPSGLR
>ENST00000507142.6|SNV-104369-C-G|1
LGGEKKEANHSEGQEGSEEADMR
>ENST00000359171.8|SNV-121521-C-T|1
VPLCLLAPHIGRLPMPEDYAMDELR
>ENST00000549589.5|SNV-39411-A-G|5
MLKEWAIKQGVLLK
>FUSION-ENST00000305699.15:58081-ENST00000378277.8:8515|219
MCCSGHRSR
>ENST00000354619.10|SNV-28498-C-G|3
YYKVNLKRPCPFWAEDGQCSIK
>FUSION-ENST00000305699.15:58081-ENST00000378277.8:8515|139
GSPFVAQADVR
>FUSION-ENST00000404067.5:3543-ENST00000263246.8:102992|5
LLLPTPSQGK
>ENST00000354552.7|SNV-264731-A-C|5
IKELSQDVER
>ENST00000381249.4|SNV-153-G-A|1
AVATAAAVLAALGGTLWLAARR
>ENST00000622241.1|SNV-9301-C-T|2
AASVPSK
>FUSION-ENST00000305699.15:58081-ENST00000378277.8:8515|109
MSTFSLSPRLQGAVTETCR
>FUSION-ENST00000671102.1:34404-ENST00000526958.5:35731|5
EDPGRSDPGLR
>ENST00000642130.1|SNV-8225-G-T|2
CGSSHSIRVATVIR
>ENST00000354552.7|SNV-264731-A-C|4
IKELSQDVERLK
>ENST00000328600.3|SNV-4789-G-T|2
YFISYFTDEKQADR
>ENST00000476689.5|SNV-31895-T-C|8
CRAVEVSLIHHMSCPLTETLR
>FUSION-ENST00000305699.15:58081-ENST00000378277.8:8515|156
SCCIRSPLR
>ENST00000245503.10|SNV-25865-C-A|8
KLETDISK
>FUSION-ENST00000263805.8:34184-ENST00000559620.1:8949|15
SQKKISMK
>ENST00000507142.6|SNV-104369-C-G|3
AKLGGEK
>FUSION-ENST00000399781.5:60288-ENST00000263253.9:37298|419
CHQTWLIFCIFFFFDR
>ENST00000612946.4|SNV-680665-C-G|3
SHLRKNPPTYSSSTSMAAVMGNPK
>ENST00000612742.4|SNV-95555-A-G|4
SSGSSEGQSKTESDFSNLDSEKR
>ENST00000486046.5|SNV-10542-C-G|2
EYQALVQRALQRLNEEGR
>FUSION-ENST00000305699.15:58081-ENST00000378277.8:8515|253
MRADVARIR
>ENST00000337755.9|SNV-7431-A-G|2
VCSPEKDAK
>FUSION-ENST00000305699.15:58081-ENST00000378277.8:8515|190
GPLGLRVWSLGWRSGR
>ENST00000322139.4|SNV-35512-T-G|3
RPRPTWEEVK
>ENST00000486831.5|SNV-34894-T-C|16
SAKTLLPMSNYLQARR
>ENST00000375857.6|SNV-423712-C-T|5
MGMLLSK
>ENST00000393217.7|SNV-91605-C-A|2
LHTAETEGLPNSSIKNQTILK
>FUSION-ENST00000619301.4:80271-ENST00000584446.5:123785|1
SFKQVKI
>ENST00000529077.5|SNV-42774-C-T|5
LLEHWTPEDALPPRSLVEQR
>ENST00000369704.8|SNV-100657-G-C|1
GGFPLRSTKMTF
>ENST00000546307.5|MNV-12775-GG-G|8
SCSAHRARTTWTPWTSSLR
>ENST00000326035.6|SNV-85244-G-A|3
LIFSQIVSAMK
>FUSION-ENST00000403729.7:116934-ENST00000494851.5:8477|4
GRSNTLSSPSKR
>FUSION-ENST00000399781.5:60288-ENST00000263253.9:37298|332
MVVHTCNSSYLGG
>FUSION-ENST00000305699.15:58081-ENST00000378277.8:8515|110
STFSLSPR
>ENST00000436810.6|INDEL-47109-C-CG|4
LELDAVTLAIADVREPEPEAR
>ENST00000650142.1|SNV-30866-G-C|2
GPDEDAVERQR
>FUSION-ENST00000399781.5:60288-ENST00000263253.9:37298|407
MIHLSRPPRVLGLQA
>ENST00000311127.9|SNV-28719-C-T|3
KRNFSGPDLSWLHFYR
>ENST00000320585.11|MNV-12487-AAGA-A|5
KEDNDEIK
>ENST00000205386.8|SNV-74424-G-T|4
AGTQKPICDPDTGMCRCLEGVSGQR
>ENST00000540921.5|SNV-48419-G-A|3
VKVNSGKLK
>ENST00000373930.4|SNV-341-G-A|4
GEPSHPFPRATAPTAQTPR
>ENST00000589793.1|SNV-7876-A-C|2
MTRPFLSPEEVLK
>FUSION-ENST00000399782.5:67356-ENST00000263253.9:37298|5
SFHTGRIVQDMIVLCVSPSKMLVIR
>ENST00000315939.11|MNV-74584-ATGTGACAACATCTTTATCACCGGCC-A|5
TPPIIHRDLKLLAQSR
>FUSION-ENST00000305699.15:58081-ENST00000378277.8:8515|71
MGLALLPR
>ENST00000478001.1|SNV-34992-A-G|2
MGKEISNAL
>ENST00000510312.6|SNV-256344-G-T|1
NKIYGEFCCHHKEAVNLFK
>FUSION-ENST00000399781.5:60288-ENST00000263253.9:37298|318
MYILVTALLHSKMGK
>ENST00000264515.11|SNV-21828-C-T|6
VYDGREILTCGRDGELEPMQK
>ENST00000397501.5|MNV-128928-GC-G|26
KPTSWLQSCSSRFLR
>ENST00000412253.1|MNV-12775-GG-G|22
AIRCCWASASLRR
>ENST00000382978.5|SNV-86630-G-T|2
VSRIMIDDHNVPTLHEMVVFTKEVN
>ENST00000620262.1|SNV-3699-C-T|6
MFHQGQYQPRPSFR
>ENST00000484328.1|MNV-20420-AAGA-A|4
SEDEDDSSGEEVILSNLMQNYVK
>ENST00000375857.6|SNV-423712-C-T|2
MLLSKTTVQPSPSCTTQEG
>ENST00000345136.7|SNV-51038-C-T|2
EEAAVDVQQQKR
>FUSION-ENST00000305699.15:58081-ENST00000378277.8:8515|97
CCVASSYPVGCHPEWPLIR
>ENST00000644384.1|SNV-7142-G-A|6
CDGVSDCKDR
>ENST00000477653.2|INDEL-47465-G-GCC|MNV-47467-GAC-G|2
PRSSATLNTTAGLWTMTSC
>ENST00000478396.1|SNV-50529-C-G|3
MGNTNEPSTGVRFINLAR
>FUSION-ENST00000399781.5:60288-ENST00000263253.9:37298|272
LVSNSWTQTICTPQPPKMLGLQA
>ENST00000350763.9|MNV-33889-GCCCACCCACG-G|11
RPPSSRSWSLVWSTLSVYLPSWRTR
>ENST00000584348.5|INDEL-47109-C-CG|1
LELDAVTLAIAGYQCHWCLSGIR
>FUSION-ENST00000404067.5:3543-ENST00000263246.8:102992|6
YVPRLLLPTPSQGKAGAAVGFLLR
>ENST00000400234.6|SNV-21754-G-T|5
MQTDTSNLSAMSCRFCVMSPLR
>ENST00000558338.1|SNV-153103-G-C|4
RNALAAK
>ENST00000612946.4|SNV-680665-C-G|2
KNPPTYSSSTSMAAVMGNPK
>ENST00000569217.1|SNV-3357-A-G|3
TEEEKDIK
>FUSION-ENST00000305699.15:58081-ENST00000378277.8:8515|264
LHGFPHCLKAYVSSFYPQFNVWFTC
>ENST00000375541.10|SNV-230029-C-T|1
QEGEAAALNTV
>FUSION-ENST00000399781.5:60288-ENST00000263253.9:37298|270
AQSWLAATSISQVQAILLPQAPE
>ENST00000542367.1|SNV-10099-C-T|2
DPKAAEEEEEEEEEVDLACTLTDVR
>FUSION-ENST00000399781.5:60288-ENST00000263253.9:37298|306
PCIAFVLWNKLLCLLFLQLGNG
>ENST00000461347.5|MNV-20420-AAGA-A|8
SEDEDDSSGEEVVIPQK
>ENST00000563062.1|SNV-3742-C-T|1
SVSSSSSTFSLRTSILER
>ENST00000474242.1|SNV-2786-G-C|7
NVVQMKMQ
>ENST00000496261.6|SNV-77398-G-C|2
NWEDVHKEFQSLSVFIDSIPK
>FUSION-ENST00000305699.15:58081-ENST00000378277.8:8515|53
AIFTQNKVCFFLHRVPYLLLGHYK
>FUSION-ENST00000263805.8:34184-ENST00000559620.1:8949|6
VIQHLWVLSFNKGMARSVTPSPR
>ENST00000555112.1|SNV-136207-G-T|1
WLNHLEDLTSTSFGGQNRGR
>ENST00000474242.1|SNV-2786-G-C|11
MLPHTHIPIAETWSR
>ENST00000480107.1|SNV-14227-C-T|1
ILFGGRGGPLGG
>ENST00000644384.1|SNV-7142-G-A|3
DREDEYRCVR
>ENST00000368366.5|SNV-3919-C-G|1
CTLPIAPLLMR
>FUSION-ENST00000403729.7:116934-ENST00000494851.5:8477|2
SNTLSSPSKR
>ENST00000476059.2|SNV-15323-A-G|2
AGGDPGERDLPALGITLAGHQK
>ENST00000546307.5|MNV-12775-GG-G|23
MAIRCCWASASLR
>FUSION-ENST00000399781.5:60288-ENST00000263253.9:37298|291
SWEWVQAACFPGS
>ENST00000374736.8|SNV-141855-A-G|3
CLGSVQHLKSR
>FUSION-ENST00000305699.15:58081-ENST00000378277.8:8515|280
GKLHFYKK
>ENST00000577712.5|SNV-57-G-A|1
AAGYWSPGQAK
>ENST00000671291.1|SNV-10542-C-G|1
AGPMSWPQSLQLLFQRTRAWCSGYR
>FUSION-ENST00000433917.5:2131-ENST00000670255.1:27633|2
LFLILGTCTLFFAFETNYIILGKK
>ENST00000356348.6|INDEL-35097-T-TCT|2
TLLQTLVR
>ENST00000350763.9|MNV-33889-GCCCACCCACG-G|13
CSSVCLGTRRPPSSR
>ENST00000296741.7|SNV-104353-C-A|4
DRGPVVSLWQAPGK
>FUSION-ENST00000403729.7:116934-ENST00000494851.5:8477|27
VMQDKYSKSGIACFLK
>ENST00000529077.5|SNV-42774-C-T|3
SLVEQRNQPGHRF
>FUSION-ENST00000545763.5:92273-ENST00000556166.2:318005|2
LEYRLYLNHVFSTILER
>ENST00000473483.1|SNV-35133-C-A|1
CSHAPQSTVPGTR
>ENST00000569714.6|INDEL-568-C-CA|3
KVHPPVASQTKDLSVL
>ENST00000393540.7|SNV-12974-G-T|3
SSLVNELK
>ENST00000486831.5|SNV-34894-T-C|10
MSNYLQARR
>ENST00000256339.8|SNV-244718-G-A|2
SPLHSPFRSPFK
>ENST00000264515.11|SNV-21828-C-T|5
EILTCGRDGELEPMQK
>FUSION-ENST00000305699.15:58081-ENST00000378277.8:8515|245
SGLKVGMSPGDNR
>FUSION-ENST00000466801.5:5622-ENST00000322723.9:22077|8
MTMTMRK
>ENST00000341594.9|SNV-188261-G-A|3
RTVEEIRNGVTK
>ENST00000540394.5|SNV-2452-T-C|2
MFHKGFLAYYQAVDLDECASRSK
>FUSION-ENST00000399781.5:60288-ENST00000263253.9:37298|380
IWAHCNLR
>ENST00000314111.4|INDEL-124-G-GG|2
AARGPQDSAAL
>ENST00000650142.1|SNV-30866-G-C|1
GPDEDAVERQRR
>ENST00000478396.1|SNV-50529-C-G|1
GNTNEPSTGVRFINLAR
>ENST00000514421.1|SNV-23946-C-T|2
MPQKPYFPLPPAVAWR
>ENST00000483623.2|SNV-50863-G-A|3
FGYQFLNGCNPVLIQR
>ENST00000671291.1|SNV-10542-C-G|6
RKAGPMSWPQSLQLLFQR
>ENST00000486831.5|SNV-34894-T-C|14
TLLPMSNYLQARR
>ENST00000482624.5|SNV-24193-C-T|2
MGSVFLSTKTILCIFML
>FUSION-ENST00000399781.5:60288-ENST00000263253.9:37298|267
MLVKLVSNS
>ENST00000402010.6|SNV-63791-C-T|1
ASSTVKVPASPLPGLERK
>ENST00000368366.5|SNV-3919-C-G|10
HRASRTMAPWTAQCR
>ENST00000481073.5|SNV-54688-C-T|2
MSQIWAYRYFLHSYKMLHK
>ENST00000480107.1|SNV-14227-C-T|2
MILFGGRGGPLGG
>ENST00000569714.6|INDEL-568-C-CA|5
LPCSHIFCKKVHPPVASQTK
>ENST00000296499.6|SNV-21258-A-T|1
MITNDVKALLDTQNLLR
>ENST00000285814.9|SNV-9091-T-G|3
SQVAELNDDDKDDEIGFKQPISCVK
>ENST00000296233.4|SNV-4584-A-G|1
LVGRRAYR
>ENST00000322139.4|SNV-35512-T-G|5
GPTQSVGPTIQDYLK
>ENST00000375857.6|SNV-423712-C-T|1
LLSKTTVQPSPSCTTQEG
>ENST00000569375.5|SNV-3197-G-A|2
VEEEEETEREEAAEWAEWAR
>FUSION-ENST00000305699.15:58081-ENST00000378277.8:8515|239
MSPGDNRQGR
>ENST00000635347.1|SNV-485925-G-A|5
VCGSDSHSYTSK
>ENST00000569375.5|SNV-3197-G-A|1
VEEEEETEREEAAEWAEWARMEK
>ENST00000345541.6|SNV-83834-C-T|1
DGLQIMQRSRHQDYAK
>ENST00000548363.1|SNV-2439-A-T|2
GLASMCPGLCL
>ENST00000294543.10|SNV-52690-G-A|3
EEESEMTEASR
>ENST00000375857.6|SNV-423712-C-T|9
MGMGMLLSK
>FUSION-ENST00000305699.15:58081-ENST00000378277.8:8515|272
SHHCTLACATE
>ENST00000552527.5|SNV-60360-G-T|3
IPHNILFK
>FUSION-ENST00000305699.15:58081-ENST00000378277.8:8515|38
MRLSEERTGTPVAQGEPPVQR
>FUSION-ENST00000399781.5:60288-ENST00000263253.9:37298|411
MLLRLVLNS
>ENST00000370563.3|SNV-28264-T-C|6
MAYLSIPGTAKVGTR
>ENST00000569210.6|INDEL-568-C-CA|3
NKCSLGTTRHS
>FUSION-ENST00000402420.1:1928-ENST00000263246.8:102992|1
HRWFVYRF
>FUSION-ENST00000399781.5:60288-ENST00000263253.9:37298|234
MLLSHGTLCIFSTNHFTLEELYK
>ENST00000436874.6|SNV-39411-A-G|2
QGVLLKVAETIK
>ENST00000264474.4|SNV-12358-A-G|4
LEAVRYK
>FUSION-ENST00000305699.15:58081-ENST00000378277.8:8515|284
LFQILNGKC
>ENST00000642356.2|SNV-81390-A-T|1
DALLCGFCTDSGQCPEGYTCVKIGR
>ENST00000644384.1|SNV-7142-G-A|5
CDGVSDCKDREDEYR
>ENST00000514421.1|SNV-23946-C-T|1
PQKPYFPLPPAVAWR
>ENST00000558338.1|SNV-153103-G-C|8
MLLLPRQARLFAWADPTGTR
>FUSION-ENST00000399781.5:60288-ENST00000263253.9:37298|379
MIWAHCNLRL
>ENST00000510312.6|SNV-256344-G-T|3
NKIYGEFCCHHK
>ENST00000356348.6|INDEL-35097-T-TCT|5
LTTTRNAVWALSNLSVEAK
>ENST00000220616.9|SNV-163020-C-T|1
GGADVASIHLLMARATNSQLFRR
>ENST00000397501.5|MNV-128928-GC-G|25
KPTSWLQSCSSRFLRVCVPALLR
>ENST00000397501.5|MNV-128928-GC-G|20
TSSNPAAEK
>ENST00000571133.6|SNV-9804-C-T|2
LAALPIFSSFVSNWDEATKR
>ENST00000296257.10|SNV-34992-A-G|1
TDDLLELTEDMGK
>ENST00000612955.5|SNV-504273-G-T|3
SLLPAPKSTSTPAGTNKDAQK
>ENST00000635347.1|SNV-485925-G-A|1
VCGSDSHSYTSKCKLEFHACSTGK
>FUSION-ENST00000399781.5:60288-ENST00000263253.9:37298|369
MTRPPQPPK
>ENST00000264731.8|INDEL-232957-C-CA|1
AMPVYKKS
>FUSION-ENST00000399781.5:60288-ENST00000263253.9:37298|268
CWDYRHAPPRPALIFCIFSRDVVLP
>ENST00000407879.1|SNV-2795-G-A|2
CAHCPYASAHLDNLKR
>ENST00000286452.5|SNV-31006-G-A|3
ALEGTLK
>ENST00000467456.1|SNV-96263-G-A|2
RADPPAAAHLTAAPCRGPSPCI
>FUSION-ENST00000399781.5:60288-ENST00000263253.9:37298|438
MYIQLYSHFILHLTLQHK
>ENST00000397501.5|MNV-128928-GC-G|12
CGKSWTNSRSR
>FUSION-ENST00000399781.5:60288-ENST00000263253.9:37298|442
IMLRFFPFTMV
>ENST00000542567.1|SNV-36504-C-T|1
VLFASNIYVLDYLNETQQLTPEIK
>FUSION-ENST00000399781.5:60288-ENST00000263253.9:37298|434
MPGLFPCY
>ENST00000419395.6|SNV-11001-C-T|1
DMQQLDSNLNSTWSQCNQVQDELK
>ENST00000529077.5|SNV-42774-C-T|7
LLEHWTPEDALPPR
>ENST00000514403.1|SNV-86175-G-A|1
DINTLAAV
>ENST00000504981.5|SNV-12270-G-C|12
MERGEDHALLTISNCVR
>FUSION-ENST00000305699.15:58081-ENST00000378277.8:8515|126
MISAHCKLHLPGSYHSPASAS
>ENST00000368517.7|SNV-11932-C-T|1
IFRLHCQEKESEAHR
>ENST00000350763.9|MNV-33889-GCCCACCCACG-G|17
VTEYLVVYTRVVWKCSSVCLGTR
>FUSION-ENST00000305699.15:58081-ENST00000378277.8:8515|67
MLPRLVLNFWAQMILLPRPPK
>ENST00000398675.8|SNV-25832-A-G|5
LEETMTMLKSAIIFSIKPLQFR
>ENST00000640910.1|SNV-67987-C-T|1
YLTPVFSQK
>FUSION-ENST00000476371.1:62-ENST00000263525.6:336839|124
QIPTTPCCVLQAGPEPRSLAER
>FUSION-ENST00000305699.15:58081-ENST00000378277.8:8515|134
HSRLTAASLSRAR
>ENST00000342836.8|INDEL-47465-G-GCC|3
HPKYNSRTLWTMTSC
>FUSION-ENST00000399781.5:60288-ENST00000263253.9:37298|243
FTCQQRLMSTMII
>FUSION-ENST00000396437.3:1928-ENST00000263246.8:102992|1
CVSSPQVVCLQILSVRS
>ENST00000487017.5|SNV-28715-G-T|6
EGSRGGQCLPVLEARR
>FUSION-ENST00000305699.15:58081-ENST00000378277.8:8515|216
CCSGHRSREPR
>ENST00000316981.8|SNV-44771-C-T|1
LGLDPQIGSLDDGAGDFSLSK
>ENST00000285814.9|SNV-9091-T-G|2
DDEIGFK
>ENST00000478396.1|SNV-50529-C-G|11
NQAQVSDLLTLQELFR
>ENST00000350763.9|MNV-33889-GCCCACCCACG-G|5
RAFLSAPGWPRTYLHLK
>ENST00000542567.1|SNV-36504-C-T|2
MVLFASNIYVLDYLNETQQLTPEIK
>FUSION-ENST00000466801.5:5622-ENST00000322723.9:22077|12
MRMTMTMR
>ENST00000402010.6|SNV-63791-C-T|4
KASSTVK
>FUSION-ENST00000399781.5:60288-ENST00000263253.9:37298|443
MIMLRFFPFTMV
>ENST00000482333.5|SNV-66911-T-C|3
MFIPFKK
>FUSION-ENST00000404067.5:3543-ENST00000263246.8:102992|2
AGAAVGFLLR
>ENST00000397468.5|SNV-5469-C-A|4
SVRSGLITQNRQDIAER
>ENST00000645770.1|SNV-274951-G-A|1
SQGQNRPLYLTRRSWGR
>FUSION-ENST00000305699.15:58081-ENST00000378277.8:8515|54
AIFTQNKVCFFLHR
>ENST00000360028.4|SNV-544-T-G|1
EGGARGPAGLQGFEGELRGYAVQR
>ENST00000296794.10|SNV-256344-G-T|3
IGDILVQQFSEENASKMNK
>ENST00000635347.1|SNV-485925-G-A|2
MVCGSDSHSYTSKCKLEFHACSTGK
>ENST00000395297.6|SNV-344142-G-T|1
EDNCMVNINLSFR
>ENST00000448404.5|SNV-8752-G-C|4
WLHSIRISSHLQITNLQQHVSVIK
>ENST00000419183.1|SNV-12607-G-A|2
MQTDREAEPVS
>ENST00000310085.6|SNV-1643-C-T|2
RLEFLKR
>ENST00000527266.1|SNV-22591-A-T|1
AGPTPSSPTTS
>ENST00000546307.5|MNV-12775-GG-G|1
AARSTGRR
>ENST00000569210.6|INDEL-568-C-CA|15
LPCSHIFCKKVHPPVASQGWGR
>ENST00000404816.7|SNV-328930-G-T|3
CEYFDSGYR
>FUSION-ENST00000305699.15:58081-ENST00000378277.8:8515|22
LGTPCPVQMR
>ENST00000294543.10|SNV-52690-G-A|2
EEESEMTEASRK
>ENST00000558592.1|SNV-2410-A-G|1
CTVKAAGILFIFLTNMFCGL
>ENST00000340781.8|SNV-20107-G-A|2
IITYCSPLYFANSEIFKQK
>ENST00000640256.1|SNV-572957-T-C|1
HSWMLVLFVIFNSLQVPPDWER
>FUSION-ENST00000403729.7:140636-ENST00000494851.5:8477|28
EMQDKYSK
>ENST00000370440.5|INDEL-84767-A-AA|1
NGLDYALSLRL
>ENST00000476059.2|SNV-15323-A-G|4
KPDTLRAGGDPGER
>ENST00000375857.6|SNV-423712-C-T|8
GMGMLLSK
>FUSION-ENST00000399781.5:60288-ENST00000263253.9:37298|373
MFLVSREKTQIEMYK
>FUSION-ENST00000404067.5:3543-ENST00000263246.8:102992|10
VCFLATGGK
>ENST00000605286.5|SNV-7641-G-T|1
FSTAQTHFLEQLGWLRRDWK
>ENST00000514403.1|SNV-86175-G-A|6
LHRLITIMSIITIMDINTLAAV
>ENST00000510271.1|MNV-324497-GG-G|4
FTWNQGKLGWTSK
>ENST00000648852.1|MNV-233391-TCGTGGGTGGG-T|3
ETGLLCPMLPSHR
>ENST00000374736.8|SNV-97173-G-C|2
VLTGTQK
>FUSION-ENST00000305699.15:58081-ENST00000378277.8:8515|79
WPRSISQN
>ENST00000447445.1|SNV-5124-G-A|3
DAAKAATGECTATVGKK
>ENST00000461347.5|MNV-20420-AAGA-A|2
MKMIAVEK
>ENST00000530535.5|SNV-21656-C-A|5
MPVRAMPALPLLWELPIGQSPR
>FUSION-ENST00000305699.15:58081-ENST00000378277.8:8515|262
RPPPYPANFLYFW
>FUSION-ENST00000399782.5:67356-ENST00000263253.9:37298|6
SFHTGRIVQDMIVLCVSPSK
>FUSION-ENST00000396437.3:1928-ENST00000263246.8:102992|6
MPASSWGRCVSSPQVVCLQILSVR
>FUSION-ENST00000399781.5:60288-ENST00000263253.9:37298|226
MAHCASSRQIISHWKNCTR
>ENST00000394487.5|INDEL-10344-G-GAT|2
QQVELYRLLSRNTYLE
>ENST00000571133.6|SNV-9804-C-T|1
LAALPIFSSFVSNWDEATKRSLLNK
>ENST00000400234.6|SNV-21754-G-T|7
MQTDTSNLSAMSCR
>ENST00000486831.5|SNV-34894-T-C|13
TLLPMSNYLQARRHIQVRPVPTTR
>ENST00000436810.6|INDEL-47109-C-CG|5
LELDAVTLAIADVR
>ENST00000436874.6|SNV-39411-A-G|1
QGVLLKVAETIKSWIFFSQCNK
>ENST00000441285.2|SNV-4286-C-T|6
MQEFMILPVGAESFWDAMR
>ENST00000467596.5|SNV-32133-G-T|2
PAEQAFWCLVQICEKYLPVYYSEK
>ENST00000370079.3|SNV-4186-G-A|2
GHGAGEASILTFWDAR
>ENST00000271588.9|SNV-311466-T-C|2
KPGLSISENRSALKIEDAQVQDTGR
>ENST00000394488.2|SNV-21258-A-T|5
MITNDVK
>ENST00000530535.5|SNV-21656-C-A|3
AMPALPLLWELPIGQSPR
>ENST00000616380.4|SNV-15323-A-G|1
IRKPDTLR
>ENST00000510271.1|MNV-324497-GG-G|9
MDMFTWNQGKLGWTSKAK
>ENST00000328252.4|SNV-34017-G-A|2
MVNLYEDDHK
>ENST00000485375.6|SNV-26643-C-T|1
CLGLGLLE
>ENST00000368346.7|SNV-208180-A-G|1
SFVLKHHVFLVRNWEK
>ENST00000205386.8|SNV-74424-G-T|3
CLEGVSGQR
>FUSION-ENST00000305699.15:58081-ENST00000378277.8:8515|220
MCCSGHR
>ENST00000321870.3|SNV-1172-C-G|4
ALRLNINGR
>ENST00000546516.5|SNV-12068-G-A|2
QHDHPLSDPRLGR
>ENST00000483005.1|SNV-34992-A-G|2
MGKEISNALGHGPQDEILSSAFKLR
>ENST00000342836.8|INDEL-47465-G-GCC|MNV-47467-GAC-G|3
YNSRTLDNDIMLIKLSSPAVINAR
>FUSION-ENST00000399781.5:60288-ENST00000263253.9:37298|426
ASGGLLEPLSSKPHWAT
>ENST00000356766.11|SNV-29479-G-T|3
EITFLEYYSKNYWITVK
>ENST00000397501.5|MNV-128928-GC-G|13
CGKSWTNSR
>ENST00000394487.5|SNV-10345-G-T|3
NTYLECEDSVLGR
>FUSION-ENST00000305699.15:58081-ENST00000378277.8:8515|7
MMSSPMCFHSRSGPGHPDR
>ENST00000483005.1|SNV-34992-A-G|1
GKEISNALGHGPQDEILSSAFKLR
>ENST00000359171.8|SNV-121521-C-T|2
VPLCLLAPHIGR
>ENST00000460036.1|INDEL-232957-C-CA|4
HACLQKK
>ENST00000311127.9|SNV-28719-C-T|1
NFSGPDLSWLHFYR
>ENST00000513874.5|SNV-12270-G-C|2
GEDHALLTISNCVREDSGLILLK
>ENST00000229769.3|SNV-3622-C-T|4
RDLGVGTSMEGAFPLSER
>ENST00000285814.9|SNV-9091-T-G|5
KSQVAELNDDDKDDEIGFK
>FUSION-ENST00000305699.15:58081-ENST00000378277.8:8515|189
FWMKPMEVIGK
>ENST00000420218.3|MNV-128928-GC-G|23
RRTSSNPAAEK
>FUSION-ENST00000305699.15:58081-ENST00000378277.8:8515|163
MVQVVPSPLCRR
>ENST00000518778.5|SNV-7431-A-G|3
DKPIDWLLDHILWVKVCSPEK
>ENST00000605286.5|SNV-7641-G-T|3
FSTAQTHFLEQLGWLR
>FUSION-ENST00000399781.5:60288-ENST00000263253.9:37298|378
IWAHCNLRL
>ENST00000356348.6|SNV-35098-G-T|2
NAVWALSNLFRGK
>FUSION-ENST00000399781.5:60288-ENST00000263253.9:37298|273
LVSNSWTQTICTPQPPK
>FUSION-ENST00000399781.5:60288-ENST00000263253.9:37298|283
TAFSGFK
>ENST00000286452.5|SNV-31006-G-A|6
ATAERVKALEGTLK
>ENST00000296257.10|SNV-34992-A-G|3
DRRTDDLLELTEDMGK
>ENST00000671291.1|SNV-10542-C-G|5
KAGPMSWPQSLQLLFQR
>ENST00000636198.1|SNV-127613-G-T|1
SCPSAALCRRPQSPQSSHCAPFP
>ENST00000322446.3|SNV-17038-G-A|6
IVLTNPVCTEIHLIHLDLIKELK
>FUSION-ENST00000305699.15:58081-ENST00000378277.8:8515|287
MLFQILNGK
>FUSION-ENST00000305699.15:58081-ENST00000378277.8:8515|164
VQVVPSPLCR
>ENST00000605935.5|SNV-12023-T-C|1
ETSLHRSDYSPHISCHDELLRGTER
>FUSION-ENST00000403729.7:140636-ENST00000494851.5:8477|29
DPPPPPAPAPKEMQDKYSK
>ENST00000327300.12|SNV-24069-C-A|3
GVPPQPTVR
>ENST00000316623.10|SNV-148405-T-A|1
SICNSGYEVDSTGK
>FUSION-ENST00000305699.15:58081-ENST00000378277.8:8515|229
MTRQEQRLVWSR
>FUSION-ENST00000305699.15:58081-ENST00000378277.8:8515|238
SPGDNRQGR
>ENST00000518702.5|SNV-7431-A-G|5
FYRDKPIDWLLDHILWVKVCSPEK
>ENST00000341594.9|SNV-188261-G-A|5
GEAIDTANHGEVKRTVEEIR
>ENST00000578865.5|SNV-39676-G-A|4
EKAQNLIR
>ENST00000295878.8|SNV-78397-A-T|4
IDSQGKHEIAAVHSDRR
>ENST00000483005.1|SNV-34992-A-G|3
GKEISNALGHGPQDEILSSAFK
>ENST00000620262.1|SNV-3699-C-T|1
FHQGQYQPRPSFRGNKYSR
>ENST00000372042.6|SNV-3659-G-A|5
KWKIGGMK
>FUSION-ENST00000305699.15:58081-ENST00000378277.8:8515|165
MVQVVPSPLCR
>ENST00000437348.5|SNV-305303-G-A|6
MPEGSLEETGELTVALVK
>ENST00000220616.9|SNV-163020-C-T|5
RVSLAADRGGADVASIHLLMAR
>FUSION-ENST00000399781.5:60288-ENST00000263253.9:37298|298
LLCLLFLQLGNG
>ENST00000355349.4|SNV-10870-A-T|1
NVLQLQVQAEQDNLADAEER
>ENST00000478396.1|SNV-50529-C-G|7
NQAQVSDLLTLQELFRHIWKISK
>FUSION-ENST00000305699.15:58081-ENST00000378277.8:8515|130
LTAASLSRARVILLPQPPE
>FUSION-ENST00000305699.15:58081-ENST00000378277.8:8515|129
ARVILLPQPPE
>ENST00000264474.4|SNV-12358-A-G|3
LEAVRYKTQVVAGTNYYIK
>FUSION-ENST00000399781.5:60288-ENST00000263253.9:37298|255
AMDSSSEDD
>ENST00000397468.5|SNV-5469-C-A|1
QDIAERFDVSVCILGSPRFTCGR
>ENST00000319023.7|SNV-31248-T-G|2
GIFSLVTGK
>ENST00000361915.8|SNV-60420-G-A|3
FNCSTWMDK
>ENST00000326035.6|SNV-85244-G-A|2
LIFSQIVSAMKHMHENQIIHR
>ENST00000397501.5|MNV-128928-GC-G|15
RPSSCGRLKR
>ENST00000512980.5|SNV-86175-G-A|1
DINTLAAVSFQR
>FUSION-ENST00000399781.5:60288-ENST00000263253.9:37298|432
MWWWWWCFEMQFR
>ENST00000310085.6|SNV-1643-C-T|1
LEFLKRHHASLTLSCR
>ENST00000569210.6|INDEL-568-C-CA|8
RIPSSER
>ENST00000567684.2|SNV-5145-T-C|4
MDLTKPGDTSR
>ENST00000393540.7|SNV-12974-G-T|6
THQLLKEKSSLVNELK
>FUSION-ENST00000399781.5:60288-ENST00000263253.9:37298|316
MYILVTALLHSKMGKR
>FUSION-ENST00000399781.5:60288-ENST00000263253.9:37298|425
MQWHDLGSLQPPTLR
>FUSION-ENST00000399781.5:60288-ENST00000263253.9:37298|300
MDALQLAQTTKYL
>ENST00000345541.6|SNV-83834-C-T|6
FKDGLQIMQR
>ENST00000353782.9|SNV-72160-T-G|1
SALGMALFRLVEPMAGR
>ENST00000295878.8|SNV-78397-A-T|2
HEIAAVHSDRR
>FUSION-ENST00000305699.15:58081-ENST00000378277.8:8515|101
LQGAVTETCRLRVPFLSTH
>ENST00000558592.1|SNV-2410-A-G|9
GLAARCCVLEGLVVQSR
>ENST00000612955.5|SNV-504273-G-T|4
SLLPAPKSTSTPAGTNK
>FUSION-ENST00000305699.15:58081-ENST00000378277.8:8515|153
GSCVEMCCGIFFLF
>ENST00000467456.1|SNV-96263-G-A|1
ADPPAAAHLTAAPCRGPSPCI
>ENST00000496261.6|SNV-77398-G-C|5
KNWEDVHK
>ENST00000545606.6|SNV-36745-A-G|3
CVAALTRACPEEGPAVVGQFIQDVK
>ENST00000524792.5|SNV-103719-A-C|6
MIKQLDASCAANNPSLK
>ENST00000547884.1|SNV-875919-T-C|6
DVEGSRVWFMDLWNYSLVPH
>ENST00000368517.7|SNV-11932-C-T|2
IFRLHCQEK
>ENST00000605286.5|SNV-7641-G-T|2
FSTAQTHFLEQLGWLRR
>ENST00000577712.5|SNV-57-G-A|2
SCSSRAAGYWSPGQAK
>FUSION-ENST00000399781.5:60288-ENST00000263253.9:37298|366
TRPPQPPKVLGLQA
>FUSION-ENST00000305699.15:58081-ENST00000378277.8:8515|231
SDASLDLGAPRSG
>ENST00000649121.1|MNV-233391-TCGTGGGTGGG-T|7
HTELHFQTTLVYTTRAPRFK
>FUSION-ENST00000399781.5:60288-ENST00000263253.9:37298|441
MLRFFPFTMV
>ENST00000569210.6|INDEL-568-C-CA|10
VHPPVASQGWGRARR
>ENST00000473483.1|SNV-35133-C-A|2
CTTRCSHAPQSTVPGTR
>ENST00000642130.1|SNV-8225-G-T|5
VLGRCGSSHSIR
>FUSION-ENST00000305699.15:58081-ENST00000378277.8:8515|5
SSPMCFHSR
>ENST00000514403.1|SNV-86175-G-A|7
QLKLHRLITIMSIITIMDINTLAAV
>FUSION-ENST00000399781.5:60288-ENST00000263253.9:37298|288
MVKCLQQVMTAFSGFKFYFIFI
>ENST00000285814.9|SNV-9091-T-G|4
SQVAELNDDDKDDEIGFK
>FUSION-ENST00000399781.5:60288-ENST00000263253.9:37298|429
ILLSQPPE
>FUSION-ENST00000305699.15:58081-ENST00000378277.8:8515|87
PIIQTCHCRVHR
>ENST00000642356.2|SNV-81390-A-T|2
DALLCGFCTDSGQCPEGYTCVK
>FUSION-ENST00000399781.5:60288-ENST00000263253.9:37298|279
IRAHCSLDFLDSSDPPTSAPQ
>ENST00000366757.3|SNV-433-G-A|1
ILSGVPAPERK
>ENST00000615648.2|SNV-12308-G-A|3
VPVDVAYRHGYFDEEMNR
>ENST00000294635.4|SNV-42258-G-T|1
EEKNMLD
>FUSION-ENST00000479389.1:17126-ENST00000380455.9:38766|12
DLKPENILVDNDFHIKWADALERR
>FUSION-ENST00000399781.5:60288-ENST00000263253.9:37298|325
MIKFLILFMYILVTALLHSKMGK
>ENST00000537798.5|SNV-29336-C-T|2
EGEETEGLEEDDK
>FUSION-ENST00000479389.1:17126-ENST00000380455.9:38766|8
MTSTLSGLMR
>ENST00000397501.5|MNV-128928-GC-G|35
TLPWSKRGMLATEPPK
>FUSION-ENST00000263805.8:34184-ENST00000559620.1:8949|17
EQSRSQK
>ENST00000400556.7|SNV-55737-G-A|3
AQTVDTEIAKHCAYNLPGVALTLGR
>FUSION-ENST00000402420.1:1928-ENST00000263246.8:102992|2
HRWFVYR
>FUSION-ENST00000399781.5:60288-ENST00000263253.9:37298|292
TAKSWEWVQAACFPGS
>FUSION-ENST00000261622.5:623-ENST00000565224.5:36823|1
LVACLCVLANCFRS
>FUSION-ENST00000305699.15:58081-ENST00000378277.8:8515|182
MKPMEVIGKGKHR
>ENST00000368102.5|SNV-32329-G-T|5
MRALPSPDCPVLRTTGEQMQK
>ENST00000528899.5|SNV-82090-C-A|2
RLKPVLAGNPEIYPLVLTTK
>ENST00000262450.8|SNV-49999-G-A|2
FNAPRAQQFCFLLSTR
>ENST00000254029.8|SNV-90717-A-G|1
ECLCCFQHVDFVTAIAFHPRDDR
>ENST00000345541.6|SNV-83834-C-T|2
DGLQIMQRSR
>FUSION-ENST00000399781.5:60288-ENST00000263253.9:37298|408
IHLSRPPR
>FUSION-ENST00000399781.5:60288-ENST00000263253.9:37298|261
SHCARLLVQLLYLFV
>ENST00000644384.1|SNV-7142-G-A|7
CIELIARCDGVSDCKDR
>ENST00000394488.2|SNV-21258-A-T|8
YILVDIDDIFVGKEGTRMITNDVK
>ENST00000522965.1|SNV-268-G-A|2
NGETICSALPTIPYHKLADLR
>ENST00000368102.5|SNV-32329-G-T|7
MRALPSPDCPVLR
>ENST00000321870.3|SNV-1172-C-G|5
EQKALRLNINGR
>FUSION-ENST00000611640.4:175790-ENST00000269703.8:15168|1
FISSVTSHIYQELALKQGPECK
>ENST00000366592.8|SNV-36044-C-T|2
VAINDMLFVLCAVSLSICLYK
>ENST00000546307.5|MNV-12775-GG-G|18
RTLGTSLR
>ENST00000636068.1|MNV-27176-AG-A|3
LDITPKSAQKLKPVLENG
>FUSION-ENST00000305699.15:58081-ENST00000378277.8:8515|255
SREYRGE
>ENST00000375857.6|SNV-423712-C-T|6
GMGMLLSKTTVQPSPSCTTQEG
>FUSION-ENST00000588730.1:43043-ENST00000584446.5:141268|1
TITAEIPGVDHGEFICWATEICSI
>ENST00000649906.1|SNV-3817-G-T|4
YPLAKYLCVLLIVAGVSLFMYKPK
>ENST00000622241.1|SNV-9301-C-T|4
KAASVPSK
>ENST00000354552.7|SNV-264731-A-C|1
ELSQDVERLKLK
>FUSION-ENST00000305699.15:58081-ENST00000378277.8:8515|25
VQHRAKLGTPCPVQMR
>ENST00000478001.1|SNV-34992-A-G|1
GKEISNAL
>ENST00000645770.1|SNV-274951-G-A|7
MKSQGQNRPLYLTR
>ENST00000397501.5|MNV-128928-GC-G|2
RSPWTPWFI
>ENST00000619186.4|SNV-12450-G-T|2
MAIYKQSQHMT
>FUSION-ENST00000399781.5:60288-ENST00000263253.9:37298|314
MLSSLLK
>ENST00000487017.5|SNV-28715-G-T|5
GGQCLPVLEAR
>ENST00000400368.1|MNV-954-GTG-G|3
SPFPPGADLPAAPASSALSGFDTLR
>ENST00000394488.2|SNV-21258-A-T|1
ITNDVKVRLYFLK
>ENST00000243052.8|SNV-19732-G-T|4
FRSILHAVQAGIFVERMFR
>FUSION-ENST00000399781.5:60288-ENST00000263253.9:37298|264
HAPPRPALIFCIFSRDVVLP
>ENST00000265342.12|SNV-295916-G-A|1
GDTCTMAGYTRLKNVLLALQTR
>FUSION-ENST00000305699.15:58081-ENST00000378277.8:8515|201
QHCRLHLDPGIR
>ENST00000367409.9|SNV-6868-A-G|5
TNKRAKPIIAVAQSSLTFIKPLK
>ENST00000552527.5|SNV-60360-G-T|1
IPHNILFKLTNMVHLRR
>ENST00000353796.7|SNV-18476-G-T|3
SKFIIHHR
>FUSION-ENST00000399781.5:60288-ENST00000263253.9:37298|296
QALYKETHTL
>ENST00000328252.4|SNV-34017-G-A|3
YRMVNLYEDDHKNPTVTR
>FUSION-ENST00000399781.5:60288-ENST00000263253.9:37298|356
MPLYSRLGDRVRPFK
>ENST00000546307.5|MNV-12775-GG-G|17
TLGTSLR
>FUSION-ENST00000399781.5:60288-ENST00000263253.9:37298|344
TPANMVKPCLYKNTK
>FUSION-ENST00000305699.15:58081-ENST00000378277.8:8515|197
EPRGPLGLRVWSLGWR
>FUSION-ENST00000305699.15:58081-ENST00000378277.8:8515|77
QQELDMVLMSITSATLEESPEPR
>ENST00000619012.4|SNV-15323-A-G|1
MIRKPDTLR
>ENST00000394487.5|INDEL-10344-G-GAT|1
LLSRNTYLE
>ENST00000560192.5|SNV-8027-C-A|4
TGRIITGQAITLTGPSTR
>ENST00000277165.11|SNV-109554-G-T|2
GPFPLQVVSVGVPAR
>ENST00000498802.1|SNV-29216-G-A|1
NTPRKSVGR
>ENST00000645770.1|SNV-274951-G-A|3
SQGQNRPLYLTR
>ENST00000549589.5|SNV-39411-A-G|2
EWAIKQGVLLKVAET
>ENST00000650135.1|SNV-414229-G-T|1
WDYMTAVAEFLFLLWCVYLCYAVR
>ENST00000397501.5|MNV-128928-GC-G|32
GMLATEPPK
>ENST00000394488.2|SNV-21258-A-T|4
MITNDVKVR
>ENST00000226730.5|SNV-298-C-A|2
LLSCIALSLALVTNSAPTSSSTK
>FUSION-ENST00000305699.15:58081-ENST00000378277.8:8515|82
MGNRWPRSISQN
>ENST00000328600.3|SNV-4789-G-T|4
ARYFISYFTDEKQADR
>ENST00000477653.2|INDEL-47465-G-GCC|5
SSSSMRPRSSATLNTTAGHSGQ
>ENST00000481073.5|SNV-54688-C-T|4
MSQIWAYRYFLHSYK
>ENST00000334270.3|INDEL-5037-A-AA|1
EKVQSPGI
>FUSION-ENST00000399781.5:60288-ENST00000263253.9:37298|290
MVKCLQQVMTAFSGFK
>ENST00000667483.1|SNV-78502-A-C|2
MGCLKPISSSLSSSFSSAT
>FUSION-ENST00000305699.15:58081-ENST00000378277.8:8515|33
RTWRAWSHR
>ENST00000295878.8|SNV-78397-A-T|5
IDSQGKHEIAAVHSDR
>FUSION-ENST00000305699.15:58081-ENST00000378277.8:8515|19
MRKPSGGTR
>ENST00000551746.5|SNV-39411-A-G|1
TRCPVKSG
>ENST00000514403.1|SNV-86175-G-A|4
MSIITIMDINTLAAV
>ENST00000546307.5|MNV-12775-GG-G|22
MAIRCCWASASLRR
>ENST00000558338.1|SNV-153103-G-C|2
NALAAKTGSTFCLGR
>FUSION-ENST00000619230.1:43043-ENST00000584446.5:141268|1
QSLQRYQV
>ENST00000334801.7|SNV-22591-A-T|2
ADSILAYHQLNVPRAK
>FUSION-ENST00000399781.5:60288-ENST00000263253.9:37298|231
LLSHGTLCIFSTNHFTLEELYKT
>ENST00000529935.5|SNV-11408-T-C|4
FDLLKYIQFQTTALSVRK
>FUSION-ENST00000399781.5:60288-ENST00000263253.9:37298|387
HRLALLHR
>ENST00000547884.1|SNV-875919-T-C|4
MDLWNYSLVPH
>ENST00000484296.1|SNV-140939-A-T|4
MSPKRNF
>ENST00000562505.1|SNV-2118-C-T|4
CCSWALCNRALTSQEGRWALR
>ENST00000476059.2|SNV-15323-A-G|3
AGGDPGER
>FUSION-ENST00000479389.1:17126-ENST00000380455.9:38766|3
WNVDAASDVFDENVLRVKLPR
>ENST00000366592.8|SNV-36044-C-T|1
VAINDMLFVLCAVSLSICLYKISK
>FUSION-ENST00000305699.15:58081-ENST00000378277.8:8515|195
VPATPRLRR
>FUSION-ENST00000305699.15:58081-ENST00000378277.8:8515|114
SMSTFSLSPR
>ENST00000265342.12|SNV-295916-G-A|2
GDTCTMAGYTRLK
>ENST00000487834.5|SNV-7505-A-T|3
MSKFSILVPILMN
>ENST00000373930.4|SNV-341-G-A|3
GEPSHPFPRATAPTAQTPRTGPPR
>ENST00000530535.5|SNV-21656-C-A|1
PALPLLWELPIGQSPR
>ENST00000400234.6|SNV-21754-G-T|2
MSCRFCVMSPLR
>ENST00000368301.6|SNV-52636-G-C|1
QSPERNSNLVGAAHEELQQSRIR
>FUSION-ENST00000305699.15:58081-ENST00000378277.8:8515|145
VLCTADLFVCLR
>ENST00000252252.4|SNV-2083-A-G|1
YEGEINKRTAAENEFVTLK
>FUSION-ENST00000305699.15:58081-ENST00000378277.8:8515|158
MRSCCIRSPLR
>ENST00000462326.5|SNV-75316-A-G|3
SYEGCCGSR
>ENST00000367409.9|SNV-6868-A-G|3
RAKPIIAVAQSSLTFIKPLKTDIPR
>ENST00000578865.5|SNV-39676-G-A|2
AQNLIRHFFHGR
>FUSION-ENST00000399781.5:60288-ENST00000263253.9:37298|321
FLILFMYILVTALLHSKMGKR
>FUSION-ENST00000305699.15:58081-ENST00000378277.8:8515|55
AIFTQNK
>FUSION-ENST00000399781.5:60288-ENST00000263253.9:37298|404
SHHARPVIFCTFNR
>ENST00000523372.2|SNV-67987-C-T|1
YLTPVFSQKMTVWILLLLSLYPGRK
>FUSION-ENST00000305699.15:58081-ENST00000378277.8:8515|85
PIIQTCHCRVHRTVR
>ENST00000256339.8|SNV-244718-G-A|3
SPLHSPFR
>ENST00000328252.4|SNV-34017-G-A|4
YRMVNLYEDDHK
>FUSION-ENST00000396437.3:1928-ENST00000263246.8:102992|4
MPASSWGRCVSSPQVVCLQILSVRS
>ENST00000263187.4|SNV-102812-C-T|3
EITTQIMR
>ENST00000374434.4|SNV-27514-G-T|1
GPPATLPPPSQVQAFR
>ENST00000612955.5|SNV-504273-G-T|5
RSLLPAPKSTSTPAGTNK
