# Supplementary material for: Identification of non-canonical peptides with moPepGen
Source: Nat Biotechnol. 2025 Jun 16;44(4):568–73. doi: 10.1038/s41587-025-02701-0 (PMC12680078; doi:10.1038/s41587-025-02701-0)
Supplement: Supplementary file 4 — Supplementary Data: Cancer cell line variant peptide database. Custom peptide database FASTA file for each of the 376 cell lines from the Cancer Cell Line Encyclopedia with proteomics characterization or used in the reference channel. Variant peptide FASTA files were produced by moPepGen as the result of cell-line-specific publicly available mutations and fusions. [file 41587_2025_2701_MOESM4_ESM.zip › ACH-000573.fasta]

>ENST00000506507.5|SNV-43460-C-T|5
MTLAWCMTSTPRSCFFRNQTSTV
>FUSION-ENST00000643866.1:225845-ENST00000617523.1:113616|2992
MKYMGLSAYLFCEPR
>FUSION-ENST00000643866.1:225845-ENST00000617523.1:113616|2772
GYLCHQKNARQILVPQLIILFEK
>ENST00000276204.10|MNV-153065-CA-C|2
AFISKFPSAFFKEE
>FUSION-ENST00000561326.5:32646-ENST00000370501.4:45849|132
ISFFWERKKPLK
>FUSION-ENST00000561326.5:32646-ENST00000370501.4:45849|1009
GRRSPVPVFK
>FUSION-ENST00000635856.1:4820-ENST00000577561.1:20039|93
YIIMTSLPFKMCSCRMLVVF
>FUSION-ENST00000527752.1:5970-ENST00000361739.1:267|35
MGVAILVLVGK
>FUSION-ENST00000643866.1:225845-ENST00000617523.1:113616|1946
SFFIIKAR
>FUSION-ENST00000643866.1:225845-ENST00000617523.1:113616|2034
ELNTWLVFFLLTFFCQRMSLF
>FUSION-ENST00000643866.1:225845-ENST00000617523.1:113616|761
MTPAHLVFYHSLCVS
>FUSION-ENST00000643866.1:225845-ENST00000617523.1:113616|1382
TFIFYVVE
>FUSION-ENST00000527752.1:5970-ENST00000361739.1:267|166
EAAAGRSPAR
>FUSION-ENST00000643866.1:225845-ENST00000617523.1:113616|1250
SETLSQKK
>ENST00000300027.12|SNV-50027-A-G|3
TSDSLLSMKFVSGLLTALFRVLLWR
>FUSION-ENST00000643866.1:225845-ENST00000617523.1:113616|5711
AICMLFKK
>FUSION-ENST00000473037.5:174550-ENST00000474677.1:124667|12
MFFILLMWYHR
>FUSION-ENST00000643866.1:225845-ENST00000617523.1:113616|1783
SIYLPECVSSWK
>FUSION-ENST00000643866.1:225845-ENST00000617523.1:113616|712
QTGQQGEREGGRAYQR
>FUSION-ENST00000643866.1:225845-ENST00000617523.1:113616|4302
KDVFHNVK
>FUSION-ENST00000561326.5:32646-ENST00000370501.4:45849|1490
AGAAAAPLFPEARRPGQRR
>FUSION-ENST00000643866.1:225845-ENST00000617523.1:113616|1016
MVLLGGAARPGR
>FUSION-ENST00000643866.1:225845-ENST00000617523.1:113616|5155
LCLFGHR
>ENST00000284629.7|SNV-45075-A-G|3
HHEIFNLLSFTLNPLEGKLQQLTR
>FUSION-ENST00000561326.5:32646-ENST00000370501.4:45849|146
NYCCFSWFSIINIYDKNR
>FUSION-ENST00000643866.1:225845-ENST00000617523.1:113616|110
FDSKQRLTEISF
>FUSION-ENST00000643866.1:225845-ENST00000617523.1:113616|944
MKTKAWSLSSWNLSK
>FUSION-ENST00000643866.1:225845-ENST00000617523.1:113616|4875
MHIGDKDKTLFIK
>FUSION-ENST00000643866.1:225845-ENST00000617523.1:113616|1687
ISVMLLKLK
>FUSION-ENST00000643866.1:225845-ENST00000617523.1:113616|1459
DLAGVSR
>FUSION-ENST00000561326.5:32646-ENST00000370501.4:45849|110
DYVKMMSSQK
>FUSION-ENST00000221200.9:278-ENST00000658612.1:12603|2
WCDRNNKVETVTT
>FUSION-ENST00000643866.1:225845-ENST00000617523.1:113616|1543
AASNGGKVTIDPNR
>FUSION-ENST00000561326.5:32646-ENST00000370501.4:45849|1270
FCNFAPKTADNSTQNTGDKPFFKR
>FUSION-ENST00000643866.1:225845-ENST00000617523.1:113616|3257
CRCAGSFLDEV
>FUSION-ENST00000635856.1:4820-ENST00000577561.1:20039|174
MNEKMYI
>FUSION-ENST00000643866.1:225845-ENST00000617523.1:113616|5988
MFLFWRSCSWHY
>FUSION-ENST00000561326.5:32646-ENST00000370501.4:45849|1472
SAALRAQLCLGCGARGAPLLR
>ENST00000471101.5|SNV-37840-G-C|3
ADLISIQVVK
>FUSION-ENST00000635853.1:14420-ENST00000372770.4:28794|6
RIIKTQPTCR
>FUSION-ENST00000561326.5:32646-ENST00000370501.4:45849|566
MIQKRLIVR
>FUSION-ENST00000643866.1:225845-ENST00000617523.1:113616|2877
MFCRDVVSLCYPG
>FUSION-ENST00000522480.5:43846-ENST00000550637.1:17285|14
MQLSAFR
>FUSION-ENST00000643866.1:225845-ENST00000617523.1:113616|3586
MECCEFKLELLCPGNSYFISK
>FUSION-ENST00000643866.1:225845-ENST00000617523.1:113616|2248
RGYFTVSQNSP
>FUSION-ENST00000561326.5:32646-ENST00000370501.4:45849|643
MGIKSCWLRNMSELLG
>FUSION-ENST00000643866.1:225845-ENST00000617523.1:113616|861
MTRQMKGEVR
>FUSION-ENST00000643866.1:225845-ENST00000617523.1:113616|3278
RWDLGTA
>FUSION-ENST00000561326.5:32646-ENST00000370501.4:45849|1050
MWVMFENSIDCKK
>FUSION-ENST00000643866.1:225845-ENST00000617523.1:113616|1723
MDHRVFEQK
>FUSION-ENST00000643866.1:225845-ENST00000617523.1:113616|4149
MMKYCSSSST
>FUSION-ENST00000643866.1:225845-ENST00000617523.1:113616|4270
MLSFDTLNFRTLNLVLSWCGGIGK
>FUSION-ENST00000643866.1:225845-ENST00000617523.1:113616|3875
LIFYYWY
>FUSION-ENST00000643866.1:225845-ENST00000617523.1:113616|3747
MCSQQQSRC
>FUSION-ENST00000643866.1:225845-ENST00000617523.1:113616|1560
MYPTLRR
>FUSION-ENST00000643866.1:225845-ENST00000617523.1:113616|86
EACSIIRFYYMLFKVN
>FUSION-ENST00000643866.1:225845-ENST00000617523.1:113616|4404
MPNTPFPHLVSPTYFA
>FUSION-ENST00000643866.1:225845-ENST00000617523.1:113616|3540
ALLAGKVGSFTFIDFAFS
>FUSION-ENST00000561326.5:32646-ENST00000370501.4:45849|199
SILYLSR
>FUSION-ENST00000643866.1:225845-ENST00000617523.1:113616|1564
TVSLVRMI
>FUSION-ENST00000643866.1:225845-ENST00000617523.1:113616|4179
VLCRPLSLLYICDEGLQKIDVTYYS
>FUSION-ENST00000643866.1:225845-ENST00000617523.1:113616|1745
KLDPHVTLNWTFFLLNIHKGNYPMK
>FUSION-ENST00000635856.1:4820-ENST00000577561.1:20039|21
MSGFNFVTIDQNV
>FUSION-ENST00000561326.5:32646-ENST00000370501.4:45849|462
FPYGLLIFLECCTLK
>FUSION-ENST00000643866.1:225845-ENST00000617523.1:113616|2428
MFVIDHIFK
>FUSION-ENST00000643866.1:225845-ENST00000617523.1:113616|851
GEVRDIFSTSGLL
>FUSION-ENST00000643866.1:225845-ENST00000617523.1:113616|2867
DVVSLCYPG
>FUSION-ENST00000643866.1:225845-ENST00000617523.1:113616|1391
VVCCTHQTTIYIRYFS
>FUSION-ENST00000643866.1:225845-ENST00000617523.1:113616|3872
MGHMLPPVHNSRT
>FUSION-ENST00000643866.1:225845-ENST00000617523.1:113616|1009
DGDAVKGPCSRTFR
>ENST00000651135.1|SNV-63750-A-G|2
WWSSKPPSICLQSARTK
>FUSION-ENST00000643866.1:225845-ENST00000617523.1:113616|1513
MGEGDAGRVARVIK
>FUSION-ENST00000643866.1:225845-ENST00000617523.1:113616|4267
MSKGKTYK
>FUSION-ENST00000635856.1:4820-ENST00000577561.1:20039|105
DVQKYLRLFEK
>ENST00000369633.6|SNV-3676-G-A|5
KKLVIVGDDACGK
>FUSION-ENST00000643866.1:225845-ENST00000617523.1:113616|5216
MLIPLAKCVILIKCR
>FUSION-ENST00000643866.1:225845-ENST00000617523.1:113616|532
TRSVHFQRR
>FUSION-ENST00000643866.1:225845-ENST00000617523.1:113616|5304
SCCSMSVYFQLYK
>FUSION-ENST00000561326.5:32646-ENST00000370501.4:45849|947
AQCFALSEMDLISYSELNH
>FUSION-ENST00000643866.1:225845-ENST00000617523.1:113616|4935
RHIIFFKTEK
>FUSION-ENST00000643866.1:225845-ENST00000617523.1:113616|5096
FPSCVFSLLFSPV
>FUSION-ENST00000643866.1:225845-ENST00000617523.1:113616|5259
KGRERPTLCFNDNEGFMG
>ENST00000517359.1|SNV-23275-A-T|3
HDWSLEVR
>FUSION-ENST00000643866.1:225845-ENST00000617523.1:113616|795
ELGLKQMTWWLQRVPHR
>FUSION-ENST00000561326.5:32646-ENST00000370501.4:45849|1298
SHHAASGTPHCMLVR
>FUSION-ENST00000643866.1:225845-ENST00000617523.1:113616|4632
MPVIRELWEAEAGGSLR
>FUSION-ENST00000643866.1:225845-ENST00000617523.1:113616|2494
GPIPALLGSPQWRGGEFRLHFR
>FUSION-ENST00000643866.1:225845-ENST00000617523.1:113616|3722
VSRFAGR
>FUSION-ENST00000643866.1:225845-ENST00000617523.1:113616|3411
FIAESSYIACGRQLT
>FUSION-ENST00000643866.1:225845-ENST00000617523.1:113616|2894
QVDAVIQER
>FUSION-ENST00000643866.1:225845-ENST00000617523.1:113616|3329
NCLDNRGWPMGSKNAPR
>FUSION-ENST00000643866.1:225845-ENST00000617523.1:113616|5448
MRTLGHR
>ENST00000361484.5|SNV-839-T-C|3
ARRYASVR
>FUSION-ENST00000561326.5:32646-ENST00000370501.4:45849|299
NIVKDLFNSLMR
>FUSION-ENST00000643866.1:225845-ENST00000617523.1:113616|4249
MHALKIPGDASYSLPELFVSTK
>FUSION-ENST00000643866.1:225845-ENST00000617523.1:113616|2030
MKVQTSALCLGASPNHPDGK
>FUSION-ENST00000643866.1:225845-ENST00000617523.1:113616|2383
LMRQPLLGLLLNTGS
>FUSION-ENST00000643866.1:225845-ENST00000617523.1:113616|2022
MTGVNNS
>ENST00000369816.5|MNV-21286-CC-C|1
DRELFRCV
>FUSION-ENST00000643866.1:225845-ENST00000617523.1:113616|857
QMKGEVR
>FUSION-ENST00000643866.1:225845-ENST00000617523.1:113616|1672
EKIALIFK
>ENST00000496826.1|SNV-39681-C-T|4
CSNKCSNTLEVPRQR
>FUSION-ENST00000643866.1:225845-ENST00000617523.1:113616|676
LCSGVRASLPPGVPTPFPWKFR
>FUSION-ENST00000643866.1:225845-ENST00000617523.1:113616|5637
MPVIPALWQAK
>FUSION-ENST00000643866.1:225845-ENST00000617523.1:113616|104
LASAPRLELPRAAIEGTNFQCSLR
>FUSION-ENST00000643866.1:225845-ENST00000617523.1:113616|356
MYKKVATYGWSK
>FUSION-ENST00000561326.5:32646-ENST00000370501.4:45849|863
MSVYSFAQFYNQRK
>FUSION-ENST00000643866.1:225845-ENST00000617523.1:113616|3395
RIVVYMIYEVAYII
>FUSION-ENST00000643866.1:225845-ENST00000617523.1:113616|4970
SLFLSPSFFFFLR
>FUSION-ENST00000643866.1:225845-ENST00000617523.1:113616|5725
IRPYQYFR
>FUSION-ENST00000643866.1:225845-ENST00000617523.1:113616|1162
MSPPCDKA
>ENST00000320356.7|SNV-67604-G-T|3
ESSIIAPAPAEDVYTPPR
>ENST00000262506.8|SNV-29431-C-A|4
FYMYELLKALDYCQSK
>FUSION-ENST00000643866.1:225845-ENST00000617523.1:113616|2306
MFNCLNLNYK
>FUSION-ENST00000643866.1:225845-ENST00000617523.1:113616|276
ETTWRKNDYIFSF
>FUSION-ENST00000561326.5:32646-ENST00000370501.4:45849|198
SILYLSRIFPHCYF
>FUSION-ENST00000643866.1:225845-ENST00000617523.1:113616|3262
MYQLGEATVPRYLVKHQSR
>FUSION-ENST00000643866.1:225845-ENST00000617523.1:113616|2763
LVSNSWTQVILPPWPPKVLRLQV
>FUSION-ENST00000643866.1:225845-ENST00000617523.1:113616|5140
LPKIVLIFTDFTICLGAICR
>FUSION-ENST00000561326.5:32646-ENST00000370501.4:45849|977
NPFKNRVK
>FUSION-ENST00000561326.5:32646-ENST00000370501.4:45849|663
TCIIFILSLQWNK
>FUSION-ENST00000643866.1:225845-ENST00000617523.1:113616|4973
LYIIISIATQLKYIFHLDM
>FUSION-ENST00000643866.1:225845-ENST00000617523.1:113616|1615
NCSLSGVDK
>FUSION-ENST00000561326.5:32646-ENST00000370501.4:45849|837
TTQKAVLSNVTT
>FUSION-ENST00000643866.1:225845-ENST00000617523.1:113616|2529
MTVLLLLPSRSSFVSTK
>FUSION-ENST00000643866.1:225845-ENST00000617523.1:113616|5374
GHLLHATM
>ENST00000510882.4|MNV-197-AAGG-A|1
KFGKPNKR
>FUSION-ENST00000643866.1:225845-ENST00000617523.1:113616|1141
MEEPGFK
>FUSION-ENST00000643866.1:225845-ENST00000617523.1:113616|2359
ALLACALLFVPPVVPSCCDVK
>FUSION-ENST00000643866.1:225845-ENST00000617523.1:113616|4570
MRLCLRK
>FUSION-ENST00000643866.1:225845-ENST00000617523.1:113616|654
LSIYRYLETWK
>FUSION-ENST00000643866.1:225845-ENST00000617523.1:113616|1538
KSLFIFLLCTLPH
>ENST00000558510.1|SNV-515-G-A|1
LYMGLKAKNLDL
>FUSION-ENST00000643866.1:225845-ENST00000617523.1:113616|1399
MNLGHIFNDFLRR
>FUSION-ENST00000643866.1:225845-ENST00000617523.1:113616|1705
AGGQKAR
>FUSION-ENST00000643866.1:225845-ENST00000617523.1:113616|218
GTLFMASLHRGSRFR
>FUSION-ENST00000561326.5:32646-ENST00000370501.4:45849|746
KFLLTSLLK
>FUSION-ENST00000643866.1:225845-ENST00000617523.1:113616|2712
AVGSCGKK
>ENST00000617923.4|SNV-14806-C-T|2
RGDKPWMVDLHGFEER
>FUSION-ENST00000643866.1:225845-ENST00000617523.1:113616|2928
MELTACR
>FUSION-ENST00000561326.5:32646-ENST00000370501.4:45849|1209
MLRIALTTVTACSSYLELSCAK
>FUSION-ENST00000643866.1:225845-ENST00000617523.1:113616|661
SCQRARPPP
>FUSION-ENST00000643866.1:225845-ENST00000617523.1:113616|2373
VMDDAFRSCLQIAQHRIDNGNK
>ENST00000433194.6|SNV-177350-A-C|5
WTFKPKRLPAPQVTSWEQR
>FUSION-ENST00000643866.1:225845-ENST00000617523.1:113616|3139
YPQSCRQLMGEPR
>FUSION-ENST00000643866.1:225845-ENST00000617523.1:113616|1686
ISVMLLKLKCTR
>FUSION-ENST00000643866.1:225845-ENST00000617523.1:113616|835
MNFDLGVGVGQGLEGREARK
>FUSION-ENST00000643866.1:225845-ENST00000617523.1:113616|4246
IPGDASYSLPELFVSTK
>FUSION-ENST00000527752.1:5970-ENST00000361739.1:267|169
RLREAAAGR
>FUSION-ENST00000485498.1:23081-ENST00000423730.3:53116|1
CPQQEAVVDPA
>FUSION-ENST00000643866.1:225845-ENST00000617523.1:113616|1669
MSYMPDPPPK
>FUSION-ENST00000643866.1:225845-ENST00000617523.1:113616|836
NFDLGVGVGQGLEGREAR
>FUSION-ENST00000643866.1:225845-ENST00000617523.1:113616|5365
MKLETIIFSK
>FUSION-ENST00000643866.1:225845-ENST00000617523.1:113616|804
NIREAGRVAHACSPSTLGGLGGQIT
>FUSION-ENST00000643866.1:225845-ENST00000617523.1:113616|5558
SSLQHCGLHFNMRFGWRHR
>FUSION-ENST00000643866.1:225845-ENST00000617523.1:113616|1897
MSLSTQGLSFLICR
>ENST00000267415.12|SNV-515-G-A|4
HHERLYMGLK
>FUSION-ENST00000561326.5:32646-ENST00000370501.4:45849|537
MFHLEGK
>ENST00000264107.11|SNV-536-T-G|2
LGAAFNLDTREDNVSRK
>FUSION-ENST00000643866.1:225845-ENST00000617523.1:113616|5942
RTEFFYLYKFER
>FUSION-ENST00000561326.5:32646-ENST00000370501.4:45849|724
MYSNKVLTLELLLYLNVLPEWHSII
>FUSION-ENST00000643866.1:225845-ENST00000617523.1:113616|4918
VAHACNPRAFWEVEVGR
>ENST00000249330.3|INDEL-1774-G-GAGGA|3
RGGEGGGRG
>FUSION-ENST00000643866.1:225845-ENST00000617523.1:113616|5724
MIRPYQYFRYANTNDWEK
>FUSION-ENST00000643866.1:225845-ENST00000617523.1:113616|901
KEYSLFVRLR
>FUSION-ENST00000643866.1:225845-ENST00000617523.1:113616|3537
MSVILFRAFFFFFFSK
>FUSION-ENST00000643866.1:225845-ENST00000617523.1:113616|4426
CANQIAFFR
>FUSION-ENST00000643866.1:225845-ENST00000617523.1:113616|2436
NLNIKKF
>FUSION-ENST00000561326.5:32646-ENST00000370501.4:45849|447
MPLCAFGSHLVFR
>FUSION-ENST00000561326.5:32646-ENST00000370501.4:45849|1239
MCSMYVFCLKK
>FUSION-ENST00000643866.1:225845-ENST00000617523.1:113616|2268
SLHPFPGKSSSSETSLIREL
>FUSION-ENST00000643866.1:225845-ENST00000617523.1:113616|871
FDMLYGRGCAELASGTMTRQMK
>FUSION-ENST00000561326.5:32646-ENST00000370501.4:45849|1255
TPSILVSK
>ENST00000312428.11|SNV-68082-T-C|1
FEPELSDYIDIFLNVYDVMTK
>FUSION-ENST00000561326.5:32646-ENST00000370501.4:45849|601
TSGWLPKLYIGHPFDPKYLLLPFMR
>FUSION-ENST00000643866.1:225845-ENST00000617523.1:113616|5425
YTYVTNLHIVHMYPR
>ENST00000328600.3|SNV-5629-A-G|1
SQSQNLFSVRSSLSHGPKEEQK
>FUSION-ENST00000643866.1:225845-ENST00000617523.1:113616|1379
MVACVCSPSCLGG
>FUSION-ENST00000561326.5:32646-ENST00000370501.4:45849|1138
MDVYNADEFR
>FUSION-ENST00000643866.1:225845-ENST00000617523.1:113616|4132
ELFPTPQNFMK
>FUSION-ENST00000561326.5:32646-ENST00000370501.4:45849|312
VVFFFFFFLRYIK
>FUSION-ENST00000643866.1:225845-ENST00000617523.1:113616|4102
MLLGFVGSFLVVGNFSKLAIMR
>FUSION-ENST00000643866.1:225845-ENST00000617523.1:113616|2186
KTHKYNAWITTLGFSQ
>FUSION-ENST00000643866.1:225845-ENST00000617523.1:113616|1848
CEIKELGSK
>FUSION-ENST00000643866.1:225845-ENST00000617523.1:113616|464
MCPVSSIPVKVPPK
>FUSION-ENST00000643866.1:225845-ENST00000617523.1:113616|554
MHLELRGQLIWK
>ENST00000618050.4|MNV-28112-CCGGTACAACAGTGATC-C|3
MLWAAKFWR
>FUSION-ENST00000643866.1:225845-ENST00000617523.1:113616|3920
MIRISSQGLASWR
>ENST00000545828.1|SNV-14665-T-C|1
ALPTLSPCLIARAAWGIQHESDRR
>FUSION-ENST00000485527.5:1504-ENST00000604271.2:32464|2
SLTFIEAVLFSK
>FUSION-ENST00000643866.1:225845-ENST00000617523.1:113616|3890
MMFQEIREVKR
>FUSION-ENST00000643866.1:225845-ENST00000617523.1:113616|2876
FCRDVVSLCYPG
>FUSION-ENST00000643866.1:225845-ENST00000617523.1:113616|4114
SCETSLCLNFLISK
>FUSION-ENST00000496335.1:12222-ENST00000413834.5:42240|74
DIVTRTR
>FUSION-ENST00000643866.1:225845-ENST00000617523.1:113616|2832
MWSPYVTQASLK
>ENST00000335449.11|SNV-59948-T-C|3
SDDRIWVTEHFSGIMAKEFK
>FUSION-ENST00000561326.5:32646-ENST00000370501.4:45849|559
GIEAKESPQKEESGK
>FUSION-ENST00000643866.1:225845-ENST00000617523.1:113616|2993
AWSSSGLVCFMKYMGLSAYLFCEPR
>FUSION-ENST00000643866.1:225845-ENST00000617523.1:113616|3992
VLHTMALPKSNNY
>FUSION-ENST00000643866.1:225845-ENST00000617523.1:113616|3958
MSPSALFKLF
>FUSION-ENST00000643866.1:225845-ENST00000617523.1:113616|379
GKADHPVISADQDFPKNK
>FUSION-ENST00000221200.9:278-ENST00000658612.1:12603|7
KILLAITLERWCDR
>FUSION-ENST00000643866.1:225845-ENST00000617523.1:113616|4222
SLTTADFPDLTVWKMRLLPRPCSA
>FUSION-ENST00000643866.1:225845-ENST00000617523.1:113616|3591
SSMECCEFK
>FUSION-ENST00000561326.5:32646-ENST00000370501.4:45849|1316
LTNNNRPTPIT
>FUSION-ENST00000643866.1:225845-ENST00000617523.1:113616|5689
LSTFSYTRWPFVCFLK
>FUSION-ENST00000643866.1:225845-ENST00000617523.1:113616|4345
MNHIYLLAICVSSLLKCLFK
>ENST00000618427.4|SNV-115520-A-T|4
AKLSLLEVLISKQDVAK
>FUSION-ENST00000643866.1:225845-ENST00000617523.1:113616|6019
MMAGDNLGIRSSK
>FUSION-ENST00000635856.1:4820-ENST00000577561.1:20039|201
LLICHTLIFW
>FUSION-ENST00000643866.1:225845-ENST00000617523.1:113616|447
MVKGFPR
>ENST00000618050.4|MNV-28112-CCGGTACAACAGTGATC-C|2
MLWAAKFWRTGMEA
>ENST00000489417.5|SNV-437418-C-A|2
MSPCSLQIQRAMWGWAW
>FUSION-ENST00000643866.1:225845-ENST00000617523.1:113616|741
KTSVALQAK
>ENST00000554811.5|SNV-8486-C-T|11
LEPSTSARK
>FUSION-ENST00000643866.1:225845-ENST00000617523.1:113616|5474
FGDTDPNHNKIQFDYVACGYSVF
>FUSION-ENST00000643866.1:225845-ENST00000617523.1:113616|3044
QKVVLPSWNCKINTFEK
>FUSION-ENST00000643866.1:225845-ENST00000617523.1:113616|2392
GAECLRAVVSSAEFFQIGAQKS
>FUSION-ENST00000643866.1:225845-ENST00000617523.1:113616|5485
FHQNSLIHYHENSTK
>ENST00000565988.1|MNV-1940-TGAGGAGAGCCCAT-T|3
GNQEGIFRCICNLLKFICV
>FUSION-ENST00000643866.1:225845-ENST00000617523.1:113616|1838
GFHGLCDK
>FUSION-ENST00000643866.1:225845-ENST00000617523.1:113616|1808
LVTHQQLSVGRWR
>FUSION-ENST00000643866.1:225845-ENST00000617523.1:113616|1616
DLCFELLTKC
>FUSION-ENST00000643866.1:225845-ENST00000617523.1:113616|2242
MDGVNYVKLGFR
>FUSION-ENST00000643866.1:225845-ENST00000617523.1:113616|4942
LARLVSNSRPQVVRPPQPPK
>FUSION-ENST00000527752.1:5970-ENST00000361739.1:267|148
RGGPVWTSLALR
>FUSION-ENST00000561326.5:32646-ENST00000370501.4:45849|1084
MFCLYIVFFR
>FUSION-ENST00000561326.5:32646-ENST00000370501.4:45849|1257
MLSLARTPSILVSKR
>FUSION-ENST00000643866.1:225845-ENST00000617523.1:113616|434
PLKLTSASWDGVKGEK
>FUSION-ENST00000643866.1:225845-ENST00000617523.1:113616|937
AWSLSSWNLSKHIPKK
>FUSION-ENST00000643866.1:225845-ENST00000617523.1:113616|1000
MNSADYHTPPP
>FUSION-ENST00000643866.1:225845-ENST00000617523.1:113616|5540
GSNLTFPLYTALMEALHK
>FUSION-ENST00000561326.5:32646-ENST00000370501.4:45849|732
SCFVAQAGVQWR
>FUSION-ENST00000561326.5:32646-ENST00000370501.4:45849|1436
FLETTSVGPQRK
>FUSION-ENST00000561326.5:32646-ENST00000370501.4:45849|39
MEHCPVSLTLTLYVK
>FUSION-ENST00000643866.1:225845-ENST00000617523.1:113616|613
GREREGGHIR
>FUSION-ENST00000643866.1:225845-ENST00000617523.1:113616|2628
DLACSLGSPC
>FUSION-ENST00000643866.1:225845-ENST00000617523.1:113616|3303
QREREMYK
>FUSION-ENST00000643866.1:225845-ENST00000617523.1:113616|2916
SSTCQTVNPEQVMSIYFAFK
>FUSION-ENST00000643866.1:225845-ENST00000617523.1:113616|729
VCDIHWKASGTFLSSV
>FUSION-ENST00000643866.1:225845-ENST00000617523.1:113616|721
MPQILFLEEKER
>FUSION-ENST00000643866.1:225845-ENST00000617523.1:113616|163
STMALPNPPLSSPLPHLA
>FUSION-ENST00000561326.5:32646-ENST00000370501.4:45849|1120
QMNLGRQFQILK
>FUSION-ENST00000643866.1:225845-ENST00000617523.1:113616|5953
MYFLMRLKNDS
>FUSION-ENST00000643866.1:225845-ENST00000617523.1:113616|1547
ACDTQPPPR
>FUSION-ENST00000561326.5:32646-ENST00000370501.4:45849|420
MRLPVTPLWPSVRNK
>FUSION-ENST00000643866.1:225845-ENST00000617523.1:113616|5496
SVNCLSVGLFLGSIFCSTGL
>FUSION-ENST00000561326.5:32646-ENST00000370501.4:45849|925
WGASHLHWRK
>FUSION-ENST00000643866.1:225845-ENST00000617523.1:113616|3814
MFFFLLLFDKQGL
>FUSION-ENST00000643866.1:225845-ENST00000617523.1:113616|5615
SHLRQGKSLLLMSLENNK
>FUSION-ENST00000561326.5:32646-ENST00000370501.4:45849|1312
LQEVRSNYTSELA
>ENST00000317620.14|SNV-4569-G-A|4
AVAQQPER
>FUSION-ENST00000643866.1:225845-ENST00000617523.1:113616|5591
MTRPHKNSVTVTRTAPR
>FUSION-ENST00000561326.5:32646-ENST00000370501.4:45849|1182
MLDNLKNTK
>FUSION-ENST00000561326.5:32646-ENST00000370501.4:45849|40
GADYSGIQIKDWKLYW
>FUSION-ENST00000643866.1:225845-ENST00000617523.1:113616|4481
MFLSVDCQMSAEK
>ENST00000568515.1|SNV-36118-G-A|8
LPQLDCQLILIMEVLWGHRFTFAIK
>FUSION-ENST00000643866.1:225845-ENST00000617523.1:113616|3633
LTQRVLVQELCRN
>FUSION-ENST00000643866.1:225845-ENST00000617523.1:113616|5518
MKFSEILSRPFPHCLGYQHLSFF
>FUSION-ENST00000643866.1:225845-ENST00000617523.1:113616|3164
FSVCQVLF
>FUSION-ENST00000643866.1:225845-ENST00000617523.1:113616|5054
EKYMQHIHIYETTL
>FUSION-ENST00000643866.1:225845-ENST00000617523.1:113616|4408
MESSEIYLALR
>FUSION-ENST00000561326.5:32646-ENST00000370501.4:45849|1107
CHHAQLIFKFFCR
>ENST00000612692.4|SNV-90185-T-G|3
LYSLFCSRNPDVEEKGGK
>FUSION-ENST00000643866.1:225845-ENST00000617523.1:113616|2048
DPAEALRDRLCWALFCK
>FUSION-ENST00000561326.5:32646-ENST00000370501.4:45849|780
MLLLVSSGDLFI
>FUSION-ENST00000561326.5:32646-ENST00000370501.4:45849|804
KINFLIV
>FUSION-ENST00000643866.1:225845-ENST00000617523.1:113616|2274
MSEPSAKSLHPFPGK
>FUSION-ENST00000561326.5:32646-ENST00000370501.4:45849|479
HYKWLTCQCHVLKLFCVETVMK
>ENST00000265104.4|SNV-152459-C-T|1
MLPTPVKFHYVFNLRDLSR
>FUSION-ENST00000643866.1:225845-ENST00000617523.1:113616|448
RMNLCHTSS
>ENST00000452400.7|SNV-187119-G-A|3
KHKECPDQLGPSPK
>FUSION-ENST00000561326.5:32646-ENST00000370501.4:45849|438
CLSGFRR
>ENST00000545990.6|SNV-22197-A-C|1
LCVLIAKSCDASLAELGDDK
>FUSION-ENST00000561326.5:32646-ENST00000370501.4:45849|1417
MLSIEQQIRCMALLYK
>FUSION-ENST00000643866.1:225845-ENST00000617523.1:113616|3559
AVIVSPLNLRKFSL
>ENST00000475135.1|SNV-8627-C-A|5
ARRESECTLLASCLK
>ENST00000584669.5|SNV-6630-A-C|4
MTSVSGHLLAPDFQMQFR
>FUSION-ENST00000561326.5:32646-ENST00000370501.4:45849|168
CLTWLSYLG
>FUSION-ENST00000635856.1:4820-ENST00000577561.1:20039|187
SYQLSSFLSFFLGEKPQLTIVYLDR
>FUSION-ENST00000635856.1:4820-ENST00000577561.1:20039|35
RGVLIGCAR
>ENST00000519380.1|INDEL-28419-C-CA|3
KWNLRIFLYGILLLSEDDQDVSVQC
>FUSION-ENST00000643866.1:225845-ENST00000617523.1:113616|1733
LHSVSRWYFLK
>FUSION-ENST00000561326.5:32646-ENST00000370501.4:45849|333
MPLQSSLGDRVRPFLKTK
>FUSION-ENST00000643866.1:225845-ENST00000617523.1:113616|5956
VKPESSPSCIF
>FUSION-ENST00000643866.1:225845-ENST00000617523.1:113616|802
VGSPVGSRWG
>FUSION-ENST00000643866.1:225845-ENST00000617523.1:113616|850
NLKPVVSFQVPR
>FUSION-ENST00000643866.1:225845-ENST00000617523.1:113616|3756
MQFERAR
>FUSION-ENST00000561326.5:32646-ENST00000370501.4:45849|1343
GQNIFVKRTLNN
>FUSION-ENST00000643866.1:225845-ENST00000617523.1:113616|2631
GLWHDWRDLACSLGSPC
>ENST00000383472.8|SNV-166848-A-T|2
VSMAFQLNNQTKAK
>FUSION-ENST00000643866.1:225845-ENST00000617523.1:113616|4341
SFESVFLLPVLKLDCLIILVGR
>FUSION-ENST00000643866.1:225845-ENST00000617523.1:113616|4306
WARQKINTLK
>FUSION-ENST00000643866.1:225845-ENST00000617523.1:113616|3906
NSILVLSIK
>FUSION-ENST00000643866.1:225845-ENST00000617523.1:113616|4503
QFLCEKSLEIFLRGIPQLGPITAT
>FUSION-ENST00000643866.1:225845-ENST00000617523.1:113616|5001
HHHARLILYF
>FUSION-ENST00000643866.1:225845-ENST00000617523.1:113616|3428
MSELNFKIEI
>FUSION-ENST00000643866.1:225845-ENST00000617523.1:113616|3933
SFPFFVVHLCDR
>FUSION-ENST00000643866.1:225845-ENST00000617523.1:113616|3745
MLLFSCISEQR
>FUSION-ENST00000643866.1:225845-ENST00000617523.1:113616|3692
RFPTLNLR
>FUSION-ENST00000643866.1:225845-ENST00000617523.1:113616|3811
MIERDSFIF
>FUSION-ENST00000561326.5:32646-ENST00000370501.4:45849|1360
QPSKLQNATTF
>FUSION-ENST00000561326.5:32646-ENST00000370501.4:45849|1114
NLGRQFQILKTVEIK
>FUSION-ENST00000635856.1:4820-ENST00000577561.1:20039|122
MGFGSLMQGLWLTSLIR
>FUSION-ENST00000561326.5:32646-ENST00000370501.4:45849|500
SSDPHLSEFLR
>FUSION-ENST00000254605.11:213-ENST00000380815.5:621065|12
DFLQGDCTKAK
>FUSION-ENST00000561326.5:32646-ENST00000370501.4:45849|611
GEGCYKKC
>FUSION-ENST00000561326.5:32646-ENST00000370501.4:45849|580
ILPYPPVLRGITVLLLILSRCMCVF
>ENST00000368599.4|SNV-278-T-C|1
RLFTGCCVNPRK
>FUSION-ENST00000643866.1:225845-ENST00000617523.1:113616|3527
MIHICHLR
>FUSION-ENST00000643866.1:225845-ENST00000617523.1:113616|167
LGLNKHLFLLLFIK
>ENST00000326831.7|SNV-217642-G-C|2
MIILLQVLIPISLYVSIQLVK
>FUSION-ENST00000643866.1:225845-ENST00000617523.1:113616|4141
MSCTQIDGGLCRARVPACA
>FUSION-ENST00000561326.5:32646-ENST00000370501.4:45849|629
WKGNQDK
>ENST00000380026.8|SNV-89413-G-C|1
TEAHKQVTCENSPKSPK
>ENST00000519638.3|SNV-16885-G-A|6
EKAKANAECYTAMK
>ENST00000309922.7|MNV-3936-AT-A|4
LNLATECLPLDKYYNGKLVTK
>FUSION-ENST00000643866.1:225845-ENST00000617523.1:113616|2668
MSIYKVQIWALWL
>FUSION-ENST00000643866.1:225845-ENST00000617523.1:113616|2411
MGSDWGLGLVTAVSAPK
>FUSION-ENST00000643866.1:225845-ENST00000617523.1:113616|3038
MKNCFVNRNYIIYICSIFFPLR
>FUSION-ENST00000643866.1:225845-ENST00000617523.1:113616|4077
VAHACNPSSLEGQGGRIT
>FUSION-ENST00000254605.11:213-ENST00000380815.5:621065|13
DFLQGDCTK
>ENST00000651135.1|SNV-63750-A-G|4
ASAPRWWSSKPPSICLQSARTK
>FUSION-ENST00000561326.5:32646-ENST00000370501.4:45849|571
ASISSNSK
>FUSION-ENST00000643866.1:225845-ENST00000617523.1:113616|4224
SLTTADFPDLTVWKMR
>FUSION-ENST00000643866.1:225845-ENST00000617523.1:113616|4034
FFPSCGEFFQAGYYERVSK
>FUSION-ENST00000561326.5:32646-ENST00000370501.4:45849|35
QQLEQSLWPCGKWLSNLLNRACL
>FUSION-ENST00000635856.1:4820-ENST00000577561.1:20039|184
MKKCTFK
>ENST00000502798.7|SNV-202459-G-A|3
LIHDTNMRTRGQPEK
>ENST00000338891.12|SNV-169138-C-T|5
QRLMQELEELEEQHQQR
>FUSION-ENST00000643866.1:225845-ENST00000617523.1:113616|5341
ENVVYTYSGPLFSIKK
>FUSION-ENST00000540797.5:320-ENST00000370501.4:45849|23
QQADRHGTPGGR
>FUSION-ENST00000643866.1:225845-ENST00000617523.1:113616|4535
MFVRSVLK
>FUSION-ENST00000643866.1:225845-ENST00000617523.1:113616|1908
ISILFLLKYQFGK
>ENST00000373036.5|SNV-19570-C-G|2
AFVTSYSLRIHVR
>FUSION-ENST00000643866.1:225845-ENST00000617523.1:113616|4631
PVIRELWEAEAGGSLR
>FUSION-ENST00000643866.1:225845-ENST00000617523.1:113616|3153
DIIIYPF
>FUSION-ENST00000643866.1:225845-ENST00000617523.1:113616|4613
RAMRIMDR
>FUSION-ENST00000643866.1:225845-ENST00000617523.1:113616|3663
SCENINYLMMLIK
>FUSION-ENST00000643866.1:225845-ENST00000617523.1:113616|3221
RSEADYPL
>ENST00000258302.8|SNV-36407-T-A|1
ILEEFVDVQAPREVNIDFQTREATR
>FUSION-ENST00000561326.5:32646-ENST00000370501.4:45849|995
KIKSGIIASLGVFHQNR
>FUSION-ENST00000635856.1:4820-ENST00000577561.1:20039|115
QGLWLTSLIR
>FUSION-ENST00000561326.5:32646-ENST00000370501.4:45849|904
TFDFDIILYSEKHC
>FUSION-ENST00000643866.1:225845-ENST00000617523.1:113616|5376
MEYYAAIKNDEFMSFVGTWMK
>FUSION-ENST00000643866.1:225845-ENST00000617523.1:113616|5449
FSLIGGN
>FUSION-ENST00000561326.5:32646-ENST00000370501.4:45849|1479
TCGGARAALLR
>FUSION-ENST00000561326.5:32646-ENST00000370501.4:45849|554
IFHGKVER
>FUSION-ENST00000635856.1:4820-ENST00000577561.1:20039|64
EFSVFSTAPR
>FUSION-ENST00000643866.1:225845-ENST00000617523.1:113616|984
VSVIMEPK
>FUSION-ENST00000643866.1:225845-ENST00000617523.1:113616|1619
KDLCFELLTKC
>FUSION-ENST00000643866.1:225845-ENST00000617523.1:113616|4649
QITQIGGMLIFFMK
>FUSION-ENST00000643866.1:225845-ENST00000617523.1:113616|3190
LISYFSRDHPIMLLSSLKNR
>ENST00000612692.4|SNV-90185-T-G|2
NPDVEEK
>FUSION-ENST00000643866.1:225845-ENST00000617523.1:113616|2815
DHWPLILSPTEHPK
>FUSION-ENST00000643866.1:225845-ENST00000617523.1:113616|3533
AFFFFFFSK
>ENST00000371153.9|SNV-81132-G-C|4
SPTHMEIAGLLRAHAQQGR
>FUSION-ENST00000643866.1:225845-ENST00000617523.1:113616|5696
PTPMIGKK
>FUSION-ENST00000643866.1:225845-ENST00000617523.1:113616|1801
NVVKSLLYNGR
>FUSION-ENST00000643866.1:225845-ENST00000617523.1:113616|601
FNQILFFLSHKASE
>FUSION-ENST00000643866.1:225845-ENST00000617523.1:113616|1209
KINNLSFSPATLPSCFYAAK
>FUSION-ENST00000643866.1:225845-ENST00000617523.1:113616|3936
MVVSPHFMSFPFFVVHLCDR
>FUSION-ENST00000643866.1:225845-ENST00000617523.1:113616|5865
MVQSWLTAIFTSRVQAILLPQPPE
>FUSION-ENST00000561326.5:32646-ENST00000370501.4:45849|1457
WELGRRR
>FUSION-ENST00000473037.5:174550-ENST00000474677.1:124667|8
MFFILLMWYHRLSHLHSRLQDLLK
>FUSION-ENST00000524537.1:12358-ENST00000494533.2:41|4
QAMFHYFQVLLLLPVNMRTWGR
>ENST00000478447.1|SNV-3676-G-A|7
PVGRPASSSSSARISFR
>FUSION-ENST00000561326.5:32646-ENST00000370501.4:45849|984
LFHTHCFYMLFPFHGESIRNPFKNR
>FUSION-ENST00000561326.5:32646-ENST00000370501.4:45849|286
MCSCTLSGEK
>FUSION-ENST00000635856.1:4820-ENST00000577561.1:20039|52
QVQLSHKMAVPLCR
>FUSION-ENST00000643866.1:225845-ENST00000617523.1:113616|1493
DRASGQLHHVDKDLSETCLQSR
>FUSION-ENST00000643866.1:225845-ENST00000617523.1:113616|3737
PLSLLFCEYLFSHG
>FUSION-ENST00000643866.1:225845-ENST00000617523.1:113616|5840
RLLMIQGDKLW
>FUSION-ENST00000643866.1:225845-ENST00000617523.1:113616|5776
LITFCDYFPYAKRWLK
>FUSION-ENST00000448096.1:89-ENST00000618959.1:533267|4
SHIIATLASTPRGMLFALLR
>FUSION-ENST00000643866.1:225845-ENST00000617523.1:113616|3277
MAVESRGFFLR
>FUSION-ENST00000643866.1:225845-ENST00000617523.1:113616|2534
LGFMTVLLLLPSR
>FUSION-ENST00000643866.1:225845-ENST00000617523.1:113616|1032
QLSEIFPESFTK
>FUSION-ENST00000561326.5:32646-ENST00000370501.4:45849|721
MILTFKVVITVTSILK
>FUSION-ENST00000643866.1:225845-ENST00000617523.1:113616|3644
MVQELCH
>FUSION-ENST00000643866.1:225845-ENST00000617523.1:113616|4000
MLLCTHHHHPSLESFHFAKQK
>ENST00000261439.9|SNV-204974-G-T|4
IKFYMEK
>FUSION-ENST00000643866.1:225845-ENST00000617523.1:113616|4834
MTGVFSEISERPHNLR
>FUSION-ENST00000540797.5:320-ENST00000370501.4:45849|16
AGPSVHGRGRAQHIQHGHR
>FUSION-ENST00000643866.1:225845-ENST00000617523.1:113616|5866
VQSWLTAIFTSR
>FUSION-ENST00000643866.1:225845-ENST00000617523.1:113616|1643
MVLCLGKR
>FUSION-ENST00000643866.1:225845-ENST00000617523.1:113616|4173
MTWQAGEAHLR
>FUSION-ENST00000643866.1:225845-ENST00000617523.1:113616|832
MQWSCWQER
>FUSION-ENST00000561326.5:32646-ENST00000370501.4:45849|1290
GSSSPLLPKK
>FUSION-ENST00000561326.5:32646-ENST00000370501.4:45849|560
GIEAKESPQK
>FUSION-ENST00000643866.1:225845-ENST00000617523.1:113616|1853
SENSLSEFHIQK
>FUSION-ENST00000643866.1:225845-ENST00000617523.1:113616|5276
LPWPLLSAGLTGVS
>FUSION-ENST00000643866.1:225845-ENST00000617523.1:113616|5080
MDFFFYFLK
>FUSION-ENST00000643866.1:225845-ENST00000617523.1:113616|1151
KLECHHHVIK
>FUSION-ENST00000643866.1:225845-ENST00000617523.1:113616|1680
HQYILAK
>FUSION-ENST00000643866.1:225845-ENST00000617523.1:113616|3418
MITPLHSSLSDRTR
>FUSION-ENST00000643866.1:225845-ENST00000617523.1:113616|3487
TAFACLRFHLCK
>FUSION-ENST00000643866.1:225845-ENST00000617523.1:113616|5171
YIQANYGK
>FUSION-ENST00000527752.1:5970-ENST00000361739.1:267|40
LLPLGYAFLHW
>ENST00000553602.1|SNV-2972-T-G|8
MHGDMEASMQPGHLSACWLCCVW
>FUSION-ENST00000643866.1:225845-ENST00000617523.1:113616|2533
LGFMTVLLLLPSRSSFVSTK
>FUSION-ENST00000643866.1:225845-ENST00000617523.1:113616|64
PLHSSLGDRVRLSHK
>FUSION-ENST00000643866.1:225845-ENST00000617523.1:113616|929
MTYWVTPK
>FUSION-ENST00000643866.1:225845-ENST00000617523.1:113616|4911
VRSSRPAWPTC
>FUSION-ENST00000643866.1:225845-ENST00000617523.1:113616|2738
VTFQHVHLEPSYK
>FUSION-ENST00000643866.1:225845-ENST00000617523.1:113616|3984
MSLLSRFSYFSWTSQNCCLEKTV
>FUSION-ENST00000448096.1:89-ENST00000618959.1:533267|1
SGWTITSLMCT
>FUSION-ENST00000643866.1:225845-ENST00000617523.1:113616|3178
MNSIRDFLH
>FUSION-ENST00000561326.5:32646-ENST00000370501.4:45849|870
MGFHRVNQDGLDLLTS
>FUSION-ENST00000304457.11:1850-ENST00000473471.5:152822|1
SFPGFQAFCETQGDRLLQ
>FUSION-ENST00000643866.1:225845-ENST00000617523.1:113616|2401
ECFGGNCVFN
>ENST00000375820.10|SNV-128986-G-T|1
GFPGFPGLDMPCPKGDK
>FUSION-ENST00000643866.1:225845-ENST00000617523.1:113616|3252
YVGLIYHQLKALR
>FUSION-ENST00000527752.1:5970-ENST00000361739.1:267|99
GDAGKTGSRLGR
>ENST00000559070.5|SNV-27441-T-G|3
EAARSPGQNCRPPSNR
>FUSION-ENST00000643866.1:225845-ENST00000617523.1:113616|4240
MGRIRVR
>FUSION-ENST00000643866.1:225845-ENST00000617523.1:113616|1474
GGRWGSLSR
>FUSION-ENST00000643866.1:225845-ENST00000617523.1:113616|320
IFIFTLDENVS
>FUSION-ENST00000643866.1:225845-ENST00000617523.1:113616|5655
VVQTCDPSYSGGWGTRTLESGR
>FUSION-ENST00000643866.1:225845-ENST00000617523.1:113616|5019
IIFSKQFKVSYVNSK
>FUSION-ENST00000643866.1:225845-ENST00000617523.1:113616|1430
MFSLCFKMPLK
>ENST00000329451.8|SNV-3331-C-A|3
LEDVDWNSVARRYPNLFTNMEPS
>FUSION-ENST00000643866.1:225845-ENST00000617523.1:113616|3951
NHDLSVRIFTVICLVTCSIPSLDV
>FUSION-ENST00000643866.1:225845-ENST00000617523.1:113616|4175
CHTCIEDWDVAPMTWQAGEAHLR
>FUSION-ENST00000561326.5:32646-ENST00000370501.4:45849|1400
PSCESVLPLSVREST
>FUSION-ENST00000643866.1:225845-ENST00000617523.1:113616|2437
SCFLPLGKRTVEVR
>FUSION-ENST00000643866.1:225845-ENST00000617523.1:113616|5088
EAICSIDYGLYLSSRRNEDR
>FUSION-ENST00000643866.1:225845-ENST00000617523.1:113616|5211
KQGKWGR
>FUSION-ENST00000643866.1:225845-ENST00000617523.1:113616|5517
KFSEILSRPFPHCLGYQHLSFF
>FUSION-ENST00000643866.1:225845-ENST00000617523.1:113616|4581
MPLQTVDSTVK
>FUSION-ENST00000643866.1:225845-ENST00000617523.1:113616|126
QLTFSSAVTPGDFLGAHTVI
>FUSION-ENST00000643866.1:225845-ENST00000617523.1:113616|1898
WSQGQAPWL
>FUSION-ENST00000643866.1:225845-ENST00000617523.1:113616|3702
ITSDVGFLKCSLR
>FUSION-ENST00000561326.5:32646-ENST00000370501.4:45849|1421
MKPLKING
>FUSION-ENST00000643866.1:225845-ENST00000617523.1:113616|4265
GKTYKAK
>FUSION-ENST00000635856.1:4820-ENST00000577561.1:20039|196
FLKHDLEIANMPHPNFLVAIYES
>FUSION-ENST00000561326.5:32646-ENST00000370501.4:45849|1375
MFLLRRGK
>FUSION-ENST00000370689.6:310-ENST00000436386.5:80241|4
AAVSSLKTHLLLEQSGSDCLR
>FUSION-ENST00000643866.1:225845-ENST00000617523.1:113616|5018
QFKVSYVNSK
>FUSION-ENST00000643866.1:225845-ENST00000617523.1:113616|495
ANDAVTTGSFQNWRK
>FUSION-ENST00000643866.1:225845-ENST00000617523.1:113616|4878
LTSGSEIWQGILIIKMIFSFI
>FUSION-ENST00000643866.1:225845-ENST00000617523.1:113616|1197
AYESSSK
>FUSION-ENST00000643866.1:225845-ENST00000617523.1:113616|409
RESKSAK
>FUSION-ENST00000643866.1:225845-ENST00000617523.1:113616|5933
AHIFSSTYH
>FUSION-ENST00000561326.5:32646-ENST00000370501.4:45849|140
DGVSPCWPGK
>ENST00000435359.5|SNV-14093-C-G|3
ERAIFKVHSDFTGAATR
>FUSION-ENST00000643866.1:225845-ENST00000617523.1:113616|5059
IMFYIMEKYMQHIHIYETTL
>FUSION-ENST00000561326.5:32646-ENST00000370501.4:45849|340
KKCVHAP
>FUSION-ENST00000643866.1:225845-ENST00000617523.1:113616|204
MIVFKYSR
>FUSION-ENST00000221200.9:278-ENST00000658612.1:12603|31
DHDRLSGPR
>FUSION-ENST00000561326.5:32646-ENST00000370501.4:45849|712
LLNQGYCSLK
>FUSION-ENST00000300069.5:25247-ENST00000435412.1:5217|3
RARSTLPTGSCSNPE
>FUSION-ENST00000561326.5:32646-ENST00000370501.4:45849|871
FQAHLVLSLLQPWN
>FUSION-ENST00000561326.5:32646-ENST00000370501.4:45849|1474
QGGKSAALRAQLCLGCGAR
>FUSION-ENST00000643866.1:225845-ENST00000617523.1:113616|5411
DLEPSHMSNNDR
>FUSION-ENST00000561326.5:32646-ENST00000370501.4:45849|87
FEVDPSQLR
>FUSION-ENST00000643866.1:225845-ENST00000617523.1:113616|4739
MNSVFER
>FUSION-ENST00000643866.1:225845-ENST00000617523.1:113616|4367
MFFLCEAK
>FUSION-ENST00000643866.1:225845-ENST00000617523.1:113616|5859
GIFPPISFLVDQVKVLSQHR
>FUSION-ENST00000643866.1:225845-ENST00000617523.1:113616|1692
YTKMISVMLLKLK
>FUSION-ENST00000643866.1:225845-ENST00000617523.1:113616|3788
LTGENCFFRNATGRHTTK
>FUSION-ENST00000643866.1:225845-ENST00000617523.1:113616|4913
AFWEVEVGRSPKVR
>FUSION-ENST00000561326.5:32646-ENST00000370501.4:45849|90
MCPVFLGRGARFEVDPSQLR
>FUSION-ENST00000643866.1:225845-ENST00000617523.1:113616|2829
FLPTPSASRVQTF
>ENST00000375820.10|SNV-128986-G-T|4
GEKGFPGFPGLDMPCPK
>ENST00000584669.5|SNV-6630-A-C|8
MVMTSVSGHLLAPDFQMQFR
>FUSION-ENST00000643866.1:225845-ENST00000617523.1:113616|4154
PPLHCNCQFATGR
>FUSION-ENST00000643866.1:225845-ENST00000617523.1:113616|481
APPFSAPASGRR
>FUSION-ENST00000643866.1:225845-ENST00000617523.1:113616|4824
MQCLEHSNDRCRR
>FUSION-ENST00000643866.1:225845-ENST00000617523.1:113616|1393
VVCCTHQTTIYIR
>FUSION-ENST00000527752.1:5970-ENST00000361739.1:267|65
GVMLGRR
>FUSION-ENST00000643866.1:225845-ENST00000617523.1:113616|5551
TSKIQSLI
>ENST00000457308.6|SNV-32859-A-G|4
NRTAFEEVEEDLRLSLHLQGQDSVK
>FUSION-ENST00000643866.1:225845-ENST00000617523.1:113616|3511
MYRNIVLIKIK
>FUSION-ENST00000389793.7:174550-ENST00000474677.1:124667|2
SHISGPSTAQLQK
>FUSION-ENST00000643866.1:225845-ENST00000617523.1:113616|1272
SCHCNSR
>FUSION-ENST00000643866.1:225845-ENST00000617523.1:113616|1473
MGGRWGSLSRGADLCVWGR
>FUSION-ENST00000643866.1:225845-ENST00000617523.1:113616|3986
MSLLSRFSYFSWTSQNCCLEK
>ENST00000250383.11|SNV-14717-A-G|7
TDFSKVFR
>FUSION-ENST00000643866.1:225845-ENST00000617523.1:113616|2011
MLRAGSGCGVK
>FUSION-ENST00000613852.4:12358-ENST00000494533.2:41|15
AGEMLGRHIVAVLPEIDPVSKSHR
>FUSION-ENST00000643866.1:225845-ENST00000617523.1:113616|2732
PIIPALWEAK
>FUSION-ENST00000643866.1:225845-ENST00000617523.1:113616|4054
LMFFPVDEKMSSCCLDL
>FUSION-ENST00000561326.5:32646-ENST00000370501.4:45849|249
LCLLVNK
>FUSION-ENST00000643866.1:225845-ENST00000617523.1:113616|5188
MILTLACR
>FUSION-ENST00000643866.1:225845-ENST00000617523.1:113616|4915
AFWEVEVGR
>FUSION-ENST00000561326.5:32646-ENST00000370501.4:45849|1123
YTMQMNLGRQFQILKTVEIK
>FUSION-ENST00000561326.5:32646-ENST00000370501.4:45849|1253
MTICSVVITMNLCSFGSLYL
>FUSION-ENST00000561326.5:32646-ENST00000370501.4:45849|730
YLSSQQPLPSTLK
>FUSION-ENST00000643866.1:225845-ENST00000617523.1:113616|5643
SFIDSGLTFK
>FUSION-ENST00000496335.1:12222-ENST00000413834.5:42240|82
MGVGPVYR
>FUSION-ENST00000643866.1:225845-ENST00000617523.1:113616|5239
GQGKCTSSPKK
>FUSION-ENST00000643866.1:225845-ENST00000617523.1:113616|3129
LKFQTSGVVQSLSCYLALMFLLAR
>FUSION-ENST00000522480.5:43846-ENST00000550637.1:17285|8
TLLFSALGEEKK
>FUSION-ENST00000561326.5:32646-ENST00000370501.4:45849|783
MPGPILRFLKSHPY
>FUSION-ENST00000643866.1:225845-ENST00000617523.1:113616|2734
NPTPGSGPPAKGCVC
>FUSION-ENST00000643866.1:225845-ENST00000617523.1:113616|1704
AGGQKARGCHLR
>FUSION-ENST00000643866.1:225845-ENST00000617523.1:113616|4716
KDFSGFFLR
>ENST00000496826.1|SNV-39681-C-T|3
CSNTLEVPR
>FUSION-ENST00000643866.1:225845-ENST00000617523.1:113616|2574
EMLGIYHNFFFFFFLRQGLTLSPR
>FUSION-ENST00000643866.1:225845-ENST00000617523.1:113616|1539
MKSLFIFLLCTLPH
>FUSION-ENST00000643866.1:225845-ENST00000617523.1:113616|4514
FPSHASLLLLRK
>ENST00000375436.9|MNV-17433-GGGCCTTGGCAACCAGACAGACGCTG-G|2
MGQLFPAPR
>FUSION-ENST00000643866.1:225845-ENST00000617523.1:113616|5799
VASFELQCLTMSK
>FUSION-ENST00000643866.1:225845-ENST00000617523.1:113616|3779
FLSGFSKR
>FUSION-ENST00000643866.1:225845-ENST00000617523.1:113616|2381
RQPLLGLLLNTGS
>FUSION-ENST00000527752.1:5970-ENST00000361739.1:267|31
EPSWEQGSFV
>ENST00000369633.6|SNV-3676-G-A|3
KLVIVGDDACGKTCLLIVFSK
>FUSION-ENST00000643866.1:225845-ENST00000617523.1:113616|3338
AAVVVQEGGGEGLGEGKATRWR
>ENST00000486512.5|SNV-25712-G-C|2
MNFLILYSFIPALVILGILVFKIR
>FUSION-ENST00000643866.1:225845-ENST00000617523.1:113616|4815
VPGESPTSLCTGR
>ENST00000216832.9|SNV-6425-G-T|1
DSSSSTSSSSESRIRSR
>FUSION-ENST00000643866.1:225845-ENST00000617523.1:113616|5926
MVGASYKASAGKR
>FUSION-ENST00000643866.1:225845-ENST00000617523.1:113616|5846
LNPCPCCGFNS
>FUSION-ENST00000643866.1:225845-ENST00000617523.1:113616|2591
MNTQITLEVRLR
>FUSION-ENST00000643866.1:225845-ENST00000617523.1:113616|3155
TQAAWLQRLCY
>FUSION-ENST00000643866.1:225845-ENST00000617523.1:113616|4639
FPREDFTCTSLICISILK
>ENST00000610318.4|INDEL-379951-T-TG|6
AVLTTMLEGEMKDK
>FUSION-ENST00000561326.5:32646-ENST00000370501.4:45849|325
MCVYMSISAILCFI
>FUSION-ENST00000561326.5:32646-ENST00000370501.4:45849|578
GITVLLLILSR
>ENST00000435504.9|INDEL-134155-A-AA|3
TWPRGWTR
>FUSION-ENST00000643866.1:225845-ENST00000617523.1:113616|1461
VPVRDLAGVSR
>FUSION-ENST00000643866.1:225845-ENST00000617523.1:113616|1621
KDLCFELLTK
>FUSION-ENST00000643866.1:225845-ENST00000617523.1:113616|3353
MLYSTGK
>FUSION-ENST00000561326.5:32646-ENST00000370501.4:45849|1274
FCNFAPK
>FUSION-ENST00000643866.1:225845-ENST00000617523.1:113616|4738
MNSVFERGSR
>FUSION-ENST00000643866.1:225845-ENST00000617523.1:113616|3985
SLLSRFSYFSWTSQNCCLEK
>FUSION-ENST00000540797.5:320-ENST00000370501.4:45849|20
HGTPGGRAGPSVHGR
>ENST00000585906.5|INDEL-56624-T-TT|2
MVVLEEGFFQSPAHINLLKEMKR
>FUSION-ENST00000643866.1:225845-ENST00000617523.1:113616|5354
MLTFSHSLSIIHNNQDTETT
>FUSION-ENST00000635856.1:4820-ENST00000577561.1:20039|119
GFGSLMQGLWLTSLIRLCFLILK
>ENST00000342992.10|SNV-258593-A-T|1
NSVSLSWEKPVHDGGSR
>FUSION-ENST00000561326.5:32646-ENST00000370501.4:45849|964
MSFYSFSYNSLRYSFHPLYSEISK
>FUSION-ENST00000643866.1:225845-ENST00000617523.1:113616|717
ERNGRQTGQQGER
>FUSION-ENST00000643866.1:225845-ENST00000617523.1:113616|4044
MLLGTWVYK
>FUSION-ENST00000643866.1:225845-ENST00000617523.1:113616|5652
MPVIPTLWEAEVGVSLEAR
>FUSION-ENST00000561326.5:32646-ENST00000370501.4:45849|620
LCFIILSFLPWT
>ENST00000565988.1|MNV-1940-TGAGGAGAGCCCAT-T|5
GNQEGIFR
>FUSION-ENST00000643866.1:225845-ENST00000617523.1:113616|4421
TFCFLSLQSCS
>FUSION-ENST00000643866.1:225845-ENST00000617523.1:113616|809
DLCNYVLILVGAQLKPLAMLVKNIR
>FUSION-ENST00000643866.1:225845-ENST00000617523.1:113616|403
FFFYYTLSFR
>FUSION-ENST00000643866.1:225845-ENST00000617523.1:113616|5300
SVYFQLYK
>FUSION-ENST00000643866.1:225845-ENST00000617523.1:113616|262
SHCAPPCLYF
>FUSION-ENST00000643866.1:225845-ENST00000617523.1:113616|725
MSFPFTVLDEVHVLSMFVTD
>FUSION-ENST00000643866.1:225845-ENST00000617523.1:113616|1416
MTRGGAGVGQAIEAR
>FUSION-ENST00000561326.5:32646-ENST00000370501.4:45849|613
QKGEGCYKK
>FUSION-ENST00000643866.1:225845-ENST00000617523.1:113616|4064
GIEYILRTLR
>FUSION-ENST00000643866.1:225845-ENST00000617523.1:113616|1982
CIHNHHVAMTQWHIIGLGVK
>FUSION-ENST00000643866.1:225845-ENST00000617523.1:113616|4791
KSSPQTLEDIRMT
>ENST00000559019.1|SNV-515-G-A|1
LYMGLKAKSALLLTQ
>FUSION-ENST00000643866.1:225845-ENST00000617523.1:113616|5764
FLWCNLTWQR
>FUSION-ENST00000643866.1:225845-ENST00000617523.1:113616|5444
MLGFLKK
>FUSION-ENST00000643866.1:225845-ENST00000617523.1:113616|1313
MGLQLGLHR
>ENST00000316937.8|SNV-992-G-A|5
REIKAPEVR
>FUSION-ENST00000561326.5:32646-ENST00000370501.4:45849|924
WGASHLHWRKTLISVLR
>FUSION-ENST00000643866.1:225845-ENST00000617523.1:113616|2888
GHLAHQLRFLC
>FUSION-ENST00000643866.1:225845-ENST00000617523.1:113616|4539
EHDDCSGYWGLGK
>FUSION-ENST00000643866.1:225845-ENST00000617523.1:113616|3295
CVLHGAAR
>FUSION-ENST00000635856.1:4820-ENST00000577561.1:20039|38
QQEVAVPSSKAGR
>FUSION-ENST00000643866.1:225845-ENST00000617523.1:113616|1316
CVCVCVCIRYLG
>FUSION-ENST00000643866.1:225845-ENST00000617523.1:113616|2808
MFSQMKLECMMSWIQR
>FUSION-ENST00000561326.5:32646-ENST00000370501.4:45849|1201
FSHLLVLLSR
>FUSION-ENST00000643866.1:225845-ENST00000617523.1:113616|4629
SGVQDQPGQHGETPFLLK
>FUSION-ENST00000561326.5:32646-ENST00000370501.4:45849|976
NRVKCYSQLGVGGSPVDQNLPLCGK
>FUSION-ENST00000643866.1:225845-ENST00000617523.1:113616|5292
LCKNNNNWKK
>FUSION-ENST00000643866.1:225845-ENST00000617523.1:113616|4975
LYIIISIATQLK
>FUSION-ENST00000643866.1:225845-ENST00000617523.1:113616|1759
AGFQLVVLSEFLKIK
>FUSION-ENST00000643866.1:225845-ENST00000617523.1:113616|2855
MLSLRSLLEIHWK
>FUSION-ENST00000643866.1:225845-ENST00000617523.1:113616|4442
MHRHSVYSCSQTPVKR
>FUSION-ENST00000561326.5:32646-ENST00000370501.4:45849|344
PVVPATLEAEVGGSIEPGRQR
>FUSION-ENST00000643866.1:225845-ENST00000617523.1:113616|6000
DGAESCIW
>FUSION-ENST00000643866.1:225845-ENST00000617523.1:113616|3695
MASASHNP
>FUSION-ENST00000643866.1:225845-ENST00000617523.1:113616|4304
QKINTLKK
>FUSION-ENST00000643866.1:225845-ENST00000617523.1:113616|4043
LLGTWVYK
>FUSION-ENST00000643866.1:225845-ENST00000617523.1:113616|2672
FMWLVKMRR
>FUSION-ENST00000643866.1:225845-ENST00000617523.1:113616|2940
EDMQSSCLAHPR
>FUSION-ENST00000643866.1:225845-ENST00000617523.1:113616|979
ATVPTTKKNK
>FUSION-ENST00000643866.1:225845-ENST00000617523.1:113616|5999
MPEMGLR
>FUSION-ENST00000643866.1:225845-ENST00000617523.1:113616|4691
MLNMATVNGISLN
>FUSION-ENST00000643866.1:225845-ENST00000617523.1:113616|2474
CRDVKGQTP
>FUSION-ENST00000527752.1:5970-ENST00000361739.1:267|34
GVAILVLVGK
>FUSION-ENST00000561326.5:32646-ENST00000370501.4:45849|1100
MDDMLEK
>FUSION-ENST00000643866.1:225845-ENST00000617523.1:113616|3087
AVHEKLLRK
>FUSION-ENST00000561326.5:32646-ENST00000370501.4:45849|1266
MCTYQMLFSEVGGLGIPYFCG
>FUSION-ENST00000643866.1:225845-ENST00000617523.1:113616|4941
LVSNSRPQVVRPPQPPK
>ENST00000368972.7|SNV-62493-A-T|4
LAKIILALKVCR
>FUSION-ENST00000643866.1:225845-ENST00000617523.1:113616|4998
MQWCNLGSLQPLPPRFK
>FUSION-ENST00000561326.5:32646-ENST00000370501.4:45849|1442
WDSQFLCCETLIRFI
>FUSION-ENST00000561326.5:32646-ENST00000370501.4:45849|487
MVCTSLDCRRLISTCI
>FUSION-ENST00000643866.1:225845-ENST00000617523.1:113616|3335
QRCYNKMS
>FUSION-ENST00000643866.1:225845-ENST00000617523.1:113616|1817
MPVTPVL
>FUSION-ENST00000643866.1:225845-ENST00000617523.1:113616|2572
LGIYHNFFFFFFLR
>FUSION-ENST00000643866.1:225845-ENST00000617523.1:113616|3561
AVIVSPLNLR
>FUSION-ENST00000263918.9:307-ENST00000437390.6:12199|6
AQWEVERAELQVWKKPK
>FUSION-ENST00000643866.1:225845-ENST00000617523.1:113616|82
FIHLNPR
>FUSION-ENST00000643866.1:225845-ENST00000617523.1:113616|3990
ALPKSNNY
>FUSION-ENST00000561326.5:32646-ENST00000370501.4:45849|506
MVEPELESR
>FUSION-ENST00000643866.1:225845-ENST00000617523.1:113616|2694
WTGCLFGGLIMMGNAK
>FUSION-ENST00000643866.1:225845-ENST00000617523.1:113616|1796
MLFSLGCLNYTGVEKPN
>FUSION-ENST00000527752.1:5970-ENST00000361739.1:267|42
GLRKPKVM
>FUSION-ENST00000643866.1:225845-ENST00000617523.1:113616|2704
MRPIGPR
>ENST00000519638.3|SNV-16885-G-A|2
ANAECYTAMKIAEANK
>FUSION-ENST00000643866.1:225845-ENST00000617523.1:113616|4870
TLFIKVKK
>FUSION-ENST00000643866.1:225845-ENST00000617523.1:113616|1610
LFDLLTHFIGIRKTT
>FUSION-ENST00000643866.1:225845-ENST00000617523.1:113616|1904
YQFGKDGKSLSHPR
>FUSION-ENST00000643866.1:225845-ENST00000617523.1:113616|5829
IETIISFFKTTRSIMK
>FUSION-ENST00000643866.1:225845-ENST00000617523.1:113616|784
MAPHFPGSSSCLR
>FUSION-ENST00000643866.1:225845-ENST00000617523.1:113616|2257
KSNTLCFSEK
>ENST00000395270.5|SNV-63555-G-A|1
SPLPSYPGANPQPAFGAAK
>FUSION-ENST00000643866.1:225845-ENST00000617523.1:113616|2172
MITRVMNPHPLPNIMLCLK
>FUSION-ENST00000643866.1:225845-ENST00000617523.1:113616|3238
MAKTCLYLKTQK
>FUSION-ENST00000561326.5:32646-ENST00000370501.4:45849|659
FLQRQLILFGTFLYKR
>FUSION-ENST00000643866.1:225845-ENST00000617523.1:113616|4439
HSVYSCSQTPVKR
>FUSION-ENST00000643866.1:225845-ENST00000617523.1:113616|2695
MWTGCLFGGLIMMGNAK
>FUSION-ENST00000561326.5:32646-ENST00000370501.4:45849|128
YLQINEFLLKMISLWSSLLIPK
>FUSION-ENST00000643866.1:225845-ENST00000617523.1:113616|2887
MSFKENGGK
>FUSION-ENST00000643866.1:225845-ENST00000617523.1:113616|2072
MNLKGLPYPDRNMLK
>FUSION-ENST00000643866.1:225845-ENST00000617523.1:113616|934
MAQEKSCPEGK
>FUSION-ENST00000643866.1:225845-ENST00000617523.1:113616|2827
GGSILPALMEFCEIQK
>FUSION-ENST00000561326.5:32646-ENST00000370501.4:45849|1279
SNCCLRDSSLK
>ENST00000368799.2|SNV-13325-G-C|1
SHHEHRAGHGHSADSSR
>FUSION-ENST00000561326.5:32646-ENST00000370501.4:45849|921
TLISVLR
>FUSION-ENST00000561326.5:32646-ENST00000370501.4:45849|582
ILPYPPVLR
>ENST00000469375.1|SNV-158562-G-T|8
ERMEITPSNALDPR
>FUSION-ENST00000643866.1:225845-ENST00000617523.1:113616|1286
QDNRLNPTGRGCSEPR
>FUSION-ENST00000643866.1:225845-ENST00000617523.1:113616|677
LCSGVRASLPPGVPTPFPWK
>FUSION-ENST00000643866.1:225845-ENST00000617523.1:113616|4991
MVQSWLTATSASQVQAILLPQPPM
>ENST00000538660.5|SNV-237-C-G|2
NINYLVIFYLSFSLLIYIK
>FUSION-ENST00000643866.1:225845-ENST00000617523.1:113616|3477
FIFNFYTLKQGVNSLLK
>FUSION-ENST00000643866.1:225845-ENST00000617523.1:113616|3332
MGFRNCLDNRGWPMGSK
>FUSION-ENST00000561326.5:32646-ENST00000370501.4:45849|424
TGTEEDSEAVAEEEAVK
>ENST00000457308.6|SNV-32859-A-G|3
TAFEEVEEDLRLSLHLQGQDSVK
>FUSION-ENST00000432045.6:28994-ENST00000617523.1:113616|47
YLLTDCFYTYVVVVQAISALCQK
>FUSION-ENST00000643866.1:225845-ENST00000617523.1:113616|3634
MLTQRVLVQELCRN
>FUSION-ENST00000643866.1:225845-ENST00000617523.1:113616|286
KTGPASHSLLSTAVPPTC
>FUSION-ENST00000643866.1:225845-ENST00000617523.1:113616|1283
LNPTGRGCSEPR
>FUSION-ENST00000643866.1:225845-ENST00000617523.1:113616|2895
SRQVDAVIQER
>FUSION-ENST00000561326.5:32646-ENST00000370501.4:45849|1420
KPLKING
>FUSION-ENST00000468770.1:1843-ENST00000326010.10:27879|24
LIEAEDNMNCQEHFPNEFTSGDGKK
>FUSION-ENST00000643866.1:225845-ENST00000617523.1:113616|3606
LRHLHRR
>FUSION-ENST00000643866.1:225845-ENST00000617523.1:113616|2121
MLMLMRTNNK
>FUSION-ENST00000643866.1:225845-ENST00000617523.1:113616|5931
TSSSIYVAVEDIISFFMSE
>FUSION-ENST00000643866.1:225845-ENST00000617523.1:113616|687
LCASVSSSVKWGW
>FUSION-ENST00000561326.5:32646-ENST00000370501.4:45849|1485
GAGVRGGLER
>FUSION-ENST00000643866.1:225845-ENST00000617523.1:113616|2443
TDCLLQFIIRNLNIKK
>FUSION-ENST00000643866.1:225845-ENST00000617523.1:113616|3645
PSFFPFIGK
>ENST00000559016.1|SNV-18310-C-G|3
MIDCGLRQTESLENYI
>ENST00000584265.1|SNV-37099-C-A|6
MQCLGTGWPGTNTTASLGMYECER
>FUSION-ENST00000639249.1:27523-ENST00000409599.5:51104|7
MRGEHNSTSYDSAVK
>FUSION-ENST00000643866.1:225845-ENST00000617523.1:113616|3877
MISSLVR
>ENST00000321556.5|SNV-425-G-C|3
AVFLAFGLGLGLIQEK
>FUSION-ENST00000643866.1:225845-ENST00000617523.1:113616|4871
TLFIKVK
>FUSION-ENST00000643866.1:225845-ENST00000617523.1:113616|3323
MLDLRSWSILVEGNMSK
>FUSION-ENST00000643866.1:225845-ENST00000617523.1:113616|1305
LRNSFLPRS
>FUSION-ENST00000643866.1:225845-ENST00000617523.1:113616|1868
AYHIPGSR
>ENST00000530611.1|SNV-1671-G-A|5
EKGPTPKEAIQK
>FUSION-ENST00000643866.1:225845-ENST00000617523.1:113616|5899
MYIHLRFLHKYDK
>FUSION-ENST00000561326.5:32646-ENST00000370501.4:45849|202
NHTESHRLKSILYLSR
>FUSION-ENST00000561326.5:32646-ENST00000370501.4:45849|483
RLISTCI
>ENST00000471101.5|SNV-37840-G-C|1
ADLISIQVVKLI
>FUSION-ENST00000561326.5:32646-ENST00000370501.4:45849|458
HTNRILK
>ENST00000250383.11|SNV-14717-A-G|4
VFRGNESLWKNFK
>FUSION-ENST00000643866.1:225845-ENST00000617523.1:113616|2008
LRAGSGCGVKVR
>FUSION-ENST00000643866.1:225845-ENST00000617523.1:113616|724
SFPFTVLDEVHVLSMFVTD
>FUSION-ENST00000221200.9:278-ENST00000658612.1:12603|19
NHLIKGK
>FUSION-ENST00000643866.1:225845-ENST00000617523.1:113616|4582
VALSLCHEHSPHMPLQTVDSTVK
>FUSION-ENST00000643866.1:225845-ENST00000617523.1:113616|4148
MKYCSSSST
>ENST00000620807.4|SNV-1064-C-T|5
SRSEVDFTR
>FUSION-ENST00000561326.5:32646-ENST00000370501.4:45849|739
LVNQDLMSFLNTSEFDVF
>FUSION-ENST00000643866.1:225845-ENST00000617523.1:113616|3568
MAAHGYVQEMWGCTGILFLSKSR
>FUSION-ENST00000643866.1:225845-ENST00000617523.1:113616|5904
GIAIMYIHLR
>ENST00000241071.11|SNV-16085-C-A|2
MDRGEPTQVCYLQRPITLW
>FUSION-ENST00000643866.1:225845-ENST00000617523.1:113616|4194
TGLSPLSFPPSPGQPGR
>FUSION-ENST00000561326.5:32646-ENST00000370501.4:45849|1401
MPSCESVLPLSVREST
>FUSION-ENST00000643866.1:225845-ENST00000617523.1:113616|5215
LIPLAKCVILIKCR
>FUSION-ENST00000643866.1:225845-ENST00000617523.1:113616|3611
ENVLNCL
>FUSION-ENST00000643866.1:225845-ENST00000617523.1:113616|507
SREVLRTYQF
>FUSION-ENST00000643866.1:225845-ENST00000617523.1:113616|139
KEKVLSISCF
>FUSION-ENST00000643866.1:225845-ENST00000617523.1:113616|1912
QMISILFLLKYQFGKDGK
>FUSION-ENST00000643866.1:225845-ENST00000617523.1:113616|1572
NPFPTPVCKHVPAHLQTQRR
>FUSION-ENST00000643866.1:225845-ENST00000617523.1:113616|4424
CANQIAFFRRTWGCQDN
>FUSION-ENST00000643866.1:225845-ENST00000617523.1:113616|3635
LTQRVLVQELCR
>ENST00000425013.6|SNV-158562-G-T|5
KNGDNTFK
>FUSION-ENST00000643866.1:225845-ENST00000617523.1:113616|2505
NEKSNETAK
>FUSION-ENST00000643866.1:225845-ENST00000617523.1:113616|565
VWQKHILNFQLK
>FUSION-ENST00000643866.1:225845-ENST00000617523.1:113616|1967
IKNLPCVFMVFVGFK
>ENST00000553602.1|SNV-2972-T-G|7
HGDMEASMQPGHLSACWLCCVW
>ENST00000520515.5|SNV-51674-C-T|1
LNGLLVDIVHACLQIDPADR
>FUSION-ENST00000643866.1:225845-ENST00000617523.1:113616|518
MLVRCTH
>FUSION-ENST00000643866.1:225845-ENST00000617523.1:113616|3721
VSRFAGRSFVFMSWTVHG
>ENST00000378024.9|SNV-27802-G-A|2
ISMPDVNLHLKGPK
>FUSION-ENST00000643866.1:225845-ENST00000617523.1:113616|3181
NRKHSHYSNTVDHLLEYIFSN
>FUSION-ENST00000643866.1:225845-ENST00000617523.1:113616|4682
EIKNCPVVHMTFSYPVGHSCR
>FUSION-ENST00000643866.1:225845-ENST00000617523.1:113616|939
AWSLSSWNLSK
>FUSION-ENST00000643866.1:225845-ENST00000617523.1:113616|3372
LGFISEIL
>FUSION-ENST00000561326.5:32646-ENST00000370501.4:45849|1053
SEFLSSSWLLFLFSI
>FUSION-ENST00000300069.5:25247-ENST00000435412.1:5217|1
STLPTGSCSNPE
>FUSION-ENST00000643866.1:225845-ENST00000617523.1:113616|5538
EALHKGSIPAADFCLDIR
>FUSION-ENST00000643866.1:225845-ENST00000617523.1:113616|3396
MRIVVYMIYEVAYII
>FUSION-ENST00000643866.1:225845-ENST00000617523.1:113616|4069
MVACACNPSYSGG
>ENST00000373036.5|SNV-19570-C-G|1
AFVTSYSLRIHVRVHTK
>FUSION-ENST00000643866.1:225845-ENST00000617523.1:113616|4622
LAGHGGRYL
>FUSION-ENST00000643866.1:225845-ENST00000617523.1:113616|3970
YVLAIVIFLCIYDYFLR
>FUSION-ENST00000643866.1:225845-ENST00000617523.1:113616|1764
MNSHSFLE
>FUSION-ENST00000561326.5:32646-ENST00000370501.4:45849|385
FSVCILTGY
>FUSION-ENST00000643866.1:225845-ENST00000617523.1:113616|1443
RKPSCEGGTGGAQV
>FUSION-ENST00000635856.1:4820-ENST00000577561.1:20039|13
NSDYAGRRSCLVR
>FUSION-ENST00000643866.1:225845-ENST00000617523.1:113616|3021
IQCHYISLFSLLEIVNYK
>FUSION-ENST00000643866.1:225845-ENST00000617523.1:113616|1777
MDCVINTGVNVGDLFYSSVPIK
>FUSION-ENST00000561326.5:32646-ENST00000370501.4:45849|1062
MFFGFIK
>FUSION-ENST00000643866.1:225845-ENST00000617523.1:113616|4697
VVEFYEKLPFLSLVSQV
>FUSION-ENST00000643866.1:225845-ENST00000617523.1:113616|2160
MSYPQWH
>FUSION-ENST00000643866.1:225845-ENST00000617523.1:113616|1815
LLALLVEVASPPR
>FUSION-ENST00000643866.1:225845-ENST00000617523.1:113616|3871
GHMLPPVHNSRT
>ENST00000487137.6|SNV-1965-A-G|2
RSWVWNQFFVVEEYAGPEPVLIGK
>ENST00000228936.6|SNV-2978-A-T|4
KEVLIPPFELFK
>FUSION-ENST00000561326.5:32646-ENST00000370501.4:45849|882
MLCLLRHHIK
>FUSION-ENST00000561326.5:32646-ENST00000370501.4:45849|278
MWFTCTCNKIRPS
>FUSION-ENST00000561326.5:32646-ENST00000370501.4:45849|94
MCPVFLGR
>FUSION-ENST00000643866.1:225845-ENST00000617523.1:113616|1129
LSHFRNLANK
>FUSION-ENST00000643866.1:225845-ENST00000617523.1:113616|5394
GAAHQHGTCIHM
>FUSION-ENST00000643866.1:225845-ENST00000617523.1:113616|1566
MTVSLVR
>FUSION-ENST00000643866.1:225845-ENST00000617523.1:113616|2183
MLFLRRK
>FUSION-ENST00000643866.1:225845-ENST00000617523.1:113616|5052
MQHIHIYETTL
>FUSION-ENST00000643866.1:225845-ENST00000617523.1:113616|2154
KGVQRPNFQPWWDGYTVK
>FUSION-ENST00000643866.1:225845-ENST00000617523.1:113616|3079
LMISGRAK
>FUSION-ENST00000643866.1:225845-ENST00000617523.1:113616|2339
LFREKGLFHSVTELSLGASQDLCSK
>FUSION-ENST00000643866.1:225845-ENST00000617523.1:113616|5027
QENDFILR
>FUSION-ENST00000643866.1:225845-ENST00000617523.1:113616|4389
CTSVRNCQVIFQSNRTILHSNK
>FUSION-ENST00000643866.1:225845-ENST00000617523.1:113616|455
PHFKVQDLSLCKQR
>FUSION-ENST00000643866.1:225845-ENST00000617523.1:113616|5288
SSISGGGSK
>FUSION-ENST00000561326.5:32646-ENST00000370501.4:45849|488
MMVCTSLDCRRLISTCI
>FUSION-ENST00000643866.1:225845-ENST00000617523.1:113616|2422
MLKVHFNTIISTR
>FUSION-ENST00000643866.1:225845-ENST00000617523.1:113616|5832
EAKIETIISFFKTTR
>FUSION-ENST00000643866.1:225845-ENST00000617523.1:113616|1925
CGVPDAFITTMWL
>FUSION-ENST00000561326.5:32646-ENST00000370501.4:45849|225
MSRCCGHAFKFFSV
>ENST00000553807.1|SNV-8486-C-T|1
TPSRTSAC
>FUSION-ENST00000643866.1:225845-ENST00000617523.1:113616|364
MHEPLRPTLSLFLK
>FUSION-ENST00000643866.1:225845-ENST00000617523.1:113616|5545
QCSSGDTV
>FUSION-ENST00000643866.1:225845-ENST00000617523.1:113616|1437
MHLEIFSIFTVVMLYCR
>FUSION-ENST00000643866.1:225845-ENST00000617523.1:113616|5420
GFLPLYLCFLQFLLLILCSSQCR
>FUSION-ENST00000561326.5:32646-ENST00000370501.4:45849|307
PSVPSRMALILNVNMR
>FUSION-ENST00000643866.1:225845-ENST00000617523.1:113616|5682
NVYSAGRGGSR
>FUSION-ENST00000643866.1:225845-ENST00000617523.1:113616|19
FPRSSYCHLNSR
>FUSION-ENST00000643866.1:225845-ENST00000617523.1:113616|2870
LYVNLLCKLKK
>FUSION-ENST00000643866.1:225845-ENST00000617523.1:113616|5051
QHIHIYETTL
>FUSION-ENST00000643866.1:225845-ENST00000617523.1:113616|3274
AVESRGFFLRCGHHPF
>FUSION-ENST00000561326.5:32646-ENST00000370501.4:45849|374
MHNSHNIK
>FUSION-ENST00000643866.1:225845-ENST00000617523.1:113616|1183
VSSGNPEEGVTQK
>FUSION-ENST00000643866.1:225845-ENST00000617523.1:113616|2741
HFRVTFQHVHLEPSYK
>FUSION-ENST00000643866.1:225845-ENST00000617523.1:113616|4090
KSLPITLAFLPLNSHLFK
>FUSION-ENST00000643866.1:225845-ENST00000617523.1:113616|5718
NLHAVFCNSCILHSHQLCK
>FUSION-ENST00000643866.1:225845-ENST00000617523.1:113616|213
MHIFYTGVNWR
>FUSION-ENST00000561326.5:32646-ENST00000370501.4:45849|933
MILSDWR
>FUSION-ENST00000561326.5:32646-ENST00000370501.4:45849|711
MLLNQGYCSLKR
>FUSION-ENST00000561326.5:32646-ENST00000370501.4:45849|361
MQRSPPAILK
>FUSION-ENST00000350498.8:10736-ENST00000413834.5:42240|4
EEERKEVPGDPQHSHLQCPHQR
>FUSION-ENST00000643866.1:225845-ENST00000617523.1:113616|5373
NDEFMSFVGTWMK
>FUSION-ENST00000643866.1:225845-ENST00000617523.1:113616|5293
MLCKNNNNWKK
>FUSION-ENST00000561326.5:32646-ENST00000370501.4:45849|1180
MLDNLKNTKCLEHIL
>FUSION-ENST00000643866.1:225845-ENST00000617523.1:113616|1244
VGFIRLQRILSLSK
>FUSION-ENST00000561326.5:32646-ENST00000370501.4:45849|1014
MAFVFIFYMISFIGKVIFETI
>ENST00000530226.1|SNV-8512-C-G|3
ASSTRWPRAPASSTCK
>FUSION-ENST00000643866.1:225845-ENST00000617523.1:113616|985
MVSVIMEPK
>FUSION-ENST00000643866.1:225845-ENST00000617523.1:113616|3617
MLESFVPCR
>FUSION-ENST00000643866.1:225845-ENST00000617523.1:113616|4823
QCLEHSNDRCRR
>FUSION-ENST00000561326.5:32646-ENST00000370501.4:45849|1292
GSSSPLLPK
>ENST00000566813.5|SNV-29431-C-A|9
ALDYCQSK
>FUSION-ENST00000643866.1:225845-ENST00000617523.1:113616|5687
LSTFSYTRWPFVCFLKNVYSAGR
>FUSION-ENST00000561326.5:32646-ENST00000370501.4:45849|1001
RSPVPVFKMK
>FUSION-ENST00000643866.1:225845-ENST00000617523.1:113616|4859
MRNHPETK
>FUSION-ENST00000643866.1:225845-ENST00000617523.1:113616|3823
RWEWYRCR
>FUSION-ENST00000643866.1:225845-ENST00000617523.1:113616|5766
LIYFMFLWCNLTWQRKQSC
>FUSION-ENST00000561326.5:32646-ENST00000370501.4:45849|284
MCSCTLSGEKEITK
>FUSION-ENST00000643866.1:225845-ENST00000617523.1:113616|2114
DSDNDYSSNESPPPAK
>FUSION-ENST00000643866.1:225845-ENST00000617523.1:113616|3957
SPSALFKLF
>ENST00000320356.7|SNV-67604-G-T|5
VKESSIIAPAPAEDVYTPPR
>FUSION-ENST00000221200.9:278-ENST00000658612.1:12603|15
LCLIPTTR
>FUSION-ENST00000643866.1:225845-ENST00000617523.1:113616|4821
EGIRIGNTGPGVVAHACNPNTLGGR
>FUSION-ENST00000643866.1:225845-ENST00000617523.1:113616|1743
LDPHVTLNWTFFLLNIHKGNYPMK
>FUSION-ENST00000643866.1:225845-ENST00000617523.1:113616|506
MHMLHMANDAVTTGSFQNWR
>FUSION-ENST00000643866.1:225845-ENST00000617523.1:113616|3748
CSQQQSR
>ENST00000510593.5|SNV-12986-C-A|3
RQFVPNIWPVHYSHMMVSLCPISQR
>FUSION-ENST00000221200.9:278-ENST00000658612.1:12603|32
NGKDHDRLSGPR
>FUSION-ENST00000643866.1:225845-ENST00000617523.1:113616|4648
MQITQIGGMLIFFMKFPR
>FUSION-ENST00000496335.1:12222-ENST00000413834.5:42240|37
AWGLLFILAQKLFGGWGGGLGEG
>FUSION-ENST00000643866.1:225845-ENST00000617523.1:113616|2483
MPSVQVICPGFK
>FUSION-ENST00000643866.1:225845-ENST00000617523.1:113616|760
TPAHLVFYHSLCVS
>FUSION-ENST00000643866.1:225845-ENST00000617523.1:113616|3792
CVRLTGENCFFR
>FUSION-ENST00000496335.1:12222-ENST00000413834.5:42240|63
LFSVAQNVFCSLSDLKF
>FUSION-ENST00000643866.1:225845-ENST00000617523.1:113616|1260
LLHSSLGNRAR
>FUSION-ENST00000540797.5:320-ENST00000370501.4:45849|2
LCGLLAALPRAAPHVLLHLG
>FUSION-ENST00000643866.1:225845-ENST00000617523.1:113616|3381
NRLGFISEIL
>ENST00000310775.12|SNV-50027-A-G|1
FVSGLLTALFRDSIQSHQESLSVLR
>FUSION-ENST00000643866.1:225845-ENST00000617523.1:113616|4812
RGWSLRK
>FUSION-ENST00000643866.1:225845-ENST00000617523.1:113616|4558
MAKTHSY
>FUSION-ENST00000643866.1:225845-ENST00000617523.1:113616|1585
MEAMNPFPTPVCK
>FUSION-ENST00000643866.1:225845-ENST00000617523.1:113616|837
MNFDLGVGVGQGLEGREAR
>FUSION-ENST00000643866.1:225845-ENST00000617523.1:113616|241
GAHLIVLGF
>FUSION-ENST00000643866.1:225845-ENST00000617523.1:113616|1947
TKSFFIIKAR
>FUSION-ENST00000643866.1:225845-ENST00000617523.1:113616|296
MTVICPQGCIPR
>FUSION-ENST00000643866.1:225845-ENST00000617523.1:113616|946
VLAPEHSEIRGTQEVKVG
>FUSION-ENST00000643866.1:225845-ENST00000617523.1:113616|1533
QTRQCLLTEV
>FUSION-ENST00000643866.1:225845-ENST00000617523.1:113616|3420
MITPLHSSLSDR
>FUSION-ENST00000643866.1:225845-ENST00000617523.1:113616|3866
MFILMRCILEK
>FUSION-ENST00000643866.1:225845-ENST00000617523.1:113616|97
SQGYPGKLK
>FUSION-ENST00000643866.1:225845-ENST00000617523.1:113616|6
PPEDFCAWKISVNR
>FUSION-ENST00000527752.1:5970-ENST00000361739.1:267|119
GLGARAPPKAVPVCASPSLGSR
>FUSION-ENST00000561326.5:32646-ENST00000370501.4:45849|1388
QEIEHLLRNLIS
>ENST00000530226.1|SNV-8512-C-G|1
WPRAPASSTCKTWPPTR
>FUSION-ENST00000643866.1:225845-ENST00000617523.1:113616|5994
MEFMLHLPRP
>FUSION-ENST00000643866.1:225845-ENST00000617523.1:113616|786
VPHRRAL
>FUSION-ENST00000643866.1:225845-ENST00000617523.1:113616|2017
MWHTPVVPTTQETGAGGSLEPRSLR
>FUSION-ENST00000635856.1:4820-ENST00000577561.1:20039|140
STYECIF
>FUSION-ENST00000643866.1:225845-ENST00000617523.1:113616|4805
SLASPVPGW
>FUSION-ENST00000643866.1:225845-ENST00000617523.1:113616|4688
ATVNGISLN
>FUSION-ENST00000643866.1:225845-ENST00000617523.1:113616|5902
GIAIMYIHLRFLHKYDK
>FUSION-ENST00000643866.1:225845-ENST00000617523.1:113616|1791
ISQDQNETFSLK
>FUSION-ENST00000496335.1:12222-ENST00000413834.5:42240|41
NCLGDGGGDWGRGSCYL
>FUSION-ENST00000643866.1:225845-ENST00000617523.1:113616|2833
TIAHCSLDLLGSSDPPASTS
>FUSION-ENST00000643866.1:225845-ENST00000617523.1:113616|4540
MEHDDCSGYWGLGK
>FUSION-ENST00000643866.1:225845-ENST00000617523.1:113616|1966
NLPCVFMVFVGFK
>FUSION-ENST00000643866.1:225845-ENST00000617523.1:113616|1017
CQALCQILDIDYLF
>FUSION-ENST00000561326.5:32646-ENST00000370501.4:45849|1174
NFGLEICRDR
>FUSION-ENST00000643866.1:225845-ENST00000617523.1:113616|3269
ANCMYQLGEATVPRYLVK
>FUSION-ENST00000643866.1:225845-ENST00000617523.1:113616|4603
NLGDRGFSEPR
>FUSION-ENST00000643866.1:225845-ENST00000617523.1:113616|1720
DHRVFEQKGVLR
>FUSION-ENST00000643866.1:225845-ENST00000617523.1:113616|4968
SLFLSPSFFFFLRR
>FUSION-ENST00000643866.1:225845-ENST00000617523.1:113616|4695
MESHSVAQTGMQWCDLN
>FUSION-ENST00000496335.1:12222-ENST00000413834.5:42240|65
SSPTPRLFSVAQNVFCSLSDLKF
>FUSION-ENST00000372731.8:14420-ENST00000372770.4:28794|2
LQIASDENYKDPTNLQAQN
>FUSION-ENST00000643866.1:225845-ENST00000617523.1:113616|798
MELGLKQMTWWLQR
>FUSION-ENST00000643866.1:225845-ENST00000617523.1:113616|1847
CEIKELGSKWQSAAVFQVK
>FUSION-ENST00000561326.5:32646-ENST00000370501.4:45849|1108
MCHHAQLIFKFFCR
>FUSION-ENST00000643866.1:225845-ENST00000617523.1:113616|3056
LIQSKLP
>FUSION-ENST00000643866.1:225845-ENST00000617523.1:113616|1159
MLQTWMKFTR
>FUSION-ENST00000643866.1:225845-ENST00000617523.1:113616|5523
MQGAVLMAVQGSWA
>FUSION-ENST00000643866.1:225845-ENST00000617523.1:113616|3373
LKLNIFDTPNAPKYYMSCLLPR
>FUSION-ENST00000561326.5:32646-ENST00000370501.4:45849|381
MFIWCDCIMPSESTVCCPGWPR
>FUSION-ENST00000643866.1:225845-ENST00000617523.1:113616|4787
MSQTIPIPMYDSR
>FUSION-ENST00000643866.1:225845-ENST00000617523.1:113616|1812
VAFLPTIFFF
>FUSION-ENST00000643866.1:225845-ENST00000617523.1:113616|4011
MFKYTGHWH
>FUSION-ENST00000643866.1:225845-ENST00000617523.1:113616|4228
LMSLTTADFPDLTVWKMR
>FUSION-ENST00000643866.1:225845-ENST00000617523.1:113616|4748
WFSLCTFSAVAFFLK
>FUSION-ENST00000643866.1:225845-ENST00000617523.1:113616|2239
DGVNYVKLGFR
>FUSION-ENST00000561326.5:32646-ENST00000370501.4:45849|1047
WVMFENSIDCKKK
>FUSION-ENST00000643866.1:225845-ENST00000617523.1:113616|4500
SLEIFLRGIPQLGPITAT
>FUSION-ENST00000643866.1:225845-ENST00000617523.1:113616|4936
MRHIIFFKTEK
>FUSION-ENST00000643866.1:225845-ENST00000617523.1:113616|5340
ENVVYTYSGPLFSIKKR
>FUSION-ENST00000643866.1:225845-ENST00000617523.1:113616|5229
MNPLGPRCS
>FUSION-ENST00000643866.1:225845-ENST00000617523.1:113616|4361
AGEDRLSPGV
>FUSION-ENST00000643866.1:225845-ENST00000617523.1:113616|3706
CFFSSSLWIK
>ENST00000360655.8|SNV-582873-C-T|3
MLTIVGPASSSPK
>FUSION-ENST00000643866.1:225845-ENST00000617523.1:113616|1047
IENKCLR
>FUSION-ENST00000522480.5:43846-ENST00000550637.1:17285|17
AFSSVMQLSAFR
>FUSION-ENST00000527752.1:5970-ENST00000361739.1:267|78
EGRVLAR
>FUSION-ENST00000643866.1:225845-ENST00000617523.1:113616|161
ALPNPPLSSPLPHLA
>FUSION-ENST00000527752.1:5970-ENST00000361739.1:267|152
VSHEGAGGAGMR
>FUSION-ENST00000643866.1:225845-ENST00000617523.1:113616|1695
MYTKMISVMLLK
>FUSION-ENST00000561326.5:32646-ENST00000370501.4:45849|1130
MSHQSGWVFFFK
>FUSION-ENST00000561326.5:32646-ENST00000370501.4:45849|463
MFPYGLLIFLECCTLK
>ENST00000610452.1|SNV-123783-C-G|5
ADFQCFKQARAGGLLSTYR
>FUSION-ENST00000643866.1:225845-ENST00000617523.1:113616|28
HLLVTLVEK
>FUSION-ENST00000561326.5:32646-ENST00000370501.4:45849|1376
TSLHLATKCV
>ENST00000559381.5|SNV-19218-C-G|2
AACDAPIPLGHLAR
>FUSION-ENST00000643866.1:225845-ENST00000617523.1:113616|3718
MSWTVHG
>FUSION-ENST00000643866.1:225845-ENST00000617523.1:113616|4195
CESALFICTCLAFLASCFSGR
>FUSION-ENST00000635856.1:4820-ENST00000577561.1:20039|74
SGNTLFLEIVQ
>FUSION-ENST00000643866.1:225845-ENST00000617523.1:113616|2440
MSCFLPLGKR
>FUSION-ENST00000643866.1:225845-ENST00000617523.1:113616|2126
HQRKTCICI
>FUSION-ENST00000561326.5:32646-ENST00000370501.4:45849|1095
CSTILGI
>FUSION-ENST00000448096.1:89-ENST00000618959.1:533267|3
GMLFALLR
>ENST00000507511.5|INDEL-2013-C-CA|1
EGICSPSTLN
>FUSION-ENST00000561326.5:32646-ENST00000370501.4:45849|259
MCSCHIFYATKNYFGKTR
>ENST00000435504.9|INDEL-134155-A-AA|15
AQLVKSTEGSSCRCR
>FUSION-ENST00000643866.1:225845-ENST00000617523.1:113616|2277
MASINAHSPTCLCCLWGQCYKILF
>FUSION-ENST00000527752.1:5970-ENST00000361739.1:267|74
VLARRGVMLGR
>FUSION-ENST00000643866.1:225845-ENST00000617523.1:113616|911
YFQNLSQK
>ENST00000258302.8|SNV-36407-T-A|5
AHRILEEFVDVQAPR
>FUSION-ENST00000561326.5:32646-ENST00000370501.4:45849|343
MPVVPATLEAEVGGSIEPGRQRL
>FUSION-ENST00000643866.1:225845-ENST00000617523.1:113616|5194
MSKVLVLNTKNTW
>FUSION-ENST00000643866.1:225845-ENST00000617523.1:113616|4526
MLTSSLTFVTQVVSVCVR
>FUSION-ENST00000643866.1:225845-ENST00000617523.1:113616|3355
MHQSIICHVYCRE
>FUSION-ENST00000635856.1:4820-ENST00000577561.1:20039|44
SADRHTALHCVLAK
>ENST00000555375.5|SNV-29650-G-A|3
PFVVAER
>FUSION-ENST00000643866.1:225845-ENST00000617523.1:113616|1093
VVLCLRR
>FUSION-ENST00000561326.5:32646-ENST00000370501.4:45849|881
LCLLRHHIK
>FUSION-ENST00000643866.1:225845-ENST00000617523.1:113616|1556
LPWTKPSL
>FUSION-ENST00000643866.1:225845-ENST00000617523.1:113616|2018
WHTPVVPTTQETGAGGSLEPR
>FUSION-ENST00000561326.5:32646-ENST00000370501.4:45849|800
VMNCRSSEEWHLGFPDAAAGLLR
>FUSION-ENST00000643866.1:225845-ENST00000617523.1:113616|3137
YPQSCRQLMGEPRR
>FUSION-ENST00000643866.1:225845-ENST00000617523.1:113616|3412
MFIAESSYIACGRQLT
>FUSION-ENST00000643866.1:225845-ENST00000617523.1:113616|4820
IGNTGPGVVAHACNPNTLGGR
>FUSION-ENST00000561326.5:32646-ENST00000370501.4:45849|1186
RVFILLFSNLMLDNLKNTK
>FUSION-ENST00000643866.1:225845-ENST00000617523.1:113616|4070
LASLTLLNLSCIPNRKLIQDF
>ENST00000379211.7|SNV-7917-T-G|6
MIFRLLKHAICAAEFYVTQEILK
>ENST00000618050.4|MNV-28112-CCGGTACAACAGTGATC-C|1
FWRTGMEA
>FUSION-ENST00000643866.1:225845-ENST00000617523.1:113616|486
VLNDSECFFFGRASFHAWAYD
>FUSION-ENST00000643866.1:225845-ENST00000617523.1:113616|4595
TGPGAVAHACNPRTLGGR
>FUSION-ENST00000561326.5:32646-ENST00000370501.4:45849|762
NFPYSLF
>ENST00000373296.8|SNV-16258-G-A|1
LISSSNHLKVNDDSQVSFGEGK
>FUSION-ENST00000561326.5:32646-ENST00000370501.4:45849|79
MCQSKDLTNSK
>FUSION-ENST00000643866.1:225845-ENST00000617523.1:113616|333
AFPQISLPGS
>FUSION-ENST00000643866.1:225845-ENST00000617523.1:113616|958
LFKGGIFNFIEK
>FUSION-ENST00000643866.1:225845-ENST00000617523.1:113616|71
KSPHSLKE
>FUSION-ENST00000643866.1:225845-ENST00000617523.1:113616|1134
MMLSHFR
>FUSION-ENST00000643866.1:225845-ENST00000617523.1:113616|5208
QGKWGRENAHHHPK
>FUSION-ENST00000643866.1:225845-ENST00000617523.1:113616|4088
SLPITLAFLPLNSHLFK
>FUSION-ENST00000496335.1:12222-ENST00000413834.5:42240|86
VEVPLGQSGYGSWSSL
>FUSION-ENST00000561326.5:32646-ENST00000370501.4:45849|1433
KMYSGIR
>FUSION-ENST00000643866.1:225845-ENST00000617523.1:113616|4730
ATPPSCNDR
>FUSION-ENST00000643866.1:225845-ENST00000617523.1:113616|3585
ECCEFKLELLCPGNSYFISK
>FUSION-ENST00000643866.1:225845-ENST00000617523.1:113616|4143
MSCTQIDGGLCRAR
>FUSION-ENST00000643866.1:225845-ENST00000617523.1:113616|2697
KMQVFRR
>ENST00000372072.7|SNV-170708-A-T|1
IWASGHQSLMTMTHGK
>FUSION-ENST00000368173.7:456-ENST00000572418.1:13133|4
MLSLLVWILTLSDTFSQGATWWR
>FUSION-ENST00000561326.5:32646-ENST00000370501.4:45849|226
SRCCGHAFK
>FUSION-ENST00000643866.1:225845-ENST00000617523.1:113616|5794
MSKSKCSCVAVK
>ENST00000479005.1|SNV-1814-C-G|9
AREVLLASQKTDAEGTDTEATET
>FUSION-ENST00000561326.5:32646-ENST00000370501.4:45849|592
MYWNVYRIFMMILPYPPVLR
>FUSION-ENST00000643866.1:225845-ENST00000617523.1:113616|2644
MNSKVSVNTGAFVLTLR
>FUSION-ENST00000561326.5:32646-ENST00000370501.4:45849|136
ISFFWER
>FUSION-ENST00000643866.1:225845-ENST00000617523.1:113616|177
GAPGPCGK
>FUSION-ENST00000370689.6:310-ENST00000436386.5:80241|6
GSEVESEESTGRAAVSSLK
>ENST00000337344.9|SNV-24358-G-A|5
YYVGRKAMFDSNFK
>FUSION-ENST00000643866.1:225845-ENST00000617523.1:113616|162
MALPNPPLSSPLPHLA
>FUSION-ENST00000643866.1:225845-ENST00000617523.1:113616|5331
MGNQKLSFHCK
>FUSION-ENST00000643866.1:225845-ENST00000617523.1:113616|4349
DFPFSIELLWR
>FUSION-ENST00000643866.1:225845-ENST00000617523.1:113616|2149
VLVFLLHDEFKGTALSR
>FUSION-ENST00000643866.1:225845-ENST00000617523.1:113616|4212
MLHIHYQNYLSLQK
>ENST00000538660.5|SNV-237-C-G|3
ALKNINYLVIFYLSFSLLIYIK
>FUSION-ENST00000643866.1:225845-ENST00000617523.1:113616|3163
MIWPYCS
>FUSION-ENST00000643866.1:225845-ENST00000617523.1:113616|1727
ESNPLLPGQVLRLGILCTPVHW
>FUSION-ENST00000643866.1:225845-ENST00000617523.1:113616|4857
MRNHPETKVR
>FUSION-ENST00000485946.1:68326-ENST00000376387.5:107993|15
TKNLPDVWPLNTQFEPIR
>FUSION-ENST00000561326.5:32646-ENST00000370501.4:45849|1321
LYREIQNSTR
>FUSION-ENST00000643866.1:225845-ENST00000617523.1:113616|4744
CILRCAVSFIK
>FUSION-ENST00000643866.1:225845-ENST00000617523.1:113616|3698
CSLREQDRNQYFQNMASASHNP
>FUSION-ENST00000643866.1:225845-ENST00000617523.1:113616|2455
LKTGIQSVVHAGLR
>ENST00000509175.5|SNV-12986-C-A|2
AVCPQHLAR
>FUSION-ENST00000643866.1:225845-ENST00000617523.1:113616|5888
SLSRISF
>FUSION-ENST00000643866.1:225845-ENST00000617523.1:113616|2994
AWSSSGLVCFMK
>ENST00000543216.5|SNV-203626-G-C|2
FNPPTPSIYLENK
>FUSION-ENST00000561326.5:32646-ENST00000370501.4:45849|69
MCIWSLISVSLCLL
>FUSION-ENST00000643866.1:225845-ENST00000617523.1:113616|2713
AVGSCGK
>FUSION-ENST00000643866.1:225845-ENST00000617523.1:113616|5701
AGGSLEVRSSRPAWPTW
>FUSION-ENST00000561326.5:32646-ENST00000370501.4:45849|1405
VGLLLLICSKLQKDNMDN
>FUSION-ENST00000643866.1:225845-ENST00000617523.1:113616|2480
PSVQVICPGFKFSGSVFGYPGK
>FUSION-ENST00000643866.1:225845-ENST00000617523.1:113616|3993
VLHTMALPK
>FUSION-ENST00000643866.1:225845-ENST00000617523.1:113616|154
LLCGILACLSSVMGSIGLDCVLFPK
>FUSION-ENST00000643866.1:225845-ENST00000617523.1:113616|4587
NIVHICHYK
>ENST00000533206.1|SNV-16898-A-C|7
MARAFFPTSCTAFWNWGR
>FUSION-ENST00000643866.1:225845-ENST00000617523.1:113616|5020
MIIFSKQFKVSYVNSK
>FUSION-ENST00000643866.1:225845-ENST00000617523.1:113616|5852
MCILVPTANSFENVQKR
>FUSION-ENST00000263918.9:307-ENST00000437390.6:12199|1
QCPLHGY
>FUSION-ENST00000643866.1:225845-ENST00000617523.1:113616|4007
MKTIYDNHRK
>FUSION-ENST00000643866.1:225845-ENST00000617523.1:113616|5676
MHHCTPAWVTSAKLR
>FUSION-ENST00000643866.1:225845-ENST00000617523.1:113616|545
ESLDSLILEYCLGEK
>FUSION-ENST00000643866.1:225845-ENST00000617523.1:113616|3514
MFTLHWA
>FUSION-ENST00000643866.1:225845-ENST00000617523.1:113616|3022
MIQCHYISLFSLLEIVNYK
>FUSION-ENST00000561326.5:32646-ENST00000370501.4:45849|308
MPSVPSRMALILNVNMR
>FUSION-ENST00000561326.5:32646-ENST00000370501.4:45849|789
MSHCAQSSQAINDF
>FUSION-ENST00000635856.1:4820-ENST00000577561.1:20039|2
LRLCWETKLPC
>FUSION-ENST00000497205.1:1012415-ENST00000435290.1:15217|1
WLRPSPWISSLNQ
>FUSION-ENST00000643866.1:225845-ENST00000617523.1:113616|4225
MSLTTADFPDLTVWKMR
>FUSION-ENST00000643866.1:225845-ENST00000617523.1:113616|2067
GLPYPDR
>FUSION-ENST00000643866.1:225845-ENST00000617523.1:113616|2539
SDVQIKCGRSR
>FUSION-ENST00000643866.1:225845-ENST00000617523.1:113616|4031
VLILQLDLTELLPGENSLTAKK
>FUSION-ENST00000643866.1:225845-ENST00000617523.1:113616|2871
MLYVNLLCKLKK
>FUSION-ENST00000643866.1:225845-ENST00000617523.1:113616|3880
STYSEVYPK
>ENST00000541017.5|SNV-464522-T-A|1
LGMPAWYVAACRANVK
>FUSION-ENST00000643866.1:225845-ENST00000617523.1:113616|777
LGCPSKWWQSEHR
>FUSION-ENST00000643866.1:225845-ENST00000617523.1:113616|5185
ILTLACRQYYSMR
>FUSION-ENST00000643866.1:225845-ENST00000617523.1:113616|4888
MFQCMPHFETQRHA
>FUSION-ENST00000643866.1:225845-ENST00000617523.1:113616|3228
MRFNIYISR
>FUSION-ENST00000643866.1:225845-ENST00000617523.1:113616|2148
MMQQHVIS
>FUSION-ENST00000643866.1:225845-ENST00000617523.1:113616|3026
INLRILYSLECDED
>FUSION-ENST00000635856.1:4820-ENST00000577561.1:20039|181
MVRVPAFMK
>FUSION-ENST00000643866.1:225845-ENST00000617523.1:113616|5841
RLLMIQGDK
>FUSION-ENST00000643866.1:225845-ENST00000617523.1:113616|4428
ENVSITR
>FUSION-ENST00000561326.5:32646-ENST00000370501.4:45849|758
CMCHTDIFYACPDMGKVGK
>FUSION-ENST00000643866.1:225845-ENST00000617523.1:113616|4491
KNVSECGLSDVC
>FUSION-ENST00000643866.1:225845-ENST00000617523.1:113616|3498
IVLQQNDCICLPSFPPL
>ENST00000475741.5|INDEL-32610-C-CA|1
THHVFCA
>FUSION-ENST00000643866.1:225845-ENST00000617523.1:113616|2581
ALWAALVSAPQLAGR
>FUSION-ENST00000643866.1:225845-ENST00000617523.1:113616|432
LTSASWDGVKGEK
>FUSION-ENST00000443617.7:127169-ENST00000559364.1:209604|65
RGMLVVNVTWR
>FUSION-ENST00000643866.1:225845-ENST00000617523.1:113616|4018
LKKISWS
>FUSION-ENST00000643866.1:225845-ENST00000617523.1:113616|5658
MVVQTCDPSYSGGWGTR
>FUSION-ENST00000258796.12:27030-ENST00000496740.6:110807|56
CENTPLIGRESPPPSGESVK
>FUSION-ENST00000643866.1:225845-ENST00000617523.1:113616|2848
MSTLNPATKILPQAVGPQQR
>FUSION-ENST00000643866.1:225845-ENST00000617523.1:113616|335
KQISYLP
>FUSION-ENST00000643866.1:225845-ENST00000617523.1:113616|5452
LSFPDVCVFLVPLPK
>FUSION-ENST00000643866.1:225845-ENST00000617523.1:113616|1320
SLVRSEWPVA
>FUSION-ENST00000506930.2:106185-ENST00000470790.1:64155|51
MWLLIKR
>FUSION-ENST00000643866.1:225845-ENST00000617523.1:113616|2491
LHFRAWILLHR
>FUSION-ENST00000643866.1:225845-ENST00000617523.1:113616|1477
VSWMGGRWGSLSR
>FUSION-ENST00000643866.1:225845-ENST00000617523.1:113616|3064
FHEVHGSECVFIL
>FUSION-ENST00000643866.1:225845-ENST00000617523.1:113616|4660
NQSVPQR
>FUSION-ENST00000527752.1:5970-ENST00000361739.1:267|133
GTAGVAPFFLGARSR
>FUSION-ENST00000643866.1:225845-ENST00000617523.1:113616|398
RCLVFCSCDSLLRMMVSNFIHVPTK
>FUSION-ENST00000643866.1:225845-ENST00000617523.1:113616|5614
QGKSLLLMSLENNK
>FUSION-ENST00000561326.5:32646-ENST00000370501.4:45849|951
CHVGVLHPLTRH
>FUSION-ENST00000561326.5:32646-ENST00000370501.4:45849|1054
MSEFLSSSWLLFLFSI
>FUSION-ENST00000561326.5:32646-ENST00000370501.4:45849|1347
LVYTVLVIGGIRGQNIFVK
>FUSION-ENST00000643866.1:225845-ENST00000617523.1:113616|3725
FPNTAVNKVK
>FUSION-ENST00000643866.1:225845-ENST00000617523.1:113616|5963
LLFTVSNK
>FUSION-ENST00000643866.1:225845-ENST00000617523.1:113616|1600
DIHVPHVK
>FUSION-ENST00000643866.1:225845-ENST00000617523.1:113616|244
LKLPVFLFPVQTCLEMGAHLIVLGF
>FUSION-ENST00000561326.5:32646-ENST00000370501.4:45849|1296
SHHAASGTPHCMLVRE
>FUSION-ENST00000643866.1:225845-ENST00000617523.1:113616|3306
DIGRIEGQGLR
>FUSION-ENST00000643866.1:225845-ENST00000617523.1:113616|4898
MSGSTLAK
>ENST00000395958.6|MNV-29242-TCT-T|1
ACSCKDSF
>FUSION-ENST00000643866.1:225845-ENST00000617523.1:113616|2315
LLFLRHPKR
>FUSION-ENST00000643866.1:225845-ENST00000617523.1:113616|3185
MLLSSLKNR
>FUSION-ENST00000643866.1:225845-ENST00000617523.1:113616|2485
GLWKSGLPSPHQ
>ENST00000433861.6|SNV-14590-C-T|1
MSREGMFHHGVPIPVPPLEVLK
>FUSION-ENST00000643866.1:225845-ENST00000617523.1:113616|3479
FIFNFYTLK
>ENST00000290649.10|MNV-58074-ACCAGGAAGAGGGA-A|10
WSPVRWKTSR
>FUSION-ENST00000643866.1:225845-ENST00000617523.1:113616|2234
MGHGGDEHSFLLSALVR
>ENST00000250489.8|SNV-2972-T-G|2
RYGGIYAAWAFVSLLAVLCLGR
>ENST00000435504.9|INDEL-134155-A-AA|1
GWTRSRR
>FUSION-ENST00000527752.1:5970-ENST00000361739.1:267|109
LGSRWQGCLRPGGAGAGAAR
>ENST00000559381.5|SNV-19218-C-G|4
RAACDAPIPLGHLAR
>FUSION-ENST00000635856.1:4820-ENST00000577561.1:20039|130
TSRYIWQIIK
>FUSION-ENST00000643866.1:225845-ENST00000617523.1:113616|988
TFLNTYCVPGTGWQ
>FUSION-ENST00000643866.1:225845-ENST00000617523.1:113616|556
GILVFQVNSTRNQNHIPIP
>FUSION-ENST00000561326.5:32646-ENST00000370501.4:45849|621
SKNLWPSLIYHKAIK
>FUSION-ENST00000643866.1:225845-ENST00000617523.1:113616|2244
DRMDGVNYVKLGFR
>ENST00000487138.5|SNV-4569-G-A|3
IPQVPVTLGRAEEGSGPAAGK
>FUSION-ENST00000561326.5:32646-ENST00000370501.4:45849|1144
RTPPYPANFLYL
>FUSION-ENST00000643866.1:225845-ENST00000617523.1:113616|4630
ELWEAEAGGSLR
>FUSION-ENST00000643866.1:225845-ENST00000617523.1:113616|2454
LKTGIQSVVHAGLRR
>FUSION-ENST00000643866.1:225845-ENST00000617523.1:113616|1821
MSHFSLSGRFSK
>FUSION-ENST00000561326.5:32646-ENST00000370501.4:45849|1211
MFIHCLFR
>FUSION-ENST00000643866.1:225845-ENST00000617523.1:113616|3810
IERDSFIF
>FUSION-ENST00000561326.5:32646-ENST00000370501.4:45849|655
RGKEFFSK
>FUSION-ENST00000643866.1:225845-ENST00000617523.1:113616|419
GTDGCLKNYDVFCS
>ENST00000584265.1|SNV-37099-C-A|4
MYECEREALNLR
>ENST00000450689.7|SNV-119621-C-G|1
AVKPVVVK
>FUSION-ENST00000506930.2:106185-ENST00000470790.1:64155|13
MGFLHVGQAGLK
>FUSION-ENST00000643866.1:225845-ENST00000617523.1:113616|5396
KMWYTHTVDHYSALKK
>FUSION-ENST00000540797.5:320-ENST00000370501.4:45849|5
ARPTCSGHR
>FUSION-ENST00000643866.1:225845-ENST00000617523.1:113616|3423
MKALKNSFLF
>FUSION-ENST00000643866.1:225845-ENST00000617523.1:113616|3597
LILSPEM
>FUSION-ENST00000643866.1:225845-ENST00000617523.1:113616|2223
TSTPPCASQAQASLPPRTVK
>FUSION-ENST00000643866.1:225845-ENST00000617523.1:113616|2987
YMGLSAYLFCEPRFMPSSIIFFHRK
>FUSION-ENST00000561326.5:32646-ENST00000370501.4:45849|1372
GKSLFWHWDNK
>FUSION-ENST00000643866.1:225845-ENST00000617523.1:113616|3805
GIPFLGQGEGQK
>ENST00000478447.1|SNV-3676-G-A|14
MMPVGRPASSSSSAR
>FUSION-ENST00000643866.1:225845-ENST00000617523.1:113616|3305
CRGAEWAGIDL
>FUSION-ENST00000643866.1:225845-ENST00000617523.1:113616|541
DFKGWAGKLYSFFFFFFFFFFQK
>FUSION-ENST00000643866.1:225845-ENST00000617523.1:113616|2043
LCWALFCKQICSRTLSSIIGCVHWL
>FUSION-ENST00000527752.1:5970-ENST00000361739.1:267|160
LGSDVRTPSPSAPGGMR
>FUSION-ENST00000643866.1:225845-ENST00000617523.1:113616|5248
KFSFPQPDTTLF
>FUSION-ENST00000643866.1:225845-ENST00000617523.1:113616|323
GGEGLGKSHR
>FUSION-ENST00000643866.1:225845-ENST00000617523.1:113616|5191
VLVLNTKNTW
>FUSION-ENST00000643866.1:225845-ENST00000617523.1:113616|1602
KDIHVPHVK
>FUSION-ENST00000643866.1:225845-ENST00000617523.1:113616|3331
GFRNCLDNRGWPMGSK
>FUSION-ENST00000643866.1:225845-ENST00000617523.1:113616|3705
MCFFSSSLWIKINWPVEIK
>ENST00000520515.5|MNV-51550-AATTTGTCACCTCACTTGCA-A|4
IVLKVGRISFPR
>FUSION-ENST00000643866.1:225845-ENST00000617523.1:113616|2439
SCFLPLGKR
>FUSION-ENST00000643866.1:225845-ENST00000617523.1:113616|4021
EVWYIMFKLHTVSLLIFTFDLDFHF
>FUSION-ENST00000643866.1:225845-ENST00000617523.1:113616|4227
MSLTTADFPDLTVWK
>FUSION-ENST00000643866.1:225845-ENST00000617523.1:113616|4243
GLCKETHFKFTSSSPLI
>FUSION-ENST00000561326.5:32646-ENST00000370501.4:45849|573
LALPRASISSNSK
>ENST00000249330.3|INDEL-1774-G-GAGGA|1
GGEGGGRG
>FUSION-ENST00000643866.1:225845-ENST00000617523.1:113616|5520
AVQGSWA
>FUSION-ENST00000643866.1:225845-ENST00000617523.1:113616|22
TTDFFFCCYSRR
>FUSION-ENST00000561326.5:32646-ENST00000370501.4:45849|171
KRASFFVQ
>FUSION-ENST00000643866.1:225845-ENST00000617523.1:113616|2761
QILVPQLIILFEKLMEK
>ENST00000555375.5|SNV-29650-G-A|8
MDRMPFVVAERVPWEK
>FUSION-ENST00000643866.1:225845-ENST00000617523.1:113616|5998
MPEMGLRVASGS
>FUSION-ENST00000527752.1:5970-ENST00000361739.1:267|55
SGPAAGAEALGQRGLPGWA
>FUSION-ENST00000561326.5:32646-ENST00000370501.4:45849|641
GIKSCWLRNMSELLG
>FUSION-ENST00000643866.1:225845-ENST00000617523.1:113616|5364
KLETIIFSK
>FUSION-ENST00000643866.1:225845-ENST00000617523.1:113616|5919
TNFKDYNCK
>FUSION-ENST00000643866.1:225845-ENST00000617523.1:113616|521
YTCAMLVR
>FUSION-ENST00000643866.1:225845-ENST00000617523.1:113616|2563
TRLIFVFFVETSFR
>FUSION-ENST00000643866.1:225845-ENST00000617523.1:113616|3769
LGFLISL
>FUSION-ENST00000643866.1:225845-ENST00000617523.1:113616|1549
RACDTQPPPR
>FUSION-ENST00000643866.1:225845-ENST00000617523.1:113616|680
MGSPCPR
>FUSION-ENST00000643866.1:225845-ENST00000617523.1:113616|4530
SVLKVSADTVKMGK
>FUSION-ENST00000643866.1:225845-ENST00000617523.1:113616|1418
MPFSCLSLPSS
>FUSION-ENST00000643866.1:225845-ENST00000617523.1:113616|3473
QGVNSLLKR
>FUSION-ENST00000643866.1:225845-ENST00000617523.1:113616|2681
MGSTGRDGLPLSSEER
>FUSION-ENST00000643866.1:225845-ENST00000617523.1:113616|25
HVYEKTTDFFFCCYSR
>FUSION-ENST00000643866.1:225845-ENST00000617523.1:113616|2369
DDAFRSCLQIAQHRIDNGNK
>FUSION-ENST00000506930.2:106185-ENST00000470790.1:64155|44
NGHVPAVK
>FUSION-ENST00000643866.1:225845-ENST00000617523.1:113616|5158
RHHAWLIFAFLVETGFYHVGQTGLK
>FUSION-ENST00000561326.5:32646-ENST00000370501.4:45849|1238
MCSMYVFCLKKLQYR
>FUSION-ENST00000561326.5:32646-ENST00000370501.4:45849|1252
TICSVVITMNLCSFGSLYL
>FUSION-ENST00000561326.5:32646-ENST00000370501.4:45849|391
PLILFPWEMCLSCR
>FUSION-ENST00000643866.1:225845-ENST00000617523.1:113616|1180
MVCTELMNHLLNSQLVLK
>FUSION-ENST00000643866.1:225845-ENST00000617523.1:113616|56
FSSTWLK
>FUSION-ENST00000643866.1:225845-ENST00000617523.1:113616|1234
DEVHQNR
>FUSION-ENST00000643866.1:225845-ENST00000617523.1:113616|5739
NLGGRGCNELRLHHCTPAWAAECLK
>FUSION-ENST00000643866.1:225845-ENST00000617523.1:113616|5287
MGTLAWVIK
>ENST00000566813.5|SNV-29431-C-A|3
LWITAKAR
>FUSION-ENST00000561326.5:32646-ENST00000370501.4:45849|38
EHCPVSLTLTLYVK
>FUSION-ENST00000561326.5:32646-ENST00000370501.4:45849|735
MASWIPRCCCWSPPVICLFETK
>FUSION-ENST00000643866.1:225845-ENST00000617523.1:113616|4452
KSYHPSILIDVKFTCIEMHR
>FUSION-ENST00000643866.1:225845-ENST00000617523.1:113616|4174
CHTCIEDWDVAPMTWQAGEAHLRR
>ENST00000342315.8|SNV-17070-G-C|6
LKDLILLIKHSHQQCQK
>ENST00000321556.5|SNV-425-G-C|1
AVFLAFGLGLGLIQEKQAESRR
>FUSION-ENST00000643866.1:225845-ENST00000617523.1:113616|4923
QLDMVAHACNPRAFWEVEVGR
>FUSION-ENST00000643866.1:225845-ENST00000617523.1:113616|3437
TFYLLLTIHSGGKSLSFEGRR
>FUSION-ENST00000643866.1:225845-ENST00000617523.1:113616|2898
FIHVFRNSYSSFILPEYSSV
>FUSION-ENST00000643866.1:225845-ENST00000617523.1:113616|3907
MNSILVLSIK
>FUSION-ENST00000643866.1:225845-ENST00000617523.1:113616|5599
RKGLQAPCK
>ENST00000309922.7|MNV-3936-AT-A|6
RLNLATECLPLDKYYNGK
>FUSION-ENST00000527752.1:5970-ENST00000361739.1:267|170
VSGRPRRLR
>FUSION-ENST00000561326.5:32646-ENST00000370501.4:45849|1140
CEPPCLASNCRS
>FUSION-ENST00000643866.1:225845-ENST00000617523.1:113616|1441
MAETEPVGSCTMWIR
>FUSION-ENST00000643866.1:225845-ENST00000617523.1:113616|5535
GSIPAADFCLDIR
>FUSION-ENST00000643866.1:225845-ENST00000617523.1:113616|997
LMSLFIHLFSK
>FUSION-ENST00000643866.1:225845-ENST00000617523.1:113616|5889
KSLSRISF
>FUSION-ENST00000643866.1:225845-ENST00000617523.1:113616|3490
MTAFACLR
>FUSION-ENST00000643866.1:225845-ENST00000617523.1:113616|2393
GAECLRAVVSSAEFFQIGAQK
>FUSION-ENST00000643866.1:225845-ENST00000617523.1:113616|2209
GFGITVRSSK
>FUSION-ENST00000561326.5:32646-ENST00000370501.4:45849|121
MDNIFYLTPPQFKPEHFFPVLGLK
>FUSION-ENST00000643866.1:225845-ENST00000617523.1:113616|610
EGGHIREFNMLR
>FUSION-ENST00000643866.1:225845-ENST00000617523.1:113616|5172
MYIQANYGK
>FUSION-ENST00000643866.1:225845-ENST00000617523.1:113616|3110
LLTSSDLPASTSQSAEITGMSHR
>FUSION-ENST00000643866.1:225845-ENST00000617523.1:113616|796
MELGLKQMTWWLQRVPHR
>FUSION-ENST00000643866.1:225845-ENST00000617523.1:113616|1891
IKNRTYLQGCCED
>FUSION-ENST00000643866.1:225845-ENST00000617523.1:113616|2538
MCQSYVPIQK
>FUSION-ENST00000643866.1:225845-ENST00000617523.1:113616|906
SEEGKKK
>FUSION-ENST00000643866.1:225845-ENST00000617523.1:113616|1035
NDLLGNTKN
>ENST00000672830.1|SNV-537009-A-G|5
KTSTDFSEVIR
>FUSION-ENST00000643866.1:225845-ENST00000617523.1:113616|5192
VLVLNTK
>FUSION-ENST00000643866.1:225845-ENST00000617523.1:113616|4668
CEVFFIINCFF
>FUSION-ENST00000561326.5:32646-ENST00000370501.4:45849|150
EIFNFLLASLYKTVNLFD
>FUSION-ENST00000643866.1:225845-ENST00000617523.1:113616|3235
TCLYLKTQKLVGHGGR
>FUSION-ENST00000527752.1:5970-ENST00000361739.1:267|32
GVAILVLVGKEPSWEQGSFV
>FUSION-ENST00000643866.1:225845-ENST00000617523.1:113616|2814
MDHWPLILSPTEHPKGVETSAGATR
>FUSION-ENST00000643866.1:225845-ENST00000617523.1:113616|2556
MGFHDVGQAGLK
>FUSION-ENST00000561326.5:32646-ENST00000370501.4:45849|422
MRLPVTPLWPSVR
>FUSION-ENST00000561326.5:32646-ENST00000370501.4:45849|857
MLKSYLV
>ENST00000490828.5|SNV-245176-C-T|2
MHRKICQI
>FUSION-ENST00000561326.5:32646-ENST00000370501.4:45849|1414
CMALLYKLVGGGTLAITVAIAVVL
>FUSION-ENST00000527752.1:5970-ENST00000361739.1:267|58
ARSGPAAGAEALGQR
>FUSION-ENST00000643866.1:225845-ENST00000617523.1:113616|3730
MSGVTRQRFPNTAVNK
>FUSION-ENST00000643866.1:225845-ENST00000617523.1:113616|3308
EPNLKDIGRIEGQGLR
>FUSION-ENST00000643866.1:225845-ENST00000617523.1:113616|47
MLCGLSCVLVPRWSCNH
>ENST00000392320.7|SNV-85114-C-A|6
NSAMVNK
>FUSION-ENST00000643866.1:225845-ENST00000617523.1:113616|3107
ACPLAML
>FUSION-ENST00000561326.5:32646-ENST00000370501.4:45849|1159
LEQGIGDIVWKK
>FUSION-ENST00000643866.1:225845-ENST00000617523.1:113616|5412
HTYVYCGTTHNSKDLEPSHMSNNDR
>FUSION-ENST00000643866.1:225845-ENST00000617523.1:113616|3558
SRTPINDDTYMSSQGK
>FUSION-ENST00000643866.1:225845-ENST00000617523.1:113616|3116
ARGPGPKGTDL
>FUSION-ENST00000643866.1:225845-ENST00000617523.1:113616|3283
EPLSQTLK
>FUSION-ENST00000643866.1:225845-ENST00000617523.1:113616|2414
MLCSVHTLPTNVHTHTHTYTPQR
>ENST00000240285.10|INDEL-28419-C-CA|1
QATNNNEAKKWNLR
>FUSION-ENST00000561326.5:32646-ENST00000370501.4:45849|1379
MTSLHLATK
>FUSION-ENST00000643866.1:225845-ENST00000617523.1:113616|3524
MMIHICHLRGKHEQAWQQMSK
>FUSION-ENST00000643866.1:225845-ENST00000617523.1:113616|5115
EAPLGAPSSQTSSNRPCDR
>FUSION-ENST00000561326.5:32646-ENST00000370501.4:45849|1109
CHHAQLIFK
>FUSION-ENST00000643866.1:225845-ENST00000617523.1:113616|3827
MKVIPSR
>FUSION-ENST00000643866.1:225845-ENST00000617523.1:113616|2641
NSKVSVNTGAFVLTLRGLWHDWR
>FUSION-ENST00000643866.1:225845-ENST00000617523.1:113616|3441
HLRTFYLLLTIHSGGK
>FUSION-ENST00000643866.1:225845-ENST00000617523.1:113616|624
RKMWLLLK
>FUSION-ENST00000561326.5:32646-ENST00000370501.4:45849|1029
GPEFASVWEVSRTR
>ENST00000367607.8|SNV-65769-C-T|2
LSEMIRPQSAISSFR
>ENST00000377776.7|SNV-94744-A-T|1
VYEEYGPSICRHNPVFGVMS
>FUSION-ENST00000643866.1:225845-ENST00000617523.1:113616|5912
MAVSNGSR
>FUSION-ENST00000527752.1:5970-ENST00000361739.1:267|30
MREGVVELGDQRPWLPF
>FUSION-ENST00000643866.1:225845-ENST00000617523.1:113616|4081
TRPSMVAHACNPSSLEGQGGRIT
>FUSION-ENST00000561326.5:32646-ENST00000370501.4:45849|1090
MDCSCTASSPEKAGWKLTVIFPQV
>FUSION-ENST00000643866.1:225845-ENST00000617523.1:113616|3512
YRNIVLIK
>FUSION-ENST00000643866.1:225845-ENST00000617523.1:113616|5651
PVIPTLWEAEVGVSLEAR
>FUSION-ENST00000561326.5:32646-ENST00000370501.4:45849|1128
MYTMQMNLGR
>FUSION-ENST00000643866.1:225845-ENST00000617523.1:113616|5853
CILVPTANSFENVQK
>FUSION-ENST00000643866.1:225845-ENST00000617523.1:113616|5564
MSFSLCKTQSCLPNSSSK
>FUSION-ENST00000643866.1:225845-ENST00000617523.1:113616|485
ASFHAWAYD
>FUSION-ENST00000643866.1:225845-ENST00000617523.1:113616|4567
STSVRLSYSSMCTHSVPYCYLR
>FUSION-ENST00000643866.1:225845-ENST00000617523.1:113616|617
EDRLASR
>FUSION-ENST00000643866.1:225845-ENST00000617523.1:113616|5447
MRTLGHRK
>FUSION-ENST00000643866.1:225845-ENST00000617523.1:113616|4502
NPWRSFSEVFHS
>ENST00000613741.1|SNV-4286-C-T|4
AAESPRVPETETR
>FUSION-ENST00000372731.8:14420-ENST00000372770.4:28794|1
DPTNLQAQN
>FUSION-ENST00000643866.1:225845-ENST00000617523.1:113616|4559
LQTFKIYI
>ENST00000478295.1|SNV-4569-G-A|8
MQTSSVVQELKKAVAQQPER
>FUSION-ENST00000643866.1:225845-ENST00000617523.1:113616|3055
MALSVALLPTNK
>FUSION-ENST00000643866.1:225845-ENST00000617523.1:113616|5911
AVSNGSR
>FUSION-ENST00000643866.1:225845-ENST00000617523.1:113616|3630
VLVQELCRN
>FUSION-ENST00000643866.1:225845-ENST00000617523.1:113616|3361
MPGCRVGRNR
>FUSION-ENST00000527752.1:5970-ENST00000361739.1:267|19
SPRPPVWLSLMVSSRCSTT
>FUSION-ENST00000561326.5:32646-ENST00000370501.4:45849|232
HLNSFQYNLIR
>FUSION-ENST00000561326.5:32646-ENST00000370501.4:45849|1024
CPSLLWLCRYLDLLTYR
>FUSION-ENST00000643866.1:225845-ENST00000617523.1:113616|498
MANDAVTTGSFQNWR
>ENST00000388901.10|SNV-18310-C-G|1
KLGKLYLER
>FUSION-ENST00000643866.1:225845-ENST00000617523.1:113616|2773
MGYLCHQKNARQILVPQLIILFEK
>FUSION-ENST00000643866.1:225845-ENST00000617523.1:113616|4244
GLCKETHFK
>ENST00000343674.10|SNV-38614-A-G|5
EIVAISCSWCKQAYHSKVSCFMLR
>ENST00000620807.4|SNV-1064-C-T|4
SRSEVDFTRSFSFR
>FUSION-ENST00000643866.1:225845-ENST00000617523.1:113616|3946
PLRLELALSPRR
>FUSION-ENST00000643866.1:225845-ENST00000617523.1:113616|3256
CAGSFLDEV
>FUSION-ENST00000527752.1:5970-ENST00000361739.1:267|33
MGVAILVLVGKEPSWEQGSFV
>FUSION-ENST00000561326.5:32646-ENST00000370501.4:45849|660
FLQRQLILFGTFLYK
>FUSION-ENST00000643866.1:225845-ENST00000617523.1:113616|2627
FAGYGGGGR
>FUSION-ENST00000561326.5:32646-ENST00000370501.4:45849|772
SLLPTPCR
>FUSION-ENST00000643866.1:225845-ENST00000617523.1:113616|747
HSLLPIFLRCLTCSSFK
>FUSION-ENST00000643866.1:225845-ENST00000617523.1:113616|908
MSEEGKK
>ENST00000559070.5|SNV-27441-T-G|6
LPRSSCCLSQKEAAR
>FUSION-ENST00000436008.6:46835-ENST00000440869.6:270212|3
FFEGFCLAGIILTLYALRSNK
>FUSION-ENST00000643866.1:225845-ENST00000617523.1:113616|1671
IALIFKVLDYGLYIMSYMPDPPPK
>FUSION-ENST00000643866.1:225845-ENST00000617523.1:113616|190
VREGDSF
>FUSION-ENST00000643866.1:225845-ENST00000617523.1:113616|5161
FVWPQGIFISKISNYVAKICW
>FUSION-ENST00000643866.1:225845-ENST00000617523.1:113616|4881
MLTSGSEIWQGILIIK
>FUSION-ENST00000643866.1:225845-ENST00000617523.1:113616|2077
SVEWCWFFCFMMNLK
>FUSION-ENST00000643866.1:225845-ENST00000617523.1:113616|2973
MPSSIIFFHRKLPGELETPFVSV
>FUSION-ENST00000561326.5:32646-ENST00000370501.4:45849|137
MISFFWER
>FUSION-ENST00000643866.1:225845-ENST00000617523.1:113616|1757
AGFQLVVLSEFLKIKTKPSL
>FUSION-ENST00000561326.5:32646-ENST00000370501.4:45849|251
FPNCNLMLCLLVNKLK
>FUSION-ENST00000643866.1:225845-ENST00000617523.1:113616|1697
MLLLTGLFSS
>FUSION-ENST00000643866.1:225845-ENST00000617523.1:113616|4614
TEFFCHIKRAMR
>FUSION-ENST00000643866.1:225845-ENST00000617523.1:113616|4309
MKCGPDKK
>FUSION-ENST00000561326.5:32646-ENST00000370501.4:45849|848
SHHAWPHFKIFKISSLLILFCFLSI
>FUSION-ENST00000540797.5:320-ENST00000370501.4:45849|11
AQHIQHGHRAWQGPGPAARR
>FUSION-ENST00000643866.1:225845-ENST00000617523.1:113616|229
FLYSHWMR
>FUSION-ENST00000643866.1:225845-ENST00000617523.1:113616|3251
MYVGLIYHQLKALREK
>FUSION-ENST00000643866.1:225845-ENST00000617523.1:113616|5463
MMSSCPL
>ENST00000478080.5|SNV-141179-G-A|4
TRELQLVTK
>FUSION-ENST00000506930.2:106185-ENST00000470790.1:64155|53
ARSWLTANSASGVQAILMPQPPR
>FUSION-ENST00000643866.1:225845-ENST00000617523.1:113616|5576
LLNDQTSQELSHCYENGTK
>FUSION-ENST00000643866.1:225845-ENST00000617523.1:113616|2489
AWILLHR
>FUSION-ENST00000643866.1:225845-ENST00000617523.1:113616|1119
IEPSFFLIRHE
>FUSION-ENST00000643866.1:225845-ENST00000617523.1:113616|633
AVRGCHLVASTRQ
>FUSION-ENST00000643866.1:225845-ENST00000617523.1:113616|1433
MLYCRSLDVFV
>FUSION-ENST00000561326.5:32646-ENST00000370501.4:45849|1036
MTSFGQL
>FUSION-ENST00000643866.1:225845-ENST00000617523.1:113616|238
LECSAVIS
>FUSION-ENST00000561326.5:32646-ENST00000370501.4:45849|1232
YVFCLKK
>FUSION-ENST00000643866.1:225845-ENST00000617523.1:113616|2776
GYLCHQK
>ENST00000425013.6|SNV-158562-G-T|1
NGDNTFKRIGPPLEKPVEK
>FUSION-ENST00000643866.1:225845-ENST00000617523.1:113616|5705
CLFCRAWWLTPVIPELWEAK
>FUSION-ENST00000643866.1:225845-ENST00000617523.1:113616|327
IQQMHQIK
>FUSION-ENST00000643866.1:225845-ENST00000617523.1:113616|3720
FAGRSFVFMSWTVHG
>ENST00000435504.9|INDEL-134155-A-AA|4
DHSRTWPRGWTR
>FUSION-ENST00000561326.5:32646-ENST00000370501.4:45849|606
MPGLLPSIRTSGWLPK
>FUSION-ENST00000643866.1:225845-ENST00000617523.1:113616|4471
KYLVWMVPQRR
>ENST00000433194.6|SNV-177350-A-C|4
RLPAPQVTSWEQR
>FUSION-ENST00000643866.1:225845-ENST00000617523.1:113616|2938
QSSCLAHPR
>FUSION-ENST00000643866.1:225845-ENST00000617523.1:113616|5085
MIVALTIK
>ENST00000566501.5|SNV-38108-G-T|2
VQLYLEEKGTTEEVCR
>FUSION-ENST00000643866.1:225845-ENST00000617523.1:113616|62
KMKELLSDVGFLYPFL
>FUSION-ENST00000643866.1:225845-ENST00000617523.1:113616|3974
MLHSIFGCLSCSRFYAFAK
>FUSION-ENST00000643866.1:225845-ENST00000617523.1:113616|2623
LVELLASSDPSALASQSAR
>ENST00000674190.1|MNV-372659-GCCCA-G|5
MDHKVTTPDPQRIVGCPVQATAGAR
>FUSION-ENST00000643866.1:225845-ENST00000617523.1:113616|5580
VGAEERAVGTEECHR
>FUSION-ENST00000643866.1:225845-ENST00000617523.1:113616|3046
HESKQKVVLPSWNCK
>FUSION-ENST00000561326.5:32646-ENST00000370501.4:45849|549
SLISSPIT
>FUSION-ENST00000506930.2:106185-ENST00000470790.1:64155|38
MGSDINAQIETNRNTALTLACFQGR
>FUSION-ENST00000643866.1:225845-ENST00000617523.1:113616|5795
VASFELQCLTMSKSKCSCVAVK
>FUSION-ENST00000561326.5:32646-ENST00000370501.4:45849|1101
VSMLPRS
>FUSION-ENST00000561326.5:32646-ENST00000370501.4:45849|364
MLPRLASNSRLK
>FUSION-ENST00000643866.1:225845-ENST00000617523.1:113616|2294
DYFIRFLDSIIVTR
>FUSION-ENST00000643866.1:225845-ENST00000617523.1:113616|1315
MGRTCRFVT
>FUSION-ENST00000561326.5:32646-ENST00000370501.4:45849|22
EKERDHIPS
>FUSION-ENST00000643866.1:225845-ENST00000617523.1:113616|3539
VGSFTFIDFAFS
>FUSION-ENST00000643866.1:225845-ENST00000617523.1:113616|1545
ACDTQPPPRAASNGGKVTIDPNR
>FUSION-ENST00000643866.1:225845-ENST00000617523.1:113616|4751
NYSFFSLWVVLR
>ENST00000598523.3|SNV-9268-G-A|1
YDIRLTTTAACSLDLHKFPMDK
>ENST00000523508.1|SNV-9542-C-T|1
CIGPEGDLHGVPPGECAVCLVK
>FUSION-ENST00000643866.1:225845-ENST00000617523.1:113616|466
MCPVSSIPVK
>ENST00000435504.9|INDEL-134155-A-AA|10
RSCCSRLSWR
>ENST00000651135.1|SNV-63750-A-G|6
TRASAPRWWSSKPPSICLQSAR
>FUSION-ENST00000643866.1:225845-ENST00000617523.1:113616|3488
MTAFACLRFHLCK
>FUSION-ENST00000643866.1:225845-ENST00000617523.1:113616|1464
MSKVPVR
>FUSION-ENST00000643866.1:225845-ENST00000617523.1:113616|2602
VWLVLLGK
>FUSION-ENST00000643866.1:225845-ENST00000617523.1:113616|5872
QLVHHLFLEK
>FUSION-ENST00000643866.1:225845-ENST00000617523.1:113616|692
LFPLRVGGALWPYLHFL
>ENST00000584669.5|SNV-6630-A-C|6
MVMTSVSGHLLAPDFQMQFRK
>FUSION-ENST00000643866.1:225845-ENST00000617523.1:113616|2493
GGEFRLHFR
>FUSION-ENST00000561326.5:32646-ENST00000370501.4:45849|1089
DCSCTASSPEKAGWKLTVIFPQV
>FUSION-ENST00000643866.1:225845-ENST00000617523.1:113616|4042
MLLGTWVYKYLF
>FUSION-ENST00000643866.1:225845-ENST00000617523.1:113616|5785
KTIMLITFCDYFPYAKR
>FUSION-ENST00000643866.1:225845-ENST00000617523.1:113616|2430
QATNAFSPGNMSR
>FUSION-ENST00000643866.1:225845-ENST00000617523.1:113616|5314
VARGLEER
>ENST00000378339.7|INDEL-2013-C-CA|8
KREGICEMDDVLDR
>ENST00000559016.1|SNV-18310-C-G|1
QTESLENYI
>FUSION-ENST00000643866.1:225845-ENST00000617523.1:113616|4733
GSRIASERHLQ
>ENST00000674190.1|MNV-372659-GCCCA-G|1
YGYQCQQPDAWTR
>FUSION-ENST00000643866.1:225845-ENST00000617523.1:113616|2164
VTKPTLHPLDIVK
>FUSION-ENST00000506930.2:106185-ENST00000470790.1:64155|57
MEFRSCCPGWNAMAR
>FUSION-ENST00000622669.4:70118-ENST00000312179.10:355080|38
LLVLLLMCFLGFAKADEALK
>FUSION-ENST00000643866.1:225845-ENST00000617523.1:113616|4669
LVRLVSNS
>FUSION-ENST00000643866.1:225845-ENST00000617523.1:113616|310
MFTVCSQHCTLDK
>FUSION-ENST00000527752.1:5970-ENST00000361739.1:267|138
GARWGAPR
>FUSION-ENST00000643866.1:225845-ENST00000617523.1:113616|6021
MMAGDNLGIR
>FUSION-ENST00000635856.1:4820-ENST00000577561.1:20039|28
SGAFSSPYPGSRTPR
>FUSION-ENST00000561326.5:32646-ENST00000370501.4:45849|1127
YTMQMNLGR
>FUSION-ENST00000643866.1:225845-ENST00000617523.1:113616|83
MFIHLNPR
>FUSION-ENST00000643866.1:225845-ENST00000617523.1:113616|3472
QGVNSLLKRFSCYKPCLVPK
>FUSION-ENST00000561326.5:32646-ENST00000370501.4:45849|20
MAMQKNIMK
>FUSION-ENST00000561326.5:32646-ENST00000370501.4:45849|858
SWLLAFFFSILTS
>FUSION-ENST00000643866.1:225845-ENST00000617523.1:113616|3171
TQVSNLWCSSVAFLLFGPHVFISK
>FUSION-ENST00000643866.1:225845-ENST00000617523.1:113616|269
TIVLSTSR
>FUSION-ENST00000469971.5:27523-ENST00000409599.5:51104|2
SHLKQNPNHEL
>FUSION-ENST00000643866.1:225845-ENST00000617523.1:113616|2261
VGYYTTEFFQVPDSCLLKK
>FUSION-ENST00000643866.1:225845-ENST00000617523.1:113616|3504
SSLLWKCRIVLQQNDCICLPSFPPL
>FUSION-ENST00000561326.5:32646-ENST00000370501.4:45849|46
MRGADYSGIQIK
>FUSION-ENST00000643866.1:225845-ENST00000617523.1:113616|2276
ASINAHSPTCLCCLWGQCYKILF
>FUSION-ENST00000643866.1:225845-ENST00000617523.1:113616|3699
CSLREQDR
>FUSION-ENST00000643866.1:225845-ENST00000617523.1:113616|4886
FQCMPHFETQRHA
>FUSION-ENST00000561326.5:32646-ENST00000370501.4:45849|1419
MLSIEQQIR
>FUSION-ENST00000643866.1:225845-ENST00000617523.1:113616|1275
GCSEPRSCHCNSR
>FUSION-ENST00000496335.1:12222-ENST00000413834.5:42240|45
GGGTGGGVAAIFETERCRTAFHM
>FUSION-ENST00000643866.1:225845-ENST00000617523.1:113616|866
GINKDRPEK
>FUSION-ENST00000643866.1:225845-ENST00000617523.1:113616|2578
MKEMLGIYHNFFFFFFLR
>FUSION-ENST00000643866.1:225845-ENST00000617523.1:113616|574
TWYLLMNLLTYLR
>FUSION-ENST00000300069.5:25247-ENST00000435412.1:5217|9
GYEGSLIKLTARQEALECPQLHSR
>ENST00000471101.5|SNV-37840-G-C|9
NKHVTTKTMADLISIQVVK
>FUSION-ENST00000643866.1:225845-ENST00000617523.1:113616|1020
MDPFQVSRC
>FUSION-ENST00000635856.1:4820-ENST00000577561.1:20039|12
RSCLVRAEGTSE
>FUSION-ENST00000635856.1:4820-ENST00000577561.1:20039|175
PLSLYFYVTLYFF
>FUSION-ENST00000643866.1:225845-ENST00000617523.1:113616|2900
MVFLELEIFLHIFAKFIHVFR
>FUSION-ENST00000643866.1:225845-ENST00000617523.1:113616|1617
DLCFELLTK
>FUSION-ENST00000561326.5:32646-ENST00000370501.4:45849|105
LTAFLNCGCCGFEISRIWGT
>FUSION-ENST00000561326.5:32646-ENST00000370501.4:45849|1443
WDSQFLCCETLIR
>FUSION-ENST00000643866.1:225845-ENST00000617523.1:113616|4884
PHFETQR
>FUSION-ENST00000643866.1:225845-ENST00000617523.1:113616|3212
TAYPRPWK
>FUSION-ENST00000643866.1:225845-ENST00000617523.1:113616|2376
KVMDDAFRSCLQIAQHR
>FUSION-ENST00000643866.1:225845-ENST00000617523.1:113616|2819
EFCEIQKK
>FUSION-ENST00000643866.1:225845-ENST00000617523.1:113616|5253
MNVKPQSFLFLNTQLGK
>FUSION-ENST00000643866.1:225845-ENST00000617523.1:113616|4277
MHPNYSVRKVQ
>FUSION-ENST00000561326.5:32646-ENST00000370501.4:45849|698
VSWSLCPFLFRSVVEQFARNFVR
>FUSION-ENST00000643866.1:225845-ENST00000617523.1:113616|627
TCSVHDAFCSFPEKR
>ENST00000568515.1|SNV-36118-G-A|1
EEEISLHLQIWGFYMTGKKD
>FUSION-ENST00000561326.5:32646-ENST00000370501.4:45849|716
MRALTWERLGK
>FUSION-ENST00000635856.1:4820-ENST00000577561.1:20039|99
LVTLNFIS
>FUSION-ENST00000527752.1:5970-ENST00000361739.1:267|143
LGSPPPPAGAPARTPAAGGGVR
>FUSION-ENST00000643866.1:225845-ENST00000617523.1:113616|3039
KNCFVNR
>FUSION-ENST00000643866.1:225845-ENST00000617523.1:113616|1486
EAKSQLTPIDR
>ENST00000264156.3|SNV-24945-C-T|4
QRDGFGVTKSSWR
>FUSION-ENST00000561326.5:32646-ENST00000370501.4:45849|1171
LFNCCESADVIIYSNSR
>FUSION-ENST00000643866.1:225845-ENST00000617523.1:113616|1546
ACDTQPPPRAASNGGK
>FUSION-ENST00000643866.1:225845-ENST00000617523.1:113616|1885
MWVICFILQCPLSRSLYFPPSPFK
>FUSION-ENST00000643866.1:225845-ENST00000617523.1:113616|4146
YCSSSST
>FUSION-ENST00000561326.5:32646-ENST00000370501.4:45849|1390
QEIEHLLR
>FUSION-ENST00000639249.1:27523-ENST00000409599.5:51104|3
GEHNSTSYDSAVK
>FUSION-ENST00000561326.5:32646-ENST00000370501.4:45849|642
GIKSCWLR
>FUSION-ENST00000643866.1:225845-ENST00000617523.1:113616|5391
MIDWIKK
>ENST00000328600.3|SNV-5629-A-G|4
KSQSQNLFSVRSSLSHGPK
>FUSION-ENST00000527752.1:5970-ENST00000361739.1:267|85
GCLRLRPCTAR
>FUSION-ENST00000643866.1:225845-ENST00000617523.1:113616|4208
MLHIHYQNYLSLQKDFARK
>FUSION-ENST00000643866.1:225845-ENST00000617523.1:113616|5236
MLFSTLFSPELIQFSY
>FUSION-ENST00000643866.1:225845-ENST00000617523.1:113616|3998
MLLCTHHHHPSLESFHFAKQKLCPH
>FUSION-ENST00000643866.1:225845-ENST00000617523.1:113616|2784
RCRYSGEGR
>FUSION-ENST00000643866.1:225845-ENST00000617523.1:113616|4120
CTNSIVCLLYIVIASLLQEG
>ENST00000528008.1|SNV-582873-C-T|3
LTIVGPASSSPK
>FUSION-ENST00000561326.5:32646-ENST00000370501.4:45849|349
GDHQIVCTVCR
>FUSION-ENST00000561326.5:32646-ENST00000370501.4:45849|1083
FCLYIVFFR
>ENST00000490639.5|SNV-14275-A-C|3
TEYNGTFLVWVMK
>FUSION-ENST00000643866.1:225845-ENST00000617523.1:113616|42
QLKDAFRL
>FUSION-ENST00000643866.1:225845-ENST00000617523.1:113616|588
MPMSGAYTRTLAGPLNSTT
>FUSION-ENST00000643866.1:225845-ENST00000617523.1:113616|2188
MFCTHMRKTHK
>ENST00000433194.6|SNV-177350-A-C|2
LPAPQVTSWEQR
>FUSION-ENST00000643866.1:225845-ENST00000617523.1:113616|2301
FNCLNLNYKIPKR
>FUSION-ENST00000561326.5:32646-ENST00000370501.4:45849|1246
MDVKCVKFR
>FUSION-ENST00000643866.1:225845-ENST00000617523.1:113616|2564
ITGVGHRTRLIFVFFVETSFR
>FUSION-ENST00000643866.1:225845-ENST00000617523.1:113616|555
NQNHIPIP
>FUSION-ENST00000368173.7:456-ENST00000572418.1:13133|3
LSLLVWILTLSDTFSQGATWWR
>FUSION-ENST00000643866.1:225845-ENST00000617523.1:113616|279
KEVPAWPQPPAGRGSLPFEIV
>FUSION-ENST00000561326.5:32646-ENST00000370501.4:45849|230
HLNSFQYNLIRQPFCVNAFTK
>FUSION-ENST00000643866.1:225845-ENST00000617523.1:113616|4209
LHIHYQNYLSLQKDFAR
>ENST00000610318.4|INDEL-379951-T-TG|10
HETVVSLSSRRAVLTTMLEGEMK
>FUSION-ENST00000643866.1:225845-ENST00000617523.1:113616|2749
LHLQGWTQR
>FUSION-ENST00000643866.1:225845-ENST00000617523.1:113616|460
MVFPVVSSLWLCGLVVNQEA
>FUSION-ENST00000561326.5:32646-ENST00000370501.4:45849|1006
MNCYVTSIYHMKINSCFQNSNTHF
>FUSION-ENST00000643866.1:225845-ENST00000617523.1:113616|5814
MLNSKCVWLLVLNFSA
>FUSION-ENST00000643866.1:225845-ENST00000617523.1:113616|4350
IYLQLIFIYGVK
>FUSION-ENST00000643866.1:225845-ENST00000617523.1:113616|5385
WYTHTVDHYSALK
>FUSION-ENST00000561326.5:32646-ENST00000370501.4:45849|854
MEFCSCPQAGVQ
>FUSION-ENST00000643866.1:225845-ENST00000617523.1:113616|2654
MRAALSRLNLLSVSVPR
>ENST00000477474.3|INDEL-150831-G-GA|2
QNAEMQLAIAKDEVAASYLIQAEKN
>ENST00000486512.5|SNV-25712-G-C|1
NFLILYSFIPALVILGILVFKIR
>FUSION-ENST00000643866.1:225845-ENST00000617523.1:113616|1953
GAFLESCLKQEQITQKH
>FUSION-ENST00000643866.1:225845-ENST00000617523.1:113616|219
MGTLFMASLHRGSRFR
>FUSION-ENST00000561326.5:32646-ENST00000370501.4:45849|608
MPGLLPSIR
>FUSION-ENST00000643866.1:225845-ENST00000617523.1:113616|3491
YFPSFIRTVL
>FUSION-ENST00000643866.1:225845-ENST00000617523.1:113616|4796
MIKEDGSSYNQLFSSSNRK
>FUSION-ENST00000561326.5:32646-ENST00000370501.4:45849|930
FSIKICFVFVFSYNSELFHVK
>FUSION-ENST00000613852.4:12358-ENST00000494533.2:41|1
FAVPVPVHVYGHGAEEPAQHPGCQL
>FUSION-ENST00000643866.1:225845-ENST00000617523.1:113616|5858
VLSQHRQSPVLGK
>FUSION-ENST00000643866.1:225845-ENST00000617523.1:113616|3689
MTRSTSSK
>FUSION-ENST00000643866.1:225845-ENST00000617523.1:113616|1351
GASWGTVLGK
>FUSION-ENST00000291906.5:4848-ENST00000372692.8:12258|1
VTRELRAA
>FUSION-ENST00000561326.5:32646-ENST00000370501.4:45849|1219
SSFPNNMLNSVYR
>ENST00000290649.10|MNV-58074-ACCAGGAAGAGGGA-A|17
RRWTSAR
>FUSION-ENST00000643866.1:225845-ENST00000617523.1:113616|2892
MGHLAHQLR
>FUSION-ENST00000643866.1:225845-ENST00000617523.1:113616|2956
TDIGKDVIFKNLSGEW
>FUSION-ENST00000527752.1:5970-ENST00000361739.1:267|155
RVSHEGAGGAGMR
>ENST00000388901.10|SNV-18310-C-G|3
LWFKTNRK
>FUSION-ENST00000561326.5:32646-ENST00000370501.4:45849|1013
AFVFIFYMISFIGKVIFETI
>FUSION-ENST00000475709.5:12358-ENST00000494533.2:41|17
LGRHIVAVLPEIDPVSK
>FUSION-ENST00000643866.1:225845-ENST00000617523.1:113616|990
MCCGYRRVCSK
>FUSION-ENST00000643866.1:225845-ENST00000617523.1:113616|5014
VSYVNSKGFFRF
>FUSION-ENST00000643866.1:225845-ENST00000617523.1:113616|2613
GPSQNYLLS
>FUSION-ENST00000643866.1:225845-ENST00000617523.1:113616|1899
MWSQGQAPWL
>FUSION-ENST00000643866.1:225845-ENST00000617523.1:113616|3550
NSSISTLGTCK
>ENST00000559381.5|SNV-19218-C-G|3
RAACDAPIPLGHLARR
>ENST00000519638.3|SNV-16885-G-A|4
AKANAECYTAMKIAEANK
>FUSION-ENST00000265395.7:33513-ENST00000447620.5:285379|2
EVEKMGAVFMDAPVSGDS
>ENST00000496218.1|SNV-18106-A-G|1
QSSYFPTLRDIFLAVENGNSLPFT
>FUSION-ENST00000527752.1:5970-ENST00000361739.1:267|134
GTAGVAPFFLGAR
>FUSION-ENST00000635853.1:14420-ENST00000372770.4:28794|5
IIKTQPTCR
>FUSION-ENST00000643866.1:225845-ENST00000617523.1:113616|820
WFWAGHWPPLCGLYQAAGSAQALR
>ENST00000493362.1|SNV-10391-C-G|2
YRMHSICCR
>ENST00000457308.6|SNV-32859-A-G|1
LSLHLQGQDSVKDAVPDQQLDFK
>FUSION-ENST00000643866.1:225845-ENST00000617523.1:113616|827
QWSCWQERWSFFKVTS
>FUSION-ENST00000643866.1:225845-ENST00000617523.1:113616|2425
FVIDHIFKK
>FUSION-ENST00000643866.1:225845-ENST00000617523.1:113616|227
RMSPNPPLAVVLGMGTLFMASLHR
>FUSION-ENST00000643866.1:225845-ENST00000617523.1:113616|5979
WVCGFLKLTLCKLG
>FUSION-ENST00000643866.1:225845-ENST00000617523.1:113616|4202
KRISSLR
>FUSION-ENST00000643866.1:225845-ENST00000617523.1:113616|1192
MKLLTRSHK
>FUSION-ENST00000643866.1:225845-ENST00000617523.1:113616|3523
MIHICHLRGKHEQAWQQMSK
>FUSION-ENST00000643866.1:225845-ENST00000617523.1:113616|1011
VLLGGAARPGRDGDAVKGPCSR
>FUSION-ENST00000643866.1:225845-ENST00000617523.1:113616|5736
LHHCTPAWAAECLK
>ENST00000344777.11|SNV-14717-A-G|4
VVRIGFVGMSLSGRTSR
>FUSION-ENST00000561326.5:32646-ENST00000370501.4:45849|3
MDCSSYSTYWSTPSCPSYSPWWSSR
>FUSION-ENST00000527752.1:5970-ENST00000361739.1:267|48
EVTQAGTARKPPRPLYTARGLR
>FUSION-ENST00000643866.1:225845-ENST00000617523.1:113616|98
SQGYPGK
>FUSION-ENST00000643866.1:225845-ENST00000617523.1:113616|321
GGEGLGKSHRLTPFLLD
>FUSION-ENST00000643866.1:225845-ENST00000617523.1:113616|3914
ISSQGLASWRVTRTSGDSCK
>FUSION-ENST00000643866.1:225845-ENST00000617523.1:113616|3124
ECSLYVR
>FUSION-ENST00000643866.1:225845-ENST00000617523.1:113616|4413
NRPNFKLCSLVD
>ENST00000290649.10|MNV-58074-ACCAGGAAGAGGGA-A|8
TSRLVGAASPSLLMR
>FUSION-ENST00000643866.1:225845-ENST00000617523.1:113616|1514
GEGDAGRVAR
>FUSION-ENST00000561326.5:32646-ENST00000370501.4:45849|279
WFTCTCNK
>FUSION-ENST00000561326.5:32646-ENST00000370501.4:45849|920
TLISVLRIFSGTIEFFGFPSGR
>FUSION-ENST00000643866.1:225845-ENST00000617523.1:113616|4865
MMGFPPVLWIEINGLEWRTDDRSLL
>FUSION-ENST00000643866.1:225845-ENST00000617523.1:113616|1803
LQPASDWFA
>FUSION-ENST00000643866.1:225845-ENST00000617523.1:113616|4828
MQCLEHSNDR
>FUSION-ENST00000643866.1:225845-ENST00000617523.1:113616|898
SPCEVPQPR
>FUSION-ENST00000643866.1:225845-ENST00000617523.1:113616|774
WWQSEHR
>FUSION-ENST00000643866.1:225845-ENST00000617523.1:113616|1537
SLFIFLLCTLPH
>FUSION-ENST00000643866.1:225845-ENST00000617523.1:113616|2664
SSHSSQGSHR
>FUSION-ENST00000643866.1:225845-ENST00000617523.1:113616|3111
GFHHVAGLK
>FUSION-ENST00000561326.5:32646-ENST00000370501.4:45849|499
SSDPHLSEFLRR
>FUSION-ENST00000643866.1:225845-ENST00000617523.1:113616|1957
TSALATQDLR
>FUSION-ENST00000643866.1:225845-ENST00000617523.1:113616|5222
SPSMLIPLAK
>FUSION-ENST00000527752.1:5970-ENST00000361739.1:267|142
LGSPPPPAGAPARTPAAGGGVRGAR
>FUSION-ENST00000561326.5:32646-ENST00000370501.4:45849|1495
RARAGAAAAPLFPEAR
>ENST00000529218.5|SNV-903823-G-A|1
VFHGLVAQCGQWLDLPAQPVNAR
>FUSION-ENST00000635856.1:4820-ENST00000577561.1:20039|146
YFDRVVWNALSSEA
>ENST00000435504.9|INDEL-134155-A-AA|14
STEGSSCR
>FUSION-ENST00000643866.1:225845-ENST00000617523.1:113616|1823
MSHFSLSGR
>FUSION-ENST00000643866.1:225845-ENST00000617523.1:113616|1920
MFSLLPSPQASIS
>FUSION-ENST00000643866.1:225845-ENST00000617523.1:113616|5820
GHHQVAK
>ENST00000422113.7|SNV-372914-G-C|3
ERTDYTGNYAPAVIVCQKK
>FUSION-ENST00000561326.5:32646-ENST00000370501.4:45849|1046
MFENSIDCK
>FUSION-ENST00000643866.1:225845-ENST00000617523.1:113616|3800
MTLVLSR
>FUSION-ENST00000643866.1:225845-ENST00000617523.1:113616|5212
MKQGKWGR
>FUSION-ENST00000643866.1:225845-ENST00000617523.1:113616|168
MLGLNKHLFLLLFIK
>FUSION-ENST00000561326.5:32646-ENST00000370501.4:45849|1471
AQLCLGCGAR
>FUSION-ENST00000643866.1:225845-ENST00000617523.1:113616|2710
MHDVLDSAGHS
>FUSION-ENST00000643866.1:225845-ENST00000617523.1:113616|2577
KEMLGIYHNFFFFFFLR
>FUSION-ENST00000527752.1:5970-ENST00000361739.1:267|20
MSPRPPVWLSLMVSSRCSTT
>FUSION-ENST00000643866.1:225845-ENST00000617523.1:113616|4504
QFLCEKSLEIFLR
>ENST00000478080.5|SNV-141179-G-A|1
ELQLVTKVDCETTPIYILR
>FUSION-ENST00000643866.1:225845-ENST00000617523.1:113616|3955
ILYSAFAPNIIFCHFQYHEAFFK
>FUSION-ENST00000643866.1:225845-ENST00000617523.1:113616|3816
MFFFLLLFDK
>FUSION-ENST00000643866.1:225845-ENST00000617523.1:113616|4877
MHIGDKDK
>ENST00000506507.5|SNV-43460-C-T|2
TSTPRSCFFRNQTSTV
>FUSION-ENST00000561326.5:32646-ENST00000370501.4:45849|451
CFCFKNSFSCEHNLKR
>FUSION-ENST00000643866.1:225845-ENST00000617523.1:113616|2484
SGLPSPHQ
>FUSION-ENST00000635856.1:4820-ENST00000577561.1:20039|33
GVLIGCAR
>ENST00000565932.5|SNV-38108-G-T|1
CVPSSSVCSSTWRRR
>ENST00000304457.11|SNV-8336-T-A|2
NQQPVLPAGMQVPKTVVSSWNR
>FUSION-ENST00000561326.5:32646-ENST00000370501.4:45849|1458
RWELGRR
>FUSION-ENST00000643866.1:225845-ENST00000617523.1:113616|1091
AVFNVTETQISK
>ENST00000525523.1|SNV-1844-A-G|2
SIQILKGTK
>FUSION-ENST00000643866.1:225845-ENST00000617523.1:113616|3905
MNSILVLSIKLIK
>FUSION-ENST00000561326.5:32646-ENST00000370501.4:45849|1170
LFNCCESADVIIYSNSRCFLIY
>FUSION-ENST00000643866.1:225845-ENST00000617523.1:113616|3271
ANCMYQLGEATVPR
>FUSION-ENST00000643866.1:225845-ENST00000617523.1:113616|280
KEVPAWPQPPAGR
>FUSION-ENST00000643866.1:225845-ENST00000617523.1:113616|2241
MDGVNYVKLGFRLR
>FUSION-ENST00000643866.1:225845-ENST00000617523.1:113616|1426
MGDADSAVLVNR
>FUSION-ENST00000643866.1:225845-ENST00000617523.1:113616|5022
MIIFSKQFK
>FUSION-ENST00000643866.1:225845-ENST00000617523.1:113616|217
MASLHRGSR
>FUSION-ENST00000643866.1:225845-ENST00000617523.1:113616|4663
IFLSYKESYENNG
>FUSION-ENST00000298510.4:58-ENST00000371953.8:61888|3
LLRASVFGFKA
>FUSION-ENST00000561326.5:32646-ENST00000370501.4:45849|524
MYVCVLITAAK
>FUSION-ENST00000643866.1:225845-ENST00000617523.1:113616|4896
MSGSTLAKYVPEFLSSVLHVA
>FUSION-ENST00000643866.1:225845-ENST00000617523.1:113616|1565
MTVSLVRMI
>FUSION-ENST00000643866.1:225845-ENST00000617523.1:113616|3887
FQEIREVKR
>FUSION-ENST00000643866.1:225845-ENST00000617523.1:113616|4811
MVKPHLY
>FUSION-ENST00000561326.5:32646-ENST00000370501.4:45849|865
MSVYSFAQFYNQR
>FUSION-ENST00000643866.1:225845-ENST00000617523.1:113616|1301
MARPPPSTKNTK
>FUSION-ENST00000643866.1:225845-ENST00000617523.1:113616|4651
EGMQITQIGGMLIFFMKFPR
>FUSION-ENST00000376286.8:68326-ENST00000376387.5:107993|5
EFARCLAIEHPVRTNQIPR
>FUSION-ENST00000643866.1:225845-ENST00000617523.1:113616|3676
LGGKVSQTR
>FUSION-ENST00000643866.1:225845-ENST00000617523.1:113616|2885
MSFKENGGKYFASSHGVL
>ENST00000321556.5|SNV-425-G-C|2
AVFLAFGLGLGLIQEKQAESR
>FUSION-ENST00000643866.1:225845-ENST00000617523.1:113616|4771
MPVKIHFPGLLPR
>FUSION-ENST00000643866.1:225845-ENST00000617523.1:113616|3637
TQTRRFAWYDQEHL
>FUSION-ENST00000643866.1:225845-ENST00000617523.1:113616|778
MLGCPSKWWQSEHR
>FUSION-ENST00000635856.1:4820-ENST00000577561.1:20039|61
MDIREVYHTFYLNNLQLGDNLSNIK
>FUSION-ENST00000561326.5:32646-ENST00000370501.4:45849|231
MHLNSFQYNLIRQPFCVNAFTK
>FUSION-ENST00000643866.1:225845-ENST00000617523.1:113616|973
MKRTFFPVVP
>FUSION-ENST00000561326.5:32646-ENST00000370501.4:45849|1249
MLLLLFSNIL
>ENST00000433855.1|SNV-90246-G-A|2
VNGRGGNNGGVSR
>FUSION-ENST00000643866.1:225845-ENST00000617523.1:113616|5165
FVWPQGIFISK
>FUSION-ENST00000643866.1:225845-ENST00000617523.1:113616|5738
GCNELRLHHCTPAWAAECLK
>FUSION-ENST00000643866.1:225845-ENST00000617523.1:113616|5026
MQENDFILRTEP
>FUSION-ENST00000643866.1:225845-ENST00000617523.1:113616|5970
MAFRPFY
>FUSION-ENST00000643866.1:225845-ENST00000617523.1:113616|1326
LFNECSLHVR
>FUSION-ENST00000643866.1:225845-ENST00000617523.1:113616|2952
MVCNIQVNSKAQF
>FUSION-ENST00000643866.1:225845-ENST00000617523.1:113616|4854
NHPETKVRGR
>FUSION-ENST00000561326.5:32646-ENST00000370501.4:45849|425
EPSCHLEELEAEVR
>FUSION-ENST00000643866.1:225845-ENST00000617523.1:113616|947
VLAPEHSEIRGTQEVK
>FUSION-ENST00000561326.5:32646-ENST00000370501.4:45849|213
IFTDKRIPFENDLIVEFIINS
>FUSION-ENST00000643866.1:225845-ENST00000617523.1:113616|5401
DEWIKKMWYTHTVDHYSALK
>FUSION-ENST00000561326.5:32646-ENST00000370501.4:45849|6
MIDCCYR
>ENST00000336596.7|SNV-323632-C-G|3
YLSDMGYVHRDVAAR
>FUSION-ENST00000561326.5:32646-ENST00000370501.4:45849|654
GKEFFSK
>ENST00000371153.9|SNV-81132-G-C|2
AHAQQGR
>FUSION-ENST00000561326.5:32646-ENST00000370501.4:45849|1093
DCSCTASSPEK
>FUSION-ENST00000643866.1:225845-ENST00000617523.1:113616|2290
FLDSIIVTRKSK
>ENST00000316937.8|SNV-992-G-A|1
APEVRDQGYLRLLQTR
>FUSION-ENST00000643866.1:225845-ENST00000617523.1:113616|2611
RSIVLPEATCLCGW
>FUSION-ENST00000643866.1:225845-ENST00000617523.1:113616|1708
GGDSGSR
>FUSION-ENST00000643866.1:225845-ENST00000617523.1:113616|2328
GLFHSVTELSLGASQDLCSK
>FUSION-ENST00000643866.1:225845-ENST00000617523.1:113616|1201
MHRAYESSSK
>ENST00000554811.5|SNV-8486-C-T|9
KTPSRTSACSSSWPSSR
>FUSION-ENST00000643866.1:225845-ENST00000617523.1:113616|3383
IRINAEML
>FUSION-ENST00000643866.1:225845-ENST00000617523.1:113616|4429
EALGSSQA
>FUSION-ENST00000561326.5:32646-ENST00000370501.4:45849|323
MSISAILCFI
>FUSION-ENST00000643866.1:225845-ENST00000617523.1:113616|4638
FPREDFTCTSLICISILKSS
>FUSION-ENST00000643866.1:225845-ENST00000617523.1:113616|141
NFPNLCVLSRK
>FUSION-ENST00000561326.5:32646-ENST00000370501.4:45849|563
LIVRNKK
>FUSION-ENST00000643866.1:225845-ENST00000617523.1:113616|1531
MPRLACLK
>FUSION-ENST00000561326.5:32646-ENST00000370501.4:45849|1299
MSHHAASGTPHCMLVR
>FUSION-ENST00000643866.1:225845-ENST00000617523.1:113616|1347
KCPSLHIFISIECSLFFIFR
>FUSION-ENST00000643866.1:225845-ENST00000617523.1:113616|4193
GVLPRVQGPEPHALPSHLLK
>FUSION-ENST00000506930.2:106185-ENST00000470790.1:64155|58
SGRKLCFK
>FUSION-ENST00000643866.1:225845-ENST00000617523.1:113616|294
MTVICPQGCIPRQLVNSMK
>FUSION-ENST00000643866.1:225845-ENST00000617523.1:113616|5544
MCMAFPGAGCK
>ENST00000367607.8|SNV-65769-C-T|4
KLSEMIRPQSAISSFR
>FUSION-ENST00000643866.1:225845-ENST00000617523.1:113616|3859
MNGYALEGNSFLDN
>FUSION-ENST00000643866.1:225845-ENST00000617523.1:113616|3070
VSKSCEFIFFPHKTDGMV
>FUSION-ENST00000643866.1:225845-ENST00000617523.1:113616|895
MSPCEVPQPRASPQVFRR
>FUSION-ENST00000643866.1:225845-ENST00000617523.1:113616|3425
MGLAFQKDTG
>ENST00000262146.9|SNV-64301-C-A|1
MKALIENV
>FUSION-ENST00000643866.1:225845-ENST00000617523.1:113616|431
LTSASWDGVKGEKR
>FUSION-ENST00000643866.1:225845-ENST00000617523.1:113616|2015
MITPLYASLGNR
>ENST00000541017.5|SNV-464522-T-A|2
LGMPAWYVAACR
>FUSION-ENST00000643866.1:225845-ENST00000617523.1:113616|607
EFNMLRFNQILFFLSHKASE
>FUSION-ENST00000643866.1:225845-ENST00000617523.1:113616|4348
DFPFSIELLWRLS
>FUSION-ENST00000643866.1:225845-ENST00000617523.1:113616|1467
GADLCVWGRGDGRCR
>FUSION-ENST00000643866.1:225845-ENST00000617523.1:113616|4499
SFSEVFHS
>FUSION-ENST00000643866.1:225845-ENST00000617523.1:113616|4103
LLGFVGSFLVVGNFSK
>FUSION-ENST00000643866.1:225845-ENST00000617523.1:113616|138
EKVLSISCF
>FUSION-ENST00000643866.1:225845-ENST00000617523.1:113616|4438
HSVYSCSQTPVKRENVSITR
>FUSION-ENST00000643866.1:225845-ENST00000617523.1:113616|1268
LGHERDSFSK
>FUSION-ENST00000643866.1:225845-ENST00000617523.1:113616|123
MLDVPSPHRGK
>FUSION-ENST00000643866.1:225845-ENST00000617523.1:113616|4956
LLFLERG
>FUSION-ENST00000643866.1:225845-ENST00000617523.1:113616|5263
SSTYSTRFIILKNEC
>FUSION-ENST00000643866.1:225845-ENST00000617523.1:113616|938
AWSLSSWNLSKHIPK
>FUSION-ENST00000643866.1:225845-ENST00000617523.1:113616|1402
VHYQLFY
>FUSION-ENST00000643866.1:225845-ENST00000617523.1:113616|621
MWLLLKGGFLFCFVLFLNV
>FUSION-ENST00000643866.1:225845-ENST00000617523.1:113616|5985
FYHVFLR
>ENST00000524339.5|SNV-14700-G-A|2
QRDFLPFVCNDCSGIFW
>FUSION-ENST00000643866.1:225845-ENST00000617523.1:113616|4615
MTEFFCHIKRAMR
>FUSION-ENST00000643866.1:225845-ENST00000617523.1:113616|746
HSLLPIFLRCLTCSSFKIR
>FUSION-ENST00000643866.1:225845-ENST00000617523.1:113616|3797
MQKGKCVR
>FUSION-ENST00000643866.1:225845-ENST00000617523.1:113616|2450
MGAGSCLA
>FUSION-ENST00000643866.1:225845-ENST00000617523.1:113616|5017
QFKVSYVNSKGFFR
>FUSION-ENST00000643866.1:225845-ENST00000617523.1:113616|5377
EYYAAIK
>FUSION-ENST00000643866.1:225845-ENST00000617523.1:113616|271
NDYIFSF
>ENST00000344777.11|SNV-14717-A-G|5
VVRIGFVGMSLSGR
>ENST00000258302.8|SNV-36407-T-A|4
AHRILEEFVDVQAPREVNIDFQTR
>FUSION-ENST00000561326.5:32646-ENST00000370501.4:45849|302
ALILNVNMR
>FUSION-ENST00000643866.1:225845-ENST00000617523.1:113616|2810
LQPDLEMFSQMK
>FUSION-ENST00000561326.5:32646-ENST00000370501.4:45849|378
PSESTVCCPGWPR
>ENST00000370910.5|SNV-297033-C-T|1
LGKAITLQC
>ENST00000309922.7|MNV-3936-AT-A|2
YYNGKLVTKISP
>ENST00000495849.5|SNV-85114-C-A|4
VNKEVLTLQEMLNSLDFKR
>ENST00000300027.12|SNV-50027-A-G|2
FVSGLLTALFR
>FUSION-ENST00000643866.1:225845-ENST00000617523.1:113616|4760
TLGQSCNTNK
>FUSION-ENST00000643866.1:225845-ENST00000617523.1:113616|3265
YQLGEATVPR
>FUSION-ENST00000643866.1:225845-ENST00000617523.1:113616|4494
WIRLLDFFPAL
>FUSION-ENST00000643866.1:225845-ENST00000617523.1:113616|745
CLTCSSFK
>FUSION-ENST00000561326.5:32646-ENST00000370501.4:45849|57
VYGPVGSG
>FUSION-ENST00000643866.1:225845-ENST00000617523.1:113616|4124
AKVGGSPEVRSSRPAWLTW
>FUSION-ENST00000561326.5:32646-ENST00000370501.4:45849|372
MHNSHNIKLTILK
>FUSION-ENST00000643866.1:225845-ENST00000617523.1:113616|4810
GWSLRKFSPFAAR
>ENST00000433360.6|SNV-291173-G-C|6
FVIGREKPR
>FUSION-ENST00000643866.1:225845-ENST00000617523.1:113616|5232
MILKMNPLGPRCS
>FUSION-ENST00000643866.1:225845-ENST00000617523.1:113616|3959
SPSALFK
>FUSION-ENST00000643866.1:225845-ENST00000617523.1:113616|1892
SLSTQGLSFLICRMRIK
>FUSION-ENST00000643866.1:225845-ENST00000617523.1:113616|2096
MEAADIESKY
>ENST00000618050.4|MNV-28112-CCGGTACAACAGTGATC-C|7
NITLASGSMGSISAALR
>FUSION-ENST00000643866.1:225845-ENST00000617523.1:113616|3853
DMHLRETVSWIIKL
>FUSION-ENST00000643866.1:225845-ENST00000617523.1:113616|4165
MPFPLTFSK
>FUSION-ENST00000561326.5:32646-ENST00000370501.4:45849|104
MNRGLRYMQK
>FUSION-ENST00000643866.1:225845-ENST00000617523.1:113616|2124
QFAGIIFINCVK
>FUSION-ENST00000643866.1:225845-ENST00000617523.1:113616|4338
LDCLIILVGR
>ENST00000328600.3|SNV-5629-A-G|5
KSQSQNLFSVR
>ENST00000379951.6|SNV-98248-A-G|1
LHMQLYPGWSARDNYGKK
>FUSION-ENST00000643866.1:225845-ENST00000617523.1:113616|1199
MHRAYESSSKFTASFK
>FUSION-ENST00000643866.1:225845-ENST00000617523.1:113616|766
GRSTFRLP
>FUSION-ENST00000643866.1:225845-ENST00000617523.1:113616|3656
MYRDLTLSTATKLYFHVR
>FUSION-ENST00000643866.1:225845-ENST00000617523.1:113616|2683
CGWFCWGKEQGSRDLGR
>FUSION-ENST00000643866.1:225845-ENST00000617523.1:113616|3944
LELALSPR
>FUSION-ENST00000643866.1:225845-ENST00000617523.1:113616|945
GTQEVKVG
>FUSION-ENST00000561326.5:32646-ENST00000370501.4:45849|1301
MALFCLFVTLCSAL
>ENST00000471101.5|SNV-37840-G-C|5
TMADLISIQVVKLI
>FUSION-ENST00000643866.1:225845-ENST00000617523.1:113616|792
QMTWWLQRVPHRR
>FUSION-ENST00000643866.1:225845-ENST00000617523.1:113616|622
KMWLLLKGGFLFCFVLFLNV
>FUSION-ENST00000643866.1:225845-ENST00000617523.1:113616|3408
EKASSHPLSCYILQGK
>ENST00000510882.4|MNV-197-AAGG-A|3
ECKKFGKPNK
>FUSION-ENST00000448096.1:89-ENST00000618959.1:533267|9
SFLAHGWPTLSGR
>FUSION-ENST00000221200.9:278-ENST00000658612.1:12603|10
KTFSFRK
>FUSION-ENST00000643866.1:225845-ENST00000617523.1:113616|3253
MYVGLIYHQLKALR
>ENST00000509884.1|SNV-37746-A-G|1
VSQETSGFPSQGQNNPIMP
>FUSION-ENST00000643866.1:225845-ENST00000617523.1:113616|3665
MEKSCENINYLMMLIKTNLI
>FUSION-ENST00000561326.5:32646-ENST00000370501.4:45849|482
MHYKWLTCQCHVLK
>FUSION-ENST00000643866.1:225845-ENST00000617523.1:113616|3175
MQTVDGRAK
>FUSION-ENST00000561326.5:32646-ENST00000370501.4:45849|2
DCSSYSTYWSTPSCPSYSPWWSSR
>FUSION-ENST00000643866.1:225845-ENST00000617523.1:113616|3817
RVPMIERDSFIF
>FUSION-ENST00000643866.1:225845-ENST00000617523.1:113616|4062
GIEYILRTLRVSLMLMFFPVDEK
>FUSION-ENST00000643866.1:225845-ENST00000617523.1:113616|4767
IHFPGLLPR
>FUSION-ENST00000561326.5:32646-ENST00000370501.4:45849|1067
RIVQCRY
>FUSION-ENST00000643866.1:225845-ENST00000617523.1:113616|362
MIQNVSFLAGPVSTHGLMTK
>ENST00000565988.1|MNV-1940-TGAGGAGAGCCCAT-T|7
LKGNQEGIFR
>ENST00000298832.14|SNV-111477-C-T|5
RNPFQKPQRCCPLSASDAEMK
>ENST00000537691.5|SNV-3239-A-G|3
VTEPLLLK
>FUSION-ENST00000635856.1:4820-ENST00000577561.1:20039|114
MQGLWLTSLIRLCFLILK
>FUSION-ENST00000643866.1:225845-ENST00000617523.1:113616|3858
NGYALEGNSFLDN
>FUSION-ENST00000643866.1:225845-ENST00000617523.1:113616|3711
MKITSDVGFLK
>FUSION-ENST00000643866.1:225845-ENST00000617523.1:113616|261
MILRGLS
>FUSION-ENST00000643866.1:225845-ENST00000617523.1:113616|2358
AAIQSREK
>FUSION-ENST00000561326.5:32646-ENST00000370501.4:45849|207
RNHTESHR
>ENST00000520515.5|MNV-51550-AATTTGTCACCTCACTTGCA-A|2
VGRISFPRAPFLLG
>FUSION-ENST00000643866.1:225845-ENST00000617523.1:113616|3077
LMISGRAKVSK
>FUSION-ENST00000643866.1:225845-ENST00000617523.1:113616|1907
MISILFLLKYQFGKDGK
>FUSION-ENST00000643866.1:225845-ENST00000617523.1:113616|4328
ELKECLYRPHAACTQV
>FUSION-ENST00000643866.1:225845-ENST00000617523.1:113616|5849
CILVPTANSFENVQKRR
>ENST00000557535.5|SNV-14717-A-G|5
FRGNESLWK
>FUSION-ENST00000643866.1:225845-ENST00000617523.1:113616|3285
MDKEPLSQTLKER
>FUSION-ENST00000643866.1:225845-ENST00000617523.1:113616|371
MLSPLGAFR
>FUSION-ENST00000635856.1:4820-ENST00000577561.1:20039|73
MLKSVILYHDF
>FUSION-ENST00000643866.1:225845-ENST00000617523.1:113616|4411
PLEAEMESSEIYLALR
>FUSION-ENST00000643866.1:225845-ENST00000617523.1:113616|3857
MAFGGSF
>ENST00000474846.5|SNV-60174-A-G|2
SATKADRFK
>FUSION-ENST00000643866.1:225845-ENST00000617523.1:113616|3786
NATGRHTTKSMFHK
>FUSION-ENST00000561326.5:32646-ENST00000370501.4:45849|1097
MLEKCSTILGI
>FUSION-ENST00000643866.1:225845-ENST00000617523.1:113616|993
MSLFIHLFSKTFLNTYCVPGTGWQ
>FUSION-ENST00000643866.1:225845-ENST00000617523.1:113616|3549
MNSSISTLGTCKK
>FUSION-ENST00000643866.1:225845-ENST00000617523.1:113616|625
TCSVHDAFCSFPEKRK
>FUSION-ENST00000643866.1:225845-ENST00000617523.1:113616|2279
MASINAHSPTCLCCLWGQCYK
>FUSION-ENST00000643866.1:225845-ENST00000617523.1:113616|5789
NKGKNTR
>FUSION-ENST00000643866.1:225845-ENST00000617523.1:113616|2650
MQSVVGFAGEK
>FUSION-ENST00000643866.1:225845-ENST00000617523.1:113616|1136
MNVFPTAGHLCAGSPGHSS
>FUSION-ENST00000643866.1:225845-ENST00000617523.1:113616|1659
MIFIIQKMFGVLVVQW
>ENST00000566813.5|SNV-29431-C-A|7
MNYLKLWITAK
>FUSION-ENST00000643866.1:225845-ENST00000617523.1:113616|1913
QMISILFLLKYQFGK
>FUSION-ENST00000643866.1:225845-ENST00000617523.1:113616|873
FDMLYGR
>FUSION-ENST00000527752.1:5970-ENST00000361739.1:267|71
SGAHLTSCVLTRASGEGWNGAVCRR
>FUSION-ENST00000643866.1:225845-ENST00000617523.1:113616|3619
WEHDWSVELESRNQGCYFYV
>FUSION-ENST00000643866.1:225845-ENST00000617523.1:113616|2014
ITPLYASLGNR
>FUSION-ENST00000643866.1:225845-ENST00000617523.1:113616|2743
VHVGTGCECNCQR
>FUSION-ENST00000643866.1:225845-ENST00000617523.1:113616|4029
VSKKNHK
>FUSION-ENST00000561326.5:32646-ENST00000370501.4:45849|246
MLCLLVNKLKELSFVVVYDLHGNDM
>FUSION-ENST00000561326.5:32646-ENST00000370501.4:45849|1451
RSGSFIRQGW
>FUSION-ENST00000643866.1:225845-ENST00000617523.1:113616|2971
KRFFINTFVLICK
>FUSION-ENST00000524537.1:12358-ENST00000494533.2:41|3
QAMFHYFQVLLLLPVNMRTWGRAVK
>FUSION-ENST00000643866.1:225845-ENST00000617523.1:113616|5594
SETQQGSH
>FUSION-ENST00000643866.1:225845-ENST00000617523.1:113616|4171
MTWQAGEAHLRR
>FUSION-ENST00000643866.1:225845-ENST00000617523.1:113616|2107
YSVFQPTTHGRPARRPDSPHKTMD
>FUSION-ENST00000643866.1:225845-ENST00000617523.1:113616|5910
MAVSNGSRT
>FUSION-ENST00000643866.1:225845-ENST00000617523.1:113616|1179
VCTELMNHLLNSQLVLK
>FUSION-ENST00000643866.1:225845-ENST00000617523.1:113616|3499
HGNRCPSYSVACCSFLDQLLK
>ENST00000433922.6|SNV-58539-G-T|2
KFVEWLQNAEE
>FUSION-ENST00000643866.1:225845-ENST00000617523.1:113616|345
GLPRNMDGQRYPSFSGK
>FUSION-ENST00000643866.1:225845-ENST00000617523.1:113616|2699
LCWDFYFP
>FUSION-ENST00000643866.1:225845-ENST00000617523.1:113616|2528
TVLLLLPSRSSFVSTK
>ENST00000517359.1|SNV-23275-A-T|1
HDWSLEVRFHIFKNVFHFGR
>FUSION-ENST00000643866.1:225845-ENST00000617523.1:113616|4864
MGFPPVLWIEINGLEWRTDDRSLL
>FUSION-ENST00000635856.1:4820-ENST00000577561.1:20039|77
MSASLGK
>FUSION-ENST00000643866.1:225845-ENST00000617523.1:113616|2206
SSKLLNCHLFLPVSLRLTPFPNFR
>FUSION-ENST00000643866.1:225845-ENST00000617523.1:113616|2781
YSGEGRR
>FUSION-ENST00000643866.1:225845-ENST00000617523.1:113616|186
GTFMSHLLRHPAK
>FUSION-ENST00000643866.1:225845-ENST00000617523.1:113616|1774
MEAPSWKHIHSLK
>FUSION-ENST00000643866.1:225845-ENST00000617523.1:113616|606
MLRFNQILFFLSHK
>FUSION-ENST00000561326.5:32646-ENST00000370501.4:45849|526
HILDVSLWVANIFR
>FUSION-ENST00000561326.5:32646-ENST00000370501.4:45849|599
LYIGHPFDPKYLLLPFMR
>ENST00000264187.7|SNV-39202-G-C|1
YALSNSIRPVR
>FUSION-ENST00000643866.1:225845-ENST00000617523.1:113616|1095
MTPANVLWV
>FUSION-ENST00000643866.1:225845-ENST00000617523.1:113616|5842
KRLLMIQGDK
>FUSION-ENST00000643866.1:225845-ENST00000617523.1:113616|374
KLSVFTTE
>FUSION-ENST00000643866.1:225845-ENST00000617523.1:113616|2211
KGFGITVRSSK
>FUSION-ENST00000643866.1:225845-ENST00000617523.1:113616|1083
SSLMPSSKFKPHNLHTLSGPR
>FUSION-ENST00000643866.1:225845-ENST00000617523.1:113616|2797
MMSWIQRVTADCHQEV
>ENST00000368599.4|SNV-278-T-C|3
SRRLFTGCCVNPR
>FUSION-ENST00000643866.1:225845-ENST00000617523.1:113616|3243
MAWLECKAGGVQIGCGNLLA
>FUSION-ENST00000643866.1:225845-ENST00000617523.1:113616|2281
VITTTLCVPELS
>ENST00000530199.5|SNV-3066-C-T|1
TNCYIWAPTRRWT
>FUSION-ENST00000643866.1:225845-ENST00000617523.1:113616|843
MTICPRDR
>FUSION-ENST00000643866.1:225845-ENST00000617523.1:113616|1293
MAHACNPRYLGGWGRR
>FUSION-ENST00000561326.5:32646-ENST00000370501.4:45849|910
FLISEFK
>FUSION-ENST00000643866.1:225845-ENST00000617523.1:113616|773
WWQSEHRR
>FUSION-ENST00000643866.1:225845-ENST00000617523.1:113616|2642
MNSKVSVNTGAFVLTLRGLWHDWR
>FUSION-ENST00000561326.5:32646-ENST00000370501.4:45849|1476
RQGGKSAALR
>ENST00000489417.5|SNV-437418-C-A|4
MSPCSLQIQR
>FUSION-ENST00000643866.1:225845-ENST00000617523.1:113616|140
NFPNLCVLSRKEK
>FUSION-ENST00000643866.1:225845-ENST00000617523.1:113616|5179
RNFIFIALYFSSIFQRNIK
>FUSION-ENST00000643866.1:225845-ENST00000617523.1:113616|3014
FDPKIYIK
>ENST00000471101.5|SNV-37840-G-C|7
HVTTKTMADLISIQVVKLI
>FUSION-ENST00000643866.1:225845-ENST00000617523.1:113616|4337
LDCLIILVGRNVIHILNK
>FUSION-ENST00000643866.1:225845-ENST00000617523.1:113616|3608
CLIASRK
>FUSION-ENST00000643866.1:225845-ENST00000617523.1:113616|4001
LLCTHHHHPSLESFHFAK
>FUSION-ENST00000643866.1:225845-ENST00000617523.1:113616|5491
KIFVENTIR
>FUSION-ENST00000643866.1:225845-ENST00000617523.1:113616|4706
SHLAQPNEGYFMSESER
>FUSION-ENST00000643866.1:225845-ENST00000617523.1:113616|2717
MVVVYVCLCLDRRAVGSCGK
>FUSION-ENST00000643866.1:225845-ENST00000617523.1:113616|3610
MCLIASR
>FUSION-ENST00000643866.1:225845-ENST00000617523.1:113616|5703
AWWLTPVIPELWEAKAGGSLEVR
>FUSION-ENST00000643866.1:225845-ENST00000617523.1:113616|2214
VCAAFGVSATKSFFKK
>FUSION-ENST00000643866.1:225845-ENST00000617523.1:113616|5283
SFLFTVSYFLV
>ENST00000584265.1|SNV-37099-C-A|2
MYECEREALNLRWHCR
>ENST00000533206.1|SNV-16898-A-C|6
ARAFFPTSCTAFWNWGR
>ENST00000553626.5|SNV-53023-G-C|1
YLIFKRLGIQNQMN
>FUSION-ENST00000485527.5:1504-ENST00000604271.2:32464|1
SLTFIEAVLFSKC
>FUSION-ENST00000643866.1:225845-ENST00000617523.1:113616|4093
GSQKKTTK
>FUSION-ENST00000561326.5:32646-ENST00000370501.4:45849|720
ILTFKVVITVTSILK
>FUSION-ENST00000643866.1:225845-ENST00000617523.1:113616|2420
MLKVHFNTIISTRF
>FUSION-ENST00000643866.1:225845-ENST00000617523.1:113616|4398
MDGPPEK
>FUSION-ENST00000635856.1:4820-ENST00000577561.1:20039|116
MQGLWLTSLIR
>FUSION-ENST00000643866.1:225845-ENST00000617523.1:113616|1069
ISVYFWINTRTHDR
>ENST00000436985.6|SNV-71564-G-C|3
LEKHNAK
>FUSION-ENST00000643866.1:225845-ENST00000617523.1:113616|2800
LECMMSWIQR
>FUSION-ENST00000643866.1:225845-ENST00000617523.1:113616|3352
MLYSTGKEFLSCR
>FUSION-ENST00000561326.5:32646-ENST00000370501.4:45849|991
SGIIASLGVFHQNRSE
>FUSION-ENST00000643866.1:225845-ENST00000617523.1:113616|3052
ALSVALLPTNKF
>FUSION-ENST00000635856.1:4820-ENST00000577561.1:20039|127
YIWQIIKDSALK
>ENST00000519638.3|SNV-16885-G-A|5
AKANAECYTAMK
>FUSION-ENST00000561326.5:32646-ENST00000370501.4:45849|1330
EGTVCWVI
>FUSION-ENST00000643866.1:225845-ENST00000617523.1:113616|3531
AFFFFFFSKFVTNLQRAFLET
>ENST00000563835.1|SNV-109459-G-A|2
MGAHSKGQCPEPPIVVHCS
>ENST00000471101.5|SNV-37840-G-C|2
MADLISIQVVKLI
>FUSION-ENST00000643866.1:225845-ENST00000617523.1:113616|1844
ELGSKWQSAAVFQVK
>ENST00000447721.6|SNV-23162-C-T|1
LIFLVAPLLHSRPKSPRTFSSSC
>FUSION-ENST00000561326.5:32646-ENST00000370501.4:45849|404
IITYSSFYTK
>ENST00000558014.5|SNV-577272-G-A|1
NNEMVFVCGTNAFNPMCRYYR
>FUSION-ENST00000561326.5:32646-ENST00000370501.4:45849|803
EEHTKKLTF
>FUSION-ENST00000643866.1:225845-ENST00000617523.1:113616|5024
MLYDHEAEHTPPLNS
>FUSION-ENST00000643866.1:225845-ENST00000617523.1:113616|537
MSLLIWHISR
>FUSION-ENST00000643866.1:225845-ENST00000617523.1:113616|1112
APVQMKPPPGSLC
>FUSION-ENST00000643866.1:225845-ENST00000617523.1:113616|3729
SGVTRQRFPNTAVNK
>FUSION-ENST00000643866.1:225845-ENST00000617523.1:113616|893
EYSLFVR
>FUSION-ENST00000643866.1:225845-ENST00000617523.1:113616|5684
WPFVCFLKNVYSAGRGGSR
>FUSION-ENST00000643866.1:225845-ENST00000617523.1:113616|4078
MVAHACNPSSLEGQGGRIT
>FUSION-ENST00000643866.1:225845-ENST00000617523.1:113616|611
EREGGHIREFNMLR
>ENST00000618427.4|SNV-115520-A-T|5
AKLSLLEVLISK
>ENST00000647510.1|SNV-41645-G-A|3
MGPGERGRPGLGAQPHLQCPR
>ENST00000332149.10|SNV-36713-G-T|1
VLTQASNPFVCTQPKSPSGTVCTSK
>FUSION-ENST00000643866.1:225845-ENST00000617523.1:113616|3231
LVGHGGRR
>FUSION-ENST00000643866.1:225845-ENST00000617523.1:113616|5310
EMRSCCSMSVYFQLYK
>FUSION-ENST00000643866.1:225845-ENST00000617523.1:113616|2967
LPGELETPFVSV
>FUSION-ENST00000561326.5:32646-ENST00000370501.4:45849|1058
MDLLTQVVGNSMELHQILLY
>FUSION-ENST00000643866.1:225845-ENST00000617523.1:113616|1861
EPGSHHCTPAWATRVRPRLK
>ENST00000397146.7|SNV-87213-G-A|2
EEDAGSQLIGFYDEIR
>FUSION-ENST00000643866.1:225845-ENST00000617523.1:113616|983
AINKATVPTTK
>FUSION-ENST00000643866.1:225845-ENST00000617523.1:113616|3106
GLSPLIHHHTSAPAK
>FUSION-ENST00000643866.1:225845-ENST00000617523.1:113616|5082
IVALTIKGTIQLGLGFWTQTS
>FUSION-ENST00000527752.1:5970-ENST00000361739.1:267|90
MPAPGRGGCWRGEG
>ENST00000557041.1|SNV-2972-T-G|2
MQPGHLSACWLCCVWAGLFIGPV
>FUSION-ENST00000561326.5:32646-ENST00000370501.4:45849|767
RPPALLDNHVK
>FUSION-ENST00000561326.5:32646-ENST00000370501.4:45849|147
MNYCCFSWFSIINIYDKNR
>FUSION-ENST00000561326.5:32646-ENST00000370501.4:45849|833
PAAHSYPPPVDNQFH
>FUSION-ENST00000643866.1:225845-ENST00000617523.1:113616|4599
LYHCTPAWVTE
>FUSION-ENST00000643866.1:225845-ENST00000617523.1:113616|3839
MPFSFSVSLLTLK
>FUSION-ENST00000643866.1:225845-ENST00000617523.1:113616|5101
TDSKAQAVMFPSCVFSLLFSPV
>ENST00000371153.9|SNV-81132-G-C|1
AHAQQGRSLGL
>ENST00000454584.6|SNV-186451-T-A|5
SPTLKDMKPDNYLVVSASYK
>FUSION-ENST00000643866.1:225845-ENST00000617523.1:113616|2068
ITVQEVTFHTK
>FUSION-ENST00000643866.1:225845-ENST00000617523.1:113616|5734
LHHCTPAWAAECLKKK
>FUSION-ENST00000643866.1:225845-ENST00000617523.1:113616|5262
FIILKNEC
>FUSION-ENST00000483063.2:1504-ENST00000604271.2:32464|2
RDLDNAIEAVDEFAFLEVIDIY
>ENST00000255499.3|SNV-33513-G-C|1
GGGCTFADNIHLAYER
>ENST00000651943.2|SNV-86717-A-C|1
INCMVDLLEK
>ENST00000566813.5|SNV-29431-C-A|1
ARESCTGM
>FUSION-ENST00000643866.1:225845-ENST00000617523.1:113616|1878
KASFLTHFAQLSR
>FUSION-ENST00000496335.1:12222-ENST00000413834.5:42240|72
NPVIPTSHSTLLHKPQAGK
>FUSION-ENST00000643866.1:225845-ENST00000617523.1:113616|1647
ELQDAQTTVK
>FUSION-ENST00000643866.1:225845-ENST00000617523.1:113616|3898
RYTCSQPC
>FUSION-ENST00000643866.1:225845-ENST00000617523.1:113616|1122
MIEPSFFLIR
>FUSION-ENST00000643866.1:225845-ENST00000617523.1:113616|914
PYVPPCGYSQGNSLK
>FUSION-ENST00000643866.1:225845-ENST00000617523.1:113616|2919
MDGHRSSTCQTVNPEQVMSIYFAFK
>FUSION-ENST00000561326.5:32646-ENST00000370501.4:45849|1153
MQLAFGYF
>FUSION-ENST00000643866.1:225845-ENST00000617523.1:113616|956
MEMLLKVLAPEHSEIR
>FUSION-ENST00000643866.1:225845-ENST00000617523.1:113616|5519
AAMKFSEILSRPFPHCLGYQHLSFF
>FUSION-ENST00000643866.1:225845-ENST00000617523.1:113616|960
AAHFKGPGVGK
>FUSION-ENST00000643866.1:225845-ENST00000617523.1:113616|2727
SGRSPEVR
>FUSION-ENST00000643866.1:225845-ENST00000617523.1:113616|5381
KGHLLHATM
>FUSION-ENST00000643866.1:225845-ENST00000617523.1:113616|5470
GKCAPMIESPPTRHHL
>FUSION-ENST00000643866.1:225845-ENST00000617523.1:113616|3631
VLVQELCR
>FUSION-ENST00000561326.5:32646-ENST00000370501.4:45849|750
CHTDIFYACPDMGKVGKVG
>FUSION-ENST00000643866.1:225845-ENST00000617523.1:113616|3451
IPEKWVTS
>FUSION-ENST00000496335.1:12222-ENST00000413834.5:42240|83
GETNCSGTLSPAPEIQ
>FUSION-ENST00000643866.1:225845-ENST00000617523.1:113616|220
GTLFMASLHRGSR
>FUSION-ENST00000643866.1:225845-ENST00000617523.1:113616|1523
MCTSERPGGLQ
>FUSION-ENST00000643866.1:225845-ENST00000617523.1:113616|5356
MAHVYICN
>FUSION-ENST00000643866.1:225845-ENST00000617523.1:113616|4553
LQPGYTEPP
>FUSION-ENST00000643866.1:225845-ENST00000617523.1:113616|1245
VGFIRLQR
>FUSION-ENST00000561326.5:32646-ENST00000370501.4:45849|86
MLARQVSNS
>FUSION-ENST00000643866.1:225845-ENST00000617523.1:113616|1645
ELQDAQTTVKGF
>FUSION-ENST00000485527.5:1504-ENST00000604271.2:32464|5
NLLFWKSLTFIEAVLFSK
>ENST00000310806.9|SNV-36394-A-C|3
GDADQKQTLKITAK
>FUSION-ENST00000643866.1:225845-ENST00000617523.1:113616|1040
GVGGASGKVR
>ENST00000523508.1|SNV-9542-C-T|2
MCIGPEGDLHGVPPGECAVCLVK
>FUSION-ENST00000643866.1:225845-ENST00000617523.1:113616|142
NFPNLCVLSR
>FUSION-ENST00000643866.1:225845-ENST00000617523.1:113616|672
FRQQPLPR
>FUSION-ENST00000561326.5:32646-ENST00000370501.4:45849|844
VPKVKTTQK
>ENST00000367339.7|SNV-3142-C-A|4
VLSMGHLEEQLYATDAWGKKLEMLR
>FUSION-ENST00000643866.1:225845-ENST00000617523.1:113616|5234
MILKMNPLGPR
>ENST00000378339.7|INDEL-2013-C-CA|4
EGICEMDDVLDRLCLLHHGR
>FUSION-ENST00000643866.1:225845-ENST00000617523.1:113616|2163
VTKPTLHPLDIVKSQK
>ENST00000342315.8|SNV-17070-G-C|3
HSHQQCQK
>ENST00000490828.5|SNV-245176-C-T|1
HRKICQI
>FUSION-ENST00000635856.1:4820-ENST00000577561.1:20039|97
YIIMTSLPFK
>FUSION-ENST00000643866.1:225845-ENST00000617523.1:113616|3365
MSCLLPRVAI
>FUSION-ENST00000643866.1:225845-ENST00000617523.1:113616|3005
ATDHPPAKQLTLNK
>FUSION-ENST00000643866.1:225845-ENST00000617523.1:113616|1797
SLLYNGRFSVGGFIR
>FUSION-ENST00000643866.1:225845-ENST00000617523.1:113616|4698
VVEFYEK
>FUSION-ENST00000643866.1:225845-ENST00000617523.1:113616|1929
QAGHSGSCL
>FUSION-ENST00000639249.1:27523-ENST00000409599.5:51104|1
KPFEAESKP
>ENST00000389793.7|SNV-73791-T-C|1
VVSAGWTEEPVALTQRMLFR
>FUSION-ENST00000635856.1:4820-ENST00000577561.1:20039|90
TSLPFKMCSCR
>ENST00000425013.6|SNV-158562-G-T|2
NGDNTFKR
>FUSION-ENST00000622669.4:70118-ENST00000312179.10:355080|39
LLVLLLMCFLGFAK
>FUSION-ENST00000561326.5:32646-ENST00000370501.4:45849|542
LENHWFR
>ENST00000461096.6|SNV-11352-A-T|1
VHVEDIVFLIRKDPR
>ENST00000372348.7|SNV-141830-T-G|3
GEKLRVLGYNHNGEWGEAQTK
>FUSION-ENST00000635856.1:4820-ENST00000577561.1:20039|169
MNAFFDVFFMHFHIINFK
>FUSION-ENST00000494374.5:23150-ENST00000482941.1:36685|16
FWMAPSLIPV
>FUSION-ENST00000561326.5:32646-ENST00000370501.4:45849|283
CSCTLSGEKEITK
>FUSION-ENST00000561326.5:32646-ENST00000370501.4:45849|1264
MLFSEVGGLGIPYFCG
>FUSION-ENST00000643866.1:225845-ENST00000617523.1:113616|2208
GFGITVRSSKLLNCHLFLPVSLR
>FUSION-ENST00000635856.1:4820-ENST00000577561.1:20039|78
YTLNHIPDGCPKIFKTL
>FUSION-ENST00000643866.1:225845-ENST00000617523.1:113616|3579
LELLCPGNSYFISKWC
>FUSION-ENST00000460947.1:6619-ENST00000586464.5:17437|10
RSSLTSCMRGTIAHQQR
>FUSION-ENST00000643866.1:225845-ENST00000617523.1:113616|246
GSAPRSLHPGSCCGVNPIFPGGV
>FUSION-ENST00000643866.1:225845-ENST00000617523.1:113616|557
GILVFQVNSTR
>FUSION-ENST00000643866.1:225845-ENST00000617523.1:113616|4101
LLGFVGSFLVVGNFSKLAIMR
>ENST00000530611.1|SNV-1671-G-A|6
EKGPTPK
>FUSION-ENST00000561326.5:32646-ENST00000370501.4:45849|917
MILIGSK
>FUSION-ENST00000643866.1:225845-ENST00000617523.1:113616|1043
WRGVGGASGKVR
>FUSION-ENST00000643866.1:225845-ENST00000617523.1:113616|4314
MSDLELIIMKCGPDK
>FUSION-ENST00000643866.1:225845-ENST00000617523.1:113616|2116
MQLGNYRDSDNDYSSNESPPPAK
>FUSION-ENST00000643866.1:225845-ENST00000617523.1:113616|5061
SHCARPLIFFSSSPFFLELTER
>FUSION-ENST00000643866.1:225845-ENST00000617523.1:113616|5552
MTSKIQSLI
>FUSION-ENST00000643866.1:225845-ENST00000617523.1:113616|2806
MFSQMKLECMMSWIQRVTADCHQEV
>FUSION-ENST00000635856.1:4820-ENST00000577561.1:20039|129
TSRYIWQIIKDSALK
>FUSION-ENST00000561326.5:32646-ENST00000370501.4:45849|318
QSPPHLAGSK
>FUSION-ENST00000643866.1:225845-ENST00000617523.1:113616|5981
WVCGFLKLTLCK
>FUSION-ENST00000643866.1:225845-ENST00000617523.1:113616|1365
CGNTFFQYFIMKNTLARFYN
>FUSION-ENST00000643866.1:225845-ENST00000617523.1:113616|3485
DFSEHTGF
>FUSION-ENST00000643866.1:225845-ENST00000617523.1:113616|1589
VNTRVSKLIAQNPSTCSHEYL
>FUSION-ENST00000643866.1:225845-ENST00000617523.1:113616|1794
FSVGGFIR
>FUSION-ENST00000643866.1:225845-ENST00000617523.1:113616|5716
RVPISPYPTTIYLLFLFF
>FUSION-ENST00000643866.1:225845-ENST00000617523.1:113616|4988
IRPPRPPK
>FUSION-ENST00000643866.1:225845-ENST00000617523.1:113616|5436
GLLWGGGRDSIK
>FUSION-ENST00000643866.1:225845-ENST00000617523.1:113616|143
CCSLYRNFPNLCVLSRK
>FUSION-ENST00000561326.5:32646-ENST00000370501.4:45849|406
YQHLRLKK
>FUSION-ENST00000643866.1:225845-ENST00000617523.1:113616|3346
EEFEWLESPS
>FUSION-ENST00000643866.1:225845-ENST00000617523.1:113616|4177
MFLVLFDR
>FUSION-ENST00000643866.1:225845-ENST00000617523.1:113616|4761
MTLGQSCNTNK
>FUSION-ENST00000561326.5:32646-ENST00000370501.4:45849|1162
MFGTHTLNNSFEDF
>FUSION-ENST00000643866.1:225845-ENST00000617523.1:113616|1262
LLHSSLGNR
>FUSION-ENST00000643866.1:225845-ENST00000617523.1:113616|1170
SAGNDWEIVSAME
>FUSION-ENST00000643866.1:225845-ENST00000617523.1:113616|1345
KCPSLHIFISIECSLFFIFRQK
>FUSION-ENST00000643866.1:225845-ENST00000617523.1:113616|4075
MLASLTLLNLSCIPNR
>FUSION-ENST00000643866.1:225845-ENST00000617523.1:113616|4807
FSPFAAR
>FUSION-ENST00000643866.1:225845-ENST00000617523.1:113616|4111
ILLYRIVR
>FUSION-ENST00000643866.1:225845-ENST00000617523.1:113616|2005
AGSGCGVKVRLPGSESWLNHLLIV
>FUSION-ENST00000643866.1:225845-ENST00000617523.1:113616|3648
LLDTQYPANAK
>FUSION-ENST00000643866.1:225845-ENST00000617523.1:113616|1631
CLPIYRPKEGHPCTPR
>FUSION-ENST00000530501.1:168304-ENST00000526712.1:2154|2
LHYKTKPRSALWAS
>FUSION-ENST00000527752.1:5970-ENST00000361739.1:267|151
VSHEGAGGAGMRVR
>FUSION-ENST00000643866.1:225845-ENST00000617523.1:113616|1694
YTKMISVMLLK
>FUSION-ENST00000561326.5:32646-ENST00000370501.4:45849|263
MCSCHIFYATK
>ENST00000618427.4|SNV-115520-A-T|2
LSLLEVLISKQDVAK
>FUSION-ENST00000643866.1:225845-ENST00000617523.1:113616|5347
QCEGAWRLSAK
>FUSION-ENST00000550404.1:599-ENST00000550780.1:80641|4
NDYRQLEKELQGQNLPNWR
>FUSION-ENST00000643866.1:225845-ENST00000617523.1:113616|3638
MTQTRRFAWYDQEHL
>FUSION-ENST00000561326.5:32646-ENST00000370501.4:45849|1326
TVVLTLFDLRTPLHS
>ENST00000530226.1|SNV-8512-C-G|6
RPATRASSTR
>FUSION-ENST00000643866.1:225845-ENST00000617523.1:113616|2934
MTEMELTACR
>FUSION-ENST00000643866.1:225845-ENST00000617523.1:113616|4037
CHHVAWICR
>FUSION-ENST00000643866.1:225845-ENST00000617523.1:113616|2990
KYMGLSAYLFCEPRFMPSSIIFFHR
>FUSION-ENST00000643866.1:225845-ENST00000617523.1:113616|3222
FNIYISRRSEADYPL
>FUSION-ENST00000561326.5:32646-ENST00000370501.4:45849|713
MLLNQGYCSLK
>FUSION-ENST00000643866.1:225845-ENST00000617523.1:113616|4832
MTGVFSEISERPHNLRLNK
>FUSION-ENST00000635856.1:4820-ENST00000577561.1:20039|41
HTALHCVLAKQQEVAVPSSK
>FUSION-ENST00000643866.1:225845-ENST00000617523.1:113616|2398
TYTDNSF
>FUSION-ENST00000561326.5:32646-ENST00000370501.4:45849|1102
DRVSMLPRS
>FUSION-ENST00000561326.5:32646-ENST00000370501.4:45849|743
FLLTSLLK
>FUSION-ENST00000561326.5:32646-ENST00000370501.4:45849|572
LALPRASISSNSKR
>FUSION-ENST00000643866.1:225845-ENST00000617523.1:113616|1080
PSSKFKPHNLHTLSGPR
>FUSION-ENST00000496335.1:12222-ENST00000413834.5:42240|42
NCLGDGGGDWGR
>FUSION-ENST00000643866.1:225845-ENST00000617523.1:113616|2874
LYVNLLCK
>FUSION-ENST00000485946.1:68326-ENST00000376387.5:107993|9
FHVRFLNSRSTR
>FUSION-ENST00000561326.5:32646-ENST00000370501.4:45849|678
TLGVKRNR
>ENST00000530199.5|SNV-3066-C-T|6
NRKTNCYIWAPTR
>FUSION-ENST00000643866.1:225845-ENST00000617523.1:113616|176
GAPGPCGKLER
>ENST00000553602.1|SNV-2972-T-G|4
MQPGHLSACWLCCVW
>FUSION-ENST00000561326.5:32646-ENST00000370501.4:45849|387
MRFSVCILTGY
>ENST00000573338.1|SNV-2233-C-A|1
QETSPPLSSCMVL
>FUSION-ENST00000643866.1:225845-ENST00000617523.1:113616|3551
MNSSISTLGTCK
>FUSION-ENST00000643866.1:225845-ENST00000617523.1:113616|2841
VDPGFEFIESASR
>FUSION-ENST00000643866.1:225845-ENST00000617523.1:113616|3080
MLMISGRAK
>FUSION-ENST00000643866.1:225845-ENST00000617523.1:113616|679
MGSPCPRLCSGVR
>FUSION-ENST00000643866.1:225845-ENST00000617523.1:113616|715
NGRQTGQQGEREGGR
>FUSION-ENST00000643866.1:225845-ENST00000617523.1:113616|3135
QLMGEPR
>FUSION-ENST00000643866.1:225845-ENST00000617523.1:113616|1696
LLLTGLFSS
>FUSION-ENST00000643866.1:225845-ENST00000617523.1:113616|1465
CRLGSAC
>FUSION-ENST00000643866.1:225845-ENST00000617523.1:113616|5168
MVKPCHSLLTPQILSFFFFFFFF
>FUSION-ENST00000643866.1:225845-ENST00000617523.1:113616|1509
MAAFITHQLNLK
>FUSION-ENST00000643866.1:225845-ENST00000617523.1:113616|3090
MAVHEKLLR
>FUSION-ENST00000643866.1:225845-ENST00000617523.1:113616|1837
GFHGLCDKYR
>FUSION-ENST00000261318.5:281-ENST00000673805.1:170038|71
QEACAALLDQCLCYVQSRGLQR
>FUSION-ENST00000635856.1:4820-ENST00000577561.1:20039|46
AVPLCRSADR
>FUSION-ENST00000643866.1:225845-ENST00000617523.1:113616|2643
NSKVSVNTGAFVLTLR
>FUSION-ENST00000643866.1:225845-ENST00000617523.1:113616|2905
ESLQNRKK
>FUSION-ENST00000561326.5:32646-ENST00000370501.4:45849|1349
VIFCENFEKLVYTVLVIGGIR
>FUSION-ENST00000561326.5:32646-ENST00000370501.4:45849|1110
MCHHAQLIFK
>FUSION-ENST00000643866.1:225845-ENST00000617523.1:113616|108
MSAACSPAGLELAALLCSGR
>FUSION-ENST00000561326.5:32646-ENST00000370501.4:45849|430
MALAQER
>FUSION-ENST00000561326.5:32646-ENST00000370501.4:45849|1380
GRMTSLHLATKCV
>FUSION-ENST00000561326.5:32646-ENST00000370501.4:45849|665
VWASLSMLVSG
>FUSION-ENST00000643866.1:225845-ENST00000617523.1:113616|1270
SCHCNSRLGHERDSFSK
>FUSION-ENST00000643866.1:225845-ENST00000617523.1:113616|5780
LITFCDYFPYAK
>FUSION-ENST00000643866.1:225845-ENST00000617523.1:113616|2636
MAKPHLLKIQK
>FUSION-ENST00000643866.1:225845-ENST00000617523.1:113616|691
VGGALWPYLHFL
>FUSION-ENST00000643866.1:225845-ENST00000617523.1:113616|4954
DFEKTVHFYSFCVHASDTCLDIK
>FUSION-ENST00000643866.1:225845-ENST00000617523.1:113616|658
MGLGQSFDFSTPKLSIYR
>FUSION-ENST00000643866.1:225845-ENST00000617523.1:113616|1195
AYESSSKFTASFKI
>FUSION-ENST00000635856.1:4820-ENST00000577561.1:20039|58
NGIMQLLVY
>FUSION-ENST00000369093.6:8878-ENST00000360003.7:32672|3
MELILTGR
>ENST00000330537.10|SNV-31053-G-T|1
VSCLDTCVDLLVTLQSLSRQGEKR
>FUSION-ENST00000643866.1:225845-ENST00000617523.1:113616|4199
RWTHLGSR
>FUSION-ENST00000561326.5:32646-ENST00000370501.4:45849|785
MPGPILRFLK
>FUSION-ENST00000643866.1:225845-ENST00000617523.1:113616|2640
VSVNTGAFVLTLR
>FUSION-ENST00000561326.5:32646-ENST00000370501.4:45849|875
VLPSSFTSIDDSCLNQLLVG
>FUSION-ENST00000643866.1:225845-ENST00000617523.1:113616|5395
MGAAHQHGTCIHM
>ENST00000610318.4|INDEL-379951-T-TG|8
RAVLTTMLEGEMKDK
>FUSION-ENST00000527752.1:5970-ENST00000361739.1:267|125
ARGLGARAPPK
>FUSION-ENST00000561326.5:32646-ENST00000370501.4:45849|975
VKCYSQLGVGGSPVDQNLPLCGK
>ENST00000433211.7|MNV-1775697-GG-G|2
IIRIQSPAGPGTQL
>FUSION-ENST00000561326.5:32646-ENST00000370501.4:45849|759
MCMCHTDIFYACPDMGKVGK
>FUSION-ENST00000443617.7:127169-ENST00000559364.1:209604|64
RGMLVVNVTWRNK
>FUSION-ENST00000561326.5:32646-ENST00000370501.4:45849|992
SGIIASLGVFHQNR
>FUSION-ENST00000643866.1:225845-ENST00000617523.1:113616|5490
IFVENTIR
>FUSION-ENST00000496335.1:12222-ENST00000413834.5:42240|84
QAWKGETNCSGTLSPAPEIQ
>FUSION-ENST00000643866.1:225845-ENST00000617523.1:113616|165
HLFLLLFIK
>FUSION-ENST00000561326.5:32646-ENST00000370501.4:45849|1217
MLNSVYR
>ENST00000568515.1|SNV-36118-G-A|7
MEVLWGHRFTFAIK
>FUSION-ENST00000527752.1:5970-ENST00000361739.1:267|82
DACAREGR
>ENST00000505014.5|INDEL-12630-G-GCGTGTGG|2
EICVWRVEYLDDR
>ENST00000447721.6|SNV-23162-C-T|2
LIFLVAPLLHSRPKSPR
>FUSION-ENST00000643866.1:225845-ENST00000617523.1:113616|2766
NARQILVPQLIILFEKLMEK
>FUSION-ENST00000643866.1:225845-ENST00000617523.1:113616|1368
RCGNTFFQYFIMKNTLAR
>ENST00000376919.3|SNV-3241-C-A|2
LGFKVTLPHFMCNK
>FUSION-ENST00000643866.1:225845-ENST00000617523.1:113616|2478
FSGSVFGYPGKSLVSS
>FUSION-ENST00000643866.1:225845-ENST00000617523.1:113616|4604
MNLGDRGFSEPR
>FUSION-ENST00000561326.5:32646-ENST00000370501.4:45849|245
LCLLVNKLKELSFVVVYDLHGNDM
>FUSION-ENST00000561326.5:32646-ENST00000370501.4:45849|476
WLTCQCHVLKLFCVETVMKLCHK
>FUSION-ENST00000643866.1:225845-ENST00000617523.1:113616|1333
LLPPSGHICK
>FUSION-ENST00000643866.1:225845-ENST00000617523.1:113616|1888
MSVCCSR
>FUSION-ENST00000561326.5:32646-ENST00000370501.4:45849|1429
MYSGIRNR
>FUSION-ENST00000561326.5:32646-ENST00000370501.4:45849|567
LFEKLLTV
>FUSION-ENST00000643866.1:225845-ENST00000617523.1:113616|4316
MSDLELIIMK
>FUSION-ENST00000643866.1:225845-ENST00000617523.1:113616|441
GFPRNMDSQRAS
>FUSION-ENST00000643866.1:225845-ENST00000617523.1:113616|4446
FTCIEMHRHSVYSCSQTPVK
>FUSION-ENST00000643866.1:225845-ENST00000617523.1:113616|3447
KTGHGGSYL
>FUSION-ENST00000643866.1:225845-ENST00000617523.1:113616|3545
KKVYNMH
>FUSION-ENST00000643866.1:225845-ENST00000617523.1:113616|5390
MIDWIKKMWHIYSMEYYAAIK
>FUSION-ENST00000643866.1:225845-ENST00000617523.1:113616|1758
MAGFQLVVLSEFLKIKTKPSL
>FUSION-ENST00000561326.5:32646-ENST00000370501.4:45849|1317
MLTNNNRPTPIT
>FUSION-ENST00000643866.1:225845-ENST00000617523.1:113616|380
MGKADHPVISADQDFPKNK
>FUSION-ENST00000643866.1:225845-ENST00000617523.1:113616|3404
NFYHVDTR
>FUSION-ENST00000643866.1:225845-ENST00000617523.1:113616|1917
YIRQMISILFLLK
>FUSION-ENST00000561326.5:32646-ENST00000370501.4:45849|791
AVGQDNYTWDRNKDFSICFL
>FUSION-ENST00000643866.1:225845-ENST00000617523.1:113616|5433
MMPPNLFFLK
>FUSION-ENST00000643866.1:225845-ENST00000617523.1:113616|4906
KEFQSLFSVLT
>FUSION-ENST00000643866.1:225845-ENST00000617523.1:113616|5029
DFSDSDILTSTPLFSSTVK
>ENST00000395089.5|SNV-171356-C-A|3
VAIVKTNLDFKVHNGLIK
>FUSION-ENST00000643866.1:225845-ENST00000617523.1:113616|2525
SSFVSTK
>FUSION-ENST00000643866.1:225845-ENST00000617523.1:113616|790
MTWWLQRVPHR
>FUSION-ENST00000643866.1:225845-ENST00000617523.1:113616|1540
VTIDPNRQA
>FUSION-ENST00000527752.1:5970-ENST00000361739.1:267|64
GVMLGRRGPGWGVGACD
>FUSION-ENST00000561326.5:32646-ENST00000370501.4:45849|1466
RTRPGFPFPSPQAR
>ENST00000674190.1|MNV-372659-GCCCA-G|4
DHKVTTPDPQRIVGCPVQATAGAR
>FUSION-ENST00000643866.1:225845-ENST00000617523.1:113616|921
MWLAGGKPGLR
>FUSION-ENST00000561326.5:32646-ENST00000370501.4:45849|708
LLNQGYCSLKRTR
>FUSION-ENST00000561326.5:32646-ENST00000370501.4:45849|891
ICPPQHPK
>FUSION-ENST00000643866.1:225845-ENST00000617523.1:113616|2969
RFFINTFVLICK
>ENST00000481909.2|SNV-16399-C-T|2
STQLPGGENSTKLDECKVMP
>FUSION-ENST00000643866.1:225845-ENST00000617523.1:113616|3049
MVKHESK
>FUSION-ENST00000643866.1:225845-ENST00000617523.1:113616|5134
DTVLIVFTQHLNDI
>FUSION-ENST00000561326.5:32646-ENST00000370501.4:45849|357
SPPAILK
>FUSION-ENST00000643866.1:225845-ENST00000617523.1:113616|1187
SHKVSSGNPEEGVTQKAAFK
>FUSION-ENST00000561326.5:32646-ENST00000370501.4:45849|634
AAGSPKSK
>FUSION-ENST00000643866.1:225845-ENST00000617523.1:113616|3030
NYIIYICSIFFPLRLISFASHNWK
>FUSION-ENST00000254605.11:213-ENST00000380815.5:621065|11
DFLQGDCTKAKQK
>FUSION-ENST00000643866.1:225845-ENST00000617523.1:113616|5673
HHCTPAWVTSAKLRLK
>ENST00000260753.8|SNV-36836-A-G|4
LERNLEEFQEHLQDSVKNTK
>FUSION-ENST00000643866.1:225845-ENST00000617523.1:113616|1050
AGCFPFLVGRTLEKWR
>FUSION-ENST00000643866.1:225845-ENST00000617523.1:113616|4118
MQSGLTSLLR
>FUSION-ENST00000643866.1:225845-ENST00000617523.1:113616|1328
RPSSWSAR
>FUSION-ENST00000643866.1:225845-ENST00000617523.1:113616|5247
FSFPQPDTTLF
>FUSION-ENST00000643866.1:225845-ENST00000617523.1:113616|5332
NGNISMGNQKLSFHCKLFSCLVFLL
>FUSION-ENST00000643866.1:225845-ENST00000617523.1:113616|5238
CTSSPKK
>FUSION-ENST00000561326.5:32646-ENST00000370501.4:45849|1135
DVYNADEFRK
>FUSION-ENST00000643866.1:225845-ENST00000617523.1:113616|885
SGGRQRFDMLYGR
>ENST00000610452.1|SNV-123783-C-G|2
AGGLLSTYRAFLSSHLQDLSTIVR
>FUSION-ENST00000643866.1:225845-ENST00000617523.1:113616|3450
VLLEPRGGQNK
>ENST00000551118.6|SNV-29172-A-G|1
QNIWLMPASEMEKSGSCIGNLIR
>FUSION-ENST00000561326.5:32646-ENST00000370501.4:45849|403
MIITYSSFYTKEIDPEW
>FUSION-ENST00000643866.1:225845-ENST00000617523.1:113616|1906
ISILFLLKYQFGKDGK
>FUSION-ENST00000643866.1:225845-ENST00000617523.1:113616|2289
MEETKCYPLNALQNK
>FUSION-ENST00000643866.1:225845-ENST00000617523.1:113616|641
RYTSCQCLSR
>FUSION-ENST00000635856.1:4820-ENST00000577561.1:20039|149
MICFTFLGVPC
>ENST00000377776.7|SNV-94744-A-T|2
VYEEYGPSICR
>FUSION-ENST00000643866.1:225845-ENST00000617523.1:113616|1360
MISLGEIPYSEFLE
>FUSION-ENST00000643866.1:225845-ENST00000617523.1:113616|4755
LIRVRINWR
>FUSION-ENST00000643866.1:225845-ENST00000617523.1:113616|3647
FFPLHWEVGYSLFNS
>FUSION-ENST00000561326.5:32646-ENST00000370501.4:45849|752
CHTDIFYACPDMGKVGK
>FUSION-ENST00000643866.1:225845-ENST00000617523.1:113616|2882
YFASSHGVL
>ENST00000346085.10|MNV-372659-GCCCA-G|1
TDHFLEI
>FUSION-ENST00000643866.1:225845-ENST00000617523.1:113616|698
WCFRKMIQGR
>FUSION-ENST00000643866.1:225845-ENST00000617523.1:113616|3481
VGDQTTDSSHCFML
>FUSION-ENST00000311672.10:6619-ENST00000586464.5:17437|2
KQPLQGVVPTVL
>FUSION-ENST00000643866.1:225845-ENST00000617523.1:113616|3174
QTVDGRAK
>ENST00000519638.3|SNV-16885-G-A|1
ANAECYTAMKIAEANKLK
>FUSION-ENST00000643866.1:225845-ENST00000617523.1:113616|318
LTPFLLD
>FUSION-ENST00000527752.1:5970-ENST00000361739.1:267|98
APHPRLFLSAR
>FUSION-ENST00000643866.1:225845-ENST00000617523.1:113616|959
MLFKGGIFNFIEK
>ENST00000318130.13|SNV-274-G-T|4
MSEACGRGCGSPVPQR
>FUSION-ENST00000643866.1:225845-ENST00000617523.1:113616|5948
IIHSSKINEN
>FUSION-ENST00000561326.5:32646-ENST00000370501.4:45849|1165
FHISKITYFK
>FUSION-ENST00000643866.1:225845-ENST00000617523.1:113616|5462
MCILGTLAK
>FUSION-ENST00000643866.1:225845-ENST00000617523.1:113616|1014
MVLLGGAARPGRDGDAVK
>FUSION-ENST00000561326.5:32646-ENST00000370501.4:45849|29
MVLKPICIDYAFPCLSLLLYIIK
>ENST00000409508.8|SNV-18106-A-G|2
ILTTKQSSYFPTLR
>FUSION-ENST00000527752.1:5970-ENST00000361739.1:267|149
GRRGGPVWTSLALR
>FUSION-ENST00000643866.1:225845-ENST00000617523.1:113616|2129
HLEACFLLEVGR
>FUSION-ENST00000643866.1:225845-ENST00000617523.1:113616|4817
GKVPGESPTSLCTGR
>FUSION-ENST00000485946.1:68326-ENST00000376387.5:107993|17
MDSFQKTKNLPDVWPLNTQFEPIR
>FUSION-ENST00000497205.1:1012415-ENST00000435290.1:15217|4
MACRHRWLRPSPWISSLNQ
>FUSION-ENST00000643866.1:225845-ENST00000617523.1:113616|3588
SSMECCEFKLELLCPGNSYFISKWC
>FUSION-ENST00000643866.1:225845-ENST00000617523.1:113616|5358
LSQGQKNQTPHVLTHR
>FUSION-ENST00000643866.1:225845-ENST00000617523.1:113616|1536
MIVVFSDNE
>FUSION-ENST00000561326.5:32646-ENST00000370501.4:45849|332
PLQSSLGDRVRPFLKTK
>FUSION-ENST00000561326.5:32646-ENST00000370501.4:45849|895
FFSLSFQR
>FUSION-ENST00000643866.1:225845-ENST00000617523.1:113616|3563
MWGCTGILFLSKSR
>FUSION-ENST00000643866.1:225845-ENST00000617523.1:113616|2088
MQRHEFYYILEDHSWGLCMPRIS
>FUSION-ENST00000561326.5:32646-ENST00000370501.4:45849|416
LPVTPLWPSVRNKLHGFLFPDITLK
>FUSION-ENST00000643866.1:225845-ENST00000617523.1:113616|5663
AGCGGSCL
>ENST00000538660.5|SNV-237-C-G|4
MALKNINYLVIFYLSFSLLIYIK
>FUSION-ENST00000485498.1:23081-ENST00000423730.3:53116|2
AEHGHGNKCPQQEAVVDPA
>FUSION-ENST00000643866.1:225845-ENST00000617523.1:113616|4237
VRASWFGLKYTK
>ENST00000344777.11|SNV-14717-A-G|1
IGFVGMSLSGRTSRNIISCR
>FUSION-ENST00000643866.1:225845-ENST00000617523.1:113616|4806
FSPFAARSLASPVPGW
>FUSION-ENST00000643866.1:225845-ENST00000617523.1:113616|164
MSTMALPNPPLSSPLPHLA
>FUSION-ENST00000643866.1:225845-ENST00000617523.1:113616|4571
SSRPAWPT
>ENST00000556553.5|SNV-53023-G-C|1
QNDVDMLNVFDFQKAGNSEPNELK
>FUSION-ENST00000643866.1:225845-ENST00000617523.1:113616|2903
ILHKYICSDL
>ENST00000651135.1|SNV-63750-A-G|5
ASAPRWWSSKPPSICLQSAR
>FUSION-ENST00000643866.1:225845-ENST00000617523.1:113616|4331
CGSISKELK
>FUSION-ENST00000643866.1:225845-ENST00000617523.1:113616|4160
SFFLVTMTFYLC
>FUSION-ENST00000643866.1:225845-ENST00000617523.1:113616|3758
QQAGTPPKACSIKENK
>FUSION-ENST00000561326.5:32646-ENST00000370501.4:45849|1307
YENCFDLLDPLNGSWK
>ENST00000320285.9|SNV-120607-T-G|3
QEISMQVAR
>FUSION-ENST00000643866.1:225845-ENST00000617523.1:113616|3794
MYFVFYIFW
>ENST00000534061.6|SNV-26714-A-T|1
IPVHPIGYNDAELLLR
>FUSION-ENST00000635856.1:4820-ENST00000577561.1:20039|81
HVLTVLLNWFVKYTLNHIPDGCPK
>FUSION-ENST00000643866.1:225845-ENST00000617523.1:113616|2207
SSKLLNCHLFLPVSLR
>FUSION-ENST00000643866.1:225845-ENST00000617523.1:113616|932
AQEKSCPEGK
>FUSION-ENST00000643866.1:225845-ENST00000617523.1:113616|694
IQGRLFPLR
>FUSION-ENST00000643866.1:225845-ENST00000617523.1:113616|5417
MGPSNLTSEYISK
>ENST00000613741.1|SNV-4286-C-T|1
VPETETRLR
>FUSION-ENST00000298510.4:58-ENST00000371953.8:61888|6
MAAAVGRLLRASVFGFK
>ENST00000337344.9|SNV-24358-G-A|4
KAMFDSNFK
>FUSION-ENST00000643866.1:225845-ENST00000617523.1:113616|561
MVKGILVFQVNSTR
>FUSION-ENST00000561326.5:32646-ENST00000370501.4:45849|120
DNIFYLTPPQFKPEHFFPVLGLK
>FUSION-ENST00000643866.1:225845-ENST00000617523.1:113616|1053
VLTVNLLYLDRAGCFPFLVGRTLEK
>FUSION-ENST00000643866.1:225845-ENST00000617523.1:113616|2221
GTAALPAFAAGIFSFWSGS
>FUSION-ENST00000643866.1:225845-ENST00000617523.1:113616|1882
SPPPHHAGTWRPQVGSTFTA
>FUSION-ENST00000643866.1:225845-ENST00000617523.1:113616|2935
PNLNQTIFFSLAVQIAPALI
>ENST00000545828.1|SNV-14665-T-C|4
HITLLILCSPQARALPTLSPCLIAR
>ENST00000477474.3|INDEL-150831-G-GA|1
DEVAASYLIQAEKN
>FUSION-ENST00000643866.1:225845-ENST00000617523.1:113616|5181
RNFIFIALYFSSIFQR
>FUSION-ENST00000643866.1:225845-ENST00000617523.1:113616|5413
HTYVYCGTTHNSK
>FUSION-ENST00000643866.1:225845-ENST00000617523.1:113616|1933
TSVTFHCKQSFNR
>FUSION-ENST00000561326.5:32646-ENST00000370501.4:45849|974
MKTSVFAPLALQSLHFPI
>FUSION-ENST00000635856.1:4820-ENST00000577561.1:20039|173
MLKTLISCW
>FUSION-ENST00000643866.1:225845-ENST00000617523.1:113616|4074
LASLTLLNLSCIPNR
>FUSION-ENST00000643866.1:225845-ENST00000617523.1:113616|2063
MYFLGITWFGSGTARPR
>FUSION-ENST00000643866.1:225845-ENST00000617523.1:113616|3598
MLILSPEM
>FUSION-ENST00000561326.5:32646-ENST00000370501.4:45849|466
MMFCPKI
>FUSION-ENST00000367501.7:33563-ENST00000367324.8:10490|2
VLKCCLQHQELFPCSFVILCTFHV
>FUSION-ENST00000643866.1:225845-ENST00000617523.1:113616|5467
MIESPPTR
>FUSION-ENST00000643866.1:225845-ENST00000617523.1:113616|3923
LNLLFPFQIQK
>FUSION-ENST00000643866.1:225845-ENST00000617523.1:113616|877
MNVTVRGINK
>FUSION-ENST00000643866.1:225845-ENST00000617523.1:113616|2427
FVIDHIFK
>FUSION-ENST00000561326.5:32646-ENST00000370501.4:45849|265
MILCGCAAVLLPCL
>FUSION-ENST00000643866.1:225845-ENST00000617523.1:113616|3215
TQLKSGK
>FUSION-ENST00000643866.1:225845-ENST00000617523.1:113616|2028
MKVQTSALCLGASPNHPDGKQDL
>ENST00000620807.4|SNV-1064-C-T|6
STLKSRSEVDFTR
>FUSION-ENST00000643866.1:225845-ENST00000617523.1:113616|324
MGGEGLGKSHR
>FUSION-ENST00000643866.1:225845-ENST00000617523.1:113616|404
MFFFYYTLSFR
>FUSION-ENST00000540797.5:320-ENST00000370501.4:45849|19
HGTPGGRAGPSVHGRGR
>FUSION-ENST00000643866.1:225845-ENST00000617523.1:113616|4402
MIHQPRPLK
>FUSION-ENST00000643866.1:225845-ENST00000617523.1:113616|2757
MEKFNWK
>FUSION-ENST00000643866.1:225845-ENST00000617523.1:113616|1251
MSETLSQKK
>FUSION-ENST00000643866.1:225845-ENST00000617523.1:113616|3211
MGGSLEIR
>FUSION-ENST00000643866.1:225845-ENST00000617523.1:113616|5206
HYYSFIQKLYIS
>FUSION-ENST00000221200.9:278-ENST00000658612.1:12603|24
YFPFATQMPSHPSRVQDFSRK
>FUSION-ENST00000643866.1:225845-ENST00000617523.1:113616|1292
AHACNPRYLGGWGRR
>FUSION-ENST00000643866.1:225845-ENST00000617523.1:113616|288
QLVNSMKTGPASHSLLSTAVPPTC
>FUSION-ENST00000643866.1:225845-ENST00000617523.1:113616|4946
LLTLAWI
>FUSION-ENST00000643866.1:225845-ENST00000617523.1:113616|5384
WYTHTVDHYSALKK
>FUSION-ENST00000643866.1:225845-ENST00000617523.1:113616|701
ATSSKWCFR
>FUSION-ENST00000643866.1:225845-ENST00000617523.1:113616|5533
MAYILQSSGLSYTWAPLSHG
>FUSION-ENST00000643866.1:225845-ENST00000617523.1:113616|3889
MFQEIREVKR
>FUSION-ENST00000643866.1:225845-ENST00000617523.1:113616|5577
GKSTPMIQSPPTR
>FUSION-ENST00000643866.1:225845-ENST00000617523.1:113616|867
LYGRGCAELASGTMTRQMK
>FUSION-ENST00000643866.1:225845-ENST00000617523.1:113616|3557
SRTPINDDTYMSSQGKA
>FUSION-ENST00000643866.1:225845-ENST00000617523.1:113616|5928
MVGASYKASAGK
>FUSION-ENST00000561326.5:32646-ENST00000370501.4:45849|322
SISAILCFI
>FUSION-ENST00000643866.1:225845-ENST00000617523.1:113616|3969
YVLAIVIFLCIYDYFLRR
>FUSION-ENST00000643866.1:225845-ENST00000617523.1:113616|2397
MKGAECLR
>ENST00000374089.5|SNV-66398-C-T|3
RTCLSSPSTRLPCSHPSLWTW
>FUSION-ENST00000643866.1:225845-ENST00000617523.1:113616|3885
RLCCIYYTDS
>ENST00000409645.5|SNV-225030-G-A|2
IVELIYIDIIGLAQFK
>FUSION-ENST00000666250.1:367-ENST00000518738.2:41892|41
EQSVLNVLSEDQDSYLCNVTLFRK
>FUSION-ENST00000643866.1:225845-ENST00000617523.1:113616|1479
LDRVSWMGGRWGSLSR
>FUSION-ENST00000643866.1:225845-ENST00000617523.1:113616|1752
ERNGLDREK
>FUSION-ENST00000643866.1:225845-ENST00000617523.1:113616|1432
LYCRSLDVFV
>ENST00000485934.1|SNV-2917-C-A|3
MWSCRPSTWRVSRMIR
>FUSION-ENST00000298510.4:58-ENST00000371953.8:61888|1
ASVFGFKA
>FUSION-ENST00000561326.5:32646-ENST00000370501.4:45849|547
FVCNDLEQ
>FUSION-ENST00000561326.5:32646-ENST00000370501.4:45849|58
LSSNLSRVYGPVGSG
>ENST00000369633.6|SNV-3676-G-A|1
LVIVGDDACGKTCLLIVFSK
>FUSION-ENST00000643866.1:225845-ENST00000617523.1:113616|3356
HQSIICHVYCR
>FUSION-ENST00000643866.1:225845-ENST00000617523.1:113616|5850
MCILVPTANSFENVQKRR
>FUSION-ENST00000643866.1:225845-ENST00000617523.1:113616|1864
GFREPGSHHCTPAWATRVRPR
>FUSION-ENST00000643866.1:225845-ENST00000617523.1:113616|5111
MNLLRTVFR
>FUSION-ENST00000643866.1:225845-ENST00000617523.1:113616|597
HSVILQVVAAIYYFRKPWR
>FUSION-ENST00000643866.1:225845-ENST00000617523.1:113616|2691
MMGNAKCGWFCWGK
>FUSION-ENST00000643866.1:225845-ENST00000617523.1:113616|5502
YHTLLNEQISPELTHSLS
>FUSION-ENST00000643866.1:225845-ENST00000617523.1:113616|4082
TRPSMVAHACNPSSLEGQGGR
>FUSION-ENST00000561326.5:32646-ENST00000370501.4:45849|879
MLVGILL
>FUSION-ENST00000561326.5:32646-ENST00000370501.4:45849|695
SVVEQFARNFVRK
>FUSION-ENST00000643866.1:225845-ENST00000617523.1:113616|3896
MVLITQR
>FUSION-ENST00000561326.5:32646-ENST00000370501.4:45849|675
SNVLKSCNYLEAFFQVQPSVKPGVS
>FUSION-ENST00000540797.5:320-ENST00000370501.4:45849|14
GRAQHIQHGHRAWQGPGPAAR
>FUSION-ENST00000643866.1:225845-ENST00000617523.1:113616|3286
DKEPLSQTLK
>FUSION-ENST00000643866.1:225845-ENST00000617523.1:113616|2637
AKPHLLK
>ENST00000584265.1|SNV-37099-C-A|7
MSVNGKH
>FUSION-ENST00000510663.6:4227-ENST00000505164.5:23631|2
DQLNLLLR
>FUSION-ENST00000643866.1:225845-ENST00000617523.1:113616|1798
SLLYNGR
>ENST00000436985.6|SNV-71564-G-C|4
QKLEKHNAK
>FUSION-ENST00000561326.5:32646-ENST00000370501.4:45849|1397
MEHNEMC
>FUSION-ENST00000643866.1:225845-ENST00000617523.1:113616|4704
SHLAQPNEGYFMSESERT
>ENST00000298832.14|SNV-111477-C-T|4
NPFQKPQRCCPLSASDAEMK
>FUSION-ENST00000561326.5:32646-ENST00000370501.4:45849|1205
TPQDALRFLCSGFF
>FUSION-ENST00000643866.1:225845-ENST00000617523.1:113616|2547
LILYHFQKRNWK
>FUSION-ENST00000643866.1:225845-ENST00000617523.1:113616|407
ESKSAKWDLHQDLCTQGAAVE
>FUSION-ENST00000561326.5:32646-ENST00000370501.4:45849|744
KFLLTSLLKQS
>FUSION-ENST00000643866.1:225845-ENST00000617523.1:113616|2137
AESYKEDDFCTSIRISPK
>FUSION-ENST00000643866.1:225845-ENST00000617523.1:113616|3612
MENVLNCL
>FUSION-ENST00000643866.1:225845-ENST00000617523.1:113616|2417
VHFNTIISTRF
>FUSION-ENST00000643866.1:225845-ENST00000617523.1:113616|1407
LWSGHRW
>FUSION-ENST00000527752.1:5970-ENST00000361739.1:267|56
SGPAAGAEALGQR
>FUSION-ENST00000643866.1:225845-ENST00000617523.1:113616|3806
AVGEKGIPFLGQGEGQKK
>FUSION-ENST00000643866.1:225845-ENST00000617523.1:113616|4550
RIIVISR
>FUSION-ENST00000643866.1:225845-ENST00000617523.1:113616|854
KGEVRDIFSTSGLL
>FUSION-ENST00000643866.1:225845-ENST00000617523.1:113616|5529
MPLFLVLIFCVSPFLNFYKEIPETR
>FUSION-ENST00000622669.4:70118-ENST00000312179.10:355080|37
LLVLLLMCFLGFAKADEALKAK
>FUSION-ENST00000561326.5:32646-ENST00000370501.4:45849|1208
LRIALTTVTACSSYLELSCAK
>FUSION-ENST00000643866.1:225845-ENST00000617523.1:113616|4391
CTSVRNCQVIFQSNR
>FUSION-ENST00000643866.1:225845-ENST00000617523.1:113616|3147
LPHPANLR
>FUSION-ENST00000643866.1:225845-ENST00000617523.1:113616|5511
MKTGTSYMAKIWSESWGGR
>FUSION-ENST00000643866.1:225845-ENST00000617523.1:113616|2165
ILDLLCRVTKPTLHPLDIVKSQK
>FUSION-ENST00000643866.1:225845-ENST00000617523.1:113616|1592
MVNTRVSK
>ENST00000344777.11|SNV-14717-A-G|2
IGFVGMSLSGRTSR
>FUSION-ENST00000643866.1:225845-ENST00000617523.1:113616|4279
MHPNYSVRK
>FUSION-ENST00000643866.1:225845-ENST00000617523.1:113616|5821
SVRGHHQVAKHFF
>ENST00000379211.7|SNV-7917-T-G|4
LLKHAICAAEFYVTQEILKK
>FUSION-ENST00000643866.1:225845-ENST00000617523.1:113616|147
MCCSLYR
>FUSION-ENST00000643866.1:225845-ENST00000617523.1:113616|6002
VGKDARDGAESCIW
>FUSION-ENST00000561326.5:32646-ENST00000370501.4:45849|224
SRCCGHAFKFFSV
>FUSION-ENST00000643866.1:225845-ENST00000617523.1:113616|418
NYDVFCS
>FUSION-ENST00000643866.1:225845-ENST00000617523.1:113616|4899
EIIIFMSGSTLAK
>FUSION-ENST00000561326.5:32646-ENST00000370501.4:45849|242
MFFNRKIDCR
>FUSION-ENST00000356136.8:168304-ENST00000526712.1:2154|40
AEICTVGFIALLFTR
>FUSION-ENST00000643866.1:225845-ENST00000617523.1:113616|91
KEACSIIR
>ENST00000249330.3|INDEL-1774-G-GAGGA|4
RGGEGGGR
>FUSION-ENST00000643866.1:225845-ENST00000617523.1:113616|4396
DGPPEKR
>FUSION-ENST00000561326.5:32646-ENST00000370501.4:45849|1409
VGLLLLICSK
>FUSION-ENST00000643866.1:225845-ENST00000617523.1:113616|2331
LPNIALIMETNDLTLT
>FUSION-ENST00000643866.1:225845-ENST00000617523.1:113616|4020
MFKLHTVSLLIFTFDLDFHF
>FUSION-ENST00000643866.1:225845-ENST00000617523.1:113616|84
FYYMLFKVN
>FUSION-ENST00000643866.1:225845-ENST00000617523.1:113616|593
SHPMPSWNFLT
>FUSION-ENST00000643866.1:225845-ENST00000617523.1:113616|5100
RWSLNEFAK
>FUSION-ENST00000561326.5:32646-ENST00000370501.4:45849|993
IKSGIIASLGVFHQNRSE
>ENST00000628077.2|SNV-606-G-A|3
PPLLPLRLYRLWPR
>ENST00000530611.1|SNV-1671-G-A|1
EAIQKLKETEK
>FUSION-ENST00000561326.5:32646-ENST00000370501.4:45849|1261
GYFVSYFSTTYI
>FUSION-ENST00000643866.1:225845-ENST00000617523.1:113616|919
MWLAGGKPGLRLR
>FUSION-ENST00000643866.1:225845-ENST00000617523.1:113616|4561
CTHSVPYCYLRLAFLIS
>FUSION-ENST00000561326.5:32646-ENST00000370501.4:45849|1361
VCNYTTVRQPSKLQNATTF
>ENST00000510593.5|SNV-12986-C-A|2
QFVPNIWPVHYSHMMVSLCPISQR
>FUSION-ENST00000643866.1:225845-ENST00000617523.1:113616|155
HFVCKVRPGRR
>FUSION-ENST00000635856.1:4820-ENST00000577561.1:20039|39
QQEVAVPSSK
>FUSION-ENST00000643866.1:225845-ENST00000617523.1:113616|4051
MFFPVDEKMSSCCLDL
>ENST00000585906.5|INDEL-56624-T-TT|1
VVLEEGFFQSPAHINLLKEMKR
>FUSION-ENST00000643866.1:225845-ENST00000617523.1:113616|2266
SSSSETSLIREL
>FUSION-ENST00000643866.1:225845-ENST00000617523.1:113616|2793
MGTRTRSWIIGP
>FUSION-ENST00000221200.9:278-ENST00000658612.1:12603|17
GKLCLIPTTR
>ENST00000264156.3|SNV-24945-C-T|1
DGFGVTKSSWRITVR
>FUSION-ENST00000643866.1:225845-ENST00000617523.1:113616|5927
VGASYKASAGK
>FUSION-ENST00000527752.1:5970-ENST00000361739.1:267|43
GLIHPLF
>FUSION-ENST00000643866.1:225845-ENST00000617523.1:113616|2162
SQKSFEECSDMNFTTF
>ENST00000557636.5|SNV-111477-C-T|6
AKQRCCPLSASDAEMK
>ENST00000492815.5|SNV-43350-G-C|10
SWKNARVWSTSHFQAK
>FUSION-ENST00000643866.1:225845-ENST00000617523.1:113616|4869
MMGFPPVLWIEINGLEWR
>FUSION-ENST00000643866.1:225845-ENST00000617523.1:113616|1417
PFSCLSLPSS
>FUSION-ENST00000643866.1:225845-ENST00000617523.1:113616|5224
MHIITQKSPSMLIPLAKCVILIK
>FUSION-ENST00000643866.1:225845-ENST00000617523.1:113616|3589
SSMECCEFKLELLCPGNSYFISK
>FUSION-ENST00000643866.1:225845-ENST00000617523.1:113616|882
QRFDMLYGR
>FUSION-ENST00000643866.1:225845-ENST00000617523.1:113616|230
LARLLSNS
>FUSION-ENST00000561326.5:32646-ENST00000370501.4:45849|656
QLILFGTFLYKRGK
>FUSION-ENST00000643866.1:225845-ENST00000617523.1:113616|5982
MWVCGFLKLTLCK
>FUSION-ENST00000263918.9:307-ENST00000437390.6:12199|3
AELQVWKKPKQCPLHGY
>ENST00000298832.14|SNV-111477-C-T|1
CCPLSASDAEMKNLVGSAREK
>FUSION-ENST00000643866.1:225845-ENST00000617523.1:113616|5915
DYNCKIVLLNKTKPTLTYL
>FUSION-ENST00000643866.1:225845-ENST00000617523.1:113616|144
MCCSLYRNFPNLCVLSRK
>FUSION-ENST00000643866.1:225845-ENST00000617523.1:113616|4853
VRGRIWK
>FUSION-ENST00000643866.1:225845-ENST00000617523.1:113616|5004
PVDPATWEPEAGGPPEPK
>FUSION-ENST00000643866.1:225845-ENST00000617523.1:113616|615
EDRLASRGR
>FUSION-ENST00000561326.5:32646-ENST00000370501.4:45849|418
LPVTPLWPSVR
>FUSION-ENST00000643866.1:225845-ENST00000617523.1:113616|2302
MFNCLNLNYKIPKR
>FUSION-ENST00000643866.1:225845-ENST00000617523.1:113616|1401
MNLGHIFNDFLR
>ENST00000369633.6|SNV-3676-G-A|2
LVIVGDDACGK
>FUSION-ENST00000643866.1:225845-ENST00000617523.1:113616|1210
KKINNLSFSPATLPSCFYAAK
>FUSION-ENST00000643866.1:225845-ENST00000617523.1:113616|1503
MILGCIKR
>FUSION-ENST00000643866.1:225845-ENST00000617523.1:113616|4169
MTWQAGEAHLRRQLSTLQLLIR
>FUSION-ENST00000561326.5:32646-ENST00000370501.4:45849|376
VLRLSVVFFYLYNYLFSS
>FUSION-ENST00000643866.1:225845-ENST00000617523.1:113616|5494
MNVRIFKK
>FUSION-ENST00000643866.1:225845-ENST00000617523.1:113616|4584
WITEVRSSRPAWPTW
>FUSION-ENST00000643866.1:225845-ENST00000617523.1:113616|2445
TDCLLQFIIRNLNIK
>FUSION-ENST00000643866.1:225845-ENST00000617523.1:113616|5522
QGAVLMAVQGSWA
>FUSION-ENST00000643866.1:225845-ENST00000617523.1:113616|4152
PPLHCNCQFATGRMMK
>ENST00000628077.2|SNV-606-G-A|2
LYRLWPR
>ENST00000388901.10|SNV-18310-C-G|4
LWFKTNR
>FUSION-ENST00000643866.1:225845-ENST00000617523.1:113616|4213
CHGGPSCSV
>FUSION-ENST00000561326.5:32646-ENST00000370501.4:45849|583
MILPYPPVLRGITVLLLILSR
>FUSION-ENST00000643866.1:225845-ENST00000617523.1:113616|1519
MESFGQDTGGDGFGGEMGEGDAGR
>FUSION-ENST00000643866.1:225845-ENST00000617523.1:113616|2648
MQSVVGFAGEKSR
>FUSION-ENST00000643866.1:225845-ENST00000617523.1:113616|2388
CIHTHTHTHLK
>FUSION-ENST00000643866.1:225845-ENST00000617523.1:113616|4289
MYSSLGNNSSHWSTLK
>FUSION-ENST00000643866.1:225845-ENST00000617523.1:113616|5508
MARMQIF
>FUSION-ENST00000643866.1:225845-ENST00000617523.1:113616|5770
LIYFMFLWCNLTWQR
>FUSION-ENST00000561326.5:32646-ENST00000370501.4:45849|624
MSKNLWPSLIYHK
>FUSION-ENST00000561326.5:32646-ENST00000370501.4:45849|834
MPAAHSYPPPVDNQFH
>FUSION-ENST00000643866.1:225845-ENST00000617523.1:113616|3024
PMIQCHYISLFSLLEIVNYKR
>FUSION-ENST00000643866.1:225845-ENST00000617523.1:113616|744
CLTCSSFKIR
>FUSION-ENST00000643866.1:225845-ENST00000617523.1:113616|2193
ALLNVCMFCTHMRK
>FUSION-ENST00000561326.5:32646-ENST00000370501.4:45849|1459
NPERRWELGR
>FUSION-ENST00000561326.5:32646-ENST00000370501.4:45849|383
YKQSEYSPK
>FUSION-ENST00000643866.1:225845-ENST00000617523.1:113616|1220
MAPVKGMRR
>FUSION-ENST00000643866.1:225845-ENST00000617523.1:113616|5016
VSYVNSK
>FUSION-ENST00000643866.1:225845-ENST00000617523.1:113616|2535
CQSYVPIQKLGFMTVLLLLPSR
>FUSION-ENST00000643866.1:225845-ENST00000617523.1:113616|819
SGHLGLNSSSAPC
>FUSION-ENST00000643866.1:225845-ENST00000617523.1:113616|4321
MWWEAFFACFLK
>FUSION-ENST00000635856.1:4820-ENST00000577561.1:20039|128
YIWQIIK
>FUSION-ENST00000643866.1:225845-ENST00000617523.1:113616|5878
MVLCIYSIWVRK
>FUSION-ENST00000643866.1:225845-ENST00000617523.1:113616|2282
SKVITTTLCVPELS
>ENST00000628077.2|SNV-606-G-A|1
LYRLWPRNPPSR
>FUSION-ENST00000643866.1:225845-ENST00000617523.1:113616|1768
MTASKLLNTFCFI
>FUSION-ENST00000643866.1:225845-ENST00000617523.1:113616|3674
VSQTRGCNLK
>FUSION-ENST00000643866.1:225845-ENST00000617523.1:113616|5141
MLPKIVLIFTDFTICLGAICR
>FUSION-ENST00000643866.1:225845-ENST00000617523.1:113616|5954
YFLMRLK
>FUSION-ENST00000643866.1:225845-ENST00000617523.1:113616|4231
KLMSLTTADFPDLTVWKMR
>FUSION-ENST00000643866.1:225845-ENST00000617523.1:113616|3081
MLMISGR
>FUSION-ENST00000643866.1:225845-ENST00000617523.1:113616|1044
WRGVGGASGK
>FUSION-ENST00000561326.5:32646-ENST00000370501.4:45849|1168
KIYFKFHISK
>FUSION-ENST00000643866.1:225845-ENST00000617523.1:113616|3200
MVSNRRLNGCGV
>FUSION-ENST00000643866.1:225845-ENST00000617523.1:113616|1439
MAETEPVGSCTMWIRT
>FUSION-ENST00000485946.1:68326-ENST00000376387.5:107993|7
SPCLVLSWEGFCPLAASLYNFSSF
>FUSION-ENST00000561326.5:32646-ENST00000370501.4:45849|1428
MYSGIRNRNNCGFLAR
>FUSION-ENST00000643866.1:225845-ENST00000617523.1:113616|3732
MSGVTRQR
>FUSION-ENST00000643866.1:225845-ENST00000617523.1:113616|1105
MLQKELVACLTHRVVLCLR
>FUSION-ENST00000643866.1:225845-ENST00000617523.1:113616|2553
NPAFMALTH
>FUSION-ENST00000643866.1:225845-ENST00000617523.1:113616|199
MAFSDHLFYWPSSSWILISTLK
>FUSION-ENST00000643866.1:225845-ENST00000617523.1:113616|3282
EPLSQTLKER
>FUSION-ENST00000643866.1:225845-ENST00000617523.1:113616|5616
SHLRQGK
>ENST00000374183.5|SNV-18759-G-A|5
TEEAEGILDPQESK
>FUSION-ENST00000561326.5:32646-ENST00000370501.4:45849|661
TCIIFILSLQWNKFLQR
>FUSION-ENST00000527752.1:5970-ENST00000361739.1:267|172
VSGRPRR
>FUSION-ENST00000643866.1:225845-ENST00000617523.1:113616|1618
ECSSRNCSLSGVDK
>FUSION-ENST00000561326.5:32646-ENST00000370501.4:45849|1477
AALLRRQGGK
>ENST00000454584.6|SNV-186451-T-A|1
DMKPDNYLVVSASYKAKK
>FUSION-ENST00000643866.1:225845-ENST00000617523.1:113616|3918
MIRISSQGLASWRVTR
>FUSION-ENST00000635856.1:4820-ENST00000577561.1:20039|53
MQVQLSHKMAVPLCR
>FUSION-ENST00000643866.1:225845-ENST00000617523.1:113616|3366
MSCLLPR
>FUSION-ENST00000643866.1:225845-ENST00000617523.1:113616|2638
MAKPHLLK
>FUSION-ENST00000643866.1:225845-ENST00000617523.1:113616|6024
MEETEILLVKQNKPLNR
>FUSION-ENST00000643866.1:225845-ENST00000617523.1:113616|3710
KITSDVGFLK
>FUSION-ENST00000643866.1:225845-ENST00000617523.1:113616|4575
MVGGSPEVR
>FUSION-ENST00000559066.5:5044-ENST00000389629.8:61849|128
IGGPAPSPSVLNVTAELLAKKQPLK
>FUSION-ENST00000300069.5:25247-ENST00000435412.1:5217|8
LTARQEALECPQLHSR
>FUSION-ENST00000561326.5:32646-ENST00000370501.4:45849|846
ISSLLILFCFLSI
>FUSION-ENST00000496335.1:12222-ENST00000413834.5:42240|71
DFTCNCWNV
>FUSION-ENST00000643866.1:225845-ENST00000617523.1:113616|354
KVATYGWSK
>FUSION-ENST00000643866.1:225845-ENST00000617523.1:113616|2271
SEPSAKSLHPFPGKSSSSETSLIR
>FUSION-ENST00000643866.1:225845-ENST00000617523.1:113616|600
MHSVILQVVAAIYYFR
>ENST00000505944.5|SNV-6904-G-A|1
YTIENGARGEMVLEQ
>ENST00000360655.8|SNV-582873-C-T|2
MLTIVGPASSSPKIALK
>FUSION-ENST00000561326.5:32646-ENST00000370501.4:45849|890
MICPPQHPKVLGLQA
>FUSION-ENST00000561326.5:32646-ENST00000370501.4:45849|971
TSVFAPLALQSLHFPI
>FUSION-ENST00000643866.1:225845-ENST00000617523.1:113616|257
MLRSDLCLCSIAAS
>ENST00000479005.1|SNV-1814-C-G|3
VQIQRLQK
>FUSION-ENST00000643866.1:225845-ENST00000617523.1:113616|711
EGGRAYQR
>FUSION-ENST00000643866.1:225845-ENST00000617523.1:113616|5678
MHHCTPAWVTSAK
>FUSION-ENST00000559066.5:5044-ENST00000389629.8:61849|130
IGGPAPSPSVLNVTAELLAK
>FUSION-ENST00000561326.5:32646-ENST00000370501.4:45849|812
MQQLIPLYKDIFVLSGIFR
>ENST00000300134.8|SNV-29650-G-A|3
MPFVVAER
>FUSION-ENST00000561326.5:32646-ENST00000370501.4:45849|354
MHLEWGK
>FUSION-ENST00000643866.1:225845-ENST00000617523.1:113616|1651
IQSMELQDAQTTVK
>FUSION-ENST00000350498.8:10736-ENST00000413834.5:42240|1
SGHPPAGVCSPVPSHL
>FUSION-ENST00000643866.1:225845-ENST00000617523.1:113616|1354
ASKGASWGTVLGK
>FUSION-ENST00000561326.5:32646-ENST00000370501.4:45849|200
LKSILYLSRIFPHCYF
>FUSION-ENST00000504154.6:16977-ENST00000661892.1:78130|4
LSRFYAVNFVSK
>FUSION-ENST00000643866.1:225845-ENST00000617523.1:113616|4110
ILLYRIVRK
>FUSION-ENST00000643866.1:225845-ENST00000617523.1:113616|4284
MVWWYREVISAGL
>FUSION-ENST00000643866.1:225845-ENST00000617523.1:113616|5404
TEKPNTACSHS
>FUSION-ENST00000643866.1:225845-ENST00000617523.1:113616|3869
LPPVHNSR
>FUSION-ENST00000561326.5:32646-ENST00000370501.4:45849|552
MPVCSTYIDSETHSMLSF
>FUSION-ENST00000643866.1:225845-ENST00000617523.1:113616|2230
MGHGGDEHSFLLSALVRVSLRS
>FUSION-ENST00000643866.1:225845-ENST00000617523.1:113616|2849
STLNPATK
>FUSION-ENST00000643866.1:225845-ENST00000617523.1:113616|512
KVEFIVQM
>FUSION-ENST00000643866.1:225845-ENST00000617523.1:113616|5046
MIRPPQPPKVLGLRA
>ENST00000342315.8|SNV-17070-G-C|2
HSHQQCQKK
>FUSION-ENST00000643866.1:225845-ENST00000617523.1:113616|5582
MVGAEER
>FUSION-ENST00000561326.5:32646-ENST00000370501.4:45849|576
MQFREDL
>FUSION-ENST00000643866.1:225845-ENST00000617523.1:113616|4465
MRGEPANSFFSSGGNTLYGWSPR
>FUSION-ENST00000643866.1:225845-ENST00000617523.1:113616|1335
QKGYILFGSSTQK
>ENST00000250383.11|SNV-14717-A-G|8
VNCVVPGIIKTDFSKVFR
>FUSION-ENST00000643866.1:225845-ENST00000617523.1:113616|1962
LFSLLCSQPGCYWQTC
>FUSION-ENST00000643866.1:225845-ENST00000617523.1:113616|826
WSFFKVTS
>FUSION-ENST00000643866.1:225845-ENST00000617523.1:113616|841
MTICPRDRNR
>FUSION-ENST00000522480.5:43846-ENST00000550637.1:17285|9
TLLFSALGEEK
>FUSION-ENST00000643866.1:225845-ENST00000617523.1:113616|2965
FFINTFVLICKYPGHFPLGI
>FUSION-ENST00000561326.5:32646-ENST00000370501.4:45849|1112
QFQILKTVEIKLEH
>FUSION-ENST00000561326.5:32646-ENST00000370501.4:45849|1395
EKNCASGR
>ENST00000505014.5|INDEL-12630-G-GCGTGTGG|1
EICVWRVEYLDDRNTFR
>FUSION-ENST00000643866.1:225845-ENST00000617523.1:113616|2032
HLKCAHLP
>FUSION-ENST00000643866.1:225845-ENST00000617523.1:113616|546
CKESLDSLILEYCLGEKDFK
>FUSION-ENST00000643866.1:225845-ENST00000617523.1:113616|1236
ICDFNLEH
>FUSION-ENST00000643866.1:225845-ENST00000617523.1:113616|4619
MTEFFCHIK
>FUSION-ENST00000643866.1:225845-ENST00000617523.1:113616|4729
MATPPSCNDRM
>FUSION-ENST00000561326.5:32646-ENST00000370501.4:45849|1244
MMSLLSA
>FUSION-ENST00000561326.5:32646-ENST00000370501.4:45849|912
GHRFLISEFK
>ENST00000545828.1|SNV-14665-T-C|5
SFAHLEPMSHCQSCLGNTA
>FUSION-ENST00000643866.1:225845-ENST00000617523.1:113616|5542
MAFPGAGCK
>FUSION-ENST00000506930.2:106185-ENST00000470790.1:64155|76
MFSKLLLWT
>FUSION-ENST00000643866.1:225845-ENST00000617523.1:113616|1873
NAALLSNIN
>FUSION-ENST00000643866.1:225845-ENST00000617523.1:113616|5274
RIPQGHR
>FUSION-ENST00000643866.1:225845-ENST00000617523.1:113616|3870
MLPPVHNSR
>ENST00000640765.1|SNV-189779-A-G|2
NKEFSADQMSENTDQSDAAELSHK
>FUSION-ENST00000643866.1:225845-ENST00000617523.1:113616|4459
GMSRQLRK
>FUSION-ENST00000473037.5:174550-ENST00000474677.1:124667|9
FFILLMWYHRLSHLHSR
>FUSION-ENST00000643866.1:225845-ENST00000617523.1:113616|1424
GVNAAPCLPEDFHPGS
>FUSION-ENST00000561326.5:32646-ENST00000370501.4:45849|536
MFHLEGKLGPSGIYFYLYVLECL
>FUSION-ENST00000643866.1:225845-ENST00000617523.1:113616|1263
MLLHSSLGNR
>FUSION-ENST00000643866.1:225845-ENST00000617523.1:113616|5935
MPYPPPTVSPFQVSSDCYSTLLCPR
>FUSION-ENST00000506930.2:106185-ENST00000470790.1:64155|6
MLNIGQRR
>FUSION-ENST00000643866.1:225845-ENST00000617523.1:113616|3463
MNMCGLLTTLMPSLYDWMIPEK
>FUSION-ENST00000643866.1:225845-ENST00000617523.1:113616|4046
MISLLFKAE
>FUSION-ENST00000643866.1:225845-ENST00000617523.1:113616|3120
HIQSCVI
>FUSION-ENST00000643866.1:225845-ENST00000617523.1:113616|4298
DVFHNVKMLVKEK
>FUSION-ENST00000643866.1:225845-ENST00000617523.1:113616|2377
MKVMDDAFRSCLQIAQHR
>FUSION-ENST00000643866.1:225845-ENST00000617523.1:113616|4215
KTDCAARCHGGPSCSV
>FUSION-ENST00000561326.5:32646-ENST00000370501.4:45849|893
FFSLSFQRFLHG
>FUSION-ENST00000506930.2:106185-ENST00000470790.1:64155|60
AQSHLISETVFYFI
>FUSION-ENST00000643866.1:225845-ENST00000617523.1:113616|308
MFTVCSQHCTLDKWVPLCPIY
>FUSION-ENST00000643866.1:225845-ENST00000617523.1:113616|5458
MLHVDIQFSEHHLWK
>FUSION-ENST00000643866.1:225845-ENST00000617523.1:113616|4710
WSLTLLPRLECSGVISTDCNLR
>FUSION-ENST00000643866.1:225845-ENST00000617523.1:113616|5034
NAAFSALDLFYNPLMDYPTV
>FUSION-ENST00000643866.1:225845-ENST00000617523.1:113616|149
MYLVFYLSQLCFHNNSES
>FUSION-ENST00000643866.1:225845-ENST00000617523.1:113616|205
MILPSPS
>ENST00000314191.7|SNV-95525-C-T|1
SLFTLLWHCSLDALR
>FUSION-ENST00000643866.1:225845-ENST00000617523.1:113616|4785
MSQTIPIPMYDSRAVM
>ENST00000528008.1|SNV-582873-C-T|2
LTIVGPASSSPKIALK
>FUSION-ENST00000643866.1:225845-ENST00000617523.1:113616|5583
SYMVGAEERAVGTEECHR
>FUSION-ENST00000643866.1:225845-ENST00000617523.1:113616|3950
HSSKIMI
>FUSION-ENST00000561326.5:32646-ENST00000370501.4:45849|129
YLQINEFLLK
>ENST00000326831.7|SNV-217642-G-C|3
FLTMIILLQVLIPISLYVSIQLVK
>FUSION-ENST00000561326.5:32646-ENST00000370501.4:45849|510
MVVMFSLL
>FUSION-ENST00000643866.1:225845-ENST00000617523.1:113616|5255
LNLNLFCF
>FUSION-ENST00000643866.1:225845-ENST00000617523.1:113616|2076
SVEWCWFFCFMMNLKGLPYPDR
>FUSION-ENST00000643866.1:225845-ENST00000617523.1:113616|4065
MGIEYILRTLR
>ENST00000336596.7|SNV-323632-C-G|4
GIASGMKYLSDMGYVHRDVAAR
>FUSION-ENST00000561326.5:32646-ENST00000370501.4:45849|237
MNSCSSK
>FUSION-ENST00000643866.1:225845-ENST00000617523.1:113616|3741
GLVSFVGLMLMPLSLLFCEYLFSHG
>ENST00000618050.4|MNV-28112-CCGGTACAACAGTGATC-C|4
QPKMLWAAKFWR
>FUSION-ENST00000643866.1:225845-ENST00000617523.1:113616|926
TYWVTPKTNVYHV
>FUSION-ENST00000643866.1:225845-ENST00000617523.1:113616|787
TWWLQRVPHRR
>FUSION-ENST00000643866.1:225845-ENST00000617523.1:113616|4518
KPELMFPSHASLLLLRKQFLCEK
>FUSION-ENST00000643866.1:225845-ENST00000617523.1:113616|5327
TSASCDNVK
>FUSION-ENST00000643866.1:225845-ENST00000617523.1:113616|3583
ECCEFKLELLCPGNSYFISKWC
>ENST00000297596.3|SNV-10315-G-A|1
CQEVSVSEGRACAVVFDCK
>ENST00000610318.4|INDEL-379951-T-TG|7
AVLTTMLEGEMK
>FUSION-ENST00000643866.1:225845-ENST00000617523.1:113616|2287
MEETKCYPLNALQNKHSALR
>FUSION-ENST00000643866.1:225845-ENST00000617523.1:113616|3462
NMCGLLTTLMPSLYDWMIPEK
>ENST00000618427.4|SNV-115520-A-T|6
HIKAKLSLLEVLISK
>FUSION-ENST00000643866.1:225845-ENST00000617523.1:113616|2260
VGYYTTEFFQVPDSCLLKKK
>FUSION-ENST00000643866.1:225845-ENST00000617523.1:113616|1574
NPFPTPVCKHVPAHLQTQR
>FUSION-ENST00000643866.1:225845-ENST00000617523.1:113616|1703
ARGCHLR
>FUSION-ENST00000643866.1:225845-ENST00000617523.1:113616|440
NMDSQRAS
>FUSION-ENST00000643866.1:225845-ENST00000617523.1:113616|4934
HIIFFKTEK
>FUSION-ENST00000527752.1:5970-ENST00000361739.1:267|39
MLIFISDFWGLAPFPEEGSCR
>FUSION-ENST00000643866.1:225845-ENST00000617523.1:113616|1905
YQFGKDGK
>FUSION-ENST00000643866.1:225845-ENST00000617523.1:113616|2991
KYMGLSAYLFCEPR
>FUSION-ENST00000643866.1:225845-ENST00000617523.1:113616|3317
SWSILVEGNMSKGIGRDGK
>FUSION-ENST00000643866.1:225845-ENST00000617523.1:113616|4056
LMFFPVDEK
>FUSION-ENST00000561326.5:32646-ENST00000370501.4:45849|856
MSGQFLYF
>ENST00000300134.8|SNV-29650-G-A|1
MPFVVAERVPWEKMCETLNLK
>ENST00000318130.13|SNV-274-G-T|1
SEACGRGCGSPVPQRAR
>FUSION-ENST00000311672.10:6619-ENST00000586464.5:17437|4
ITALARK
>FUSION-ENST00000643866.1:225845-ENST00000617523.1:113616|3687
MTRSTSSKTAPVR
>FUSION-ENST00000643866.1:225845-ENST00000617523.1:113616|3138
MYPQSCRQLMGEPRR
>FUSION-ENST00000643866.1:225845-ENST00000617523.1:113616|5302
SCCSMSVYFQLYKMNKF
>FUSION-ENST00000643866.1:225845-ENST00000617523.1:113616|1308
LAYCVCLLVQHTTSHMEKPSLQ
>FUSION-ENST00000643866.1:225845-ENST00000617523.1:113616|3835
MCQAYRR
>FUSION-ENST00000643866.1:225845-ENST00000617523.1:113616|4158
ASSSFSFPALILTHLLNVLYPD
>FUSION-ENST00000643866.1:225845-ENST00000617523.1:113616|5507
TGTSYMAK
>FUSION-ENST00000643866.1:225845-ENST00000617523.1:113616|3888
FQEIREVK
>FUSION-ENST00000561326.5:32646-ENST00000370501.4:45849|1283
GPGNFQGSRTTL
>FUSION-ENST00000561326.5:32646-ENST00000370501.4:45849|1359
LQNATTF
>FUSION-ENST00000643866.1:225845-ENST00000617523.1:113616|2666
VQIWALWL
>FUSION-ENST00000561326.5:32646-ENST00000370501.4:45849|455
ISGYVEITYSVWMCFCFK
>FUSION-ENST00000643866.1:225845-ENST00000617523.1:113616|423
RPWEEPSTHPLPA
>FUSION-ENST00000643866.1:225845-ENST00000617523.1:113616|5298
SVYFQLYKMNK
>FUSION-ENST00000643866.1:225845-ENST00000617523.1:113616|1184
LVLARRGGSR
>FUSION-ENST00000643866.1:225845-ENST00000617523.1:113616|5549
AAGPDPQNLSVLLGLWACDEK
>FUSION-ENST00000643866.1:225845-ENST00000617523.1:113616|3773
KQINLIL
>FUSION-ENST00000643866.1:225845-ENST00000617523.1:113616|1653
GAPAFGVSTCLFS
>ENST00000504582.5|SNV-208130-T-G|1
GSPTSSPS
>FUSION-ENST00000561326.5:32646-ENST00000370501.4:45849|1268
TADNSTQNTGDKPFFKR
>FUSION-ENST00000643866.1:225845-ENST00000617523.1:113616|4048
SSCCLDL
>FUSION-ENST00000625282.2:14420-ENST00000372770.4:28794|2
TQPTCRLKTEGDL
>FUSION-ENST00000643866.1:225845-ENST00000617523.1:113616|5691
LSTFSYTR
>FUSION-ENST00000643866.1:225845-ENST00000617523.1:113616|4455
QLRKSYHPSILIDVK
>FUSION-ENST00000561326.5:32646-ENST00000370501.4:45849|847
IFKISSLLILFCFLSI
>FUSION-ENST00000643866.1:225845-ENST00000617523.1:113616|3078
MLMISGRAKVSK
>ENST00000541017.5|SNV-464522-T-A|4
KGLPFAQWDGPTVVAWLELR
>FUSION-ENST00000643866.1:225845-ENST00000617523.1:113616|695
MIQGRLFPLRVGGALWPYLHFL
>FUSION-ENST00000643866.1:225845-ENST00000617523.1:113616|5177
NFIFIALYFSSIFQRNIK
>FUSION-ENST00000643866.1:225845-ENST00000617523.1:113616|4159
LLKASSSFSFPALILTHLLNVLYPD
>FUSION-ENST00000643866.1:225845-ENST00000617523.1:113616|845
SMTICPRDR
>FUSION-ENST00000643866.1:225845-ENST00000617523.1:113616|2009
MLRAGSGCGVKVR
>FUSION-ENST00000643866.1:225845-ENST00000617523.1:113616|252
LVSNSWPQAILQPWPPKVLRLQV
>FUSION-ENST00000643866.1:225845-ENST00000617523.1:113616|2029
KVQTSALCLGASPNHPDGK
>ENST00000519638.3|SNV-16885-G-A|3
ANAECYTAMK
>FUSION-ENST00000643866.1:225845-ENST00000617523.1:113616|4594
MTGPGAVAHACNPRTLGGRGR
>FUSION-ENST00000643866.1:225845-ENST00000617523.1:113616|302
LVCHKYSVK
>FUSION-ENST00000643866.1:225845-ENST00000617523.1:113616|4325
MSKITDRSCMWWEAFFACFLK
>FUSION-ENST00000561326.5:32646-ENST00000370501.4:45849|445
MPLCAFGSHLVFRR
>FUSION-ENST00000643866.1:225845-ENST00000617523.1:113616|4216
MKTDCAARCHGGPSCSV
>FUSION-ENST00000643866.1:225845-ENST00000617523.1:113616|1729
ESNPLLPGQVLR
>FUSION-ENST00000643866.1:225845-ENST00000617523.1:113616|1986
SALHFIV
>FUSION-ENST00000643866.1:225845-ENST00000617523.1:113616|1031
MDFHLPLPLR
>FUSION-ENST00000643866.1:225845-ENST00000617523.1:113616|355
YKKVATYGWSK
>FUSION-ENST00000643866.1:225845-ENST00000617523.1:113616|350
VATYGWSKGFLEIWIVRGLPR
>FUSION-ENST00000561326.5:32646-ENST00000370501.4:45849|285
CSCTLSGEK
>FUSION-ENST00000643866.1:225845-ENST00000617523.1:113616|207
MWAPPPHACCPVISDPWR
>FUSION-ENST00000561326.5:32646-ENST00000370501.4:45849|1480
GGRTCGGARAALLR
>ENST00000553626.5|SNV-53023-G-C|6
LNVFDFQK
>FUSION-ENST00000643866.1:225845-ENST00000617523.1:113616|221
MGTLFMASLHRGSR
>FUSION-ENST00000643866.1:225845-ENST00000617523.1:113616|2881
MCVAKGILR
>ENST00000290649.10|MNV-58074-ACCAGGAAGAGGGA-A|20
LLLRPSVCHWTSVLAWR
>FUSION-ENST00000643866.1:225845-ENST00000617523.1:113616|1491
ASGQLHHVDKDLSETCLQSR
>FUSION-ENST00000561326.5:32646-ENST00000370501.4:45849|96
VQGKNGER
>FUSION-ENST00000635856.1:4820-ENST00000577561.1:20039|150
NVLFVQIMICFTFLGVPC
>FUSION-ENST00000643866.1:225845-ENST00000617523.1:113616|1646
MELQDAQTTVKGF
>FUSION-ENST00000643866.1:225845-ENST00000617523.1:113616|2789
FVNVLCFLKPCQSGR
>FUSION-ENST00000643866.1:225845-ENST00000617523.1:113616|567
MNLLTYLRVWQKHILNFQLK
>FUSION-ENST00000643866.1:225845-ENST00000617523.1:113616|859
DRPEKQIVR
>FUSION-ENST00000643866.1:225845-ENST00000617523.1:113616|5040
MKLLYEK
>FUSION-ENST00000561326.5:32646-ENST00000370501.4:45849|648
AGDKGIWLVQLK
>FUSION-ENST00000643866.1:225845-ENST00000617523.1:113616|3886
EVKRLCCIYYTDS
>FUSION-ENST00000643866.1:225845-ENST00000617523.1:113616|3802
KELSVLSLDAGT
>FUSION-ENST00000643866.1:225845-ENST00000617523.1:113616|4573
MVGGSPEVRSSRPAWPT
>FUSION-ENST00000643866.1:225845-ENST00000617523.1:113616|3605
MSRALPSK
>FUSION-ENST00000643866.1:225845-ENST00000617523.1:113616|3771
LSVDFRHIKLGFLISL
>FUSION-ENST00000643866.1:225845-ENST00000617523.1:113616|424
RRPWEEPSTHPLPA
>FUSION-ENST00000643866.1:225845-ENST00000617523.1:113616|4305
QKINTLK
>FUSION-ENST00000561326.5:32646-ENST00000370501.4:45849|999
SPVPVFK
>FUSION-ENST00000643866.1:225845-ENST00000617523.1:113616|13
CRSSEQMPPEDFCAWKISVNR
>FUSION-ENST00000643866.1:225845-ENST00000617523.1:113616|4819
IGNTGPGVVAHACNPNTLGGRGR
>FUSION-ENST00000643866.1:225845-ENST00000617523.1:113616|5307
RSCCSMSVYFQLYK
>FUSION-ENST00000643866.1:225845-ENST00000617523.1:113616|1448
VTQAEWPGLSSGIIHHK
>FUSION-ENST00000643866.1:225845-ENST00000617523.1:113616|4324
SKITDRSCMWWEAFFACFLK
>ENST00000392314.5|SNV-195839-A-G|2
QGKIEVMSLGR
>FUSION-ENST00000643866.1:225845-ENST00000617523.1:113616|1571
HVPAHLQTQR
>FUSION-ENST00000643866.1:225845-ENST00000617523.1:113616|3290
KCFMDKEPLSQTLK
>FUSION-ENST00000561326.5:32646-ENST00000370501.4:45849|594
TLLLPCSLGT
>FUSION-ENST00000643866.1:225845-ENST00000617523.1:113616|5442
LGFLKKFL
>ENST00000300134.8|SNV-29650-G-A|4
ATILWDNAFSEMDRMPFVVAER
>FUSION-ENST00000643866.1:225845-ENST00000617523.1:113616|1507
MAAFITHQLNLKSML
>FUSION-ENST00000643866.1:225845-ENST00000617523.1:113616|2056
GWRQQTLK
>FUSION-ENST00000643866.1:225845-ENST00000617523.1:113616|51
SNPGGGGYNESRSCHCTPAWVTE
>FUSION-ENST00000643866.1:225845-ENST00000617523.1:113616|5056
FYIMEKYMQHIHIYETTL
>FUSION-ENST00000643866.1:225845-ENST00000617523.1:113616|5021
IIFSKQFK
>FUSION-ENST00000643866.1:225845-ENST00000617523.1:113616|3470
FSCYKPCLVPK
>FUSION-ENST00000561326.5:32646-ENST00000370501.4:45849|316
QSPPHLAGSKVVFFFFFFLR
>ENST00000326047.9|INDEL-76619-C-CA|2
ERGSRTEEE
>ENST00000373036.5|SNV-19570-C-G|4
GEYTFVCNQEGCGKAFVTSYSLR
>ENST00000401408.6|SNV-23910-G-A|2
ETEIMLHYIER
>FUSION-ENST00000643866.1:225845-ENST00000617523.1:113616|1915
YIRQMISILFLLKYQFGK
>ENST00000651135.1|SNV-63750-A-G|7
TRASAPR
>ENST00000553626.5|SNV-53023-G-C|2
MYLIFKRLGIQNQMN
>FUSION-ENST00000643866.1:225845-ENST00000617523.1:113616|1952
QEQITQK
>ENST00000553602.1|SNV-2972-T-G|6
MEASMQPGHLSACWLCCVW
>ENST00000261439.9|SNV-204974-G-T|5
SKIKFYMEK
>FUSION-ENST00000643866.1:225845-ENST00000617523.1:113616|3924
FCCSWITLPFVTFFIASIK
>ENST00000368140.6|SNV-13118-T-C|2
LRLFRFR
>FUSION-ENST00000643866.1:225845-ENST00000617523.1:113616|3315
MSKGIGRDGK
>ENST00000276204.10|MNV-153065-CA-C|1
FPSAFFKEE
>FUSION-ENST00000643866.1:225845-ENST00000617523.1:113616|4985
MIYLEVK
>FUSION-ENST00000643866.1:225845-ENST00000617523.1:113616|5914
IVLLNKTKPTLTYL
>FUSION-ENST00000643866.1:225845-ENST00000617523.1:113616|2283
CYPLNALQNKHSALR
>FUSION-ENST00000643866.1:225845-ENST00000617523.1:113616|4959
LLFLLTMLLFLERG
>FUSION-ENST00000643866.1:225845-ENST00000617523.1:113616|4108
IKLCIESFK
>FUSION-ENST00000527752.1:5970-ENST00000361739.1:267|137
GARWGAPRGTAGVAPFFLGAR
>FUSION-ENST00000643866.1:225845-ENST00000617523.1:113616|4994
FKRFSCLSLPCSWDYR
>ENST00000258302.8|SNV-36407-T-A|6
LVSKAHRILEEFVDVQAPR
>FUSION-ENST00000643866.1:225845-ENST00000617523.1:113616|719
MPQILFLEEKERNGR
>FUSION-ENST00000561326.5:32646-ENST00000370501.4:45849|1254
TPSILVSKR
>FUSION-ENST00000643866.1:225845-ENST00000617523.1:113616|2423
FVIDHIFKKL
>FUSION-ENST00000643866.1:225845-ENST00000617523.1:113616|4356
SQGSYFCIHFPSCSNMDCWK
>FUSION-ENST00000643866.1:225845-ENST00000617523.1:113616|3509
NIVLIKIK
>FUSION-ENST00000643866.1:225845-ENST00000617523.1:113616|1919
FSLLPSPQASIS
>FUSION-ENST00000643866.1:225845-ENST00000617523.1:113616|3873
GHMLPPVHNSR
>FUSION-ENST00000643866.1:225845-ENST00000617523.1:113616|1482
SQLTPIDRLDR
>FUSION-ENST00000561326.5:32646-ENST00000370501.4:45849|781
FLKSHPY
>FUSION-ENST00000496335.1:12222-ENST00000413834.5:42240|52
MARSPPWPGASSSSWHR
>FUSION-ENST00000561326.5:32646-ENST00000370501.4:45849|1467
GAPLLRRTRPGFPFPSPQAR
>FUSION-ENST00000643866.1:225845-ENST00000617523.1:113616|5357
NQTPHVLTHR
>FUSION-ENST00000643866.1:225845-ENST00000617523.1:113616|2592
NTQITLEVR
>FUSION-ENST00000643866.1:225845-ENST00000617523.1:113616|5315
MVARGLEEREMR
>FUSION-ENST00000643866.1:225845-ENST00000617523.1:113616|4097
MRGSQKK
>ENST00000310806.9|SNV-36394-A-C|2
QTLKITAK
>FUSION-ENST00000643866.1:225845-ENST00000617523.1:113616|2680
GSTGRDGLPLSSEER
>FUSION-ENST00000506930.2:106185-ENST00000470790.1:64155|8
LETSLFSETFSSLMLF
>FUSION-ENST00000643866.1:225845-ENST00000617523.1:113616|3103
ILHSSLPLAFR
>FUSION-ENST00000561326.5:32646-ENST00000370501.4:45849|11
MKMHKYL
>FUSION-ENST00000643866.1:225845-ENST00000617523.1:113616|1449
WGRVTQAEWPGLSSGIIHHKMQSK
>ENST00000383836.8|SNV-304582-T-G|1
YYIHDVSDLIDGCDLGFHASLAR
>FUSION-ENST00000643866.1:225845-ENST00000617523.1:113616|1786
ESTIDTESK
>FUSION-ENST00000643866.1:225845-ENST00000617523.1:113616|4390
MCTSVRNCQVIFQSNRTILHSNK
>FUSION-ENST00000643866.1:225845-ENST00000617523.1:113616|4891
MTLKMFQCMPHFETQRHA
>FUSION-ENST00000643866.1:225845-ENST00000617523.1:113616|1876
KASFLTHFAQLSRNAALLSNIN
>FUSION-ENST00000643866.1:225845-ENST00000617523.1:113616|4363
MFFLCEAKAGEDRLSPGV
>FUSION-ENST00000643866.1:225845-ENST00000617523.1:113616|232
AVGIVFFLRFLYSHWMR
>FUSION-ENST00000561326.5:32646-ENST00000370501.4:45849|596
MRTLLLPCSLGT
>FUSION-ENST00000643866.1:225845-ENST00000617523.1:113616|5072
FYPLPITPCGESRDHTG
>ENST00000560479.3|SNV-284707-T-C|1
LLPWPLVMEPMMSA
>FUSION-ENST00000643866.1:225845-ENST00000617523.1:113616|5422
NMGFLPLYLCFLQFLLLILCSSQCR
>FUSION-ENST00000527752.1:5970-ENST00000361739.1:267|117
RPNPARGRR
>FUSION-ENST00000643866.1:225845-ENST00000617523.1:113616|1502
ILGCIKR
>FUSION-ENST00000643866.1:225845-ENST00000617523.1:113616|2858
GGGKQGALFIDMLSLRSLLEIHWK
>FUSION-ENST00000561326.5:32646-ENST00000370501.4:45849|1335
GTRTDWLYAE
>FUSION-ENST00000643866.1:225845-ENST00000617523.1:113616|4430
MEALGSSQA
>FUSION-ENST00000643866.1:225845-ENST00000617523.1:113616|5114
IHWFGGDK
>FUSION-ENST00000613852.4:12358-ENST00000494533.2:41|12
HIVAVLPEIDPVSKSHRATESHR
>FUSION-ENST00000643866.1:225845-ENST00000617523.1:113616|3502
MNKHGNRCPSYSVACCSFLDQLLK
>FUSION-ENST00000561326.5:32646-ENST00000370501.4:45849|414
NKLHGFLFPDITLKCNWMY
>FUSION-ENST00000561326.5:32646-ENST00000370501.4:45849|530
MNLLKKHILDVSLWVANIFR
>FUSION-ENST00000643866.1:225845-ENST00000617523.1:113616|5149
AFSLAKYQIMWPRYVGR
>FUSION-ENST00000643866.1:225845-ENST00000617523.1:113616|5173
LARLVSNS
>FUSION-ENST00000643866.1:225845-ENST00000617523.1:113616|5586
MSYMVGAEER
>FUSION-ENST00000561326.5:32646-ENST00000370501.4:45849|618
NLWPSLIYHKAIK
>FUSION-ENST00000460947.1:6619-ENST00000586464.5:17437|1
QLQAILSG
>FUSION-ENST00000643866.1:225845-ENST00000617523.1:113616|351
VATYGWSKGFLEIWIVR
>FUSION-ENST00000561326.5:32646-ENST00000370501.4:45849|1007
NCYVTSIYHMK
>FUSION-ENST00000561326.5:32646-ENST00000370501.4:45849|883
VIGTTAVNAL
>FUSION-ENST00000643866.1:225845-ENST00000617523.1:113616|751
MHSVVWYTCSLKHSLLPIFLR
>FUSION-ENST00000643866.1:225845-ENST00000617523.1:113616|2685
CGWFCWGK
>ENST00000504775.5|SNV-98248-A-G|1
LHMQLYPGWSARDNY
>ENST00000543086.7|SNV-119828-A-T|1
FLKNKIGQVK
>FUSION-ENST00000561326.5:32646-ENST00000370501.4:45849|687
MEIVLLKI
>FUSION-ENST00000643866.1:225845-ENST00000617523.1:113616|5186
MILTLACRQYYSMR
>FUSION-ENST00000643866.1:225845-ENST00000617523.1:113616|3098
MALLLLGHKPVWRTVR
>FUSION-ENST00000643866.1:225845-ENST00000617523.1:113616|5913
TKPTLTYL
>FUSION-ENST00000643866.1:225845-ENST00000617523.1:113616|1445
MQSKRKPSCEGGTGGAQV
>ENST00000551118.6|SNV-29172-A-G|3
NRQNIWLMPASEMEKSGSCIGNLIR
>FUSION-ENST00000643866.1:225845-ENST00000617523.1:113616|5150
AFSLAKYQIMWPR
>ENST00000559070.5|SNV-27441-T-G|4
SSCCLSQKEAARSPGQNCRPPSNR
>FUSION-ENST00000643866.1:225845-ENST00000617523.1:113616|1706
GGDSGSRAGGQKAR
>FUSION-ENST00000643866.1:225845-ENST00000617523.1:113616|1857
KSENSLSEFHIQK
>FUSION-ENST00000643866.1:225845-ENST00000617523.1:113616|3517
MSKLLSGLLQLFGPVIEIIHIV
>ENST00000290649.10|MNV-58074-ACCAGGAAGAGGGA-A|9
WKTSRLVGAASPSLLMR
>FUSION-ENST00000643866.1:225845-ENST00000617523.1:113616|3536
SVILFRAFFFFFFSK
>ENST00000502798.7|SNV-202459-G-A|2
TRGQPEK
>ENST00000282041.11|INDEL-56624-T-TT|2
NEETFDR
>FUSION-ENST00000643866.1:225845-ENST00000617523.1:113616|655
GLGQSFDFSTPKLSIYRYLETWK
>FUSION-ENST00000561326.5:32646-ENST00000370501.4:45849|953
CHVGVLHPLTR
>FUSION-ENST00000643866.1:225845-ENST00000617523.1:113616|688
MLCASVSSSVKWGW
>FUSION-ENST00000643866.1:225845-ENST00000617523.1:113616|4538
CHYGCLEVLHDSICL
>ENST00000495568.7|SNV-68151-A-C|6
GWGCPPAHRCHR
>FUSION-ENST00000561326.5:32646-ENST00000370501.4:45849|1133
DVYNADEFRKAISDFENC
>ENST00000537691.5|SNV-3239-A-G|2
VTEPLLLKNGK
>FUSION-ENST00000561326.5:32646-ENST00000370501.4:45849|906
KTFDFDIILYSEKHC
>FUSION-ENST00000643866.1:225845-ENST00000617523.1:113616|5608
QVSYFQDTMEVQALSKYFHSK
>FUSION-ENST00000643866.1:225845-ENST00000617523.1:113616|2150
MVLVFLLHDEFKGTALSR
>FUSION-ENST00000643866.1:225845-ENST00000617523.1:113616|5681
NVYSAGRGGSRL
>FUSION-ENST00000643866.1:225845-ENST00000617523.1:113616|5600
YFHSKREK
>FUSION-ENST00000643866.1:225845-ENST00000617523.1:113616|1109
MYSPQLGIFVLDHLATAHE
>FUSION-ENST00000561326.5:32646-ENST00000370501.4:45849|647
GIWLVQLK
>FUSION-ENST00000643866.1:225845-ENST00000617523.1:113616|2375
VMDDAFR
>FUSION-ENST00000635856.1:4820-ENST00000577561.1:20039|157
SCSLTRM
>FUSION-ENST00000643866.1:225845-ENST00000617523.1:113616|1390
MSFSPYLHQH
>FUSION-ENST00000643866.1:225845-ENST00000617523.1:113616|3176
MQTVDGR
>FUSION-ENST00000643866.1:225845-ENST00000617523.1:113616|5757
MNEHHYLPLLGINDDNLIRILC
>FUSION-ENST00000643866.1:225845-ENST00000617523.1:113616|1150
MKLECHHHVIKR
>FUSION-ENST00000221200.9:278-ENST00000658612.1:12603|3
WCDRNNK
>FUSION-ENST00000643866.1:225845-ENST00000617523.1:113616|2073
MMNLKGLPYPDRNMLK
>FUSION-ENST00000561326.5:32646-ENST00000370501.4:45849|351
MHLEWGKGDHQIVCTVCRFTTLK
>FUSION-ENST00000506930.2:106185-ENST00000470790.1:64155|79
ILLNAGAEINSRYCLFILLFMFSK
>FUSION-ENST00000496335.1:12222-ENST00000413834.5:42240|75
GNQLLRDIVTRTR
>FUSION-ENST00000643866.1:225845-ENST00000617523.1:113616|4850
GSCNPSYLGG
>FUSION-ENST00000643866.1:225845-ENST00000617523.1:113616|4517
MFPSHASLLLLR
>FUSION-ENST00000643866.1:225845-ENST00000617523.1:113616|338
YPSFSGK
>FUSION-ENST00000643866.1:225845-ENST00000617523.1:113616|328
MIQQMHQIK
>ENST00000541488.1|MNV-32315-AG-A|2
KQYKMNFWPLV
>FUSION-ENST00000561326.5:32646-ENST00000370501.4:45849|1302
LSGVQDHTLRTHLCKL
>FUSION-ENST00000643866.1:225845-ENST00000617523.1:113616|1321
MSLVRSEWPVA
>FUSION-ENST00000643866.1:225845-ENST00000617523.1:113616|4872
DKTLFIKVK
>FUSION-ENST00000643866.1:225845-ENST00000617523.1:113616|4977
TWVLSLAAIFLREK
>ENST00000383472.8|SNV-166848-A-T|1
VSMAFQLNNQTKAKDILAK
>FUSION-ENST00000643866.1:225845-ENST00000617523.1:113616|575
CFLSTIHYFRTWYLLMNLLTYLR
>FUSION-ENST00000643866.1:225845-ENST00000617523.1:113616|2003
LPGSESWLNHLLIV
>FUSION-ENST00000643866.1:225845-ENST00000617523.1:113616|1006
GPCSRTFR
>ENST00000232125.9|SNV-20132-G-C|4
VPLHKPTDWQKNILIWSGRFK
>FUSION-ENST00000475709.5:12358-ENST00000494533.2:41|16
MLGRHIVAVLPEIDPVSKSHR
>FUSION-ENST00000643866.1:225845-ENST00000617523.1:113616|3391
MLPFKELEAK
>FUSION-ENST00000561326.5:32646-ENST00000370501.4:45849|1488
RGPRGAGVR
>FUSION-ENST00000643866.1:225845-ENST00000617523.1:113616|2715
RAVGSCGK
>FUSION-ENST00000643866.1:225845-ENST00000617523.1:113616|2292
FLDSIIVTR
>FUSION-ENST00000643866.1:225845-ENST00000617523.1:113616|264
STFSVPENWTPFHS
>FUSION-ENST00000643866.1:225845-ENST00000617523.1:113616|5644
FSPRSFIDSGLTFK
>FUSION-ENST00000643866.1:225845-ENST00000617523.1:113616|2141
LTSKAESYK
>FUSION-ENST00000643866.1:225845-ENST00000617523.1:113616|3861
MALTFSS
>ENST00000507511.5|INDEL-2013-C-CA|3
KREGICSPSTLN
>FUSION-ENST00000643866.1:225845-ENST00000617523.1:113616|732
VSALPCQIRVCDIHWK
>FUSION-ENST00000643866.1:225845-ENST00000617523.1:113616|2755
EKFNWKVSAR
>ENST00000260753.8|SNV-36836-A-G|3
NLEEFQEHLQDSVK
>FUSION-ENST00000643866.1:225845-ENST00000617523.1:113616|5871
QLVHHLFLEKGLERPEAMQ
>FUSION-ENST00000643866.1:225845-ENST00000617523.1:113616|4952
TVHFYSFCVHASDTCLDIKFPSFK
>FUSION-ENST00000561326.5:32646-ENST00000370501.4:45849|220
AIFFHLLPTPSPPLLTFVSNPR
>FUSION-ENST00000643866.1:225845-ENST00000617523.1:113616|4395
MDGPPEKREPWLVVN
>FUSION-ENST00000643866.1:225845-ENST00000617523.1:113616|2824
MGGSILPALMEFCEIQKKCYM
>FUSION-ENST00000643866.1:225845-ENST00000617523.1:113616|4488
VGLKKTFCDCK
>FUSION-ENST00000561326.5:32646-ENST00000370501.4:45849|886
MPVKESCKVIGTTAVNAL
>FUSION-ENST00000643866.1:225845-ENST00000617523.1:113616|982
AINKATVPTTKK
>FUSION-ENST00000642963.1:225845-ENST00000617523.1:113616|2
ISVNRLLLHLRGGCTGN
>FUSION-ENST00000643866.1:225845-ENST00000617523.1:113616|2019
MWHTPVVPTTQETGAGGSLEPR
>FUSION-ENST00000643866.1:225845-ENST00000617523.1:113616|283
TGPASHSLLSTAVPPTC
>FUSION-ENST00000561326.5:32646-ENST00000370501.4:45849|126
MISLWSSLLIPKIYQMFHCSIK
>FUSION-ENST00000643866.1:225845-ENST00000617523.1:113616|5333
NGNISMGNQKLSFHCK
>FUSION-ENST00000643866.1:225845-ENST00000617523.1:113616|2753
FNWKVSARQK
>ENST00000342315.8|SNV-17070-G-C|1
HSHQQCQKKIK
>FUSION-ENST00000643866.1:225845-ENST00000617523.1:113616|5128
MTGSYERFK
>FUSION-ENST00000561326.5:32646-ENST00000370501.4:45849|91
CPVFLGRGAR
>ENST00000433861.6|SNV-14590-C-T|2
GYPSYPALIIDPKMSR
>ENST00000651135.1|SNV-63750-A-G|8
CRTRASAPR
>ENST00000368972.7|SNV-62493-A-T|2
IILALKVCRK
>FUSION-ENST00000643866.1:225845-ENST00000617523.1:113616|1064
MYRHVDILK
>FUSION-ENST00000643866.1:225845-ENST00000617523.1:113616|1665
MPDPPPK
>FUSION-ENST00000643866.1:225845-ENST00000617523.1:113616|3156
TQAAWLQR
>FUSION-ENST00000643866.1:225845-ENST00000617523.1:113616|36
GHVLLTVQELSQPVCLKQER
>FUSION-ENST00000561326.5:32646-ENST00000370501.4:45849|619
NLWPSLIYHK
>FUSION-ENST00000643866.1:225845-ENST00000617523.1:113616|1395
MVFFILF
>FUSION-ENST00000635856.1:4820-ENST00000577561.1:20039|1
LCWETKLPC
>FUSION-ENST00000643866.1:225845-ENST00000617523.1:113616|377
ADHPVISADQDFPKNK
>FUSION-ENST00000643866.1:225845-ENST00000617523.1:113616|3847
ETVSWIIKL
>FUSION-ENST00000643866.1:225845-ENST00000617523.1:113616|5345
DKENVVYTYSGPLFSIK
>FUSION-ENST00000561326.5:32646-ENST00000370501.4:45849|158
QLVYCVFFFLLVCRSNK
>FUSION-ENST00000561326.5:32646-ENST00000370501.4:45849|336
PLQSSLGDR
>ENST00000264156.3|SNV-24945-C-T|5
QRDGFGVTK
>FUSION-ENST00000496335.1:12222-ENST00000413834.5:42240|89
PEVTAVHLQGLGG
>FUSION-ENST00000643866.1:225845-ENST00000617523.1:113616|5198
SQHVNTTCK
>FUSION-ENST00000643866.1:225845-ENST00000617523.1:113616|3326
MGSKNAPR
>FUSION-ENST00000643866.1:225845-ENST00000617523.1:113616|2135
EDDFCTSIRISPK
>ENST00000395089.5|SNV-171356-C-A|1
VHNGLIK
>FUSION-ENST00000635856.1:4820-ENST00000577561.1:20039|123
DSALKLLLP
>FUSION-ENST00000561326.5:32646-ENST00000370501.4:45849|775
SLPNAGRSLLPTPCR
>FUSION-ENST00000643866.1:225845-ENST00000617523.1:113616|1454
LNATSASWVQAILLPQPPN
>FUSION-ENST00000643866.1:225845-ENST00000617523.1:113616|2610
SIVLPEATCLCGW
>FUSION-ENST00000643866.1:225845-ENST00000617523.1:113616|1903
DGKSLSHPR
>FUSION-ENST00000561326.5:32646-ENST00000370501.4:45849|1304
LSGVQDHTLR
>FUSION-ENST00000561326.5:32646-ENST00000370501.4:45849|191
FLNNKLK
>ENST00000475741.5|INDEL-32610-C-CA|2
KTHHVFCA
>FUSION-ENST00000643866.1:225845-ENST00000617523.1:113616|1766
LLNTFCFI
>FUSION-ENST00000635856.1:4820-ENST00000577561.1:20039|19
MEKNSDYAGR
>FUSION-ENST00000643866.1:225845-ENST00000617523.1:113616|2504
MNEKSNETAKSLLFTK
>FUSION-ENST00000643866.1:225845-ENST00000617523.1:113616|2837
ALSSQLFLE
>ENST00000421745.6|SNV-156114-C-A|1
ELFELLFNWSMSLPCNMVLKK
>FUSION-ENST00000561326.5:32646-ENST00000370501.4:45849|733
CCCWSPPVICLFETK
>FUSION-ENST00000643866.1:225845-ENST00000617523.1:113616|2136
EDDFCTSIR
>FUSION-ENST00000643866.1:225845-ENST00000617523.1:113616|3895
MVLITQRFIY
>ENST00000320285.9|SNV-120607-T-G|5
KQEISMQVAR
>FUSION-ENST00000643866.1:225845-ENST00000617523.1:113616|4789
SSPQTLEDIRMT
>FUSION-ENST00000643866.1:225845-ENST00000617523.1:113616|2403
MKDHAFQTAVMTYTDNSF
>FUSION-ENST00000527752.1:5970-ENST00000361739.1:267|108
LGSRWQGCLRPGGAGAGAARGDAGK
>ENST00000441212.1|SNV-715-A-C|5
RLPGSPYFRLTLSSR
>FUSION-ENST00000561326.5:32646-ENST00000370501.4:45849|653
GKEFFSKGSR
>ENST00000240285.10|INDEL-28419-C-CA|3
KQATNNNEAKK
>ENST00000555375.5|SNV-29650-G-A|2
PFVVAERVPWEK
>FUSION-ENST00000643866.1:225845-ENST00000617523.1:113616|1624
VTGNRECSSR
>FUSION-ENST00000643866.1:225845-ENST00000617523.1:113616|4026
NMIHYHLLHTHQFLLFSEGIPVVPK
>ENST00000326831.7|SNV-217642-G-C|1
IILLQVLIPISLYVSIQLVK
>FUSION-ENST00000643866.1:225845-ENST00000617523.1:113616|2599
MKNLMKLQSHSYLLKPV
>FUSION-ENST00000643866.1:225845-ENST00000617523.1:113616|2792
GTRTRSWIIGP
>FUSION-ENST00000643866.1:225845-ENST00000617523.1:113616|5058
MFYIMEK
>FUSION-ENST00000643866.1:225845-ENST00000617523.1:113616|1217
MTSVFRRGILFQQVVFR
>FUSION-ENST00000496335.1:12222-ENST00000413834.5:42240|69
SGGPGLQLQQK
>FUSION-ENST00000643866.1:225845-ENST00000617523.1:113616|2329
ETNDLTLT
>FUSION-ENST00000643866.1:225845-ENST00000617523.1:113616|5947
MDILCSSEA
>FUSION-ENST00000643866.1:225845-ENST00000617523.1:113616|1588
VSKLIAQNPSTCSHEYL
>FUSION-ENST00000643866.1:225845-ENST00000617523.1:113616|4053
MFFPVDEK
>FUSION-ENST00000643866.1:225845-ENST00000617523.1:113616|3855
DMHLRETVSWIIK
>FUSION-ENST00000643866.1:225845-ENST00000617523.1:113616|4489
MVGLKKTFCDCK
>FUSION-ENST00000643866.1:225845-ENST00000617523.1:113616|4415
MNRPNFK
>FUSION-ENST00000643866.1:225845-ENST00000617523.1:113616|2846
ILPQAVGPQQR
>FUSION-ENST00000643866.1:225845-ENST00000617523.1:113616|4059
VSLMLMFFPVDEK
>FUSION-ENST00000485946.1:68326-ENST00000376387.5:107993|13
NLPDVWPLNTQFEPIR
>FUSION-ENST00000561326.5:32646-ENST00000370501.4:45849|1192
VAQDAWGVLK
>FUSION-ENST00000643866.1:225845-ENST00000617523.1:113616|1265
DSFSKKK
>FUSION-ENST00000643866.1:225845-ENST00000617523.1:113616|1731
IIGNPVLVVLSHGFK
>FUSION-ENST00000643866.1:225845-ENST00000617523.1:113616|2372
MDDAFRSCLQIAQHR
>FUSION-ENST00000643866.1:225845-ENST00000617523.1:113616|4371
MVYLLFFKSVF
>FUSION-ENST00000643866.1:225845-ENST00000617523.1:113616|5099
RWSLNEFAKNCVQNALGYQSGK
>FUSION-ENST00000643866.1:225845-ENST00000617523.1:113616|1306
LRNSFLPR
>FUSION-ENST00000643866.1:225845-ENST00000617523.1:113616|1233
MDEVHQNRSR
>FUSION-ENST00000643866.1:225845-ENST00000617523.1:113616|5612
MSLENNK
>FUSION-ENST00000643866.1:225845-ENST00000617523.1:113616|2389
MCIHTHTHTHLK
>FUSION-ENST00000643866.1:225845-ENST00000617523.1:113616|5747
ALPGKYN
>FUSION-ENST00000643866.1:225845-ENST00000617523.1:113616|5070
TCMISLELLMINVNAS
>FUSION-ENST00000643866.1:225845-ENST00000617523.1:113616|2356
EKGNHGLSSHQ
>FUSION-ENST00000643866.1:225845-ENST00000617523.1:113616|3931
CHHVLLVFK
>FUSION-ENST00000643866.1:225845-ENST00000617523.1:113616|5880
MVLCIYSIWVR
>FUSION-ENST00000643866.1:225845-ENST00000617523.1:113616|2112
MYSVFQPTTHGRPAR
>FUSION-ENST00000561326.5:32646-ENST00000370501.4:45849|411
MGFPCVAR
>FUSION-ENST00000643866.1:225845-ENST00000617523.1:113616|1939
LLHVNKFTEK
>FUSION-ENST00000643866.1:225845-ENST00000617523.1:113616|4720
IWSGVLMEAVPPPR
>FUSION-ENST00000506930.2:106185-ENST00000470790.1:64155|4
MLNIGQRREGCYHPW
>FUSION-ENST00000643866.1:225845-ENST00000617523.1:113616|363
HEPLRPTLSLFLK
>FUSION-ENST00000643866.1:225845-ENST00000617523.1:113616|4627
MVAGTCNPSCSGG
>FUSION-ENST00000496335.1:12222-ENST00000413834.5:42240|43
CRTAFHM
>FUSION-ENST00000561326.5:32646-ENST00000370501.4:45849|505
VEPELESR
>FUSION-ENST00000643866.1:225845-ENST00000617523.1:113616|4353
MDCWKDFPFSIELLWRLS
>FUSION-ENST00000643866.1:225845-ENST00000617523.1:113616|3983
SLLSRFSYFSWTSQNCCLEKTV
>FUSION-ENST00000643866.1:225845-ENST00000617523.1:113616|1096
MIRAGRR
>FUSION-ENST00000643866.1:225845-ENST00000617523.1:113616|4235
ASWFGLKYTK
>FUSION-ENST00000561326.5:32646-ENST00000370501.4:45849|1497
GRGSAGPAV
>FUSION-ENST00000643866.1:225845-ENST00000617523.1:113616|3580
LELLCPGNSYFISK
>FUSION-ENST00000643866.1:225845-ENST00000617523.1:113616|3108
SHRACPLAML
>FUSION-ENST00000643866.1:225845-ENST00000617523.1:113616|2519
MRSWLQGTFNCMNEKSNETAK
>FUSION-ENST00000506930.2:106185-ENST00000470790.1:64155|11
MSHHVWPEIMF
>FUSION-ENST00000643866.1:225845-ENST00000617523.1:113616|1918
MYIRQMISILFLLK
>FUSION-ENST00000561326.5:32646-ENST00000370501.4:45849|1166
IYFKFHISKITYFK
>FUSION-ENST00000643866.1:225845-ENST00000617523.1:113616|5930
MVAELNF
>FUSION-ENST00000643866.1:225845-ENST00000617523.1:113616|4664
GHDRIFLSYKESYENNG
>FUSION-ENST00000643866.1:225845-ENST00000617523.1:113616|2499
KGPIPALLGSPQWR
>FUSION-ENST00000643866.1:225845-ENST00000617523.1:113616|295
TVICPQGCIPR
>FUSION-ENST00000643866.1:225845-ENST00000617523.1:113616|1225
SLDMAPVK
>FUSION-ENST00000360409.7:34385-ENST00000400707.7:9509|1
AIWELQVSGQFHIS
>FUSION-ENST00000643866.1:225845-ENST00000617523.1:113616|636
MAVRGCHLVASTR
>FUSION-ENST00000561326.5:32646-ENST00000370501.4:45849|798
NCRSSEEWHLGFPDAAAGLLR
>FUSION-ENST00000643866.1:225845-ENST00000617523.1:113616|15
SSYCHLNSRCRSSEQMPPEDFCAWK
>FUSION-ENST00000643866.1:225845-ENST00000617523.1:113616|3196
EKMLISYFSRDHPIMLLSSLK
>FUSION-ENST00000643866.1:225845-ENST00000617523.1:113616|4904
MTLNLQIY
>FUSION-ENST00000561326.5:32646-ENST00000370501.4:45849|562
NKKGIEAK
>FUSION-ENST00000561326.5:32646-ENST00000370501.4:45849|433
CLCLRDDGRQEK
>FUSION-ENST00000643866.1:225845-ENST00000617523.1:113616|2722
VVVGACNPSYLGG
>FUSION-ENST00000643866.1:225845-ENST00000617523.1:113616|5478
RFGDTDPNHNKIQFDYVACGYSVF
>FUSION-ENST00000643866.1:225845-ENST00000617523.1:113616|582
MSTVCIK
>FUSION-ENST00000643866.1:225845-ENST00000617523.1:113616|2830
FLPTPSASR
>FUSION-ENST00000635856.1:4820-ENST00000577561.1:20039|106
MDVQKYLRLFEK
>FUSION-ENST00000643866.1:225845-ENST00000617523.1:113616|573
TWYLLMNLLTYLRVWQK
>FUSION-ENST00000506930.2:106185-ENST00000470790.1:64155|3
LNIGQRREGCYHPW
>FUSION-ENST00000643866.1:225845-ENST00000617523.1:113616|4673
SVYNFLNLDFIFS
>FUSION-ENST00000643866.1:225845-ENST00000617523.1:113616|107
SAACSPAGLELAALLCSGR
>FUSION-ENST00000561326.5:32646-ENST00000370501.4:45849|342
PVVPATLEAEVGGSIEPGRQRL
>FUSION-ENST00000540797.5:320-ENST00000370501.4:45849|1
AAPHVLLHLG
>FUSION-ENST00000643866.1:225845-ENST00000617523.1:113616|1115
KPIMLVLCLEALPSLFLANGYCPFR
>FUSION-ENST00000460947.1:6619-ENST00000586464.5:17437|4
RGTIAHQQRQLQAILSG
>FUSION-ENST00000635856.1:4820-ENST00000577561.1:20039|49
MAVPLCR
>FUSION-ENST00000370689.6:310-ENST00000436386.5:80241|5
AAVSSLK
>FUSION-ENST00000561326.5:32646-ENST00000370501.4:45849|515
IVSSNFCQSLCSLNYFTLR
>FUSION-ENST00000496335.1:12222-ENST00000413834.5:42240|87
MVEVPLGQSGYGSWSSL
>FUSION-ENST00000643866.1:225845-ENST00000617523.1:113616|412
GHEQVLSPATHICLR
>FUSION-ENST00000561326.5:32646-ENST00000370501.4:45849|21
ERDHIPS
>FUSION-ENST00000221200.9:278-ENST00000658612.1:12603|1
NNKVETVTT
>FUSION-ENST00000522480.5:43846-ENST00000550637.1:17285|1
ESLFICNAALCISYSPVFCTW
>FUSION-ENST00000643866.1:225845-ENST00000617523.1:113616|4845
MMICFKYISNSISLFPFLEILSVHR
>FUSION-ENST00000372731.8:14420-ENST00000372770.4:28794|3
WIQEKLQIASDENYKDPTNLQAQN
>ENST00000512372.5|SNV-6904-G-A|1
YTIENGARDRPGVTQR
>FUSION-ENST00000561326.5:32646-ENST00000370501.4:45849|584
MMILPYPPVLRGITVLLLILSR
>FUSION-ENST00000643866.1:225845-ENST00000617523.1:113616|1570
HVPAHLQTQRR
>FUSION-ENST00000643866.1:225845-ENST00000617523.1:113616|1941
NSLLTSERLLHVNK
>FUSION-ENST00000643866.1:225845-ENST00000617523.1:113616|4155
MPPLHCNCQFATGR
>FUSION-ENST00000643866.1:225845-ENST00000617523.1:113616|4979
TWVLSLAAIFLR
>FUSION-ENST00000643866.1:225845-ENST00000617523.1:113616|771
RKPQGVR
>FUSION-ENST00000643866.1:225845-ENST00000617523.1:113616|3547
MNSSISTLGTCKKK
>FUSION-ENST00000643866.1:225845-ENST00000617523.1:113616|5325
LSFHCKLFSCLVFLL
>FUSION-ENST00000643866.1:225845-ENST00000617523.1:113616|1626
HYWQHFYPGAQTGNRVTGNR
>FUSION-ENST00000643866.1:225845-ENST00000617523.1:113616|4137
VVNKACCDNSDYYYY
>FUSION-ENST00000643866.1:225845-ENST00000617523.1:113616|2125
MQFAGIIFINCVK
>FUSION-ENST00000643866.1:225845-ENST00000617523.1:113616|2703
MRPIGPRAASQC
>FUSION-ENST00000643866.1:225845-ENST00000617523.1:113616|1569
HVPAHLQTQRRTSMYPTLR
>FUSION-ENST00000527752.1:5970-ENST00000361739.1:267|167
LREAAAGRSPAR
>FUSION-ENST00000643866.1:225845-ENST00000617523.1:113616|4665
MGHDRIFLSYKESYENNG
>FUSION-ENST00000643866.1:225845-ENST00000617523.1:113616|202
MIVFKYSRILCVR
>ENST00000328600.3|SNV-5629-A-G|2
SQSQNLFSVRSSLSHGPK
>FUSION-ENST00000643866.1:225845-ENST00000617523.1:113616|3436
SLSFEGR
>FUSION-ENST00000643866.1:225845-ENST00000617523.1:113616|3979
FMYDFIFSICTQYYILSFPVS
>ENST00000435359.5|SNV-14093-C-G|2
AIFKVHSDFTGAATR
>FUSION-ENST00000643866.1:225845-ENST00000617523.1:113616|457
PHFKVQDLSLCK
>FUSION-ENST00000643866.1:225845-ENST00000617523.1:113616|4866
MGFPPVLWIEINGLEWRTDDR
>FUSION-ENST00000643866.1:225845-ENST00000617523.1:113616|2065
GLPYPDRNMLKI
>FUSION-ENST00000643866.1:225845-ENST00000617523.1:113616|317
MSRYSAPPHTFV
>FUSION-ENST00000561326.5:32646-ENST00000370501.4:45849|1416
LSIEQQIRCMALLYK
>FUSION-ENST00000561326.5:32646-ENST00000370501.4:45849|30
GFHHVGQASFK
>FUSION-ENST00000561326.5:32646-ENST00000370501.4:45849|1336
MGTRTDWLYAE
>FUSION-ENST00000643866.1:225845-ENST00000617523.1:113616|1156
LQTWMKFTRTDPGLTF
>FUSION-ENST00000506930.2:106185-ENST00000470790.1:64155|5
LNIGQRR
>FUSION-ENST00000643866.1:225845-ENST00000617523.1:113616|1297
MAHACNPR
>FUSION-ENST00000643866.1:225845-ENST00000617523.1:113616|2157
MAQLGSVKK
>ENST00000469375.1|SNV-158562-G-T|9
KERMEITPSNALDPR
>FUSION-ENST00000643866.1:225845-ENST00000617523.1:113616|3609
MCLIASRK
>FUSION-ENST00000643866.1:225845-ENST00000617523.1:113616|4374
QIFCQSMVYLLFFKSVF
>FUSION-ENST00000643866.1:225845-ENST00000617523.1:113616|1582
MMEAMNPFPTPVCKHVPAHLQTQRR
>FUSION-ENST00000643866.1:225845-ENST00000617523.1:113616|236
EQKAVGIVFFLR
>ENST00000496826.1|SNV-39681-C-T|2
CSNTLEVPRQR
>FUSION-ENST00000643866.1:225845-ENST00000617523.1:113616|3439
TFYLLLTIHSGGK
>FUSION-ENST00000643866.1:225845-ENST00000617523.1:113616|4297
MLVKEKIVLITSILYAK
>FUSION-ENST00000643866.1:225845-ENST00000617523.1:113616|3321
MLDLRSWSILVEGNMSKGIGR
>ENST00000461096.6|SNV-11352-A-T|5
QGRVHVEDIVFLIR
>FUSION-ENST00000643866.1:225845-ENST00000617523.1:113616|4339
RHVLKSR
>FUSION-ENST00000643866.1:225845-ENST00000617523.1:113616|690
MLCASVSSSVK
>ENST00000520515.5|SNV-51674-C-T|5
QEKNIQSLMDCW
>FUSION-ENST00000643866.1:225845-ENST00000617523.1:113616|2614
NTDLYEHTDHFRGPSQNYLLS
>FUSION-ENST00000643866.1:225845-ENST00000617523.1:113616|5164
MFVWPQGIFISKISNYVAK
>FUSION-ENST00000643866.1:225845-ENST00000617523.1:113616|3157
AGLKTQAAWLQRLCY
>FUSION-ENST00000643866.1:225845-ENST00000617523.1:113616|5530
PLFLVLIFCVSPFLNFYK
>FUSION-ENST00000643866.1:225845-ENST00000617523.1:113616|5112
IHWFGGDKTWKMC
>FUSION-ENST00000561326.5:32646-ENST00000370501.4:45849|824
MWAFRLFPIFVVTNNAAVNTLVQR
>FUSION-ENST00000643866.1:225845-ENST00000617523.1:113616|1289
YLGGWGRRQDNR
>FUSION-ENST00000558680.5:162311-ENST00000560606.5:23951|26
MVRTLFVSGLPVDIKPR
>FUSION-ENST00000561326.5:32646-ENST00000370501.4:45849|832
MFVGIFLILFFK
>FUSION-ENST00000643866.1:225845-ENST00000617523.1:113616|2931
TEMELTACRWHLK
>FUSION-ENST00000506930.2:106185-ENST00000470790.1:64155|78
YCLFILLFMFSK
>FUSION-ENST00000643866.1:225845-ENST00000617523.1:113616|969
MSRNVWVQGVGVR
>FUSION-ENST00000643866.1:225845-ENST00000617523.1:113616|263
MSHCAPPCLYF
>FUSION-ENST00000643866.1:225845-ENST00000617523.1:113616|563
HILNFQLK
>FUSION-ENST00000643866.1:225845-ENST00000617523.1:113616|5431
MMPPNLFFLKFVFDYLESFVVPYEC
>FUSION-ENST00000561326.5:32646-ENST00000370501.4:45849|1179
LDNLKNTKCLEHIL
>FUSION-ENST00000506930.2:106185-ENST00000470790.1:64155|42
KCFVLWPTTLNVPNLI
>FUSION-ENST00000643866.1:225845-ENST00000617523.1:113616|1883
SLYFPPSPFK
>FUSION-ENST00000643866.1:225845-ENST00000617523.1:113616|3248
MNAVTNKR
>FUSION-ENST00000643866.1:225845-ENST00000617523.1:113616|4772
EAAIISCSVPVTGKVVLKL
>FUSION-ENST00000643866.1:225845-ENST00000617523.1:113616|5514
MAEVRMKTGTSYMAK
>FUSION-ENST00000643866.1:225845-ENST00000617523.1:113616|5495
MNVRIFK
>FUSION-ENST00000643866.1:225845-ENST00000617523.1:113616|1997
MNSGNTR
>FUSION-ENST00000643866.1:225845-ENST00000617523.1:113616|4119
SSRPAWLTW
>FUSION-ENST00000643866.1:225845-ENST00000617523.1:113616|4416
QYILFCVWLFFSRNSFI
>FUSION-ENST00000643866.1:225845-ENST00000617523.1:113616|2252
SNTLCFSEKR
>FUSION-ENST00000561326.5:32646-ENST00000370501.4:45849|1447
MRWDSQFLCCETLIR
>FUSION-ENST00000643866.1:225845-ENST00000617523.1:113616|4036
CHHVAWICRFFPSCGEFFQAGYYER
>FUSION-ENST00000643866.1:225845-ENST00000617523.1:113616|1863
EPGSHHCTPAWATR
>ENST00000326047.9|INDEL-76619-C-CA|4
TDQEGSPDSGTSAQAKPKER
>FUSION-ENST00000643866.1:225845-ENST00000617523.1:113616|5130
RRIAQVGAK
>FUSION-ENST00000559066.5:5044-ENST00000389629.8:61849|131
GTTKIGGPAPSPSVLNVTAELLAKK
>FUSION-ENST00000496335.1:12222-ENST00000413834.5:42240|44
SPPWPGASSSSWHR
>FUSION-ENST00000643866.1:225845-ENST00000617523.1:113616|794
QMTWWLQR
>FUSION-ENST00000561326.5:32646-ENST00000370501.4:45849|208
MRNHTESHR
>FUSION-ENST00000561326.5:32646-ENST00000370501.4:45849|1017
ILDVRIFK
>ENST00000585906.5|INDEL-56624-T-TT|4
MVVLEEGFFQSPAHINLLKEMK
>FUSION-ENST00000643866.1:225845-ENST00000617523.1:113616|2778
KSELETT
>FUSION-ENST00000643866.1:225845-ENST00000617523.1:113616|5243
KVLWDNF
>FUSION-ENST00000643866.1:225845-ENST00000617523.1:113616|2770
LPRLVSNSWTQVILPPWPPK
>ENST00000360655.8|SNV-582873-C-T|1
MLTIVGPASSSPKIALKGIAQR
>FUSION-ENST00000643866.1:225845-ENST00000617523.1:113616|3968
YVLAIVIFLCIYDYFLRRYL
>ENST00000320285.9|SNV-120607-T-G|1
QEISMQVARAKGLPR
>FUSION-ENST00000643866.1:225845-ENST00000617523.1:113616|5010
FFSLSAFF
>FUSION-ENST00000643866.1:225845-ENST00000617523.1:113616|468
QNILTPAEALSKEVER
>FUSION-ENST00000635856.1:4820-ENST00000577561.1:20039|37
QQEVAVPSSKAGRR
>FUSION-ENST00000561326.5:32646-ENST00000370501.4:45849|241
FFNRKIDCR
>FUSION-ENST00000561326.5:32646-ENST00000370501.4:45849|187
QLRITLGKLGSDFLIVTLCCAS
>FUSION-ENST00000643866.1:225845-ENST00000617523.1:113616|5860
MGIFPPISFLVDQVKVLSQHR
>FUSION-ENST00000561326.5:32646-ENST00000370501.4:45849|305
PSVPSRMALILNVNMRMH
>FUSION-ENST00000643866.1:225845-ENST00000617523.1:113616|4139
ARVPACA
>FUSION-ENST00000643866.1:225845-ENST00000617523.1:113616|2733
MPIIPALWEAK
>FUSION-ENST00000643866.1:225845-ENST00000617523.1:113616|3599
APVFHFVCFFMLILSPEM
>FUSION-ENST00000643866.1:225845-ENST00000617523.1:113616|2245
DRMDGVNYVK
>FUSION-ENST00000643866.1:225845-ENST00000617523.1:113616|4134
GSWRRELFPTPQNFMK
>ENST00000478447.1|SNV-3676-G-A|9
MPVGRPASSSSSARISFRR
>FUSION-ENST00000643866.1:225845-ENST00000617523.1:113616|5732
KVVFPFEMCIINMIRPYQYFR
>FUSION-ENST00000643866.1:225845-ENST00000617523.1:113616|3982
FSYFSWTSQNCCLEK
>FUSION-ENST00000643866.1:225845-ENST00000617523.1:113616|686
MQVQSPSTL
>FUSION-ENST00000643866.1:225845-ENST00000617523.1:113616|3626
MIFPSTFRTDFYCR
>FUSION-ENST00000643866.1:225845-ENST00000617523.1:113616|1203
ACGLPDTPCCSLPSK
>FUSION-ENST00000643866.1:225845-ENST00000617523.1:113616|2953
VCNIQVNSK
>FUSION-ENST00000643866.1:225845-ENST00000617523.1:113616|740
MKTSVALQAKLTTCR
>FUSION-ENST00000643866.1:225845-ENST00000617523.1:113616|941
TKAWSLSSWNLSK
>ENST00000510882.4|MNV-197-AAGG-A|2
KFGKPNK
>FUSION-ENST00000473037.5:174550-ENST00000474677.1:124667|7
FFILLMWYHRLSHLHSRLQDLLK
>FUSION-ENST00000643866.1:225845-ENST00000617523.1:113616|3592
MSSMECCEFK
>FUSION-ENST00000506930.2:106185-ENST00000470790.1:64155|24
MQWRDLGLPR
>FUSION-ENST00000643866.1:225845-ENST00000617523.1:113616|2747
MTGFFPLLQLQEYK
>FUSION-ENST00000643866.1:225845-ENST00000617523.1:113616|2609
MLTALRCVSLGKPVR
>FUSION-ENST00000561326.5:32646-ENST00000370501.4:45849|1353
NKVIFCENFEK
>ENST00000559070.5|SNV-27441-T-G|5
SSCCLSQKEAAR
>FUSION-ENST00000643866.1:225845-ENST00000617523.1:113616|3076
MISGRAK
>FUSION-ENST00000561326.5:32646-ENST00000370501.4:45849|1289
MGSSSPLLPKKLTV
>ENST00000261439.9|SNV-204974-G-T|2
FYMEKMHSAVGQGVPR
>FUSION-ENST00000643866.1:225845-ENST00000617523.1:113616|5399
FIVALLTIAK
>FUSION-ENST00000527752.1:5970-ENST00000361739.1:267|76
LGGGIAETAAR
>FUSION-ENST00000635856.1:4820-ENST00000577561.1:20039|171
MYCLCKS
>FUSION-ENST00000561326.5:32646-ENST00000370501.4:45849|335
MPLQSSLGDRVRPFLK
>FUSION-ENST00000643866.1:225845-ENST00000617523.1:113616|5237
CTSSPKKVPAC
>FUSION-ENST00000643866.1:225845-ENST00000617523.1:113616|5148
YQIMWPR
>FUSION-ENST00000643866.1:225845-ENST00000617523.1:113616|2075
MMNLKGLPYPDR
>FUSION-ENST00000550404.1:599-ENST00000550780.1:80641|1
CETVILHPLTWFPATEIEG
>FUSION-ENST00000643866.1:225845-ENST00000617523.1:113616|4278
HPNYSVRK
>FUSION-ENST00000643866.1:225845-ENST00000617523.1:113616|2550
MLILYHFQKR
>FUSION-ENST00000643866.1:225845-ENST00000617523.1:113616|5131
MRRIAQVGAK
>FUSION-ENST00000643866.1:225845-ENST00000617523.1:113616|3832
MKSTASIK
>FUSION-ENST00000643866.1:225845-ENST00000617523.1:113616|5806
QSSYYCCHMQRKDSTLSK
>FUSION-ENST00000643866.1:225845-ENST00000617523.1:113616|2479
FSGSVFGYPGK
>FUSION-ENST00000643866.1:225845-ENST00000617523.1:113616|4403
PNTPFPHLVSPTYFA
>FUSION-ENST00000643866.1:225845-ENST00000617523.1:113616|3654
DLTLSTATK
>FUSION-ENST00000643866.1:225845-ENST00000617523.1:113616|2304
MFNCLNLNYKIPK
>FUSION-ENST00000635856.1:4820-ENST00000577561.1:20039|125
MLNSIYFI
>FUSION-ENST00000643866.1:225845-ENST00000617523.1:113616|3086
KQKLYYLYL
>FUSION-ENST00000643866.1:225845-ENST00000617523.1:113616|3492
YFPSFIR
>FUSION-ENST00000527752.1:5970-ENST00000361739.1:267|60
VRARSGPAAGAEALGQR
>FUSION-ENST00000643866.1:225845-ENST00000617523.1:113616|4546
GEVLSFVDLSEIYLNK
>FUSION-ENST00000643866.1:225845-ENST00000617523.1:113616|4868
MGFPPVLWIEINGLEWR
>FUSION-ENST00000559066.5:5044-ENST00000389629.8:61849|132
GTTKIGGPAPSPSVLNVTAELLAK
>FUSION-ENST00000561326.5:32646-ENST00000370501.4:45849|467
SCMMFCPKI
>FUSION-ENST00000561326.5:32646-ENST00000370501.4:45849|843
MYIPRFLPK
>FUSION-ENST00000643866.1:225845-ENST00000617523.1:113616|5240
MGQGKCTSSPKK
>ENST00000506507.5|SNV-43460-C-T|1
SCFFRNQTSTV
>FUSION-ENST00000643866.1:225845-ENST00000617523.1:113616|1241
MDFVSQSKSPIMF
>FUSION-ENST00000643866.1:225845-ENST00000617523.1:113616|3409
GREKASSHPLSCYILQGK
>FUSION-ENST00000643866.1:225845-ENST00000617523.1:113616|1259
MLLHSSLGNRARTLCL
>FUSION-ENST00000643866.1:225845-ENST00000617523.1:113616|3349
LYSTGKEFLSCRH
>FUSION-ENST00000561326.5:32646-ENST00000370501.4:45849|65
NYGLCNHLTTHETQSTITSILQMRK
>FUSION-ENST00000527752.1:5970-ENST00000361739.1:267|141
TPAAGGGVR
>FUSION-ENST00000561326.5:32646-ENST00000370501.4:45849|493
NLEFQTCW
>FUSION-ENST00000643866.1:225845-ENST00000617523.1:113616|4055
MLMFFPVDEKMSSCCLDL
>FUSION-ENST00000635853.1:14420-ENST00000372770.4:28794|7
MRIIKTQPTCR
>FUSION-ENST00000643866.1:225845-ENST00000617523.1:113616|3865
FILMRCILEK
>FUSION-ENST00000643866.1:225845-ENST00000617523.1:113616|1511
VARVIKWHHSPQNAVQEEAQL
>FUSION-ENST00000643866.1:225845-ENST00000617523.1:113616|3848
ETVSWIIK
>FUSION-ENST00000561326.5:32646-ENST00000370501.4:45849|1000
INSCFQNSNTHF
>ENST00000284629.7|SNV-45075-A-G|2
LQQLTREDTICK
>FUSION-ENST00000643866.1:225845-ENST00000617523.1:113616|4745
MCILRCAVSFIK
>FUSION-ENST00000643866.1:225845-ENST00000617523.1:113616|2780
YSGEGRRK
>FUSION-ENST00000643866.1:225845-ENST00000617523.1:113616|5089
EAICSIDYGLYLSSRR
>FUSION-ENST00000643866.1:225845-ENST00000617523.1:113616|2475
MCRDVKGQTP
>FUSION-ENST00000643866.1:225845-ENST00000617523.1:113616|4226
SLTTADFPDLTVWK
>FUSION-ENST00000561326.5:32646-ENST00000370501.4:45849|356
SPPAILKSLR
>ENST00000267415.12|SNV-515-G-A|5
YRHHERLYMGLK
>FUSION-ENST00000643866.1:225845-ENST00000617523.1:113616|4556
TASASSR
>ENST00000297596.3|SNV-10315-G-A|3
SDLVRCQEVSVSEGRACAVVFDCK
>ENST00000644109.1|SNV-11919-G-C|4
VQAILLPQPPRYLVLDEAHR
>FUSION-ENST00000643866.1:225845-ENST00000617523.1:113616|3753
KYQIYNAFVFLYK
>FUSION-ENST00000643866.1:225845-ENST00000617523.1:113616|4436
RENVSITRFPLAPFSHSPPSLAK
>FUSION-ENST00000643866.1:225845-ENST00000617523.1:113616|4024
IHYHLLHTHQFLLFSEGIPVVPK
>FUSION-ENST00000643866.1:225845-ENST00000617523.1:113616|3058
MWQLLPWRLIQSKLP
>FUSION-ENST00000643866.1:225845-ENST00000617523.1:113616|4993
RFSCLSLPCSWDYR
>FUSION-ENST00000643866.1:225845-ENST00000617523.1:113616|2862
VMHSIIIFDDGTLLGSG
>FUSION-ENST00000643866.1:225845-ENST00000617523.1:113616|2159
MAQLGSVK
>FUSION-ENST00000643866.1:225845-ENST00000617523.1:113616|4677
TFSYPVGHSCR
>FUSION-ENST00000561326.5:32646-ENST00000370501.4:45849|1173
DRLFNCCESADVIIYSNSR
>FUSION-ENST00000643866.1:225845-ENST00000617523.1:113616|4612
AMRIMDR
>ENST00000261383.3|SNV-159161-C-T|1
TSANQTQDIIMSKLD
>FUSION-ENST00000561326.5:32646-ENST00000370501.4:45849|1406
MVGLLLLICSKLQKDNMDN
>FUSION-ENST00000561326.5:32646-ENST00000370501.4:45849|1350
VIFCENFEK
>ENST00000314191.7|MNV-32315-AG-A|2
QYKMNFWPLV
>FUSION-ENST00000561326.5:32646-ENST00000370501.4:45849|1319
MYLLICLQIIIDPHP
>ENST00000566501.5|SNV-38108-G-T|1
VQLYLEEKGTTEEVCRIYLLR
>FUSION-ENST00000561326.5:32646-ENST00000370501.4:45849|587
IFMMILPYPPVLRGITVLLLILSR
>FUSION-ENST00000643866.1:225845-ENST00000617523.1:113616|482
MAPPFSAPASGRR
>FUSION-ENST00000561326.5:32646-ENST00000370501.4:45849|957
FCCAPCMVSISPGFLFFFLK
>FUSION-ENST00000561326.5:32646-ENST00000370501.4:45849|314
QSPPHLAGSKVVFFFFFFLRYIK
>FUSION-ENST00000643866.1:225845-ENST00000617523.1:113616|3496
MKYFPSFIR
>FUSION-ENST00000496335.1:12222-ENST00000413834.5:42240|47
GGGTGGGVAAIFETERCR
>FUSION-ENST00000643866.1:225845-ENST00000617523.1:113616|4260
SRISTWKGFCK
>FUSION-ENST00000643866.1:225845-ENST00000617523.1:113616|5991
MSSFGDFGILPLTVMFLFWR
>FUSION-ENST00000643866.1:225845-ENST00000617523.1:113616|5472
IQFDYVACGYSVF
>FUSION-ENST00000561326.5:32646-ENST00000370501.4:45849|277
WFTCTCNKIRPS
>FUSION-ENST00000643866.1:225845-ENST00000617523.1:113616|4670
MLVRLVSNS
>FUSION-ENST00000643866.1:225845-ENST00000617523.1:113616|4380
MKVPGDQVS
>FUSION-ENST00000561326.5:32646-ENST00000370501.4:45849|300
MNIVKDLFNSLMR
>FUSION-ENST00000643866.1:225845-ENST00000617523.1:113616|910
YFQNLSQKSCVVLVLAN
>FUSION-ENST00000643866.1:225845-ENST00000617523.1:113616|5934
PYPPPTVSPFQVSSDCYSTLLCPR
>FUSION-ENST00000643866.1:225845-ENST00000617523.1:113616|5984
MWVCGFLK
>FUSION-ENST00000561326.5:32646-ENST00000370501.4:45849|389
MGNVFILQVNF
>FUSION-ENST00000643866.1:225845-ENST00000617523.1:113616|5830
IETIISFFKTTR
>FUSION-ENST00000561326.5:32646-ENST00000370501.4:45849|1038
MPLSSLAL
>FUSION-ENST00000643866.1:225845-ENST00000617523.1:113616|4406
MESSEIYLALRV
>FUSION-ENST00000376286.8:68326-ENST00000376387.5:107993|3
CLAIEHPVRTNQIPR
>FUSION-ENST00000561326.5:32646-ENST00000370501.4:45849|1207
IALTTVTACSSYLELSCAK
>FUSION-ENST00000643866.1:225845-ENST00000617523.1:113616|2235
AAVSFCLNSQTCPGSGLIPYK
>FUSION-ENST00000561326.5:32646-ENST00000370501.4:45849|331
VRPFLKTK
>FUSION-ENST00000643866.1:225845-ENST00000617523.1:113616|2768
LPRLVSNSWTQVILPPWPPKVLR
>FUSION-ENST00000643866.1:225845-ENST00000617523.1:113616|605
LRFNQILFFLSHK
>FUSION-ENST00000643866.1:225845-ENST00000617523.1:113616|1567
RTSMYPTLRR
>ENST00000520515.5|MNV-51550-AATTTGTCACCTCACTTGCA-A|5
IVLKVGR
>FUSION-ENST00000643866.1:225845-ENST00000617523.1:113616|3948
PLRLELALSPR
>FUSION-ENST00000643866.1:225845-ENST00000617523.1:113616|5209
CRHYYSFIQKLYIS
>FUSION-ENST00000643866.1:225845-ENST00000617523.1:113616|3696
NQYFQNMASASHNP
>FUSION-ENST00000643866.1:225845-ENST00000617523.1:113616|1110
KPPPGSLC
>FUSION-ENST00000561326.5:32646-ENST00000370501.4:45849|982
LFPFHGESIR
>ENST00000650851.1|SNV-311290-T-G|5
PKPAFMKQNLDER
>FUSION-ENST00000643866.1:225845-ENST00000617523.1:113616|1989
EDFFLHPFHLKA
>FUSION-ENST00000643866.1:225845-ENST00000617523.1:113616|5778
LITFCDYFPYAKR
>FUSION-ENST00000643866.1:225845-ENST00000617523.1:113616|2995
MAWSSSGLVCFMK
>FUSION-ENST00000643866.1:225845-ENST00000617523.1:113616|4725
MSSLSLPLFSR
>ENST00000441212.1|SNV-715-A-C|4
LPGSPYFRLTLSSR
>FUSION-ENST00000643866.1:225845-ENST00000617523.1:113616|175
LERNRPYPVSFCSYLCGEILF
>FUSION-ENST00000643866.1:225845-ENST00000617523.1:113616|4002
MLLCTHHHHPSLESFHFAK
>FUSION-ENST00000643866.1:225845-ENST00000617523.1:113616|1793
FSVGGFIRISQDQNETFSLK
>FUSION-ENST00000643866.1:225845-ENST00000617523.1:113616|3146
MLPHPANLRIFSR
>FUSION-ENST00000643866.1:225845-ENST00000617523.1:113616|4931
TEKQLDMVAHACNPRAFWEVEVGR
>FUSION-ENST00000643866.1:225845-ENST00000617523.1:113616|325
GGEGLGK
>ENST00000383472.8|SNV-166848-A-T|4
VHAPLLSKVSMAFQLNNQTKAK
>FUSION-ENST00000506930.2:106185-ENST00000470790.1:64155|21
QWRDLGLPRTLPPGFK
>FUSION-ENST00000643866.1:225845-ENST00000617523.1:113616|4291
IVLITSILYAKVDLILKKPCL
>FUSION-ENST00000643866.1:225845-ENST00000617523.1:113616|1977
TQWHIIGLGVKG
>ENST00000543086.7|SNV-119828-A-T|3
SHSKFLK
>FUSION-ENST00000643866.1:225845-ENST00000617523.1:113616|3659
LIKTNLI
>FUSION-ENST00000643866.1:225845-ENST00000617523.1:113616|4780
FWLITSIAQR
>FUSION-ENST00000643866.1:225845-ENST00000617523.1:113616|1623
VTGNRECSSRNCSLSGVDK
>FUSION-ENST00000643866.1:225845-ENST00000617523.1:113616|2869
GILRHIK
>FUSION-ENST00000643866.1:225845-ENST00000617523.1:113616|3440
HLRTFYLLLTIHSGGKSLSFEGR
>FUSION-ENST00000635856.1:4820-ENST00000577561.1:20039|178
VRVPAFMKSNL
>FUSION-ENST00000643866.1:225845-ENST00000617523.1:113616|3909
TSGDSCKAAHSEKES
>FUSION-ENST00000643866.1:225845-ENST00000617523.1:113616|1204
RACGLPDTPCCSLPSKI
>FUSION-ENST00000643866.1:225845-ENST00000617523.1:113616|5430
MPPNLFFLKFVFDYLESFVVPYEC
>FUSION-ENST00000643866.1:225845-ENST00000617523.1:113616|1635
EHFPPVRL
>FUSION-ENST00000469971.5:27523-ENST00000409599.5:51104|4
MTLQLRSHLKQNPNHEL
>FUSION-ENST00000643866.1:225845-ENST00000617523.1:113616|2652
AALSRLNLLSVSVPR
>FUSION-ENST00000643866.1:225845-ENST00000617523.1:113616|723
MPQILFLEEK
>FUSION-ENST00000643866.1:225845-ENST00000617523.1:113616|4437
RENVSITR
>ENST00000628077.2|SNV-606-G-A|6
MPPLLPLRLYR
>FUSION-ENST00000561326.5:32646-ENST00000370501.4:45849|145
MANCCIFSR
>FUSION-ENST00000643866.1:225845-ENST00000617523.1:113616|445
VKGFPRNMDSQR
>FUSION-ENST00000643866.1:225845-ENST00000617523.1:113616|2554
MNPAFMALTH
>FUSION-ENST00000643866.1:225845-ENST00000617523.1:113616|530
SVHFQRREK
>FUSION-ENST00000643866.1:225845-ENST00000617523.1:113616|2834
MTIAHCSLDLLGSSDPPASTS
>ENST00000309922.7|MNV-3936-AT-A|5
LNLATECLPLDKYYNGK
>FUSION-ENST00000643866.1:225845-ENST00000617523.1:113616|3892
MMFQEIREVK
>FUSION-ENST00000643866.1:225845-ENST00000617523.1:113616|439
MDSQRAS
>ENST00000584265.1|SNV-37099-C-A|5
QCLGTGWPGTNTTASLGMYECER
>FUSION-ENST00000506930.2:106185-ENST00000470790.1:64155|62
AYHPKRAQSHLISETVFYFI
>FUSION-ENST00000643866.1:225845-ENST00000617523.1:113616|1738
MMCLIQNPVGSPCIIGSTFIQGHR
>FUSION-ENST00000643866.1:225845-ENST00000617523.1:113616|1309
KLAYCVCLLVQHTTSHMEKPSLQ
>FUSION-ENST00000643866.1:225845-ENST00000617523.1:113616|517
DKACFSFPPCGTPDPGTPSCR
>FUSION-ENST00000643866.1:225845-ENST00000617523.1:113616|4168
TWQAGEAHLRRQLSTLQLLIR
>FUSION-ENST00000561326.5:32646-ENST00000370501.4:45849|189
QLRITLGK
>FUSION-ENST00000561326.5:32646-ENST00000370501.4:45849|1260
MLKINAE
>FUSION-ENST00000561326.5:32646-ENST00000370501.4:45849|124
ISLWSSLLIPKIYQMFHCSIK
>FUSION-ENST00000561326.5:32646-ENST00000370501.4:45849|692
MFYLSGILLSKPYLLKCASK
>FUSION-ENST00000643866.1:225845-ENST00000617523.1:113616|765
MGMVTGPSSQDCCVD
>ENST00000418337.6|SNV-311290-T-G|4
ILKFLQLFMSDMPKPAFMKQNLDER
>FUSION-ENST00000643866.1:225845-ENST00000617523.1:113616|2523
MLKGHSGLL
>ENST00000565932.5|SNV-38108-G-T|4
PRCVPSSSVCSSTWRR
>FUSION-ENST00000561326.5:32646-ENST00000370501.4:45849|935
MLSLPTPPNFLDIFSSIPSVEF
>FUSION-ENST00000635856.1:4820-ENST00000577561.1:20039|179
MVRVPAFMKSNL
>ENST00000530611.1|SNV-1671-G-A|3
GPTPKEAIQKLK
>FUSION-ENST00000643866.1:225845-ENST00000617523.1:113616|4731
MATPPSCNDR
>FUSION-ENST00000643866.1:225845-ENST00000617523.1:113616|315
YSAPPHTFV
>FUSION-ENST00000527752.1:5970-ENST00000361739.1:267|21
SPRPPVWLSLMVSSR
>FUSION-ENST00000643866.1:225845-ENST00000617523.1:113616|378
ADHPVISADQDFPK
>FUSION-ENST00000496335.1:12222-ENST00000413834.5:42240|92
MPLVQTLPEAHRSH
>FUSION-ENST00000635856.1:4820-ENST00000577561.1:20039|84
KHVLTVLLNWFVK
>FUSION-ENST00000643866.1:225845-ENST00000617523.1:113616|2446
MTDCLLQFIIRNLNIK
>FUSION-ENST00000561326.5:32646-ENST00000370501.4:45849|475
LFCVETVMK
>FUSION-ENST00000643866.1:225845-ENST00000617523.1:113616|2817
EFCEIQKKCYM
>FUSION-ENST00000561326.5:32646-ENST00000370501.4:45849|1393
EMQEIEHLLR
>FUSION-ENST00000643866.1:225845-ENST00000617523.1:113616|3516
SKLLSGLLQLFGPVIEIIHIV
>FUSION-ENST00000527752.1:5970-ENST00000361739.1:267|159
TPSPSAPGGMR
>FUSION-ENST00000643866.1:225845-ENST00000617523.1:113616|1666
SYMPDPPPKSHPQIMIFIIQK
>FUSION-ENST00000643866.1:225845-ENST00000617523.1:113616|3208
GGSLEIRSSRPAWPTWQKPVSI
>FUSION-ENST00000561326.5:32646-ENST00000370501.4:45849|600
LYIGHPFDPK
>FUSION-ENST00000643866.1:225845-ENST00000617523.1:113616|674
ASLPPGVPTPFPWKFR
>FUSION-ENST00000643866.1:225845-ENST00000617523.1:113616|5242
MGQGKCTSSPK
>FUSION-ENST00000643866.1:225845-ENST00000617523.1:113616|2767
NARQILVPQLIILFEK
>FUSION-ENST00000561326.5:32646-ENST00000370501.4:45849|209
GRNWEIT
>FUSION-ENST00000561326.5:32646-ENST00000370501.4:45849|70
CPPSKQLLFGF
>FUSION-ENST00000643866.1:225845-ENST00000617523.1:113616|4434
GSKCANQIAFFR
>ENST00000560479.3|SNV-284707-T-C|2
MLLPWPLVMEPMMSA
>FUSION-ENST00000643866.1:225845-ENST00000617523.1:113616|759
MPSTMQR
>FUSION-ENST00000643866.1:225845-ENST00000617523.1:113616|3004
MATDHPPAKQLTLNKSCQFILLLK
>ENST00000373367.8|SNV-72591-C-T|2
FHLFYTDKER
>FUSION-ENST00000643866.1:225845-ENST00000617523.1:113616|4719
MEAVPPPR
>FUSION-ENST00000643866.1:225845-ENST00000617523.1:113616|4145
MSCTQIDGGLCR
>FUSION-ENST00000643866.1:225845-ENST00000617523.1:113616|3043
VVLPSWNCK
>ENST00000521013.1|INDEL-28419-C-CA|1
MKQKNGI
>FUSION-ENST00000643866.1:225845-ENST00000617523.1:113616|4551
KRIIVISR
>FUSION-ENST00000443617.7:127169-ENST00000559364.1:209604|66
KRGMLVVNVTWR
>ENST00000565988.1|MNV-1940-TGAGGAGAGCCCAT-T|6
LKGNQEGIFRCICNLLK
>FUSION-ENST00000643866.1:225845-ENST00000617523.1:113616|1357
NMASKGASWGTVLGK
>FUSION-ENST00000635856.1:4820-ENST00000577561.1:20039|195
HDLEIANMPHPNFLVAIYES
>ENST00000265104.4|SNV-152459-C-T|4
IKMLPTPVKFHYVFNLR
>FUSION-ENST00000643866.1:225845-ENST00000617523.1:113616|3348
EFLSCRH
>FUSION-ENST00000635856.1:4820-ENST00000577561.1:20039|88
TSLPFKMCSCRMLVVF
>ENST00000554811.5|SNV-8486-C-T|14
MEAWRLEPSTSARK
>FUSION-ENST00000561326.5:32646-ENST00000370501.4:45849|1030
GPEFASVWEVSR
>FUSION-ENST00000643866.1:225845-ENST00000617523.1:113616|1806
MLPQPAQTDLQTGPIAED
>FUSION-ENST00000561326.5:32646-ENST00000370501.4:45849|375
LSVVFFYLYNYLFSS
>ENST00000310806.9|SNV-36394-A-C|1
QTLKITAKVGTLK
>FUSION-ENST00000643866.1:225845-ENST00000617523.1:113616|4497
MLAIFNVAA
>ENST00000520515.5|SNV-51674-C-T|3
KYPKLNGLLVDIVHACLQIDPADR
>FUSION-ENST00000643866.1:225845-ENST00000617523.1:113616|2601
VWLVLLGKR
>FUSION-ENST00000643866.1:225845-ENST00000617523.1:113616|3161
SPVSDVVIATQLVSDR
>FUSION-ENST00000643866.1:225845-ENST00000617523.1:113616|839
MNFDLGVGVGQGLEGR
>FUSION-ENST00000635856.1:4820-ENST00000577561.1:20039|153
MWFSFPIFTFLIFINNTLFY
>FUSION-ENST00000643866.1:225845-ENST00000617523.1:113616|272
GSLPFEIV
>FUSION-ENST00000643866.1:225845-ENST00000617523.1:113616|4185
HLDSCLPQPLSGEQALTRSPPWPLK
>ENST00000389995.4|SNV-8896-A-G|2
TGNAGSRLACGVVGIAQ
>FUSION-ENST00000561326.5:32646-ENST00000370501.4:45849|1094
MDCSCTASSPEK
>FUSION-ENST00000643866.1:225845-ENST00000617523.1:113616|92
MKEACSIIR
>FUSION-ENST00000643866.1:225845-ENST00000617523.1:113616|1208
KINNLSFSPATLPSCFYAAKR
>FUSION-ENST00000643866.1:225845-ENST00000617523.1:113616|1171
FSFQARSAGNDWEIVSAME
>FUSION-ENST00000643866.1:225845-ENST00000617523.1:113616|6001
DARDGAESCIW
>FUSION-ENST00000643866.1:225845-ENST00000617523.1:113616|3351
LYSTGKEFLSCR
>FUSION-ENST00000643866.1:225845-ENST00000617523.1:113616|2055
GWRQQTLKVSID
>FUSION-ENST00000298510.4:58-ENST00000371953.8:61888|5
AAAVGRLLRASVFGFK
>ENST00000493362.1|SNV-10391-C-G|7
MGSLPLQEHRTR
>ENST00000528615.5|SNV-38614-A-G|3
LRQIEEPCSLGVHAAVVIPPTWILR
>ENST00000640765.1|SNV-189779-A-G|1
EFSADQMSENTDQSDAAELSHK
>FUSION-ENST00000643866.1:225845-ENST00000617523.1:113616|1212
GILFQQVVFRK
>ENST00000355774.6|SNV-2153-C-G|1
FYGLRGEALANIADMASAVEISSKK
>FUSION-ENST00000635856.1:4820-ENST00000577561.1:20039|113
QGLWLTSLIRLCFLILK
>FUSION-ENST00000635856.1:4820-ENST00000577561.1:20039|203
MTLRLLICHTLIFW
>ENST00000249330.3|INDEL-1774-G-GAGGA|6
GGGGGGAGETRR
>FUSION-ENST00000496335.1:12222-ENST00000413834.5:42240|67
SGGPGLQLQQKSSPTPR
>FUSION-ENST00000561326.5:32646-ENST00000370501.4:45849|181
EKFLASAGGLLSIANKLK
>FUSION-ENST00000643866.1:225845-ENST00000617523.1:113616|1469
GADLCVWGR
>FUSION-ENST00000561326.5:32646-ENST00000370501.4:45849|98
QKCKVQGK
>FUSION-ENST00000643866.1:225845-ENST00000617523.1:113616|4624
IQKLAGHGGRYL
>ENST00000650851.1|SNV-311290-T-G|6
MPKPAFMKQNLDER
>FUSION-ENST00000643866.1:225845-ENST00000617523.1:113616|4423
FPLAPFSHSPPSLAK
>FUSION-ENST00000643866.1:225845-ENST00000617523.1:113616|1165
YFMVLLSGI
>FUSION-ENST00000643866.1:225845-ENST00000617523.1:113616|4200
ESRRWTHLGSR
>ENST00000460142.6|SNV-252547-C-T|7
AFCNLCICNMWWLFWRPAAECGLR
>FUSION-ENST00000643866.1:225845-ENST00000617523.1:113616|709
AYQRIQYAAF
>FUSION-ENST00000643866.1:225845-ENST00000617523.1:113616|752
MHSVVWYTCSLK
>FUSION-ENST00000643866.1:225845-ENST00000617523.1:113616|2173
TFASLCNLVTTGIQIMITR
>FUSION-ENST00000643866.1:225845-ENST00000617523.1:113616|3459
CGLLTTLMPSLYDWMIPEK
>FUSION-ENST00000643866.1:225845-ENST00000617523.1:113616|59
ELLSDVGFLYPFL
>FUSION-ENST00000643866.1:225845-ENST00000617523.1:113616|5893
MPQCICQNYLKK
>FUSION-ENST00000643866.1:225845-ENST00000617523.1:113616|1650
MIQSMELQDAQTTVKGF
>FUSION-ENST00000643866.1:225845-ENST00000617523.1:113616|3287
MDKEPLSQTLK
>FUSION-ENST00000643866.1:225845-ENST00000617523.1:113616|5309
EMRSCCSMSVYFQLYKMNK
>FUSION-ENST00000643866.1:225845-ENST00000617523.1:113616|2645
QSVVGFAGEKSREVET
>FUSION-ENST00000643866.1:225845-ENST00000617523.1:113616|2787
FVNVLCFLKPCQSGRR
>FUSION-ENST00000506930.2:106185-ENST00000470790.1:64155|1
EGCYHPW
>FUSION-ENST00000635856.1:4820-ENST00000577561.1:20039|31
MSGAFSSPYPGSR
>FUSION-ENST00000561326.5:32646-ENST00000370501.4:45849|815
YLQGRTHKK
>FUSION-ENST00000643866.1:225845-ENST00000617523.1:113616|1086
MNRSSLMPSSKFKPHNLHTLSGPR
>FUSION-ENST00000561326.5:32646-ENST00000370501.4:45849|142
ANCCIFSRDGVSPCWPGK
>FUSION-ENST00000221200.9:278-ENST00000658612.1:12603|12
GIISLQYKK
>FUSION-ENST00000643866.1:225845-ENST00000617523.1:113616|639
RYTSCQCLSRTET
>FUSION-ENST00000643866.1:225845-ENST00000617523.1:113616|1018
MCQALCQILDIDYLF
>FUSION-ENST00000643866.1:225845-ENST00000617523.1:113616|1378
VACVCSPSCLGG
>FUSION-ENST00000643866.1:225845-ENST00000617523.1:113616|3910
TSGDSCKAAHSEK
>ENST00000533206.1|SNV-16898-A-C|9
MHCILELGEIQQDMFCGD
>FUSION-ENST00000643866.1:225845-ENST00000617523.1:113616|2728
PIIPALWEAKSGRSPEVR
>FUSION-ENST00000643866.1:225845-ENST00000617523.1:113616|604
MLRFNQILFFLSHKASE
>FUSION-ENST00000643866.1:225845-ENST00000617523.1:113616|4990
VQSWLTATSASQVQAILLPQPPM
>FUSION-ENST00000643866.1:225845-ENST00000617523.1:113616|3443
MKHLRTFYLLLTIHSGGK
>FUSION-ENST00000643866.1:225845-ENST00000617523.1:113616|224
SPNPPLAVVLGMGTLFMASLHRGSR
>FUSION-ENST00000643866.1:225845-ENST00000617523.1:113616|4192
AWTVITCPHLVGLTAPETK
>FUSION-ENST00000643866.1:225845-ENST00000617523.1:113616|2514
QDSGGERACDTR
>FUSION-ENST00000643866.1:225845-ENST00000617523.1:113616|2109
YSVFQPTTHGRPARRPDSPHK
>FUSION-ENST00000643866.1:225845-ENST00000617523.1:113616|1409
RPNGKLWSGHR
>FUSION-ENST00000643866.1:225845-ENST00000617523.1:113616|511
MCQNRSR
>FUSION-ENST00000561326.5:32646-ENST00000370501.4:45849|568
MLFEKLLTV
>FUSION-ENST00000527752.1:5970-ENST00000361739.1:267|36
AGSLMGVAILVLVGKEPSWEQGSFV
>FUSION-ENST00000643866.1:225845-ENST00000617523.1:113616|2520
RSWLQGTFNCMNEK
>ENST00000510593.5|SNV-12986-C-A|1
QFVPNIWPVHYSHMMVSLCPISQRH
>FUSION-ENST00000643866.1:225845-ENST00000617523.1:113616|1128
LSHFRNLANKCFEI
>FUSION-ENST00000643866.1:225845-ENST00000617523.1:113616|4397
MDGPPEKR
>FUSION-ENST00000643866.1:225845-ENST00000617523.1:113616|4038
KCHHVAWICR
>FUSION-ENST00000643866.1:225845-ENST00000617523.1:113616|1078
PSSKFKPHNLHTLSGPRK
>FUSION-ENST00000561326.5:32646-ENST00000370501.4:45849|519
GNVFVSQG
>FUSION-ENST00000643866.1:225845-ENST00000617523.1:113616|2470
MIFPTFLIQSR
>FUSION-ENST00000527752.1:5970-ENST00000361739.1:267|164
SPARGKR
>ENST00000342992.10|SNV-102225-C-G|1
EDSGQYTFKVENDFGSSSCDAYLR
>FUSION-ENST00000635856.1:4820-ENST00000577561.1:20039|71
SVILYHDF
>FUSION-ENST00000561326.5:32646-ENST00000370501.4:45849|1491
AGAAAAPLFPEARRPGQR
>ENST00000320285.9|SNV-120607-T-G|6
FTEKKQEISMQVAR
>FUSION-ENST00000561326.5:32646-ENST00000370501.4:45849|66
NYGLCNHLTTHETQSTITSILQMR
>ENST00000367187.7|SNV-51152-C-A|6
VTHYFFWLLKDGLKESQFSIR
>FUSION-ENST00000643866.1:225845-ENST00000617523.1:113616|2133
ISPKASLNLLIYKPFS
>FUSION-ENST00000643866.1:225845-ENST00000617523.1:113616|4458
MSRQLRK
>FUSION-ENST00000643866.1:225845-ENST00000617523.1:113616|502
MLHMANDAVTTGSFQNWR
>FUSION-ENST00000635856.1:4820-ENST00000577561.1:20039|170
MYFILTI
>FUSION-ENST00000643866.1:225845-ENST00000617523.1:113616|3881
ELRSTYSEVYPK
>FUSION-ENST00000643866.1:225845-ENST00000617523.1:113616|2182
MIFVQAFEFPQRPLLIF
>FUSION-ENST00000643866.1:225845-ENST00000617523.1:113616|1352
ASKGASWGTVLGKEQALGMGFER
>FUSION-ENST00000643866.1:225845-ENST00000617523.1:113616|2968
RFFINTFVLICKYPGHFPLGI
>FUSION-ENST00000643866.1:225845-ENST00000617523.1:113616|1030
DFHLPLPLR
>FUSION-ENST00000643866.1:225845-ENST00000617523.1:113616|2145
CAHALVLNWICWR
>FUSION-ENST00000643866.1:225845-ENST00000617523.1:113616|846
SMTICPR
>ENST00000554811.5|SNV-8486-C-T|5
GCALTFQESCFR
>FUSION-ENST00000643866.1:225845-ENST00000617523.1:113616|4388
EPWLVVN
>ENST00000495568.7|SNV-68151-A-C|1
SVVGVVHQPIDVTVTLKLGGYE
>FUSION-ENST00000643866.1:225845-ENST00000617523.1:113616|347
GFLEIWIVRGLPRNMDGQR
>FUSION-ENST00000510663.6:4227-ENST00000505164.5:23631|5
LKELYGQVVLAVQPYFLQK
>FUSION-ENST00000643866.1:225845-ENST00000617523.1:113616|2910
MSIYFAFKKESLQNR
>FUSION-ENST00000561326.5:32646-ENST00000370501.4:45849|939
MHCNTFIGLAHHSLMK
>FUSION-ENST00000643866.1:225845-ENST00000617523.1:113616|5726
MIRPYQYFR
>FUSION-ENST00000643866.1:225845-ENST00000617523.1:113616|2950
MKTDLKGQCWIWSGIGK
>FUSION-ENST00000643866.1:225845-ENST00000617523.1:113616|5957
MVKPESSPSCIF
>FUSION-ENST00000643866.1:225845-ENST00000617523.1:113616|1505
WHHSPQNAVQEEAQL
>FUSION-ENST00000643866.1:225845-ENST00000617523.1:113616|2052
DPAEALR
>ENST00000493362.1|SNV-10391-C-G|8
GSLPLQEHR
>FUSION-ENST00000643866.1:225845-ENST00000617523.1:113616|5742
MVTPCLY
>ENST00000290649.10|MNV-58074-ACCAGGAAGAGGGA-A|21
SDSIRPALNSPVERPSSEK
>FUSION-ENST00000643866.1:225845-ENST00000617523.1:113616|1698
GCCSLLRGQAGF
>FUSION-ENST00000643866.1:225845-ENST00000617523.1:113616|3237
AKTCLYLKTQK
>FUSION-ENST00000643866.1:225845-ENST00000617523.1:113616|4378
VPGDQVS
>FUSION-ENST00000561326.5:32646-ENST00000370501.4:45849|1422
NNCGFLARSDV
>FUSION-ENST00000643866.1:225845-ENST00000617523.1:113616|4939
VLGCYYFS
>FUSION-ENST00000643866.1:225845-ENST00000617523.1:113616|3141
MYPQSCR
>FUSION-ENST00000643866.1:225845-ENST00000617523.1:113616|2508
SWLQGTFNCMNEKSNETAK
>FUSION-ENST00000643866.1:225845-ENST00000617523.1:113616|17
SSYCHLNSR
>FUSION-ENST00000643866.1:225845-ENST00000617523.1:113616|1551
MRRACDTQPPPR
>FUSION-ENST00000561326.5:32646-ENST00000370501.4:45849|415
NKLHGFLFPDITLK
>ENST00000392314.5|SNV-195839-A-G|5
SYDNACQIKEASCQKQGK
>FUSION-ENST00000561326.5:32646-ENST00000370501.4:45849|122
MFHCSIK
>FUSION-ENST00000643866.1:225845-ENST00000617523.1:113616|1816
MLLALLVEVASPPR
>FUSION-ENST00000643866.1:225845-ENST00000617523.1:113616|4623
LAGHGGR
>FUSION-ENST00000643866.1:225845-ENST00000617523.1:113616|4966
SLFLSPSFFFFLRRSLTLLPR
>FUSION-ENST00000527752.1:5970-ENST00000361739.1:267|104
WQGCLRPGGAGAGAARGDAGK
>FUSION-ENST00000643866.1:225845-ENST00000617523.1:113616|4381
QFMKVPGDQVS
>FUSION-ENST00000261622.5:17784-ENST00000649794.3:44626|6
LLALALIILLGFVQIGKGR
>FUSION-ENST00000643866.1:225845-ENST00000617523.1:113616|2004
VRLPGSESWLNHLLIV
>FUSION-ENST00000643866.1:225845-ENST00000617523.1:113616|1685
MLLKLKCTR
>FUSION-ENST00000643866.1:225845-ENST00000617523.1:113616|2924
ELTACRWHLKHCLPNYS
>FUSION-ENST00000643866.1:225845-ENST00000617523.1:113616|151
MGSIGLDCVLFPKTPC
>FUSION-ENST00000221200.9:278-ENST00000658612.1:12603|18
NHLIKGKLCLIPTTR
>ENST00000316937.8|SNV-992-G-A|4
EIKAPEVR
>FUSION-ENST00000643866.1:225845-ENST00000617523.1:113616|4329
CGSISKELKECLYRPHAACTQV
>FUSION-ENST00000643866.1:225845-ENST00000617523.1:113616|1691
MISVMLLK
>FUSION-ENST00000561326.5:32646-ENST00000370501.4:45849|593
MYWNVYR
>FUSION-ENST00000643866.1:225845-ENST00000617523.1:113616|2988
YMGLSAYLFCEPRFMPSSIIFFHR
>FUSION-ENST00000561326.5:32646-ENST00000370501.4:45849|527
KHILDVSLWVANIFRVLHFK
>ENST00000479005.1|SNV-1814-C-G|4
EVLLASQKTDAEGTDTEATET
>FUSION-ENST00000643866.1:225845-ENST00000617523.1:113616|5409
MSNNDRLD
>FUSION-ENST00000561326.5:32646-ENST00000370501.4:45849|961
YSFHPLYSEISKYGWAWVVFFLFYF
>ENST00000445203.6|MNV-17758-GGAACTAAATTCTGAGATGACAGAG-G|3
AQILALLKSESSSSCEHFPQK
>FUSION-ENST00000439360.5:89-ENST00000618959.1:533267|17
SAKPRAR
>ENST00000507511.5|INDEL-2013-C-CA|2
REGICSPSTLN
>ENST00000497565.2|SNV-14590-C-T|1
SREGMFHHGVPIPVPPLEVLK
>FUSION-ENST00000643866.1:225845-ENST00000617523.1:113616|2487
CWKGAAWVLEAAWHSACPVSCHLER
>FUSION-ENST00000643866.1:225845-ENST00000617523.1:113616|4080
MVAHACNPSSLEGQGGR
>FUSION-ENST00000221200.9:278-ENST00000658612.1:12603|5
ILLAITLERWCDR
>FUSION-ENST00000561326.5:32646-ENST00000370501.4:45849|1430
SHCGPELGR
>FUSION-ENST00000643866.1:225845-ENST00000617523.1:113616|3821
WEWYRCRNETK
>FUSION-ENST00000643866.1:225845-ENST00000617523.1:113616|5802
KDSTLSKFF
>FUSION-ENST00000643866.1:225845-ENST00000617523.1:113616|4409
PLEAEMESSEIYLALRV
>FUSION-ENST00000506930.2:106185-ENST00000470790.1:64155|7
MLNIGQR
>FUSION-ENST00000643866.1:225845-ENST00000617523.1:113616|1662
SHPQIMIFIIQK
>FUSION-ENST00000643866.1:225845-ENST00000617523.1:113616|4548
MKGEVLSFVDLSEIYLNK
>ENST00000559016.1|SNV-18310-C-G|4
LRMIDCGLRQTESLENYI
>FUSION-ENST00000643866.1:225845-ENST00000617523.1:113616|5706
KCLFCRAWWLTPVIPELWEAK
>ENST00000380026.8|SNV-89413-G-C|2
TEAHKQVTCENSPK
>FUSION-ENST00000561326.5:32646-ENST00000370501.4:45849|368
PFIGFRIPHNTLSSVSF
>FUSION-ENST00000561326.5:32646-ENST00000370501.4:45849|309
MPSVPSR
>ENST00000573338.1|SNV-2233-C-A|2
RQETSPPLSSCMVL
>FUSION-ENST00000643866.1:225845-ENST00000617523.1:113616|5641
MVKLYLY
>FUSION-ENST00000561326.5:32646-ENST00000370501.4:45849|1033
MLQPVGGWGQPRGPEFASVWEVSR
>FUSION-ENST00000643866.1:225845-ENST00000617523.1:113616|2111
YSVFQPTTHGRPAR
>FUSION-ENST00000643866.1:225845-ENST00000617523.1:113616|1121
IEPSFFLIR
>ENST00000584265.1|SNV-37099-C-A|1
YECEREALNLRWHCR
>FUSION-ENST00000643866.1:225845-ENST00000617523.1:113616|2497
FFLTSTSGSL
>FUSION-ENST00000643866.1:225845-ENST00000617523.1:113616|599
HSVILQVVAAIYYFR
>FUSION-ENST00000561326.5:32646-ENST00000370501.4:45849|1387
MWGDFCSR
>FUSION-ENST00000635856.1:4820-ENST00000577561.1:20039|68
MKTGLCAHKEFSVFSTAPR
>FUSION-ENST00000643866.1:225845-ENST00000617523.1:113616|4506
LPSFYLESSFFVKNPWR
>FUSION-ENST00000643866.1:225845-ENST00000617523.1:113616|136
MSLLCLAHGDR
>FUSION-ENST00000643866.1:225845-ENST00000617523.1:113616|1348
MKCPSLHIFISIECSLFFIFR
>FUSION-ENST00000643866.1:225845-ENST00000617523.1:113616|1290
YLGGWGRR
>FUSION-ENST00000522480.5:43846-ENST00000550637.1:17285|18
KAFSSVMQLSAFRTLLFSALGEEK
>FUSION-ENST00000643866.1:225845-ENST00000617523.1:113616|3901
LIKAMRYTCSQPC
>FUSION-ENST00000643866.1:225845-ENST00000617523.1:113616|3398
MGYRPEGLCSSVALCR
>FUSION-ENST00000643866.1:225845-ENST00000617523.1:113616|4255
VWVKVYKR
>FUSION-ENST00000643866.1:225845-ENST00000617523.1:113616|3921
LLSFPNFS
>FUSION-ENST00000643866.1:225845-ENST00000617523.1:113616|1381
MPGLYRHFLSHF
>FUSION-ENST00000643866.1:225845-ENST00000617523.1:113616|265
THRSTFSVPENWTPFHS
>FUSION-ENST00000561326.5:32646-ENST00000370501.4:45849|1413
MALLYKLVGGGTLAITVAIAVVL
>FUSION-ENST00000643866.1:225845-ENST00000617523.1:113616|4207
LHIHYQNYLSLQKDFARK
>FUSION-ENST00000561326.5:32646-ENST00000370501.4:45849|1178
NTKCLEHIL
>FUSION-ENST00000643866.1:225845-ENST00000617523.1:113616|4360
MGFHHVGQASLK
>FUSION-ENST00000561326.5:32646-ENST00000370501.4:45849|444
PLCAFGSHLVFRR
>FUSION-ENST00000643866.1:225845-ENST00000617523.1:113616|3618
NQGCYFYV
>FUSION-ENST00000643866.1:225845-ENST00000617523.1:113616|529
AQEGVVIKPDNVCESASLLSNSQFR
>FUSION-ENST00000530501.1:168304-ENST00000526712.1:2154|3
LHYKTKPR
>FUSION-ENST00000643866.1:225845-ENST00000617523.1:113616|5143
FERCYVCLATGHFH
>FUSION-ENST00000485498.1:23081-ENST00000423730.3:53116|7
HKQYQILAVEGALSLEEKLVR
>FUSION-ENST00000561326.5:32646-ENST00000370501.4:45849|1256
LSLARTPSILVSKR
>FUSION-ENST00000643866.1:225845-ENST00000617523.1:113616|5009
MGSGLVLLGQHHVWELTPPAHALRP
>FUSION-ENST00000561326.5:32646-ENST00000370501.4:45849|440
VKCLSGFR
>FUSION-ENST00000496335.1:12222-ENST00000413834.5:42240|78
MSICPASSPDHEEAGLERGNQLLR
>FUSION-ENST00000561326.5:32646-ENST00000370501.4:45849|1320
LYREIQNSTRLQEVR
>FUSION-ENST00000635856.1:4820-ENST00000577561.1:20039|186
HGLLSVLLCFSNLDSFFK
>FUSION-ENST00000561326.5:32646-ENST00000370501.4:45849|107
LTAFLNCGCCGFEISR
>FUSION-ENST00000643866.1:225845-ENST00000617523.1:113616|4678
MTFSYPVGHSCR
>FUSION-ENST00000643866.1:225845-ENST00000617523.1:113616|375
NKKLSVFTTE
>FUSION-ENST00000643866.1:225845-ENST00000617523.1:113616|4963
HHTQLIFVFLVETR
>FUSION-ENST00000561326.5:32646-ENST00000370501.4:45849|954
MCHVGVLHPLTR
>FUSION-ENST00000635856.1:4820-ENST00000577561.1:20039|57
EVYHTFYLNNLQLGDNLSNIK
>FUSION-ENST00000496335.1:12222-ENST00000413834.5:42240|31
MFLLFLEFRALAGGCLGDGK
>FUSION-ENST00000643866.1:225845-ENST00000617523.1:113616|4463
RGEPANSFFSSGGNTLYGWSPREER
>FUSION-ENST00000506930.2:106185-ENST00000470790.1:64155|67
LVRLVSNSRPQVICPPWPPK
>FUSION-ENST00000643866.1:225845-ENST00000617523.1:113616|4747
MWFSLCTFSAVAFFLKK
>FUSION-ENST00000643866.1:225845-ENST00000617523.1:113616|3988
DTGCSHVLAVVNNAVR
>FUSION-ENST00000643866.1:225845-ENST00000617523.1:113616|3032
FLLKNSLEIKINLR
>FUSION-ENST00000561326.5:32646-ENST00000370501.4:45849|768
TSSLLFQLVNIGVEGR
>FUSION-ENST00000643866.1:225845-ENST00000617523.1:113616|681
SPSENGDGPQGHSRMGSPCPR
>FUSION-ENST00000643866.1:225845-ENST00000617523.1:113616|5750
MIISLEYCANWLQIICQQYLQL
>FUSION-ENST00000643866.1:225845-ENST00000617523.1:113616|3949
MPLRLELALSPR
>FUSION-ENST00000643866.1:225845-ENST00000617523.1:113616|3088
MAVHEKLLRK
>FUSION-ENST00000643866.1:225845-ENST00000617523.1:113616|4568
RSTSVRLSYSSMCTHSVPYCYLR
>FUSION-ENST00000643866.1:225845-ENST00000617523.1:113616|4151
MPPLHCNCQFATGRMMKYCSSSST
>FUSION-ENST00000643866.1:225845-ENST00000617523.1:113616|2502
ACDTRKGPIPALLGSPQWR
>FUSION-ENST00000643866.1:225845-ENST00000617523.1:113616|3882
KELRSTYSEVYPK
>ENST00000382483.4|SNV-99057-G-A|1
MNEDGSLSMEMKVR
>FUSION-ENST00000643866.1:225845-ENST00000617523.1:113616|6011
SSKLSCLLRH
>FUSION-ENST00000643866.1:225845-ENST00000617523.1:113616|825
MGEAVLSLR
>FUSION-ENST00000643866.1:225845-ENST00000617523.1:113616|1252
SETLSQK
>ENST00000632169.1|SNV-215-G-T|1
LPASGGAWGSWPPPGSPSTTSP
>FUSION-ENST00000643866.1:225845-ENST00000617523.1:113616|987
VCSKKAINK
>FUSION-ENST00000561326.5:32646-ENST00000370501.4:45849|165
MHSQSTDLQLQHSYIAMEFIT
>FUSION-ENST00000643866.1:225845-ENST00000617523.1:113616|734
LTTCRVSALPCQIRVCDIHWK
>FUSION-ENST00000643866.1:225845-ENST00000617523.1:113616|5476
KTAPRGK
>ENST00000557535.5|SNV-14717-A-G|7
TLALELAPKDIRFR
>FUSION-ENST00000643866.1:225845-ENST00000617523.1:113616|1468
GADLCVWGRGDGR
>FUSION-ENST00000643866.1:225845-ENST00000617523.1:113616|3945
IFTVICLVTCSIPSLDV
>FUSION-ENST00000643866.1:225845-ENST00000617523.1:113616|824
GEAVLSLR
>FUSION-ENST00000643866.1:225845-ENST00000617523.1:113616|4928
MLKPPFYSKFK
>FUSION-ENST00000643866.1:225845-ENST00000617523.1:113616|1718
VFEQKGVLRGNWSLR
>ENST00000505206.5|INDEL-60784-G-GA|3
QAWGSWEKK
>FUSION-ENST00000643866.1:225845-ENST00000617523.1:113616|889
ASPQVFRR
>FUSION-ENST00000643866.1:225845-ENST00000617523.1:113616|5170
ALSQSTYSSDFVFFFFFFFFLTR
>FUSION-ENST00000561326.5:32646-ENST00000370501.4:45849|822
LFPIFVVTNNAAVNTLVQR
>FUSION-ENST00000643866.1:225845-ENST00000617523.1:113616|2843
ASKALSSQLFLE
>FUSION-ENST00000643866.1:225845-ENST00000617523.1:113616|3534
SVILFRAFFFFFFSKFVTNLQR
>ENST00000372348.7|SNV-141830-T-G|2
LRVLGYNHNGEWGEAQTK
>FUSION-ENST00000643866.1:225845-ENST00000617523.1:113616|6022
QNKPLNR
>FUSION-ENST00000643866.1:225845-ENST00000617523.1:113616|2634
MAKPHLLKIQKFAGYGGGGR
>FUSION-ENST00000643866.1:225845-ENST00000617523.1:113616|1072
MISVYFWINTR
>ENST00000512372.5|SNV-6904-G-A|2
YTIENGAR
>FUSION-ENST00000643866.1:225845-ENST00000617523.1:113616|5329
MGNQKLSFHCKLFSCLVFLL
>FUSION-ENST00000643866.1:225845-ENST00000617523.1:113616|4769
MPVKIHFPGLLPRDSESK
>FUSION-ENST00000643866.1:225845-ENST00000617523.1:113616|5751
MMIISLEYCANWLQIICQQYLQL
>FUSION-ENST00000643866.1:225845-ENST00000617523.1:113616|368
LSPLGAFRIGENNTVSLAF
>FUSION-ENST00000643866.1:225845-ENST00000617523.1:113616|3928
MCHHVLLVFKFFCRNR
>FUSION-ENST00000643866.1:225845-ENST00000617523.1:113616|4840
MDTLSQHGFFR
>FUSION-ENST00000643866.1:225845-ENST00000617523.1:113616|5611
MSLENNKQVSYFQDTMEVQALSK
>FUSION-ENST00000643866.1:225845-ENST00000617523.1:113616|4449
SYHPSILIDVK
>FUSION-ENST00000561326.5:32646-ENST00000370501.4:45849|532
KMNLLKK
>FUSION-ENST00000643866.1:225845-ENST00000617523.1:113616|650
GRKFFNDVLR
>FUSION-ENST00000643866.1:225845-ENST00000617523.1:113616|5916
DYNCKIVLLNK
>ENST00000584265.1|SNV-37099-C-A|3
YECEREALNLR
>FUSION-ENST00000643866.1:225845-ENST00000617523.1:113616|3679
TDVNAEGPCAGIVQK
>FUSION-ENST00000643866.1:225845-ENST00000617523.1:113616|5076
DFFFYFLKFYPLPITPCGESRDHTG
>FUSION-ENST00000564273.4:1779-ENST00000540750.5:110128|37
MEFEESMR
>FUSION-ENST00000643866.1:225845-ENST00000617523.1:113616|103
LELPRAAIEGTNFQCSLR
>ENST00000558725.5|SNV-18378-A-G|2
MSLEQKILLWK
>ENST00000360319.9|SNV-23035-C-T|1
CLTVSSLQESGLK
>FUSION-ENST00000643866.1:225845-ENST00000617523.1:113616|2828
MGGSILPALMEFCEIQK
>FUSION-ENST00000561326.5:32646-ENST00000370501.4:45849|902
LLPNAHSMFR
>FUSION-ENST00000643866.1:225845-ENST00000617523.1:113616|5824
MKSVRGHHQVAK
>ENST00000624351.1|SNV-1425-C-A|4
MPRLPPLPLLPLLPPLLISAYK
>FUSION-ENST00000561326.5:32646-ENST00000370501.4:45849|1117
MNLGRQFQILK
>FUSION-ENST00000643866.1:225845-ENST00000617523.1:113616|5666
LKQQQQQQSLFKAGCGGSCL
>FUSION-ENST00000643866.1:225845-ENST00000617523.1:113616|3893
MMFQEIR
>FUSION-ENST00000643866.1:225845-ENST00000617523.1:113616|1622
MKDLCFELLTK
>FUSION-ENST00000643866.1:225845-ENST00000617523.1:113616|1157
MLQTWMKFTRTDPGLTF
>FUSION-ENST00000643866.1:225845-ENST00000617523.1:113616|1267
LGHERDSFSKK
>FUSION-ENST00000643866.1:225845-ENST00000617523.1:113616|4368
SFLSLSLFFFSFFFYFLF
>FUSION-ENST00000643866.1:225845-ENST00000617523.1:113616|3230
LVGHGGRRL
>ENST00000556553.5|SNV-53023-G-C|2
QNDVDMLNVFDFQK
>FUSION-ENST00000643866.1:225845-ENST00000617523.1:113616|4890
TLKMFQCMPHFETQRHA
>FUSION-ENST00000643866.1:225845-ENST00000617523.1:113616|32
EGAFYFLFLKMHLLVTLVEK
>FUSION-ENST00000643866.1:225845-ENST00000617523.1:113616|5030
LIVKDFSDSDILTSTPLFSSTVK
>FUSION-ENST00000643866.1:225845-ENST00000617523.1:113616|2134
EDDFCTSIRISPKASLNLLIYKPFS
>FUSION-ENST00000643866.1:225845-ENST00000617523.1:113616|1317
MCVCVCVCIRYLG
>FUSION-ENST00000643866.1:225845-ENST00000617523.1:113616|783
APHFPGSSSCLR
>FUSION-ENST00000643866.1:225845-ENST00000617523.1:113616|4480
FLSVDCQMSAEK
>FUSION-ENST00000643866.1:225845-ENST00000617523.1:113616|670
QQPLPRQTQQPLPATR
>FUSION-ENST00000561326.5:32646-ENST00000370501.4:45849|353
MHLEWGKGDHQIVCTVCR
>ENST00000433922.6|SNV-58539-G-T|3
SVFLDQMKKFVEWLQNAEE
>ENST00000520515.5|SNV-51674-C-T|2
YPKLNGLLVDIVHACLQIDPADR
>ENST00000543086.7|SNV-119828-A-T|4
QMEVYRSHSKFLK
>FUSION-ENST00000643866.1:225845-ENST00000617523.1:113616|5621
VLTFFQHDLK
>FUSION-ENST00000561326.5:32646-ENST00000370501.4:45849|405
MIITYSSFYTK
>ENST00000554811.5|SNV-8486-C-T|2
SSDLAARSSSSTWPMWTPCWSV
>FUSION-ENST00000643866.1:225845-ENST00000617523.1:113616|4253
ISTWKGFCKR
>FUSION-ENST00000643866.1:225845-ENST00000617523.1:113616|3922
MLLSFPNFS
>FUSION-ENST00000643866.1:225845-ENST00000617523.1:113616|5090
EAICSIDYGLYLSSR
>FUSION-ENST00000643866.1:225845-ENST00000617523.1:113616|5132
HWYTCHSVHYT
>FUSION-ENST00000527752.1:5970-ENST00000361739.1:267|1
SIGHQWY
>FUSION-ENST00000561326.5:32646-ENST00000370501.4:45849|1293
MGSSSPLLPK
>FUSION-ENST00000643866.1:225845-ENST00000617523.1:113616|3989
MDTGCSHVLAVVNNAVR
>FUSION-ENST00000561326.5:32646-ENST00000370501.4:45849|1004
MKINSCFQNSNTHF
>FUSION-ENST00000643866.1:225845-ENST00000617523.1:113616|2155
AQLGSVKKGVQRPNFQPWWDGYTVK
>FUSION-ENST00000643866.1:225845-ENST00000617523.1:113616|4516
FPSHASLLLLR
>ENST00000321420.4|SNV-8448-G-C|2
ALGGATQGTGTLSRDASREEQTR
>FUSION-ENST00000643866.1:225845-ENST00000617523.1:113616|1940
NSLLTSERLLHVNKFTEK
>FUSION-ENST00000376286.8:68326-ENST00000376387.5:107993|4
CLAIEHPVR
>FUSION-ENST00000643866.1:225845-ENST00000617523.1:113616|1557
RLPWTKPSL
>FUSION-ENST00000561326.5:32646-ENST00000370501.4:45849|1230
YVFCLKKLQYR
>FUSION-ENST00000643866.1:225845-ENST00000617523.1:113616|5306
MRSCCSMSVYFQLYKMNK
>FUSION-ENST00000635856.1:4820-ENST00000577561.1:20039|48
MAVPLCRSADR
>FUSION-ENST00000561326.5:32646-ENST00000370501.4:45849|1099
MDDMLEKCSTILGI
>FUSION-ENST00000643866.1:225845-ENST00000617523.1:113616|3018
MIQCHYISLFSLLEIVNYKRFDPK
>FUSION-ENST00000643866.1:225845-ENST00000617523.1:113616|4191
AWTVITCPHLVGLTAPETKSGSDQT
>FUSION-ENST00000643866.1:225845-ENST00000617523.1:113616|1802
MNVVKSLLYNGR
>FUSION-ENST00000643866.1:225845-ENST00000617523.1:113616|3224
FNIYISR
>FUSION-ENST00000643866.1:225845-ENST00000617523.1:113616|5084
IVALTIK
>FUSION-ENST00000643866.1:225845-ENST00000617523.1:113616|2626
FAGYGGGGRL
>FUSION-ENST00000643866.1:225845-ENST00000617523.1:113616|1058
LACNGPFPSFK
>FUSION-ENST00000643866.1:225845-ENST00000617523.1:113616|4383
TILHSNKQFMK
>ENST00000504775.5|SNV-98248-A-G|3
RLHMQLYPGWSARDNY
>FUSION-ENST00000643866.1:225845-ENST00000617523.1:113616|4170
TWQAGEAHLRR
>FUSION-ENST00000561326.5:32646-ENST00000370501.4:45849|884
ESCKVIGTTAVNAL
>FUSION-ENST00000635856.1:4820-ENST00000577561.1:20039|136
MHFLMCSLCIFIL
>FUSION-ENST00000643866.1:225845-ENST00000617523.1:113616|4643
MLIFFMKFPREDFTCTSLICISILK
>FUSION-ENST00000527752.1:5970-ENST00000361739.1:267|171
MVSGRPRRLR
>FUSION-ENST00000643866.1:225845-ENST00000617523.1:113616|4083
NKTRPSMVAHACNPSSLEGQGGRIT
>FUSION-ENST00000221200.9:278-ENST00000658612.1:12603|13
GIISLQYK
>FUSION-ENST00000643866.1:225845-ENST00000617523.1:113616|5837
MIQGDKLW
>FUSION-ENST00000496335.1:12222-ENST00000413834.5:42240|34
QDSISYVTI
>FUSION-ENST00000564273.4:1779-ENST00000540750.5:110128|38
NRWSLKNP
>ENST00000433360.6|SNV-291173-G-C|2
QVSEVAQLISQTLEQERR
>ENST00000314191.7|SNV-95525-C-T|2
QSFVDRSLFTLLWHCSLDALR
>FUSION-ENST00000643866.1:225845-ENST00000617523.1:113616|3655
YRDLTLSTATKLYFHVR
>ENST00000250383.11|SNV-14717-A-G|2
GNESLWKNFK
>FUSION-ENST00000643866.1:225845-ENST00000617523.1:113616|5106
MFSREGRK
>FUSION-ENST00000643866.1:225845-ENST00000617523.1:113616|4444
MHRHSVYSCSQTPVK
>FUSION-ENST00000643866.1:225845-ENST00000617523.1:113616|2083
MAIQLSKVKSVEWCWFFCFMMNLK
>FUSION-ENST00000635856.1:4820-ENST00000577561.1:20039|132
MRTSRYIWQIIK
>FUSION-ENST00000643866.1:225845-ENST00000617523.1:113616|591
PSWNFLT
>FUSION-ENST00000643866.1:225845-ENST00000617523.1:113616|1594
MLWFSTRVIK
>FUSION-ENST00000643866.1:225845-ENST00000617523.1:113616|4206
MPHMHRGLGCGAHDLAGGR
>FUSION-ENST00000561326.5:32646-ENST00000370501.4:45849|80
VMCQSKDLTNSKIR
>FUSION-ENST00000561326.5:32646-ENST00000370501.4:45849|1482
VGAAAGGDPGQLR
>FUSION-ENST00000561326.5:32646-ENST00000370501.4:45849|401
MSFTYETPSHTAMAK
>FUSION-ENST00000527752.1:5970-ENST00000361739.1:267|59
GPGWGVGACD
>FUSION-ENST00000561326.5:32646-ENST00000370501.4:45849|182
MEKFLASAGGLLSIANKLK
>FUSION-ENST00000643866.1:225845-ENST00000617523.1:113616|570
NLLTYLR
>FUSION-ENST00000643866.1:225845-ENST00000617523.1:113616|3744
LLFSCISEQR
>FUSION-ENST00000643866.1:225845-ENST00000617523.1:113616|519
YTCAMLVRCTH
>FUSION-ENST00000561326.5:32646-ENST00000370501.4:45849|1063
QILSLLFSKESL
>FUSION-ENST00000635856.1:4820-ENST00000577561.1:20039|79
YTLNHIPDGCPKIFK
>FUSION-ENST00000643866.1:225845-ENST00000617523.1:113616|4234
AYRKLMSLTTADFPDLTVWK
>FUSION-ENST00000643866.1:225845-ENST00000617523.1:113616|814
LEVPVFK
>FUSION-ENST00000643866.1:225845-ENST00000617523.1:113616|4839
DTLSQHGFFR
>FUSION-ENST00000643866.1:225845-ENST00000617523.1:113616|3672
GCNLKTHQEMEK
>FUSION-ENST00000643866.1:225845-ENST00000617523.1:113616|4885
MPHFETQR
>FUSION-ENST00000643866.1:225845-ENST00000617523.1:113616|9
MPPEDFCAWK
>FUSION-ENST00000643866.1:225845-ENST00000617523.1:113616|4343
CLFKSFESVFLLPVLK
>FUSION-ENST00000643866.1:225845-ENST00000617523.1:113616|2596
MKLQSHSYLLKPV
>FUSION-ENST00000643866.1:225845-ENST00000617523.1:113616|894
SPCEVPQPRASPQVFRR
>FUSION-ENST00000643866.1:225845-ENST00000617523.1:113616|2750
QKLHLQGWTQRVHVGTGCECNCQR
>FUSION-ENST00000643866.1:225845-ENST00000617523.1:113616|3364
SCLLPRVAI
>FUSION-ENST00000643866.1:225845-ENST00000617523.1:113616|1181
AAFKAESDLHGVYYLHCVTMPNI
>FUSION-ENST00000643866.1:225845-ENST00000617523.1:113616|5464
IESPPTRHHL
>FUSION-ENST00000643866.1:225845-ENST00000617523.1:113616|3542
MSESIVISVLVSLPCLLPRALLAGK
>FUSION-ENST00000561326.5:32646-ENST00000370501.4:45849|508
MAYLSVPCA
>FUSION-ENST00000643866.1:225845-ENST00000617523.1:113616|3879
MNQSAEYISW
>ENST00000290649.10|MNV-58074-ACCAGGAAGAGGGA-A|13
WKWSPVR
>ENST00000492815.5|SNV-43350-G-C|8
NARVWSTSHFQAKE
>FUSION-ENST00000561326.5:32646-ENST00000370501.4:45849|588
IFMMILPYPPVLR
>FUSION-ENST00000643866.1:225845-ENST00000617523.1:113616|3289
CFMDKEPLSQTLK
>FUSION-ENST00000643866.1:225845-ENST00000617523.1:113616|1145
LECHHHVIKRR
>FUSION-ENST00000561326.5:32646-ENST00000370501.4:45849|12
NIMKMHKYL
>FUSION-ENST00000635856.1:4820-ENST00000577561.1:20039|15
NSDYAGR
>ENST00000461096.6|SNV-11352-A-T|2
VHVEDIVFLIRK
>FUSION-ENST00000643866.1:225845-ENST00000617523.1:113616|1353
MASKGASWGTVLGKEQALGMGFER
>ENST00000651135.1|SNV-63750-A-G|1
WWSSKPPSICLQSARTKTIHYVR
>FUSION-ENST00000561326.5:32646-ENST00000370501.4:45849|651
EFFSKGSRAGDK
>ENST00000392314.5|SNV-195839-A-G|4
EASCQKQGK
>FUSION-ENST00000561326.5:32646-ENST00000370501.4:45849|229
QPFCVNAFTK
>FUSION-ENST00000643866.1:225845-ENST00000617523.1:113616|3963
MIVPLHSP
>ENST00000452236.3|SNV-44115-C-T|1
NDYPELAEIVLK
>FUSION-ENST00000643866.1:225845-ENST00000617523.1:113616|1421
MQPLPPGFKQFSCLSLPISLDYR
>FUSION-ENST00000561326.5:32646-ENST00000370501.4:45849|983
MLFPFHGESIR
>FUSION-ENST00000561326.5:32646-ENST00000370501.4:45849|206
MRNHTESHRLK
>ENST00000329451.8|SNV-3331-C-A|2
RYPNLFTNMEPS
>ENST00000228936.6|SNV-2978-A-T|2
EVLIPPFELFK
>FUSION-ENST00000643866.1:225845-ENST00000617523.1:113616|6016
MAGDNLGIRSSKLSCLLR
>FUSION-ENST00000643866.1:225845-ENST00000617523.1:113616|1924
MVSSHSQHPALEIAPFR
>FUSION-ENST00000561326.5:32646-ENST00000370501.4:45849|889
ICPPQHPKVLGLQA
>FUSION-ENST00000643866.1:225845-ENST00000617523.1:113616|3091
VSAHISKHT
>FUSION-ENST00000643866.1:225845-ENST00000617523.1:113616|1968
MIKNLPCVFMVFVGFK
>FUSION-ENST00000643866.1:225845-ENST00000617523.1:113616|1287
QDNRLNPTGR
>FUSION-ENST00000643866.1:225845-ENST00000617523.1:113616|4652
EGMQITQIGGMLIFFMK
>FUSION-ENST00000643866.1:225845-ENST00000617523.1:113616|1981
CIHNHHVAMTQWHIIGLGVKG
>FUSION-ENST00000643866.1:225845-ENST00000617523.1:113616|5301
MSVYFQLYK
>FUSION-ENST00000643866.1:225845-ENST00000617523.1:113616|5996
MGLRVASGS
>ENST00000467934.5|SNV-252547-C-T|1
LLSDCFLQSLHLQHVVAILEACG
>FUSION-ENST00000643866.1:225845-ENST00000617523.1:113616|2839
VDPGFEFIESASRR
>FUSION-ENST00000643866.1:225845-ENST00000617523.1:113616|2104
RPDSPHKTMD
>FUSION-ENST00000643866.1:225845-ENST00000617523.1:113616|1227
VNLLKSLDMAPVK
>FUSION-ENST00000643866.1:225845-ENST00000617523.1:113616|2050
DPAEALRDR
>FUSION-ENST00000643866.1:225845-ENST00000617523.1:113616|5761
MFLWCNLTWQRKQSC
>FUSION-ENST00000643866.1:225845-ENST00000617523.1:113616|3503
MNKHGNR
>FUSION-ENST00000561326.5:32646-ENST00000370501.4:45849|148
NYCCFSWFSIINIYDK
>FUSION-ENST00000643866.1:225845-ENST00000617523.1:113616|1754
KERNGLDR
>FUSION-ENST00000564273.4:1779-ENST00000540750.5:110128|34
EFEESMRR
>FUSION-ENST00000643866.1:225845-ENST00000617523.1:113616|4626
VAGTCNPSCSGG
>FUSION-ENST00000527752.1:5970-ENST00000361739.1:267|94
LGRGCLR
>FUSION-ENST00000643866.1:225845-ENST00000617523.1:113616|1442
KPSCEGGTGGAQV
>ENST00000520693.5|SNV-51677-C-T|3
YPKLNGLLVDIVHIHARTES
>FUSION-ENST00000643866.1:225845-ENST00000617523.1:113616|5882
IHNVFFSLDK
>ENST00000598523.3|SNV-9268-G-A|2
YDIRLTTTAACSLDLHK
>FUSION-ENST00000643866.1:225845-ENST00000617523.1:113616|5195
SKVLVLNTK
>FUSION-ENST00000643866.1:225845-ENST00000617523.1:113616|4782
YDSRAVM
>FUSION-ENST00000258796.12:27030-ENST00000496740.6:110807|54
ESPPPSGESVKYFLDNLDR
>FUSION-ENST00000561326.5:32646-ENST00000370501.4:45849|1437
MFLETTSVGPQRK
>FUSION-ENST00000643866.1:225845-ENST00000617523.1:113616|2865
HIKIVSDFAWSFWNLR
>FUSION-ENST00000643866.1:225845-ENST00000617523.1:113616|1405
LARMVSIS
>FUSION-ENST00000376286.8:68326-ENST00000376387.5:107993|6
EFARCLAIEHPVR
>FUSION-ENST00000527752.1:5970-ENST00000361739.1:267|44
MGLIHPLF
>FUSION-ENST00000561326.5:32646-ENST00000370501.4:45849|704
MWSRVSWSLCPFLFR
>FUSION-ENST00000643866.1:225845-ENST00000617523.1:113616|78
FIHLNPRRLQGQWLR
>FUSION-ENST00000643866.1:225845-ENST00000617523.1:113616|3494
MKYFPSFIRTVL
>FUSION-ENST00000643866.1:225845-ENST00000617523.1:113616|1214
RGILFQQVVFRK
>FUSION-ENST00000643866.1:225845-ENST00000617523.1:113616|3761
MQQAGTPPKACSIK
>FUSION-ENST00000643866.1:225845-ENST00000617523.1:113616|4307
MWARQKINTLK
>FUSION-ENST00000643866.1:225845-ENST00000617523.1:113616|306
WVPLCPIY
>FUSION-ENST00000643866.1:225845-ENST00000617523.1:113616|5510
KTGTSYMAK
>FUSION-ENST00000643866.1:225845-ENST00000617523.1:113616|3170
MCHLTMGIGSFVIV
>FUSION-ENST00000561326.5:32646-ENST00000370501.4:45849|472
MKLCHKR
>FUSION-ENST00000561326.5:32646-ENST00000370501.4:45849|1022
MINCYSNFYAV
>FUSION-ENST00000643866.1:225845-ENST00000617523.1:113616|2859
GGGKQGALFIDMLSLR
>FUSION-ENST00000643866.1:225845-ENST00000617523.1:113616|212
HIFYTGVNWR
>FUSION-ENST00000643866.1:225845-ENST00000617523.1:113616|4527
VSADTVKMGKVR
>FUSION-ENST00000643866.1:225845-ENST00000617523.1:113616|1975
LNMKVICHGVLLCLER
>FUSION-ENST00000643866.1:225845-ENST00000617523.1:113616|4841
AVGVEMDTLSQHGFFR
>FUSION-ENST00000561326.5:32646-ENST00000370501.4:45849|901
MLLPNAHSMFRFPQLSQQWPS
>FUSION-ENST00000506930.2:106185-ENST00000470790.1:64155|49
WLLIKRSHFK
>FUSION-ENST00000643866.1:225845-ENST00000617523.1:113616|2883
ENGGKYFASSHGVL
>FUSION-ENST00000561326.5:32646-ENST00000370501.4:45849|727
LFSRCRGEVSLYCPG
>FUSION-ENST00000469971.5:27523-ENST00000409599.5:51104|5
TLQLRSHLK
>ENST00000620807.4|SNV-1064-C-T|2
SEVDFTRSFSFR
>FUSION-ENST00000635856.1:4820-ENST00000577561.1:20039|135
HFLMCSLCIFIL
>FUSION-ENST00000643866.1:225845-ENST00000617523.1:113616|4718
EAVPPPR
>FUSION-ENST00000643866.1:225845-ENST00000617523.1:113616|1490
ASGQLHHVDKDLSETCLQSRGSLF
>FUSION-ENST00000643866.1:225845-ENST00000617523.1:113616|5125
TGSYERFKNQHLR
>FUSION-ENST00000561326.5:32646-ENST00000370501.4:45849|633
MAAGSPKSKHFK
>FUSION-ENST00000643866.1:225845-ENST00000617523.1:113616|4072
LASLTLLNLSCIPNRK
>FUSION-ENST00000635856.1:4820-ENST00000577561.1:20039|134
MCSLCIFIL
>FUSION-ENST00000643866.1:225845-ENST00000617523.1:113616|4181
THPTLLAFPSHCPFQVLSISL
>FUSION-ENST00000561326.5:32646-ENST00000370501.4:45849|1031
LQPVGGWGQPRGPEFASVWEVSRTR
>FUSION-ENST00000561326.5:32646-ENST00000370501.4:45849|820
MCDSEFNPSPICGHLGCFQYL
>FUSION-ENST00000561326.5:32646-ENST00000370501.4:45849|1
DCSSYSTYWSTPSCPSYSPWWSSRS
>FUSION-ENST00000643866.1:225845-ENST00000617523.1:113616|5042
MSPAYLVRS
>FUSION-ENST00000561326.5:32646-ENST00000370501.4:45849|1111
TVEIKLEH
>FUSION-ENST00000643866.1:225845-ENST00000617523.1:113616|3177
NSIRDFLH
>ENST00000318130.13|SNV-274-G-T|5
MSEACGR
>FUSION-ENST00000643866.1:225845-ENST00000617523.1:113616|1965
MVFVGFK
>FUSION-ENST00000643866.1:225845-ENST00000617523.1:113616|2955
DVIFKNLSGEW
>ENST00000368599.4|SNV-278-T-C|2
RLFTGCCVNPR
>FUSION-ENST00000643866.1:225845-ENST00000617523.1:113616|2100
IKHNTGFPK
>FUSION-ENST00000561326.5:32646-ENST00000370501.4:45849|386
RFSVCILTGY
>FUSION-ENST00000561326.5:32646-ENST00000370501.4:45849|931
ILSDWRFSIK
>FUSION-ENST00000561326.5:32646-ENST00000370501.4:45849|408
YQHLRLK
>FUSION-ENST00000561326.5:32646-ENST00000370501.4:45849|1175
MNFGLEICRDR
>ENST00000360319.9|SNV-12602-T-C|2
GDAVRDADIIDHHDNTYTVK
>ENST00000535342.7|SNV-448995-C-G|4
EENSQQQLAAERRVQDVR
>FUSION-ENST00000643866.1:225845-ENST00000617523.1:113616|342
MDGQRYPSFSGK
>FUSION-ENST00000643866.1:225845-ENST00000617523.1:113616|5524
AGAAGMQGAVLMAVQGSWA
>FUSION-ENST00000643866.1:225845-ENST00000617523.1:113616|1175
NHLLNSQLVLK
>FUSION-ENST00000643866.1:225845-ENST00000617523.1:113616|1400
NLGHIFNDFLR
>FUSION-ENST00000527752.1:5970-ENST00000361739.1:267|127
RARGLGAR
>FUSION-ENST00000643866.1:225845-ENST00000617523.1:113616|5441
KGNIAPR
>FUSION-ENST00000643866.1:225845-ENST00000617523.1:113616|5997
PEMGLRVASGS
>FUSION-ENST00000561326.5:32646-ENST00000370501.4:45849|569
ASISSNSKRELWIS
>FUSION-ENST00000643866.1:225845-ENST00000617523.1:113616|3553
MATDVQVTQWPAAAFWTSY
>FUSION-ENST00000643866.1:225845-ENST00000617523.1:113616|5662
MSILPGVVAHACNPGTLGGK
>FUSION-ENST00000643866.1:225845-ENST00000617523.1:113616|5823
KSVRGHHQVAK
>ENST00000531879.5|SNV-38614-A-G|3
CPASCCGR
>FUSION-ENST00000643866.1:225845-ENST00000617523.1:113616|769
KPQGVRK
>FUSION-ENST00000643866.1:225845-ENST00000617523.1:113616|5180
MRNFIFIALYFSSIFQRNIK
>ENST00000450689.7|SNV-119621-C-G|2
TTGILMGSKAVKPVVVK
>FUSION-ENST00000643866.1:225845-ENST00000617523.1:113616|5175
NIKLSLSSF
>ENST00000433194.6|SNV-177350-A-C|1
LPAPQVTSWEQRVHTQHH
>FUSION-ENST00000643866.1:225845-ENST00000617523.1:113616|2314
HPKRFLSGR
>FUSION-ENST00000635856.1:4820-ENST00000577561.1:20039|70
MKTGLCAHK
>FUSION-ENST00000643866.1:225845-ENST00000617523.1:113616|3328
GWPMGSK
>FUSION-ENST00000643866.1:225845-ENST00000617523.1:113616|3309
MEPNLKDIGRIEGQGLR
>FUSION-ENST00000643866.1:225845-ENST00000617523.1:113616|2851
LLFRRDD
>ENST00000529090.5|SNV-26714-A-T|2
QNYYYGIVFLLDMR
>ENST00000367187.7|SNV-51152-C-A|1
ESQFSIRYQYLLAALLCCCGKGLR
>FUSION-ENST00000643866.1:225845-ENST00000617523.1:113616|2394
KGAECLRAVVSSAEFFQIGAQK
>FUSION-ENST00000643866.1:225845-ENST00000617523.1:113616|2462
MFYFFSFKYRLFNSCLLMND
>FUSION-ENST00000635856.1:4820-ENST00000577561.1:20039|142
MFLLYDLCILIFKSTYECIF
>FUSION-ENST00000643866.1:225845-ENST00000617523.1:113616|494
EVLRTYQF
>FUSION-ENST00000221200.9:278-ENST00000658612.1:12603|21
KKNHLIK
>FUSION-ENST00000643866.1:225845-ENST00000617523.1:113616|2612
MRSIVLPEATCLCGW
>FUSION-ENST00000643866.1:225845-ENST00000617523.1:113616|180
SHLLRHPAKGAPGPCGK
>FUSION-ENST00000643866.1:225845-ENST00000617523.1:113616|3301
IEGQGLRTICILIYLFSSYLLCLR
>FUSION-ENST00000635856.1:4820-ENST00000577561.1:20039|183
KCTFKNK
>FUSION-ENST00000643866.1:225845-ENST00000617523.1:113616|642
MRYTSCQCLSR
>ENST00000389995.4|SNV-8896-A-G|3
GGNEESTKTGNAGSRLACGVVGIAQ
>FUSION-ENST00000643866.1:225845-ENST00000617523.1:113616|2453
TGIQSVVHAGLR
>FUSION-ENST00000643866.1:225845-ENST00000617523.1:113616|4521
RKPELMFPSHASLLLLRK
>FUSION-ENST00000643866.1:225845-ENST00000617523.1:113616|4286
LNVMFLSAQK
>FUSION-ENST00000561326.5:32646-ENST00000370501.4:45849|1327
MTVVLTLFDLRTPLHS
>FUSION-ENST00000448096.1:89-ENST00000618959.1:533267|16
MSAKPRARYGSVGAAWR
>FUSION-ENST00000643866.1:225845-ENST00000617523.1:113616|2630
IQKFAGYGGGGR
>FUSION-ENST00000643866.1:225845-ENST00000617523.1:113616|2949
KTDLKGQCWIWSGIGK
>FUSION-ENST00000643866.1:225845-ENST00000617523.1:113616|1683
LKCTRHQYILAK
>FUSION-ENST00000561326.5:32646-ENST00000370501.4:45849|942
MYTCAMLVCCTH
>ENST00000559016.1|SNV-18310-C-G|2
IDCGLRQTESLENYI
>FUSION-ENST00000643866.1:225845-ENST00000617523.1:113616|703
GVPNALAGPSRASTG
>FUSION-ENST00000561326.5:32646-ENST00000370501.4:45849|518
MGDDDMIVSSNFCQSLCSLNYFTLR
>FUSION-ENST00000473037.5:174550-ENST00000474677.1:124667|1
GGVIYPALPQPNFKSLLP
>FUSION-ENST00000643866.1:225845-ENST00000617523.1:113616|5481
MRFGDTDPNHNK
>FUSION-ENST00000258796.12:27030-ENST00000496740.6:110807|55
ESPPPSGESVK
>FUSION-ENST00000643866.1:225845-ENST00000617523.1:113616|2542
MSDVQIKCGR
>FUSION-ENST00000643866.1:225845-ENST00000617523.1:113616|5554
TQSCLPNSSSKS
>FUSION-ENST00000643866.1:225845-ENST00000617523.1:113616|4087
SLPITLAFLPLNSHLFKK
>FUSION-ENST00000643866.1:225845-ENST00000617523.1:113616|420
MGTDGCLKNYDVFCS
>FUSION-ENST00000643866.1:225845-ENST00000617523.1:113616|4104
MLLGFVGSFLVVGNFSK
>FUSION-ENST00000643866.1:225845-ENST00000617523.1:113616|780
CHLLQGFLALD
>FUSION-ENST00000635856.1:4820-ENST00000577561.1:20039|188
FQFLGFCTAEK
>FUSION-ENST00000643866.1:225845-ENST00000617523.1:113616|3915
ISSQGLASWRVTR
>ENST00000553626.5|SNV-53023-G-C|3
MYLIFKR
>ENST00000280258.6|SNV-17193-G-T|3
FKDGVRGANDSTSAMPEQMK
>ENST00000559381.5|SNV-19218-C-G|6
MPRRAACDAPIPLGHLAR
>FUSION-ENST00000527752.1:5970-ENST00000361739.1:267|77
EGRVLARR
>FUSION-ENST00000643866.1:225845-ENST00000617523.1:113616|3304
MQREREMYK
>FUSION-ENST00000561326.5:32646-ENST00000370501.4:45849|755
MCHTDIFYACPDMGK
>FUSION-ENST00000643866.1:225845-ENST00000617523.1:113616|1230
DEVHQNRSRVNLLK
>FUSION-ENST00000527752.1:5970-ENST00000361739.1:267|63
MLGRRGPGWGVGACD
>FUSION-ENST00000643866.1:225845-ENST00000617523.1:113616|4666
GHDRIFLSYK
>FUSION-ENST00000643866.1:225845-ENST00000617523.1:113616|4684
SHSRKEIK
>FUSION-ENST00000643866.1:225845-ENST00000617523.1:113616|4833
TGVFSEISERPHNLR
>FUSION-ENST00000635856.1:4820-ENST00000577561.1:20039|20
SGFNFVTIDQNV
>FUSION-ENST00000643866.1:225845-ENST00000617523.1:113616|865
GINKDRPEKQIVR
>FUSION-ENST00000506930.2:106185-ENST00000470790.1:64155|70
RHHTQLILYL
>FUSION-ENST00000643866.1:225845-ENST00000617523.1:113616|3947
MPLRLELALSPRR
>FUSION-ENST00000561326.5:32646-ENST00000370501.4:45849|1149
MARSCLTATSASR
>FUSION-ENST00000643866.1:225845-ENST00000617523.1:113616|2033
MHLKCAHLP
>FUSION-ENST00000561326.5:32646-ENST00000370501.4:45849|816
YLQGRTHK
>FUSION-ENST00000561326.5:32646-ENST00000370501.4:45849|1308
MYENCFDLLDPLNGSWK
>FUSION-ENST00000561326.5:32646-ENST00000370501.4:45849|748
GKVGKVG
>FUSION-ENST00000643866.1:225845-ENST00000617523.1:113616|653
LSIYRYLETWKGR
>FUSION-ENST00000643866.1:225845-ENST00000617523.1:113616|2408
GSDWGLGLVTAVSAPKAED
>FUSION-ENST00000643866.1:225845-ENST00000617523.1:113616|1532
QCLLTEV
>FUSION-ENST00000643866.1:225845-ENST00000617523.1:113616|2161
SFEECSDMNFTTF
>FUSION-ENST00000635856.1:4820-ENST00000577561.1:20039|190
MYSFSVSKFQFLGFCTAEK
>FUSION-ENST00000643866.1:225845-ENST00000617523.1:113616|5822
SVRGHHQVAK
>FUSION-ENST00000643866.1:225845-ENST00000617523.1:113616|501
LHMANDAVTTGSFQNWR
>FUSION-ENST00000522480.5:43846-ENST00000550637.1:17285|3
RKESLFICNAALCISYSPVFCTW
>FUSION-ENST00000561326.5:32646-ENST00000370501.4:45849|52
KMSSNSLHLFILVPFNQHLF
>FUSION-ENST00000643866.1:225845-ENST00000617523.1:113616|2464
MFYFFSFKYR
>ENST00000615793.1|SNV-29863-G-A|1
IYHPNINSNGSICLDILK
>FUSION-ENST00000643866.1:225845-ENST00000617523.1:113616|3999
LLCTHHHHPSLESFHFAKQK
>FUSION-ENST00000643866.1:225845-ENST00000617523.1:113616|3850
MHLRETVSWIIKL
>FUSION-ENST00000643866.1:225845-ENST00000617523.1:113616|5717
NLHAVFCNSCILHSHQLCKR
>FUSION-ENST00000643866.1:225845-ENST00000617523.1:113616|1090
AVFNVTETQISKCCNLFGFH
>FUSION-ENST00000561326.5:32646-ENST00000370501.4:45849|776
MSLPNAGRSLLPTPCR
>FUSION-ENST00000643866.1:225845-ENST00000617523.1:113616|4786
SQTIPIPMYDSR
>FUSION-ENST00000643866.1:225845-ENST00000617523.1:113616|201
IVFKYSRILCVR
>FUSION-ENST00000643866.1:225845-ENST00000617523.1:113616|1835
MQAHGGPK
>FUSION-ENST00000643866.1:225845-ENST00000617523.1:113616|5536
EALHKGSIPAADFCLDIRAFLYIL
>ENST00000512840.5|INDEL-60784-G-GA|4
KAQGSWEKK
>FUSION-ENST00000643866.1:225845-ENST00000617523.1:113616|1298
ARPPPSTKNTKN
>FUSION-ENST00000561326.5:32646-ENST00000370501.4:45849|770
QPISLISD
>FUSION-ENST00000561326.5:32646-ENST00000370501.4:45849|233
MHLNSFQYNLIR
>FUSION-ENST00000561326.5:32646-ENST00000370501.4:45849|1354
MNKVIFCENFEK
>ENST00000474846.5|SNV-60174-A-G|1
FKRCCLVFR
>FUSION-ENST00000643866.1:225845-ENST00000617523.1:113616|2467
IFPTFLIQSRTLEH
>FUSION-ENST00000635856.1:4820-ENST00000577561.1:20039|166
NAFFDVFFMHFHIINFKSCSLTR
>FUSION-ENST00000561326.5:32646-ENST00000370501.4:45849|840
YIPRFLPKFYPVVSHPLMILA
>ENST00000290649.10|MNV-58074-ACCAGGAAGAGGGA-A|12
WKWSPVRWK
>FUSION-ENST00000643866.1:225845-ENST00000617523.1:113616|961
ALGIERAAHFKGPGVGK
>FUSION-ENST00000643866.1:225845-ENST00000617523.1:113616|1324
EPLAERLLCPGSGLPPQTSPTAVWH
>ENST00000568515.1|SNV-36118-G-A|5
FTFAIKEEEISLHLQIWGFYMTGK
>ENST00000568108.1|SNV-109459-G-A|1
GAHSKGQCPEPPIVVHCSAGIGR
>FUSION-ENST00000643866.1:225845-ENST00000617523.1:113616|2251
SNTLCFSEKRGYFTVSQNSP
>FUSION-ENST00000643866.1:225845-ENST00000617523.1:113616|2219
HTHQRVCAAFGVSATK
>FUSION-ENST00000643866.1:225845-ENST00000617523.1:113616|4150
PPLHCNCQFATGRMMKYCSSSST
>ENST00000300027.12|SNV-50027-A-G|5
MANKTSDSLLSMKFVSGLLTALFR
>FUSION-ENST00000643866.1:225845-ENST00000617523.1:113616|2856
QGALFIDMLSLRSLLEIHWK
>FUSION-ENST00000561326.5:32646-ENST00000370501.4:45849|496
MYDVLSK
>FUSION-ENST00000263918.9:307-ENST00000437390.6:12199|2
KPKQCPLHGY
>FUSION-ENST00000643866.1:225845-ENST00000617523.1:113616|5095
WSLNEFAK
>FUSION-ENST00000643866.1:225845-ENST00000617523.1:113616|2740
GGLSQEVHDVK
>FUSION-ENST00000643866.1:225845-ENST00000617523.1:113616|1767
TASKLLNTFCFI
>FUSION-ENST00000527752.1:5970-ENST00000361739.1:267|101
EVSARAPHPRLFLSAR
>ENST00000522501.1|SNV-51677-C-T|5
KYPKLNGLLVDIVHR
>FUSION-ENST00000643866.1:225845-ENST00000617523.1:113616|4447
FTCIEMHR
>ENST00000478447.1|SNV-3676-G-A|10
MMPVGRPASSSSSARISFRR
>FUSION-ENST00000643866.1:225845-ENST00000617523.1:113616|1228
SRVNLLKSLDMAPVK
>FUSION-ENST00000643866.1:225845-ENST00000617523.1:113616|2507
SWLQGTFNCMNEKSNETAKSLLFTK
>FUSION-ENST00000561326.5:32646-ENST00000370501.4:45849|826
TASSTPSVDVR
>FUSION-ENST00000561326.5:32646-ENST00000370501.4:45849|67
MNYGLCNHLTTHETQSTITSILQMR
>FUSION-ENST00000643866.1:225845-ENST00000617523.1:113616|3576
KCLHSTGHNQK
>FUSION-ENST00000643866.1:225845-ENST00000617523.1:113616|4549
LFNYSSPFYLSCHFCHSSYFS
>FUSION-ENST00000643866.1:225845-ENST00000617523.1:113616|5874
KQLVHHLFLEK
>FUSION-ENST00000643866.1:225845-ENST00000617523.1:113616|1339
CPSLHIFISIECSLFFIFR
>FUSION-ENST00000643866.1:225845-ENST00000617523.1:113616|5465
MIESPPTRHHL
>ENST00000326047.9|INDEL-76619-C-CA|3
TDQEGSPDSGTSAQAKPKERGSR
>FUSION-ENST00000561326.5:32646-ENST00000370501.4:45849|373
HNSHNIK
>FUSION-ENST00000643866.1:225845-ENST00000617523.1:113616|4507
MLPSFYLESSFFVKNPWR
>FUSION-ENST00000561326.5:32646-ENST00000370501.4:45849|1365
SNALALFSLRVCNYTTVR
>FUSION-ENST00000643866.1:225845-ENST00000617523.1:113616|5326
TSASCDNVKEPGGFLLSEISQSQK
>FUSION-ENST00000643866.1:225845-ENST00000617523.1:113616|2333
LSDPVCKLPNIALIMETNDLTLT
>FUSION-ENST00000643866.1:225845-ENST00000617523.1:113616|2705
NGPNEGCTQQVKFAVC
>FUSION-ENST00000350498.8:10736-ENST00000413834.5:42240|3
KEVPGDPQHSHLQCPHQR
>FUSION-ENST00000643866.1:225845-ENST00000617523.1:113616|4611
AMRIMDRVLNQ
>ENST00000264107.11|SNV-536-T-G|3
LGAAFNLDTREDNVSR
>FUSION-ENST00000643866.1:225845-ENST00000617523.1:113616|5110
NLLRTVFR
>ENST00000531879.5|SNV-38614-A-G|4
HTTARCPASCCGRSR
>FUSION-ENST00000643866.1:225845-ENST00000617523.1:113616|2566
ITGVGHR
>FUSION-ENST00000643866.1:225845-ENST00000617523.1:113616|2707
KNGPNEGCTQQVKFAVC
>FUSION-ENST00000561326.5:32646-ENST00000370501.4:45849|303
MALILNVNMRMH
>ENST00000249330.3|INDEL-1774-G-GAGGA|2
GGEGGGR
>FUSION-ENST00000643866.1:225845-ENST00000617523.1:113616|3767
DEVIFQNK
>ENST00000483691.1|SNV-18106-A-G|1
QSSYFPTLRDIFLAVENGK
>FUSION-ENST00000561326.5:32646-ENST00000370501.4:45849|310
YIKRHSP
>FUSION-ENST00000643866.1:225845-ENST00000617523.1:113616|5197
SQHVNTTCKMCHIN
>FUSION-ENST00000643866.1:225845-ENST00000617523.1:113616|920
WLAGGKPGLR
>FUSION-ENST00000643866.1:225845-ENST00000617523.1:113616|2310
MHMFNCLNLNYKIPK
>FUSION-ENST00000527752.1:5970-ENST00000361739.1:267|173
MVSGRPRR
>FUSION-ENST00000643866.1:225845-ENST00000617523.1:113616|5421
MGFLPLYLCFLQFLLLILCSSQCR
>FUSION-ENST00000643866.1:225845-ENST00000617523.1:113616|415
CGVPRKGHEQVLSPATHICLR
>FUSION-ENST00000643866.1:225845-ENST00000617523.1:113616|182
SHLLRHPAK
>ENST00000452236.3|SNV-44115-C-T|2
AKNDYPELAEIVLK
>FUSION-ENST00000561326.5:32646-ENST00000370501.4:45849|370
MPFIGFR
>FUSION-ENST00000643866.1:225845-ENST00000617523.1:113616|1146
LECHHHVIKR
>FUSION-ENST00000643866.1:225845-ENST00000617523.1:113616|4804
MHHVSLL
>FUSION-ENST00000643866.1:225845-ENST00000617523.1:113616|3202
MVAGACSPSYLGGCGMRIT
>FUSION-ENST00000643866.1:225845-ENST00000617523.1:113616|489
MVLNDSECFFFGR
>FUSION-ENST00000643866.1:225845-ENST00000617523.1:113616|1185
MLVLARRGGSR
>FUSION-ENST00000643866.1:225845-ENST00000617523.1:113616|2714
RAVGSCGKK
>FUSION-ENST00000643866.1:225845-ENST00000617523.1:113616|4784
SQTIPIPMYDSRAVM
>FUSION-ENST00000643866.1:225845-ENST00000617523.1:113616|4962
MLLFLLTMLLFLER
>FUSION-ENST00000643866.1:225845-ENST00000617523.1:113616|2635
AKPHLLKIQK
>FUSION-ENST00000643866.1:225845-ENST00000617523.1:113616|5122
FKNQHLR
>FUSION-ENST00000643866.1:225845-ENST00000617523.1:113616|550
GQLIWKPLR
>FUSION-ENST00000643866.1:225845-ENST00000617523.1:113616|2925
MELTACRWHLKHCLPNYS
>FUSION-ENST00000643866.1:225845-ENST00000617523.1:113616|4724
SSLSLPLFSR
>FUSION-ENST00000561326.5:32646-ENST00000370501.4:45849|1276
VNVENSYLLIT
>FUSION-ENST00000643866.1:225845-ENST00000617523.1:113616|1894
SLSTQGLSFLICRMR
>FUSION-ENST00000643866.1:225845-ENST00000617523.1:113616|4012
VSFFLSYIYR
>FUSION-ENST00000561326.5:32646-ENST00000370501.4:45849|749
MGKVGKVG
>FUSION-ENST00000643866.1:225845-ENST00000617523.1:113616|955
EMLLKVLAPEHSEIR
>FUSION-ENST00000561326.5:32646-ENST00000370501.4:45849|164
HSQSTDLQLQHSYIAMEFIT
>FUSION-ENST00000561326.5:32646-ENST00000370501.4:45849|54
MMKMSSNSLHLFILVPFNQHLF
>FUSION-ENST00000643866.1:225845-ENST00000617523.1:113616|4257
VWVKVYK
>FUSION-ENST00000561326.5:32646-ENST00000370501.4:45849|1085
ESHSVTQSGVQWCSHSSLQPGTR
>FUSION-ENST00000643866.1:225845-ENST00000617523.1:113616|2198
FLNSRKALVYVNILILHR
>FUSION-ENST00000561326.5:32646-ENST00000370501.4:45849|701
WSRVSWSLCPFLFRSVVEQFAR
>FUSION-ENST00000643866.1:225845-ENST00000617523.1:113616|4282
EVISAGL
>FUSION-ENST00000643866.1:225845-ENST00000617523.1:113616|5217
LIPLAKCVILIK
>FUSION-ENST00000643866.1:225845-ENST00000617523.1:113616|2227
LSKTSTPPCASQAQASLPPR
>FUSION-ENST00000561326.5:32646-ENST00000370501.4:45849|570
ASISSNSKR
>ENST00000531879.5|SNV-38614-A-G|1
CPASCCGRSRSR
>FUSION-ENST00000221200.9:278-ENST00000658612.1:12603|8
KILLAITLER
>FUSION-ENST00000643866.1:225845-ENST00000617523.1:113616|3267
ANCMYQLGEATVPRYLVKHQSR
>FUSION-ENST00000643866.1:225845-ENST00000617523.1:113616|5762
FLWCNLTWQRK
>ENST00000628077.2|SNV-606-G-A|4
MPPLLPLRLYRLWPR
>FUSION-ENST00000561326.5:32646-ENST00000370501.4:45849|450
NSFSCEHNLK
>FUSION-ENST00000561326.5:32646-ENST00000370501.4:45849|421
RLPVTPLWPSVR
>FUSION-ENST00000643866.1:225845-ENST00000617523.1:113616|469
QNILTPAEALSK
>FUSION-ENST00000643866.1:225845-ENST00000617523.1:113616|3449
VLLEPRGGQNKK
>FUSION-ENST00000643866.1:225845-ENST00000617523.1:113616|1896
SLSTQGLSFLICR
>ENST00000264156.3|SNV-24945-C-T|6
HLRQRDGFGVTK
>FUSION-ENST00000643866.1:225845-ENST00000617523.1:113616|5469
CAPMIESPPTR
>FUSION-ENST00000643866.1:225845-ENST00000617523.1:113616|3452
MIPEKWVTS
>FUSION-ENST00000643866.1:225845-ENST00000617523.1:113616|3809
MAVGEKGIPFLGQGEGQK
>FUSION-ENST00000643866.1:225845-ENST00000617523.1:113616|2184
YNAWITTLGFSQ
>FUSION-ENST00000643866.1:225845-ENST00000617523.1:113616|2798
MMSWIQR
>FUSION-ENST00000561326.5:32646-ENST00000370501.4:45849|118
IANIHLL
>FUSION-ENST00000561326.5:32646-ENST00000370501.4:45849|952
MCHVGVLHPLTRH
>FUSION-ENST00000643866.1:225845-ENST00000617523.1:113616|3385
VLCTDKIR
>FUSION-ENST00000643866.1:225845-ENST00000617523.1:113616|4247
HALKIPGDASYSLPELFVSTKGLCK
>FUSION-ENST00000643866.1:225845-ENST00000617523.1:113616|5230
MNPLGPR
>FUSION-ENST00000643866.1:225845-ENST00000617523.1:113616|5951
MRLKNDS
>FUSION-ENST00000643866.1:225845-ENST00000617523.1:113616|3455
PSLYDWMIPEK
>ENST00000558725.5|SNV-18378-A-G|1
SLEQKILLWK
>FUSION-ENST00000643866.1:225845-ENST00000617523.1:113616|2805
FSQMKLECMMSWIQRVTADCHQEV
>ENST00000566813.5|SNV-29431-C-A|2
LWITAKARESCTGM
>ENST00000487771.1|SNV-195839-A-G|1
GKLKSCLWVDVK
>FUSION-ENST00000643866.1:225845-ENST00000617523.1:113616|5272
RIPQGHRAIK
>ENST00000242261.6|SNV-409-G-A|1
QQPPSSKRGGR
>ENST00000502798.7|SNV-202459-G-A|4
LIHDTNMRTR
>FUSION-ENST00000643866.1:225845-ENST00000617523.1:113616|1404
WHVFISTSNAELSSCVHQPVVFFCK
>FUSION-ENST00000643866.1:225845-ENST00000617523.1:113616|3034
NCFVNRNYIIYICSIFFPLR
>ENST00000468990.1|SNV-6034-G-T|1
CVVWMLP
>FUSION-ENST00000643866.1:225845-ENST00000617523.1:113616|4732
IASERHLQ
>FUSION-ENST00000643866.1:225845-ENST00000617523.1:113616|4121
MCTNSIVCLLYIVIASLLQEG
>FUSION-ENST00000643866.1:225845-ENST00000617523.1:113616|2794
VTADCHQEV
>ENST00000374183.5|SNV-18759-G-A|4
TEEAEGILDPQESKMLNFNEK
>FUSION-ENST00000527752.1:5970-ENST00000361739.1:267|79
LRPCTARLGGGIAETAAR
>FUSION-ENST00000527752.1:5970-ENST00000361739.1:267|23
TSDLPWEGH
>FUSION-ENST00000643866.1:225845-ENST00000617523.1:113616|4096
MNKMTCR
>ENST00000555375.5|SNV-29650-G-A|9
DRMPFVVAER
>FUSION-ENST00000643866.1:225845-ENST00000617523.1:113616|3746
CSQQQSRC
>FUSION-ENST00000643866.1:225845-ENST00000617523.1:113616|1273
GLRWKNHLR
>FUSION-ENST00000561326.5:32646-ENST00000370501.4:45849|1332
SFLSMEGTVCWVI
>FUSION-ENST00000561326.5:32646-ENST00000370501.4:45849|14
QKNIMKMHK
>FUSION-ENST00000527752.1:5970-ENST00000361739.1:267|121
RRPNPARGR
>FUSION-ENST00000643866.1:225845-ENST00000617523.1:113616|1278
WPGTVAHTCNLSALRGLR
>FUSION-ENST00000561326.5:32646-ENST00000370501.4:45849|1259
MLSLARTPSILVSK
>FUSION-ENST00000643866.1:225845-ENST00000617523.1:113616|5446
RTLGHRK
>FUSION-ENST00000643866.1:225845-ENST00000617523.1:113616|2786
MFVNVLCFLKPCQSGRRCR
>ENST00000495849.5|SNV-85114-C-A|12
MDQSDKNSAMVNK
>ENST00000530199.5|SNV-3066-C-T|4
KTNCYIWAPTRR
>FUSION-ENST00000561326.5:32646-ENST00000370501.4:45849|44
MRGADYSGIQIKDWK
>FUSION-ENST00000561326.5:32646-ENST00000370501.4:45849|149
MNYCCFSWFSIINIYDK
>FUSION-ENST00000561326.5:32646-ENST00000370501.4:45849|1131
AISDFENC
>FUSION-ENST00000643866.1:225845-ENST00000617523.1:113616|4862
GFPPVLWIEINGLEWRTDDR
>FUSION-ENST00000561326.5:32646-ENST00000370501.4:45849|330
VRPFLKTKQK
>FUSION-ENST00000643866.1:225845-ENST00000617523.1:113616|5284
GTLAWVIKSFLFTVSYFLV
>FUSION-ENST00000561326.5:32646-ENST00000370501.4:45849|193
FFVLPSPRQCR
>FUSION-ENST00000643866.1:225845-ENST00000617523.1:113616|5624
PSQQFLKVLTFFQHDLK
>FUSION-ENST00000643866.1:225845-ENST00000617523.1:113616|2269
SLHPFPGKSSSSETSLIR
>FUSION-ENST00000643866.1:225845-ENST00000617523.1:113616|505
HMLHMANDAVTTGSFQNWR
>FUSION-ENST00000643866.1:225845-ENST00000617523.1:113616|2350
MLSAECSPKQALRPARLK
>FUSION-ENST00000643866.1:225845-ENST00000617523.1:113616|185
MGTFMSHLLRHPAKGAPGPCGK
>FUSION-ENST00000643866.1:225845-ENST00000617523.1:113616|3567
AAHGYVQEMWGCTGILFLSK
>FUSION-ENST00000643866.1:225845-ENST00000617523.1:113616|85
FYYMLFK
>FUSION-ENST00000643866.1:225845-ENST00000617523.1:113616|4699
RVVEFYEKLPFLSLVSQV
>FUSION-ENST00000643866.1:225845-ENST00000617523.1:113616|513
MKVEFIVQM
>FUSION-ENST00000643866.1:225845-ENST00000617523.1:113616|5786
KTIMLITFCDYFPYAK
>ENST00000290649.10|MNV-58074-ACCAGGAAGAGGGA-A|7
TSRLVGAASPSLLMRDSACWCSVR
>FUSION-ENST00000643866.1:225845-ENST00000617523.1:113616|1900
SLSHPRKSR
>FUSION-ENST00000643866.1:225845-ENST00000617523.1:113616|2884
SFKENGGKYFASSHGVL
>FUSION-ENST00000643866.1:225845-ENST00000617523.1:113616|1386
MFCSLCPCVLMRTFIFYVVE
>FUSION-ENST00000643866.1:225845-ENST00000617523.1:113616|5868
NPALDICSSNTFILL
>ENST00000235628.1|SNV-5842-C-T|2
KPKSPKPQNAVTIAVSS
>FUSION-ENST00000643866.1:225845-ENST00000617523.1:113616|314
MFLFWQGQFPR
>FUSION-ENST00000643866.1:225845-ENST00000617523.1:113616|3581
ICLSQNE
>FUSION-ENST00000643866.1:225845-ENST00000617523.1:113616|5707
LFKKCLFCR
>FUSION-ENST00000643866.1:225845-ENST00000617523.1:113616|3382
MNRLGFISEIL
>FUSION-ENST00000643866.1:225845-ENST00000617523.1:113616|1525
ISTQDPDKSQMCTSERPGGLQ
>FUSION-ENST00000643866.1:225845-ENST00000617523.1:113616|4147
KYCSSSST
>FUSION-ENST00000561326.5:32646-ENST00000370501.4:45849|688
MEIVLLK
>ENST00000249330.3|INDEL-1774-G-GAGGA|12
EEAAGGGGGAR
>FUSION-ENST00000643866.1:225845-ENST00000617523.1:113616|4057
MLMFFPVDEK
>FUSION-ENST00000561326.5:32646-ENST00000370501.4:45849|1091
DCSCTASSPEKAGWK
>FUSION-ENST00000643866.1:225845-ENST00000617523.1:113616|2197
KALVYVNILILHR
>FUSION-ENST00000561326.5:32646-ENST00000370501.4:45849|432
DDGRQEK
>FUSION-ENST00000643866.1:225845-ENST00000617523.1:113616|309
FTVCSQHCTLDK
>FUSION-ENST00000643866.1:225845-ENST00000617523.1:113616|4689
MATVNGISLN
>FUSION-ENST00000522480.5:43846-ENST00000550637.1:17285|19
KAFSSVMQLSAFR
>FUSION-ENST00000643866.1:225845-ENST00000617523.1:113616|2452
TGIQSVVHAGLRR
>FUSION-ENST00000643866.1:225845-ENST00000617523.1:113616|4115
QSGLTSLLRSCETSLCLNFLISK
>FUSION-ENST00000643866.1:225845-ENST00000617523.1:113616|2336
MMLSDPVCKLPNIALIMETNDLTLT
>FUSION-ENST00000643866.1:225845-ENST00000617523.1:113616|2039
ICRHLGGTAC
>FUSION-ENST00000643866.1:225845-ENST00000617523.1:113616|2456
SVLRLKTGIQSVVHAGLR
>FUSION-ENST00000643866.1:225845-ENST00000617523.1:113616|779
MLGCPSK
>ENST00000254801.9|SNV-24588-G-C|1
FLYHLSDLCKK
>FUSION-ENST00000643866.1:225845-ENST00000617523.1:113616|4311
SDLELIIMKCGPDKK
>FUSION-ENST00000643866.1:225845-ENST00000617523.1:113616|4292
IVLITSILYAKVDLILK
>FUSION-ENST00000643866.1:225845-ENST00000617523.1:113616|4544
MTAVGTGAWENKPSQLLDWEETVG
>FUSION-ENST00000643866.1:225845-ENST00000617523.1:113616|5252
NVKPQSFLFLNTQLGK
>FUSION-ENST00000643866.1:225845-ENST00000617523.1:113616|749
HSVVWYTCSLKHSLLPIFLR
>FUSION-ENST00000643866.1:225845-ENST00000617523.1:113616|3204
MVAGACSPSYLGGCGMR
>FUSION-ENST00000643866.1:225845-ENST00000617523.1:113616|3476
MFIFNFYTLKQGVNSLLKR
>FUSION-ENST00000561326.5:32646-ENST00000370501.4:45849|718
MRALTWER
>FUSION-ENST00000561326.5:32646-ENST00000370501.4:45849|248
MLCLLVNKLK
>FUSION-ENST00000643866.1:225845-ENST00000617523.1:113616|527
AVLQSAPSTGR
>FUSION-ENST00000561326.5:32646-ENST00000370501.4:45849|1357
EKGNTLHLLHRLLLG
>ENST00000422113.7|SNV-372914-G-C|1
TDYTGNYAPAVIVCQKK
>FUSION-ENST00000643866.1:225845-ENST00000617523.1:113616|4986
IRPPRPPKVLGL
>FUSION-ENST00000561326.5:32646-ENST00000370501.4:45849|456
ILKISGYVEITYSVWMCFCFK
>FUSION-ENST00000460947.1:6619-ENST00000586464.5:17437|2
GTIAHQQRQLQAILSG
>FUSION-ENST00000448096.1:89-ENST00000618959.1:533267|2
GMLFALLRSGWTITSLMCT
>FUSION-ENST00000643866.1:225845-ENST00000617523.1:113616|2091
YIIHTVTS
>FUSION-ENST00000643866.1:225845-ENST00000617523.1:113616|4288
YSSLGNNSSHWSTLK
>FUSION-ENST00000643866.1:225845-ENST00000617523.1:113616|3595
VSENAEQIEMK
>FUSION-ENST00000643866.1:225845-ENST00000617523.1:113616|1541
VTIDPNR
>FUSION-ENST00000643866.1:225845-ENST00000617523.1:113616|4838
MDTLSQHGFFRGGCTMCPCCEM
>FUSION-ENST00000643866.1:225845-ENST00000617523.1:113616|2653
RAALSRLNLLSVSVPR
>FUSION-ENST00000527752.1:5970-ENST00000361739.1:267|118
RPNPARGR
>FUSION-ENST00000561326.5:32646-ENST00000370501.4:45849|831
FVGIFLILFFK
>FUSION-ENST00000643866.1:225845-ENST00000617523.1:113616|1229
SRVNLLK
>FUSION-ENST00000643866.1:225845-ENST00000617523.1:113616|3604
SRALPSK
>FUSION-ENST00000643866.1:225845-ENST00000617523.1:113616|3938
LFPILCFC
>FUSION-ENST00000643866.1:225845-ENST00000617523.1:113616|2021
MVVHTSEPVNHCFGGLR
>FUSION-ENST00000643866.1:225845-ENST00000617523.1:113616|4897
SGSTLAK
>FUSION-ENST00000643866.1:225845-ENST00000617523.1:113616|1371
MHRRCGNTFFQYFIMK
>FUSION-ENST00000561326.5:32646-ENST00000370501.4:45849|291
REPVVRW
>ENST00000478447.1|SNV-3676-G-A|11
MPVGRPASSSSSARISFR
>FUSION-ENST00000221200.9:278-ENST00000658612.1:12603|20
KNHLIKGK
>FUSION-ENST00000643866.1:225845-ENST00000617523.1:113616|3813
FFFLLLFDKQGL
>FUSION-ENST00000643866.1:225845-ENST00000617523.1:113616|3468
SCNRGTR
>FUSION-ENST00000561326.5:32646-ENST00000370501.4:45849|1142
CEPPCLASNCR
>FUSION-ENST00000643866.1:225845-ENST00000617523.1:113616|3460
MCGLLTTLMPSLYDWMIPEK
>FUSION-ENST00000643866.1:225845-ENST00000617523.1:113616|3310
EPNLKDIGR
>FUSION-ENST00000643866.1:225845-ENST00000617523.1:113616|762
VTGPSSQDCCVD
>FUSION-ENST00000643866.1:225845-ENST00000617523.1:113616|3151
YRREVMYPQSCR
>FUSION-ENST00000496335.1:12222-ENST00000413834.5:42240|55
PGTWAALPGPLLCLAHPVPWR
>ENST00000509175.5|SNV-12986-C-A|4
GQTREKAVCPQHLAR
>FUSION-ENST00000643866.1:225845-ENST00000617523.1:113616|332
RNKCTFSTR
>FUSION-ENST00000643866.1:225845-ENST00000617523.1:113616|4672
MKCEVFFIINCFF
>FUSION-ENST00000527752.1:5970-ENST00000361739.1:267|73
SGAHLTSCVLTR
>FUSION-ENST00000643866.1:225845-ENST00000617523.1:113616|4831
TGVFSEISERPHNLRLNK
>FUSION-ENST00000643866.1:225845-ENST00000617523.1:113616|2963
MFGSDQSNSK
>FUSION-ENST00000643866.1:225845-ENST00000617523.1:113616|2536
MCQSYVPIQKLGFMTVLLLLPSR
>FUSION-ENST00000643866.1:225845-ENST00000617523.1:113616|4366
FFLCEAK
>FUSION-ENST00000643866.1:225845-ENST00000617523.1:113616|4136
ACCDNSDYYYY
>FUSION-ENST00000643866.1:225845-ENST00000617523.1:113616|3426
MGLAFQK
>ENST00000264156.3|SNV-24945-C-T|2
DGFGVTKSSWR
>FUSION-ENST00000643866.1:225845-ENST00000617523.1:113616|5487
MSRFHQNSLIHYHENSTKR
>ENST00000520515.5|SNV-51674-C-T|6
MQEKNIQSLMDCW
>ENST00000374183.5|SNV-18759-G-A|3
TEEAEGILDPQESKMLNFNEKCTR
>FUSION-ENST00000643866.1:225845-ENST00000617523.1:113616|2575
EMLGIYHNFFFFFFLR
>FUSION-ENST00000643866.1:225845-ENST00000617523.1:113616|170
KTLRPWLPLL
>FUSION-ENST00000643866.1:225845-ENST00000617523.1:113616|1836
GFHGLCDKYRCECG
>FUSION-ENST00000643866.1:225845-ENST00000617523.1:113616|2982
MGLSAYLFCEPRFMPSSIIFFHRK
>ENST00000493362.1|SNV-10391-C-G|1
YRMHSICCRTV
>FUSION-ENST00000643866.1:225845-ENST00000617523.1:113616|1484
EAKSQLTPIDRLDR
>ENST00000584669.5|SNV-6630-A-C|7
VMTSVSGHLLAPDFQMQFR
>FUSION-ENST00000643866.1:225845-ENST00000617523.1:113616|4245
IPGDASYSLPELFVSTKGLCK
>ENST00000520693.5|SNV-51677-C-T|4
YPKLNGLLVDIVHIHAR
>ENST00000367339.7|SNV-3142-C-A|1
LEMLREVGQRLR
>FUSION-ENST00000643866.1:225845-ENST00000617523.1:113616|4364
FFLCEAKAGEDR
>FUSION-ENST00000643866.1:225845-ENST00000617523.1:113616|4930
MLKPPFYSK
>FUSION-ENST00000643866.1:225845-ENST00000617523.1:113616|925
MAGMWLAGGKPGLR
>FUSION-ENST00000643866.1:225845-ENST00000617523.1:113616|4003
TIYDNHRKFVR
>FUSION-ENST00000643866.1:225845-ENST00000617523.1:113616|1237
ILSLSKICDFNLEH
>FUSION-ENST00000643866.1:225845-ENST00000617523.1:113616|1870
MVKAYHIPGSRGFR
>ENST00000368972.7|SNV-62493-A-T|1
VCRKNLLNVCK
>FUSION-ENST00000643866.1:225845-ENST00000617523.1:113616|352
VATYGWSK
>FUSION-ENST00000298510.4:58-ENST00000371953.8:61888|4
LLRASVFGFK
>FUSION-ENST00000643866.1:225845-ENST00000617523.1:113616|4474
FFLFLWRK
>FUSION-ENST00000561326.5:32646-ENST00000370501.4:45849|958
LVLKFCCAPCMVSISPGFLFFFLK
>FUSION-ENST00000561326.5:32646-ENST00000370501.4:45849|304
MALILNVNMR
>FUSION-ENST00000643866.1:225845-ENST00000617523.1:113616|1398
NLGHIFNDFLRR
>FUSION-ENST00000561326.5:32646-ENST00000370501.4:45849|787
DFSICFL
>FUSION-ENST00000643866.1:225845-ENST00000617523.1:113616|4365
MFFLCEAKAGEDR
>FUSION-ENST00000643866.1:225845-ENST00000617523.1:113616|5628
SSHLCIFAFIACASVSYS
>FUSION-ENST00000643866.1:225845-ENST00000617523.1:113616|1419
QFSCLSLPISLDYR
>FUSION-ENST00000643866.1:225845-ENST00000617523.1:113616|2801
KLECMMSWIQRVTADCHQEV
>FUSION-ENST00000643866.1:225845-ENST00000617523.1:113616|3363
MPGCRVGR
>FUSION-ENST00000643866.1:225845-ENST00000617523.1:113616|540
GWAGKLYSFFFFFFFFFFQK
>FUSION-ENST00000448096.1:89-ENST00000618959.1:533267|8
SFLAHGWPTLSGRR
>FUSION-ENST00000643866.1:225845-ENST00000617523.1:113616|4617
MTEFFCHIKR
>FUSION-ENST00000643866.1:225845-ENST00000617523.1:113616|684
MSPSENGDGPQGHSR
>FUSION-ENST00000643866.1:225845-ENST00000617523.1:113616|3899
MRYTCSQPC
>ENST00000338891.12|SNV-169138-C-T|2
LMQELEELEEQHQQRHK
>FUSION-ENST00000643866.1:225845-ENST00000617523.1:113616|58
MAKPHLY
>FUSION-ENST00000643866.1:225845-ENST00000617523.1:113616|5722
YANTNDWEK
>FUSION-ENST00000643866.1:225845-ENST00000617523.1:113616|5178
NFIFIALYFSSIFQR
>FUSION-ENST00000643866.1:225845-ENST00000617523.1:113616|3101
ILHSSLPLAFRTNLL
>ENST00000382461.7|SNV-302995-G-T|2
DSRYDKK
>FUSION-ENST00000483063.2:1504-ENST00000604271.2:32464|1
DLDNAIEAVDEFAFLEVIDIY
>FUSION-ENST00000485946.1:68326-ENST00000376387.5:107993|11
NLPDVWPLNTQFEPIRFHVRFLNSR
>FUSION-ENST00000561326.5:32646-ENST00000370501.4:45849|664
MTCIIFILSLQWNK
>FUSION-ENST00000643866.1:225845-ENST00000617523.1:113616|26
HLLVTLVEKHVYEKTTDFFFCCYSR
>FUSION-ENST00000643866.1:225845-ENST00000617523.1:113616|4971
MSLFLSPSFFFFLR
>FUSION-ENST00000561326.5:32646-ENST00000370501.4:45849|311
VVFFFFFFLRYIKR
>ENST00000425427.6|SNV-185611-C-A|1
KPLEDYMALFPSVRILRNK
>ENST00000264156.3|SNV-24945-C-T|3
DGFGVTK
>FUSION-ENST00000643866.1:225845-ENST00000617523.1:113616|2237
LGFRLRVYR
>FUSION-ENST00000643866.1:225845-ENST00000617523.1:113616|2385
DNPSSLWFS
>FUSION-ENST00000643866.1:225845-ENST00000617523.1:113616|1264
LGVQDKPG
>FUSION-ENST00000643866.1:225845-ENST00000617523.1:113616|4892
TLKMFQCMPHFETQR
>ENST00000296452.5|MNV-107822-TCCCTAAGTATGGCCCACAGCCGGGTACGAC-T|2
LQKAGPKPSSPMR
>FUSION-ENST00000643866.1:225845-ENST00000617523.1:113616|5479
MRFGDTDPNHNKIQFDYVACGYSVF
>FUSION-ENST00000561326.5:32646-ENST00000370501.4:45849|443
MPLCAFGSHLVFRRVK
>FUSION-ENST00000643866.1:225845-ENST00000617523.1:113616|1276
WPGTVAHTCNLSALRGLRWK
>FUSION-ENST00000643866.1:225845-ENST00000617523.1:113616|3717
MVMFLSR
>FUSION-ENST00000643866.1:225845-ENST00000617523.1:113616|886
RDPSPRDCLLLPLPMNVTVR
>FUSION-ENST00000561326.5:32646-ENST00000370501.4:45849|350
HLEWGKGDHQIVCTVCRFTTLK
>FUSION-ENST00000643866.1:225845-ENST00000617523.1:113616|1596
MLWFSTR
>FUSION-ENST00000643866.1:225845-ENST00000617523.1:113616|2089
QRHEFYYILEDHSWGLCMPR
>ENST00000487138.5|SNV-4569-G-A|2
AEEGSGPAAGK
>FUSION-ENST00000643866.1:225845-ENST00000617523.1:113616|3433
REPIVRSHEYGR
>FUSION-ENST00000643866.1:225845-ENST00000617523.1:113616|1744
LDPHVTLNWTFFLLNIHK
>FUSION-ENST00000643866.1:225845-ENST00000617523.1:113616|5892
PQCICQNYLKK
>FUSION-ENST00000643866.1:225845-ENST00000617523.1:113616|4239
IRVRASWFGLK
>FUSION-ENST00000643866.1:225845-ENST00000617523.1:113616|4564
MCTHSVPYCYLR
>FUSION-ENST00000643866.1:225845-ENST00000617523.1:113616|5152
MLCLFGHRAFSLAKYQIMWPR
>FUSION-ENST00000561326.5:32646-ENST00000370501.4:45849|626
GRMSKNLWPSLIYHK
>FUSION-ENST00000643866.1:225845-ENST00000617523.1:113616|1726
LGILCTPVHW
>FUSION-ENST00000643866.1:225845-ENST00000617523.1:113616|4251
RLRAVPGS
>FUSION-ENST00000635856.1:4820-ENST00000577561.1:20039|69
KTGLCAHK
>FUSION-ENST00000643866.1:225845-ENST00000617523.1:113616|1113
LVLCLEALPSLFLANGYCPFR
>FUSION-ENST00000643866.1:225845-ENST00000617523.1:113616|5403
MDEWIKK
>FUSION-ENST00000561326.5:32646-ENST00000370501.4:45849|1291
MGSSSPLLPKK
>FUSION-ENST00000504154.6:16977-ENST00000661892.1:78130|3
LSRFYAVNFVSKDL
>FUSION-ENST00000643866.1:225845-ENST00000617523.1:113616|4976
MLYIIISIATQLK
>FUSION-ENST00000643866.1:225845-ENST00000617523.1:113616|4263
MSRISTWK
>FUSION-ENST00000635856.1:4820-ENST00000577561.1:20039|120
MGFGSLMQGLWLTSLIRLCFLILK
>FUSION-ENST00000643866.1:225845-ENST00000617523.1:113616|1810
LVTHQQLSVGR
>FUSION-ENST00000643866.1:225845-ENST00000617523.1:113616|452
VQDLSLCKQRLSFWHCP
>FUSION-ENST00000643866.1:225845-ENST00000617523.1:113616|590
MPMSGAYTR
>FUSION-ENST00000643866.1:225845-ENST00000617523.1:113616|5940
TEFFYLYKFER
>FUSION-ENST00000643866.1:225845-ENST00000617523.1:113616|120
LDVPSPHRGKWWGGGG
>ENST00000223210.5|SNV-23392-A-T|2
EIVLITEVIATLGR
>FUSION-ENST00000643866.1:225845-ENST00000617523.1:113616|4164
PFPLTFSK
>ENST00000497613.2|SNV-4286-C-T|2
LQPQEVPETETR
>FUSION-ENST00000643866.1:225845-ENST00000617523.1:113616|2947
SKCVLLK
>FUSION-ENST00000561326.5:32646-ENST00000370501.4:45849|790
NKDFSICFL
>FUSION-ENST00000643866.1:225845-ENST00000617523.1:113616|4315
SDLELIIMK
>ENST00000461096.6|SNV-11352-A-T|3
VHVEDIVFLIR
>FUSION-ENST00000643866.1:225845-ENST00000617523.1:113616|125
MLDVPSPHR
>FUSION-ENST00000635856.1:4820-ENST00000577561.1:20039|141
FLLYDLCILIFKSTYECIF
>FUSION-ENST00000643866.1:225845-ENST00000617523.1:113616|1257
MPVIPATWEAGAGGR
>FUSION-ENST00000561326.5:32646-ENST00000370501.4:45849|346
PVVPATLEAEVGGSIEPGR
>ENST00000263635.8|SNV-201980-G-C|1
HWLFHQIEENLRNTELAENR
>FUSION-ENST00000643866.1:225845-ENST00000617523.1:113616|2730
PIIPALWEAKSGR
>FUSION-ENST00000561326.5:32646-ENST00000370501.4:45849|366
MLPRLASNSR
>FUSION-ENST00000643866.1:225845-ENST00000617523.1:113616|2267
SSSSETSLIR
>FUSION-ENST00000561326.5:32646-ENST00000370501.4:45849|1161
FGTHTLNNSFEDF
>ENST00000566895.5|SNV-50027-A-G|6
ANKTSDSLLSMKFVSGLLTALFR
>FUSION-ENST00000643866.1:225845-ENST00000617523.1:113616|1281
MWPGTVAHTCNLSALR
>FUSION-ENST00000561326.5:32646-ENST00000370501.4:45849|636
MAAGSPK
>FUSION-ENST00000527752.1:5970-ENST00000361739.1:267|154
MRVSHEGAGGAGMRVR
>ENST00000612692.4|SNV-90185-T-G|1
NPDVEEKGGK
>FUSION-ENST00000643866.1:225845-ENST00000617523.1:113616|5797
VASFELQCLTMSKSK
>FUSION-ENST00000561326.5:32646-ENST00000370501.4:45849|738
MSFLNTSEFDVF
>FUSION-ENST00000635856.1:4820-ENST00000577561.1:20039|126
YIWQIIKDSALKLLLP
>FUSION-ENST00000643866.1:225845-ENST00000617523.1:113616|543
ESLDSLILEYCLGEKDFKGWAGK
>ENST00000360319.9|SNV-12602-T-C|1
DADIIDHHDNTYTVK
>FUSION-ENST00000643866.1:225845-ENST00000617523.1:113616|171
MKTLRPWLPLL
>ENST00000254801.9|SNV-24588-G-C|2
FLYHLSDLCK
>FUSION-ENST00000643866.1:225845-ENST00000617523.1:113616|2318
ISSPDKLLFLR
>FUSION-ENST00000643866.1:225845-ENST00000617523.1:113616|3199
VSNRRLNGCGV
>FUSION-ENST00000643866.1:225845-ENST00000617523.1:113616|5439
GNIAPRGLLWGGGR
>FUSION-ENST00000643866.1:225845-ENST00000617523.1:113616|1501
MILGCIKRSMT
>FUSION-ENST00000643866.1:225845-ENST00000617523.1:113616|3978
MYDFIFSICTQYYILSFPVS
>FUSION-ENST00000643866.1:225845-ENST00000617523.1:113616|4800
MEPQEVLTLCS
>FUSION-ENST00000643866.1:225845-ENST00000617523.1:113616|369
MLSPLGAFRIGENNTVSLAF
>FUSION-ENST00000643866.1:225845-ENST00000617523.1:113616|3783
SMFHKRK
>FUSION-ENST00000643866.1:225845-ENST00000617523.1:113616|5480
RFGDTDPNHNK
>FUSION-ENST00000643866.1:225845-ENST00000617523.1:113616|2711
AVGSCGKKNGPNEGCTQQVK
>FUSION-ENST00000643866.1:225845-ENST00000617523.1:113616|5050
MIRPPQPPK
>FUSION-ENST00000643866.1:225845-ENST00000617523.1:113616|2119
MLMRTNNK
>FUSION-ENST00000559066.5:5044-ENST00000389629.8:61849|129
IGGPAPSPSVLNVTAELLAKK
>FUSION-ENST00000643866.1:225845-ENST00000617523.1:113616|3010
QYSVFSLHLPCLLVFSCASR
>FUSION-ENST00000643866.1:225845-ENST00000617523.1:113616|2332
EKGLFHSVTELSLGASQDLCSK
>FUSION-ENST00000561326.5:32646-ENST00000370501.4:45849|509
VVMFSLL
>FUSION-ENST00000643866.1:225845-ENST00000617523.1:113616|2820
MEFCEIQKK
>FUSION-ENST00000643866.1:225845-ENST00000617523.1:113616|3232
LVGHGGR
>FUSION-ENST00000643866.1:225845-ENST00000617523.1:113616|3246
RGVSFTELPGWEGALMAWLECK
>FUSION-ENST00000643866.1:225845-ENST00000617523.1:113616|4674
ERSVYNFLNLDFIFS
>FUSION-ENST00000635856.1:4820-ENST00000577561.1:20039|60
DIREVYHTFYLNNLQLGDNLSNIK
>ENST00000523400.5|SNV-11150-A-G|1
IQTNANDSSEIEYEQISYIIPIDEK
>FUSION-ENST00000643866.1:225845-ENST00000617523.1:113616|5787
AKKTIMLITFCDYFPYAK
>FUSION-ENST00000643866.1:225845-ENST00000617523.1:113616|2026
VQTSALCLGASPNHPDGK
>FUSION-ENST00000643866.1:225845-ENST00000617523.1:113616|2584
MIGETLRALWAALVSAPQLAGRSR
>FUSION-ENST00000561326.5:32646-ENST00000370501.4:45849|616
MMFVLKN
>FUSION-ENST00000643866.1:225845-ENST00000617523.1:113616|1343
EQALGMGFERR
>FUSION-ENST00000643866.1:225845-ENST00000617523.1:113616|3669
THQEMEKSCENINYLMMLIK
>FUSION-ENST00000643866.1:225845-ENST00000617523.1:113616|1242
DFVSQSK
>ENST00000373735.1|MNV-1775697-GG-G|3
SYIASTKIIRIQSPAGPGTQL
>ENST00000419197.6|SNV-16898-A-C|1
ELFSPLHALHFGIGGDTTRHVLWR
>FUSION-ENST00000643866.1:225845-ENST00000617523.1:113616|2174
MTFASLCNLVTTGIQIMITR
>FUSION-ENST00000643866.1:225845-ENST00000617523.1:113616|4379
KVPGDQVS
>FUSION-ENST00000643866.1:225845-ENST00000617523.1:113616|289
QLVNSMK
>FUSION-ENST00000643866.1:225845-ENST00000617523.1:113616|1104
LQKELVACLTHRVVLCLR
>FUSION-ENST00000643866.1:225845-ENST00000617523.1:113616|1944
EASKLPPSQVPSSDSYSHDLQALGR
>FUSION-ENST00000643866.1:225845-ENST00000617523.1:113616|4903
TLNLQIY
>FUSION-ENST00000643866.1:225845-ENST00000617523.1:113616|634
MAVRGCHLVASTRQ
>FUSION-ENST00000643866.1:225845-ENST00000617523.1:113616|4483
TSKFFLFLWR
>FUSION-ENST00000643866.1:225845-ENST00000617523.1:113616|3762
QQAGTPPK
>FUSION-ENST00000643866.1:225845-ENST00000617523.1:113616|3991
MALPKSNNY
>ENST00000566501.5|SNV-38108-G-T|4
DEAQVCAIIERVQLYLEEK
>FUSION-ENST00000561326.5:32646-ENST00000370501.4:45849|1285
GPGNFQGSR
>FUSION-ENST00000635856.1:4820-ENST00000577561.1:20039|151
LKNVLFVQIMICFTFLGVPC
>FUSION-ENST00000643866.1:225845-ENST00000617523.1:113616|5585
SYMVGAEER
>FUSION-ENST00000561326.5:32646-ENST00000370501.4:45849|1056
MELHQILLY
>FUSION-ENST00000643866.1:225845-ENST00000617523.1:113616|3019
IQCHYISLFSLLEIVNYKR
>FUSION-ENST00000643866.1:225845-ENST00000617523.1:113616|209
MSQDHATALQPG
>FUSION-ENST00000643866.1:225845-ENST00000617523.1:113616|2754
FNWKVSAR
>FUSION-ENST00000643866.1:225845-ENST00000617523.1:113616|1735
MLHSVSR
>FUSION-ENST00000643866.1:225845-ENST00000617523.1:113616|3284
DKEPLSQTLKER
>FUSION-ENST00000643866.1:225845-ENST00000617523.1:113616|4047
MISLLFK
>FUSION-ENST00000643866.1:225845-ENST00000617523.1:113616|1118
MTRVGGVCILGATQFYSASFPWLWF
>FUSION-ENST00000643866.1:225845-ENST00000617523.1:113616|5312
GLEEREMR
>FUSION-ENST00000300069.5:25247-ENST00000435412.1:5217|6
QEALECPQLHSR
>FUSION-ENST00000643866.1:225845-ENST00000617523.1:113616|5993
EFMLHLPRP
>FUSION-ENST00000643866.1:225845-ENST00000617523.1:113616|757
PSTMQRGQGIPSSWGAHTIPLEV
>FUSION-ENST00000643866.1:225845-ENST00000617523.1:113616|5184
QYYSMRNFIFIALYFSSIFQR
>ENST00000249330.3|INDEL-1774-G-GAGGA|9
ECKGGGGGGAGETR
>FUSION-ENST00000561326.5:32646-ENST00000370501.4:45849|829
FVGIFLILFFKTASSTPSVDVR
>FUSION-ENST00000643866.1:225845-ENST00000617523.1:113616|1822
SHFSLSGR
>FUSION-ENST00000561326.5:32646-ENST00000370501.4:45849|676
SRMSNVLK
>FUSION-ENST00000635856.1:4820-ENST00000577561.1:20039|191
YSFSVSK
>FUSION-ENST00000643866.1:225845-ENST00000617523.1:113616|3377
ILSDMLKLNIFDTPNAPK
>FUSION-ENST00000643866.1:225845-ENST00000617523.1:113616|5044
MSPAYLVR
>FUSION-ENST00000643866.1:225845-ENST00000617523.1:113616|1772
MEAPSWKHIHSLKLK
>FUSION-ENST00000643866.1:225845-ENST00000617523.1:113616|2202
LTPFPNFRFLNSR
>FUSION-ENST00000561326.5:32646-ENST00000370501.4:45849|806
DIFVLSGIFREEHTK
>FUSION-ENST00000643866.1:225845-ENST00000617523.1:113616|421
GTDGCLK
>FUSION-ENST00000643866.1:225845-ENST00000617523.1:113616|2468
MIFPTFLIQSRTLEH
>ENST00000374089.5|SNV-66398-C-T|1
LPCSHPSLWTW
>FUSION-ENST00000643866.1:225845-ENST00000617523.1:113616|450
LSFWHCP
>FUSION-ENST00000368173.7:456-ENST00000572418.1:13133|2
MLSLLVWILTLSDTFSQGATWWRR
>FUSION-ENST00000643866.1:225845-ENST00000617523.1:113616|4572
VGGSPEVRSSRPAWPT
>FUSION-ENST00000643866.1:225845-ENST00000617523.1:113616|3213
SGKTAYPRPWK
>FUSION-ENST00000643866.1:225845-ENST00000617523.1:113616|3071
VSKSCEFIFFPHK
>FUSION-ENST00000643866.1:225845-ENST00000617523.1:113616|4792
KSSPQTLEDIR
>FUSION-ENST00000643866.1:225845-ENST00000617523.1:113616|1713
VISRGGDSGSR
>FUSION-ENST00000643866.1:225845-ENST00000617523.1:113616|4233
YTKGLELCLVHSEHYVTAGW
>FUSION-ENST00000643866.1:225845-ENST00000617523.1:113616|3913
VTRTSGDSCK
>FUSION-ENST00000643866.1:225845-ENST00000617523.1:113616|5654
MVVQTCDPSYSGGWGTRTLESGRR
>FUSION-ENST00000643866.1:225845-ENST00000617523.1:113616|2177
LQIPLNLSQNSPSLNI
>FUSION-ENST00000643866.1:225845-ENST00000617523.1:113616|430
RRENSDR
>FUSION-ENST00000643866.1:225845-ENST00000617523.1:113616|3339
AAVVVQEGGGEGLGEGKATR
>FUSION-ENST00000643866.1:225845-ENST00000617523.1:113616|1073
ATVPSEHLFR
>FUSION-ENST00000643866.1:225845-ENST00000617523.1:113616|216
ASLHRGSR
>FUSION-ENST00000643866.1:225845-ENST00000617523.1:113616|3482
MVGDQTTDSSHCFML
>FUSION-ENST00000643866.1:225845-ENST00000617523.1:113616|5081
GTIQLGLGFWTQTS
>FUSION-ENST00000643866.1:225845-ENST00000617523.1:113616|1164
MVLLSGI
>FUSION-ENST00000527752.1:5970-ENST00000361739.1:267|26
AAILRLCPIWFFDSDLGGK
>FUSION-ENST00000643866.1:225845-ENST00000617523.1:113616|5796
MVASFELQCLTMSKSKCSCVAVK
>FUSION-ENST00000643866.1:225845-ENST00000617523.1:113616|5565
MSFSLCK
>FUSION-ENST00000561326.5:32646-ENST00000370501.4:45849|544
KLENHWFR
>FUSION-ENST00000643866.1:225845-ENST00000617523.1:113616|305
MSYFRIILF
>FUSION-ENST00000643866.1:225845-ENST00000617523.1:113616|2410
GSDWGLGLVTAVSAPK
>FUSION-ENST00000643866.1:225845-ENST00000617523.1:113616|5640
MKSLPRPVSGSFPLCFLLGVL
>FUSION-ENST00000561326.5:32646-ENST00000370501.4:45849|15
MQKNIMKMHK
>FUSION-ENST00000643866.1:225845-ENST00000617523.1:113616|1472
GGRWGSLSRGADLCVWGR
>FUSION-ENST00000643866.1:225845-ENST00000617523.1:113616|2035
MELNTWLVFFLLTFFCQRMSLF
>FUSION-ENST00000561326.5:32646-ENST00000370501.4:45849|1486
GPRGAGVRGGLER
>FUSION-ENST00000643866.1:225845-ENST00000617523.1:113616|5069
MISLELLMINVNAS
>FUSION-ENST00000561326.5:32646-ENST00000370501.4:45849|327
QKHNLGPKLTIVT
>FUSION-ENST00000643866.1:225845-ENST00000617523.1:113616|767
CWRGRSTFR
>FUSION-ENST00000561326.5:32646-ENST00000370501.4:45849|434
MCLCLRDDGRQEK
>FUSION-ENST00000643866.1:225845-ENST00000617523.1:113616|490
VSLWRPGWSAVA
>FUSION-ENST00000506930.2:106185-ENST00000470790.1:64155|12
GFLHVGQAGLK
>FUSION-ENST00000643866.1:225845-ENST00000617523.1:113616|2390
AVVSSAEFFQIGAQKS
>FUSION-ENST00000643866.1:225845-ENST00000617523.1:113616|3522
IHICHLR
>FUSION-ENST00000561326.5:32646-ENST00000370501.4:45849|1281
MSNCCLR
>FUSION-ENST00000561326.5:32646-ENST00000370501.4:45849|1345
GQNIFVK
>FUSION-ENST00000643866.1:225845-ENST00000617523.1:113616|43
MQLKDAFRL
>FUSION-ENST00000643866.1:225845-ENST00000617523.1:113616|1748
MKKLDPHVTLNWTFFLLNIHK
>FUSION-ENST00000635856.1:4820-ENST00000577561.1:20039|197
DCCLFYCVFLIWIRFLK
>FUSION-ENST00000643866.1:225845-ENST00000617523.1:113616|4217
KTDCAAR
>FUSION-ENST00000643866.1:225845-ENST00000617523.1:113616|5620
VLTFFQHDLKNPK
>FUSION-ENST00000643866.1:225845-ENST00000617523.1:113616|2138
AESYKEDDFCTSIR
>FUSION-ENST00000561326.5:32646-ENST00000370501.4:45849|152
REIFNFLLASLYKTVNLFD
>ENST00000626877.1|SNV-16258-G-A|4
PSRLISSSNHLK
>ENST00000290649.10|MNV-58074-ACCAGGAAGAGGGA-A|5
LVGAASPSLLMRDSACWCSVR
>FUSION-ENST00000635856.1:4820-ENST00000577561.1:20039|24
MRFYLVPYIFSVGI
>FUSION-ENST00000643866.1:225845-ENST00000617523.1:113616|1938
LLHVNKFTEKR
>FUSION-ENST00000643866.1:225845-ENST00000617523.1:113616|913
MPYVPPCGYSQGNSLKYFQNLSQK
>FUSION-ENST00000561326.5:32646-ENST00000370501.4:45849|1455
MVKFENR
>FUSION-ENST00000643866.1:225845-ENST00000617523.1:113616|1139
MTNAEVQVTAVVFPVASMFWG
>FUSION-ENST00000561326.5:32646-ENST00000370501.4:45849|681
LAEEYVRTLGVK
>FUSION-ENST00000643866.1:225845-ENST00000617523.1:113616|772
WWQSEHRRKPQGVR
>FUSION-ENST00000643866.1:225845-ENST00000617523.1:113616|3789
LTGENCFFRNATGR
>FUSION-ENST00000561326.5:32646-ENST00000370501.4:45849|484
VCTSLDCRRLISTCI
>FUSION-ENST00000643866.1:225845-ENST00000617523.1:113616|4071
MLASLTLLNLSCIPNRKLIQDF
>FUSION-ENST00000643866.1:225845-ENST00000617523.1:113616|1510
VIKWHHSPQNAVQEEAQL
>FUSION-ENST00000643866.1:225845-ENST00000617523.1:113616|1923
VSSHSQHPALEIAPFR
>FUSION-ENST00000561326.5:32646-ENST00000370501.4:45849|845
MVPKVKTTQK
>FUSION-ENST00000643866.1:225845-ENST00000617523.1:113616|2071
NLKGLPYPDR
>FUSION-ENST00000643866.1:225845-ENST00000617523.1:113616|1765
MDSLNNQ
>FUSION-ENST00000643866.1:225845-ENST00000617523.1:113616|2974
PSSIIFFHRK
>FUSION-ENST00000643866.1:225845-ENST00000617523.1:113616|390
VSNFIHVPTKDMNSSFFMAA
>FUSION-ENST00000643866.1:225845-ENST00000617523.1:113616|2605
INNDGECK
>FUSION-ENST00000561326.5:32646-ENST00000370501.4:45849|1245
DVKCVKFR
>FUSION-ENST00000643866.1:225845-ENST00000617523.1:113616|1663
PDPPPKSHPQIMIFIIQK
>FUSION-ENST00000643866.1:225845-ENST00000617523.1:113616|1375
MNLLDIGMHRR
>ENST00000280258.6|SNV-17193-G-T|2
DGVRGANDSTSAMPEQMK
>FUSION-ENST00000561326.5:32646-ENST00000370501.4:45849|1027
TRCPSLLWLCR
>ENST00000296452.5|MNV-107822-TCCCTAAGTATGGCCCACAGCCGGGTACGAC-T|1
AGPKPSSPMR
>FUSION-ENST00000643866.1:225845-ENST00000617523.1:113616|2458
MSVLRLK
>FUSION-ENST00000643866.1:225845-ENST00000617523.1:113616|2760
QILVPQLIILFEKLMEKFNWK
>FUSION-ENST00000643866.1:225845-ENST00000617523.1:113616|3475
FIFNFYTLKQGVNSLLKR
>FUSION-ENST00000643866.1:225845-ENST00000617523.1:113616|4633
MVKPRFY
>FUSION-ENST00000643866.1:225845-ENST00000617523.1:113616|422
MGTDGCLK
>FUSION-ENST00000561326.5:32646-ENST00000370501.4:45849|112
VLLRPFYK
>FUSION-ENST00000221200.9:278-ENST00000658612.1:12603|29
LSGPRKYFPFATQMPSHPSR
>FUSION-ENST00000561326.5:32646-ENST00000370501.4:45849|1303
LSGVQDHTLRTHLCK
>FUSION-ENST00000643866.1:225845-ENST00000617523.1:113616|2432
SSQSSPVKQATNAFSPGNMSR
>FUSION-ENST00000496335.1:12222-ENST00000413834.5:42240|94
MPLVQTLPEAHR
>FUSION-ENST00000561326.5:32646-ENST00000370501.4:45849|1104
FFCRDRVSMLPR
>FUSION-ENST00000643866.1:225845-ENST00000617523.1:113616|523
ALRDKACFSFPPCGTPDPGTPSCR
>FUSION-ENST00000643866.1:225845-ENST00000617523.1:113616|3434
SLSFEGRREPIVR
>FUSION-ENST00000643866.1:225845-ENST00000617523.1:113616|1356
NMASKGASWGTVLGKEQALGMGFER
>FUSION-ENST00000643866.1:225845-ENST00000617523.1:113616|4049
MSSCCLDL
>FUSION-ENST00000561326.5:32646-ENST00000370501.4:45849|1425
NRNNCGFLAR
>FUSION-ENST00000643866.1:225845-ENST00000617523.1:113616|2866
LKKVMHSIIIFDDGTLLGSG
>ENST00000572173.1|SNV-101096-C-A|1
DLSDNPIHESMWELEVEDLHRNIP
>FUSION-ENST00000643866.1:225845-ENST00000617523.1:113616|2246
GYFTVSQNSP
>FUSION-ENST00000643866.1:225845-ENST00000617523.1:113616|3085
QKLYYLYL
>FUSION-ENST00000527752.1:5970-ENST00000361739.1:267|69
RGVMLGRR
>FUSION-ENST00000561326.5:32646-ENST00000370501.4:45849|754
CHTDIFYACPDMGK
>FUSION-ENST00000643866.1:225845-ENST00000617523.1:113616|1332
LLPPSGHICKRPSSWSAR
>FUSION-ENST00000643866.1:225845-ENST00000617523.1:113616|3701
ITSDVGFLKCSLREQDR
>ENST00000557275.5|SNV-35873-C-T|1
LEAHWGEAGPGDAESQEAEFER
>FUSION-ENST00000643866.1:225845-ENST00000617523.1:113616|1756
IKTKPSL
>FUSION-ENST00000643866.1:225845-ENST00000617523.1:113616|2868
GILRHIKIVSDFAWSFWNLR
>FUSION-ENST00000643866.1:225845-ENST00000617523.1:113616|3799
MTLVLSRI
>FUSION-ENST00000643866.1:225845-ENST00000617523.1:113616|281
QTSGFWAQPSLLCTTQLLSRPRK
>FUSION-ENST00000643866.1:225845-ENST00000617523.1:113616|5305
RSCCSMSVYFQLYKMNK
>FUSION-ENST00000643866.1:225845-ENST00000617523.1:113616|510
MCQNRSREVLR
>ENST00000258302.8|SNV-36407-T-A|2
ILEEFVDVQAPREVNIDFQTR
>FUSION-ENST00000643866.1:225845-ENST00000617523.1:113616|196
IIFLLISK
>FUSION-ENST00000561326.5:32646-ENST00000370501.4:45849|1075
MVLEFAGACFLKY
>FUSION-ENST00000561326.5:32646-ENST00000370501.4:45849|1226
IAHGCEMCEI
>ENST00000321420.4|SNV-8448-G-C|1
DASREEQTR
>ENST00000409018.7|SNV-43350-G-C|4
VLEKCQGVVDIPFPSK
>FUSION-ENST00000561326.5:32646-ENST00000370501.4:45849|927
SFVTGWGLSTVGFTVRWGASHLHWR
>FUSION-ENST00000643866.1:225845-ENST00000617523.1:113616|1274
GCSEPRSCHCNSRLGHER
>FUSION-ENST00000643866.1:225845-ENST00000617523.1:113616|5835
MEAKIETIISFFK
>FUSION-ENST00000561326.5:32646-ENST00000370501.4:45849|238
SRQQAKF
>FUSION-ENST00000643866.1:225845-ENST00000617523.1:113616|1725
MTAISDFTSSCF
>FUSION-ENST00000643866.1:225845-ENST00000617523.1:113616|3359
VGRNRFVVAGQ
>FUSION-ENST00000643866.1:225845-ENST00000617523.1:113616|3652
DLTLSTATKLYFHVRK
>FUSION-ENST00000643866.1:225845-ENST00000617523.1:113616|391
VSNFIHVPTK
>FUSION-ENST00000643866.1:225845-ENST00000617523.1:113616|4781
MFWLITSIAQR
>FUSION-ENST00000643866.1:225845-ENST00000617523.1:113616|3259
YLVKHQSRCR
>FUSION-ENST00000643866.1:225845-ENST00000617523.1:113616|1828
NLSFSKTSTNLRK
>FUSION-ENST00000643866.1:225845-ENST00000617523.1:113616|4876
HIGDKDK
>FUSION-ENST00000643866.1:225845-ENST00000617523.1:113616|446
MVKGFPRNMDSQR
>ENST00000486512.5|SNV-25712-G-C|4
MNFLILYSFIPALVILGILVFK
>FUSION-ENST00000643866.1:225845-ENST00000617523.1:113616|533
MTRSVHFQRR
>FUSION-ENST00000643866.1:225845-ENST00000617523.1:113616|3350
MLYSTGKEFLSCRH
>FUSION-ENST00000643866.1:225845-ENST00000617523.1:113616|5590
TRPHKNSVTVTRTAPR
>FUSION-ENST00000527752.1:5970-ENST00000361739.1:267|147
RGGPVWTSLALRLGSPPPPAGAPAR
>FUSION-ENST00000643866.1:225845-ENST00000617523.1:113616|3673
VSQTRGCNLKTHQEMEK
>FUSION-ENST00000643866.1:225845-ENST00000617523.1:113616|3961
MPTISRL
>FUSION-ENST00000561326.5:32646-ENST00000370501.4:45849|938
HCNTFIGLAHHSLMK
>FUSION-ENST00000491804.1:70118-ENST00000312179.10:355080|1
HLCLPGAHLLGKWGPDTQ
>FUSION-ENST00000643866.1:225845-ENST00000617523.1:113616|493
MEFLTFFFFFSGDR
>FUSION-ENST00000643866.1:225845-ENST00000617523.1:113616|2167
ILDLLCR
>FUSION-ENST00000643866.1:225845-ENST00000617523.1:113616|1608
MQTCACPFTDPK
>FUSION-ENST00000561326.5:32646-ENST00000370501.4:45849|1273
MFCNFAPKTADNSTQNTGDKPFFK
>FUSION-ENST00000643866.1:225845-ENST00000617523.1:113616|3045
QKVVLPSWNCK
>FUSION-ENST00000530501.1:168304-ENST00000526712.1:2154|4
WHYCISNKLHYKTKPR
>FUSION-ENST00000643866.1:225845-ENST00000617523.1:113616|4721
MIWSGVLMEAVPPPR
>FUSION-ENST00000643866.1:225845-ENST00000617523.1:113616|972
KRTFFPVVP
>FUSION-ENST00000613852.4:12358-ENST00000494533.2:41|2
GSRTAAGPR
>ENST00000672830.1|SNV-537009-A-G|2
TSTDFSEVIRQELEDNDK
>FUSION-ENST00000561326.5:32646-ENST00000370501.4:45849|1160
LEQGIGDIVWK
>FUSION-ENST00000561326.5:32646-ENST00000370501.4:45849|715
RALTWERLGK
>FUSION-ENST00000643866.1:225845-ENST00000617523.1:113616|583
TLAGPLNSTT
>FUSION-ENST00000643866.1:225845-ENST00000617523.1:113616|5966
LAVFQCYGR
>FUSION-ENST00000643866.1:225845-ENST00000617523.1:113616|444
MNLCHTSS
>ENST00000344777.11|SNV-14717-A-G|6
TDFSKVVRIGFVGMSLSGR
>FUSION-ENST00000561326.5:32646-ENST00000370501.4:45849|56
MGYKFCWSS
>FUSION-ENST00000643866.1:225845-ENST00000617523.1:113616|2945
SKCVLLKVF
>ENST00000617923.4|SNV-14806-C-T|1
GDKPWMVDLHGFEER
>FUSION-ENST00000643866.1:225845-ENST00000617523.1:113616|3768
MDEVIFQNK
>FUSION-ENST00000643866.1:225845-ENST00000617523.1:113616|3314
SKGIGRDGK
>ENST00000300027.12|SNV-50027-A-G|1
FVSGLLTALFRVLLWR
>FUSION-ENST00000643866.1:225845-ENST00000617523.1:113616|1027
LFFSASSYPPHHR
>FUSION-ENST00000643866.1:225845-ENST00000617523.1:113616|500
MLHMANDAVTTGSFQNWRK
>FUSION-ENST00000643866.1:225845-ENST00000617523.1:113616|2263
IVIQGCLLK
>FUSION-ENST00000561326.5:32646-ENST00000370501.4:45849|1407
VGLLLLICSKLQK
>FUSION-ENST00000643866.1:225845-ENST00000617523.1:113616|4889
MFQCMPHFETQR
>ENST00000326831.7|SNV-217642-G-C|4
MFLTMIILLQVLIPISLYVSIQLVK
>FUSION-ENST00000643866.1:225845-ENST00000617523.1:113616|1189
LLTRSHKVSSGNPEEGVTQK
>FUSION-ENST00000561326.5:32646-ENST00000370501.4:45849|703
WSRVSWSLCPFLFR
>FUSION-ENST00000643866.1:225845-ENST00000617523.1:113616|3400
PGTVLGADAK
>FUSION-ENST00000643866.1:225845-ENST00000617523.1:113616|3417
ITPLHSSLSDRTR
>FUSION-ENST00000369093.6:8878-ENST00000360003.7:32672|4
MITEPKMELILTGRR
>FUSION-ENST00000643866.1:225845-ENST00000617523.1:113616|3528
MMIHICHLR
>ENST00000284548.16|SNV-71362-C-G|4
TCSTMTGPVHFTVGKSRSCAR
>FUSION-ENST00000540797.5:320-ENST00000370501.4:45849|4
ARPTCSGHRLCGLLAALPR
>FUSION-ENST00000561326.5:32646-ENST00000370501.4:45849|702
MWSRVSWSLCPFLFRSVVEQFAR
>FUSION-ENST00000643866.1:225845-ENST00000617523.1:113616|1890
NRTYLQGCCED
>FUSION-ENST00000643866.1:225845-ENST00000617523.1:113616|2426
MFVIDHIFKK
>FUSION-ENST00000561326.5:32646-ENST00000370501.4:45849|839
VKTTQKAVLSNVTT
>FUSION-ENST00000643866.1:225845-ENST00000617523.1:113616|3641
TMTQTRR
>FUSION-ENST00000643866.1:225845-ENST00000617523.1:113616|5531
MPLFLVLIFCVSPFLNFYK
>FUSION-ENST00000643866.1:225845-ENST00000617523.1:113616|1595
MMLWFSTRVIK
>FUSION-ENST00000643866.1:225845-ENST00000617523.1:113616|72
KSPHSLK
>FUSION-ENST00000643866.1:225845-ENST00000617523.1:113616|2669
WLVKMRR
>FUSION-ENST00000527752.1:5970-ENST00000361739.1:267|46
KPPRPLYTARGLR
>FUSION-ENST00000643866.1:225845-ENST00000617523.1:113616|1070
MISVYFWINTRTHDR
>FUSION-ENST00000643866.1:225845-ENST00000617523.1:113616|5036
MHKTHYCKIGSNDHFQ
>FUSION-ENST00000643866.1:225845-ENST00000617523.1:113616|4385
NCQVIFQSNRTILHSNKQFMK
>FUSION-ENST00000643866.1:225845-ENST00000617523.1:113616|2040
MICRHLGGTAC
>FUSION-ENST00000643866.1:225845-ENST00000617523.1:113616|75
LQGQWLR
>ENST00000505014.5|INDEL-12630-G-GCGTGTGG|3
VWPLLSILSEWKEICVWRVEYLDDR
>FUSION-ENST00000643866.1:225845-ENST00000617523.1:113616|1408
RPNGKLWSGHRW
>FUSION-ENST00000643866.1:225845-ENST00000617523.1:113616|4597
TGPGAVAHACNPR
>FUSION-ENST00000643866.1:225845-ENST00000617523.1:113616|5568
IQSPPTRSSLQHCGLHFNMRFGWR
>FUSION-ENST00000522480.5:43846-ENST00000550637.1:17285|2
KESLFICNAALCISYSPVFCTW
>FUSION-ENST00000561326.5:32646-ENST00000370501.4:45849|1362
VCNYTTVRQPSK
>FUSION-ENST00000643866.1:225845-ENST00000617523.1:113616|4462
MGMSRQLR
>FUSION-ENST00000643866.1:225845-ENST00000617523.1:113616|4230
GLELCLVHSEHYVTAGW
>FUSION-ENST00000643866.1:225845-ENST00000617523.1:113616|4609
RIMDRVLNQ
>FUSION-ENST00000643866.1:225845-ENST00000617523.1:113616|4432
GSKCANQIAFFRR
>FUSION-ENST00000643866.1:225845-ENST00000617523.1:113616|1117
TRVGGVCILGATQFYSASFPWLWF
>FUSION-ENST00000635856.1:4820-ENST00000577561.1:20039|45
AVPLCRSADRHTALHCVLAK
>FUSION-ENST00000643866.1:225845-ENST00000617523.1:113616|93
HLSSSGLHN
>FUSION-ENST00000561326.5:32646-ENST00000370501.4:45849|334
PLQSSLGDRVRPFLK
>FUSION-ENST00000643866.1:225845-ENST00000617523.1:113616|4005
TIYDNHR
>FUSION-ENST00000643866.1:225845-ENST00000617523.1:113616|5313
VARGLEEREMR
>ENST00000521781.5|SNV-185611-C-A|1
ALFPSVRILRNK
>ENST00000321429.8|SNV-4365-G-C|1
GPAGLASLRNRTVLR
>FUSION-ENST00000561326.5:32646-ENST00000370501.4:45849|1460
APRNPERR
>FUSION-ENST00000643866.1:225845-ENST00000617523.1:113616|1625
HYWQHFYPGAQTGNRVTGNRECSSR
>FUSION-ENST00000643866.1:225845-ENST00000617523.1:113616|5567
METQIQTVSFHPWPLPNLMSFSLCK
>FUSION-ENST00000561326.5:32646-ENST00000370501.4:45849|694
MFYLSGILLSKPYLLK
>FUSION-ENST00000643866.1:225845-ENST00000617523.1:113616|5063
HLDLWVGFQVKDIEA
>FUSION-ENST00000643866.1:225845-ENST00000617523.1:113616|4758
TLGQSCNTNKLWQWCETYL
>ENST00000435504.9|INDEL-134155-A-AA|11
CRRSCCSR
>FUSION-ENST00000643866.1:225845-ENST00000617523.1:113616|1580
EAMNPFPTPVCK
>FUSION-ENST00000643866.1:225845-ENST00000617523.1:113616|682
MSPSENGDGPQGHSRMGSPCPR
>FUSION-ENST00000643866.1:225845-ENST00000617523.1:113616|2559
LIFVFFVETSFRHVGQAGRTPGLK
>FUSION-ENST00000643866.1:225845-ENST00000617523.1:113616|89
KEACSIIRFYYMLFK
>ENST00000565932.5|SNV-38108-G-T|7
MRPRCVPSSSVCSSTWR
>FUSION-ENST00000643866.1:225845-ENST00000617523.1:113616|3061
WQLLPWR
>FUSION-ENST00000643866.1:225845-ENST00000617523.1:113616|2213
SFFKKGFGITVR
>FUSION-ENST00000643866.1:225845-ENST00000617523.1:113616|4468
YLVWMVPQRRESHG
>FUSION-ENST00000643866.1:225845-ENST00000617523.1:113616|3300
GAEWAGIDL
>FUSION-ENST00000643866.1:225845-ENST00000617523.1:113616|1790
ISQDQNETFSLKR
>ENST00000435504.9|INDEL-134155-A-AA|2
TWPRGWTRSR
>FUSION-ENST00000643866.1:225845-ENST00000617523.1:113616|4035
FFPSCGEFFQAGYYER
>FUSION-ENST00000643866.1:225845-ENST00000617523.1:113616|589
PMSGAYTR
>FUSION-ENST00000643866.1:225845-ENST00000617523.1:113616|648
KFFNDVLRFCLTS
>FUSION-ENST00000643866.1:225845-ENST00000617523.1:113616|4156
GFVSLPSFLSLSHL
>FUSION-ENST00000643866.1:225845-ENST00000617523.1:113616|458
MPHFKVQDLSLCK
>FUSION-ENST00000635856.1:4820-ENST00000577561.1:20039|25
TPRGKGR
>FUSION-ENST00000643866.1:225845-ENST00000617523.1:113616|5826
SIMKSVR
>ENST00000265104.4|SNV-152459-C-T|3
MLPTPVK
>FUSION-ENST00000561326.5:32646-ENST00000370501.4:45849|557
ESPQKEESGKIFHGK
>FUSION-ENST00000643866.1:225845-ENST00000617523.1:113616|1839
WQSAAVFQVKGFHGLCDKYR
>ENST00000250383.11|SNV-14717-A-G|1
GNESLWKNFKEHHQLQR
>FUSION-ENST00000643866.1:225845-ENST00000617523.1:113616|5532
AYILQSSGLSYTWAPLSHG
>FUSION-ENST00000643866.1:225845-ENST00000617523.1:113616|5105
FSREGRK
>FUSION-ENST00000643866.1:225845-ENST00000617523.1:113616|5190
MNSKIIFPAS
>FUSION-ENST00000643866.1:225845-ENST00000617523.1:113616|1350
GASWGTVLGKEQALGMGFER
>ENST00000267415.12|SNV-515-G-A|1
LYMGLKAKVVVELILQGRPWAQVLK
>FUSION-ENST00000643866.1:225845-ENST00000617523.1:113616|5322
EPGGFLLSEISQSQKDKYCMIPLL
>FUSION-ENST00000561326.5:32646-ENST00000370501.4:45849|807
DIFVLSGIFR
>FUSION-ENST00000643866.1:225845-ENST00000617523.1:113616|3646
MPSFFPFIGK
>FUSION-ENST00000643866.1:225845-ENST00000617523.1:113616|5745
GFKKTLAIYSALFSPQR
>FUSION-ENST00000643866.1:225845-ENST00000617523.1:113616|3714
MFFQSFIDFLFFTEEMK
>FUSION-ENST00000643866.1:225845-ENST00000617523.1:113616|3340
AAVVVQEGGGEGLGEGK
>FUSION-ENST00000643866.1:225845-ENST00000617523.1:113616|5763
MFLWCNLTWQRK
>FUSION-ENST00000639249.1:27523-ENST00000409599.5:51104|2
GEHNSTSYDSAVKKPFEAESKP
>FUSION-ENST00000643866.1:225845-ENST00000617523.1:113616|1948
MTKSFFIIKAR
>FUSION-ENST00000561326.5:32646-ENST00000370501.4:45849|838
FLPKFYPVVSHPLMILA
>FUSION-ENST00000643866.1:225845-ENST00000617523.1:113616|3148
MLPHPANLR
>ENST00000290649.10|MNV-58074-ACCAGGAAGAGGGA-A|2
DSACWCSVRTNSSSKLANVS
>FUSION-ENST00000496335.1:12222-ENST00000413834.5:42240|66
SSPTPRLFSVAQNVFCSLSDLK
>FUSION-ENST00000561326.5:32646-ENST00000370501.4:45849|1154
DKMQLAFGYF
>FUSION-ENST00000561326.5:32646-ENST00000370501.4:45849|914
MILIGSKGHRFLISEFK
>FUSION-ENST00000643866.1:225845-ENST00000617523.1:113616|3028
NSLEIKINLRILYSLECDED
>ENST00000284548.16|SNV-71362-C-G|1
SCARLVVSDIPVVLTRPLEPKTGR
>FUSION-ENST00000643866.1:225845-ENST00000617523.1:113616|2513
MQDSGGERACDTRK
>FUSION-ENST00000643866.1:225845-ENST00000617523.1:113616|2537
CQSYVPIQK
>FUSION-ENST00000643866.1:225845-ENST00000617523.1:113616|3941
LLLSMSLP
>FUSION-ENST00000561326.5:32646-ENST00000370501.4:45849|1025
CPSLLWLCR
>FUSION-ENST00000643866.1:225845-ENST00000617523.1:113616|278
METTWRK
>FUSION-ENST00000540797.5:320-ENST00000370501.4:45849|12
AQHIQHGHRAWQGPGPAAR
>FUSION-ENST00000485946.1:68326-ENST00000376387.5:107993|12
NLPDVWPLNTQFEPIRFHVR
>FUSION-ENST00000643866.1:225845-ENST00000617523.1:113616|4737
NSVFERGSR
>FUSION-ENST00000643866.1:225845-ENST00000617523.1:113616|4280
HPNYSVR
>FUSION-ENST00000561326.5:32646-ENST00000370501.4:45849|295
DLFNSLMREPVVR
>FUSION-ENST00000635856.1:4820-ENST00000577561.1:20039|83
KHVLTVLLNWFVKYTLNHIPDGCPK
>FUSION-ENST00000635856.1:4820-ENST00000577561.1:20039|5
TFSQLAFDGEKLR
>ENST00000368799.2|SNV-13325-G-C|2
HPRSHHEHRAGHGHSADSSR
>FUSION-ENST00000643866.1:225845-ENST00000617523.1:113616|5972
MVGTHGFLPFSLYSSVTSTAFFYP
>ENST00000397146.7|SNV-87213-G-A|1
EEDAGSQLIGFYDEIRTPLLSDIR
>FUSION-ENST00000643866.1:225845-ENST00000617523.1:113616|4957
MLLFLERG
>FUSION-ENST00000643866.1:225845-ENST00000617523.1:113616|5760
FLWCNLTWQRKQSC
>ENST00000461096.6|SNV-11352-A-T|4
QGRVHVEDIVFLIRK
>FUSION-ENST00000643866.1:225845-ENST00000617523.1:113616|1555
MKADKSAGVVETFIHSFYKP
>ENST00000522501.1|SNV-51677-C-T|2
LNGLLVDIVHR
>FUSION-ENST00000643866.1:225845-ENST00000617523.1:113616|572
TWYLLMNLLTYLRVWQKHILNFQLK
>ENST00000433360.6|SNV-291173-G-C|7
GNVRFVIGREKPR
>FUSION-ENST00000643866.1:225845-ENST00000617523.1:113616|666
GICGPASLR
>ENST00000553626.5|SNV-53023-G-C|7
MLNVFDFQK
>ENST00000379951.6|SNV-98248-A-G|2
LHMQLYPGWSARDNYGK
>FUSION-ENST00000643866.1:225845-ENST00000617523.1:113616|3132
MGEPRRK
>FUSION-ENST00000643866.1:225845-ENST00000617523.1:113616|829
QWSCWQERWSFFK
>FUSION-ENST00000643866.1:225845-ENST00000617523.1:113616|478
RKPAEWGQR
>FUSION-ENST00000643866.1:225845-ENST00000617523.1:113616|60
KELLSDVGFLYPFL
>FUSION-ENST00000643866.1:225845-ENST00000617523.1:113616|5777
MLITFCDYFPYAKRWLK
>FUSION-ENST00000561326.5:32646-ENST00000370501.4:45849|897
FPQLSQQWPS
>FUSION-ENST00000506930.2:106185-ENST00000470790.1:64155|17
TLPPGFKR
>FUSION-ENST00000265395.7:33513-ENST00000447620.5:285379|3
ELAKEVEKMGAVFMDAPVSGDS
>FUSION-ENST00000643866.1:225845-ENST00000617523.1:113616|2054
QQTLKVSID
>FUSION-ENST00000561326.5:32646-ENST00000370501.4:45849|461
MFPYGLLIFLECCTLKIV
>FUSION-ENST00000643866.1:225845-ENST00000617523.1:113616|2099
HNTGFPK
>FUSION-ENST00000643866.1:225845-ENST00000617523.1:113616|5415
HMHTYVYCGTTHNSK
>FUSION-ENST00000635856.1:4820-ENST00000577561.1:20039|66
TGLCAHK
>FUSION-ENST00000643866.1:225845-ENST00000617523.1:113616|928
TYWVTPK
>FUSION-ENST00000643866.1:225845-ENST00000617523.1:113616|696
MIQGRLFPLR
>FUSION-ENST00000643866.1:225845-ENST00000617523.1:113616|2486
GAAWVLEAAWHSACPVSCHLER
>FUSION-ENST00000643866.1:225845-ENST00000617523.1:113616|3159
SPVSDVVIATQLVSDRAGLK
>FUSION-ENST00000643866.1:225845-ENST00000617523.1:113616|1341
MGFERRLLPPSGHICK
>FUSION-ENST00000643866.1:225845-ENST00000617523.1:113616|5053
YMQHIHIYETTL
>FUSION-ENST00000643866.1:225845-ENST00000617523.1:113616|1512
GEGDAGRVARVIK
>ENST00000337344.9|SNV-24358-G-A|1
AMFDSNFKQAEEYLSFAFEHCHR
>FUSION-ENST00000643866.1:225845-ENST00000617523.1:113616|4218
MKTDCAAR
>FUSION-ENST00000643866.1:225845-ENST00000617523.1:113616|4770
PVKIHFPGLLPR
>FUSION-ENST00000643866.1:225845-ENST00000617523.1:113616|776
MLGCPSKWWQSEHRR
>FUSION-ENST00000643866.1:225845-ENST00000617523.1:113616|3386
ELEAKVLCTDKIR
>FUSION-ENST00000643866.1:225845-ENST00000617523.1:113616|461
CPVSSIPVKVPPKR
>FUSION-ENST00000643866.1:225845-ENST00000617523.1:113616|2506
MNEKSNETAK
>FUSION-ENST00000635856.1:4820-ENST00000577561.1:20039|80
YTLNHIPDGCPK
>FUSION-ENST00000527752.1:5970-ENST00000361739.1:267|106
SAREVSARAPHPR
>FUSION-ENST00000643866.1:225845-ENST00000617523.1:113616|5116
KEAPLGAPSSQTSSNRPCDR
>FUSION-ENST00000643866.1:225845-ENST00000617523.1:113616|1457
MEFRSCCPSWSAVAQSR
>FUSION-ENST00000643866.1:225845-ENST00000617523.1:113616|1288
RQDNRLNPTGR
>ENST00000282041.11|INDEL-56624-T-TT|6
FFSKSCSYQFVERNEETFDR
>FUSION-ENST00000643866.1:225845-ENST00000617523.1:113616|5733
KKVVFPFEMCIINMIRPYQYFR
>FUSION-ENST00000643866.1:225845-ENST00000617523.1:113616|3856
MDMHLRETVSWIIK
>FUSION-ENST00000643866.1:225845-ENST00000617523.1:113616|2176
MMMTFASLCNLVTTGIQIMITR
>FUSION-ENST00000643866.1:225845-ENST00000617523.1:113616|1716
GVLRGNWSLRVISR
>FUSION-ENST00000561326.5:32646-ENST00000370501.4:45849|922
KTLISVLRIFSGTIEFFGFPSGR
>FUSION-ENST00000643866.1:225845-ENST00000617523.1:113616|159
PNLILVFHTSF
>FUSION-ENST00000561326.5:32646-ENST00000370501.4:45849|1150
ESHPVPQAGV
>FUSION-ENST00000633371.1:37882-ENST00000482085.1:42386|2
AVFPSIVGRPRHQVRK
>FUSION-ENST00000643866.1:225845-ENST00000617523.1:113616|1497
MSVHRVNGRDR
>FUSION-ENST00000643866.1:225845-ENST00000617523.1:113616|5623
MPSQQFLKVLTFFQHDLKNPK
>FUSION-ENST00000643866.1:225845-ENST00000617523.1:113616|4262
SRISTWK
>FUSION-ENST00000643866.1:225845-ENST00000617523.1:113616|4610
MRIMDRVLNQ
>FUSION-ENST00000643866.1:225845-ENST00000617523.1:113616|713
QTGQQGEREGGR
>ENST00000329451.8|SNV-3331-C-A|1
YPNLFTNMEPS
>FUSION-ENST00000643866.1:225845-ENST00000617523.1:113616|5715
VPISPYPTTIYLLFLFF
>FUSION-ENST00000491804.1:70118-ENST00000312179.10:355080|2
HLCLPGAHLLGK
>FUSION-ENST00000643866.1:225845-ENST00000617523.1:113616|3239
AKTCLYLK
>FUSION-ENST00000643866.1:225845-ENST00000617523.1:113616|2323
AKSSLIKF
>FUSION-ENST00000643866.1:225845-ENST00000617523.1:113616|3483
NMVGDQTTDSSHCFML
>FUSION-ENST00000635856.1:4820-ENST00000577561.1:20039|30
SGAFSSPYPGSR
>FUSION-ENST00000643866.1:225845-ENST00000617523.1:113616|1325
LFNECSLHVRHVACFHLYQ
>ENST00000537691.5|SNV-3239-A-G|1
VTEPLLLKNGKTAGK
>FUSION-ENST00000643866.1:225845-ENST00000617523.1:113616|2451
TGIQSVVHAGLRRR
>FUSION-ENST00000643866.1:225845-ENST00000617523.1:113616|4996
MQWCNLGSLQPLPPRFKR
>FUSION-ENST00000540797.5:320-ENST00000370501.4:45849|21
HGTPGGR
>FUSION-ENST00000643866.1:225845-ENST00000617523.1:113616|596
KPWRLHQSGVLER
>FUSION-ENST00000643866.1:225845-ENST00000617523.1:113616|1516
GEGDAGR
>ENST00000361271.8|SNV-215-G-T|1
DAPGERRR
>FUSION-ENST00000643866.1:225845-ENST00000617523.1:113616|249
CHPLTGESGGVVGVNVLK
>ENST00000646753.1|SNV-515-G-A|1
LYMGLKAKTK
>FUSION-ENST00000643866.1:225845-ENST00000617523.1:113616|5505
MAKIWSESWGGR
>ENST00000389793.7|SNV-73791-T-C|2
VVSAGWTEEPVALTQR
>FUSION-ENST00000643866.1:225845-ENST00000617523.1:113616|3094
MVSAHISK
>FUSION-ENST00000643866.1:225845-ENST00000617523.1:113616|924
AGMWLAGGKPGLR
>FUSION-ENST00000643866.1:225845-ENST00000617523.1:113616|3607
RLRHLHR
>FUSION-ENST00000643866.1:225845-ENST00000617523.1:113616|5636
PVIPALWQAK
>FUSION-ENST00000561326.5:32646-ENST00000370501.4:45849|270
VPQAVITVLSYSHLLSPPLMQI
>FUSION-ENST00000643866.1:225845-ENST00000617523.1:113616|2361
ALPLRQSR
>ENST00000335449.11|SNV-59948-T-C|2
IWVTEHFSGIMAK
>ENST00000379211.7|SNV-7917-T-G|3
HAICAAEFYVTQEILK
>FUSION-ENST00000221200.9:278-ENST00000658612.1:12603|22
VQDFSRKK
>FUSION-ENST00000561326.5:32646-ENST00000370501.4:45849|1410
MVGLLLLICSK
>FUSION-ENST00000643866.1:225845-ENST00000617523.1:113616|5605
EVQALSK
>ENST00000468990.1|SNV-6034-G-T|2
ADRCVVWMLP
>FUSION-ENST00000643866.1:225845-ENST00000617523.1:113616|4261
MSRISTWKGFCK
>FUSION-ENST00000643866.1:225845-ENST00000617523.1:113616|4435
MGSKCANQIAFFR
>FUSION-ENST00000643866.1:225845-ENST00000617523.1:113616|5250
NVKPQSFLFLNTQLGKYLS
>FUSION-ENST00000524537.1:12358-ENST00000494533.2:41|2
TWGRAVK
>FUSION-ENST00000643866.1:225845-ENST00000617523.1:113616|336
MKQISYLP
>FUSION-ENST00000643866.1:225845-ENST00000617523.1:113616|2651
LNLLSVSVPR
>FUSION-ENST00000643866.1:225845-ENST00000617523.1:113616|1453
MDSGEKWGR
>FUSION-ENST00000643866.1:225845-ENST00000617523.1:113616|1042
CLRERNDLLGNTK
>ENST00000495849.5|SNV-85114-C-A|5
MVNKEVLTLQEMLNSLDFKR
>FUSION-ENST00000538336.5:23150-ENST00000482941.1:36685|1
YHYNGTLLDGTLFDSSVKENVFI
>FUSION-ENST00000643866.1:225845-ENST00000617523.1:113616|3942
MLLLSMSLP
>FUSION-ENST00000496335.1:12222-ENST00000413834.5:42240|90
MPEVTAVHLQGLGG
>FUSION-ENST00000370689.6:310-ENST00000436386.5:80241|1
THLLLEQSGSDCLRLFFC
>FUSION-ENST00000643866.1:225845-ENST00000617523.1:113616|1322
LLCPGSGLPPQTSPTAVWH
>FUSION-ENST00000643866.1:225845-ENST00000617523.1:113616|113
EKVLIDRFDSK
>FUSION-ENST00000643866.1:225845-ENST00000617523.1:113616|1312
GLQLGLHR
>FUSION-ENST00000643866.1:225845-ENST00000617523.1:113616|1893
MSLSTQGLSFLICRMRIK
>ENST00000563679.5|SNV-55361-C-G|2
HSCDALNRWVGEQLK
>FUSION-ENST00000643866.1:225845-ENST00000617523.1:113616|3795
GKCVRLTGENCFFR
>FUSION-ENST00000643866.1:225845-ENST00000617523.1:113616|5137
RDTVLIVFTQHLNDI
>FUSION-ENST00000643866.1:225845-ENST00000617523.1:113616|4433
MGSKCANQIAFFRR
>ENST00000624351.1|SNV-1425-C-A|5
DASSSPSSSSSPSSSTSDFCLQR
>ENST00000559070.5|SNV-27441-T-G|7
MLPRSSCCLSQKEAAR
>FUSION-ENST00000643866.1:225845-ENST00000617523.1:113616|273
KNDYIFSF
>FUSION-ENST00000643866.1:225845-ENST00000617523.1:113616|659
GLGQSFDFSTPK
>FUSION-ENST00000643866.1:225845-ENST00000617523.1:113616|2057
GVGGRGWRQQTLK
>ENST00000521781.5|SNV-185611-C-A|2
MALFPSVRILRNK
>FUSION-ENST00000643866.1:225845-ENST00000617523.1:113616|847
DIFSTSGLL
>FUSION-ENST00000643866.1:225845-ENST00000617523.1:113616|571
MNLLTYLR
>FUSION-ENST00000561326.5:32646-ENST00000370501.4:45849|288
MQEHEEMCSCTLSGEKEITK
>ENST00000307271.4|SNV-23422-A-T|2
QLQSTGPELNPGTSELTVLLVGK
>FUSION-ENST00000643866.1:225845-ENST00000617523.1:113616|5176
NFIFIALYFSSIFQRNIKLSLSSF
>FUSION-ENST00000643866.1:225845-ENST00000617523.1:113616|936
HIPKKMAQEK
>FUSION-ENST00000561326.5:32646-ENST00000370501.4:45849|978
LFPFHGESIRNPFKNR
>FUSION-ENST00000550404.1:599-ENST00000550780.1:80641|2
ELQGQNLPNWR
>FUSION-ENST00000643866.1:225845-ENST00000617523.1:113616|1654
SWGKGAPAFGVSTCLFS
>FUSION-ENST00000643866.1:225845-ENST00000617523.1:113616|5566
ETQIQTVSFHPWPLPNLMSFSLCK
>ENST00000566895.5|SNV-50027-A-G|3
KFVSGLLTALFR
>FUSION-ENST00000643866.1:225845-ENST00000617523.1:113616|2299
IPKRMFFS
>ENST00000445203.6|MNV-17758-GGAACTAAATTCTGAGATGACAGAG-G|1
SESSSSCEHFPQKQPQGSLK
>FUSION-ENST00000561326.5:32646-ENST00000370501.4:45849|753
MCHTDIFYACPDMGKVGK
>FUSION-ENST00000432045.6:28994-ENST00000617523.1:113616|3
FTVRDCDPNTGVPDEDGYDDDWK
>FUSION-ENST00000643866.1:225845-ENST00000617523.1:113616|3442
KHLRTFYLLLTIHSGGK
>ENST00000487138.5|SNV-4569-G-A|1
AEEGSGPAAGKGEDTG
>FUSION-ENST00000643866.1:225845-ENST00000617523.1:113616|425
EAVHGRRRPWEEPSTHPLPA
>FUSION-ENST00000643866.1:225845-ENST00000617523.1:113616|953
EMLLKVLAPEHSEIRGTQEVK
>FUSION-ENST00000643866.1:225845-ENST00000617523.1:113616|5078
MDFFFYFLKFYPLPITPCGESR
>FUSION-ENST00000643866.1:225845-ENST00000617523.1:113616|4680
NCPVVHMTFSYPVGHSCR
>FUSION-ENST00000643866.1:225845-ENST00000617523.1:113616|1930
MQAGHSGSCL
>ENST00000343674.10|SNV-38614-A-G|4
QAYHSKVSCFMLR
>FUSION-ENST00000643866.1:225845-ENST00000617523.1:113616|5639
KSLPRPVSGSFPLCFLLGVL
>FUSION-ENST00000643866.1:225845-ENST00000617523.1:113616|1221
APVKGMR
>FUSION-ENST00000643866.1:225845-ENST00000617523.1:113616|5497
YVYSWYPCQR
>FUSION-ENST00000643866.1:225845-ENST00000617523.1:113616|3001
QLTLNKSCQFILLLKK
>FUSION-ENST00000643866.1:225845-ENST00000617523.1:113616|5160
ISNYVAK
>FUSION-ENST00000643866.1:225845-ENST00000617523.1:113616|2342
LHCLRGL
>ENST00000379951.6|SNV-98248-A-G|5
RLHMQLYPGWSAR
>FUSION-ENST00000635856.1:4820-ENST00000577561.1:20039|85
MKHVLTVLLNWFVK
>FUSION-ENST00000643866.1:225845-ENST00000617523.1:113616|5361
LETIIFSK
>FUSION-ENST00000643866.1:225845-ENST00000617523.1:113616|2384
MLMRQPLLGLLLNTGS
>FUSION-ENST00000643866.1:225845-ENST00000617523.1:113616|5629
MSSHLCIFAFIACASVSYS
>FUSION-ENST00000561326.5:32646-ENST00000370501.4:45849|1212
ELGEEFELFGVVSCYLSSK
>FUSION-ENST00000643866.1:225845-ENST00000617523.1:113616|5601
EVQALSKYFHSKR
>FUSION-ENST00000643866.1:225845-ENST00000617523.1:113616|1578
EAMNPFPTPVCKHVPAHLQTQRR
>FUSION-ENST00000643866.1:225845-ENST00000617523.1:113616|5964
MLLFTVSNK
>FUSION-ENST00000506930.2:106185-ENST00000470790.1:64155|46
LAAMNGHVPAVK
>ENST00000551118.6|SNV-29172-A-G|5
KNRQNIWLMPASEMEK
>FUSION-ENST00000527752.1:5970-ENST00000361739.1:267|114
AVPVCASPSLGSR
>FUSION-ENST00000561326.5:32646-ENST00000370501.4:45849|409
MYQHLRLK
>FUSION-ENST00000643866.1:225845-ENST00000617523.1:113616|2510
DRYKFFLTSTSGSL
>FUSION-ENST00000561326.5:32646-ENST00000370501.4:45849|555
EESGKIFHGKVER
>FUSION-ENST00000643866.1:225845-ENST00000617523.1:113616|2010
LRAGSGCGVK
>FUSION-ENST00000643866.1:225845-ENST00000617523.1:113616|5127
TGSYERFK
>ENST00000379211.7|SNV-7917-T-G|1
HAICAAEFYVTQEILKKVAPLEAK
>FUSION-ENST00000643866.1:225845-ENST00000617523.1:113616|484
MAPPFSAPASGR
>FUSION-ENST00000643866.1:225845-ENST00000617523.1:113616|3311
MEPNLKDIGR
>FUSION-ENST00000643866.1:225845-ENST00000617523.1:113616|2746
TGFFPLLQLQEYK
>FUSION-ENST00000643866.1:225845-ENST00000617523.1:113616|94
MHLSSSGLHN
>FUSION-ENST00000643866.1:225845-ENST00000617523.1:113616|1850
SEKVFSSYKPR
>FUSION-ENST00000561326.5:32646-ENST00000370501.4:45849|1448
LRAEKLGG
>ENST00000610318.4|INDEL-379951-T-TG|3
NAQGVCGRPGESQLR
>FUSION-ENST00000643866.1:225845-ENST00000617523.1:113616|526
SPVIPPQTSYTLGLSYK
>FUSION-ENST00000643866.1:225845-ENST00000617523.1:113616|855
MKGEVRDIFSTSGLL
>FUSION-ENST00000622669.4:70118-ENST00000312179.10:355080|40
LAHRLLVLLLMCFLGFAKADEALK
>FUSION-ENST00000643866.1:225845-ENST00000617523.1:113616|965
NVWVQGVGVR
>FUSION-ENST00000643866.1:225845-ENST00000617523.1:113616|5986
MFYHVFLR
>FUSION-ENST00000643866.1:225845-ENST00000617523.1:113616|5602
MEVQALSKYFHSKR
>FUSION-ENST00000561326.5:32646-ENST00000370501.4:45849|1011
MISFIGKVIFETI
>ENST00000342992.10|SNV-258593-A-T|2
ITLMDVTRNSVSLSWEKPVHDGGSR
>FUSION-ENST00000527752.1:5970-ENST00000361739.1:267|139
TPAAGGGVRGARWGAPR
>FUSION-ENST00000643866.1:225845-ENST00000617523.1:113616|2395
MKGAECLRAVVSSAEFFQIGAQK
>FUSION-ENST00000643866.1:225845-ENST00000617523.1:113616|1674
MDKSRNR
>FUSION-ENST00000643866.1:225845-ENST00000617523.1:113616|3223
FNIYISRR
>ENST00000524339.5|SNV-14700-G-A|1
DFLPFVCNDCSGIFW
>FUSION-ENST00000643866.1:225845-ENST00000617523.1:113616|5499
DYPSLMYVYSWYPCQR
>ENST00000242261.6|SNV-409-G-A|2
QQPPSSKR
>FUSION-ENST00000643866.1:225845-ENST00000617523.1:113616|2976
PSSIIFFHR
>ENST00000492815.5|SNV-43350-G-C|9
NARVWSTSHFQAK
>FUSION-ENST00000643866.1:225845-ENST00000617523.1:113616|5817
YLKKYFIFFPFFSGHFSLFIF
>FUSION-ENST00000643866.1:225845-ENST00000617523.1:113616|1506
AAFITHQLNLKSML
>FUSION-ENST00000643866.1:225845-ENST00000617523.1:113616|1655
MSWGKGAPAFGVSTCLFS
>FUSION-ENST00000643866.1:225845-ENST00000617523.1:113616|392
MVSNFIHVPTKDMNSSFFMAA
>FUSION-ENST00000643866.1:225845-ENST00000617523.1:113616|1795
LFSLGCLNYTGVEKPN
>FUSION-ENST00000643866.1:225845-ENST00000617523.1:113616|4709
LECSGVISTDCNLR
>FUSION-ENST00000643866.1:225845-ENST00000617523.1:113616|3849
HLRETVSWIIKL
>ENST00000433194.6|SNV-177350-A-C|7
MDIQTQEAPSSTSHELGTK
>FUSION-ENST00000643866.1:225845-ENST00000617523.1:113616|5135
IVLIFTDFTICLGAICRTYYIT
>FUSION-ENST00000643866.1:225845-ENST00000617523.1:113616|1994
MNSGNTRFREDFFLHPFHLK
>FUSION-ENST00000643866.1:225845-ENST00000617523.1:113616|5607
QVSYFQDTMEVQALSKYFHSKR
>FUSION-ENST00000643866.1:225845-ENST00000617523.1:113616|3519
GKHEQAWQQMSK
>FUSION-ENST00000643866.1:225845-ENST00000617523.1:113616|3041
KEEEKFLLK
>FUSION-ENST00000643866.1:225845-ENST00000617523.1:113616|5543
CMAFPGAGCK
>FUSION-ENST00000561326.5:32646-ENST00000370501.4:45849|966
MSFYSFSYNSLR
>ENST00000223210.5|SNV-23392-A-T|1
EIVLITEVIATLGRAYVALESLR
>FUSION-ENST00000643866.1:225845-ENST00000617523.1:113616|487
MVLNDSECFFFGRASFHAWAYD
>FUSION-ENST00000643866.1:225845-ENST00000617523.1:113616|442
GFPRNMDSQR
>FUSION-ENST00000643866.1:225845-ENST00000617523.1:113616|5317
MVARGLEER
>FUSION-ENST00000643866.1:225845-ENST00000617523.1:113616|1337
RLLPPSGHICK
>FUSION-ENST00000643866.1:225845-ENST00000617523.1:113616|370
LSPLGAFR
>FUSION-ENST00000643866.1:225845-ENST00000617523.1:113616|1712
VISRGGDSGSRAGGQK
>FUSION-ENST00000643866.1:225845-ENST00000617523.1:113616|3035
EEEKFLLKNSLEIK
>FUSION-ENST00000643866.1:225845-ENST00000617523.1:113616|1563
TSMYPTLR
>ENST00000262146.9|SNV-64301-C-A|2
VLFGPHMLKPTGKMKALIENV
>FUSION-ENST00000643866.1:225845-ENST00000617523.1:113616|67
MPLHSSLGDRVR
>FUSION-ENST00000561326.5:32646-ENST00000370501.4:45849|1092
MDCSCTASSPEKAGWK
>FUSION-ENST00000643866.1:225845-ENST00000617523.1:113616|2278
ASINAHSPTCLCCLWGQCYK
>ENST00000530226.1|SNV-8512-C-G|2
WPRAPASSTCK
>FUSION-ENST00000643866.1:225845-ENST00000617523.1:113616|5387
MWYTHTVDHYSALKK
>FUSION-ENST00000643866.1:225845-ENST00000617523.1:113616|2608
LTALRCVSLGKPVR
>FUSION-ENST00000643866.1:225845-ENST00000617523.1:113616|3653
DLTLSTATKLYFHVR
>FUSION-ENST00000643866.1:225845-ENST00000617523.1:113616|2822
MEFCEIQK
>FUSION-ENST00000643866.1:225845-ENST00000617523.1:113616|852
QIVRNLKPVVSFQVPRSMTICPR
>FUSION-ENST00000561326.5:32646-ENST00000370501.4:45849|1444
RWDSQFLCCETLIRFI
>FUSION-ENST00000643866.1:225845-ENST00000617523.1:113616|2790
MFVNVLCFLKPCQSGR
>FUSION-ENST00000643866.1:225845-ENST00000617523.1:113616|2341
MSFLYFPGCLCASPC
>FUSION-ENST00000643866.1:225845-ENST00000617523.1:113616|1987
KSALHFIV
>FUSION-ENST00000643866.1:225845-ENST00000617523.1:113616|3197
EKMLISYFSR
>ENST00000284629.7|SNV-45075-A-G|1
LQQLTREDTICKILTTDSDR
>FUSION-ENST00000643866.1:225845-ENST00000617523.1:113616|2127
HLEACFLLEVGRHQRK
>FUSION-ENST00000643866.1:225845-ENST00000617523.1:113616|2362
MALPLRQSR
>FUSION-ENST00000561326.5:32646-ENST00000370501.4:45849|492
MMVCTSLDCR
>FUSION-ENST00000643866.1:225845-ENST00000617523.1:113616|3507
MSSLLWK
>FUSION-ENST00000643866.1:225845-ENST00000617523.1:113616|4757
LWQWCETYL
>FUSION-ENST00000643866.1:225845-ENST00000617523.1:113616|1295
MAHACNPRYLGGWGR
>FUSION-ENST00000643866.1:225845-ENST00000617523.1:113616|4552
MKRIIVISR
>FUSION-ENST00000643866.1:225845-ENST00000617523.1:113616|3846
MGRYILK
>FUSION-ENST00000643866.1:225845-ENST00000617523.1:113616|4254
ISTWKGFCK
>FUSION-ENST00000561326.5:32646-ENST00000370501.4:45849|981
MLFPFHGESIRNPFK
>ENST00000409469.5|SNV-90719-G-T|1
MFQDIGVSKDLN
>FUSION-ENST00000221200.9:278-ENST00000658612.1:12603|11
GIISLQYKKTFSFR
>FUSION-ENST00000643866.1:225845-ENST00000617523.1:113616|2594
LQSHSYLLKPV
>FUSION-ENST00000643866.1:225845-ENST00000617523.1:113616|5228
NPLGPRCS
>FUSION-ENST00000643866.1:225845-ENST00000617523.1:113616|3987
DVGVQIPVLVPAFSSFGSNK
>FUSION-ENST00000643866.1:225845-ENST00000617523.1:113616|3454
MPSLYDWMIPEKWVTS
>ENST00000509175.5|SNV-12986-C-A|3
EKAVCPQHLAR
>FUSION-ENST00000643866.1:225845-ENST00000617523.1:113616|290
GRNQGGFGQPEVTGLEREASPR
>FUSION-ENST00000643866.1:225845-ENST00000617523.1:113616|2070
NLKGLPYPDRNMLK
>FUSION-ENST00000643866.1:225845-ENST00000617523.1:113616|1921
VSSHSQHPALEIAPFRSPN
>FUSION-ENST00000561326.5:32646-ENST00000370501.4:45849|196
MFFVLPSPR
>FUSION-ENST00000643866.1:225845-ENST00000617523.1:113616|5257
ERPTLCFNDNEGFMG
>FUSION-ENST00000561326.5:32646-ENST00000370501.4:45849|528
KHILDVSLWVANIFR
>FUSION-ENST00000643866.1:225845-ENST00000617523.1:113616|1022
MDPFQVSR
>FUSION-ENST00000643866.1:225845-ENST00000617523.1:113616|1867
AYHIPGSRGFR
>FUSION-ENST00000473037.5:174550-ENST00000474677.1:124667|11
FFILLMWYHR
>FUSION-ENST00000643866.1:225845-ENST00000617523.1:113616|5876
MVLCIYSIWVRKQLVHHLFLEK
>FUSION-ENST00000561326.5:32646-ENST00000370501.4:45849|670
TKGISATVYGTFLRIFT
>FUSION-ENST00000643866.1:225845-ENST00000617523.1:113616|2807
FSQMKLECMMSWIQR
>FUSION-ENST00000643866.1:225845-ENST00000617523.1:113616|637
YTSCQCLSRTET
>FUSION-ENST00000561326.5:32646-ENST00000370501.4:45849|51
MSSNSLHLFILVPFNQHLF
>ENST00000478456.5|SNV-252547-C-T|5
WWLFWRPAAECGLR
>FUSION-ENST00000221200.9:278-ENST00000658612.1:12603|27
KYFPFATQMPSHPSRVQDFSR
>FUSION-ENST00000643866.1:225845-ENST00000617523.1:113616|5139
LPKIVLIFTDFTICLGAICRTYYIT
>FUSION-ENST00000643866.1:225845-ENST00000617523.1:113616|4399
IHQPRPLKVLGLQA
>FUSION-ENST00000643866.1:225845-ENST00000617523.1:113616|2621
LTGMSCCAWPFTILKLLTYR
>ENST00000368799.2|SNV-13325-G-C|4
HGSRHPRSHHEHR
>FUSION-ENST00000643866.1:225845-ENST00000617523.1:113616|5950
MIIHSSK
>FUSION-ENST00000643866.1:225845-ENST00000617523.1:113616|5813
LNSKCVWLLVLNFSA
>FUSION-ENST00000643866.1:225845-ENST00000617523.1:113616|5041
SPAYLVRS
>FUSION-ENST00000221200.9:278-ENST00000658612.1:12603|33
NGKDHDR
>FUSION-ENST00000643866.1:225845-ENST00000617523.1:113616|2288
EETKCYPLNALQNK
>FUSION-ENST00000643866.1:225845-ENST00000617523.1:113616|5650
MPVIPTLWEAEVGVSLEARSSR
>FUSION-ENST00000643866.1:225845-ENST00000617523.1:113616|4565
LSYSSMCTHSVPYCYLRLAFLIS
>FUSION-ENST00000643866.1:225845-ENST00000617523.1:113616|4166
QLSTLQLLIR
>FUSION-ENST00000643866.1:225845-ENST00000617523.1:113616|5800
MVASFELQCLTMSK
>FUSION-ENST00000643866.1:225845-ENST00000617523.1:113616|298
MKGRNQGGFGQPEVTGLER
>FUSION-ENST00000643866.1:225845-ENST00000617523.1:113616|5975
MMYVLPCLPSGILGYYL
>FUSION-ENST00000527752.1:5970-ENST00000361739.1:267|132
SRLEHAASKPGPGAAR
>FUSION-ENST00000389793.7:174550-ENST00000474677.1:124667|1
SHISGPSTAQLQKLTSF
>FUSION-ENST00000527752.1:5970-ENST00000361739.1:267|174
MVSGRPR
>ENST00000367607.8|SNV-65769-C-T|3
KLSEMIRPQSAISSFRVR
>ENST00000672830.1|SNV-537009-A-G|4
KTSTDFSEVIRQELEDNDK
>FUSION-ENST00000496335.1:12222-ENST00000413834.5:42240|56
MPGTWAALPGPLLCLAHPVPWR
>FUSION-ENST00000625282.2:14420-ENST00000372770.4:28794|4
IIKTQPTCRLK
>FUSION-ENST00000643866.1:225845-ENST00000617523.1:113616|3093
VSAHISK
>ENST00000261439.9|SNV-204974-G-T|1
FYMEKMHSAVGQGVPRHHR
>FUSION-ENST00000561326.5:32646-ENST00000370501.4:45849|465
MHGLIRPL
>FUSION-ENST00000643866.1:225845-ENST00000617523.1:113616|731
VSALPCQIRVCDIHWKASGTFLSSV
>FUSION-ENST00000643866.1:225845-ENST00000617523.1:113616|2378
KVMDDAFR
>FUSION-ENST00000643866.1:225845-ENST00000617523.1:113616|1773
EAPSWKHIHSLK
>ENST00000612692.4|SNV-90185-T-G|4
LYSLFCSRNPDVEEK
>FUSION-ENST00000643866.1:225845-ENST00000617523.1:113616|4569
EKRSTSVR
>FUSION-ENST00000561326.5:32646-ENST00000370501.4:45849|1288
GSSSPLLPKKLTV
>ENST00000478080.5|SNV-141179-G-A|3
TRELQLVTKVDCETTPIYILR
>FUSION-ENST00000643866.1:225845-ENST00000617523.1:113616|4563
CTHSVPYCYLR
>FUSION-ENST00000561326.5:32646-ENST00000370501.4:45849|111
MDYVKMMSSQK
>FUSION-ENST00000643866.1:225845-ENST00000617523.1:113616|4357
GLSRSQGSYFCIHFPSCSNMDCWK
>ENST00000518736.5|MNV-29242-TCT-T|1
DSMYFTCYVEI
>FUSION-ENST00000643866.1:225845-ENST00000617523.1:113616|1261
MLLHSSLGNRAR
>FUSION-ENST00000643866.1:225845-ENST00000617523.1:113616|2092
MYIIHTVTS
>FUSION-ENST00000643866.1:225845-ENST00000617523.1:113616|5007
MTISLKD
>FUSION-ENST00000643866.1:225845-ENST00000617523.1:113616|2477
MMCRDVK
>FUSION-ENST00000643866.1:225845-ENST00000617523.1:113616|3894
VLITQRFIY
>ENST00000392320.7|SNV-85114-C-A|3
EVLTLQEMLNSLDFK
>FUSION-ENST00000643866.1:225845-ENST00000617523.1:113616|4607
MDRVLNQ
>FUSION-ENST00000643866.1:225845-ENST00000617523.1:113616|2347
QALRPARLK
>FUSION-ENST00000643866.1:225845-ENST00000617523.1:113616|4578
PLQTVDSTVKYNTF
>ENST00000565988.1|MNV-1940-TGAGGAGAGCCCAT-T|2
CICNLLK
>FUSION-ENST00000635856.1:4820-ENST00000577561.1:20039|101
KIVTFKLVTLNFIS
>FUSION-ENST00000643866.1:225845-ENST00000617523.1:113616|4084
NKTRPSMVAHACNPSSLEGQGGR
>FUSION-ENST00000643866.1:225845-ENST00000617523.1:113616|5246
MTMKVLWDNF
>FUSION-ENST00000527752.1:5970-ENST00000361739.1:267|61
RGPGWGVGACD
>FUSION-ENST00000643866.1:225845-ENST00000617523.1:113616|5962
INPSVLLDTWLSLGWCHGL
>FUSION-ENST00000561326.5:32646-ENST00000370501.4:45849|1493
ARAGAAAAPLFPEARRPGQR
>FUSION-ENST00000643866.1:225845-ENST00000617523.1:113616|2709
HDVLDSAGHS
>FUSION-ENST00000300069.5:25247-ENST00000435412.1:5217|4
QEALECPQLHSRKR
>FUSION-ENST00000643866.1:225845-ENST00000617523.1:113616|3864
MRCILEK
>FUSION-ENST00000561326.5:32646-ENST00000370501.4:45849|101
GLRYMQKCK
>FUSION-ENST00000643866.1:225845-ENST00000617523.1:113616|5677
HHCTPAWVTSAK
>FUSION-ENST00000643866.1:225845-ENST00000617523.1:113616|4058
VSLMLMFFPVDEKMSSCCLDL
>ENST00000267415.12|SNV-515-G-A|3
HHERLYMGLKAK
>FUSION-ENST00000561326.5:32646-ENST00000370501.4:45849|1378
MTSLHLATKCV
>FUSION-ENST00000643866.1:225845-ENST00000617523.1:113616|967
MSRNVWVQGVGVRALGIER
>FUSION-ENST00000311672.10:6619-ENST00000586464.5:17437|3
ITALARKQPLQGVVPTVL
>FUSION-ENST00000643866.1:225845-ENST00000617523.1:113616|4705
MSHLAQPNEGYFMSESERT
>ENST00000650851.1|SNV-311290-T-G|3
KQNLDER
>FUSION-ENST00000561326.5:32646-ENST00000370501.4:45849|1197
FSHLLVLLSRKITENNIK
>FUSION-ENST00000643866.1:225845-ENST00000617523.1:113616|393
MVSNFIHVPTK
>FUSION-ENST00000561326.5:32646-ENST00000370501.4:45849|1126
MYTMQMNLGRQFQILK
>FUSION-ENST00000643866.1:225845-ENST00000617523.1:113616|4829
TGVFSEISERPHNLRLNKEGIR
>FUSION-ENST00000643866.1:225845-ENST00000617523.1:113616|4015
KYIYIYIHR
>FUSION-ENST00000643866.1:225845-ENST00000617523.1:113616|977
NKCGITHDR
>FUSION-ENST00000643866.1:225845-ENST00000617523.1:113616|1319
MCVCVCVCIR
>FUSION-ENST00000561326.5:32646-ENST00000370501.4:45849|531
LGPSGIYFYLYVLECL
>FUSION-ENST00000643866.1:225845-ENST00000617523.1:113616|1637
FKEHFPPVRL
>FUSION-ENST00000643866.1:225845-ENST00000617523.1:113616|2365
KMALPLR
>FUSION-ENST00000643866.1:225845-ENST00000617523.1:113616|3067
MEKWGCFR
>FUSION-ENST00000643866.1:225845-ENST00000617523.1:113616|2122
TLFNQESEQE
>FUSION-ENST00000643866.1:225845-ENST00000617523.1:113616|1235
MDEVHQNR
>ENST00000559070.5|SNV-27441-T-G|2
SPGQNCRPPSNR
>FUSION-ENST00000643866.1:225845-ENST00000617523.1:113616|1026
LFFSASSYPPHHRASPPK
>FUSION-ENST00000561326.5:32646-ENST00000370501.4:45849|1368
MPLPYFLCEFAIIPR
>ENST00000433360.6|SNV-291173-G-C|4
EKPRQVSEVAQLISQTLEQERR
>ENST00000368799.2|SNV-13325-G-C|3
HPRSHHEHR
>FUSION-ENST00000643866.1:225845-ENST00000617523.1:113616|5138
MRDTVLIVFTQHLNDI
>FUSION-ENST00000561326.5:32646-ENST00000370501.4:45849|630
GKWKGNQDK
>FUSION-ENST00000643866.1:225845-ENST00000617523.1:113616|5845
MVHDWNPVEKPQNVYFSPYSQQL
>FUSION-ENST00000643866.1:225845-ENST00000617523.1:113616|282
QTSGFWAQPSLLCTTQLLSRPR
>FUSION-ENST00000561326.5:32646-ENST00000370501.4:45849|1203
MAWKEVL
>FUSION-ENST00000643866.1:225845-ENST00000617523.1:113616|1789
ISQDQNETFSLKRK
>FUSION-ENST00000643866.1:225845-ENST00000617523.1:113616|5683
NVYSAGR
>FUSION-ENST00000527752.1:5970-ENST00000361739.1:267|153
RVSHEGAGGAGMRVR
>ENST00000395089.5|SNV-171356-C-A|2
TNLDFKVHNGLIK
>FUSION-ENST00000643866.1:225845-ENST00000617523.1:113616|1077
FKPHNLHTLSGPR
>FUSION-ENST00000643866.1:225845-ENST00000617523.1:113616|2080
HEFYYILEDHSWGLCMPRIS
>FUSION-ENST00000561326.5:32646-ENST00000370501.4:45849|448
NSFSCEHNLKRCMD
>ENST00000485934.1|SNV-2917-C-A|2
WSCRPSTWRVSRMIR
>FUSION-ENST00000561326.5:32646-ENST00000370501.4:45849|932
MILSDWRFSIK
>FUSION-ENST00000643866.1:225845-ENST00000617523.1:113616|2721
MVVVYVCLCLDR
>FUSION-ENST00000643866.1:225845-ENST00000617523.1:113616|5908
MQVYKGIAIMYIHLR
>FUSION-ENST00000643866.1:225845-ENST00000617523.1:113616|3169
CHLTMGIGSFVIV
>FUSION-ENST00000643866.1:225845-ENST00000617523.1:113616|3144
EVMYPQSCR
>FUSION-ENST00000643866.1:225845-ENST00000617523.1:113616|1788
RKESTIDTESK
>ENST00000235628.1|SNV-5842-C-T|1
SPKPQNAVTIAVSS
>ENST00000554811.5|SNV-8486-C-T|7
TSACSSSWPSSR
>FUSION-ENST00000561326.5:32646-ENST00000370501.4:45849|1169
MKIYFKFHISK
>ENST00000525523.1|SNV-1844-A-G|3
YNPYTRSIQILKGTK
>FUSION-ENST00000643866.1:225845-ENST00000617523.1:113616|5038
MHKTHYCK
>FUSION-ENST00000561326.5:32646-ENST00000370501.4:45849|970
SAGPDAPLFFGSVGIWIS
>FUSION-ENST00000643866.1:225845-ENST00000617523.1:113616|2684
CGWFCWGKEQGSR
>FUSION-ENST00000643866.1:225845-ENST00000617523.1:113616|1450
WGRVTQAEWPGLSSGIIHHK
>FUSION-ENST00000643866.1:225845-ENST00000617523.1:113616|5804
QRKDSTLSK
>FUSION-ENST00000643866.1:225845-ENST00000617523.1:113616|496
MANDAVTTGSFQNWRK
>FUSION-ENST00000561326.5:32646-ENST00000370501.4:45849|235
NSCSSKLCTSLLFIL
>FUSION-ENST00000561326.5:32646-ENST00000370501.4:45849|973
KTSVFAPLALQSLHFPI
>FUSION-ENST00000643866.1:225845-ENST00000617523.1:113616|5649
PVIPTLWEAEVGVSLEARSSR
>ENST00000452400.7|SNV-187119-G-A|2
HKECPDQLGPSPK
>FUSION-ENST00000561326.5:32646-ENST00000370501.4:45849|1214
MMELGEEFELFGVVSCYLSSK
>ENST00000618050.4|MNV-28112-CCGGTACAACAGTGATC-C|9
WIHQLKNVIWFR
>FUSION-ENST00000643866.1:225845-ENST00000617523.1:113616|3445
MVACIYSPSYLGG
>ENST00000531879.5|SNV-38614-A-G|2
CPASCCGRSR
>FUSION-ENST00000643866.1:225845-ENST00000617523.1:113616|2889
GHLAHQLR
>FUSION-ENST00000643866.1:225845-ENST00000617523.1:113616|5890
PQCICQNYLKKSLSR
>FUSION-ENST00000494374.5:23150-ENST00000482941.1:36685|1
DPVLQVE
>FUSION-ENST00000561326.5:32646-ENST00000370501.4:45849|1087
LTVIFPQV
>ENST00000610318.4|INDEL-379951-T-TG|11
HETVVSLSSRR
>FUSION-ENST00000643866.1:225845-ENST00000617523.1:113616|4028
KNHKEVWYIMFK
>FUSION-ENST00000561326.5:32646-ENST00000370501.4:45849|1240
MCSMYVFCLK
>FUSION-ENST00000643866.1:225845-ENST00000617523.1:113616|3515
LLSGLLQLFGPVIEIIHIV
>FUSION-ENST00000561326.5:32646-ENST00000370501.4:45849|452
MCFCFKNSFSCEHNLKR
>FUSION-ENST00000643866.1:225845-ENST00000617523.1:113616|1005
GPCSRTFRDQR
>FUSION-ENST00000443617.7:127169-ENST00000559364.1:209604|61
GMLVVNVTWRNKTYVGTLLDCTR
>FUSION-ENST00000643866.1:225845-ENST00000617523.1:113616|4717
MKDFSGFFLR
>FUSION-ENST00000527752.1:5970-ENST00000361739.1:267|102
EVSARAPHPR
>FUSION-ENST00000643866.1:225845-ENST00000617523.1:113616|2284
CYPLNALQNK
>FUSION-ENST00000643866.1:225845-ENST00000617523.1:113616|2215
VCAAFGVSATKSFFK
>FUSION-ENST00000643866.1:225845-ENST00000617523.1:113616|2933
TEMELTACR
>FUSION-ENST00000643866.1:225845-ENST00000617523.1:113616|5210
CRHYYSFIQK
>FUSION-ENST00000643866.1:225845-ENST00000617523.1:113616|2258
MKSNTLCFSEK
>FUSION-ENST00000561326.5:32646-ENST00000370501.4:45849|297
NIVKDLFNSLMREPVVR
>FUSION-ENST00000643866.1:225845-ENST00000617523.1:113616|5720
MVAIFYFWK
>FUSION-ENST00000561326.5:32646-ENST00000370501.4:45849|1194
QRLRVAQDAWGVLK
>FUSION-ENST00000643866.1:225845-ENST00000617523.1:113616|4777
MEAAIISCSVPVTGK
>FUSION-ENST00000522480.5:43846-ENST00000550637.1:17285|10
QLSAFRTLLFSALGEEKK
>FUSION-ENST00000527752.1:5970-ENST00000361739.1:267|163
GKRLGSDVR
>FUSION-ENST00000369093.6:8878-ENST00000360003.7:32672|6
SCKMITEPKMELILTGR
>ENST00000530226.1|SNV-8512-C-G|5
RPATRASSTRWPR
>FUSION-ENST00000561326.5:32646-ENST00000370501.4:45849|980
LFPFHGESIRNPFK
>FUSION-ENST00000635856.1:4820-ENST00000577561.1:20039|164
NAFFDVFFMHFHIINFKSCSLTRM
>FUSION-ENST00000643866.1:225845-ENST00000617523.1:113616|1057
MLACNGPFPSFKVLTVNLLYLDR
>FUSION-ENST00000561326.5:32646-ENST00000370501.4:45849|705
VDEISEPGFNVFSEYF
>FUSION-ENST00000643866.1:225845-ENST00000617523.1:113616|479
APPFSAPASGRRKPAEWGQR
>ENST00000250489.8|SNV-2972-T-G|1
YGGIYAAWAFVSLLAVLCLGR
>FUSION-ENST00000506930.2:106185-ENST00000470790.1:64155|77
YCLFILLFMFSKLLLWT
>FUSION-ENST00000643866.1:225845-ENST00000617523.1:113616|304
SYFRIILF
>FUSION-ENST00000635856.1:4820-ENST00000577561.1:20039|4
TFSQLAFDGEKLRLCWETK
>FUSION-ENST00000643866.1:225845-ENST00000617523.1:113616|3121
MHIQSCVI
>FUSION-ENST00000643866.1:225845-ENST00000617523.1:113616|4373
MVYLLFFK
>FUSION-ENST00000643866.1:225845-ENST00000617523.1:113616|4025
MIHYHLLHTHQFLLFSEGIPVVPK
>FUSION-ENST00000643866.1:225845-ENST00000617523.1:113616|3207
SSRPAWPTWQKPVSI
>ENST00000471101.5|SNV-37840-G-C|8
HVTTKTMADLISIQVVK
>ENST00000368140.6|SNV-13118-T-C|1
LFRFRLR
>FUSION-ENST00000527752.1:5970-ENST00000361739.1:267|112
AVPVCASPSLGSRVRLGSR
>FUSION-ENST00000643866.1:225845-ENST00000617523.1:113616|2600
VWLVLLGKRAGK
>FUSION-ENST00000643866.1:225845-ENST00000617523.1:113616|4116
MQSGLTSLLRSCETSLCLNFLISK
>FUSION-ENST00000561326.5:32646-ENST00000370501.4:45849|477
WLTCQCHVLKLFCVETVMK
>FUSION-ENST00000643866.1:225845-ENST00000617523.1:113616|1699
GCCSLLR
>FUSION-ENST00000643866.1:225845-ENST00000617523.1:113616|4774
EAAIISCSVPVTGKVVLK
>FUSION-ENST00000643866.1:225845-ENST00000617523.1:113616|2007
AGSGCGVK
>FUSION-ENST00000643866.1:225845-ENST00000617523.1:113616|3406
ASSHPLSCYILQGK
>FUSION-ENST00000643866.1:225845-ENST00000617523.1:113616|4344
NHIYLLAICVSSLLKCLFK
>FUSION-ENST00000643866.1:225845-ENST00000617523.1:113616|2386
CIHTHTHTHLKDNPSSLWFS
>FUSION-ENST00000643866.1:225845-ENST00000617523.1:113616|3320
LDLRSWSILVEGNMSKGIGR
>FUSION-ENST00000561326.5:32646-ENST00000370501.4:45849|1411
LVGGGTLAITVAIAVVL
>FUSION-ENST00000643866.1:225845-ENST00000617523.1:113616|5869
MNPALDICSSNTFILL
>ENST00000626877.1|SNV-16258-G-A|5
MPSRLISSSNHLK
>FUSION-ENST00000643866.1:225845-ENST00000617523.1:113616|1202
ACGLPDTPCCSLPSKI
>FUSION-ENST00000643866.1:225845-ENST00000617523.1:113616|5367
MSFVGTWMKLETIIFSKLSQGQK
>FUSION-ENST00000643866.1:225845-ENST00000617523.1:113616|1048
MIENKCLR
>FUSION-ENST00000643866.1:225845-ENST00000617523.1:113616|4860
TDDRSLL
>ENST00000525523.1|SNV-1844-A-G|1
GTKSITSAMNELQHDLDVVSDALAK
>FUSION-ENST00000643866.1:225845-ENST00000617523.1:113616|4109
KIKLCIESFK
>FUSION-ENST00000643866.1:225845-ENST00000617523.1:113616|4945
MGQLITEHWDLP
>FUSION-ENST00000643866.1:225845-ENST00000617523.1:113616|2285
KSKVITTTLCVPELS
>FUSION-ENST00000643866.1:225845-ENST00000617523.1:113616|5033
THYCKIGSNDHFQ
>ENST00000389851.10|SNV-28172-C-T|1
EGYEPHIPDHLRPEYGLEAALEK
>FUSION-ENST00000561326.5:32646-ENST00000370501.4:45849|413
LHGFLFPDITLK
>FUSION-ENST00000506930.2:106185-ENST00000470790.1:64155|50
MWLLIKRSHFK
>FUSION-ENST00000643866.1:225845-ENST00000617523.1:113616|2078
VKSVEWCWFFCFMMNLKGLPYPDR
>FUSION-ENST00000643866.1:225845-ENST00000617523.1:113616|4232
KLMSLTTADFPDLTVWK
>ENST00000298832.14|SNV-111477-C-T|3
CCPLSASDAEMK
>FUSION-ENST00000643866.1:225845-ENST00000617523.1:113616|803
VGSPVGSR
>FUSION-ENST00000643866.1:225845-ENST00000617523.1:113616|4590
GRWITEVR
>FUSION-ENST00000643866.1:225845-ENST00000617523.1:113616|1644
MVLCLGK
>FUSION-ENST00000561326.5:32646-ENST00000370501.4:45849|388
GNVFILQVNF
>FUSION-ENST00000561326.5:32646-ENST00000370501.4:45849|441
RVKCLSGFR
>FUSION-ENST00000643866.1:225845-ENST00000617523.1:113616|1277
MWPGTVAHTCNLSALRGLRWK
>FUSION-ENST00000643866.1:225845-ENST00000617523.1:113616|223
MGTLFMASLHR
>FUSION-ENST00000643866.1:225845-ENST00000617523.1:113616|3935
VVSPHFMSFPFFVVHLCDR
>FUSION-ENST00000643866.1:225845-ENST00000617523.1:113616|842
TICPRDR
>ENST00000422113.7|SNV-372914-G-C|4
ERTDYTGNYAPAVIVCQK
>FUSION-ENST00000643866.1:225845-ENST00000617523.1:113616|3180
KHSHYSNTVDHLLEYIFSN
>FUSION-ENST00000561326.5:32646-ENST00000370501.4:45849|877
MFLDYVYTSFLTK
>FUSION-ENST00000643866.1:225845-ENST00000617523.1:113616|3427
SELNFKIEI
>FUSION-ENST00000561326.5:32646-ENST00000370501.4:45849|723
YSNKVLTLELLLYLNVLPEWHSII
>FUSION-ENST00000643866.1:225845-ENST00000617523.1:113616|5336
MNGNISMGNQK
>FUSION-ENST00000643866.1:225845-ENST00000617523.1:113616|358
ELLAGRGGSR
>FUSION-ENST00000643866.1:225845-ENST00000617523.1:113616|2589
MNTQITLEVRLRTTCCHE
>FUSION-ENST00000643866.1:225845-ENST00000617523.1:113616|3937
MYLRLFP
>FUSION-ENST00000635856.1:4820-ENST00000577561.1:20039|189
YSFSVSKFQFLGFCTAEK
>FUSION-ENST00000643866.1:225845-ENST00000617523.1:113616|3841
MYGSHASSRP
>ENST00000454584.6|SNV-186451-T-A|4
SPTLKDMKPDNYLVVSASYKAK
>FUSION-ENST00000561326.5:32646-ENST00000370501.4:45849|264
ILCGCAAVLLPCL
>FUSION-ENST00000643866.1:225845-ENST00000617523.1:113616|112
VLIDRFDSK
>FUSION-ENST00000561326.5:32646-ENST00000370501.4:45849|1499
FPNGSPSSWCCSGECGHGPAPQRTR
>FUSION-ENST00000643866.1:225845-ENST00000617523.1:113616|4826
MQCLEHSNDRCR
>FUSION-ENST00000561326.5:32646-ENST00000370501.4:45849|880
HHIKSWSVLFLVILTLITLLR
>FUSION-ENST00000460947.1:6619-ENST00000586464.5:17437|8
SSLTSCMRGTIAHQQRQLQAILSG
>FUSION-ENST00000643866.1:225845-ENST00000617523.1:113616|2543
MSDVQIK
>FUSION-ENST00000643866.1:225845-ENST00000617523.1:113616|562
HILNFQLKGV
>FUSION-ENST00000643866.1:225845-ENST00000617523.1:113616|266
TIVLSTSRTHRSTFSVPENWTPFHS
>FUSION-ENST00000643866.1:225845-ENST00000617523.1:113616|3401
MPGTVLGADAK
>ENST00000344777.11|SNV-14717-A-G|3
IGFVGMSLSGR
>FUSION-ENST00000643866.1:225845-ENST00000617523.1:113616|1673
NREKIALIFK
>ENST00000528008.1|SNV-582873-C-T|1
LTIVGPASSSPKIALKGIAQR
>FUSION-ENST00000561326.5:32646-ENST00000370501.4:45849|709
MLLNQGYCSLKRTR
>FUSION-ENST00000643866.1:225845-ENST00000617523.1:113616|2343
HRLHCLRGL
>FUSION-ENST00000643866.1:225845-ENST00000617523.1:113616|753
AAELERMHSVVWYTCSLK
>FUSION-ENST00000643866.1:225845-ENST00000617523.1:113616|5003
SSSPAQVT
>FUSION-ENST00000643866.1:225845-ENST00000617523.1:113616|2226
MLSKTSTPPCASQAQASLPPRTVK
>FUSION-ENST00000468770.1:1843-ENST00000326010.10:27879|21
MNCQEHFPNEFTSGDGKK
>FUSION-ENST00000643866.1:225845-ENST00000617523.1:113616|1736
CLIQNPVGSPCIIGSTFIQGHR
>FUSION-ENST00000643866.1:225845-ENST00000617523.1:113616|5693
MIGKKYI
>FUSION-ENST00000506930.2:106185-ENST00000470790.1:64155|23
QWRDLGLPR
>FUSION-ENST00000506930.2:106185-ENST00000470790.1:64155|48
SHFKKCFVLWPTTLNVPNLI
>FUSION-ENST00000561326.5:32646-ENST00000370501.4:45849|1385
MWGDFCSRGR
>FUSION-ENST00000643866.1:225845-ENST00000617523.1:113616|2821
EFCEIQK
>FUSION-ENST00000527752.1:5970-ENST00000361739.1:267|146
GGPVWTSLALR
>FUSION-ENST00000360409.7:34385-ENST00000400707.7:9509|2
ISSQSYYQKAIWELQVSGQFHIS
>FUSION-ENST00000643866.1:225845-ENST00000617523.1:113616|4667
MGHDRIFLSYK
>FUSION-ENST00000561326.5:32646-ENST00000370501.4:45849|1081
FCLYIVFFRASFK
>FUSION-ENST00000643866.1:225845-ENST00000617523.1:113616|4410
MPLEAEMESSEIYLALRV
>FUSION-ENST00000643866.1:225845-ENST00000617523.1:113616|2706
NGPNEGCTQQVK
>FUSION-ENST00000643866.1:225845-ENST00000617523.1:113616|1071
ISVYFWINTR
>FUSION-ENST00000643866.1:225845-ENST00000617523.1:113616|2203
LTPFPNFR
>FUSION-ENST00000561326.5:32646-ENST00000370501.4:45849|1367
PLPYFLCEFAIIPR
>FUSION-ENST00000561326.5:32646-ENST00000370501.4:45849|741
MRLVNQDLMSFLNTSEFDVF
>FUSION-ENST00000643866.1:225845-ENST00000617523.1:113616|781
TSLLPSSWFPLADTCSPESHLR
>FUSION-ENST00000643866.1:225845-ENST00000617523.1:113616|1881
MVVLTCSFSYSGG
>FUSION-ENST00000561326.5:32646-ENST00000370501.4:45849|5
MIDCCYRISLF
>FUSION-ENST00000642963.1:225845-ENST00000617523.1:113616|5
MPPEDFCAWKISVNRLLLHLR
>FUSION-ENST00000633371.1:37882-ENST00000482085.1:42386|1
HQVRKIMIGT
>ENST00000509884.1|SNV-37746-A-G|2
MVSQETSGFPSQGQNNPIMP
>ENST00000320285.9|SNV-120607-T-G|4
KQEISMQVARAK
>ENST00000377776.7|SNV-94744-A-T|4
KVYEEYGPSICR
>FUSION-ENST00000527752.1:5970-ENST00000361739.1:267|47
KPPRPLYTAR
>FUSION-ENST00000643866.1:225845-ENST00000617523.1:113616|1163
MSPPCDK
>FUSION-ENST00000522480.5:43846-ENST00000550637.1:17285|11
MQLSAFRTLLFSALGEEKK
>FUSION-ENST00000522480.5:43846-ENST00000550637.1:17285|6
MMVNNYRPLQPLMNWK
>FUSION-ENST00000643866.1:225845-ENST00000617523.1:113616|2677
QADFSPSANNTI
>FUSION-ENST00000643866.1:225845-ENST00000617523.1:113616|2465
FYFFSFK
>FUSION-ENST00000643866.1:225845-ENST00000617523.1:113616|4515
MFPSHASLLLLRK
>FUSION-ENST00000643866.1:225845-ENST00000617523.1:113616|4125
AKVGGSPEVR
>FUSION-ENST00000643866.1:225845-ENST00000617523.1:113616|1081
MPSSKFKPHNLHTLSGPR
>FUSION-ENST00000643866.1:225845-ENST00000617523.1:113616|6015
AGDNLGIR
>FUSION-ENST00000561326.5:32646-ENST00000370501.4:45849|1340
MLNDALQGDTELNKITR
>FUSION-ENST00000643866.1:225845-ENST00000617523.1:113616|3413
FIAESSYIACGR
>FUSION-ENST00000643866.1:225845-ENST00000617523.1:113616|4900
MEIIIFMSGSTLAK
>ENST00000378024.9|SNV-27802-G-A|5
TPKISMPDVNLHLK
>FUSION-ENST00000643866.1:225845-ENST00000617523.1:113616|2687
GNAKCGWFCWGK
>ENST00000378024.9|SNV-27802-G-A|6
MPEMHFKTPKISMPDVNLHLK
>FUSION-ENST00000643866.1:225845-ENST00000617523.1:113616|2901
VFLELEIFLHIFAK
>FUSION-ENST00000643866.1:225845-ENST00000617523.1:113616|3142
EVMYPQSCRQLMGEPRR
>FUSION-ENST00000561326.5:32646-ENST00000370501.4:45849|398
SFTYETPSHTAMAKCEK
>FUSION-ENST00000643866.1:225845-ENST00000617523.1:113616|660
MGLGQSFDFSTPK
>FUSION-ENST00000561326.5:32646-ENST00000370501.4:45849|940
MLVCCTH
>FUSION-ENST00000643866.1:225845-ENST00000617523.1:113616|948
VLAPEHSEIR
>ENST00000566813.5|SNV-29431-C-A|11
MYELLKALDYCQSKGIMHR
>FUSION-ENST00000643866.1:225845-ENST00000617523.1:113616|5925
VGASYKASAGKR
>ENST00000541017.5|SNV-464522-T-A|5
RKGLPFAQWDGPTVVAWLELR
>FUSION-ENST00000561326.5:32646-ENST00000370501.4:45849|756
CMCHTDIFYACPDMGKVGKVG
>FUSION-ENST00000561326.5:32646-ENST00000370501.4:45849|577
GITVLLLILSRCMCVF
>FUSION-ENST00000561326.5:32646-ENST00000370501.4:45849|33
WLSNLLNRACL
>FUSION-ENST00000643866.1:225845-ENST00000617523.1:113616|339
DGQRYPSFSGKLH
>FUSION-ENST00000491804.1:70118-ENST00000312179.10:355080|3
VNNLKHLCLPGAHLLGKWGPDTQ
>FUSION-ENST00000643866.1:225845-ENST00000617523.1:113616|1959
MIFLLFCSTFPLFKTSALATQDLR
>FUSION-ENST00000561326.5:32646-ENST00000370501.4:45849|37
QQLEQSLWPCGK
>ENST00000612692.4|SNV-90185-T-G|5
GLQQELNRLYSLFCSRNPDVEEK
>FUSION-ENST00000643866.1:225845-ENST00000617523.1:113616|1652
MIQSMELQDAQTTVK
>FUSION-ENST00000643866.1:225845-ENST00000617523.1:113616|40
RGHVLLTVQELSQPVCLK
>FUSION-ENST00000561326.5:32646-ENST00000370501.4:45849|690
MFYLSGILLSKPYLLKCASKMHFS
>ENST00000610318.4|INDEL-379951-T-TG|9
RAVLTTMLEGEMK
>FUSION-ENST00000643866.1:225845-ENST00000617523.1:113616|5983
WVCGFLK
>FUSION-ENST00000643866.1:225845-ENST00000617523.1:113616|106
SAACSPAGLELAALLCSGRLASAPR
>FUSION-ENST00000643866.1:225845-ENST00000617523.1:113616|5589
NSVTVTR
>FUSION-ENST00000643866.1:225845-ENST00000617523.1:113616|2530
TVLLLLPSR
>ENST00000493650.5|SNV-24358-G-A|4
MFDSNFK
>FUSION-ENST00000643866.1:225845-ENST00000617523.1:113616|5546
VQAASGSTILGSGGQWPSSHCSTR
>FUSION-ENST00000643866.1:225845-ENST00000617523.1:113616|1344
EQALGMGFER
>FUSION-ENST00000643866.1:225845-ENST00000617523.1:113616|4676
MTFSYPVGHSCRER
>FUSION-ENST00000643866.1:225845-ENST00000617523.1:113616|4822
LNKEGIR
>FUSION-ENST00000643866.1:225845-ENST00000617523.1:113616|5398
FIVALLTIAKTWNQAICPTMIDWIK
>FUSION-ENST00000643866.1:225845-ENST00000617523.1:113616|3831
KSTASIK
>FUSION-ENST00000643866.1:225845-ENST00000617523.1:113616|5939
TEFFYLYKFERYK
>FUSION-ENST00000643866.1:225845-ENST00000617523.1:113616|4013
MVSFFLSYIYR
>FUSION-ENST00000561326.5:32646-ENST00000370501.4:45849|1204
FLCSGFF
>FUSION-ENST00000561326.5:32646-ENST00000370501.4:45849|400
SFTYETPSHTAMAK
>ENST00000478456.5|SNV-252547-C-T|2
MWWLFWRPAAECGLRQQDRK
>FUSION-ENST00000643866.1:225845-ENST00000617523.1:113616|2896
MSRQVDAVIQER
>FUSION-ENST00000643866.1:225845-ENST00000617523.1:113616|4023
IHYHLLHTHQFLLFSEGIPVVPKLK
>FUSION-ENST00000643866.1:225845-ENST00000617523.1:113616|5291
NNNNWKK
>FUSION-ENST00000643866.1:225845-ENST00000617523.1:113616|274
EVPAWPQPPAGRGSLPFEIV
>ENST00000355774.6|SNV-2153-C-G|4
YFTSKCHSVQDLENPRFYGLR
>FUSION-ENST00000643866.1:225845-ENST00000617523.1:113616|5784
TIMLITFCDYFPYAK
>FUSION-ENST00000497205.1:1012415-ENST00000435290.1:15217|2
HRWLRPSPWISSLNQ
>FUSION-ENST00000643866.1:225845-ENST00000617523.1:113616|2595
KLQSHSYLLKPV
>ENST00000328600.3|SNV-5629-A-G|3
SQSQNLFSVR
>FUSION-ENST00000643866.1:225845-ENST00000617523.1:113616|3380
MILSDMLK
>ENST00000433855.1|SNV-90246-G-A|1
VNGRGGNNGGVSRVSPVSR
>FUSION-ENST00000643866.1:225845-ENST00000617523.1:113616|1517
MGEGDAGR
>FUSION-ENST00000643866.1:225845-ENST00000617523.1:113616|2280
ITSSMASINAHSPTCLCCLWGQCYK
>ENST00000674190.1|MNV-372659-GCCCA-G|2
IVGCPVQATAGAR
>FUSION-ENST00000643866.1:225845-ENST00000617523.1:113616|451
QRLSFWHCP
>FUSION-ENST00000643866.1:225845-ENST00000617523.1:113616|166
TLRPWLPLL
>FUSION-ENST00000643866.1:225845-ENST00000617523.1:113616|2576
KEMLGIYHNFFFFFFLRQGLTLSPR
>FUSION-ENST00000643866.1:225845-ENST00000617523.1:113616|5665
QQQQQQSLFK
>FUSION-ENST00000643866.1:225845-ENST00000617523.1:113616|2199
EEYLQEPKPFDIYTGICQEGS
>FUSION-ENST00000643866.1:225845-ENST00000617523.1:113616|1173
NHLLNSQLVLKFSFQAR
>FUSION-ENST00000643866.1:225845-ENST00000617523.1:113616|5843
MVGLRKR
>FUSION-ENST00000643866.1:225845-ENST00000617523.1:113616|27
HLLVTLVEKHVYEK
>FUSION-ENST00000561326.5:32646-ENST00000370501.4:45849|666
MVWASLSMLVSG
>FUSION-ENST00000643866.1:225845-ENST00000617523.1:113616|2977
MPSSIIFFHR
>FUSION-ENST00000561326.5:32646-ENST00000370501.4:45849|842
YIPRFLPK
>ENST00000413465.6|INDEL-12630-G-GCGTGTGG|1
VACGVFG
>ENST00000380026.8|SNV-89413-G-C|3
TLKTEAHKQVTCENSPK
>FUSION-ENST00000643866.1:225845-ENST00000617523.1:113616|5290
NNNNWKKSSISGGGSK
>ENST00000392314.5|SNV-195839-A-G|1
QGKIEVMSLGRCQDNTTTTTK
>ENST00000356458.7|SNV-245176-C-T|2
LFDFPCTEKFAKYK
>FUSION-ENST00000643866.1:225845-ENST00000617523.1:113616|2561
LIFVFFVETSFR
>FUSION-ENST00000643866.1:225845-ENST00000617523.1:113616|3862
IQILFNDDLIQA
>ENST00000530611.1|SNV-1671-G-A|4
GPTPKEAIQK
>FUSION-ENST00000643866.1:225845-ENST00000617523.1:113616|878
DCLLLPLPMNVTVRGINKDRPEK
>FUSION-ENST00000643866.1:225845-ENST00000617523.1:113616|1932
TSVTFHCKQSFNRGFVFP
>FUSION-ENST00000643866.1:225845-ENST00000617523.1:113616|2147
MQQHVIS
>FUSION-ENST00000561326.5:32646-ENST00000370501.4:45849|545
KKLENHWFR
>FUSION-ENST00000643866.1:225845-ENST00000617523.1:113616|4711
WSLTLLPR
>FUSION-ENST00000643866.1:225845-ENST00000617523.1:113616|2676
MFMWLVK
>FUSION-ENST00000643866.1:225845-ENST00000617523.1:113616|4464
RGEPANSFFSSGGNTLYGWSPR
>FUSION-ENST00000643866.1:225845-ENST00000617523.1:113616|4790
SSPQTLEDIR
>FUSION-ENST00000504154.6:16977-ENST00000661892.1:78130|5
LYRLSRFYAVNFVSK
>ENST00000650851.1|SNV-311290-T-G|4
MKQNLDER
>ENST00000557535.5|SNV-14717-A-G|6
DIRFRGNESLWK
>FUSION-ENST00000643866.1:225845-ENST00000617523.1:113616|875
MNVTVRGINKDRPEK
>FUSION-ENST00000540797.5:320-ENST00000370501.4:45849|8
AWQGPGPAARRARPTCSGHR
>FUSION-ENST00000643866.1:225845-ENST00000617523.1:113616|1299
MARPPPSTKNTKN
>FUSION-ENST00000635856.1:4820-ENST00000577561.1:20039|9
SCLVRAEGTSE
>FUSION-ENST00000561326.5:32646-ENST00000370501.4:45849|106
MLTAFLNCGCCGFEISRIWGT
>FUSION-ENST00000561326.5:32646-ENST00000370501.4:45849|27
MVLKPICIDYAFPCLSLLLYIIKS
>FUSION-ENST00000643866.1:225845-ENST00000617523.1:113616|3012
IRQYSVFSLHLPCLLVFSCASR
>FUSION-ENST00000643866.1:225845-ENST00000617523.1:113616|2980
FMPSSIIFFHR
>ENST00000493650.5|SNV-24358-G-A|3
MFDSNFKQAEEYLSFAFEHCHR
>FUSION-ENST00000561326.5:32646-ENST00000370501.4:45849|1329
MTVVLTLFDLR
>FUSION-ENST00000263918.9:307-ENST00000437390.6:12199|8
FEVERAQWEVERAELQVWK
>FUSION-ENST00000643866.1:225845-ENST00000617523.1:113616|5437
GLLWGGGR
>FUSION-ENST00000561326.5:32646-ENST00000370501.4:45849|962
YSFHPLYSEISK
>FUSION-ENST00000643866.1:225845-ENST00000617523.1:113616|4586
MNIVHICHYKLLTVL
>FUSION-ENST00000643866.1:225845-ENST00000617523.1:113616|480
MAPPFSAPASGRRKPAEWGQR
>FUSION-ENST00000643866.1:225845-ENST00000617523.1:113616|382
MGKADHPVISADQDFPK
>ENST00000250489.8|SNV-2972-T-G|3
HARRYGGIYAAWAFVSLLAVLCLGR
>FUSION-ENST00000635856.1:4820-ENST00000577561.1:20039|118
MGFGSLMQGLWLTSLIRLCFLILKN
>FUSION-ENST00000643866.1:225845-ENST00000617523.1:113616|2256
MKSNTLCFSEKR
>FUSION-ENST00000522480.5:43846-ENST00000550637.1:17285|16
AFSSVMQLSAFRTLLFSALGEEK
>FUSION-ENST00000643866.1:225845-ENST00000617523.1:113616|3532
AFFFFFFSKFVTNLQR
>FUSION-ENST00000221200.9:278-ENST00000658612.1:12603|14
LCLIPTTRR
>ENST00000392320.7|SNV-85114-C-A|2
EVLTLQEMLNSLDFKR
>FUSION-ENST00000561326.5:32646-ENST00000370501.4:45849|1134
MDVYNADEFRKAISDFENC
>FUSION-ENST00000643866.1:225845-ENST00000617523.1:113616|3050
EQCRFTQ
>FUSION-ENST00000643866.1:225845-ENST00000617523.1:113616|5163
FVWPQGIFISKISNYVAK
>FUSION-ENST00000643866.1:225845-ENST00000617523.1:113616|1656
FGVLVVQW
>FUSION-ENST00000643866.1:225845-ENST00000617523.1:113616|3742
LLFSCISEQRDVTLLK
>FUSION-ENST00000643866.1:225845-ENST00000617523.1:113616|2094
MNLMYIIHTVTS
>FUSION-ENST00000643866.1:225845-ENST00000617523.1:113616|4893
MTLKMFQCMPHFETQR
>FUSION-ENST00000506930.2:106185-ENST00000470790.1:64155|61
RAQSHLISETVFYFI
>FUSION-ENST00000643866.1:225845-ENST00000617523.1:113616|2863
IVSDFAWSFWNLR
>FUSION-ENST00000643866.1:225845-ENST00000617523.1:113616|5060
IMFYIMEK
>FUSION-ENST00000530501.1:168304-ENST00000526712.1:2154|1
TKPRSALWAS
>FUSION-ENST00000643866.1:225845-ENST00000617523.1:113616|4014
YIYIYIHR
>ENST00000557535.5|SNV-14717-A-G|4
FRGNESLWKNFK
>ENST00000506507.5|SNV-43460-C-T|3
MTSTPRSCFFRNQTSTV
>FUSION-ENST00000561326.5:32646-ENST00000370501.4:45849|1351
NKVIFCENFEKLVYTVLVIGGIR
>FUSION-ENST00000561326.5:32646-ENST00000370501.4:45849|638
MFSSLVII
>FUSION-ENST00000643866.1:225845-ENST00000617523.1:113616|3966
MHRLPVSFM
>FUSION-ENST00000643866.1:225845-ENST00000617523.1:113616|1887
MWVICFILQCPLSR
>FUSION-ENST00000643866.1:225845-ENST00000617523.1:113616|2579
ALWAALVSAPQLAGRSRVS
>FUSION-ENST00000639249.1:27523-ENST00000409599.5:51104|4
RGEHNSTSYDSAVKKPFEAESKP
>FUSION-ENST00000643866.1:225845-ENST00000617523.1:113616|4182
GGHRVLCRPLSLLYICDEGLQK
>FUSION-ENST00000540797.5:320-ENST00000370501.4:45849|17
AGPSVHGRGR
>FUSION-ENST00000643866.1:225845-ENST00000617523.1:113616|353
KVATYGWSKGFLEIWIVR
>ENST00000256509.7|SNV-194209-C-A|4
GYQINWWKKK
>FUSION-ENST00000561326.5:32646-ENST00000370501.4:45849|516
MIVSSNFCQSLCSLNYFTLR
>FUSION-ENST00000469971.5:27523-ENST00000409599.5:51104|3
TLQLRSHLKQNPNHEL
>FUSION-ENST00000643866.1:225845-ENST00000617523.1:113616|3104
MILHSSLPLAFR
>FUSION-ENST00000370689.6:310-ENST00000436386.5:80241|7
GSEVESEESTGR
>ENST00000469375.1|SNV-158562-G-T|5
MEITPSNALDPRWR
>FUSION-ENST00000643866.1:225845-ENST00000617523.1:113616|4470
YLVWMVPQR
>FUSION-ENST00000643866.1:225845-ENST00000617523.1:113616|4983
DTFWEHK
>FUSION-ENST00000643866.1:225845-ENST00000617523.1:113616|2037
MELNTWLVFFLLTFFCQR
>FUSION-ENST00000635856.1:4820-ENST00000577561.1:20039|177
VPAFMKSNL
>FUSION-ENST00000643866.1:225845-ENST00000617523.1:113616|4752
INWRNYSFFSLWVVLRF
>FUSION-ENST00000643866.1:225845-ENST00000617523.1:113616|909
SCVVLVLAN
>FUSION-ENST00000300069.5:25247-ENST00000435412.1:5217|7
LTARQEALECPQLHSRK
>ENST00000367339.7|SNV-3142-C-A|3
KLEMLREVGQR
>FUSION-ENST00000643866.1:225845-ENST00000617523.1:113616|1046
MIENKCLRER
>FUSION-ENST00000643866.1:225845-ENST00000617523.1:113616|2785
FVNVLCFLKPCQSGRRCR
>FUSION-ENST00000561326.5:32646-ENST00000370501.4:45849|729
YLSSQQPLPSTLKLFSR
>FUSION-ENST00000643866.1:225845-ENST00000617523.1:113616|1770
HIHSLKLK
>FUSION-ENST00000643866.1:225845-ENST00000617523.1:113616|5454
RLSFPDVCVFLVPLPK
>ENST00000624351.1|SNV-1425-C-A|1
GDQGRPHGAEVVVPGK
>FUSION-ENST00000643866.1:225845-ENST00000617523.1:113616|3677
TDVNAEGPCAGIVQKLGGKVSQTR
>FUSION-ENST00000561326.5:32646-ENST00000370501.4:45849|1181
LDNLKNTK
>FUSION-ENST00000643866.1:225845-ENST00000617523.1:113616|1138
TNAEVQVTAVVFPVASMFWG
>ENST00000396833.2|MNV-2023-TGAGGAGAGCCCAT-T|1
DICEGPNWAFEVQPFEA
>FUSION-ENST00000635856.1:4820-ENST00000577561.1:20039|154
LYLLKLKNVLFVQIMICFTFLGVPC
>FUSION-ENST00000522480.5:43846-ENST00000550637.1:17285|15
AFSSVMQLSAFRTLLFSALGEEKK
>FUSION-ENST00000643866.1:225845-ENST00000617523.1:113616|3082
DSCGFSLHDIYEYIIMCVSSV
>FUSION-ENST00000643866.1:225845-ENST00000617523.1:113616|3127
MFMECSLYVR
>FUSION-ENST00000643866.1:225845-ENST00000617523.1:113616|3709
MKITSDVGFLKCSLR
>FUSION-ENST00000643866.1:225845-ENST00000617523.1:113616|1114
MLVLCLEALPSLFLANGYCPFR
>FUSION-ENST00000643866.1:225845-ENST00000617523.1:113616|5378
MEYYAAIK
>FUSION-ENST00000506930.2:106185-ENST00000470790.1:64155|9
MLETSLFSETFSSLMLF
>FUSION-ENST00000561326.5:32646-ENST00000370501.4:45849|155
MREIFNFLLASLYK
>FUSION-ENST00000496335.1:12222-ENST00000413834.5:42240|70
MSGGPGLQLQQK
>FUSION-ENST00000643866.1:225845-ENST00000617523.1:113616|974
CGITHDRTLFFPY
>FUSION-ENST00000643866.1:225845-ENST00000617523.1:113616|978
KNKCGITHDR
>FUSION-ENST00000643866.1:225845-ENST00000617523.1:113616|2857
QGALFIDMLSLR
>FUSION-ENST00000561326.5:32646-ENST00000370501.4:45849|1223
MRSSFPNNMLNSVYR
>FUSION-ENST00000643866.1:225845-ENST00000617523.1:113616|1108
YSPQLGIFVLDHLATAHE
>FUSION-ENST00000643866.1:225845-ENST00000617523.1:113616|2404
TSGKECFGGNCVFN
>FUSION-ENST00000561326.5:32646-ENST00000370501.4:45849|887
PVKESCK
>FUSION-ENST00000496335.1:12222-ENST00000413834.5:42240|61
FSAAFQT
>ENST00000433360.6|SNV-291173-G-C|1
QVSEVAQLISQTLEQERRQR
>FUSION-ENST00000643866.1:225845-ENST00000617523.1:113616|2759
LMEKFNWK
>ENST00000368972.7|SNV-62493-A-T|3
IILALKVCR
>FUSION-ENST00000643866.1:225845-ENST00000617523.1:113616|1701
GCHLRGCCSLLR
>FUSION-ENST00000643866.1:225845-ENST00000617523.1:113616|4450
MASCELK
>FUSION-ENST00000643866.1:225845-ENST00000617523.1:113616|95
LKMHLSSSGLHN
>FUSION-ENST00000643866.1:225845-ENST00000617523.1:113616|4269
LSFDTLNFRTLNLVLSWCGGIGK
>FUSION-ENST00000643866.1:225845-ENST00000617523.1:113616|1492
ASGQLHHVDK
>FUSION-ENST00000643866.1:225845-ENST00000617523.1:113616|4675
TFSYPVGHSCRER
>FUSION-ENST00000436008.6:46835-ENST00000440869.6:270212|2
FFEGFCLAGIILTLYALRSNKER
>FUSION-ENST00000561326.5:32646-ENST00000370501.4:45849|319
MQSPPHLAGSK
>FUSION-ENST00000643866.1:225845-ENST00000617523.1:113616|3370
LNIFDTPNAPKYYMSCLLPR
>FUSION-ENST00000643866.1:225845-ENST00000617523.1:113616|5296
SVYFQLYKMNKF
>FUSION-ENST00000643866.1:225845-ENST00000617523.1:113616|2210
GFGITVR
>FUSION-ENST00000643866.1:225845-ENST00000617523.1:113616|5244
MKVLWDNF
>ENST00000479005.1|SNV-1814-C-G|5
QKVQIQRLQK
>FUSION-ENST00000643866.1:225845-ENST00000617523.1:113616|3421
ALKNSFLF
>FUSION-ENST00000643866.1:225845-ENST00000617523.1:113616|628
MTCSVHDAFCSFPEKR
>FUSION-ENST00000643866.1:225845-ENST00000617523.1:113616|4525
LTSSLTFVTQVVSVCVR
>FUSION-ENST00000561326.5:32646-ENST00000370501.4:45849|1287
IVLTFWIP
>FUSION-ENST00000643866.1:225845-ENST00000617523.1:113616|4476
SAEKWWA
>FUSION-ENST00000643866.1:225845-ENST00000617523.1:113616|3218
MRTQLKSGK
>FUSION-ENST00000643866.1:225845-ENST00000617523.1:113616|2291
FLDSIIVTRK
>FUSION-ENST00000643866.1:225845-ENST00000617523.1:113616|5660
MSILPGVVAHACNPGTLGGKGGWIT
>FUSION-ENST00000635856.1:4820-ENST00000577561.1:20039|167
MNAFFDVFFMHFHIINFKSCSLTR
>FUSION-ENST00000561326.5:32646-ENST00000370501.4:45849|216
KTLKIFTDK
>FUSION-ENST00000643866.1:225845-ENST00000617523.1:113616|4183
MGGHRVLCRPLSLLYICDEGLQK
>FUSION-ENST00000564273.4:1779-ENST00000540750.5:110128|42
QDDSSSSASPSGFMK
>FUSION-ENST00000643866.1:225845-ENST00000617523.1:113616|4989
MIRPPRPPK
>ENST00000441212.1|SNV-715-A-C|1
LTLSSRVSKLK
>FUSION-ENST00000643866.1:225845-ENST00000617523.1:113616|5839
LLMIQGDK
>FUSION-ENST00000370689.6:310-ENST00000436386.5:80241|11
MGNAATAKKGSEVESEESTGR
>FUSION-ENST00000643866.1:225845-ENST00000617523.1:113616|2340
SFLYFPGCLCASPC
>FUSION-ENST00000561326.5:32646-ENST00000370501.4:45849|1088
AGWKLTVIFPQV
>FUSION-ENST00000561326.5:32646-ENST00000370501.4:45849|402
IITYSSFYTKEIDPEW
>ENST00000374089.5|SNV-66398-C-T|2
TCLSSPSTRLPCSHPSLWTW
>ENST00000242261.6|SNV-409-G-A|3
QQPPSSK
>FUSION-ENST00000643866.1:225845-ENST00000617523.1:113616|5857
VLSQHRQSPVLGKWY
>FUSION-ENST00000643866.1:225845-ENST00000617523.1:113616|2082
AIQLSKVKSVEWCWFFCFMMNLK
>FUSION-ENST00000643866.1:225845-ENST00000617523.1:113616|3632
RFAWYDQEHL
>ENST00000290649.10|MNV-58074-ACCAGGAAGAGGGA-A|6
LVGAASPSLLMR
>FUSION-ENST00000540797.5:320-ENST00000370501.4:45849|3
LCGLLAALPR
>FUSION-ENST00000561326.5:32646-ENST00000370501.4:45849|934
LSLPTPPNFLDIFSSIPSVEF
>FUSION-ENST00000643866.1:225845-ENST00000617523.1:113616|5382
KMWHIYSMEYYAAIK
>FUSION-ENST00000561326.5:32646-ENST00000370501.4:45849|669
GISATVYGTFLR
>FUSION-ENST00000643866.1:225845-ENST00000617523.1:113616|1248
SETLSQKKK
>FUSION-ENST00000643866.1:225845-ENST00000617523.1:113616|3369
LNIFDTPNAPKYYMSCLLPRVAI
>FUSION-ENST00000496335.1:12222-ENST00000413834.5:42240|50
MGGGTGGGVAAIFETER
>FUSION-ENST00000561326.5:32646-ENST00000370501.4:45849|396
FHLGLYR
>FUSION-ENST00000643866.1:225845-ENST00000617523.1:113616|4775
MEAAIISCSVPVTGKVVLK
>FUSION-ENST00000643866.1:225845-ENST00000617523.1:113616|4827
QCLEHSNDR
>ENST00000290649.10|MNV-58074-ACCAGGAAGAGGGA-A|3
DSACWCSVRTNSSSK
>FUSION-ENST00000643866.1:225845-ENST00000617523.1:113616|5318
MMVARGLEER
>FUSION-ENST00000506930.2:106185-ENST00000470790.1:64155|55
SCCPGWNAMAR
>FUSION-ENST00000643866.1:225845-ENST00000617523.1:113616|5656
MVVQTCDPSYSGGWGTRTLESGR
>FUSION-ENST00000561326.5:32646-ENST00000370501.4:45849|169
MCLTWLSYLG
>FUSION-ENST00000643866.1:225845-ENST00000617523.1:113616|1668
SYMPDPPPK
>FUSION-ENST00000643866.1:225845-ENST00000617523.1:113616|2527
MTVLLLLPSRSSFVSTKIVVL
>FUSION-ENST00000561326.5:32646-ENST00000370501.4:45849|172
MKRASFFVQ
>FUSION-ENST00000643866.1:225845-ENST00000617523.1:113616|4355
MDCWKDFPFSIELLWR
>FUSION-ENST00000643866.1:225845-ENST00000617523.1:113616|2146
MCAHALVLNWICWR
>ENST00000375820.10|SNV-128986-G-T|2
GFPGFPGLDMPCPK
>FUSION-ENST00000643866.1:225845-ENST00000617523.1:113616|1856
KSENSLSEFHIQKCEIK
>ENST00000475741.5|INDEL-32610-C-CA|3
ATQIPSYKKTHHVFCA
>FUSION-ENST00000643866.1:225845-ENST00000617523.1:113616|578
MCFLSTIHYFR
>FUSION-ENST00000643866.1:225845-ENST00000617523.1:113616|5451
LSFPDVCVFLVPLPKIS
>FUSION-ENST00000643866.1:225845-ENST00000617523.1:113616|5424
MYTYVTNLHIVHMYPRT
>FUSION-ENST00000643866.1:225845-ENST00000617523.1:113616|3629
FAWYDQEHL
>FUSION-ENST00000643866.1:225845-ENST00000617523.1:113616|736
TSVALQAKLTTCRVSALPCQIR
>FUSION-ENST00000643866.1:225845-ENST00000617523.1:113616|4487
KTFCDCK
>FUSION-ENST00000643866.1:225845-ENST00000617523.1:113616|1667
MSYMPDPPPKSHPQIMIFIIQK
>FUSION-ENST00000643866.1:225845-ENST00000617523.1:113616|2941
GQCWIWSGIGKEDMQSSCLAHPR
>FUSION-ENST00000643866.1:225845-ENST00000617523.1:113616|1681
CTRHQYILAKII
>FUSION-ENST00000643866.1:225845-ENST00000617523.1:113616|5941
TEFFYLYK
>FUSION-ENST00000643866.1:225845-ENST00000617523.1:113616|1760
MAGFQLVVLSEFLKIK
>FUSION-ENST00000643866.1:225845-ENST00000617523.1:113616|2657
MDQMRAALSRLNLLSVSVPR
>FUSION-ENST00000496335.1:12222-ENST00000413834.5:42240|49
GGGTGGGVAAIFETER
>FUSION-ENST00000643866.1:225845-ENST00000617523.1:113616|2908
KESLQNR
>FUSION-ENST00000643866.1:225845-ENST00000617523.1:113616|2850
MSTLNPATK
>FUSION-ENST00000561326.5:32646-ENST00000370501.4:45849|614
QKGEGCYK
>FUSION-ENST00000561326.5:32646-ENST00000370501.4:45849|1018
KILDVRIFK
>FUSION-ENST00000561326.5:32646-ENST00000370501.4:45849|769
MTSSLLFQLVNIGVEGR
>FUSION-ENST00000561326.5:32646-ENST00000370501.4:45849|1325
MMLYREIQNSTR
>FUSION-ENST00000561326.5:32646-ENST00000370501.4:45849|615
AIKQKGEGCYK
>FUSION-ENST00000643866.1:225845-ENST00000617523.1:113616|1052
AGCFPFLVGR
>FUSION-ENST00000643866.1:225845-ENST00000617523.1:113616|2708
KNGPNEGCTQQVK
>FUSION-ENST00000643866.1:225845-ENST00000617523.1:113616|4300
DVFHNVK
>FUSION-ENST00000643866.1:225845-ENST00000617523.1:113616|2110
MYSVFQPTTHGRPARRPDSPHK
>FUSION-ENST00000643866.1:225845-ENST00000617523.1:113616|2204
LLNCHLFLPVSLRLTPFPNFR
>FUSION-ENST00000612199.4:140090-ENST00000377275.4:7144|1
LFKKNTK
>FUSION-ENST00000643866.1:225845-ENST00000617523.1:113616|2842
MVDPGFEFIESASR
>FUSION-ENST00000643866.1:225845-ENST00000617523.1:113616|708
HSFNHIISLSK
>FUSION-ENST00000643866.1:225845-ENST00000617523.1:113616|5617
NPKSHLRQGK
>FUSION-ENST00000643866.1:225845-ENST00000617523.1:113616|5647
TLESGRRR
>ENST00000505206.5|INDEL-60784-G-GA|4
GSNLYSQLERQAWGSWEKK
>FUSION-ENST00000643866.1:225845-ENST00000617523.1:113616|1266
NHLRLGVQDKPG
>FUSION-ENST00000561326.5:32646-ENST00000370501.4:45849|64
MRKQVQR
>FUSION-ENST00000643866.1:225845-ENST00000617523.1:113616|1641
MVLCLGKRFK
>FUSION-ENST00000643866.1:225845-ENST00000617523.1:113616|4189
DFLSLTVYFLFPTDFVLR
>FUSION-ENST00000643866.1:225845-ENST00000617523.1:113616|788
MTWWLQRVPHRR
>ENST00000401408.6|SNV-23910-G-A|3
AKETEIMLHYIERFNELISLGEYEK
>FUSION-ENST00000561326.5:32646-ENST00000370501.4:45849|1057
DLLTQVVGNSMELHQILLY
>FUSION-ENST00000643866.1:225845-ENST00000617523.1:113616|1775
MEAPSWK
>FUSION-ENST00000643866.1:225845-ENST00000617523.1:113616|4981
SHSVAQA
>FUSION-ENST00000643866.1:225845-ENST00000617523.1:113616|1717
GVLRGNWSLR
>FUSION-ENST00000496335.1:12222-ENST00000413834.5:42240|48
MGGGTGGGVAAIFETERCR
>ENST00000540354.5|SNV-5972-G-C|1
VFFCALSFVYFAKALAEGYLK
>FUSION-ENST00000561326.5:32646-ENST00000370501.4:45849|639
NMSELLG
>FUSION-ENST00000643866.1:225845-ENST00000617523.1:113616|5781
MLITFCDYFPYAK
>FUSION-ENST00000561326.5:32646-ENST00000370501.4:45849|1338
MLNDALQGDTELNKITRSK
>FUSION-ENST00000643866.1:225845-ENST00000617523.1:113616|4326
MSKITDR
>FUSION-ENST00000643866.1:225845-ENST00000617523.1:113616|3904
NSILVLSIKLIK
>FUSION-ENST00000643866.1:225845-ENST00000617523.1:113616|5498
MYVYSWYPCQR
>FUSION-ENST00000643866.1:225845-ENST00000617523.1:113616|3787
NATGRHTTK
>ENST00000584669.5|SNV-6630-A-C|2
MTSVSGHLLAPDFQMQFRK
>FUSION-ENST00000643866.1:225845-ENST00000617523.1:113616|1584
MMEAMNPFPTPVCKHVPAHLQTQR
>FUSION-ENST00000643866.1:225845-ENST00000617523.1:113616|3733
NWELGASLEAQTFGVPRQTWM
>FUSION-ENST00000643866.1:225845-ENST00000617523.1:113616|6020
MAGDNLGIR
>FUSION-ENST00000643866.1:225845-ENST00000617523.1:113616|872
FDMLYGRGCAELASGTMTR
>FUSION-ENST00000643866.1:225845-ENST00000617523.1:113616|61
MKELLSDVGFLYPFL
>FUSION-ENST00000643866.1:225845-ENST00000617523.1:113616|3845
MGRYILKTLFLNCLVYFS
>ENST00000232125.9|SNV-20132-G-C|5
VPLHKPTDWQKNILIWSGR
>FUSION-ENST00000643866.1:225845-ENST00000617523.1:113616|515
MLSLPPPPTPPQSPECDIPLPVSM
>FUSION-ENST00000643866.1:225845-ENST00000617523.1:113616|3424
GLAFQKDTG
>FUSION-ENST00000643866.1:225845-ENST00000617523.1:113616|1676
MCEFLEVWIHCQELVIS
>FUSION-ENST00000643866.1:225845-ENST00000617523.1:113616|5094
WSLNEFAKNCVQNALGYQSGK
>FUSION-ENST00000643866.1:225845-ENST00000617523.1:113616|1387
FCSLCPCVLMR
>FUSION-ENST00000643866.1:225845-ENST00000617523.1:113616|2932
MTEMELTACRWHLK
>FUSION-ENST00000643866.1:225845-ENST00000617523.1:113616|2782
CRYSGEGRR
>FUSION-ENST00000643866.1:225845-ENST00000617523.1:113616|5205
WGRENAHHHPK
>FUSION-ENST00000643866.1:225845-ENST00000617523.1:113616|964
NVWVQGVGVRALGIER
>ENST00000434980.5|SNV-87213-G-A|3
GLQAAGETVAGELWPHTARAQGGGR
>FUSION-ENST00000643866.1:225845-ENST00000617523.1:113616|4591
TLGGRGRWITEVR
>FUSION-ENST00000643866.1:225845-ENST00000617523.1:113616|5233
ILKMNPLGPR
>FUSION-ENST00000643866.1:225845-ENST00000617523.1:113616|3781
FLSGFSK
>FUSION-ENST00000643866.1:225845-ENST00000617523.1:113616|203
IVFKYSR
>FUSION-ENST00000643866.1:225845-ENST00000617523.1:113616|2799
LECMMSWIQRVTADCHQEV
>FUSION-ENST00000643866.1:225845-ENST00000617523.1:113616|3796
QKGKCVR
>FUSION-ENST00000643866.1:225845-ENST00000617523.1:113616|2115
QLGNYRDSDNDYSSNESPPPAK
>FUSION-ENST00000643866.1:225845-ENST00000617523.1:113616|3194
MLISYFSRDHPIMLLSSLK
>ENST00000452400.7|SNV-187119-G-A|4
AETRKHK
>FUSION-ENST00000643866.1:225845-ENST00000617523.1:113616|2735
NPTPGSGPPAK
>FUSION-ENST00000561326.5:32646-ENST00000370501.4:45849|426
IELLHLLHAKEPSCHLEELEAEVR
>FUSION-ENST00000643866.1:225845-ENST00000617523.1:113616|4555
MTASASSRLQPGYTEPP
>FUSION-ENST00000643866.1:225845-ENST00000617523.1:113616|3182
LLSSLKNRK
>FUSION-ENST00000643866.1:225845-ENST00000617523.1:113616|2232
MGHGGDEHSFLLSALVRVSLR
>FUSION-ENST00000494374.5:23150-ENST00000482941.1:36685|14
APSLIPV
>FUSION-ENST00000643866.1:225845-ENST00000617523.1:113616|1142
PILQIDN
>FUSION-ENST00000643866.1:225845-ENST00000617523.1:113616|2062
YFLGITWFGSGTARPR
>FUSION-ENST00000643866.1:225845-ENST00000617523.1:113616|14
CRSSEQMPPEDFCAWK
>FUSION-ENST00000561326.5:32646-ENST00000370501.4:45849|174
LKKCFLIGK
>FUSION-ENST00000643866.1:225845-ENST00000617523.1:113616|2374
VMDDAFRSCLQIAQHR
>FUSION-ENST00000496335.1:12222-ENST00000413834.5:42240|33
MFLLFLEFR
>FUSION-ENST00000643866.1:225845-ENST00000617523.1:113616|1749
EKVMLTL
>FUSION-ENST00000643866.1:225845-ENST00000617523.1:113616|900
LVSNSVSWNLLMSPCEVPQPR
>FUSION-ENST00000561326.5:32646-ENST00000370501.4:45849|102
GLRYMQK
>FUSION-ENST00000643866.1:225845-ENST00000617523.1:113616|5921
MSTCTHI
>FUSION-ENST00000643866.1:225845-ENST00000617523.1:113616|1607
QTCACPFTDPK
>FUSION-ENST00000643866.1:225845-ENST00000617523.1:113616|5856
QSPVLGK
>FUSION-ENST00000561326.5:32646-ENST00000370501.4:45849|212
RIPFENDLIVEFIINS
>FUSION-ENST00000643866.1:225845-ENST00000617523.1:113616|4576
PVIPAFWEAMVGGSPEVR
>ENST00000369075.8|SNV-33389-T-C|3
DTASLPSESNEPK
>FUSION-ENST00000643866.1:225845-ENST00000617523.1:113616|3122
MWSLLHS
>FUSION-ENST00000643866.1:225845-ENST00000617523.1:113616|2985
GLSAYLFCEPR
>FUSION-ENST00000643866.1:225845-ENST00000617523.1:113616|2053
MDPAEALR
>FUSION-ENST00000643866.1:225845-ENST00000617523.1:113616|1529
MPRLACLKISTQDPDK
>ENST00000445203.6|MNV-17758-GGAACTAAATTCTGAGATGACAGAG-G|4
SKAQILALLKSESSSSCEHFPQK
>FUSION-ENST00000643866.1:225845-ENST00000617523.1:113616|1135
NVFPTAGHLCAGSPGHSS
>FUSION-ENST00000643866.1:225845-ENST00000617523.1:113616|4583
MVALSLCHEHSPHMPLQTVDSTVK
>ENST00000554811.5|SNV-8486-C-T|8
TPSRTSACSSSWPSSR
>FUSION-ENST00000635856.1:4820-ENST00000577561.1:20039|172
LKTLISCW
>FUSION-ENST00000643866.1:225845-ENST00000617523.1:113616|963
NVWVQGVGVRALGIERAAHFK
>FUSION-ENST00000350498.8:10736-ENST00000413834.5:42240|2
EVPGDPQHSHLQCPHQR
>FUSION-ENST00000643866.1:225845-ENST00000617523.1:113616|3883
MKELRSTYSEVYPK
>FUSION-ENST00000643866.1:225845-ENST00000617523.1:113616|4873
DKTLFIK
>ENST00000490904.6|SNV-58234-A-C|3
ARIALVTNDRPVEGDMRHQSIYVR
>FUSION-ENST00000561326.5:32646-ENST00000370501.4:45849|761
MCMCHTDIFYACPDMGK
>FUSION-ENST00000496335.1:12222-ENST00000413834.5:42240|57
PHCQENECSHSP
>FUSION-ENST00000643866.1:225845-ENST00000617523.1:113616|4425
CANQIAFFRR
>FUSION-ENST00000643866.1:225845-ENST00000617523.1:113616|4600
GFSEPRLYHCTPAWVTE
>FUSION-ENST00000643866.1:225845-ENST00000617523.1:113616|2249
VEIFRGLDKDR
>FUSION-ENST00000613852.4:12358-ENST00000494533.2:41|8
ATESHRCLRIPPPGTLR
>FUSION-ENST00000643866.1:225845-ENST00000617523.1:113616|2152
MVLVFLLHDEFK
>FUSION-ENST00000561326.5:32646-ENST00000370501.4:45849|950
APPICILPG
>ENST00000475135.1|SNV-8627-C-A|2
ESECTLLASCLK
>FUSION-ENST00000643866.1:225845-ENST00000617523.1:113616|3997
LLCTHHHHPSLESFHFAKQKLCPH
>FUSION-ENST00000643866.1:225845-ENST00000617523.1:113616|514
LSLPPPPTPPQSPECDIPLPVSM
>FUSION-ENST00000221200.9:278-ENST00000658612.1:12603|30
DHDRLSGPRK
>FUSION-ENST00000561326.5:32646-ENST00000370501.4:45849|779
LLLVSSGDLFI
>FUSION-ENST00000561326.5:32646-ENST00000370501.4:45849|689
FYLSGILLSKPYLLKCASKMHFS
>FUSION-ENST00000643866.1:225845-ENST00000617523.1:113616|4184
SPPWPLK
>FUSION-ENST00000643866.1:225845-ENST00000617523.1:113616|4457
GEPANSFFSSGGNTLYGWSPR
>FUSION-ENST00000643866.1:225845-ENST00000617523.1:113616|443
NLCHTSS
>FUSION-ENST00000561326.5:32646-ENST00000370501.4:45849|81
MVMCQSKDLTNSKIR
>FUSION-ENST00000643866.1:225845-ENST00000617523.1:113616|559
MVKGILVFQVNSTRNQNHIPIP
>FUSION-ENST00000527752.1:5970-ENST00000361739.1:267|130
LEHAASKPGPGAAR
>FUSION-ENST00000643866.1:225845-ENST00000617523.1:113616|4702
MRVVEFYEK
>ENST00000336596.7|SNV-323632-C-G|2
DVAARNILINSNLVCK
>FUSION-ENST00000643866.1:225845-ENST00000617523.1:113616|4393
REPWLVVN
>ENST00000435504.9|INDEL-134155-A-AA|12
STEGSSCRCRR
>FUSION-ENST00000561326.5:32646-ENST00000370501.4:45849|885
PVKESCKVIGTTAVNAL
>FUSION-ENST00000643866.1:225845-ENST00000617523.1:113616|5894
PQCICQNYLK
>FUSION-ENST00000643866.1:225845-ENST00000617523.1:113616|1559
MYPTLRRLPWTKPSL
>FUSION-ENST00000561326.5:32646-ENST00000370501.4:45849|115
HKVLLRPFYK
>ENST00000343674.10|SNV-38614-A-G|2
QIEEPCSLGVHAAVVIPPTWILR
>ENST00000559381.5|SNV-19218-C-G|5
PRRAACDAPIPLGHLAR
>ENST00000445203.6|MNV-17758-GGAACTAAATTCTGAGATGACAGAG-G|2
SESSSSCEHFPQK
>FUSION-ENST00000643866.1:225845-ENST00000617523.1:113616|5147
YQIMWPRYVGR
>ENST00000342315.8|SNV-17070-G-C|4
DLILLIKHSHQQCQKK
>FUSION-ENST00000643866.1:225845-ENST00000617523.1:113616|1480
LDRVSWMGGR
>FUSION-ENST00000643866.1:225845-ENST00000617523.1:113616|1620
MKDLCFELLTKC
>FUSION-ENST00000561326.5:32646-ENST00000370501.4:45849|919
IFSGTIEFFGFPSGR
>FUSION-ENST00000643866.1:225845-ENST00000617523.1:113616|6010
LSCLLRH
>FUSION-ENST00000643866.1:225845-ENST00000617523.1:113616|5011
MFFSLSAFF
>ENST00000644876.1|SNV-11919-G-C|5
GKIGLDFCKYLVLDEAHR
>ENST00000256509.7|SNV-194209-C-A|2
KSLLDGR
>FUSION-ENST00000643866.1:225845-ENST00000617523.1:113616|5227
MHIITQK
>FUSION-ENST00000643866.1:225845-ENST00000617523.1:113616|5157
HHAWLIFAFLVETGFYHVGQTGLK
>FUSION-ENST00000643866.1:225845-ENST00000617523.1:113616|1581
MEAMNPFPTPVCKHVPAHLQTQRR
>FUSION-ENST00000643866.1:225845-ENST00000617523.1:113616|2891
MMGHLAHQLRFLC
>FUSION-ENST00000643866.1:225845-ENST00000617523.1:113616|594
MSHPMPSWNFLT
>FUSION-ENST00000527752.1:5970-ENST00000361739.1:267|156
MRVSHEGAGGAGMR
>FUSION-ENST00000643866.1:225845-ENST00000617523.1:113616|2074
MNLKGLPYPDR
>FUSION-ENST00000643866.1:225845-ENST00000617523.1:113616|4163
MPFPLTFSKTFSL
>FUSION-ENST00000643866.1:225845-ENST00000617523.1:113616|833
EARKCVV
>FUSION-ENST00000643866.1:225845-ENST00000617523.1:113616|4453
KSYHPSILIDVK
>FUSION-ENST00000643866.1:225845-ENST00000617523.1:113616|4788
MIDAGGR
>FUSION-ENST00000643866.1:225845-ENST00000617523.1:113616|5573
MIQSPPTR
>FUSION-ENST00000643866.1:225845-ENST00000617523.1:113616|5569
MIQSPPTRSSLQHCGLHFNMRFGWR
>FUSION-ENST00000643866.1:225845-ENST00000617523.1:113616|2692
WTGCLFGGLIMMGNAKCGWFCWGK
>FUSION-ENST00000561326.5:32646-ENST00000370501.4:45849|1242
FRMCSMYVFCLK
>ENST00000413465.6|INDEL-12630-G-GCGTGTGG|2
VEGNLRVACGVFG
>FUSION-ENST00000527752.1:5970-ENST00000361739.1:267|126
ARGLGAR
>FUSION-ENST00000496335.1:12222-ENST00000413834.5:42240|40
MAWGLLFILAQK
>FUSION-ENST00000643866.1:225845-ENST00000617523.1:113616|4061
TLRVSLMLMFFPVDEK
>FUSION-ENST00000643866.1:225845-ENST00000617523.1:113616|2419
LKVHFNTIISTRF
>ENST00000624351.1|SNV-1425-C-A|2
LPPLPLLPLLPPLLISAYK
>FUSION-ENST00000643866.1:225845-ENST00000617523.1:113616|3008
MATDHPPAK
>FUSION-ENST00000643866.1:225845-ENST00000617523.1:113616|1294
AHACNPRYLGGWGR
>FUSION-ENST00000643866.1:225845-ENST00000617523.1:113616|1079
MPSSKFKPHNLHTLSGPRK
>FUSION-ENST00000643866.1:225845-ENST00000617523.1:113616|1033
WIFSRQLSEIFPESFTK
>ENST00000584176.1|SNV-10870-G-A|4
MESPDPGTGGCVPNTVPCR
>FUSION-ENST00000643866.1:225845-ENST00000617523.1:113616|892
EYSLFVRLR
>FUSION-ENST00000561326.5:32646-ENST00000370501.4:45849|1465
RTRPGFPFPSPQARAPR
>FUSION-ENST00000300069.5:25247-ENST00000435412.1:5217|2
ARSTLPTGSCSNPE
>FUSION-ENST00000643866.1:225845-ENST00000617523.1:113616|3734
MNWELGASLEAQTFGVPRQTWM
>FUSION-ENST00000643866.1:225845-ENST00000617523.1:113616|3166
LLSLPCVIIGNVYGMFSVCQVLF
>FUSION-ENST00000643866.1:225845-ENST00000617523.1:113616|951
LLKVLAPEHSEIR
>FUSION-ENST00000643866.1:225845-ENST00000617523.1:113616|80
FIHLNPRR
>FUSION-ENST00000643866.1:225845-ENST00000617523.1:113616|5269
AIKEQTFY
>FUSION-ENST00000643866.1:225845-ENST00000617523.1:113616|4842
YISNSISLFPFLEILSVHR
>ENST00000300027.12|SNV-50027-A-G|4
TSDSLLSMKFVSGLLTALFR
>ENST00000487137.6|SNV-1965-A-G|1
SWVWNQFFVVEEYAGPEPVLIGK
>FUSION-ENST00000643866.1:225845-ENST00000617523.1:113616|5740
NLGGRGCNELR
>FUSION-ENST00000613852.4:12358-ENST00000494533.2:41|13
HIVAVLPEIDPVSKSHR
>ENST00000317620.14|SNV-4569-G-A|6
KAVAQQPER
>FUSION-ENST00000643866.1:225845-ENST00000617523.1:113616|3254
YVGLIYHQLK
>FUSION-ENST00000561326.5:32646-ENST00000370501.4:45849|948
YIICNPVFR
>FUSION-ENST00000643866.1:225845-ENST00000617523.1:113616|5560
SSLQHCGLHFNMR
>FUSION-ENST00000643866.1:225845-ENST00000617523.1:113616|2915
SSTCQTVNPEQVMSIYFAFKK
>ENST00000529090.5|SNV-26714-A-T|5
MQNYYYGIVFLLDMR
>FUSION-ENST00000527752.1:5970-ENST00000361739.1:267|116
APPKAVPVCASPSLGSR
>ENST00000610318.4|INDEL-379951-T-TG|12
HETVVSLSSR
>FUSION-ENST00000643866.1:225845-ENST00000617523.1:113616|5864
VQSWLTAIFTSRVQAILLPQPPE
>FUSION-ENST00000496335.1:12222-ENST00000413834.5:42240|36
LFGGWGGGLGEG
>ENST00000395958.6|MNV-29242-TCT-T|2
LGLALNFSVFYYEILNSPEKACSCK
>FUSION-ENST00000643866.1:225845-ENST00000617523.1:113616|1055
VLTVNLLYLDR
>FUSION-ENST00000643866.1:225845-ENST00000617523.1:113616|4818
IRGKVPGESPTSLCTGR
>ENST00000554811.5|SNV-8486-C-T|4
GCALTFQESCFRSSDLAAR
>FUSION-ENST00000643866.1:225845-ENST00000617523.1:113616|188
GTFMSHLLR
>ENST00000260753.8|SNV-36836-A-G|6
ESIILKLERNLEEFQEHLQDSVK
>FUSION-ENST00000643866.1:225845-ENST00000617523.1:113616|3115
GPGPKGTDL
>ENST00000409469.5|SNV-90719-G-T|2
LQRMFQDIGVSKDLN
>ENST00000304457.11|SNV-8336-T-A|1
NQQPVLPAGMQVPKTVVSSWNRK
>FUSION-ENST00000643866.1:225845-ENST00000617523.1:113616|4779
MFWLITSIAQRLIYF
>FUSION-ENST00000643866.1:225845-ENST00000617523.1:113616|2064
MMYFLGITWFGSGTARPR
>FUSION-ENST00000643866.1:225845-ENST00000617523.1:113616|1931
QSFNRGFVFP
>FUSION-ENST00000643866.1:225845-ENST00000617523.1:113616|1804
MLQPASDWFA
>FUSION-ENST00000643866.1:225845-ENST00000617523.1:113616|704
GVPNALAGPSR
>ENST00000531272.6|SNV-5181-G-A|1
PQVFTPTWATTSPLVTPSLFPTCPR
>FUSION-ENST00000643866.1:225845-ENST00000617523.1:113616|3322
LDLRSWSILVEGNMSK
>FUSION-ENST00000643866.1:225845-ENST00000617523.1:113616|4167
RQLSTLQLLIR
>FUSION-ENST00000643866.1:225845-ENST00000617523.1:113616|3474
QGVNSLLK
>FUSION-ENST00000643866.1:225845-ENST00000617523.1:113616|4712
DFSGFFLRWSLTLLPR
>FUSION-ENST00000643866.1:225845-ENST00000617523.1:113616|3967
MTITENL
>FUSION-ENST00000561326.5:32646-ENST00000370501.4:45849|48
RSGDQDHPG
>ENST00000632169.1|SNV-215-G-T|5
ASSDEDGTNGGASEAGEDRDAPGER
>FUSION-ENST00000643866.1:225845-ENST00000617523.1:113616|2607
CVSLGKPVR
>FUSION-ENST00000643866.1:225845-ENST00000617523.1:113616|2319
ASLRISSPDKLLFLR
>FUSION-ENST00000643866.1:225845-ENST00000617523.1:113616|2774
GYLCHQKNAR
>FUSION-ENST00000635856.1:4820-ENST00000577561.1:20039|102
LFEKKIVTFK
>FUSION-ENST00000643866.1:225845-ENST00000617523.1:113616|4513
MFPSHASLLLLRKQFLCEK
>FUSION-ENST00000643866.1:225845-ENST00000617523.1:113616|4606
MAHSCNPSYSGG
>FUSION-ENST00000643866.1:225845-ENST00000617523.1:113616|1964
VVSYMLFSLLCSQPGCYWQTC
>FUSION-ENST00000643866.1:225845-ENST00000617523.1:113616|1023
QPEEGEIEIPGSVS
>ENST00000280258.6|SNV-17193-G-T|4
VGFLKPKFKDGVR
>FUSION-ENST00000643866.1:225845-ENST00000617523.1:113616|492
EFLTFFFFFSGDR
>FUSION-ENST00000643866.1:225845-ENST00000617523.1:113616|4107
IKLCIESFKALSDL
>FUSION-ENST00000643866.1:225845-ENST00000617523.1:113616|3429
MSELNFK
>FUSION-ENST00000643866.1:225845-ENST00000617523.1:113616|3601
ALPSKQSC
>FUSION-ENST00000460947.1:6619-ENST00000586464.5:17437|6
RGTIAHQQR
>FUSION-ENST00000643866.1:225845-ENST00000617523.1:113616|3860
MKPKGFR
>FUSION-ENST00000221200.9:278-ENST00000658612.1:12603|4
ILLAITLERWCDRNNK
>FUSION-ENST00000635856.1:4820-ENST00000577561.1:20039|147
MYFDRVVWNALSSEA
>FUSION-ENST00000643866.1:225845-ENST00000617523.1:113616|4916
VAHACNPRAFWEVEVGRSPK
>FUSION-ENST00000643866.1:225845-ENST00000617523.1:113616|705
HFYRGVPNALAGPSRASTG
>FUSION-ENST00000643866.1:225845-ENST00000617523.1:113616|4482
TSKFFLFLWRK
>FUSION-ENST00000643866.1:225845-ENST00000617523.1:113616|4117
QSGLTSLLR
>FUSION-ENST00000561326.5:32646-ENST00000370501.4:45849|535
FHLEGKLGPSGIYFYLYVLECL
>FUSION-ENST00000643866.1:225845-ENST00000617523.1:113616|5383
WYTHTVDHYSALKKGHLLHATM
>ENST00000380026.8|SNV-89413-G-C|4
TLKTEAHK
>FUSION-ENST00000643866.1:225845-ENST00000617523.1:113616|4157
MGFVSLPSFLSLSHL
>FUSION-ENST00000643866.1:225845-ENST00000617523.1:113616|2461
FYFFSFKYRLFNSCLLMND
>FUSION-ENST00000643866.1:225845-ENST00000617523.1:113616|1098
AMIRAGR
>FUSION-ENST00000561326.5:32646-ENST00000370501.4:45849|581
ILPYPPVLRGITVLLLILSR
>FUSION-ENST00000643866.1:225845-ENST00000617523.1:113616|4736
MNSVFERGSRIASER
>FUSION-ENST00000643866.1:225845-ENST00000617523.1:113616|3273
GFFLRCGHHPF
>FUSION-ENST00000561326.5:32646-ENST00000370501.4:45849|457
HTNRILKISGYVEITYSVWMCFCFK
>FUSION-ENST00000643866.1:225845-ENST00000617523.1:113616|4045
ISLLFKAE
>FUSION-ENST00000643866.1:225845-ENST00000617523.1:113616|1633
CLPIYRPK
>FUSION-ENST00000643866.1:225845-ENST00000617523.1:113616|5653
VVQTCDPSYSGGWGTRTLESGRR
>FUSION-ENST00000643866.1:225845-ENST00000617523.1:113616|4950
HCLFYGTVDYR
>FUSION-ENST00000469971.5:27523-ENST00000409599.5:51104|6
MTLQLRSHLK
>FUSION-ENST00000643866.1:225845-ENST00000617523.1:113616|620
WLLLKGGFLFCFVLFLNV
>FUSION-ENST00000643866.1:225845-ENST00000617523.1:113616|3911
TSGDSCK
>ENST00000554811.5|SNV-8486-C-T|13
EAWRLEPSTSARK
>FUSION-ENST00000643866.1:225845-ENST00000617523.1:113616|689
LCASVSSSVK
>FUSION-ENST00000561326.5:32646-ENST00000370501.4:45849|392
RPWKPLILFPWEMCLSCR
>ENST00000505206.5|INDEL-60784-G-GA|2
QAWGSWEKKNFEEFK
>FUSION-ENST00000643866.1:225845-ENST00000617523.1:113616|5400
MFIVALLTIAK
>FUSION-ENST00000506930.2:106185-ENST00000470790.1:64155|47
MLAAMNGHVPAVK
>FUSION-ENST00000643866.1:225845-ENST00000617523.1:113616|4220
RLLPRPCSA
>FUSION-ENST00000527752.1:5970-ENST00000361739.1:267|66
ASGEGWNGAVCRRVR
>FUSION-ENST00000643866.1:225845-ENST00000617523.1:113616|1753
ERNGLDR
>FUSION-ENST00000643866.1:225845-ENST00000617523.1:113616|2002
MKGLKTK
>ENST00000436985.6|SNV-71564-G-C|2
LEKHNAKLK
>FUSION-ENST00000643866.1:225845-ENST00000617523.1:113616|651
YLETWKGRK
>FUSION-ENST00000643866.1:225845-ENST00000617523.1:113616|1889
TYLQGCCED
>FUSION-ENST00000643866.1:225845-ENST00000617523.1:113616|1715
GNWSLRVISR
>FUSION-ENST00000643866.1:225845-ENST00000617523.1:113616|4863
GFPPVLWIEINGLEWR
>FUSION-ENST00000643866.1:225845-ENST00000617523.1:113616|5103
RTDSKAQAVMFPSCVFSLLFSPV
>FUSION-ENST00000643866.1:225845-ENST00000617523.1:113616|4625
IQKLAGHGGR
>FUSION-ENST00000643866.1:225845-ENST00000617523.1:113616|3334
MGFRNCLDNR
>ENST00000490639.5|SNV-14275-A-C|2
TEYNGTFLVWVMKLMCTQLSFTGK
>FUSION-ENST00000504154.6:16977-ENST00000661892.1:78130|6
NHLQLFPELLFLGTAKLYRLSR
>FUSION-ENST00000643866.1:225845-ENST00000617523.1:113616|3688
TRSTSSK
>FUSION-ENST00000643866.1:225845-ENST00000617523.1:113616|4749
MWFSLCTFSAVAFFLK
>FUSION-ENST00000643866.1:225845-ENST00000617523.1:113616|3275
MAVESRGFFLRCGHHPF
>FUSION-ENST00000635856.1:4820-ENST00000577561.1:20039|75
SASLGKSGNTLFLEIVQ
>FUSION-ENST00000643866.1:225845-ENST00000617523.1:113616|2725
SPEVRSSRPAWPTWQNPIY
>ENST00000337344.9|SNV-24358-G-A|3
KAMFDSNFKQAEEYLSFAFEHCHR
>FUSION-ENST00000561326.5:32646-ENST00000370501.4:45849|446
PLCAFGSHLVFR
>FUSION-ENST00000643866.1:225845-ENST00000617523.1:113616|3623
IFFFFFFFFFCQLEQQYLEGKR
>ENST00000618427.4|SNV-115520-A-T|3
LSLLEVLISK
>FUSION-ENST00000561326.5:32646-ENST00000370501.4:45849|686
EIVLLKI
>ENST00000369075.8|SNV-33389-T-C|4
TKDTASLPSESNEPKR
>ENST00000519974.5|SNV-1257-C-A|4
KIMSSPLSKEMR
>FUSION-ENST00000643866.1:225845-ENST00000617523.1:113616|1880
VVLTCSFSYSGG
>FUSION-ENST00000643866.1:225845-ENST00000617523.1:113616|3682
STSSKTAPVRRPDFHLEAGTVGFPR
>ENST00000397501.5|SNV-123070-G-A|1
SHLSESYSIESDIYAEIPDETLR
>ENST00000367339.7|SNV-3142-C-A|2
LEMLREVGQR
>FUSION-ENST00000643866.1:225845-ENST00000617523.1:113616|5812
CVWLLVLNFSA
>FUSION-ENST00000643866.1:225845-ENST00000617523.1:113616|3570
YSVVVRAVIVSPLNLRK
>ENST00000447648.7|SNV-30537-C-T|1
QVSVGQTSVYALDENGNLWYR
>FUSION-ENST00000635856.1:4820-ENST00000577561.1:20039|94
MYIIMTSLPFKMCSCRMLVVF
>FUSION-ENST00000643866.1:225845-ENST00000617523.1:113616|194
IIFLLISKAR
>FUSION-ENST00000561326.5:32646-ENST00000370501.4:45849|429
MALAQERIELLHLLHAK
>FUSION-ENST00000643866.1:225845-ENST00000617523.1:113616|130
LGESMMSNQ
>FUSION-ENST00000643866.1:225845-ENST00000617523.1:113616|2923
WHLKHCLPNYS
>FUSION-ENST00000643866.1:225845-ENST00000617523.1:113616|3297
GPAWQHECCDQQER
>FUSION-ENST00000643866.1:225845-ENST00000617523.1:113616|5223
HIITQKSPSMLIPLAKCVILIK
>FUSION-ENST00000643866.1:225845-ENST00000617523.1:113616|535
MTRSVHFQR
>FUSION-ENST00000643866.1:225845-ENST00000617523.1:113616|5944
RTEFFYLYK
>FUSION-ENST00000561326.5:32646-ENST00000370501.4:45849|166
TPSHLSYFSNFCDCY
>FUSION-ENST00000561326.5:32646-ENST00000370501.4:45849|751
[truncated: 307,650 more chars]
