# Supplementary material for: Identification of non-canonical peptides with moPepGen
Source: Nat Biotechnol. 2025 Jun 16;44(4):568–73. doi: 10.1038/s41587-025-02701-0 (PMC12680078; doi:10.1038/s41587-025-02701-0)
Supplement: Supplementary file 4 — Supplementary Data: Cancer cell line variant peptide database. Custom peptide database FASTA file for each of the 376 cell lines from the Cancer Cell Line Encyclopedia with proteomics characterization or used in the reference channel. Variant peptide FASTA files were produced by moPepGen as the result of cell-line-specific publicly available mutations and fusions. [file 41587_2025_2701_MOESM4_ESM.zip › ACH-000574.fasta]

>FUSION-ENST00000532346.1:23009-ENST00000671441.1:591533|661
EMRGWESRGR
>FUSION-ENST00000481964.5:22101-ENST00000266037.10:389521|404
MSKLQNKSFLATIICETL
>FUSION-ENST00000594469.5:33802-ENST00000617859.4:12636|759
TCSTMSSK
>ENST00000502284.1|SNV-844-G-A|4
MASTSSRR
>FUSION-ENST00000594469.5:33802-ENST00000617859.4:12636|1276
PSMNQKAGLHQTLNLP
>FUSION-ENST00000594469.5:33802-ENST00000617859.4:12636|1802
LKFERSIK
>FUSION-ENST00000594469.5:33802-ENST00000617859.4:12636|1489
MISKINQLLTKHSK
>FUSION-ENST00000594469.5:33802-ENST00000617859.4:12636|387
LILYPTTSLNLFKSANGFWWSL
>FUSION-ENST00000532346.1:23009-ENST00000671441.1:591533|535
NVFSYGSGGHMSKIKMLTGPR
>ENST00000360089.8|SNV-100395-A-T|1
VESVNREPLTMHSDR
>FUSION-ENST00000532346.1:3332-ENST00000671441.1:591533|140
EGRRGSLLCTQLQPQGLVPSA
>FUSION-ENST00000532346.1:3332-ENST00000671441.1:591533|33
RHGRPAAR
>FUSION-ENST00000481964.5:22101-ENST00000266037.10:389521|500
LLLTLFR
>ENST00000545828.1|SNV-43775-A-C|7
RMCLPPDILEIQYSPRNGR
>FUSION-ENST00000532346.1:23009-ENST00000671441.1:591533|504
FLMPTCPKVSTYCSISSKSK
>FUSION-ENST00000594469.5:33802-ENST00000617859.4:12636|1779
NSSFFMAA
>FUSION-ENST00000481964.5:22101-ENST00000266037.10:389521|468
SSIGILIREKNVIK
>FUSION-ENST00000594469.5:33802-ENST00000617859.4:12636|1538
MTFANLKFQFLFSSDLGVAPHDLK
>FUSION-ENST00000594469.5:33802-ENST00000617859.4:12636|1347
SFNNGLYQAEKRPSELENR
>FUSION-ENST00000532346.1:34343-ENST00000670943.1:472371|392
DRGRPEGQRER
>FUSION-ENST00000594469.5:33802-ENST00000617859.4:12636|761
CQTVKKYFQHI
>FUSION-ENST00000532346.1:23009-ENST00000671441.1:591533|871
GGLRGSGRQEWLWIGLYWPWVWPLR
>FUSION-ENST00000594469.5:33802-ENST00000617859.4:12636|768
WNQGQPSPAKPSIDPIR
>FUSION-ENST00000532346.1:23009-ENST00000671441.1:591533|72
MIHLQAK
>FUSION-ENST00000594469.5:33802-ENST00000617859.4:12636|464
HITISRVPTIK
>FUSION-ENST00000532346.1:34343-ENST00000670943.1:472371|383
HQQRAGAR
>FUSION-ENST00000481964.5:22101-ENST00000266037.10:389521|669
MLSKNNS
>FUSION-ENST00000594469.5:33802-ENST00000617859.4:12636|1564
MSSPSLEVIKKR
>FUSION-ENST00000481964.5:22101-ENST00000266037.10:389521|825
ESPMSTSFYTDTATI
>FUSION-ENST00000532346.1:3332-ENST00000671441.1:591533|59
NRPAGRGPDAAPSARPR
>FUSION-ENST00000636857.1:5824-ENST00000593065.5:68497|41
MVGIFESKRTER
>FUSION-ENST00000532346.1:23009-ENST00000671441.1:591533|734
LDVMLGVTLIGSGRGLVGYRDDCK
>FUSION-ENST00000532346.1:34343-ENST00000670943.1:472371|400
MGRPWACGRVSVAWCGGK
>FUSION-ENST00000532346.1:34343-ENST00000670943.1:472371|360
GQGLGSHHDFPSTRR
>FUSION-ENST00000354958.6:23009-ENST00000671441.1:591533|4
MDPSRAIQNEISSLKGVQAIFQS
>FUSION-ENST00000482967.5:22101-ENST00000266037.10:389521|1299
MVCTLVILMESGKLFSIK
>FUSION-ENST00000481964.5:22101-ENST00000266037.10:389521|1086
LYQVRICSFPRSECILCNNAR
>FUSION-ENST00000481964.5:22101-ENST00000266037.10:389521|423
GILLILQFVCKLCQSYKTSLF
>FUSION-ENST00000532346.1:34343-ENST00000670943.1:472371|724
PQGGVCGAGRVGQEHSAPGSSLR
>FUSION-ENST00000594469.5:33802-ENST00000617859.4:12636|1028
GKHHVVQWV
>FUSION-ENST00000481964.5:22101-ENST00000266037.10:389521|747
GVLVKFEG
>FUSION-ENST00000594469.5:33802-ENST00000617859.4:12636|1549
YMCVFLQTHTHFIYILSYH
>ENST00000444836.5|MNV-12498-CT-C|3
VAFLAGR
>FUSION-ENST00000532346.1:23009-ENST00000671441.1:591533|345
GRMVPGRFHR
>FUSION-ENST00000594469.5:33802-ENST00000617859.4:12636|1610
NGCRWVPMQLYL
>FUSION-ENST00000481964.5:22101-ENST00000266037.10:389521|628
RLQSGDGV
>ENST00000355327.7|SNV-649979-G-A|1
QVYANHSLTVQPYR
>FUSION-ENST00000594469.5:33802-ENST00000617859.4:12636|98
TVAPATRETEVGRSLGPR
>FUSION-ENST00000532346.1:34343-ENST00000670943.1:472371|650
MGSVNLSGHCL
>ENST00000479453.1|SNV-13431-C-T|5
TTATEPWRRATLSSAK
>FUSION-ENST00000594469.5:33802-ENST00000617859.4:12636|1329
KDLQNLK
>FUSION-ENST00000594469.5:33802-ENST00000617859.4:12636|1145
ATFKKTENK
>FUSION-ENST00000532346.1:34343-ENST00000670943.1:472371|32
WRAKPAASQRGLEAEAPPR
>FUSION-ENST00000532346.1:23009-ENST00000671441.1:591533|865
MPSNSRVRGFQFPHILTNTCYYLTL
>FUSION-ENST00000532346.1:3332-ENST00000671441.1:591533|120
RKQGGGR
>FUSION-ENST00000532346.1:34343-ENST00000670943.1:472371|35
SVGWKQRR
>FUSION-ENST00000594469.5:33802-ENST00000617859.4:12636|423
STHLQLVDFQQRCQECIMGKG
>ENST00000439754.6|SNV-19146-T-C|4
FVMVKFLNDSTVDPVDSEDR
>FUSION-ENST00000594469.5:33802-ENST00000617859.4:12636|29
CLFSCQYYAVLVTVALRHNLK
>FUSION-ENST00000532346.1:23009-ENST00000671441.1:591533|212
MGQGAKLR
>FUSION-ENST00000532346.1:23009-ENST00000671441.1:591533|870
GSGRQEWLWIGLYWPWVWPLR
>FUSION-ENST00000594469.5:33802-ENST00000617859.4:12636|957
CSLFLLILHSPR
>FUSION-ENST00000482967.5:22101-ENST00000266037.10:389521|1353
VILEFFLSQKIK
>FUSION-ENST00000532346.1:34343-ENST00000670943.1:472371|491
VGRICQGVGEGAQGRPK
>FUSION-ENST00000594469.5:33802-ENST00000617859.4:12636|1893
AHHAGVGDALRSR
>ENST00000338352.3|SNV-262-A-G|4
MEAEMAQKHRQELER
>FUSION-ENST00000594469.5:33802-ENST00000617859.4:12636|156
SLLGPFGLK
>FUSION-ENST00000532346.1:34343-ENST00000670943.1:472371|710
LGGGGAGWVAAQR
>ENST00000398559.7|SNV-4049-C-G|3
SQRPEEEVKSSLHESLQIGQSR
>ENST00000381118.7|SNV-139-G-A|4
RAESTQR
>FUSION-ENST00000481964.5:22101-ENST00000266037.10:389521|761
LGLNSQPQVIR
>FUSION-ENST00000481964.5:22101-ENST00000266037.10:389521|794
LLTSQTGWRPGR
>FUSION-ENST00000532346.1:23009-ENST00000671441.1:591533|656
LWWVQQGGR
>FUSION-ENST00000526416.5:34343-ENST00000670943.1:472371|5
SVPSDLGCR
>FUSION-ENST00000594469.5:33802-ENST00000617859.4:12636|801
MLTSTLCYQHIGKNRICT
>FUSION-ENST00000532346.1:34343-ENST00000670943.1:472371|555
CPASPTCR
>FUSION-ENST00000532346.1:34343-ENST00000670943.1:472371|7
LCLAEGGLAGAAVLAGRGLR
>FUSION-ENST00000532346.1:23009-ENST00000671441.1:591533|310
MLVRLVSNSQLQVICLPRPPK
>FUSION-ENST00000594469.5:33802-ENST00000617859.4:12636|126
MQCIIITSW
>FUSION-ENST00000594469.5:33802-ENST00000617859.4:12636|63
ISFIFMAT
>FUSION-ENST00000532346.1:34343-ENST00000670943.1:472371|274
MCVPEAQACPDLR
>FUSION-ENST00000354589.7:34343-ENST00000670943.1:472371|2
WWLPGTR
>FUSION-ENST00000594469.5:33802-ENST00000617859.4:12636|181
YVLGTFVESIFTVGV
>ENST00000381118.7|SNV-139-G-A|3
RAESTQRVLGLELNK
>FUSION-ENST00000532346.1:34343-ENST00000670943.1:472371|290
AGLVGPAAGR
>FUSION-ENST00000594469.5:33802-ENST00000617859.4:12636|1198
MSLLHFS
>FUSION-ENST00000594469.5:33802-ENST00000617859.4:12636|989
YMYFLTSPR
>ENST00000542400.5|SNV-38335-T-C|1
TPPLDDPVFIHPSSVLFK
>ENST00000367639.1|MNV-8139-AG-A|2
NNLQTVLHSGCTNLHSHQQCTK
>FUSION-ENST00000594469.5:33802-ENST00000617859.4:12636|563
MYNGKRIVSV
>FUSION-ENST00000482967.5:22101-ENST00000266037.10:389521|1314
SGNALSDGLHTCNFDGK
>FUSION-ENST00000532346.1:23009-ENST00000671441.1:591533|1006
YGPPSRCLSGR
>FUSION-ENST00000594469.5:33802-ENST00000617859.4:12636|278
VFGGVFRVVYIYSHVICK
>FUSION-ENST00000532346.1:34343-ENST00000670943.1:472371|692
MRSACRECR
>FUSION-ENST00000532346.1:23009-ENST00000671441.1:591533|808
SRSVSLCHPGWSAVA
>FUSION-ENST00000482967.5:22101-ENST00000266037.10:389521|1386
NDTCSLLAGTCQFTR
>FUSION-ENST00000532346.1:34343-ENST00000670943.1:472371|324
WRKRPPLGLR
>FUSION-ENST00000481964.5:22101-ENST00000266037.10:389521|396
MSKLEIIRL
>FUSION-ENST00000481964.5:22101-ENST00000266037.10:389521|791
LLTSQTGWRPGRGCNLGTLGGQGRR
>FUSION-ENST00000594469.5:33802-ENST00000617859.4:12636|1087
CSTSLIIKGNANQNHNSTMR
>ENST00000513104.6|SNV-139400-C-T|2
LFYYLIMRIK
>ENST00000251343.9|SNV-7814-G-T|4
GFAEHGKQHQGR
>FUSION-ENST00000594469.5:33802-ENST00000617859.4:12636|1574
HTHTLYIYFLIIR
>FUSION-ENST00000594469.5:33802-ENST00000617859.4:12636|1532
PVRLFLLYK
>FUSION-ENST00000532346.1:23009-ENST00000671441.1:591533|445
LDITIPKGR
>FUSION-ENST00000594469.5:33802-ENST00000617859.4:12636|1844
VFSYFLYKK
>ENST00000636568.1|SNV-531039-C-G|2
EKPEGFTANFFKGLEIYQTK
>FUSION-ENST00000532346.1:23009-ENST00000671441.1:591533|21
CSGLGGLWGGPGAAELGSGPSER
>ENST00000451188.7|SNV-5639-C-G|4
YGGVGGRGAAGVAPYRR
>FUSION-ENST00000594469.5:33802-ENST00000617859.4:12636|1836
MTENCLPFTVKD
>FUSION-ENST00000532346.1:23009-ENST00000671441.1:591533|4
GYKQFSSLDPLSVDQAK
>ENST00000555290.5|SNV-35889-G-T|1
PTLFLQRTTILD
>FUSION-ENST00000532346.1:23009-ENST00000671441.1:591533|903
MRRGPGTVALGRPR
>FUSION-ENST00000481964.5:22101-ENST00000266037.10:389521|488
SSRPAWATLGAAVSITK
>FUSION-ENST00000532346.1:34343-ENST00000670943.1:472371|403
CLPCQEQPRERDR
>FUSION-ENST00000594469.5:33802-ENST00000617859.4:12636|210
MPHFSSMNLFI
>FUSION-ENST00000409642.8:92847-ENST00000435030.6:46910|1
LHQEKPTPWR
>FUSION-ENST00000481964.5:22101-ENST00000266037.10:389521|543
VWPRIFLIPLVLPVR
>FUSION-ENST00000481964.5:22101-ENST00000266037.10:389521|1064
ATQLFLSFVL
>ENST00000404816.7|SNV-240002-G-A|1
LCQIPIHGASVPKLYQHSQQPGK
>FUSION-ENST00000482967.5:22101-ENST00000266037.10:389521|1204
PVIPALWEAKMGGLLEPRSSR
>FUSION-ENST00000594469.5:33802-ENST00000617859.4:12636|66
HRISFIFMAT
>FUSION-ENST00000532346.1:34343-ENST00000670943.1:472371|37
IVGGRWKR
>FUSION-ENST00000594469.5:33802-ENST00000617859.4:12636|1648
MQVMVILGSHWNYR
>FUSION-ENST00000594469.5:33802-ENST00000617859.4:12636|1541
VFSDGLLKLYPAMPVR
>FUSION-ENST00000482967.5:22101-ENST00000266037.10:389521|1431
MEIGAIIPI
>ENST00000674315.1|SNV-137831-G-T|1
NVKEYSE
>FUSION-ENST00000594469.5:33802-ENST00000617859.4:12636|638
VSCVYHTL
>FUSION-ENST00000482967.5:22101-ENST00000266037.10:389521|1351
VILEFFLSQKIKK
>FUSION-ENST00000532346.1:23009-ENST00000671441.1:591533|14
GGPVRRIDQLKPRPWPASPAPDLR
>ENST00000522684.5|SNV-337290-C-G|1
TLLATVDETIPLLPASSHR
>FUSION-ENST00000532346.1:23009-ENST00000671441.1:591533|578
VLPAGGQLLAGLLLLLPGGR
>FUSION-ENST00000532346.1:23009-ENST00000671441.1:591533|341
VPGRFHRLC
>FUSION-ENST00000532346.1:34343-ENST00000670943.1:472371|510
SHRTGRVLSSQR
>FUSION-ENST00000482967.5:22101-ENST00000266037.10:389521|1326
FLSQLPKMLGL
>FUSION-ENST00000532346.1:23009-ENST00000671441.1:591533|480
LHQCTPAWVTEQDSISKKK
>FUSION-ENST00000532346.1:3332-ENST00000671441.1:591533|161
GSIQRDAWGR
>FUSION-ENST00000594469.5:33802-ENST00000617859.4:12636|991
MIAWNRYMYFLTSPRMNTQEIHR
>FUSION-ENST00000532346.1:23009-ENST00000671441.1:591533|399
MPVIPALWEPEVGGSLEPR
>FUSION-ENST00000481964.5:22101-ENST00000266037.10:389521|381
SHLYKSK
>ENST00000471910.1|SNV-127709-G-A|1
INQLTDTIQVAQRIDRDAGELR
>FUSION-ENST00000481964.5:22101-ENST00000266037.10:389521|541
IFLIPLVLPVR
>FUSION-ENST00000532346.1:23009-ENST00000671441.1:591533|356
RGSRSPCR
>FUSION-ENST00000532346.1:23009-ENST00000671441.1:591533|107
MRFNPLK
>FUSION-ENST00000532346.1:34343-ENST00000670943.1:472371|238
PSWYRTSWGLLR
>ENST00000380219.1|SNV-911-T-C|5
TKQIQSGILRSFSLPHSR
>ENST00000479246.5|SNV-2056-G-A|4
RLCTVLPSTALDLRWR
>FUSION-ENST00000532346.1:23009-ENST00000671441.1:591533|76
MYELFRSLYKYLSLSLEVY
>FUSION-ENST00000532346.1:34343-ENST00000670943.1:472371|209
GFAEGSMWCQERR
>FUSION-ENST00000356346.7:23009-ENST00000671441.1:591533|8
RPERGHSAGLVRLDRPQR
>FUSION-ENST00000532346.1:23009-ENST00000671441.1:591533|186
LLCAQTEGLGRR
>FUSION-ENST00000532346.1:23009-ENST00000671441.1:591533|593
TWDISLWGLLSRIWVLVSCR
>FUSION-ENST00000481964.5:22101-ENST00000266037.10:389521|723
LPTCCSLWTRPMLMSCQSRQAPVPR
>FUSION-ENST00000532346.1:34343-ENST00000670943.1:472371|325
CHHCPWTDAWGCAGWGGLRWRK
>ENST00000278379.9|SNV-102595-A-T|2
MHDSLLGSEEPKHR
>FUSION-ENST00000594469.5:33802-ENST00000617859.4:12636|23
MNMEYLWIFWCPLQFL
>FUSION-ENST00000594469.5:33802-ENST00000617859.4:12636|1542
VFSDGLLK
>ENST00000513847.5|SNV-142026-G-A|8
GNRSTCAPAEMITLLINSEGK
>FUSION-ENST00000594469.5:33802-ENST00000617859.4:12636|1448
GHFMTGSQASPRK
>FUSION-ENST00000594469.5:33802-ENST00000617859.4:12636|1279
AAEYSII
>ENST00000223129.8|SNV-79474-C-T|1
IHPIGKMFILSDGEGK
>FUSION-ENST00000594469.5:33802-ENST00000617859.4:12636|1445
TGSQASPR
>ENST00000460007.1|SNV-255366-C-A|6
RRTPGNLTSTR
>FUSION-ENST00000482967.5:22101-ENST00000266037.10:389521|1268
MSVILLQTVGCLVPCTLYSVSSKCR
>FUSION-ENST00000481964.5:22101-ENST00000266037.10:389521|433
MNLGKEYMGILLILQFVCKLCQSYK
>ENST00000513847.5|SNV-142026-G-A|2
MITLLINSEGKIVHLVVFGNVMKQG
>FUSION-ENST00000532346.1:23009-ENST00000671441.1:591533|927
MVWHVNYLSIK
>FUSION-ENST00000594469.5:33802-ENST00000617859.4:12636|606
MSHCAWPK
>FUSION-ENST00000481964.5:22101-ENST00000266037.10:389521|569
MISAHCSLHLPDSSDSPALSS
>FUSION-ENST00000594469.5:33802-ENST00000617859.4:12636|57
MPYQMGSLQILSPILWVVSSLC
>FUSION-ENST00000532346.1:34343-ENST00000670943.1:472371|478
FRAQLPVWDAGR
>FUSION-ENST00000532346.1:23009-ENST00000671441.1:591533|169
SPGQWPGLCFPRSR
>FUSION-ENST00000482967.5:22101-ENST00000266037.10:389521|1199
GGLLEPRSSR
>FUSION-ENST00000594469.5:33802-ENST00000617859.4:12636|1505
NQNIKFKAIV
>ENST00000338352.3|SNV-262-A-G|2
HRQELERFQDDSSIESVVEDLAK
>FUSION-ENST00000481964.5:22101-ENST00000266037.10:389521|751
GRGRQWK
>FUSION-ENST00000532346.1:23009-ENST00000671441.1:591533|643
SWQQRGQGPGTSR
>FUSION-ENST00000532346.1:3332-ENST00000671441.1:591533|126
MALSLEKTRPGASQTGWPTLVKAGR
>FUSION-ENST00000594469.5:33802-ENST00000617859.4:12636|686
MQKLVCAVLK
>FUSION-ENST00000594469.5:33802-ENST00000617859.4:12636|1360
SEKFTKER
>FUSION-ENST00000476846.5:343036-ENST00000297145.9:107200|1
ASFIPTQVATSLRKNQIT
>ENST00000324439.9|SNV-506-G-T|1
EDGSSGQERGQRGCEHYDR
>FUSION-ENST00000594469.5:33802-ENST00000617859.4:12636|973
RNLFLQFVK
>FUSION-ENST00000482967.5:22101-ENST00000266037.10:389521|1442
FGMLYAVVPASLPTVR
>FUSION-ENST00000594469.5:33802-ENST00000617859.4:12636|124
MGTIRCIYLWGI
>FUSION-ENST00000594469.5:33802-ENST00000617859.4:12636|497
MCSLFLYSCHEDILSLVM
>FUSION-ENST00000481964.5:22101-ENST00000266037.10:389521|558
CSSHLGLPK
>FUSION-ENST00000594469.5:33802-ENST00000617859.4:12636|1605
WVPMQLYL
>ENST00000302103.6|SNV-187250-T-A|2
TSTSKGILRPFLIVCIILGCFK
>FUSION-ENST00000481964.5:22101-ENST00000266037.10:389521|908
GSSLPRR
>FUSION-ENST00000532346.1:34343-ENST00000670943.1:472371|353
MARPAFHRDHWLGR
>FUSION-ENST00000526416.5:34343-ENST00000670943.1:472371|11
AGGCGRQR
>FUSION-ENST00000594469.5:33802-ENST00000617859.4:12636|1390
SVCTTNKRLIYFYLFIYFFFNCVL
>ENST00000647002.2|SNV-20598-T-G|1
CISNRTLGLIVFLGIVLGNLWKEK
>ENST00000504669.5|SNV-144139-G-A|3
MENVTIYLSATSDSK
>ENST00000513104.6|SNV-139400-C-T|1
LFYYLIMRIKMCLIK
>ENST00000265012.4|SNV-94156-A-G|2
AIYMPQNVYCVHVDGK
>FUSION-ENST00000594469.5:33802-ENST00000617859.4:12636|44
IPFIHFCLCLWGKKFFPRPMSWR
>FUSION-ENST00000532346.1:34343-ENST00000670943.1:472371|193
RPEPWFR
>FUSION-ENST00000594469.5:33802-ENST00000617859.4:12636|1324
MRQLVEWEKIFTK
>FUSION-ENST00000594469.5:33802-ENST00000617859.4:12636|1255
MTCYSQTFSK
>FUSION-ENST00000398774.6:34343-ENST00000670943.1:472371|3
LAPPPGGCGRGDAGVK
>FUSION-ENST00000594469.5:33802-ENST00000617859.4:12636|1582
MCMYVYHCTYVNICVYFYK
>FUSION-ENST00000481964.5:22101-ENST00000266037.10:389521|474
MPLFLRNIY
>FUSION-ENST00000532346.1:3332-ENST00000671441.1:591533|129
MALSLEK
>FUSION-ENST00000532346.1:23009-ENST00000671441.1:591533|567
CGSAGAEGGSCSK
>FUSION-ENST00000482967.5:22101-ENST00000266037.10:389521|1157
FCICASS
>FUSION-ENST00000481964.5:22101-ENST00000266037.10:389521|994
MEFHSCCPGWSAMAR
>FUSION-ENST00000288398.10:20014-ENST00000636159.1:415074|5
LEKSIDDLEGVPVK
>FUSION-ENST00000594469.5:33802-ENST00000617859.4:12636|1682
KLWQLIIPSDIYIIIK
>FUSION-ENST00000594469.5:33802-ENST00000617859.4:12636|1831
FVGYCPHSVHCFSLVCNFPRKPF
>FUSION-ENST00000594469.5:33802-ENST00000617859.4:12636|1393
LGIFTPWKSVCTTNKR
>FUSION-ENST00000481964.5:22101-ENST00000266037.10:389521|698
MEDNSINGLLISYRF
>FUSION-ENST00000532346.1:23009-ENST00000671441.1:591533|943
VQLPACVWHWPESG
>ENST00000355327.7|SNV-649979-G-A|2
QVLCRQVYANHSLTVQPYR
>FUSION-ENST00000532346.1:23009-ENST00000671441.1:591533|698
GACWVCEGGRGVR
>FUSION-ENST00000594469.5:33802-ENST00000617859.4:12636|586
MHGMSYFK
>FUSION-ENST00000532346.1:34343-ENST00000670943.1:472371|92
RGAGDARSCR
>ENST00000409018.7|SNV-18234-G-A|2
AKVVTVSQEAEWDQIKPLLR
>FUSION-ENST00000594469.5:33802-ENST00000617859.4:12636|43
KFFPRPMSWR
>FUSION-ENST00000594469.5:33802-ENST00000617859.4:12636|737
ISYFMPSDR
>FUSION-ENST00000594469.5:33802-ENST00000617859.4:12636|1147
LNITNHQGKCKSKPQ
>FUSION-ENST00000594469.5:33802-ENST00000617859.4:12636|1208
MGENMKPYTRDESNIQNI
>FUSION-ENST00000625598.1:410-ENST00000187830.2:18645|2
ERAINLSILSVSGPVEVSLCCPGWS
>ENST00000439754.6|SNV-19146-T-C|3
FVMVKFLNDSTVDPVDSEDRLGLK
>FUSION-ENST00000594469.5:33802-ENST00000617859.4:12636|251
MPKIPALWEAMLGR
>FUSION-ENST00000532346.1:34343-ENST00000670943.1:472371|174
IFISPGPLPTAPLPHK
>ENST00000562297.5|SNV-33432-C-T|2
VWRTEGLLPLEETSPCQAVCLTR
>ENST00000534876.1|SNV-6879-A-T|2
MWTFGCYCQGVSCWGLLGM
>FUSION-ENST00000532346.1:3332-ENST00000671441.1:591533|127
ALSLEKTRPGASQTGWPTLVK
>FUSION-ENST00000594469.5:33802-ENST00000617859.4:12636|472
VKMLILFK
>FUSION-ENST00000594469.5:33802-ENST00000617859.4:12636|1330
QKKDLQNLK
>FUSION-ENST00000398774.6:34343-ENST00000670943.1:472371|8
GRGQCWGAAAWPGVR
>FUSION-ENST00000594469.5:33802-ENST00000617859.4:12636|27
ARDRGLVSFFCI
>FUSION-ENST00000594469.5:33802-ENST00000617859.4:12636|1219
IFIPDHNYLTSGLMPHFRK
>ENST00000260302.8|SNV-300-G-A|1
ENATSSMTERLREMQSFFGLEVTGK
>ENST00000463456.5|SNV-96750-T-C|1
WTMPELSYRDVVQLLNKPR
>ENST00000460007.1|SNV-255366-C-A|5
RTPGNLTSTR
>FUSION-ENST00000594469.5:33802-ENST00000617859.4:12636|971
GWYFVHFSVFAFLSQQYYLEISSTK
>FUSION-ENST00000532346.1:23009-ENST00000671441.1:591533|251
LVSSRHLVLRYSCTGLQGR
>FUSION-ENST00000532346.1:23009-ENST00000671441.1:591533|512
PQSLNLL
>FUSION-ENST00000594469.5:33802-ENST00000617859.4:12636|249
MPKIPALWEAMLGRLLEPR
>FUSION-ENST00000594469.5:33802-ENST00000617859.4:12636|909
TQNPFLCIPDRNK
>FUSION-ENST00000594469.5:33802-ENST00000617859.4:12636|1280
MAAEYSII
>FUSION-ENST00000482967.5:22101-ENST00000266037.10:389521|1183
MWYIFLFV
>FUSION-ENST00000532346.1:23009-ENST00000671441.1:591533|564
MNVSFDLLK
>FUSION-ENST00000532346.1:23009-ENST00000671441.1:591533|872
GGLRGSGR
>FUSION-ENST00000594469.5:33802-ENST00000617859.4:12636|1068
QKISVGK
>FUSION-ENST00000482967.5:22101-ENST00000266037.10:389521|1237
MCPSPERQEDGARK
>ENST00000513104.6|SNV-139400-C-T|4
TLPAPFNLVPSPKLFYYLIMRIK
>FUSION-ENST00000532346.1:23009-ENST00000671441.1:591533|888
VMDWPVLALGLASSTCRDAVR
>FUSION-ENST00000532346.1:3332-ENST00000671441.1:591533|106
MGYSSPRMCT
>FUSION-ENST00000532346.1:34343-ENST00000670943.1:472371|218
DSWVEPGQSPAVAQERR
>FUSION-ENST00000288398.10:19646-ENST00000636159.1:415074|88
EVFQSKDVPEK
>FUSION-ENST00000532346.1:23009-ENST00000671441.1:591533|536
NVFSYGSGGHMSKIK
>FUSION-ENST00000532346.1:34343-ENST00000670943.1:472371|573
RCSSARA
>ENST00000307534.8|SNV-61116-T-G|1
ALFLEHEGYLGAVGALLELFK
>FUSION-ENST00000398774.6:34343-ENST00000670943.1:472371|14
VGCSGPSSGGDSRGRLGGR
>FUSION-ENST00000594469.5:33802-ENST00000617859.4:12636|121
MGYPSPQEFIHCVTNNPIILF
>ENST00000507988.5|SNV-72264-C-T|1
EYFSVPEKMTLFVV
>FUSION-ENST00000354958.6:34343-ENST00000670943.1:472371|4
AIQNEISSLKGAVLGPGPSRGAR
>FUSION-ENST00000482967.5:22101-ENST00000266037.10:389521|1162
PQIFLEHLGR
>ENST00000264331.8|SNV-52303-G-C|3
LQLEDTMPSPYGR
>ENST00000251343.9|SNV-7814-G-T|3
GFAEHGKQHQGREEEK
>FUSION-ENST00000532346.1:34343-ENST00000670943.1:472371|94
SQDGASRRGAGDAR
>ENST00000457378.6|SNV-26976-C-T|5
VCFPNLIFPFCKFQCLHYLSWR
>FUSION-ENST00000594469.5:33802-ENST00000617859.4:12636|1466
SQSLHRTRDK
>FUSION-ENST00000532346.1:34343-ENST00000670943.1:472371|190
VTLGWLSRPPVGPGAVLSDLR
>FUSION-ENST00000594469.5:33802-ENST00000617859.4:12636|880
MSHHAQPIFFLNVCSSKER
>FUSION-ENST00000482967.5:22101-ENST00000266037.10:389521|1214
MILLLQNWLGRLTVWEGCGNH
>FUSION-ENST00000532346.1:23009-ENST00000671441.1:591533|60
MSPRARPEILF
>FUSION-ENST00000532346.1:23009-ENST00000671441.1:591533|326
MSHWAWPKFLFYFIVYFIIIIIII
>FUSION-ENST00000594469.5:33802-ENST00000617859.4:12636|1885
AAVAPLPARFFVSLPLR
>FUSION-ENST00000594469.5:33802-ENST00000617859.4:12636|871
MVKPRLY
>FUSION-ENST00000481964.5:22101-ENST00000266037.10:389521|551
ATVPGLIFVFLIETGFHHVR
>FUSION-ENST00000594469.5:33802-ENST00000617859.4:12636|236
ILNHLCITGINPT
>FUSION-ENST00000594469.5:33802-ENST00000617859.4:12636|371
YLLILSC
>FUSION-ENST00000481964.5:22101-ENST00000266037.10:389521|464
NIIWAGR
>FUSION-ENST00000481964.5:22101-ENST00000266037.10:389521|1084
PELTVPGLAVYGDEPVAPWQ
>FUSION-ENST00000532346.1:23009-ENST00000671441.1:591533|332
MQPPLLLPQPPE
>FUSION-ENST00000481964.5:22101-ENST00000266037.10:389521|554
LVSISRPQVFLPPRPPK
>ENST00000336686.9|SNV-99921-C-A|5
YKKDMVSNAQLDNEK
>FUSION-ENST00000594469.5:33802-ENST00000617859.4:12636|59
NSYSSLLPIFK
>FUSION-ENST00000532346.1:23009-ENST00000671441.1:591533|631
CGAGRAGAVGHEVR
>FUSION-ENST00000594469.5:33802-ENST00000617859.4:12636|350
MAIIIYIPTK
>ENST00000360089.8|SNV-100395-A-T|2
LDIKVESVNREPLTMHSDR
>ENST00000472194.6|SNV-23775-T-G|9
MMDAGVQDAVQQYR
>ENST00000545450.7|SNV-4495-G-A|1
LVNCPGPLDQDQQEAAR
>ENST00000646667.1|SNV-49227-T-A|2
NDLVGRDVVAPYQT
>FUSION-ENST00000482967.5:22101-ENST00000266037.10:389521|1319
MHQNLLN
>ENST00000445873.5|SNV-40690-C-T|7
APWNGMR
>ENST00000266037.10|SNV-675380-T-C|2
MEASYHDNIMEQQR
>ENST00000628904.2|SNV-167928-A-G|1
AEGQTLVQPSVASRAMRR
>FUSION-ENST00000481964.5:22101-ENST00000266037.10:389521|439
SLRLAWATWQNPSLLKNTK
>FUSION-ENST00000481964.5:22101-ENST00000266037.10:389521|901
AEAPPTSWTGR
>FUSION-ENST00000532346.1:23009-ENST00000671441.1:591533|382
WLTPVIPTLWGAELGR
>FUSION-ENST00000594469.5:33802-ENST00000617859.4:12636|624
MSGSECWAVKK
>FUSION-ENST00000532346.1:34343-ENST00000670943.1:472371|562
MPARRTPHVQAVQGPLGSPPK
>FUSION-ENST00000532346.1:34343-ENST00000670943.1:472371|634
RLWVGGAAHAAESEGAGPASWR
>FUSION-ENST00000594469.5:33802-ENST00000617859.4:12636|850
FALAKKD
>FUSION-ENST00000532346.1:34343-ENST00000670943.1:472371|374
MLARLVLKS
>ENST00000274695.8|SNV-246794-T-C|1
NPLIEITSINTGCLNACTYCKTK
>ENST00000280527.7|SNV-192872-G-A|3
IAEPDARFSGFYNMQK
>FUSION-ENST00000532346.1:34343-ENST00000670943.1:472371|755
GPTGLASAAPQPCR
>FUSION-ENST00000594469.5:33802-ENST00000617859.4:12636|1672
MPDPHRILLICLILIK
>FUSION-ENST00000594469.5:33802-ENST00000617859.4:12636|1592
VMNHQPQLFKQLLLQ
>FUSION-ENST00000532346.1:34343-ENST00000670943.1:472371|118
GGYGALGQPVSLPGGCGSRCHPGR
>FUSION-ENST00000481964.5:22101-ENST00000266037.10:389521|1039
LGVVGHTYNPSTLGVRGGR
>FUSION-ENST00000532346.1:34343-ENST00000670943.1:472371|579
MASLRAR
>FUSION-ENST00000482967.5:22101-ENST00000266037.10:389521|1258
MYTLEVLTAVSCP
>FUSION-ENST00000594469.5:33802-ENST00000617859.4:12636|1680
ICQILIAFYLFA
>FUSION-ENST00000532346.1:34343-ENST00000670943.1:472371|519
AWPPPLPRGLMGEAWCRTECPV
>FUSION-ENST00000532346.1:23009-ENST00000671441.1:591533|471
AVVPAAQEVEVGGLLNPGG
>FUSION-ENST00000532346.1:34343-ENST00000670943.1:472371|67
PLLPGGAR
>FUSION-ENST00000594469.5:33802-ENST00000617859.4:12636|1514
MIRVHFSADNYFLMNKM
>FUSION-ENST00000594469.5:33802-ENST00000617859.4:12636|1053
RYLLSYVHAALFTTAK
>ENST00000342992.10|SNV-291289-C-T|2
EVPKAAWYTIDSRV
>FUSION-ENST00000532346.1:23009-ENST00000671441.1:591533|840
MANDVEHFGVIVGHFLYLLR
>ENST00000545227.6|SNV-45884-G-C|1
GLPRLSGQASRTWSWR
>FUSION-ENST00000594469.5:33802-ENST00000617859.4:12636|614
MDSALSPR
>ENST00000299481.5|SNV-22590-T-G|2
RGAMKVFSSLK
>ENST00000526386.5|SNV-123850-G-A|4
PWGKPCRPRSVAGNVSSQPR
>FUSION-ENST00000532346.1:34343-ENST00000670943.1:472371|497
KGAWGGALRVGR
>FUSION-ENST00000594469.5:33802-ENST00000617859.4:12636|449
MRGNSPLIQEKAR
>ENST00000360110.9|SNV-16583-C-A|5
NVKLNVSNVLK
>FUSION-ENST00000594469.5:33802-ENST00000617859.4:12636|1500
GRSRNECK
>ENST00000591196.5|SNV-3717-G-C|2
DIQESCGDPQAVALIYLR
>FUSION-ENST00000594469.5:33802-ENST00000617859.4:12636|1677
MLPSHLTLESVLYTQGQVK
>FUSION-ENST00000594469.5:33802-ENST00000617859.4:12636|145
GLCFYFFFRLFTVCI
>FUSION-ENST00000398774.6:34343-ENST00000670943.1:472371|31
KIVPGRWAALESLVK
>ENST00000674084.1|SNV-22988-G-A|3
MPQAEGPPK
>FUSION-ENST00000532346.1:34343-ENST00000670943.1:472371|731
LQAPGWWEGGDSRR
>FUSION-ENST00000594469.5:33802-ENST00000617859.4:12636|610
HHVWLIFFFFFFCIFSR
>FUSION-ENST00000636857.1:5824-ENST00000593065.5:68497|8
KAHTWIHINRIATEQACK
>ENST00000545828.1|SNV-43775-A-C|6
MCLPPDILEIQYSPRNGR
>ENST00000354891.7|SNV-80321-C-T|1
FLQEQLHSVPLSR
>FUSION-ENST00000481964.5:22101-ENST00000266037.10:389521|708
MIRAHCSLDLLGSCFSPLSSWDYR
>FUSION-ENST00000594469.5:33802-ENST00000617859.4:12636|1438
MFISLLQRMTYLR
>FUSION-ENST00000398774.6:34343-ENST00000670943.1:472371|7
GRGQCWGAAAWPGVRLAPPPGGCGR
>FUSION-ENST00000532346.1:23009-ENST00000671441.1:591533|376
GQEYETSLTNMVKRCLY
>FUSION-ENST00000481964.5:22101-ENST00000266037.10:389521|428
MGILLILQFVCK
>ENST00000472194.6|SNV-23775-T-G|8
MDAGVQDAVQQYR
>ENST00000468968.6|SNV-2056-G-A|2
RLCTVLPSTALDL
>ENST00000345094.7|SNV-21324-C-T|3
NWNLYPACLREMSRVCTPTTG
>FUSION-ENST00000532346.1:34343-ENST00000670943.1:472371|260
MEELIQLGQGRAGR
>ENST00000353578.8|SNV-39566-A-G|4
SGDDVRSPSVVVK
>FUSION-ENST00000482967.5:22101-ENST00000266037.10:389521|1129
KLQMFLMPQDCTLKNG
>FUSION-ENST00000481964.5:22101-ENST00000266037.10:389521|410
MINKWGAVLTFDEFGQR
>FUSION-ENST00000532346.1:34343-ENST00000670943.1:472371|293
MWVGGWEGRAGLVGPAAGRGGYR
>FUSION-ENST00000532346.1:34343-ENST00000670943.1:472371|660
EHSVGQWECWVR
>FUSION-ENST00000594469.5:33802-ENST00000617859.4:12636|1205
KPYTRDESNIQNI
>FUSION-ENST00000594469.5:33802-ENST00000617859.4:12636|1268
FTITLRTYIR
>FUSION-ENST00000482967.5:22101-ENST00000266037.10:389521|1402
MVLPCCPGWSRTPELKQSACLGLPK
>ENST00000370647.8|SNV-27248-G-A|1
GPCRAPLQELSPAEEEALR
>FUSION-ENST00000532346.1:23009-ENST00000671441.1:591533|606
GVGNTRSDGGR
>ENST00000645787.1|SNV-314347-C-T|4
AAARAAVAAGR
>FUSION-ENST00000532346.1:23009-ENST00000671441.1:591533|542
HGCLQNTDTPRECALF
>FUSION-ENST00000594469.5:33802-ENST00000617859.4:12636|697
MFYLFWLTISMK
>FUSION-ENST00000532346.1:34343-ENST00000670943.1:472371|310
GRLQGGVCWAGGLLGGAGTVGK
>FUSION-ENST00000482967.5:22101-ENST00000266037.10:389521|1107
MSRCGSPCL
>ENST00000354883.10|SNV-212788-G-T|3
GYKSTVLREIPFSLVQFPLW
>FUSION-ENST00000594469.5:33802-ENST00000617859.4:12636|597
VNLQHLVK
>FUSION-ENST00000482967.5:22101-ENST00000266037.10:389521|1203
MGGLLEPR
>FUSION-ENST00000481964.5:22101-ENST00000266037.10:389521|632
VDGEGMR
>ENST00000649772.1|SNV-69831-A-T|3
AKIEKQNEEGWFALSSHVS
>FUSION-ENST00000481964.5:22101-ENST00000266037.10:389521|772
SRHCTPAWQH
>FUSION-ENST00000481964.5:22101-ENST00000266037.10:389521|419
RFSCLTLLSSWD
>FUSION-ENST00000594469.5:33802-ENST00000617859.4:12636|1156
IYKEFLQLDNK
>FUSION-ENST00000594469.5:33802-ENST00000617859.4:12636|95
SLGPRRWR
>FUSION-ENST00000532346.1:34343-ENST00000670943.1:472371|334
ERGGRCHHCPWTDAWGCAGWGGLR
>ENST00000264331.8|SNV-52303-G-C|5
KLQLEDTMPSPYGR
>FUSION-ENST00000532346.1:23009-ENST00000671441.1:591533|575
HQGGWCESGCSWAGWCVRWAGAK
>FUSION-ENST00000532346.1:23009-ENST00000671441.1:591533|196
WVGPRTFPANWSLADTWY
>FUSION-ENST00000481964.5:22101-ENST00000266037.10:389521|668
SKDRDHR
>FUSION-ENST00000594469.5:33802-ENST00000617859.4:12636|206
MGVSFSLHPCQHLLLPVFWIK
>FUSION-ENST00000594469.5:33802-ENST00000617859.4:12636|1712
GKDFMSK
>ENST00000367643.7|MNV-8139-AG-A|3
FITSKLLKMHSQGFLSC
>FUSION-ENST00000532346.1:23009-ENST00000671441.1:591533|882
CPLLLMR
>FUSION-ENST00000532346.1:34343-ENST00000670943.1:472371|84
APAVAGMSGAGGAFASPR
>FUSION-ENST00000532346.1:3332-ENST00000671441.1:591533|107
MGYSSPR
>FUSION-ENST00000594469.5:33802-ENST00000617859.4:12636|376
IVLEVQGGHR
>FUSION-ENST00000532346.1:23009-ENST00000671441.1:591533|533
SKIKMLTGPR
>FUSION-ENST00000356346.7:23009-ENST00000671441.1:591533|3
LDRPQRLPVPREGEDSLR
>FUSION-ENST00000532346.1:34343-ENST00000670943.1:472371|379
AMLCLAQNSEGTEDCVEETPAER
>FUSION-ENST00000594469.5:33802-ENST00000617859.4:12636|635
MKQLLPIKK
>FUSION-ENST00000594469.5:33802-ENST00000617859.4:12636|1556
RLSVMLK
>FUSION-ENST00000594469.5:33802-ENST00000617859.4:12636|397
CRDLSPSFKIYF
>FUSION-ENST00000594469.5:33802-ENST00000617859.4:12636|1583
LEEFIMAK
>FUSION-ENST00000532346.1:23009-ENST00000671441.1:591533|979
ACRGRLSEPGSGVCGQQTHGSR
>FUSION-ENST00000636857.1:5208-ENST00000593065.5:68497|2
MSARKDSH
>FUSION-ENST00000409642.8:92847-ENST00000435030.6:46910|20
FKGSHMSSTECYLPTRPK
>FUSION-ENST00000594469.5:33802-ENST00000617859.4:12636|1192
ENSMEVPKKTAIR
>ENST00000506275.1|SNV-144139-G-A|2
VFSSDSKEPPETLSDNVVNISIPVK
>FUSION-ENST00000532346.1:23009-ENST00000671441.1:591533|507
MFLMPTCPKVSTYCSISSK
>FUSION-ENST00000532346.1:34343-ENST00000670943.1:472371|477
FRAQLPVWDAGRSPGAGWPGVSWTC
>FUSION-ENST00000594469.5:33802-ENST00000617859.4:12636|1659
FGLWAVVYQPLLEAPPECGLMTLAV
>FUSION-ENST00000532346.1:23009-ENST00000671441.1:591533|451
LQCWARHRLDITIPK
>FUSION-ENST00000482967.5:22101-ENST00000266037.10:389521|1430
EIGAIIPI
>FUSION-ENST00000481964.5:22101-ENST00000266037.10:389521|1005
NLCWAAFKAILAACGPWAAGWKSLI
>FUSION-ENST00000594469.5:33802-ENST00000617859.4:12636|577
SYFKFHIKF
>FUSION-ENST00000532346.1:23009-ENST00000671441.1:591533|577
EGPRTASGWLV
>FUSION-ENST00000532346.1:34343-ENST00000670943.1:472371|102
MSVKAVLPLHPTLQCRP
>FUSION-ENST00000594469.5:33802-ENST00000617859.4:12636|824
NDPIHFFKK
>ENST00000637387.1|SNV-10536-G-A|1
LQKAIGAVPLIQGEVSTLPAITLK
>FUSION-ENST00000594469.5:33802-ENST00000617859.4:12636|2
LVSNSWAQAILLL
>FUSION-ENST00000594469.5:33802-ENST00000617859.4:12636|1172
DFLTTIPPR
>FUSION-ENST00000532346.1:34343-ENST00000670943.1:472371|271
QELVLTQAIESGSSEASPAR
>FUSION-ENST00000532346.1:23009-ENST00000671441.1:591533|477
MHSSLGDRAR
>FUSION-ENST00000481964.5:22101-ENST00000266037.10:389521|415
MKINSYLSQTLWEAEVGGLLEFR
>FUSION-ENST00000481964.5:22101-ENST00000266037.10:389521|728
PTGTFPGCWLLLSR
>FUSION-ENST00000481964.5:22101-ENST00000266037.10:389521|574
QWLSIGSLLNKQLL
>FUSION-ENST00000594469.5:33802-ENST00000617859.4:12636|193
AILSFRLLKYWYHR
>FUSION-ENST00000532346.1:23009-ENST00000671441.1:591533|214
GLGAGWVGGREDGAGSK
>FUSION-ENST00000532346.1:34343-ENST00000670943.1:472371|134
VCAEAAGSAGGLR
>FUSION-ENST00000532346.1:23009-ENST00000671441.1:591533|5
SAPSKGYKQFSSLDPLSVDQAK
>FUSION-ENST00000532346.1:23009-ENST00000671441.1:591533|128
MILSFCLFSSQSCSLPDRNAVAQSR
>FUSION-ENST00000481964.5:22101-ENST00000266037.10:389521|839
EEALLSSQTGQPGR
>FUSION-ENST00000594469.5:33802-ENST00000617859.4:12636|1888
LQLLPVRAAVAPLPAR
>FUSION-ENST00000594469.5:33802-ENST00000617859.4:12636|1410
ISVPLSSQS
>ENST00000509957.5|SNV-124184-C-T|5
ILSVPEAI
>FUSION-ENST00000594469.5:33802-ENST00000617859.4:12636|1719
NNAAYLQLSDL
>FUSION-ENST00000532346.1:3332-ENST00000671441.1:591533|40
VLEAPLHPAPRAR
>FUSION-ENST00000532346.1:3332-ENST00000671441.1:591533|156
MAARWECTGAVYR
>ENST00000399000.7|SNV-29349-G-C|4
MVNPGKFPSGK
>FUSION-ENST00000532346.1:34343-ENST00000670943.1:472371|291
GLGPEGSLGLQAGQSPAPPGR
>FUSION-ENST00000532346.1:34343-ENST00000670943.1:472371|543
QRSCPPLCSACAAPSPW
>FUSION-ENST00000594469.5:33802-ENST00000617859.4:12636|111
TSSSIYVV
>FUSION-ENST00000594469.5:33802-ENST00000617859.4:12636|110
MVKCRLY
>FUSION-ENST00000481964.5:22101-ENST00000266037.10:389521|886
LAGRGLTPTSLPDGAAAGRR
>FUSION-ENST00000594469.5:33802-ENST00000617859.4:12636|506
MLVALREIAK
>FUSION-ENST00000594469.5:33802-ENST00000617859.4:12636|576
MFIIFVLQMIIIR
>FUSION-ENST00000594469.5:33802-ENST00000617859.4:12636|46
IPFIHFCLCLWGKK
>FUSION-ENST00000594469.5:33802-ENST00000617859.4:12636|530
EENESLRSDLVLCLTGIWKR
>FUSION-ENST00000594469.5:33802-ENST00000617859.4:12636|432
MEQDREPRIK
>FUSION-ENST00000481964.5:22101-ENST00000266037.10:389521|721
LMSCQSR
>FUSION-ENST00000482967.5:22101-ENST00000266037.10:389521|1467
MARWLWR
>FUSION-ENST00000594469.5:33802-ENST00000617859.4:12636|1191
MEVPKKTAIR
>FUSION-ENST00000481964.5:22101-ENST00000266037.10:389521|469
SSIGILIREK
>ENST00000471910.1|SNV-127709-G-A|2
MINQLTDTIQVAQRIDRDAGELR
>FUSION-ENST00000482967.5:22101-ENST00000266037.10:389521|1177
MLPWLVSNSWA
>FUSION-ENST00000594469.5:33802-ENST00000617859.4:12636|862
RKNGLIYNLSGGLLHISFR
>FUSION-ENST00000594469.5:33802-ENST00000617859.4:12636|745
DNNTKYLILLEIK
>FUSION-ENST00000482967.5:22101-ENST00000266037.10:389521|1260
ISAPGWLLDR
>FUSION-ENST00000481964.5:22101-ENST00000266037.10:389521|629
MRLQSGDGV
>FUSION-ENST00000594469.5:33802-ENST00000617859.4:12636|1227
HFSKEDIQMAKWV
>FUSION-ENST00000594469.5:33802-ENST00000617859.4:12636|480
SSNNTPCK
>FUSION-ENST00000532346.1:34343-ENST00000670943.1:472371|124
SPSLALHAGR
>FUSION-ENST00000482967.5:22101-ENST00000266037.10:389521|1286
MSGCIQPRLLK
>FUSION-ENST00000532346.1:34343-ENST00000670943.1:472371|206
GYTVNVHSPGPEGCAQQTGVPGR
>FUSION-ENST00000594469.5:33802-ENST00000617859.4:12636|1149
LNITNHQGKCK
>ENST00000559231.1|SNV-44616-C-A|1
AYRCWAQETSSSQT
>FUSION-ENST00000594469.5:33802-ENST00000617859.4:12636|1884
AAVAPLPARFFVSLPLRR
>FUSION-ENST00000532346.1:3332-ENST00000671441.1:591533|136
VLYTDSVVSNVAMGK
>FUSION-ENST00000594469.5:33802-ENST00000617859.4:12636|451
MRGNSPLIQEK
>ENST00000381655.7|SNV-209964-A-G|3
RETAINIGYSCRLVSQNMALILLK
>FUSION-ENST00000594469.5:33802-ENST00000617859.4:12636|319
VYDRDLVSIFCVWISNFPSTAY
>FUSION-ENST00000481964.5:22101-ENST00000266037.10:389521|986
MWPVGCRLEKLDLK
>FUSION-ENST00000481964.5:22101-ENST00000266037.10:389521|843
CSLPRRDGGR
>FUSION-ENST00000594469.5:33802-ENST00000617859.4:12636|818
PNCEKIFSTYIIVSRIYFLK
>ENST00000522335.5|SNV-10184-G-A|3
VPAALWKPSR
>ENST00000475931.1|SNV-9228-A-G|7
AIAGKPGEGGDRDGGR
>FUSION-ENST00000594469.5:33802-ENST00000617859.4:12636|1720
ALRNNAAYLQLSDL
>FUSION-ENST00000482967.5:22101-ENST00000266037.10:389521|1451
MRVIGNNSRK
>FUSION-ENST00000532346.1:23009-ENST00000671441.1:591533|752
EARCHAWCHAHRVWPWACGLQG
>ENST00000484768.1|SNV-212788-G-T|3
VVLKSGFAAAVTTPLDVAK
>FUSION-ENST00000532346.1:23009-ENST00000671441.1:591533|363
AEREASSCGVGGK
>FUSION-ENST00000594469.5:33802-ENST00000617859.4:12636|1825
RHLMSPLVSLWKPVSSER
>ENST00000375078.4|SNV-2518-G-A|3
VVIEDDRIDNVLKNMTDK
>FUSION-ENST00000594469.5:33802-ENST00000617859.4:12636|567
MPRMYNGK
>FUSION-ENST00000532346.1:34343-ENST00000670943.1:472371|708
GWLGGGPAGVSPGTPAGLCRR
>FUSION-ENST00000532346.1:23009-ENST00000671441.1:591533|868
LAGTLSGLLTSPR
>FUSION-ENST00000532346.1:34343-ENST00000670943.1:472371|442
SELVGQLCWSR
>FUSION-ENST00000532346.1:23009-ENST00000671441.1:591533|218
APAGQAAR
>FUSION-ENST00000594469.5:33802-ENST00000617859.4:12636|1411
AWLLPIPIRISVPLSSQS
>FUSION-ENST00000532346.1:34343-ENST00000670943.1:472371|52
ARGRFFGSGPR
>FUSION-ENST00000375735.7:248950-ENST00000525200.5:20460|6
GDHHQRLGQPPSAAQSQHQGGSR
>FUSION-ENST00000532346.1:23009-ENST00000671441.1:591533|787
MCCFTFVPPQPSPALSCGR
>ENST00000351008.4|SNV-216936-G-A|5
LPIFTEHKTPFSLTR
>ENST00000360110.9|SNV-16583-C-A|3
LNVSNVLK
>ENST00000523329.1|SNV-5282-A-G|3
LTGPPIEAVGR
>ENST00000296238.4|SNV-1390-G-A|2
IDDVLKGMGEKPPSEV
>FUSION-ENST00000532346.1:34343-ENST00000670943.1:472371|498
KGAWGGALR
>FUSION-ENST00000481964.5:22101-ENST00000266037.10:389521|373
FTSPHPKDFPDEKHK
>FUSION-ENST00000532346.1:23009-ENST00000671441.1:591533|725
AEPCPVLWQNPAS
>FUSION-ENST00000532346.1:34343-ENST00000670943.1:472371|408
ALRRCLPCQEQPR
>FUSION-ENST00000594469.5:33802-ENST00000617859.4:12636|1316
NPGGGGCSEPR
>FUSION-ENST00000594469.5:33802-ENST00000617859.4:12636|1044
NLEDLMVSEMSQSEKDGC
>FUSION-ENST00000532346.1:3332-ENST00000671441.1:591533|117
QGGGRAGER
>FUSION-ENST00000481964.5:22101-ENST00000266037.10:389521|1017
DVILGKVNYSKCCFFR
>FUSION-ENST00000532346.1:34343-ENST00000670943.1:472371|717
LPFPPAGPWLVGGR
>ENST00000564138.6|MNV-131760-TAGG-T|2
FVEIAHKDELSFEQFHLFYK
>ENST00000419746.5|SNV-18332-G-A|7
YLRLWNQWYTRR
>ENST00000475234.1|SNV-19422-G-A|3
EHNLKVASEK
>FUSION-ENST00000594469.5:33802-ENST00000617859.4:12636|692
SGSFFFFFFFVFLVGTGFR
>FUSION-ENST00000532346.1:23009-ENST00000671441.1:591533|938
QPQIPPW
>FUSION-ENST00000594469.5:33802-ENST00000617859.4:12636|1398
MLGIFTPWK
>FUSION-ENST00000532346.1:3332-ENST00000671441.1:591533|78
GPPGDRGVGGR
>FUSION-ENST00000594469.5:33802-ENST00000617859.4:12636|1233
KTNNLIKK
>ENST00000302085.9|SNV-72830-C-G|1
MCTIGMSFVKGWGAEYHR
>FUSION-ENST00000481964.5:22101-ENST00000266037.10:389521|881
RSSLPSR
>FUSION-ENST00000290317.9:100896-ENST00000280571.9:20796|1
CLAKPPPCATQTH
>FUSION-ENST00000532346.1:34343-ENST00000670943.1:472371|430
WSPCPRGLQICGVNWVR
>FUSION-ENST00000532346.1:34343-ENST00000670943.1:472371|286
GGYRVGSAGRGVCWAGQEQ
>ENST00000297784.10|SNV-314347-C-T|5
KMAAARAAVAAGR
>FUSION-ENST00000594469.5:33802-ENST00000617859.4:12636|1446
MTGSQASPR
>FUSION-ENST00000594469.5:33802-ENST00000617859.4:12636|263
MLNRSGENQHPCLVLELREK
>FUSION-ENST00000532346.1:23009-ENST00000671441.1:591533|157
ETTGDHGGHSQAGSLTSGGKLK
>FUSION-ENST00000371380.7:1441-ENST00000605679.5:60036|1
LMCVFVS
>FUSION-ENST00000594469.5:33802-ENST00000617859.4:12636|127
SYFGTGMQCIIITSW
>FUSION-ENST00000532346.1:34343-ENST00000670943.1:472371|524
MAWPPPLPR
>FUSION-ENST00000482967.5:22101-ENST00000266037.10:389521|1266
CRGLWGGDHWPLCLGCR
>ENST00000400960.7|SNV-84152-C-A|1
FSPGQEVFYSCEPGYDLR
>FUSION-ENST00000532346.1:23009-ENST00000671441.1:591533|386
KGISGQVRWLTPVIPTLWGAELGR
>FUSION-ENST00000594469.5:33802-ENST00000617859.4:12636|1714
VSHSGFDLHFSDGQ
>ENST00000483222.5|SNV-181-G-A|3
QVPGLRLLPAEAPSARSSVLSA
>FUSION-ENST00000594469.5:33802-ENST00000617859.4:12636|1401
HIYKSATCKLGAS
>ENST00000378454.8|MNV-67098-TT-T|1
LPYSELLLTSQR
>FUSION-ENST00000594469.5:33802-ENST00000617859.4:12636|1616
LCSHSGMAK
>FUSION-ENST00000594469.5:33802-ENST00000617859.4:12636|681
LVCAVLKLR
>FUSION-ENST00000511206.5:14621-ENST00000632716.1:196390|269
RIEPSVSLWQFYLSKK
>FUSION-ENST00000594469.5:33802-ENST00000617859.4:12636|115
GSLLPRLEDNGVISAHR
>FUSION-ENST00000594469.5:33802-ENST00000617859.4:12636|182
MYVLGTFVESIFTVGV
>FUSION-ENST00000594469.5:33802-ENST00000617859.4:12636|993
MIAWNRYMYFLTSPR
>FUSION-ENST00000532346.1:23009-ENST00000671441.1:591533|135
LKAESVHEKLCVPSLNSCVPSPSH
>ENST00000368498.7|INDEL-23599-A-AT|1
EVHDQLLQLHSIQLQLHAINWSKC
>ENST00000395753.6|SNV-102595-A-T|6
PKQVEVRMHDSLLGSEEPK
>FUSION-ENST00000532346.1:34343-ENST00000670943.1:472371|462
QQQLRVSNRK
>FUSION-ENST00000594469.5:33802-ENST00000617859.4:12636|1383
VKSVLWPGTVAHTCNPSTLGSRDGR
>FUSION-ENST00000481964.5:22101-ENST00000266037.10:389521|494
ALPSFFGTFFGAVIPALWEAK
>ENST00000342785.8|SNV-50353-G-A|2
LHTTSTFKPSSAITK
>FUSION-ENST00000594469.5:33802-ENST00000617859.4:12636|1136
MRAENVLEIR
>FUSION-ENST00000594469.5:33802-ENST00000617859.4:12636|1634
FSRQTAVWTLSYSWR
>FUSION-ENST00000532346.1:3332-ENST00000671441.1:591533|134
VLYTDSVVSNVAMGKFSAARR
>FUSION-ENST00000373886.8:108030-ENST00000618183.4:3663|52
GRSGEDFFQKK
>FUSION-ENST00000532346.1:34343-ENST00000670943.1:472371|748
PKGVWSGGR
>FUSION-ENST00000594469.5:33802-ENST00000617859.4:12636|687
NKMQKLVCAVLK
>FUSION-ENST00000526416.5:34343-ENST00000670943.1:472371|20
MDRYSMEELIQLGQGR
>ENST00000575500.5|SNV-25311-G-T|1
APQPAVPVQAGGLGLRGR
>FUSION-ENST00000482967.5:22101-ENST00000266037.10:389521|1169
NVNDTEIAWSILQK
>ENST00000278379.9|SNV-102595-A-T|3
MHDSLLGSEEPK
>ENST00000378750.10|SNV-4952-T-G|4
TILLRYYLLR
>FUSION-ENST00000532346.1:23009-ENST00000671441.1:591533|982
GRVGALRACR
>FUSION-ENST00000594469.5:33802-ENST00000617859.4:12636|1857
MNCLNYLDDSDKTIHFPK
>FUSION-ENST00000482967.5:22101-ENST00000266037.10:389521|1311
WQIVLYK
>FUSION-ENST00000532346.1:34343-ENST00000670943.1:472371|396
ERDRGRPEGQR
>FUSION-ENST00000532346.1:34343-ENST00000670943.1:472371|439
MHRPGPDPDGAPAPGGSRYVG
>FUSION-ENST00000532346.1:23009-ENST00000671441.1:591533|419
LFPFCLIVPSSIYLFLPVLYHK
>FUSION-ENST00000532346.1:23009-ENST00000671441.1:591533|485
GRGFSGPRLHQCTPAWVTEQDSISK
>FUSION-ENST00000481964.5:22101-ENST00000266037.10:389521|930
YLTLWKNR
>FUSION-ENST00000594469.5:33802-ENST00000617859.4:12636|1681
LWQLIIPSDIYIIIK
>FUSION-ENST00000594469.5:33802-ENST00000617859.4:12636|1221
LNITNHQGNVN
>FUSION-ENST00000594469.5:33802-ENST00000617859.4:12636|519
EKIIQLHK
>FUSION-ENST00000532346.1:3332-ENST00000671441.1:591533|123
TRPGASQTGWPTLVK
>FUSION-ENST00000594469.5:33802-ENST00000617859.4:12636|1097
MKMATTHVKR
>ENST00000223129.8|SNV-79474-C-T|2
LEKIHPIGKMFILSDGEGK
>ENST00000634891.1|SNV-531039-C-G|1
VEKPEGFTANFFKGLEIYQTK
>ENST00000533256.5|SNV-27138-A-G|1
ETQILSCALDDIEWFVARLQK
>ENST00000470729.5|SNV-100966-C-T|1
ICQWWQNCCSVVQTSK
>FUSION-ENST00000594469.5:33802-ENST00000617859.4:12636|1721
MGWRVKW
>ENST00000399799.3|SNV-62631-G-A|1
LLNKFEMIKR
>FUSION-ENST00000594469.5:33802-ENST00000617859.4:12636|982
MYFLTSPRMNTQEIHRNKPDH
>FUSION-ENST00000532346.1:23009-ENST00000671441.1:591533|198
VMWVGPRTFPANWSLADTWY
>ENST00000358965.10|SNV-65560-C-T|2
RELVEAMAAQHTAESECEQLVK
>ENST00000313342.8|SNV-95-G-A|5
RAHYTPYQSGDATR
>FUSION-ENST00000532346.1:3332-ENST00000671441.1:591533|21
AGLHPGLRGGAR
>FUSION-ENST00000594469.5:33802-ENST00000617859.4:12636|337
MPPFEKCLLWCFAHF
>FUSION-ENST00000594469.5:33802-ENST00000617859.4:12636|583
HGMSYFKFHIK
>FUSION-ENST00000594469.5:33802-ENST00000617859.4:12636|975
IFLRHIYR
>FUSION-ENST00000532346.1:34343-ENST00000670943.1:472371|186
APPGLAGQVGGDCTASCR
>FUSION-ENST00000481964.5:22101-ENST00000266037.10:389521|519
MSYFVSR
>FUSION-ENST00000594469.5:33802-ENST00000617859.4:12636|435
GIFVENQLAAVT
>FUSION-ENST00000532346.1:23009-ENST00000671441.1:591533|236
VPRCATR
>FUSION-ENST00000532346.1:23009-ENST00000671441.1:591533|43
DQGAGRTCHLWSQCTR
>ENST00000261191.12|SNV-23813-A-T|3
IVGSLEVPLER
>ENST00000591994.1|SNV-40278-C-T|1
VFCTCLSSIYFGSEVVYFLDSRSC
>ENST00000366758.7|SNV-70-A-G|5
GALRLLVPGLVLTVSAPAEVR
>ENST00000318906.6|SNV-2135-A-G|4
DVMASAALAAEPSPLPGSLIRGQRR
>FUSION-ENST00000594469.5:33802-ENST00000617859.4:12636|723
LTIKSMIK
>FUSION-ENST00000594469.5:33802-ENST00000617859.4:12636|48
IPFIHFCLCLWGK
>FUSION-ENST00000532346.1:34343-ENST00000670943.1:472371|518
GLMGEAWCR
>FUSION-ENST00000594469.5:33802-ENST00000617859.4:12636|531
MEENESLRSDLVLCLTGIWKR
>FUSION-ENST00000532346.1:34343-ENST00000670943.1:472371|565
MVMPARR
>ENST00000367639.1|MNV-8139-AG-A|3
TTTIGVYTLQWDCWIYGSSIFSFLR
>FUSION-ENST00000532346.1:23009-ENST00000671441.1:591533|793
IVNISPSTNPAS
>FUSION-ENST00000594469.5:33802-ENST00000617859.4:12636|441
QVSLCCVLCTF
>FUSION-ENST00000594469.5:33802-ENST00000617859.4:12636|237
VLVFHSYVIYITFIDLR
>ENST00000479246.5|SNV-2056-G-A|7
MRLCTVLPSTALDLR
>FUSION-ENST00000356346.7:23009-ENST00000671441.1:591533|6
GHSAGLVRLDRPQR
>FUSION-ENST00000532346.1:23009-ENST00000671441.1:591533|933
MGEWCGM
>FUSION-ENST00000532346.1:23009-ENST00000671441.1:591533|306
MKSFSCCIFLTCYYWPK
>FUSION-ENST00000532346.1:34343-ENST00000670943.1:472371|129
SCGQGRLR
>FUSION-ENST00000532346.1:34343-ENST00000670943.1:472371|676
SVWGGALR
>FUSION-ENST00000594469.5:33802-ENST00000617859.4:12636|511
MFICYSFFSTLSSFFLFLVFSFK
>ENST00000261191.12|SNV-23813-A-T|2
IVGSLEVPLERAK
>FUSION-ENST00000482967.5:22101-ENST00000266037.10:389521|1461
GAWRQAVGVRTLTPPPNPV
>FUSION-ENST00000532346.1:23009-ENST00000671441.1:591533|45
GRDQGAGR
>FUSION-ENST00000594469.5:33802-ENST00000617859.4:12636|1189
KTAIRIPI
>FUSION-ENST00000594469.5:33802-ENST00000617859.4:12636|1187
MFMQHYSQQPR
>FUSION-ENST00000532346.1:34343-ENST00000670943.1:472371|467
MEVTQSPQSHSRQQQLR
>FUSION-ENST00000594469.5:33802-ENST00000617859.4:12636|1862
INLTNCVQGRVWLAVGCRVH
>FUSION-ENST00000594469.5:33802-ENST00000617859.4:12636|20
EYLWIFWCPLQFL
>FUSION-ENST00000594469.5:33802-ENST00000617859.4:12636|496
CSLFLYSCHEDILSLVM
>FUSION-ENST00000532346.1:34343-ENST00000670943.1:472371|42
SGRIVGGR
>FUSION-ENST00000532346.1:34343-ENST00000670943.1:472371|91
GAGDARSCR
>ENST00000333229.6|SNV-111509-G-A|2
NIRLIFSNAK
>FUSION-ENST00000532346.1:23009-ENST00000671441.1:591533|585
SSGRPRASAAGK
>ENST00000606471.5|SNV-15243-C-A|1
LSEDHLNITCSATARPAPMVFWK
>FUSION-ENST00000481964.5:22101-ENST00000266037.10:389521|841
RDGGREEALLSSQTGQPGR
>FUSION-ENST00000594469.5:33802-ENST00000617859.4:12636|467
LILFKIQKS
>FUSION-ENST00000594469.5:33802-ENST00000617859.4:12636|552
MSSINIDMIFSLIKTTGTDLKK
>ENST00000481691.5|SNV-100966-C-T|4
LLFCGADIEVKNKVDINQCYFQNI
>FUSION-ENST00000594469.5:33802-ENST00000617859.4:12636|1447
GHFMTGSQASPRKFFK
>ENST00000366758.7|SNV-70-A-G|2
LLVPGLVLTVSAPAEVRR
>FUSION-ENST00000409642.8:92847-ENST00000435030.6:46910|12
FTMHVRSK
>FUSION-ENST00000532346.1:23009-ENST00000671441.1:591533|71
MIHLQAKFR
>FUSION-ENST00000532346.1:34343-ENST00000670943.1:472371|607
QGLHGARRHEPHSR
>FUSION-ENST00000532346.1:3332-ENST00000671441.1:591533|89
ACVRDSEPAEPAR
>FUSION-ENST00000532346.1:23009-ENST00000671441.1:591533|835
CAPPHLANFCIFSRDR
>FUSION-ENST00000594469.5:33802-ENST00000617859.4:12636|547
MIFSLIKTTGTDLKK
>FUSION-ENST00000594469.5:33802-ENST00000617859.4:12636|244
MLGRLLEPR
>FUSION-ENST00000532346.1:34343-ENST00000670943.1:472371|502
SPSTWPHLPLWGWHLGAACSLR
>FUSION-ENST00000594469.5:33802-ENST00000617859.4:12636|1525
TSALERSSDLQM
>FUSION-ENST00000532346.1:23009-ENST00000671441.1:591533|455
LESKFYASKLQCWAR
>FUSION-ENST00000594469.5:33802-ENST00000617859.4:12636|1843
VFSYFLYKKSLEQTNSVLVSIQEDK
>FUSION-ENST00000532346.1:23009-ENST00000671441.1:591533|833
NVYFNPLSILEFTFWYF
>ENST00000489671.5|MNV-175439-AA-A|5
KSSGLACLPILLR
>ENST00000378750.10|SNV-4952-T-G|5
RTILLRYYLLR
>FUSION-ENST00000532346.1:34343-ENST00000670943.1:472371|191
AAWVSGLR
>FUSION-ENST00000481964.5:22101-ENST00000266037.10:389521|1054
LVLMFPYPAILSINSSDIFVL
>FUSION-ENST00000594469.5:33802-ENST00000617859.4:12636|1103
MVANACSPSYLR
>FUSION-ENST00000594469.5:33802-ENST00000617859.4:12636|863
MRKNGLIYNLSGGLLHISFR
>FUSION-ENST00000532346.1:23009-ENST00000671441.1:591533|847
TPVYLSFSLVACAFGAIFK
>FUSION-ENST00000532346.1:34343-ENST00000670943.1:472371|345
DFCRSPAGF
>ENST00000368498.7|INDEL-23599-A-AT|2
EVHDQLLQLHSIQLQLHAINWSK
>ENST00000400546.6|SNV-326037-A-C|1
GEELTFSCRASGSPEPAISWFRNGK
>FUSION-ENST00000481964.5:22101-ENST00000266037.10:389521|928
YLTLWKNRLSPLWNS
>FUSION-ENST00000504466.1:14621-ENST00000632716.1:196390|214
NCISSLK
>ENST00000531447.2|SNV-19994-G-A|2
YSRQFSLEHVHSSGPYSVSA
>ENST00000525523.1|SNV-1900-A-G|1
NELQHDLDVVGDALAK
>FUSION-ENST00000532346.1:23009-ENST00000671441.1:591533|398
PVIPALWEPEVGGSLEPR
>FUSION-ENST00000482967.5:22101-ENST00000266037.10:389521|1166
MHFLFPLFPGPGQDSAFVPVLR
>FUSION-ENST00000625598.1:410-ENST00000187830.2:18645|9
SYQSVNPVRVRAGR
>FUSION-ENST00000594469.5:33802-ENST00000617859.4:12636|1699
DKIDKWDLIK
>FUSION-ENST00000594469.5:33802-ENST00000617859.4:12636|1711
MGKDFMSKTPK
>FUSION-ENST00000481964.5:22101-ENST00000266037.10:389521|649
GQHGEIPSLLKIQK
>FUSION-ENST00000594469.5:33802-ENST00000617859.4:12636|1421
RSSPGAGVEQGRNPR
>FUSION-ENST00000532346.1:3332-ENST00000671441.1:591533|115
AGERLGGR
>FUSION-ENST00000594469.5:33802-ENST00000617859.4:12636|1232
TNNLIKK
>FUSION-ENST00000481964.5:22101-ENST00000266037.10:389521|974
WLFKFTYN
>FUSION-ENST00000594469.5:33802-ENST00000617859.4:12636|545
TTGTDLK
>FUSION-ENST00000594469.5:33802-ENST00000617859.4:12636|163
LLEKMCIPQLLGGMFCK
>FUSION-ENST00000532346.1:34343-ENST00000670943.1:472371|401
GRPWACGR
>ENST00000313342.8|SNV-95-G-A|6
ASRRAHYTPYQSGDATR
>ENST00000405369.3|SNV-170-G-A|9
LGFIQEALMEGR
>FUSION-ENST00000481964.5:22101-ENST00000266037.10:389521|722
MLMSCQSR
>FUSION-ENST00000532346.1:34343-ENST00000670943.1:472371|405
CLPCQEQPR
>FUSION-ENST00000481964.5:22101-ENST00000266037.10:389521|1020
KDVILGK
>FUSION-ENST00000532346.1:34343-ENST00000670943.1:472371|305
EWGVVGSLGLCSR
>FUSION-ENST00000481964.5:22101-ENST00000266037.10:389521|827
WVSLCCQG
>FUSION-ENST00000532346.1:23009-ENST00000671441.1:591533|571
TASGWLV
>FUSION-ENST00000371380.7:1441-ENST00000605679.5:60036|8
QDGSQRLSEAQWYPNCK
>FUSION-ENST00000532346.1:34343-ENST00000670943.1:472371|275
LSEQPGLCGSHGQVQHGGADSAGPR
>ENST00000526386.5|SNV-123850-G-A|1
SVAGNVSSQPRCPWSS
>FUSION-ENST00000532346.1:23009-ENST00000671441.1:591533|190
RRLLCAQTEGLGR
>FUSION-ENST00000526416.5:34343-ENST00000670943.1:472371|13
AGRAGGCGR
>FUSION-ENST00000532346.1:34343-ENST00000670943.1:472371|642
LLSQRGPARRPGGR
>FUSION-ENST00000532346.1:34343-ENST00000670943.1:472371|216
RLHPRSLGPQER
>ENST00000298784.5|SNV-57670-G-A|5
IRDEQPKHQPDIYGK
>FUSION-ENST00000594469.5:33802-ENST00000617859.4:12636|289
HNNHIMVNGVSITSR
>FUSION-ENST00000594469.5:33802-ENST00000617859.4:12636|1017
FSLGSRARLSQK
>FUSION-ENST00000532346.1:34343-ENST00000670943.1:472371|751
SPDWLLWK
>FUSION-ENST00000532346.1:34343-ENST00000670943.1:472371|390
GRPEGQRER
>ENST00000555000.5|SNV-53751-T-C|5
KWYTLTSTIK
>FUSION-ENST00000482967.5:22101-ENST00000266037.10:389521|1385
MNDTCSLLAGTCQFTRAGR
>FUSION-ENST00000594469.5:33802-ENST00000617859.4:12636|4
MLPRLVSNSWAQAILLL
>FUSION-ENST00000532346.1:34343-ENST00000670943.1:472371|436
WGVAEGQGWASGSDR
>ENST00000513847.5|SNV-142026-G-A|9
EPLKGNRSTCAPAEMITLLINSEGK
>FUSION-ENST00000532346.1:34343-ENST00000670943.1:472371|696
SFPATTPLCTQACACACVCAR
>FUSION-ENST00000594469.5:33802-ENST00000617859.4:12636|324
MHIYLQLLFTLVKLTSLSLYK
>FUSION-ENST00000481964.5:22101-ENST00000266037.10:389521|763
MLVRLGLNSQPQVIRLPRPPK
>FUSION-ENST00000482967.5:22101-ENST00000266037.10:389521|1114
MPVIPGLWEAKAGGLLEDRSLR
>FUSION-ENST00000532346.1:34343-ENST00000670943.1:472371|60
MPLQSQGSLPARPVGWGAASWLR
>FUSION-ENST00000532346.1:23009-ENST00000671441.1:591533|389
MTVVKKGISGQVR
>ENST00000470691.2|SNV-1105-T-G|1
EELTEHSK
>FUSION-ENST00000532346.1:23009-ENST00000671441.1:591533|867
MPSNSRVR
>ENST00000531447.2|SNV-19994-G-A|4
MPKYSRQFSLEHVHSSGPYSVSA
>ENST00000525051.5|SNV-22988-G-A|8
PQAEGPPKRVSLVGADDLR
>FUSION-ENST00000594469.5:33802-ENST00000617859.4:12636|329
VFCPFLNHIICLFCY
>FUSION-ENST00000636857.1:5824-ENST00000593065.5:68497|1
AIGLPILVSSPMRK
>FUSION-ENST00000594469.5:33802-ENST00000617859.4:12636|1400
LSHTMLVV
>FUSION-ENST00000594469.5:33802-ENST00000617859.4:12636|956
QFVIINLNVNTFTFQS
>FUSION-ENST00000532346.1:23009-ENST00000671441.1:591533|936
VSSCGPLSWAQLSIWWF
>FUSION-ENST00000409642.8:92847-ENST00000435030.6:46910|5
VITGRFLR
>ENST00000381655.7|SNV-209964-A-G|4
RETAINIGYSCR
>FUSION-ENST00000594469.5:33802-ENST00000617859.4:12636|465
MHITISRVPTIK
>FUSION-ENST00000594469.5:33802-ENST00000617859.4:12636|1133
RAENVLEIRCTTMCISQHY
>FUSION-ENST00000532346.1:34343-ENST00000670943.1:472371|273
CVPEAQACPDLR
>FUSION-ENST00000594469.5:33802-ENST00000617859.4:12636|1841
KSLEQTNSVLVSIQEDKR
>FUSION-ENST00000373886.8:108030-ENST00000618183.4:3663|48
KTLETVPLERK
>ENST00000301653.9|SNV-3698-G-A|3
NYSPYFK
>FUSION-ENST00000482967.5:22101-ENST00000266037.10:389521|1141
MCAFRQGAK
>FUSION-ENST00000594469.5:33802-ENST00000617859.4:12636|1866
IRINLTNCVQGR
>FUSION-ENST00000594469.5:33802-ENST00000617859.4:12636|136
GTSRCIYFK
>FUSION-ENST00000423057.6:343036-ENST00000297145.9:107200|2
TVESQLYTNPGCYKPQEK
>ENST00000469372.5|SNV-41534-T-G|4
NDYRDIYAIGVGKLDVDWR
>FUSION-ENST00000594469.5:33802-ENST00000617859.4:12636|1215
KVHTPYF
>ENST00000381655.7|SNV-209964-A-G|7
AEIKIWVLTGDKR
>FUSION-ENST00000532346.1:34343-ENST00000670943.1:472371|486
DDMSPDRR
>FUSION-ENST00000594469.5:33802-ENST00000617859.4:12636|1631
RPRLRDGK
>ENST00000336686.9|SNV-99921-C-A|2
DMVSNAQLDNEK
>ENST00000373954.10|SNV-18796-C-G|4
HLSSSSRAGHQEKEEYSR
>ENST00000342785.8|SNV-50353-G-A|1
LHTTSTFKPSSAITKKPPLIDR
>ENST00000454109.1|SNV-2029-C-A|1
APDSDTASSPDSSPFGSQRPGLGRR
>FUSION-ENST00000482967.5:22101-ENST00000266037.10:389521|1301
MVCTLVILMESGK
>FUSION-ENST00000594469.5:33802-ENST00000617859.4:12636|825
NDPIHFFK
>ENST00000338086.9|SNV-96126-A-G|2
CVKDQNGSHVVQK
>FUSION-ENST00000481964.5:22101-ENST00000266037.10:389521|618
MLLKLSPAPWVIPAHPATVTK
>ENST00000480479.5|SNV-8854-T-G|3
IVQLYAR
>ENST00000533256.5|SNV-27138-A-G|2
ETQILSCALDDIEWFVAR
>FUSION-ENST00000594469.5:33802-ENST00000617859.4:12636|14
MSHHACSR
>FUSION-ENST00000481964.5:22101-ENST00000266037.10:389521|575
QWLSIGSLLNK
>ENST00000409202.8|SNV-146446-A-G|6
ENYDVWAKVVRLNEELGK
>FUSION-ENST00000532346.1:23009-ENST00000671441.1:591533|329
GFHCVSQDGLNLLTS
>ENST00000530134.5|SNV-21899-C-T|2
RQCTVCGR
>FUSION-ENST00000482967.5:22101-ENST00000266037.10:389521|1149
MGLSCTFVPAVFETFMVMCAFR
>FUSION-ENST00000532346.1:34343-ENST00000670943.1:472371|447
MALHTAR
>FUSION-ENST00000532346.1:23009-ENST00000671441.1:591533|699
MGACWVCEGGRGVR
>FUSION-ENST00000594469.5:33802-ENST00000617859.4:12636|30
MCLFSCQYYAVLVTVALRHNLK
>FUSION-ENST00000532346.1:23009-ENST00000671441.1:591533|912
KSQSELPVK
>FUSION-ENST00000532346.1:3332-ENST00000671441.1:591533|34
GRGDRVAAGCWR
>FUSION-ENST00000594469.5:33802-ENST00000617859.4:12636|543
MLVTYAISSR
>ENST00000579925.5|SNV-22400-G-C|1
NGQLLENPPFGKMPLELVR
>FUSION-ENST00000481964.5:22101-ENST00000266037.10:389521|746
ERETETVGR
>FUSION-ENST00000594469.5:33802-ENST00000617859.4:12636|588
GNTDQNWNNWKQCCFPLFSPFTPIM
>FUSION-ENST00000481964.5:22101-ENST00000266037.10:389521|521
LLTSGDSPGSASQR
>FUSION-ENST00000532346.1:34343-ENST00000670943.1:472371|30
AKPAASQR
>FUSION-ENST00000594469.5:33802-ENST00000617859.4:12636|981
YFLTSPRMNTQEIHRNKPDH
>FUSION-ENST00000532346.1:34343-ENST00000670943.1:472371|224
LWACLWPGSLTQAFHRAGLR
>FUSION-ENST00000594469.5:33802-ENST00000617859.4:12636|122
CIYLWGI
>FUSION-ENST00000532346.1:34343-ENST00000670943.1:472371|485
MDDMSPDRRHETK
>FUSION-ENST00000532346.1:34343-ENST00000670943.1:472371|544
ASPTSASTCTCRQR
>FUSION-ENST00000594469.5:33802-ENST00000617859.4:12636|248
PKIPALWEAMLGRLLEPR
>FUSION-ENST00000532346.1:23009-ENST00000671441.1:591533|262
GPLMDGHVGGTQDLPRK
>FUSION-ENST00000594469.5:33802-ENST00000617859.4:12636|836
SKEAGEINNIINPNK
>FUSION-ENST00000532346.1:23009-ENST00000671441.1:591533|775
QALGGRDR
>ENST00000543106.6|SNV-312983-C-T|5
NTRNPIWNETLVYYGITDEDMQR
>FUSION-ENST00000594469.5:33802-ENST00000617859.4:12636|1343
SFEIIQSDK
>FUSION-ENST00000594469.5:33802-ENST00000617859.4:12636|1663
MDVAGFQCNFIYRH
>ENST00000614823.4|SNV-8022-A-T|1
SQAITNCFLESFAK
>FUSION-ENST00000532346.1:23009-ENST00000671441.1:591533|222
GSLGHSPLACSTTTREPQQGRLPGG
>ENST00000489424.5|SNV-181-G-A|7
QVPGLRLLPAEGGDR
>FUSION-ENST00000481964.5:22101-ENST00000266037.10:389521|450
TVLDWDSDQGKKCYK
>FUSION-ENST00000532346.1:23009-ENST00000671441.1:591533|427
SHIPHLCR
>FUSION-ENST00000532346.1:23009-ENST00000671441.1:591533|52
LASGQTGGR
>FUSION-ENST00000481964.5:22101-ENST00000266037.10:389521|466
NVIKNIIWAGR
>FUSION-ENST00000532346.1:34343-ENST00000670943.1:472371|357
TRLCLDLPP
>FUSION-ENST00000482967.5:22101-ENST00000266037.10:389521|1264
MELGRISAPGWLLDR
>FUSION-ENST00000532346.1:23009-ENST00000671441.1:591533|977
LSEPGSGVCGQQTHGSR
>ENST00000308020.6|SNV-38800-C-A|2
IWDKLDGFVPAHFLGWYLK
>ENST00000475931.1|SNV-9228-A-G|6
MRGPLPASLGK
>FUSION-ENST00000594469.5:33802-ENST00000617859.4:12636|513
RDHQLVVSITLCLFVIHFFLH
>FUSION-ENST00000594469.5:33802-ENST00000617859.4:12636|1658
FNSYNYC
>ENST00000571285.1|SNV-18207-C-T|1
CYECVGKLSD
>ENST00000479453.1|SNV-13431-C-T|4
RATLSSAK
>FUSION-ENST00000482967.5:22101-ENST00000266037.10:389521|1436
LYAVVPASLPTVRINFEPPER
>FUSION-ENST00000532346.1:23009-ENST00000671441.1:591533|767
WTWSWLDPCKILAWCLPRSG
>ENST00000265012.4|SNV-94156-A-G|3
LFRAIYMPQNVYCVHVDGKAPAEYK
>FUSION-ENST00000594469.5:33802-ENST00000617859.4:12636|1414
APRAWLLPIPIR
>FUSION-ENST00000594469.5:33802-ENST00000617859.4:12636|1229
NRHFSKEDIQMAK
>ENST00000564521.6|SNV-5677-C-A|3
CAAQCPPLSLGSPYCLEAR
>FUSION-ENST00000594469.5:33802-ENST00000617859.4:12636|965
MFLLCSYPQPPAPRNC
>FUSION-ENST00000481964.5:22101-ENST00000266037.10:389521|770
YYRLEERER
>FUSION-ENST00000532346.1:23009-ENST00000671441.1:591533|283
EGGATMDQVRSLSTEAWR
>FUSION-ENST00000594469.5:33802-ENST00000617859.4:12636|508
MTEFYKYFR
>FUSION-ENST00000532346.1:34343-ENST00000670943.1:472371|281
MPGAVLVGEDSGGGRDHLWG
>FUSION-ENST00000504466.1:14621-ENST00000632716.1:196390|216
ELNQVFPSGSFISLKNCISSLKCIK
>ENST00000367643.7|MNV-8139-AG-A|12
CLLCALKTTTIGR
>FUSION-ENST00000532346.1:34343-ENST00000670943.1:472371|756
GPHSDLWLGAVHAGWR
>FUSION-ENST00000594469.5:33802-ENST00000617859.4:12636|1654
GRIQLFVRTIY
>FUSION-ENST00000594469.5:33802-ENST00000617859.4:12636|208
MNLGFILFLFFFLVP
>FUSION-ENST00000636857.1:5824-ENST00000593065.5:68497|9
KAHTWIHINR
>FUSION-ENST00000594469.5:33802-ENST00000617859.4:12636|1058
RIESRILK
>FUSION-ENST00000532346.1:34343-ENST00000670943.1:472371|68
MPLLPGGARRGSAPR
>FUSION-ENST00000594469.5:33802-ENST00000617859.4:12636|751
RQIILVLYKLLQNR
>FUSION-ENST00000532346.1:23009-ENST00000671441.1:591533|528
MCPVLGSCGCCHTYPQTGWP
>ENST00000419746.5|SNV-18332-G-A|2
DVPQTLESMVYQAALGTSRLSR
>ENST00000473813.1|SNV-111508-A-T|2
MTALWSFAMTSG
>ENST00000303965.9|SNV-97215-G-A|5
LDVLLLVEKR
>ENST00000280258.6|SNV-17096-C-A|2
HVITAAHCIHDGKTYVK
>FUSION-ENST00000594469.5:33802-ENST00000617859.4:12636|1879
QCTTEGPVAAYDLR
>FUSION-ENST00000594469.5:33802-ENST00000617859.4:12636|793
GNTKCWR
>FUSION-ENST00000532346.1:23009-ENST00000671441.1:591533|783
LPGSSHSPASGSR
>FUSION-ENST00000532346.1:23009-ENST00000671441.1:591533|340
MQSQLTATSASR
>ENST00000489671.5|MNV-175439-AA-A|1
SSGLACLPILLRNVRIWR
>FUSION-ENST00000594469.5:33802-ENST00000617859.4:12636|1290
HTNYPATDFNEKEIYKNP
>FUSION-ENST00000594469.5:33802-ENST00000617859.4:12636|1665
MDVAGFQCNFIYR
>FUSION-ENST00000636857.1:5824-ENST00000593065.5:68497|17
LIHIFFKEVSGQRR
>FUSION-ENST00000532346.1:23009-ENST00000671441.1:591533|75
YELFRSLYKYLSLSLEVY
>FUSION-ENST00000532346.1:34343-ENST00000670943.1:472371|312
RPPLGLRNVSLK
>ENST00000513847.5|SNV-142026-G-A|4
MITLLINSEGKIVHLVVFGNVMK
>FUSION-ENST00000481964.5:22101-ENST00000266037.10:389521|703
MVHVLKGLWVVV
>FUSION-ENST00000482967.5:22101-ENST00000266037.10:389521|1378
MSATALAQDCMLLVRI
>FUSION-ENST00000532346.1:23009-ENST00000671441.1:591533|254
DGHVGGTQDLPRKLVSSR
>FUSION-ENST00000594469.5:33802-ENST00000617859.4:12636|500
GVLKKAEGWTNEATDGQH
>FUSION-ENST00000532346.1:23009-ENST00000671441.1:591533|655
GWESRGR
>FUSION-ENST00000594469.5:33802-ENST00000617859.4:12636|582
MHGMSYFKFHIKF
>FUSION-ENST00000481964.5:22101-ENST00000266037.10:389521|670
PIYSHIASGCFCH
>ENST00000483222.5|SNV-181-G-A|11
SLPRFCALPPRPVPAAR
>FUSION-ENST00000532346.1:3332-ENST00000671441.1:591533|61
SPRNRPAGR
>FUSION-ENST00000594469.5:33802-ENST00000617859.4:12636|753
SSKRQIILVLYK
>FUSION-ENST00000532346.1:23009-ENST00000671441.1:591533|737
EAEQWAAVQPWGPVGSAKEEGA
>FUSION-ENST00000594469.5:33802-ENST00000617859.4:12636|1396
MLGIFTPWKSVCTTNK
>FUSION-ENST00000594469.5:33802-ENST00000617859.4:12636|1644
MVILGSHWNYRNLSDHILQSCCLQK
>FUSION-ENST00000636857.1:5824-ENST00000593065.5:68497|44
VGIFESK
>FUSION-ENST00000594469.5:33802-ENST00000617859.4:12636|1234
KTNNLIK
>FUSION-ENST00000482967.5:22101-ENST00000266037.10:389521|1280
MEFRSVVQTVVQWCDLGS
>ENST00000473813.1|SNV-111508-A-T|4
REIMTALWSFAMTSG
>FUSION-ENST00000481964.5:22101-ENST00000266037.10:389521|921
TESHTVAQTGVA
>FUSION-ENST00000532346.1:3332-ENST00000671441.1:591533|102
SRPPLGGGHPRTPGRPRCR
>FUSION-ENST00000594469.5:33802-ENST00000617859.4:12636|314
SGLMFKSLIHLEVIFVHGV
>FUSION-ENST00000532346.1:34343-ENST00000670943.1:472371|356
LCLDLPP
>FUSION-ENST00000532346.1:23009-ENST00000671441.1:591533|884
DWPVLALGLASSTCRDAVR
>ENST00000433301.5|SNV-17050-G-A|1
DLSNAVHSEI
>FUSION-ENST00000594469.5:33802-ENST00000617859.4:12636|1512
MCFRNQNIK
>FUSION-ENST00000532346.1:34343-ENST00000670943.1:472371|46
FFGSGPRSRSGR
>FUSION-ENST00000594469.5:33802-ENST00000617859.4:12636|1555
RLSVMLKGSFVL
>FUSION-ENST00000594469.5:33802-ENST00000617859.4:12636|1449
GHFMTGSQASPR
>FUSION-ENST00000532346.1:34343-ENST00000670943.1:472371|614
MLMPRDQLRAIYEVLFR
>FUSION-ENST00000532346.1:3332-ENST00000671441.1:591533|84
DSEPAEPAR
>FUSION-ENST00000594469.5:33802-ENST00000617859.4:12636|943
MHVLSYR
>FUSION-ENST00000481964.5:22101-ENST00000266037.10:389521|566
RHHAWLILYFLSR
>FUSION-ENST00000481964.5:22101-ENST00000266037.10:389521|903
GGRAEAPPTSWTGR
>FUSION-ENST00000532346.1:23009-ENST00000671441.1:591533|457
FFSIFLLVKLESKFYASK
>FUSION-ENST00000532346.1:34343-ENST00000670943.1:472371|511
TRSHRTGR
>FUSION-ENST00000594469.5:33802-ENST00000617859.4:12636|1747
GLFVFFL
>FUSION-ENST00000594469.5:33802-ENST00000617859.4:12636|1030
VTRGWGRGK
>FUSION-ENST00000594469.5:33802-ENST00000617859.4:12636|1296
MTSTKKHTNYPATDFNEK
>FUSION-ENST00000409642.8:92847-ENST00000435030.6:46910|17
GSHMSSTECYLPTRPK
>ENST00000471936.1|SNV-2135-A-G|4
ASAALAAEPSPLPGSLIRGQRR
>FUSION-ENST00000481964.5:22101-ENST00000266037.10:389521|939
LGSSDLYDWRHFSTLFCLR
>FUSION-ENST00000481964.5:22101-ENST00000266037.10:389521|380
SHLYKSKK
>FUSION-ENST00000532346.1:23009-ENST00000671441.1:591533|636
MPTDPQWVGRCGAGR
>FUSION-ENST00000594469.5:33802-ENST00000617859.4:12636|1426
QLGTNNNSIKHTYR
>FUSION-ENST00000532346.1:23009-ENST00000671441.1:591533|230
YLAGFHWAWSPWGYCR
>FUSION-ENST00000594469.5:33802-ENST00000617859.4:12636|176
IYSGERSTCYWKK
>ENST00000489671.5|MNV-175439-AA-A|3
SSGLACLPILLR
>FUSION-ENST00000594469.5:33802-ENST00000617859.4:12636|889
MRHLLPISLIGK
>ENST00000473874.1|SNV-8633-T-C|7
MWQDPSTCHYGAKCELQVHK
>FUSION-ENST00000481964.5:22101-ENST00000266037.10:389521|798
AETLLTS
>FUSION-ENST00000594469.5:33802-ENST00000617859.4:12636|711
YKSHKNIF
>FUSION-ENST00000594469.5:33802-ENST00000617859.4:12636|1105
FCHSHHSCLHTSL
>ENST00000511617.5|SNV-1028-C-T|2
LRSNFPYLPQD
>FUSION-ENST00000532346.1:23009-ENST00000671441.1:591533|488
HETCLNPRGR
>ENST00000445299.6|SNV-18230-C-G|1
DPSCGHQPYFPDMDSSAVVK
>FUSION-ENST00000526416.5:34343-ENST00000670943.1:472371|14
YSMEELIQLGQGRAGRAGGCGR
>FUSION-ENST00000532346.1:23009-ENST00000671441.1:591533|502
PTCPKVSTYCSISSK
>FUSION-ENST00000532346.1:23009-ENST00000671441.1:591533|368
GWAHTCRSAWPDVGHGPR
>FUSION-ENST00000481964.5:22101-ENST00000266037.10:389521|572
GFHHVGQA
>ENST00000374690.9|SNV-142026-G-A|3
NDYTIDK
>FUSION-ENST00000594469.5:33802-ENST00000617859.4:12636|158
MFCKSLLGPFGLK
>FUSION-ENST00000594469.5:33802-ENST00000617859.4:12636|922
NCIFFSLCFER
>FUSION-ENST00000594469.5:33802-ENST00000617859.4:12636|1384
VKSVLWPGTVAHTCNPSTLGSR
>FUSION-ENST00000532346.1:34343-ENST00000670943.1:472371|313
RPPLGLR
>FUSION-ENST00000481964.5:22101-ENST00000266037.10:389521|553
LVSISRPQVFLPPRPPKVLGLQVR
>FUSION-ENST00000482967.5:22101-ENST00000266037.10:389521|1135
LRIGCGEGSWRVTV
>ENST00000483222.5|SNV-181-G-A|17
MPSARLGSR
>FUSION-ENST00000482967.5:22101-ENST00000266037.10:389521|1415
MWQVISLER
>FUSION-ENST00000594469.5:33802-ENST00000617859.4:12636|641
MYSFHFLFPLKYIKVSCVYHTL
>FUSION-ENST00000532346.1:23009-ENST00000671441.1:591533|688
MLARVPWGRSSLGLGLR
>FUSION-ENST00000594469.5:33802-ENST00000617859.4:12636|1540
VFSDGLLKLYPAMPVRLFLLYK
>FUSION-ENST00000594469.5:33802-ENST00000617859.4:12636|565
MPRMYNGKR
>FUSION-ENST00000532346.1:34343-ENST00000670943.1:472371|236
TSWGLLR
>FUSION-ENST00000594469.5:33802-ENST00000617859.4:12636|1433
MTYLRQLGTNNNSIK
>FUSION-ENST00000481964.5:22101-ENST00000266037.10:389521|836
DAPHFPDGVAAGQRLQSR
>FUSION-ENST00000532346.1:34343-ENST00000670943.1:472371|336
GMERGGR
>FUSION-ENST00000480545.5:92847-ENST00000435030.6:46910|276
MDVQGKPYVFDR
>FUSION-ENST00000482967.5:22101-ENST00000266037.10:389521|1142
VMCAFRQGAKLR
>ENST00000468584.5|SNV-3398-C-T|5
MELRLGMWSCLVVAP
>FUSION-ENST00000594469.5:33802-ENST00000617859.4:12636|968
HLCTYILTF
>ENST00000627716.2|SNV-3137-T-C|2
VAFITGGGSGTGFR
>FUSION-ENST00000594469.5:33802-ENST00000617859.4:12636|1508
VHFSADNYFLMNK
>FUSION-ENST00000481964.5:22101-ENST00000266037.10:389521|393
MIVLLHSSLGNR
>FUSION-ENST00000594469.5:33802-ENST00000617859.4:12636|512
DHQLVVSITLCLFVIHFFLH
>FUSION-ENST00000594469.5:33802-ENST00000617859.4:12636|1790
RCLVFWSCDSLLRMMISNFIHVPTK
>ENST00000618181.4|SNV-11886-G-C|3
IMKRSQDGNLPTLISSVHPSR
>FUSION-ENST00000532346.1:23009-ENST00000671441.1:591533|911
SQSELPVK
>ENST00000513312.3|SNV-6277-C-T|3
ELASRTWHLASVLDKLMITQSR
>FUSION-ENST00000532346.1:23009-ENST00000671441.1:591533|284
EGGATMDQVR
>FUSION-ENST00000532346.1:34343-ENST00000670943.1:472371|55
WAGLRARGR
>ENST00000489424.5|SNV-181-G-A|6
QVPGLRLLPAEGGDRQWQAPLAR
>FUSION-ENST00000532346.1:23009-ENST00000671441.1:591533|383
GISGQVRWLTPVIPTLWGAELGRSR
>FUSION-ENST00000594469.5:33802-ENST00000617859.4:12636|1781
DMNSSFFMAA
>FUSION-ENST00000594469.5:33802-ENST00000617859.4:12636|1088
CSTSLIIK
>FUSION-ENST00000481964.5:22101-ENST00000266037.10:389521|1071
SQWPHGSR
>FUSION-ENST00000532346.1:34343-ENST00000670943.1:472371|733
APPCGFPSRLQAPGWWEGGDSRR
>ENST00000262738.8|SNV-137831-G-T|2
NVKEYSEMKHLVTMTLDYGMDQNK
>FUSION-ENST00000594469.5:33802-ENST00000617859.4:12636|1209
GENMKPYTR
>FUSION-ENST00000532346.1:23009-ENST00000671441.1:591533|521
YSLTVLEATCPKSRC
>FUSION-ENST00000594469.5:33802-ENST00000617859.4:12636|595
MFGDFTANVAFH
>FUSION-ENST00000594469.5:33802-ENST00000617859.4:12636|460
VPTIKTKINFQSR
>FUSION-ENST00000532346.1:23009-ENST00000671441.1:591533|409
HPAPARCLY
>FUSION-ENST00000532346.1:23009-ENST00000671441.1:591533|446
LDITIPK
>FUSION-ENST00000594469.5:33802-ENST00000617859.4:12636|216
IGRFQQQK
>FUSION-ENST00000482967.5:22101-ENST00000266037.10:389521|1240
MCPSPER
>FUSION-ENST00000594469.5:33802-ENST00000617859.4:12636|1598
LLCNFFK
>FUSION-ENST00000481964.5:22101-ENST00000266037.10:389521|609
MEAAWWMERA
>ENST00000507988.5|SNV-76124-C-T|2
SCVVNTANSGKTDGFFAPER
>FUSION-ENST00000594469.5:33802-ENST00000617859.4:12636|1701
MATKDKIDK
>FUSION-ENST00000594469.5:33802-ENST00000617859.4:12636|52
IPHCGFDSHFSDDQ
>FUSION-ENST00000594469.5:33802-ENST00000617859.4:12636|843
KQNMHIIFLKNILAK
>FUSION-ENST00000594469.5:33802-ENST00000617859.4:12636|1588
NHQPQLFKQLLLQ
>FUSION-ENST00000481964.5:22101-ENST00000266037.10:389521|608
EAAWWMERA
>FUSION-ENST00000594469.5:33802-ENST00000617859.4:12636|947
MCLSSNSLIFFPHELHLFFSVL
>FUSION-ENST00000532346.1:34343-ENST00000670943.1:472371|279
MSGPSLCLPPLPSFLPR
>ENST00000645303.1|SNV-102595-A-T|6
SANNMPKQVEVRMHDSLLGSEEPK
>ENST00000218249.7|SNV-360-A-G|4
GAQGVILVYDIANRWSFEGVDRWIK
>FUSION-ENST00000594469.5:33802-ENST00000617859.4:12636|1855
MNCLNYLDDSDKTIHFPKSIQLLFI
>FUSION-ENST00000594469.5:33802-ENST00000617859.4:12636|149
ICPLVRVGC
>FUSION-ENST00000594469.5:33802-ENST00000617859.4:12636|1348
SFNNGLYQAEK
>FUSION-ENST00000594469.5:33802-ENST00000617859.4:12636|1657
MGRIQLFVR
>FUSION-ENST00000532346.1:34343-ENST00000670943.1:472371|479
RHETKTAWPGM
>ENST00000556275.5|SNV-77398-T-A|2
CGYRLER
>FUSION-ENST00000532346.1:23009-ENST00000671441.1:591533|652
VTGGMGITWPR
>ENST00000462723.1|SNV-79474-C-T|5
MLAQFIDKPVCFVGRLEKIHPIGK
>ENST00000351008.4|SNV-216936-G-A|6
KLPIFTEHKTPFSLTR
>FUSION-ENST00000594469.5:33802-ENST00000617859.4:12636|1011
MFQETGLLGQR
>FUSION-ENST00000594469.5:33802-ENST00000617859.4:12636|522
MSFYFYFLMEKIIQLHKHS
>FUSION-ENST00000532346.1:23009-ENST00000671441.1:591533|864
PSNSRVRGFQFPHILTNTCYYLTL
>FUSION-ENST00000532346.1:23009-ENST00000671441.1:591533|683
MRGVGTSAGLLGVSSDWRCQGACGK
>FUSION-ENST00000532346.1:23009-ENST00000671441.1:591533|749
VWPWACGLQG
>FUSION-ENST00000532346.1:23009-ENST00000671441.1:591533|112
MPVILALWEPKTGGSPEVRSSR
>FUSION-ENST00000482967.5:22101-ENST00000266037.10:389521|1361
KPIPSTKKVGNH
>FUSION-ENST00000594469.5:33802-ENST00000617859.4:12636|1492
SLHLLLVTITMSGTT
>FUSION-ENST00000594469.5:33802-ENST00000617859.4:12636|948
SFLLLICGCHSIFYYCR
>FUSION-ENST00000532346.1:23009-ENST00000671441.1:591533|388
TVVKKGISGQVR
>FUSION-ENST00000532346.1:34343-ENST00000670943.1:472371|514
GEAWCRTECPV
>ENST00000398998.1|SNV-29349-G-C|1
VYHAGPIQIINSTIEMVNPGK
>ENST00000218249.7|SNV-360-A-G|2
WSFEGVDRWIK
>FUSION-ENST00000532346.1:23009-ENST00000671441.1:591533|849
MTLNTLV
>FUSION-ENST00000594469.5:33802-ENST00000617859.4:12636|1077
MMLGWLLSKK
>FUSION-ENST00000594469.5:33802-ENST00000617859.4:12636|618
DSSLESCTVFTSCFP
>FUSION-ENST00000481964.5:22101-ENST00000266037.10:389521|884
GLTPTSLPDGAAAGRR
>FUSION-ENST00000482967.5:22101-ENST00000266037.10:389521|1297
MESGKLFSIK
>FUSION-ENST00000532346.1:3332-ENST00000671441.1:591533|137
GSLLCTQLQPQGLVPSA
>FUSION-ENST00000532346.1:23009-ENST00000671441.1:591533|432
SEWTHESHTSSLQRWLSLQNTLS
>FUSION-ENST00000594469.5:33802-ENST00000617859.4:12636|443
NVEMQVSLCCVLCTF
>FUSION-ENST00000594469.5:33802-ENST00000617859.4:12636|1328
KDLQNLKTDLLK
>FUSION-ENST00000594469.5:33802-ENST00000617859.4:12636|670
MSPKTTALITS
>FUSION-ENST00000532346.1:34343-ENST00000670943.1:472371|615
LMPRDQLR
>FUSION-ENST00000532346.1:23009-ENST00000671441.1:591533|642
SWQQRGQGPGTSRR
>FUSION-ENST00000594469.5:33802-ENST00000617859.4:12636|375
IVLEVQGGHRIDK
>FUSION-ENST00000480545.5:92847-ENST00000435030.6:46910|275
DVQGKPYVFDR
>FUSION-ENST00000532346.1:34343-ENST00000670943.1:472371|195
RRPEPWFR
>FUSION-ENST00000481964.5:22101-ENST00000266037.10:389521|820
NMGIQTR
>FUSION-ENST00000636857.1:5824-ENST00000593065.5:68497|2
AIGLPILVSSPMR
>FUSION-ENST00000532346.1:34343-ENST00000670943.1:472371|640
SFLTLEPWGLVGGK
>ENST00000522335.5|SNV-10184-G-A|1
PSRGPLGPSAS
>FUSION-ENST00000482967.5:22101-ENST00000266037.10:389521|1288
MSGCIQPR
>FUSION-ENST00000532346.1:34343-ENST00000670943.1:472371|24
SSSPHCPWAEPGLRPWPACR
>FUSION-ENST00000594469.5:33802-ENST00000617859.4:12636|1037
MVGHPSNISQPR
>FUSION-ENST00000481964.5:22101-ENST00000266037.10:389521|611
MEAAWWMER
>ENST00000470691.2|SNV-1105-T-G|2
TKEELTEHSK
>FUSION-ENST00000594469.5:33802-ENST00000617859.4:12636|293
TSLVPGLVFLSIGPQWIK
>FUSION-ENST00000594469.5:33802-ENST00000617859.4:12636|1022
MISPLRFSLGSR
>FUSION-ENST00000481964.5:22101-ENST00000266037.10:389521|1050
GTKIDEQIAPTSGK
>FUSION-ENST00000594469.5:33802-ENST00000617859.4:12636|776
MSTYPSCTSSIPRRR
>ENST00000507988.5|SNV-72264-C-T|2
MEYFSVPEKMTLFVV
>ENST00000455756.6|SNV-412667-C-T|5
WFDDYYLKLRSETNHR
>ENST00000366758.7|SNV-70-A-G|1
LLVPGLVLTVSAPAEVRRR
>FUSION-ENST00000482967.5:22101-ENST00000266037.10:389521|1449
VIGNNSR
>FUSION-ENST00000532346.1:23009-ENST00000671441.1:591533|232
DFLDQYTGFLL
>FUSION-ENST00000481964.5:22101-ENST00000266037.10:389521|638
KLSEQVK
>ENST00000461281.1|SNV-326037-A-C|9
MPQKSFNATAERGEELTFSCR
>ENST00000478080.5|SNV-127709-G-A|1
YFMINQLTDTIQVAQRIDRDAGELR
>FUSION-ENST00000532346.1:23009-ENST00000671441.1:591533|904
GVTLPVFLCILPPCLIFFFFGAFYF
>FUSION-ENST00000532346.1:34343-ENST00000670943.1:472371|225
MLWACLWPGSLTQAFHRAGLR
>ENST00000526878.5|SNV-38800-C-A|6
MRLTPFTKSGTSWMALFPR
>FUSION-ENST00000481964.5:22101-ENST00000266037.10:389521|837
DAPHFPDGVAAGQR
>ENST00000655517.1|SNV-37740-G-A|2
ENRVSAHQPTDILQTEFPLQCHR
>FUSION-ENST00000481964.5:22101-ENST00000266037.10:389521|538
MLFHPSVCISK
>FUSION-ENST00000594469.5:33802-ENST00000617859.4:12636|797
GHSKFKSMF
>ENST00000407149.7|SNV-204-A-C|5
MSAKSTGNPSSSCPAEGPPAASKTK
>ENST00000264331.8|SNV-52303-G-C|6
VKKLQLEDTMPSPYGR
>ENST00000442872.1|MNV-8139-AG-A|3
NNYNRVGNIHTR
>ENST00000345094.7|SNV-21324-C-T|2
EMSRVCTPTTG
>FUSION-ENST00000481964.5:22101-ENST00000266037.10:389521|675
VDILAGPDAYR
>FUSION-ENST00000532346.1:34343-ENST00000670943.1:472371|672
HHTSVYAGVRVR
>FUSION-ENST00000532346.1:23009-ENST00000671441.1:591533|55
MELQCHLAAVEMLASGQTGGR
>FUSION-ENST00000481964.5:22101-ENST00000266037.10:389521|1035
KSNNEAGCSR
>FUSION-ENST00000482967.5:22101-ENST00000266037.10:389521|1403
VLPCCPGWSRTPELK
>FUSION-ENST00000532346.1:3332-ENST00000671441.1:591533|133
MGKFSAAR
>FUSION-ENST00000594469.5:33802-ENST00000617859.4:12636|347
AIIIYIPTKGYK
>FUSION-ENST00000594469.5:33802-ENST00000617859.4:12636|544
TTGTDLKK
>FUSION-ENST00000532346.1:23009-ENST00000671441.1:591533|390
TAVNSVVAGSLCISMTVVKK
>ENST00000381655.7|SNV-209964-A-G|6
IWVLTGDKR
>FUSION-ENST00000532346.1:34343-ENST00000670943.1:472371|395
VSVAWCGGK
>ENST00000453867.7|SNV-54939-G-A|1
SLHTAPATGQLPGRSSPAGSPR
>FUSION-ENST00000594469.5:33802-ENST00000617859.4:12636|188
MVSVAVLKYFLT
>FUSION-ENST00000532346.1:23009-ENST00000671441.1:591533|104
KSPWPGVVAYACNPSTLGAQDGWIT
>FUSION-ENST00000594469.5:33802-ENST00000617859.4:12636|1230
MNRHFSKEDIQMAK
>FUSION-ENST00000594469.5:33802-ENST00000617859.4:12636|1419
SSPGAGVEQGRNPR
>FUSION-ENST00000532346.1:23009-ENST00000671441.1:591533|973
MEQGQLRR
>FUSION-ENST00000532346.1:23009-ENST00000671441.1:591533|429
AFSAEHTFLTVNLPT
>FUSION-ENST00000532346.1:23009-ENST00000671441.1:591533|185
REGLSVVPGLNLGSGVPSGVGNLQR
>FUSION-ENST00000481964.5:22101-ENST00000266037.10:389521|1056
NPSSMAWL
>FUSION-ENST00000594469.5:33802-ENST00000617859.4:12636|1143
MLFNGYR
>FUSION-ENST00000532346.1:23009-ENST00000671441.1:591533|145
MGAMLGSTSKAEAR
>FUSION-ENST00000594469.5:33802-ENST00000617859.4:12636|1376
VAGACSPSYLGG
>ENST00000008527.10|SNV-93544-A-G|2
MNANSLLASPTGLSPCLR
>FUSION-ENST00000594469.5:33802-ENST00000617859.4:12636|1153
EFLQLDNKNTPI
>FUSION-ENST00000532346.1:34343-ENST00000670943.1:472371|496
MLGGALVLAGLG
>FUSION-ENST00000532346.1:34343-ENST00000670943.1:472371|437
MWGVAEGQGWASGSDR
>FUSION-ENST00000481964.5:22101-ENST00000266037.10:389521|973
MRLMVAQSYG
>ENST00000264331.8|SNV-52303-G-C|4
KLQLEDTMPSPYGRR
>FUSION-ENST00000594469.5:33802-ENST00000617859.4:12636|1286
LLSSRFWK
>FUSION-ENST00000594469.5:33802-ENST00000617859.4:12636|1019
ISPLRFSLGSRAR
>FUSION-ENST00000532346.1:23009-ENST00000671441.1:591533|263
MGPLMDGHVGGTQDLPRK
>FUSION-ENST00000532346.1:23009-ENST00000671441.1:591533|26
ARCSGLGGLWGGPGAAELGSGPSER
>ENST00000461281.1|SNV-326037-A-C|2
MPQQREEKN
>FUSION-ENST00000594469.5:33802-ENST00000617859.4:12636|1270
MSVKFTITLRTYIR
>FUSION-ENST00000594469.5:33802-ENST00000617859.4:12636|564
PRMYNGKR
>FUSION-ENST00000594469.5:33802-ENST00000617859.4:12636|213
FQQQKKLSSSWVFL
>FUSION-ENST00000532346.1:23009-ENST00000671441.1:591533|456
LESKFYASK
>FUSION-ENST00000532346.1:34343-ENST00000670943.1:472371|465
MEVTQSPQSHSRQQQLRVSNR
>FUSION-ENST00000594469.5:33802-ENST00000617859.4:12636|1709
DFMSKTPK
>FUSION-ENST00000481964.5:22101-ENST00000266037.10:389521|887
LAGRGLTPTSLPDGAAAGR
>FUSION-ENST00000594469.5:33802-ENST00000617859.4:12636|1174
GDSNVHQ
>FUSION-ENST00000532346.1:23009-ENST00000671441.1:591533|602
MRSGTQNGAWAGSSVGPVEGELGTR
>FUSION-ENST00000532346.1:23009-ENST00000671441.1:591533|257
MDGHVGGTQDLPRK
>FUSION-ENST00000481964.5:22101-ENST00000266037.10:389521|993
EFHSCCPGWSAMAR
>FUSION-ENST00000636857.1:5824-ENST00000593065.5:68497|18
LIHIFFKEVSGQR
>FUSION-ENST00000594469.5:33802-ENST00000617859.4:12636|454
MFIYHIFFIHSSMD
>FUSION-ENST00000594469.5:33802-ENST00000617859.4:12636|1579
YVYHCTYVNICVYFYK
>FUSION-ENST00000532346.1:23009-ENST00000671441.1:591533|208
EDGAGSK
>FUSION-ENST00000532346.1:23009-ENST00000671441.1:591533|496
VSTYCSISSKSKIPSA
>FUSION-ENST00000532346.1:23009-ENST00000671441.1:591533|991
MPLIGHRAAR
>FUSION-ENST00000482967.5:22101-ENST00000266037.10:389521|1358
ARAGFPEEES
>FUSION-ENST00000594469.5:33802-ENST00000617859.4:12636|24
MLQIFIY
>ENST00000375078.4|SNV-2518-G-A|2
IDNVLKNMTDK
>FUSION-ENST00000594469.5:33802-ENST00000617859.4:12636|1652
MANIWPQLLK
>FUSION-ENST00000532346.1:23009-ENST00000671441.1:591533|601
RSGTQNGAWAGSSVGPVEGELGTR
>ENST00000468584.5|SNV-3398-C-T|3
LGMWSCLVVAP
>FUSION-ENST00000594469.5:33802-ENST00000617859.4:12636|1820
SPLVSLWK
>FUSION-ENST00000481964.5:22101-ENST00000266037.10:389521|938
MLGSSDLYDWRHFSTLFCLRI
>FUSION-ENST00000594469.5:33802-ENST00000617859.4:12636|412
NLESSWK
>FUSION-ENST00000481964.5:22101-ENST00000266037.10:389521|857
HSPHLRRWVAGQR
>FUSION-ENST00000594469.5:33802-ENST00000617859.4:12636|1114
MLCVFTTLNNNNKKE
>FUSION-ENST00000532346.1:3332-ENST00000671441.1:591533|37
GGGGAGAASLSGARGR
>FUSION-ENST00000532346.1:23009-ENST00000671441.1:591533|697
MGACWVCEGGRGVRK
>FUSION-ENST00000594469.5:33802-ENST00000617859.4:12636|1537
TFANLKFQFLFSSDLGVAPHDLK
>FUSION-ENST00000594469.5:33802-ENST00000617859.4:12636|1891
SRLQLLPVR
>FUSION-ENST00000594469.5:33802-ENST00000617859.4:12636|36
MFLAPLLK
>FUSION-ENST00000481964.5:22101-ENST00000266037.10:389521|430
EYMGILLILQFVCKLCQSYK
>FUSION-ENST00000594469.5:33802-ENST00000617859.4:12636|360
MNSIPLCLYTTFSLSIHPWINT
>ENST00000523329.1|SNV-5282-A-G|5
TWGRLTGPPIEAVGR
>FUSION-ENST00000532346.1:23009-ENST00000671441.1:591533|206
EDGAGSKAEGRQGGGGQGLR
>FUSION-ENST00000594469.5:33802-ENST00000617859.4:12636|1545
DYKVFSDGLLK
>FUSION-ENST00000481964.5:22101-ENST00000266037.10:389521|582
RRNLITLK
>FUSION-ENST00000532346.1:3332-ENST00000671441.1:591533|153
WECTGAVYR
>FUSION-ENST00000481964.5:22101-ENST00000266037.10:389521|714
MSCQSRQAPVPRLPLCESLPK
>FUSION-ENST00000482967.5:22101-ENST00000266037.10:389521|1384
NDTCSLLAGTCQFTRAGR
>FUSION-ENST00000532346.1:23009-ENST00000671441.1:591533|754
FKEARCHAWCHAHR
>FUSION-ENST00000594469.5:33802-ENST00000617859.4:12636|1503
MAKGVAKGR
>FUSION-ENST00000532346.1:23009-ENST00000671441.1:591533|625
LGRAMLVGPGAQISHR
>FUSION-ENST00000594469.5:33802-ENST00000617859.4:12636|379
CRIVLEVQGGHR
>FUSION-ENST00000532346.1:3332-ENST00000671441.1:591533|165
RPGVGLLAAASILDFNTVQCPDATR
>FUSION-ENST00000482967.5:22101-ENST00000266037.10:389521|1257
YTLEVLTAVSCP
>FUSION-ENST00000532346.1:34343-ENST00000670943.1:472371|189
VTLGWLSRPPVGPGAVLSDLRR
>FUSION-ENST00000594469.5:33802-ENST00000617859.4:12636|129
GYMSYFGTGMQCIIITSW
>FUSION-ENST00000532346.1:23009-ENST00000671441.1:591533|313
ASGRVSR
>ENST00000280734.3|SNV-8872-T-C|2
EPVEHYRPTK
>ENST00000509169.5|SNV-125343-T-A|1
ECLQMSYQAGIKTSDRR
>FUSION-ENST00000594469.5:33802-ENST00000617859.4:12636|1334
QKSWILFY
>FUSION-ENST00000594469.5:33802-ENST00000617859.4:12636|608
MLWCSFFIHC
>FUSION-ENST00000482967.5:22101-ENST00000266037.10:389521|1395
MLPRLVSNS
>FUSION-ENST00000594469.5:33802-ENST00000617859.4:12636|1476
GSHQLCDK
>ENST00000646667.1|SNV-49227-T-A|1
DVVAPYQT
>FUSION-ENST00000594469.5:33802-ENST00000617859.4:12636|143
EYHFPFLHFQSMCVLIGK
>FUSION-ENST00000532346.1:34343-ENST00000670943.1:472371|752
AGGPLCR
>FUSION-ENST00000481964.5:22101-ENST00000266037.10:389521|296
KLPKSFK
>FUSION-ENST00000481964.5:22101-ENST00000266037.10:389521|459
ISVTFSQK
>FUSION-ENST00000532346.1:34343-ENST00000670943.1:472371|409
QSGRALRR
>FUSION-ENST00000532346.1:23009-ENST00000671441.1:591533|856
MGLRHIGQAGLKLLASASTVLGLQR
>FUSION-ENST00000594469.5:33802-ENST00000617859.4:12636|1894
AHHAGVGDALR
>FUSION-ENST00000594469.5:33802-ENST00000617859.4:12636|1621
RESTYIVVCR
>FUSION-ENST00000532346.1:23009-ENST00000671441.1:591533|621
AMLVGPGAQISHR
>ENST00000378700.8|SNV-777-G-A|1
QPPPPAPPHHPAGTYPAAPPR
>ENST00000280258.6|SNV-17096-C-A|1
HVITAAHCIHDGKTYVKGTQK
>FUSION-ENST00000594469.5:33802-ENST00000617859.4:12636|787
QLLLLFLF
>FUSION-ENST00000532346.1:23009-ENST00000671441.1:591533|162
RPPPGCSHLHLLGGCLDLFPLR
>FUSION-ENST00000594469.5:33802-ENST00000617859.4:12636|1144
KTENKCW
>FUSION-ENST00000481964.5:22101-ENST00000266037.10:389521|823
STSFYTDTATI
>FUSION-ENST00000594469.5:33802-ENST00000617859.4:12636|352
MGFQYVAQVGLEFLASSNSLI
>ENST00000463456.5|SNV-96750-T-C|6
MQARWTMPELSYR
>FUSION-ENST00000532346.1:23009-ENST00000671441.1:591533|394
ETISYLTNQSFLLGHGV
>FUSION-ENST00000532346.1:3332-ENST00000671441.1:591533|87
RPGGEQTGR
>FUSION-ENST00000482967.5:22101-ENST00000266037.10:389521|1212
LTVWEGCGNH
>FUSION-ENST00000532346.1:34343-ENST00000670943.1:472371|188
RALWENGRPLLLAPVAFPR
>FUSION-ENST00000594469.5:33802-ENST00000617859.4:12636|175
STCYWKK
>FUSION-ENST00000532346.1:34343-ENST00000670943.1:472371|402
MGRPWACGR
>FUSION-ENST00000636857.1:5824-ENST00000593065.5:68497|46
LMVGIFESKRTER
>ENST00000455756.6|SNV-412667-C-T|4
LRSETNHR
>FUSION-ENST00000594469.5:33802-ENST00000617859.4:12636|1005
SLGGQNHSR
>FUSION-ENST00000594469.5:33802-ENST00000617859.4:12636|1075
MLGWLLSK
>ENST00000489097.5|SNV-51750-C-T|3
AELVPWAPESPRVPSPPPSPR
>FUSION-ENST00000532346.1:23009-ENST00000671441.1:591533|861
EFCSVTQAGAGSSDSCTSGSR
>FUSION-ENST00000532346.1:34343-ENST00000670943.1:472371|644
LLSQRGPAR
>FUSION-ENST00000532346.1:23009-ENST00000671441.1:591533|348
AGGLQLWGGWESRGR
>FUSION-ENST00000594469.5:33802-ENST00000617859.4:12636|471
VKMLILFKIQK
>FUSION-ENST00000594469.5:33802-ENST00000617859.4:12636|1818
SPLVSLWKPVSSER
>FUSION-ENST00000481964.5:22101-ENST00000266037.10:389521|867
RGSSLLRR
>FUSION-ENST00000482967.5:22101-ENST00000266037.10:389521|1417
GDFKVHTLRLFFSDS
>ENST00000400546.6|SNV-326037-A-C|3
GEELTFSCR
>ENST00000360001.11|SNV-8101-G-A|3
MDVNTDR
>FUSION-ENST00000594469.5:33802-ENST00000617859.4:12636|261
MLFKMTGLGWAQ
>ENST00000531447.2|SNV-19994-G-A|3
PKYSRQFSLEHVHSSGPYSVSA
>ENST00000646782.1|SNV-50966-C-A|7
MRFMGDAPLKGQSDLDVLCNILK
>FUSION-ENST00000594469.5:33802-ENST00000617859.4:12636|247
IPALWEAMLGR
>FUSION-ENST00000594469.5:33802-ENST00000617859.4:12636|474
VVGILVLFRRR
>ENST00000571285.1|SNV-18207-C-T|2
MCYECVGKLSD
>FUSION-ENST00000482967.5:22101-ENST00000266037.10:389521|1368
LSSMKPIPSTKK
>ENST00000262738.8|SNV-137831-G-T|1
EYSEMKHLVTMTLDYGMDQNK
>FUSION-ENST00000594469.5:33802-ENST00000617859.4:12636|1095
MATTHVK
>ENST00000645787.1|SNV-314347-C-T|3
AAARAAVAAGRQ
>FUSION-ENST00000594469.5:33802-ENST00000617859.4:12636|1861
VWLAVGCR
>FUSION-ENST00000594469.5:33802-ENST00000617859.4:12636|479
MVVGILVLFR
>FUSION-ENST00000532346.1:23009-ENST00000671441.1:591533|547
MTATRMHGCLQNTDTPRECALF
>FUSION-ENST00000532346.1:34343-ENST00000670943.1:472371|258
MEELIQLGQGRAGRAGGCGR
>ENST00000513312.3|SNV-6277-C-T|5
NVQLKELASRTWHLASVLDK
>FUSION-ENST00000594469.5:33802-ENST00000617859.4:12636|1361
MSEKFTKER
>FUSION-ENST00000594469.5:33802-ENST00000617859.4:12636|926
LLWGLSCMDICVCLLIL
>FUSION-ENST00000594469.5:33802-ENST00000617859.4:12636|1408
HQFLMIFLYG
>FUSION-ENST00000532346.1:34343-ENST00000670943.1:472371|455
LGCGVWQR
>FUSION-ENST00000482967.5:22101-ENST00000266037.10:389521|1338
MYLQIGTSIFPPSFPTDSTVV
>FUSION-ENST00000481964.5:22101-ENST00000266037.10:389521|1062
AYVYNIAAR
>FUSION-ENST00000594469.5:33802-ENST00000617859.4:12636|462
HITISRVPTIKTK
>ENST00000525523.1|SNV-1900-A-G|3
SITSAMNELQHDLDVVGDALAK
>ENST00000301653.9|SNV-3698-G-A|4
QRPSEIKNYSPYFKTIEDLR
>ENST00000398454.5|SNV-72264-C-T|3
NGILFCTRENDPIRGLDGK
>FUSION-ENST00000532346.1:23009-ENST00000671441.1:591533|944
MVQLPACVWHWPESG
>FUSION-ENST00000594469.5:33802-ENST00000617859.4:12636|1725
MIYSPLGIYPVMGWRVK
>FUSION-ENST00000532346.1:34343-ENST00000670943.1:472371|754
SVGGGVAAAAAAAAAAAAGR
>FUSION-ENST00000594469.5:33802-ENST00000617859.4:12636|184
CEPPCPALSQEIFK
>FUSION-ENST00000594469.5:33802-ENST00000617859.4:12636|803
MLTSTLCYQHIGKNR
>ENST00000533256.5|SNV-27138-A-G|3
IEKETQILSCALDDIEWFVARLQK
>FUSION-ENST00000594469.5:33802-ENST00000617859.4:12636|1465
MAYLNFTQPCQLDYFYFTR
>FUSION-ENST00000481964.5:22101-ENST00000266037.10:389521|456
MHRTVLDWDSDQGK
>FUSION-ENST00000594469.5:33802-ENST00000617859.4:12636|1363
ILEKFSET
>FUSION-ENST00000594469.5:33802-ENST00000617859.4:12636|1543
DYKVFSDGLLKLYPAMPVR
>FUSION-ENST00000532346.1:34343-ENST00000670943.1:472371|10
HVGGGGRLCLAEGGLAGAAVLAGR
>FUSION-ENST00000532346.1:34343-ENST00000670943.1:472371|342
MGFDLHFTGQQAPGWRGMER
>FUSION-ENST00000532346.1:34343-ENST00000670943.1:472371|363
AASHSKGQGLGSHHDFPSTR
>FUSION-ENST00000594469.5:33802-ENST00000617859.4:12636|177
MIYSGERSTCYWKK
>FUSION-ENST00000594469.5:33802-ENST00000617859.4:12636|1822
HLMSPLVSLWKPVSSERGNR
>ENST00000513312.3|SNV-6277-C-T|4
ELASRTWHLASVLDK
>FUSION-ENST00000532346.1:34343-ENST00000670943.1:472371|426
GLQICGVNWVRRA
>ENST00000382031.5|SNV-15343-G-C|1
AMEDKLEALLEKTK
>FUSION-ENST00000594469.5:33802-ENST00000617859.4:12636|255
EKTFNFFSFSIMLTVGLSYMDLV
>FUSION-ENST00000409642.8:92847-ENST00000435030.6:46910|3
FLRMGRLHQEKPTPWR
>FUSION-ENST00000532346.1:3332-ENST00000671441.1:591533|164
PGVGLLAAASILDFNTVQCPDATR
>ENST00000375400.7|SNV-255366-C-A|1
NPGELDQHKEDPRTDVK
>FUSION-ENST00000532346.1:23009-ENST00000671441.1:591533|838
MCAPPHLANFCIFSR
>FUSION-ENST00000532346.1:23009-ENST00000671441.1:591533|334
VRGILLPQPPE
>FUSION-ENST00000594469.5:33802-ENST00000617859.4:12636|1223
HTFTHTYPPSPTNLYPR
>ENST00000457378.6|SNV-26976-C-T|1
FQCLHYLSWRLKIIP
>FUSION-ENST00000532346.1:23009-ENST00000671441.1:591533|576
HQGGWCESGCSWAGWCVR
>FUSION-ENST00000532346.1:34343-ENST00000670943.1:472371|481
ICQGVGEGAQGRPK
>FUSION-ENST00000532346.1:23009-ENST00000671441.1:591533|421
SIFCNLNR
>FUSION-ENST00000594469.5:33802-ENST00000617859.4:12636|334
MLSGHVYASF
>FUSION-ENST00000481964.5:22101-ENST00000266037.10:389521|769
HCTPAWQH
>ENST00000469559.5|SNV-9418-G-A|12
MGITSENVAERFGISQEK
>FUSION-ENST00000532346.1:23009-ENST00000671441.1:591533|89
MVTSSMPAPAWR
>ENST00000523329.1|SNV-5282-A-G|6
DGDGNRTWGRLTGPPIEAVGR
>FUSION-ENST00000594469.5:33802-ENST00000617859.4:12636|99
MTVAPATRETEVGRSLGPR
>FUSION-ENST00000532346.1:23009-ENST00000671441.1:591533|740
RLDVMLGVTLIGSGR
>FUSION-ENST00000594469.5:33802-ENST00000617859.4:12636|839
MHIIFLKNILAK
>FUSION-ENST00000481964.5:22101-ENST00000266037.10:389521|1030
RSGVQDQSGQHSETPSLLK
>FUSION-ENST00000594469.5:33802-ENST00000617859.4:12636|1181
MQHYSQQPR
>ENST00000395750.6|SNV-102595-A-T|7
MGANNMPKQVEVRMHDSLLGSEEPK
>ENST00000543106.6|SNV-312983-C-T|2
NPIWNETLVYYGITDEDMQRK
>ENST00000377067.9|SNV-50281-C-T|1
QDMQQFLQTSSSTLKFLIS
>FUSION-ENST00000528131.1:23009-ENST00000671441.1:591533|1
GRLPLSLR
>ENST00000338086.9|SNV-96126-A-G|3
ELDGHVLKCVKDQNGSHVVQK
>FUSION-ENST00000481964.5:22101-ENST00000266037.10:389521|944
LPVVACVRISFFFFFW
>FUSION-ENST00000481964.5:22101-ENST00000266037.10:389521|267
LIVFGTIRR
>FUSION-ENST00000594469.5:33802-ENST00000617859.4:12636|290
MHNNHIMVNGVSITSR
>FUSION-ENST00000594469.5:33802-ENST00000617859.4:12636|284
MVNGVSITSRIYPLCYK
>FUSION-ENST00000594469.5:33802-ENST00000617859.4:12636|1874
SYYKRSAPSR
>FUSION-ENST00000481964.5:22101-ENST00000266037.10:389521|1019
KDVILGKVNYSK
>FUSION-ENST00000594469.5:33802-ENST00000617859.4:12636|393
QFPPAGYL
>FUSION-ENST00000532346.1:34343-ENST00000670943.1:472371|683
MPGPSVGAAAAGRGGGGG
>FUSION-ENST00000532346.1:23009-ENST00000671441.1:591533|7
TRSAPSKGYK
>FUSION-ENST00000481964.5:22101-ENST00000266037.10:389521|961
GPHTDGAYLVIRSM
>FUSION-ENST00000482967.5:22101-ENST00000266037.10:389521|1433
MQSILLVLLHLILR
>ENST00000382031.5|SNV-15343-G-C|2
AMEDKLEALLEK
>ENST00000522695.5|SNV-164909-A-G|2
TGENKGWSGPEPGFPEPTNNTPK
>FUSION-ENST00000481964.5:22101-ENST00000266037.10:389521|605
ITFVVLSLCCL
>FUSION-ENST00000594469.5:33802-ENST00000617859.4:12636|453
FIYHIFFIHSSMD
>FUSION-ENST00000594469.5:33802-ENST00000617859.4:12636|983
YFLTSPRMNTQEIHR
>FUSION-ENST00000481964.5:22101-ENST00000266037.10:389521|657
MCSYCIVPFTRGR
>FUSION-ENST00000594469.5:33802-ENST00000617859.4:12636|1027
HHVVQWV
>FUSION-ENST00000481964.5:22101-ENST00000266037.10:389521|503
ESFLEHCHLSLVHFLVL
>FUSION-ENST00000594469.5:33802-ENST00000617859.4:12636|646
ILFARCME
>FUSION-ENST00000482967.5:22101-ENST00000266037.10:389521|1236
CPSPERQEDGARK
>ENST00000646782.1|SNV-50966-C-A|3
GDAPLKGQSDLDVLCNILK
>FUSION-ENST00000482967.5:22101-ENST00000266037.10:389521|1445
MLCTMPNAL
>FUSION-ENST00000532346.1:34343-ENST00000670943.1:472371|735
APPCGFPSR
>ENST00000451188.7|SNV-5639-C-G|1
GAAGVAPYRRSCEHCQR
>FUSION-ENST00000636857.1:5824-ENST00000593065.5:68497|21
YALIKLIHIFFK
>ENST00000483222.5|SNV-181-G-A|10
SLPRFCALPPRPVPAARLRPR
>FUSION-ENST00000594469.5:33802-ENST00000617859.4:12636|1655
MGRIQLFVRTIY
>FUSION-ENST00000532346.1:23009-ENST00000671441.1:591533|866
PSNSRVR
>FUSION-ENST00000532346.1:34343-ENST00000670943.1:472371|507
LPETLCSAPSLWPPSVHK
>FUSION-ENST00000532346.1:23009-ENST00000671441.1:591533|792
GLTPRIYFCLILSVSFFFFFFFFLR
>FUSION-ENST00000532346.1:34343-ENST00000670943.1:472371|682
PGPSVGAAAAGRGGGGG
>FUSION-ENST00000532346.1:34343-ENST00000670943.1:472371|551
KASPTSASTCTCR
>ENST00000360752.4|SNV-1354-C-A|8
MCMETMGSYPIRPFYVQK
>ENST00000512578.1|SNV-1944-G-A|2
MVRVFVNQLYQPSLEREVSK
>FUSION-ENST00000594469.5:33802-ENST00000617859.4:12636|637
MKQLLPIK
>FUSION-ENST00000594469.5:33802-ENST00000617859.4:12636|414
MLFRNLESSWKWNHLCQV
>FUSION-ENST00000594469.5:33802-ENST00000617859.4:12636|912
MTQNPFLCIPDR
>FUSION-ENST00000594469.5:33802-ENST00000617859.4:12636|980
MNTQEIHR
>FUSION-ENST00000532346.1:23009-ENST00000671441.1:591533|818
MKLYTNVFFSSFFFF
>FUSION-ENST00000481964.5:22101-ENST00000266037.10:389521|641
SRPIASILEEVKKLSEQVK
>FUSION-ENST00000532346.1:23009-ENST00000671441.1:591533|647
GHGPGHL
>FUSION-ENST00000532346.1:34343-ENST00000670943.1:472371|431
ARPRWSPCPRGLQICGVNWVR
>FUSION-ENST00000532346.1:23009-ENST00000671441.1:591533|569
WDGEGGEGHPQGHTR
>FUSION-ENST00000481964.5:22101-ENST00000266037.10:389521|540
IFLIPLVLPVRLTK
>FUSION-ENST00000594469.5:33802-ENST00000617859.4:12636|16
MTASQVAGTTGTHHQAWVIF
>ENST00000555290.5|SNV-35889-G-T|7
IPVLVFHADAILTKDNNIRLIGER
>FUSION-ENST00000482967.5:22101-ENST00000266037.10:389521|1397
QSACLGLPKCWDYR
>FUSION-ENST00000594469.5:33802-ENST00000617859.4:12636|858
NGLIYNLSGGLLHISFRYQK
>FUSION-ENST00000594469.5:33802-ENST00000617859.4:12636|804
LTSTLCYQHIGK
>FUSION-ENST00000482967.5:22101-ENST00000266037.10:389521|1412
GHICSLHVYSR
>ENST00000545828.1|SNV-43775-A-C|4
CLPPDILEIQYSPRNGR
>FUSION-ENST00000532346.1:23009-ENST00000671441.1:591533|215
GLGAGWVGGR
>FUSION-ENST00000532346.1:34343-ENST00000670943.1:472371|315
VGGQGWAGGACSGK
>FUSION-ENST00000532346.1:34343-ENST00000670943.1:472371|369
HHGERCTR
>FUSION-ENST00000594469.5:33802-ENST00000617859.4:12636|1318
IIHPTWD
>FUSION-ENST00000532346.1:34343-ENST00000670943.1:472371|501
SPSTWPHLPLWGWHLGAACSLRLK
>FUSION-ENST00000481964.5:22101-ENST00000266037.10:389521|1033
SNNEAGCSR
>ENST00000518981.5|SNV-164909-A-G|2
GWSGPEPGFPEPTNNRK
>FUSION-ENST00000481964.5:22101-ENST00000266037.10:389521|890
LAGRGLTPPPPSLTGRLAGR
>FUSION-ENST00000594469.5:33802-ENST00000617859.4:12636|844
KQNMHIIFLK
>FUSION-ENST00000532346.1:34343-ENST00000670943.1:472371|694
RPHKPAPTSCLLAACR
>FUSION-ENST00000532346.1:23009-ENST00000671441.1:591533|423
THFPNSEPPNMSIFCNLNR
>ENST00000564138.6|MNV-131760-TAGG-T|6
FLKDKFVEIAHK
>ENST00000490848.5|SNV-17170-C-G|6
TLCASTVPSTPKGRA
>ENST00000564138.6|MNV-131760-TAGG-T|3
FVEIAHK
>ENST00000352210.9|SNV-2056-G-A|1
EPDETVHSFAQHR
>FUSION-ENST00000594469.5:33802-ENST00000617859.4:12636|1474
GSHQLCDKRSHVPVPTE
>FUSION-ENST00000532346.1:34343-ENST00000670943.1:472371|721
APPHLCWRKLPPFPAR
>FUSION-ENST00000532346.1:23009-ENST00000671441.1:591533|282
EGGATMDQVRSLSTEAWRGPPCCSR
>FUSION-ENST00000481964.5:22101-ENST00000266037.10:389521|639
LAGRGGRR
>FUSION-ENST00000532346.1:23009-ENST00000671441.1:591533|543
HGCLQNTDTPR
>FUSION-ENST00000532346.1:34343-ENST00000670943.1:472371|122
GLSSLEQPVPSAGR
>ENST00000509169.5|SNV-125343-T-A|9
MTNILLKR
>FUSION-ENST00000594469.5:33802-ENST00000617859.4:12636|1061
IQSSPTAYISKR
>ENST00000471936.1|SNV-2135-A-G|5
MASAALAAEPSPLPGSLIRGQRR
>FUSION-ENST00000532346.1:23009-ENST00000671441.1:591533|63
MGFCHVGQAGLK
>FUSION-ENST00000532346.1:23009-ENST00000671441.1:591533|264
GPLMDGHVGGTQDLPR
>FUSION-ENST00000482967.5:22101-ENST00000266037.10:389521|1197
SSRTVWVTW
>ENST00000367643.7|MNV-8139-AG-A|5
TYQQFRFITSKLLK
>FUSION-ENST00000532346.1:23009-ENST00000671441.1:591533|240
LSHVLALDRELR
>FUSION-ENST00000532346.1:23009-ENST00000671441.1:591533|855
GLRHIGQAGLKLLASASTVLGLQR
>FUSION-ENST00000481964.5:22101-ENST00000266037.10:389521|958
MAHCSLQLLGSNDPLTSASWVAR
>FUSION-ENST00000354589.7:34343-ENST00000670943.1:472371|4
WAQDEQGKPR
>FUSION-ENST00000594469.5:33802-ENST00000617859.4:12636|49
MIPFIHFCLCLWGK
>FUSION-ENST00000532346.1:23009-ENST00000671441.1:591533|563
NVSFDLLK
>ENST00000361483.4|SNV-6343-G-A|4
RRASAPHRPLDMAPFAR
>FUSION-ENST00000532346.1:23009-ENST00000671441.1:591533|609
VICRPSGR
>ENST00000410053.8|SNV-62138-G-A|3
KNQDRQR
>ENST00000506275.1|SNV-144139-G-A|5
MCRVFSSDSK
>FUSION-ENST00000594469.5:33802-ENST00000617859.4:12636|773
MIQFIFLK
>FUSION-ENST00000594469.5:33802-ENST00000617859.4:12636|1559
IRINQEADVGGIYYG
>FUSION-ENST00000594469.5:33802-ENST00000617859.4:12636|1821
MSPLVSLWK
>FUSION-ENST00000532346.1:3332-ENST00000671441.1:591533|103
SRPPLGGGHPRTPGRPR
>FUSION-ENST00000594469.5:33802-ENST00000617859.4:12636|238
MVLVFHSYVIYITFIDLR
>FUSION-ENST00000594469.5:33802-ENST00000617859.4:12636|1085
GNANQNHNSTMRYHFRPR
>FUSION-ENST00000482967.5:22101-ENST00000266037.10:389521|1176
LPWLVSNSWA
>FUSION-ENST00000481964.5:22101-ENST00000266037.10:389521|748
MGVLVKFEG
>FUSION-ENST00000594469.5:33802-ENST00000617859.4:12636|1358
ERYHGNQTEILDFILLNEVK
>FUSION-ENST00000532346.1:23009-ENST00000671441.1:591533|46
LGGRGRDQGAGR
>FUSION-ENST00000482967.5:22101-ENST00000266037.10:389521|1175
MAHGSLSLLGSSSSTSAS
>FUSION-ENST00000481964.5:22101-ENST00000266037.10:389521|947
MRLPVVACVRISFFFFFW
>FUSION-ENST00000594469.5:33802-ENST00000617859.4:12636|846
MLPTHWKKQNMHIIFLK
>FUSION-ENST00000482967.5:22101-ENST00000266037.10:389521|1262
MELGRISAPGWLLDRLFNIF
>FUSION-ENST00000594469.5:33802-ENST00000617859.4:12636|964
FLLCSYPQPPAPRNC
>ENST00000489097.5|SNV-51750-C-T|5
AELVPWAPESPR
>ENST00000468968.6|SNV-2056-G-A|1
LCTVLPSTALDL
>FUSION-ENST00000481964.5:22101-ENST00000266037.10:389521|743
ETETVGRGR
>FUSION-ENST00000594469.5:33802-ENST00000617859.4:12636|410
WNHLCQV
>FUSION-ENST00000482967.5:22101-ENST00000266037.10:389521|1244
CRAHSSLSSTMCPSPERQEDGAR
>FUSION-ENST00000532346.1:34343-ENST00000670943.1:472371|686
RSVWGGALRDWPR
>FUSION-ENST00000356346.7:23009-ENST00000671441.1:591533|2
LPVPREGEDSLR
>FUSION-ENST00000594469.5:33802-ENST00000617859.4:12636|1515
IRVHFSADNYFLMNK
>FUSION-ENST00000594469.5:33802-ENST00000617859.4:12636|1544
MDYKVFSDGLLKLYPAMPVR
>ENST00000309900.11|SNV-275214-A-G|2
MPLAWPSTTAQPA
>FUSION-ENST00000594469.5:33802-ENST00000617859.4:12636|1217
MPHFRKVHTPYF
>ENST00000368677.2|SNV-10383-T-A|2
EQSGGTGGGADPGIPGGEAQGR
>FUSION-ENST00000532346.1:34343-ENST00000670943.1:472371|473
SPGAGWPGVSWTC
>ENST00000642448.1|SNV-102595-A-T|3
HDSLLGSEEPK
>FUSION-ENST00000594469.5:33802-ENST00000617859.4:12636|900
VPNLSPF
>FUSION-ENST00000594469.5:33802-ENST00000617859.4:12636|101
MTVAPATRETEVGR
>ENST00000469372.5|SNV-41534-T-G|7
EILNINQKRNDYR
>FUSION-ENST00000481964.5:22101-ENST00000266037.10:389521|482
METGVMTTKCIAR
>ENST00000455756.6|SNV-412667-C-T|7
LQSPDVKWFDDYYLKLR
>FUSION-ENST00000482967.5:22101-ENST00000266037.10:389521|1362
MKPIPSTKKVGNH
>FUSION-ENST00000594469.5:33802-ENST00000617859.4:12636|294
IFPLLKTSLVPGLVFLSIGPQWIK
>FUSION-ENST00000594469.5:33802-ENST00000617859.4:12636|799
AKGKGHSK
>ENST00000492558.1|SNV-16878-C-A|2
CRTVRPAHVLMPSVMEMIAALGPG
>FUSION-ENST00000594469.5:33802-ENST00000617859.4:12636|574
MFIIFVLQMIIIRLI
>FUSION-ENST00000532346.1:34343-ENST00000670943.1:472371|59
PLQSQGSLPARPVGWGAASWLR
>ENST00000319416.7|MNV-8139-AG-A|1
TTTIGGTFLQRPQAFTKVERSQ
>FUSION-ENST00000532346.1:34343-ENST00000670943.1:472371|211
GFAEGSMWCQER
>FUSION-ENST00000481964.5:22101-ENST00000266037.10:389521|736
MQISLHSLIDTWVACTFWLLWIIVL
>FUSION-ENST00000532346.1:23009-ENST00000671441.1:591533|573
MGWGSLCVPVWLQE
>ENST00000319285.5|SNV-5689-G-A|1
YPAHLAHSSSRK
>ENST00000490848.5|SNV-17170-C-G|2
EALSHGQNPLRIYCALNTK
>FUSION-ENST00000594469.5:33802-ENST00000617859.4:12636|695
MFYLFWLTISMKL
>FUSION-ENST00000481964.5:22101-ENST00000266037.10:389521|964
MGPHTDGAYLVIR
>FUSION-ENST00000594469.5:33802-ENST00000617859.4:12636|1168
MTINKQIEK
>FUSION-ENST00000594469.5:33802-ENST00000617859.4:12636|1804
MLSTSSRLKFER
>FUSION-ENST00000594469.5:33802-ENST00000617859.4:12636|390
MLILYPTTSLNLFK
>FUSION-ENST00000532346.1:3332-ENST00000671441.1:591533|66
ACGTRSPR
>FUSION-ENST00000532346.1:3332-ENST00000671441.1:591533|131
MGKFSAARR
>FUSION-ENST00000594469.5:33802-ENST00000617859.4:12636|1717
MVLGKQASHM
>ENST00000263934.10|SNV-150935-G-A|2
DVCIVFYSRDAK
>FUSION-ENST00000594469.5:33802-ENST00000617859.4:12636|615
KFNSQKR
>FUSION-ENST00000481964.5:22101-ENST00000266037.10:389521|479
ETGVMTTKCIARSSIGILIR
>FUSION-ENST00000594469.5:33802-ENST00000617859.4:12636|201
MLPRLVLNSWPR
>ENST00000526878.5|SNV-38800-C-A|7
RLTPFTK
>FUSION-ENST00000482967.5:22101-ENST00000266037.10:389521|1407
MVPVCGL
>FUSION-ENST00000481964.5:22101-ENST00000266037.10:389521|481
ETGVMTTKCIAR
>FUSION-ENST00000594469.5:33802-ENST00000617859.4:12636|169
MHDLFWR
>FUSION-ENST00000594469.5:33802-ENST00000617859.4:12636|1112
MGIEFQSCVR
>FUSION-ENST00000532346.1:23009-ENST00000671441.1:591533|173
RSPGQWPGLCFPR
>FUSION-ENST00000532346.1:23009-ENST00000671441.1:591533|366
SAWPDVGHGPR
>FUSION-ENST00000594469.5:33802-ENST00000617859.4:12636|579
SYFKFHIK
>FUSION-ENST00000481964.5:22101-ENST00000266037.10:389521|565
RHHAWLILYFLSRDGVSPCCSGWSR
>FUSION-ENST00000482967.5:22101-ENST00000266037.10:389521|1354
MVILEFFLSQKIK
>FUSION-ENST00000594469.5:33802-ENST00000617859.4:12636|997
SHWWFNLYFPN
>FUSION-ENST00000594469.5:33802-ENST00000617859.4:12636|349
AIIIYIPTK
>FUSION-ENST00000594469.5:33802-ENST00000617859.4:12636|705
SCLVITYVPRSHR
>FUSION-ENST00000532346.1:23009-ENST00000671441.1:591533|58
ARPEILF
>FUSION-ENST00000532346.1:23009-ENST00000671441.1:591533|951
AGPALEGAPGGVLGYR
>FUSION-ENST00000594469.5:33802-ENST00000617859.4:12636|664
NHKLHPLSNSYNIIRK
>FUSION-ENST00000532346.1:34343-ENST00000670943.1:472371|331
GGRCHHCPWTDAWGCAGWGGLR
>ENST00000454109.1|SNV-2029-C-A|2
APDSDTASSPDSSPFGSQRPGLGR
>FUSION-ENST00000532346.1:34343-ENST00000670943.1:472371|27
GLEAEAPPR
>FUSION-ENST00000532346.1:3332-ENST00000671441.1:591533|7
GTSNFPVLTLYLLTK
>FUSION-ENST00000532346.1:23009-ENST00000671441.1:591533|772
HHAQLIFCIFSRDGVSPC
>ENST00000642448.1|SNV-102595-A-T|12
MSANNMPKQVEVRMHDSLLGSEEPK
>FUSION-ENST00000594469.5:33802-ENST00000617859.4:12636|663
LHPLSNSYNIIR
>FUSION-ENST00000532346.1:34343-ENST00000670943.1:472371|204
LHWDLICIGYAVGLPVAR
>FUSION-ENST00000532346.1:34343-ENST00000670943.1:472371|487
MDDMSPDRR
>ENST00000534876.1|SNV-6879-A-T|5
NGGGDVDVRVLLPGSVMLGFARD
>ENST00000275820.4|SNV-16563-G-A|1
LKDQQEREIIHVLMDCCLQEK
>FUSION-ENST00000532346.1:23009-ENST00000671441.1:591533|199
MVMWVGPRTFPANWSLADTWY
>ENST00000484768.1|SNV-212788-G-T|4
MVVLKSGFAAAVTTPLDVAK
>FUSION-ENST00000532346.1:23009-ENST00000671441.1:591533|981
VGALRACR
>ENST00000509169.5|SNV-125343-T-A|3
ECLQMSYQAGIK
>FUSION-ENST00000594469.5:33802-ENST00000617859.4:12636|104
WWCMTVAPATRETEVGRSLGPR
>FUSION-ENST00000594469.5:33802-ENST00000617859.4:12636|262
LNRSGENQHPCLVLELREK
>ENST00000409198.5|SNV-120034-T-C|2
KESEKWK
>FUSION-ENST00000532346.1:3332-ENST00000671441.1:591533|20
AGLHPGLRGGAREVQR
>FUSION-ENST00000532346.1:23009-ENST00000671441.1:591533|919
NTNNQHEVNLIGTDMKSQWLQRK
>ENST00000484006.1|SNV-21324-C-T|3
MSRVCTPTTG
>ENST00000433301.5|SNV-17050-G-A|2
MDLSNAVHSEI
>FUSION-ENST00000532346.1:34343-ENST00000670943.1:472371|381
SHHAWLIFVFFF
>FUSION-ENST00000532346.1:23009-ENST00000671441.1:591533|86
MPAPAWRTVGLFTGGEGLAGEGR
>FUSION-ENST00000532346.1:23009-ENST00000671441.1:591533|918
MKSQWLQR
>FUSION-ENST00000594469.5:33802-ENST00000617859.4:12636|1386
LIRFKVK
>FUSION-ENST00000594469.5:33802-ENST00000617859.4:12636|612
FNSQKRMK
>FUSION-ENST00000594469.5:33802-ENST00000617859.4:12636|89
MQRAMSMPLHSR
>FUSION-ENST00000594469.5:33802-ENST00000617859.4:12636|1303
SVLYLQPLHCELHEQLRK
>FUSION-ENST00000398774.6:34343-ENST00000670943.1:472371|17
LEVGALASLHACQLSPEGSLGGR
>FUSION-ENST00000532346.1:34343-ENST00000670943.1:472371|234
VPCGARSDAVEWGIPSTCILLGLR
>FUSION-ENST00000481964.5:22101-ENST00000266037.10:389521|443
CVERECI
>FUSION-ENST00000482967.5:22101-ENST00000266037.10:389521|1099
MLLLFSLGK
>FUSION-ENST00000532346.1:23009-ENST00000671441.1:591533|304
MKSFSCCIFLTCYYWPKEISR
>FUSION-ENST00000594469.5:33802-ENST00000617859.4:12636|647
MILFARCME
>ENST00000526878.5|SNV-38800-C-A|1
SGTSWMALFPRTFLAGT
>FUSION-ENST00000526416.5:34343-ENST00000670943.1:472371|9
QRRGPGPPLADLSLPVVHR
>FUSION-ENST00000532346.1:23009-ENST00000671441.1:591533|689
LARVPWGR
>ENST00000263934.10|SNV-150935-G-A|3
DVCIVFYSR
>FUSION-ENST00000594469.5:33802-ENST00000617859.4:12636|437
SYYLFVLLLSCSSFLDILDINPLS
>FUSION-ENST00000481964.5:22101-ENST00000266037.10:389521|780
LGGGGCSERRSR
>FUSION-ENST00000481964.5:22101-ENST00000266037.10:389521|606
RITFVVLSLCCL
>FUSION-ENST00000532346.1:23009-ENST00000671441.1:591533|59
SPRARPEILF
>FUSION-ENST00000532346.1:23009-ENST00000671441.1:591533|182
TSVPPGPSLGLPAALVGIQSR
>ENST00000368764.4|SNV-2444-C-A|4
HLEEEEGQLKHLVKQEGQLK
>ENST00000642050.1|SNV-19146-T-C|4
KFVMVKFLNDSTVDPVDSEWFGFYR
>ENST00000223129.8|SNV-79474-C-T|3
LEKIHPIGK
>FUSION-ENST00000481964.5:22101-ENST00000266037.10:389521|995
KGLSVVP
>FUSION-ENST00000481964.5:22101-ENST00000266037.10:389521|484
METGVMTTK
>FUSION-ENST00000594469.5:33802-ENST00000617859.4:12636|1138
VSVMRAENVLEIR
>FUSION-ENST00000532346.1:23009-ENST00000671441.1:591533|400
ISSQDPLFNYICRDPVYK
>FUSION-ENST00000481964.5:22101-ENST00000266037.10:389521|693
MPGYFCIFSRDR
>FUSION-ENST00000594469.5:33802-ENST00000617859.4:12636|720
MCFRHVDK
>ENST00000033079.7|SNV-97765-G-A|4
FLHDPEKLNSSSK
>FUSION-ENST00000594469.5:33802-ENST00000617859.4:12636|161
MCIPQLLGGMFCKSLLGPFGLK
>FUSION-ENST00000481964.5:22101-ENST00000266037.10:389521|486
SSRPAWATLGAAVSITKQTKQK
>FUSION-ENST00000532346.1:23009-ENST00000671441.1:591533|359
AGAEWCPEDFTVCVKR
>ENST00000614960.4|SNV-18841-G-A|4
LIVNIAKVNEDMNTKLIR
>FUSION-ENST00000532346.1:23009-ENST00000671441.1:591533|691
QGHVGSRVRPGWCWDQVMR
>FUSION-ENST00000594469.5:33802-ENST00000617859.4:12636|1193
MENSMEVPKKTAIR
>FUSION-ENST00000532346.1:23009-ENST00000671441.1:591533|164
GPFAASLGPACPVEIPGCSPVSR
>FUSION-ENST00000594469.5:33802-ENST00000617859.4:12636|1479
HSKGSHQLCDKR
>FUSION-ENST00000532346.1:34343-ENST00000670943.1:472371|386
ESRSVAQAGVQ
>FUSION-ENST00000594469.5:33802-ENST00000617859.4:12636|1875
QLYWTGRSYYKR
>FUSION-ENST00000594469.5:33802-ENST00000617859.4:12636|812
SNTIETSLA
>FUSION-ENST00000532346.1:3332-ENST00000671441.1:591533|92
ERACVRDSEPAEPAR
>FUSION-ENST00000594469.5:33802-ENST00000617859.4:12636|636
KQLLPIK
>FUSION-ENST00000532346.1:23009-ENST00000671441.1:591533|459
FFSIFLLVK
>FUSION-ENST00000532346.1:23009-ENST00000671441.1:591533|614
WGMGRVICRPSGRGVGNTR
>FUSION-ENST00000594469.5:33802-ENST00000617859.4:12636|1475
GSHQLCDKR
>FUSION-ENST00000532346.1:34343-ENST00000670943.1:472371|120
AALAAPR
>FUSION-ENST00000482967.5:22101-ENST00000266037.10:389521|1434
LLHCVMQSILLVLLHLILR
>FUSION-ENST00000532346.1:34343-ENST00000670943.1:472371|217
DSWVEPGQSPAVAQERRLHPR
>ENST00000576985.6|SNV-9399-C-A|5
RSSEGSGSSR
>FUSION-ENST00000594469.5:33802-ENST00000617859.4:12636|1534
LYPAMPVRLFLLYKMR
>FUSION-ENST00000594469.5:33802-ENST00000617859.4:12636|741
YLILLEIKETLIQK
>FUSION-ENST00000532346.1:34343-ENST00000670943.1:472371|494
GAWGGALR
>ENST00000513847.5|SNV-142026-G-A|7
STCAPAEMITLLINSEGK
>FUSION-ENST00000594469.5:33802-ENST00000617859.4:12636|452
QKWDEGK
>FUSION-ENST00000532346.1:34343-ENST00000670943.1:472371|625
SAPGLLVVPCLLPLPPH
>FUSION-ENST00000594469.5:33802-ENST00000617859.4:12636|256
TGLGWAQ
>FUSION-ENST00000594469.5:33802-ENST00000617859.4:12636|656
MSLTVSCKK
>FUSION-ENST00000532346.1:23009-ENST00000671441.1:591533|434
SEWTHESHTSSLQR
>FUSION-ENST00000532346.1:34343-ENST00000670943.1:472371|413
GRWLQKQSGR
>ENST00000539281.5|MNV-31953-CCA-C|1
EDPSLSPAY
>ENST00000580874.1|SNV-3306-C-T|2
SDKGDAPPPPPPVPGPGAPGPAR
>FUSION-ENST00000481964.5:22101-ENST00000266037.10:389521|636
LSEQVKSSPGFLAVNMFGGG
>FUSION-ENST00000532346.1:34343-ENST00000670943.1:472371|276
SGPSLCLPPLPSFLPRLPPCR
>FUSION-ENST00000532346.1:23009-ENST00000671441.1:591533|588
GITLCPCVAPGVAADPGPVLQERK
>FUSION-ENST00000594469.5:33802-ENST00000617859.4:12636|1811
MSGPNSMLSTSSRLK
>FUSION-ENST00000594469.5:33802-ENST00000617859.4:12636|1787
MMISNFIHVPTK
>FUSION-ENST00000594469.5:33802-ENST00000617859.4:12636|1038
SQSEKDGC
>FUSION-ENST00000594469.5:33802-ENST00000617859.4:12636|1528
FQFLFSSDLGVAPHDLKTSALER
>FUSION-ENST00000594469.5:33802-ENST00000617859.4:12636|1702
AMATKDKIDK
>FUSION-ENST00000482967.5:22101-ENST00000266037.10:389521|1112
MVKMSRCGSPCL
>FUSION-ENST00000532346.1:23009-ENST00000671441.1:591533|744
RGSREAEQWAAVQPWGPVGSAK
>FUSION-ENST00000481964.5:22101-ENST00000266037.10:389521|802
MGGRAETLLTS
>FUSION-ENST00000594469.5:33802-ENST00000617859.4:12636|1484
MTLPKNIGLVYYGGVNSK
>FUSION-ENST00000482967.5:22101-ENST00000266037.10:389521|1117
PVIPGLWEAK
>FUSION-ENST00000481964.5:22101-ENST00000266037.10:389521|1060
AYVYNIAARGR
>ENST00000546325.1|SNV-6879-A-T|2
MWTFGCYCQGVSCWG
>FUSION-ENST00000594469.5:33802-ENST00000617859.4:12636|365
FFLAILKYSIHYC
>FUSION-ENST00000532346.1:34343-ENST00000670943.1:472371|563
VMPARRTPHVQAVQGPLGSPPK
>FUSION-ENST00000482967.5:22101-ENST00000266037.10:389521|1120
MPQDCTLKNG
>FUSION-ENST00000481964.5:22101-ENST00000266037.10:389521|462
MSQLTQINSLYGDWSYDN
>ENST00000509169.5|SNV-125343-T-A|10
MTNILLK
>ENST00000637646.1|SNV-49212-G-A|3
SADPLPGYAPSK
>FUSION-ENST00000532346.1:23009-ENST00000671441.1:591533|235
VIYLHVNDVSSFLVINTGFYQMSCR
>FUSION-ENST00000532346.1:23009-ENST00000671441.1:591533|812
MFSFLPFFFFETKSR
>ENST00000301653.9|SNV-3698-G-A|2
NYSPYFKTIEDLR
>FUSION-ENST00000532346.1:23009-ENST00000671441.1:591533|837
CAPPHLANFCIFSR
>ENST00000397033.7|INDEL-52597-G-GA|4
DIMKKNNK
>FUSION-ENST00000481964.5:22101-ENST00000266037.10:389521|766
CHHAWVLLYF
>FUSION-ENST00000482967.5:22101-ENST00000266037.10:389521|1435
INFEPPER
>FUSION-ENST00000594469.5:33802-ENST00000617859.4:12636|602
MSHCAWPKSNLFHPRFHISK
>FUSION-ENST00000375735.7:248950-ENST00000525200.5:20460|13
EIWSNELSPVLNLWKKLNQPAHR
>FUSION-ENST00000532346.1:3332-ENST00000671441.1:591533|88
ACVRDSEPAEPARR
>FUSION-ENST00000482967.5:22101-ENST00000266037.10:389521|1090
MVKPHLY
>FUSION-ENST00000481964.5:22101-ENST00000266037.10:389521|448
MVCRLSELR
>FUSION-ENST00000481964.5:22101-ENST00000266037.10:389521|539
IFLIPLVLPVRLTKIAK
>ENST00000430860.1|SNV-950-G-A|2
MDSDASLMSSRPSSPEPDDLFLPAR
>FUSION-ENST00000481964.5:22101-ENST00000266037.10:389521|876
GSCRAEGLLTSQTGRLPR
>FUSION-ENST00000594469.5:33802-ENST00000617859.4:12636|1486
INQLLTKHSK
>FUSION-ENST00000594469.5:33802-ENST00000617859.4:12636|475
MVVGILVLFRRR
>FUSION-ENST00000532346.1:23009-ENST00000671441.1:591533|700
GACWVCEGGR
>FUSION-ENST00000594469.5:33802-ENST00000617859.4:12636|1837
TENCLPFTVK
>FUSION-ENST00000532346.1:3332-ENST00000671441.1:591533|51
RPRPRPAR
>FUSION-ENST00000532346.1:3332-ENST00000671441.1:591533|121
TRPGASQTGWPTLVKAGRAGALPI
>ENST00000518057.1|SNV-127868-C-G|4
AHVSNKHPFVDSNLLYQFRMNFGR
>FUSION-ENST00000532346.1:23009-ENST00000671441.1:591533|295
FPVVTPSCLVLGEAAAPGAHR
>FUSION-ENST00000482967.5:22101-ENST00000266037.10:389521|1464
WLWRGAWR
>ENST00000571285.1|SNV-18207-C-T|4
MCYECVGK
>FUSION-ENST00000594469.5:33802-ENST00000617859.4:12636|1774
MVILVLDP
>ENST00000472194.6|SNV-23775-T-G|7
MMDAGVQDAVQQYRQK
>FUSION-ENST00000594469.5:33802-ENST00000617859.4:12636|426
IKSTHLQLVDFQQRCQECIMGK
>FUSION-ENST00000481964.5:22101-ENST00000266037.10:389521|547
MSHRVWPR
>ENST00000541310.5|SNV-9274-G-A|3
CTLSHSTLSGTRNGLNLRWMMK
>FUSION-ENST00000594469.5:33802-ENST00000617859.4:12636|1768
CHAGALHPLTR
>FUSION-ENST00000594469.5:33802-ENST00000617859.4:12636|493
MLFSSFLTFHSHYVTLVTKHNR
>ENST00000512578.1|SNV-1944-G-A|3
VRVFVNQLYQPSLER
>ENST00000480479.5|SNV-8854-T-G|1
IVQLYARKK
>ENST00000611598.1|MNV-682-TTC-T|2
LYTINPNQYFSVNEGK
>FUSION-ENST00000398774.6:34343-ENST00000670943.1:472371|16
VGCSGPSSGGDSR
>FUSION-ENST00000481964.5:22101-ENST00000266037.10:389521|587
MVTKLPNLSRPFAYKR
>FUSION-ENST00000481964.5:22101-ENST00000266037.10:389521|701
DRVSLYCPGWSQTPELG
>FUSION-ENST00000532346.1:34343-ENST00000670943.1:472371|608
QGLHGARR
>FUSION-ENST00000532346.1:34343-ENST00000670943.1:472371|131
MGRSCGQGRLR
>ENST00000275820.4|SNV-16563-G-A|5
NIFCTIMTSEDFLDAFEKLLKLR
>FUSION-ENST00000532346.1:23009-ENST00000671441.1:591533|728
LGVTLIGSGRGLVGYRDDCK
>FUSION-ENST00000532346.1:3332-ENST00000671441.1:591533|38
GGGGAGAASLSGAR
>ENST00000398454.5|SNV-72264-C-T|2
ENDPIRGLDGK
>FUSION-ENST00000594469.5:33802-ENST00000617859.4:12636|601
SHCAWPKSNLFHPRFHISK
>FUSION-ENST00000532346.1:23009-ENST00000671441.1:591533|308
LVSNSQLQVICLPRPPK
>FUSION-ENST00000594469.5:33802-ENST00000617859.4:12636|1723
MIYSPLGIYPVMGWRVKW
>FUSION-ENST00000532346.1:34343-ENST00000670943.1:472371|319
MDAWNVGGRVGGQGWAGGACSGKGR
>FUSION-ENST00000532346.1:34343-ENST00000670943.1:472371|391
GRPEGQR
>FUSION-ENST00000481964.5:22101-ENST00000266037.10:389521|933
HFSTLFCLRI
>ENST00000483222.5|SNV-181-G-A|14
PSARLGSRSLPR
>FUSION-ENST00000594469.5:33802-ENST00000617859.4:12636|788
DVGKQLLLLFLF
>ENST00000579848.6|SNV-50966-C-A|1
LCNILKLCGDHEVMRDECYCQVVK
>FUSION-ENST00000482967.5:22101-ENST00000266037.10:389521|1440
FGMLYAVVPASLPTVRINFEPPER
>ENST00000298532.2|SNV-7474-G-A|2
EAKKEIQDINQLPEEALLGNR
>FUSION-ENST00000594469.5:33802-ENST00000617859.4:12636|1566
MSSPSLEVIK
>FUSION-ENST00000594469.5:33802-ENST00000617859.4:12636|758
MTCSTMSSKR
>ENST00000360001.11|SNV-8101-G-A|6
KLMVIFSKMDVNTDR
>FUSION-ENST00000481964.5:22101-ENST00000266037.10:389521|1079
MYRGVRF
>ENST00000262126.9|INDEL-80569-T-TA|1
DFAGWTPLHEACNVGY
>FUSION-ENST00000476846.5:343036-ENST00000297145.9:107200|2
ASFIPTQVATSLRK
>FUSION-ENST00000594469.5:33802-ENST00000617859.4:12636|388
MLILYPTTSLNLFKSANGFWWSL
>FUSION-ENST00000594469.5:33802-ENST00000617859.4:12636|707
SCLVITYVPR
>FUSION-ENST00000594469.5:33802-ENST00000617859.4:12636|578
MSYFKFHIKF
>FUSION-ENST00000481964.5:22101-ENST00000266037.10:389521|578
SVYSFKQWLSIGSLLNK
>FUSION-ENST00000532346.1:34343-ENST00000670943.1:472371|88
GFLAALGGAAR
>FUSION-ENST00000594469.5:33802-ENST00000617859.4:12636|190
MVSVAVLK
>FUSION-ENST00000532346.1:23009-ENST00000671441.1:591533|591
MGITLCPCVAPGVAADPGPVLQER
>FUSION-ENST00000481964.5:22101-ENST00000266037.10:389521|463
NIIWAGRGGSHL
>FUSION-ENST00000481964.5:22101-ENST00000266037.10:389521|584
LPNLSRPFAYKR
>FUSION-ENST00000594469.5:33802-ENST00000617859.4:12636|594
FGDFTANVAFH
>FUSION-ENST00000532346.1:23009-ENST00000671441.1:591533|853
HIGQAGLKLLASASTVLGLQR
>FUSION-ENST00000532346.1:23009-ENST00000671441.1:591533|315
MHHHAQLILYF
>FUSION-ENST00000482967.5:22101-ENST00000266037.10:389521|1139
MCAFRQGAKLR
>FUSION-ENST00000532346.1:23009-ENST00000671441.1:591533|113
PVILALWEPKTGGSPEVR
>FUSION-ENST00000532346.1:34343-ENST00000670943.1:472371|552
MKASPTSASTCTCR
>FUSION-ENST00000594469.5:33802-ENST00000617859.4:12636|905
MIVDYFHFLLCEIFCFCSLTFFYEK
>FUSION-ENST00000532346.1:23009-ENST00000671441.1:591533|828
ICKHFLFLWSAFLFACWCLFFFFF
>ENST00000475234.1|SNV-19422-G-A|4
AKEHNLKVASEK
>FUSION-ENST00000532346.1:23009-ENST00000671441.1:591533|932
MGAWRETWGGCGR
>FUSION-ENST00000594469.5:33802-ENST00000617859.4:12636|945
MCIVGRLHHL
>FUSION-ENST00000482967.5:22101-ENST00000266037.10:389521|1094
PVILAFWETKAGESLEVR
>FUSION-ENST00000532346.1:34343-ENST00000670943.1:472371|397
GRPWACGRVSVAWCGGKL
>FUSION-ENST00000532346.1:34343-ENST00000670943.1:472371|688
ECRRSVWGGALR
>ENST00000509957.5|SNV-124184-C-T|1
SNLANDGYSILTRGGG
>FUSION-ENST00000594469.5:33802-ENST00000617859.4:12636|1569
AVKNDLPKMSSPSLEVIK
>FUSION-ENST00000532346.1:34343-ENST00000670943.1:472371|17
GPNQGSGRGR
>FUSION-ENST00000594469.5:33802-ENST00000617859.4:12636|7
LLFFNFDSLFIYLRDR
>FUSION-ENST00000594469.5:33802-ENST00000617859.4:12636|358
MYLLVLIW
>ENST00000442872.1|MNV-8139-AG-A|1
SGHPFHPWLLELPSDLSVPQPR
>FUSION-ENST00000354958.6:34343-ENST00000670943.1:472371|3
GAVLGPGPSR
>ENST00000380647.8|SNV-231680-C-T|1
VHIFIDKAAIQELNRCVAER
>FUSION-ENST00000354958.6:34343-ENST00000670943.1:472371|1
GAVLGPGPSRGARTTQ
>FUSION-ENST00000594469.5:33802-ENST00000617859.4:12636|1388
LIYFYLFIYFFFNCVL
>ENST00000490848.5|SNV-17170-C-G|11
ARTLCASTVPSTPK
>ENST00000366758.7|SNV-70-A-G|4
GALRLLVPGLVLTVSAPAEVRR
>FUSION-ENST00000636857.1:5824-ENST00000593065.5:68497|6
AHTWIHINRIATEQACK
>FUSION-ENST00000532346.1:23009-ENST00000671441.1:591533|527
CPVLGSCGCCHTYPQTGWP
>ENST00000294168.8|SNV-15912-C-G|3
TSRPARRWALWDYSLYLPL
>FUSION-ENST00000594469.5:33802-ENST00000617859.4:12636|992
IAWNRYMYFLTSPR
>FUSION-ENST00000532346.1:23009-ENST00000671441.1:591533|930
ETWGGCGR
>FUSION-ENST00000594469.5:33802-ENST00000617859.4:12636|231
DRDHPDQHGEMPSLLK
>FUSION-ENST00000481964.5:22101-ENST00000266037.10:389521|856
RWVAGQR
>FUSION-ENST00000594469.5:33802-ENST00000617859.4:12636|1615
LCSHSGMAKYHSTLLCRPQVSIDNR
>FUSION-ENST00000482967.5:22101-ENST00000266037.10:389521|1416
VHTLRLFFSDS
>FUSION-ENST00000594469.5:33802-ENST00000617859.4:12636|1070
LGWLLSKKQK
>FUSION-ENST00000594469.5:33802-ENST00000617859.4:12636|1096
KMATTHVKR
>FUSION-ENST00000594469.5:33802-ENST00000617859.4:12636|1262
CNDIIACIFLYR
>FUSION-ENST00000532346.1:23009-ENST00000671441.1:591533|170
SPGQWPGLCFPR
>FUSION-ENST00000594469.5:33802-ENST00000617859.4:12636|774
TDYSCLI
>FUSION-ENST00000594469.5:33802-ENST00000617859.4:12636|1026
MLLPQPPELLGLQAPATMPG
>ENST00000337755.9|SNV-5282-A-G|2
LTEDPRLKPWDGSHR
>FUSION-ENST00000594469.5:33802-ENST00000617859.4:12636|822
MALFSGR
>FUSION-ENST00000481964.5:22101-ENST00000266037.10:389521|948
RLPVVACVR
>FUSION-ENST00000594469.5:33802-ENST00000617859.4:12636|1127
LRGPGTVAHPCNPALWGAK
>FUSION-ENST00000532346.1:23009-ENST00000671441.1:591533|106
MRFNPLKK
>FUSION-ENST00000532346.1:34343-ENST00000670943.1:472371|376
MLARLVLK
>FUSION-ENST00000594469.5:33802-ENST00000617859.4:12636|440
MISNLNIFSYAFWSCVCLLLR
>FUSION-ENST00000594469.5:33802-ENST00000617859.4:12636|1326
MRQLVEWEK
>FUSION-ENST00000481964.5:22101-ENST00000266037.10:389521|590
SHCAWPPCSSSK
>FUSION-ENST00000481964.5:22101-ENST00000266037.10:389521|257
EDFVLLIFWIR
>ENST00000469559.5|SNV-9418-G-A|6
WLSGLAFHR
>ENST00000373203.8|SNV-36524-G-A|3
GNCVSLLSPSPK
>FUSION-ENST00000532346.1:23009-ENST00000671441.1:591533|622
DPKWGMGRVICRPSGR
>ENST00000618181.4|SNV-11886-G-C|2
RSQDGNLPTLISSVHPSR
>FUSION-ENST00000594469.5:33802-ENST00000617859.4:12636|1833
WYCAFSLWWTGFLHSK
>FUSION-ENST00000594469.5:33802-ENST00000617859.4:12636|1848
IQTKQSISLKVFSYFLYK
>FUSION-ENST00000532346.1:23009-ENST00000671441.1:591533|558
VHLFLFFLAK
>FUSION-ENST00000532346.1:34343-ENST00000670943.1:472371|592
SAPQPACPPACPAAARCHTL
>FUSION-ENST00000482967.5:22101-ENST00000266037.10:389521|1128
LQMFLMPQDCTLK
>FUSION-ENST00000594469.5:33802-ENST00000617859.4:12636|259
SGENQHPCLVLELR
>FUSION-ENST00000594469.5:33802-ENST00000617859.4:12636|73
PLHSRLGDSTRPTNKQTNK
>ENST00000509957.5|SNV-124184-C-T|4
RGQEHDPFCPRSNLANDGYSILTR
>FUSION-ENST00000532346.1:23009-ENST00000671441.1:591533|155
MVATHRRAA
>FUSION-ENST00000481964.5:22101-ENST00000266037.10:389521|966
EKQTISIVE
>FUSION-ENST00000594469.5:33802-ENST00000617859.4:12636|1307
KILKSVLYLQPLHCELHEQLR
>FUSION-ENST00000532346.1:23009-ENST00000671441.1:591533|887
MDWPVLALGLASSTCR
>ENST00000367643.7|MNV-8139-AG-A|9
TTTIGRSCRTYQQFR
>FUSION-ENST00000532346.1:34343-ENST00000670943.1:472371|107
PSGRTGGGGSQAVPCPPCSK
>ENST00000242480.4|SNV-105976-T-C|2
DPHGTAGPDR
>FUSION-ENST00000594469.5:33802-ENST00000617859.4:12636|1098
KMATTHVK
>FUSION-ENST00000532346.1:23009-ENST00000671441.1:591533|836
MCAPPHLANFCIFSRDR
>ENST00000324439.9|SNV-506-G-T|4
AATAREDGSSGQERGQR
>FUSION-ENST00000375735.7:248950-ENST00000525200.5:20460|11
KLNQPAHRHGPGWR
>ENST00000375078.4|SNV-2518-G-A|1
IDNVLKNMTDKAPPGV
>FUSION-ENST00000594469.5:33802-ENST00000617859.4:12636|1071
LGWLLSKK
>FUSION-ENST00000532346.1:34343-ENST00000670943.1:472371|11
HVGGGGR
>FUSION-ENST00000594469.5:33802-ENST00000617859.4:12636|1405
MLILNSR
>FUSION-ENST00000594469.5:33802-ENST00000617859.4:12636|916
MGLNNFFVK
>FUSION-ENST00000532346.1:34343-ENST00000670943.1:472371|761
SAPSKVRSWGR
>ENST00000299481.5|SNV-22590-T-G|1
GAMKVFSSLK
>ENST00000555000.5|SNV-53751-T-C|1
WYTLTSTIKVAGRR
>FUSION-ENST00000532346.1:23009-ENST00000671441.1:591533|553
VATWEANR
>ENST00000333167.13|SNV-9418-G-A|5
ARDCLIPMGITSENVAERFGISQEK
>FUSION-ENST00000532346.1:23009-ENST00000671441.1:591533|226
MGSLGHSPLACSTTTR
>ENST00000480479.5|SNV-8854-T-G|2
IVQLYARK
>FUSION-ENST00000532346.1:34343-ENST00000670943.1:472371|207
MGYTVNVHSPGPEGCAQQTGVPGR
>FUSION-ENST00000594469.5:33802-ENST00000617859.4:12636|1771
VELVYSPTNSVK
>FUSION-ENST00000532346.1:34343-ENST00000670943.1:472371|531
GPCGPSSSAGDLRVCRPR
>FUSION-ENST00000481964.5:22101-ENST00000266037.10:389521|915
FCSISVPSL
>FUSION-ENST00000532346.1:23009-ENST00000671441.1:591533|851
LLASASTVLGLQREPPHLAGGVL
>FUSION-ENST00000482967.5:22101-ENST00000266037.10:389521|1150
EFPWVKCSPWD
>FUSION-ENST00000594469.5:33802-ENST00000617859.4:12636|1339
KNEQSIR
>FUSION-ENST00000482967.5:22101-ENST00000266037.10:389521|1161
MPQIFLEHLGRRPFETR
>FUSION-ENST00000594469.5:33802-ENST00000617859.4:12636|1199
LQTYIHAYSYLTTTT
>FUSION-ENST00000625598.1:410-ENST00000187830.2:18645|3
LVLNSWLQVILLPWPPKVLN
>FUSION-ENST00000594469.5:33802-ENST00000617859.4:12636|1522
MLLLSMIR
>ENST00000360001.11|SNV-8101-G-A|2
MDVNTDRK
>FUSION-ENST00000532346.1:23009-ENST00000671441.1:591533|311
VSRTAAASG
>FUSION-ENST00000532346.1:23009-ENST00000671441.1:591533|401
MISSQDPLFNYICRDPVYK
>ENST00000444294.7|SNV-1093-G-C|1
AGGSAAGGLGGGAGGGGDHADK
>FUSION-ENST00000532346.1:23009-ENST00000671441.1:591533|422
MSIFCNLNR
>FUSION-ENST00000594469.5:33802-ENST00000617859.4:12636|919
MLMGTYFPK
>FUSION-ENST00000532346.1:34343-ENST00000670943.1:472371|320
DAWNVGGRVGGQGWAGGACSGK
>ENST00000526878.5|SNV-38800-C-A|3
LTPFTKSGTSWMALFPRTFLAGT
>ENST00000388866.8|SNV-84243-G-C|1
NTSGDPAQTAPEGCRGTMSAEEDAR
>FUSION-ENST00000481964.5:22101-ENST00000266037.10:389521|621
NLSLPGKTPRFIVHFITEPAH
>FUSION-ENST00000482967.5:22101-ENST00000266037.10:389521|1154
DPLLSVYHGFPPTSHCSLPR
>FUSION-ENST00000481964.5:22101-ENST00000266037.10:389521|648
GQHGEIPSLLKIQKLAGR
>FUSION-ENST00000532346.1:34343-ENST00000670943.1:472371|749
SPDWLLWKPKGVWSGGR
>FUSION-ENST00000532346.1:34343-ENST00000670943.1:472371|259
EELIQLGQGRAGR
>FUSION-ENST00000636857.1:5824-ENST00000593065.5:68497|38
GKEGKQR
>FUSION-ENST00000594469.5:33802-ENST00000617859.4:12636|128
MSYFGTGMQCIIITSW
>FUSION-ENST00000594469.5:33802-ENST00000617859.4:12636|154
FLCLFFVSMICPLVR
>FUSION-ENST00000532346.1:23009-ENST00000671441.1:591533|946
QPPTWAPALLASPR
>FUSION-ENST00000594469.5:33802-ENST00000617859.4:12636|840
MHIIFLK
>FUSION-ENST00000594469.5:33802-ENST00000617859.4:12636|318
DHLCLFLQF
>ENST00000367643.7|MNV-8139-AG-A|4
FITSKLLK
>FUSION-ENST00000481964.5:22101-ENST00000266037.10:389521|563
HHAWLILYFLSRDGVSPCCSGWSR
>FUSION-ENST00000594469.5:33802-ENST00000617859.4:12636|1366
KFIKILEK
>FUSION-ENST00000532346.1:3332-ENST00000671441.1:591533|44
RVLEAPLHPAPRAR
>FUSION-ENST00000532346.1:34343-ENST00000670943.1:472371|705
GSVLAPLQACVGENLGPRAFK
>FUSION-ENST00000532346.1:23009-ENST00000671441.1:591533|538
FLWLLSHVPTNWVALNNR
>FUSION-ENST00000594469.5:33802-ENST00000617859.4:12636|1430
TYLRQLGTNNNSIKHTYR
>FUSION-ENST00000532346.1:34343-ENST00000670943.1:472371|489
MDDMSPDR
>FUSION-ENST00000532346.1:23009-ENST00000671441.1:591533|909
TPYAITHSPVQTPCSAG
>FUSION-ENST00000532346.1:23009-ENST00000671441.1:591533|816
DLGSLQPPPPGFKPFSCLR
>ENST00000398454.5|SNV-76124-C-T|1
STASFEELCSEYRKFR
>FUSION-ENST00000532346.1:3332-ENST00000671441.1:591533|30
GDRVAAGCWRLR
>FUSION-ENST00000532346.1:3332-ENST00000671441.1:591533|55
GPDAAPSARPRRPRPRPAR
>ENST00000552790.5|SNV-93544-A-G|1
NANSLLASPTGLSPCLRFGCLSCR
>FUSION-ENST00000594469.5:33802-ENST00000617859.4:12636|1718
MGKGFPI
>FUSION-ENST00000532346.1:23009-ENST00000671441.1:591533|890
VMDWPVLALGLASSTCR
>FUSION-ENST00000532346.1:34343-ENST00000670943.1:472371|636
GQLWGWPLPLEVPPTLQGPRR
>ENST00000399703.6|SNV-19422-G-A|3
AEHNLKVASEKK
>FUSION-ENST00000532346.1:34343-ENST00000670943.1:472371|139
PASCPQR
>FUSION-ENST00000594469.5:33802-ENST00000617859.4:12636|446
GNSPLIQEKAR
>FUSION-ENST00000532346.1:23009-ENST00000671441.1:591533|607
VICRPSGRGVGNTRSDGGR
>FUSION-ENST00000594469.5:33802-ENST00000617859.4:12636|995
MILGASFL
>ENST00000360752.4|SNV-1354-C-A|3
ETMGSYPIRPFYVQKVMDQECWYR
>FUSION-ENST00000594469.5:33802-ENST00000617859.4:12636|603
SHCAWPKSNLFHPR
>FUSION-ENST00000594469.5:33802-ENST00000617859.4:12636|1692
SFCTAKETTIR
>FUSION-ENST00000481964.5:22101-ENST00000266037.10:389521|965
QTISIVE
>FUSION-ENST00000532346.1:34343-ENST00000670943.1:472371|698
AGPARGLWEPWLCLR
>FUSION-ENST00000594469.5:33802-ENST00000617859.4:12636|1427
QLGTNNNSIK
>FUSION-ENST00000594469.5:33802-ENST00000617859.4:12636|117
MGSLLPR
>FUSION-ENST00000594469.5:33802-ENST00000617859.4:12636|1420
SSPGAGVEQGR
>FUSION-ENST00000532346.1:23009-ENST00000671441.1:591533|392
TAVNSVVAGSLCISMTVVK
>FUSION-ENST00000532346.1:34343-ENST00000670943.1:472371|304
TRGLGPEGSLGLQAGQSPAPPGR
>FUSION-ENST00000482967.5:22101-ENST00000266037.10:389521|1309
MCIDLSAG
>ENST00000360089.8|SNV-100395-A-T|4
KLDIKVESVNR
>FUSION-ENST00000532346.1:23009-ENST00000671441.1:591533|954
MLYMAGPALEGAPGGVLGYRAGK
>ENST00000410053.8|SNV-62138-G-A|1
QREKSPAK
>FUSION-ENST00000594469.5:33802-ENST00000617859.4:12636|878
SHHAQPIFFLNVCSSKERLSINEQR
>FUSION-ENST00000482967.5:22101-ENST00000266037.10:389521|1122
MPQDCTLK
>FUSION-ENST00000594469.5:33802-ENST00000617859.4:12636|381
HISTFISLFN
>FUSION-ENST00000532346.1:23009-ENST00000671441.1:591533|27
PGRPCPAH
>FUSION-ENST00000532346.1:34343-ENST00000670943.1:472371|330
GGRCHHCPWTDAWGCAGWGGLRWR
>FUSION-ENST00000594469.5:33802-ENST00000617859.4:12636|814
IYFLKLV
>FUSION-ENST00000594469.5:33802-ENST00000617859.4:12636|1643
VILGSHWNYRNLSDHILQSCCLQK
>FUSION-ENST00000481964.5:22101-ENST00000266037.10:389521|711
QAPVPRLPLCESLPKR
>FUSION-ENST00000532346.1:23009-ENST00000671441.1:591533|34
GGYLLQGAGNGFKALAR
>FUSION-ENST00000594469.5:33802-ENST00000617859.4:12636|1016
MVFCALFCFCLSQPTILPGNIFNK
>FUSION-ENST00000532346.1:23009-ENST00000671441.1:591533|77
YELFRSLYK
>ENST00000486124.5|SNV-41534-T-G|1
TIGTSMPSGWASWMWTGEN
>FUSION-ENST00000481964.5:22101-ENST00000266037.10:389521|956
STGVYHHT
>FUSION-ENST00000481964.5:22101-ENST00000266037.10:389521|709
LPLCESLPKR
>FUSION-ENST00000481964.5:22101-ENST00000266037.10:389521|715
SCQSRQAPVPR
>FUSION-ENST00000594469.5:33802-ENST00000617859.4:12636|221
PSLLKVQKLAGR
>FUSION-ENST00000594469.5:33802-ENST00000617859.4:12636|1300
YFPRNMTSTK
>FUSION-ENST00000594469.5:33802-ENST00000617859.4:12636|114
LEDNGVISAHR
>FUSION-ENST00000532346.1:23009-ENST00000671441.1:591533|293
CLGVGGLRGR
>ENST00000370647.8|SNV-27248-G-A|6
FGIPGLKKIMDWFGYYR
>FUSION-ENST00000594469.5:33802-ENST00000617859.4:12636|1852
SIQLLFI
>FUSION-ENST00000482967.5:22101-ENST00000266037.10:389521|1411
MGHICSLHVYSRVPLTLGGR
>FUSION-ENST00000594469.5:33802-ENST00000617859.4:12636|1751
CLFMSFAHFLMGLFVFFL
>ENST00000567566.1|SNV-3253-C-T|2
RPESEPPSERYLPSTPRPG
>FUSION-ENST00000532346.1:34343-ENST00000670943.1:472371|612
MPRDQLR
>FUSION-ENST00000594469.5:33802-ENST00000617859.4:12636|921
FLPLDFPGHYLSFPSAPYPSCR
>FUSION-ENST00000482967.5:22101-ENST00000266037.10:389521|1371
MSVEKLSSMKPIPSTKK
>ENST00000407149.7|SNV-204-A-C|1
STGNPSSSCPAEGPPAASKTKVK
>FUSION-ENST00000481964.5:22101-ENST00000266037.10:389521|684
AERLKEEILNR
>ENST00000546325.1|SNV-6879-A-T|1
WTFGCYCQGVSCWG
>FUSION-ENST00000482967.5:22101-ENST00000266037.10:389521|1331
RSHYVAQAGLEFLAQVMFLSQLPK
>FUSION-ENST00000532346.1:23009-ENST00000671441.1:591533|566
CGSAGAEGGSCSKGLWLWLL
>FUSION-ENST00000594469.5:33802-ENST00000617859.4:12636|1578
MFLFLQNR
>FUSION-ENST00000532346.1:23009-ENST00000671441.1:591533|292
CLGVGGLRGREGGATMDQVR
>FUSION-ENST00000481964.5:22101-ENST00000266037.10:389521|985
WPVGCRLEKLDLK
>FUSION-ENST00000594469.5:33802-ENST00000617859.4:12636|1216
PHFRKVHTPYF
>FUSION-ENST00000594469.5:33802-ENST00000617859.4:12636|1883
FFVSLPLR
>FUSION-ENST00000594469.5:33802-ENST00000617859.4:12636|1732
CLYSSMIYSPLGIYPVMGWR
>ENST00000619831.4|SNV-884674-T-C|3
TVSLQKDPSEMHEWMTQAEEEYLER
>FUSION-ENST00000481964.5:22101-ENST00000266037.10:389521|533
AQSWLTATSASQVQVILLPQPPK
>FUSION-ENST00000532346.1:34343-ENST00000670943.1:472371|681
MPSEFPR
>FUSION-ENST00000532346.1:3332-ENST00000671441.1:591533|132
GKFSAAR
>FUSION-ENST00000532346.1:34343-ENST00000670943.1:472371|166
RCRQWLVPPPR
>FUSION-ENST00000594469.5:33802-ENST00000617859.4:12636|1547
CVFLQTHTHFIYILSYH
>FUSION-ENST00000594469.5:33802-ENST00000617859.4:12636|937
ISLKIYHVIDHKGSCSQILENK
>FUSION-ENST00000532346.1:3332-ENST00000671441.1:591533|46
GASWVRGRGGGGAGAASLSGAR
>FUSION-ENST00000532346.1:23009-ENST00000671441.1:591533|766
ILAWCLPR
>FUSION-ENST00000482967.5:22101-ENST00000266037.10:389521|1097
MPVILAFWETK
>FUSION-ENST00000594469.5:33802-ENST00000617859.4:12636|229
MLFLHLLK
>ENST00000627716.2|SNV-3137-T-C|4
DKVAFITGGGSGTGFR
>FUSION-ENST00000532346.1:34343-ENST00000670943.1:472371|14
GAPLPRRGR
>FUSION-ENST00000532346.1:23009-ENST00000671441.1:591533|33
MGGYLLQGAGNGFKALARVSHR
>FUSION-ENST00000481964.5:22101-ENST00000266037.10:389521|406
VYGNSFNIAVCL
>FUSION-ENST00000594469.5:33802-ENST00000617859.4:12636|1046
NLEDLMVSEMSQSEK
>FUSION-ENST00000482967.5:22101-ENST00000266037.10:389521|1300
VCTLVILMESGK
>FUSION-ENST00000532346.1:23009-ENST00000671441.1:591533|468
MRPHLEK
>FUSION-ENST00000532346.1:23009-ENST00000671441.1:591533|517
MISSQDPCVNYTCK
>FUSION-ENST00000532346.1:23009-ENST00000671441.1:591533|660
MRGWESR
>FUSION-ENST00000532346.1:34343-ENST00000670943.1:472371|525
LLSCPSDLSSPR
>FUSION-ENST00000532346.1:34343-ENST00000670943.1:472371|702
PQRAGPAR
>ENST00000303965.9|SNV-97215-G-A|3
RRTLYIHGHTK
>FUSION-ENST00000591834.1:102704-ENST00000552431.5:20568|3
DCPVTALQKKTQGYLAGAPAI
>FUSION-ENST00000482967.5:22101-ENST00000266037.10:389521|1359
MARAGFPEEES
>FUSION-ENST00000594469.5:33802-ENST00000617859.4:12636|1513
IRVHFSADNYFLMNKM
>ENST00000249044.2|SNV-10884-G-A|2
HQPRLGPGVALR
>FUSION-ENST00000532346.1:23009-ENST00000671441.1:591533|680
VPWGRSSLGLGLRDLHGHR
>FUSION-ENST00000594469.5:33802-ENST00000617859.4:12636|1642
VILGSHWNYRNLSDHILQSCCLQKK
>FUSION-ENST00000532346.1:34343-ENST00000670943.1:472371|389
GRPEGQRERTHGK
>ENST00000358825.9|SNV-57980-G-A|1
HIPKRTQFGPVEGPLVR
>FUSION-ENST00000532346.1:23009-ENST00000671441.1:591533|121
KSCVFLL
>FUSION-ENST00000594469.5:33802-ENST00000617859.4:12636|1695
WDLIKLKSFCTAK
>FUSION-ENST00000594469.5:33802-ENST00000617859.4:12636|286
MVNGVSITSR
>ENST00000382031.5|SNV-15343-G-C|4
VKAMEDK
>FUSION-ENST00000532346.1:23009-ENST00000671441.1:591533|696
GACWVCEGGRGVRK
>FUSION-ENST00000594469.5:33802-ENST00000617859.4:12636|1530
PVRLFLLYKMR
>FUSION-ENST00000594469.5:33802-ENST00000617859.4:12636|1392
SVCTTNK
>FUSION-ENST00000482967.5:22101-ENST00000266037.10:389521|1355
VILEFFLSQK
>FUSION-ENST00000594469.5:33802-ENST00000617859.4:12636|1242
MGLISRIYK
>ENST00000509543.1|SNV-1944-G-A|1
ANWKWSHKTTDGMSDECEAH
>FUSION-ENST00000423057.6:343036-ENST00000297145.9:107200|1
SDYLMLAAALTHF
>ENST00000338352.3|SNV-262-A-G|3
HRQELER
>FUSION-ENST00000481964.5:22101-ENST00000266037.10:389521|617
LLKLSPAPWVIPAHPATVTK
>ENST00000489424.5|SNV-181-G-A|1
QWQAPLARAFGNPG
>FUSION-ENST00000532346.1:34343-ENST00000670943.1:472371|230
VGHCRHFPRPHVFEVWGWR
>FUSION-ENST00000481964.5:22101-ENST00000266037.10:389521|925
MTRGYQFVQR
>ENST00000354883.10|SNV-212788-G-T|1
EIPFSLVQFPLW
>FUSION-ENST00000594469.5:33802-ENST00000617859.4:12636|292
TSLVPGLVFLSIGPQWIKNFDGY
>FUSION-ENST00000482967.5:22101-ENST00000266037.10:389521|1419
SHSNYGVERGDFKVHTLR
>FUSION-ENST00000482967.5:22101-ENST00000266037.10:389521|1364
MKPIPSTKK
>FUSION-ENST00000481964.5:22101-ENST00000266037.10:389521|865
GSSLLRRGGR
>FUSION-ENST00000481964.5:22101-ENST00000266037.10:389521|854
MLPGLILNSWAQVIHPPWPPK
>FUSION-ENST00000481964.5:22101-ENST00000266037.10:389521|570
TPLPQLTIT
>FUSION-ENST00000481964.5:22101-ENST00000266037.10:389521|896
GLPPTPSR
>FUSION-ENST00000481964.5:22101-ENST00000266037.10:389521|988
MWPVGCRLEK
>FUSION-ENST00000532346.1:23009-ENST00000671441.1:591533|580
ASAAGKEGPRTASGWLV
>FUSION-ENST00000594469.5:33802-ENST00000617859.4:12636|348
MAIIIYIPTKGYK
>FUSION-ENST00000481964.5:22101-ENST00000266037.10:389521|485
QTKQKLR
>FUSION-ENST00000532346.1:23009-ENST00000671441.1:591533|541
MVVYRIQIPPENVPCFR
>FUSION-ENST00000594469.5:33802-ENST00000617859.4:12636|1832
FVGYCPHSVHCFSLVCNFPR
>ENST00000636456.1|SNV-160402-C-T|2
NQPTVYIAASPPNMDELMSR
>FUSION-ENST00000594469.5:33802-ENST00000617859.4:12636|1683
IFATYSSDK
>FUSION-ENST00000594469.5:33802-ENST00000617859.4:12636|275
VVYIYSHVICK
>FUSION-ENST00000594469.5:33802-ENST00000617859.4:12636|1069
KQKISVGK
>FUSION-ENST00000594469.5:33802-ENST00000617859.4:12636|1013
MPFPYYLSLPQHALLE
>FUSION-ENST00000532346.1:34343-ENST00000670943.1:472371|187
ALWENGRPLLLAPVAFPR
>FUSION-ENST00000532346.1:23009-ENST00000671441.1:591533|131
VLLRQDSFVIHELGPER
>FUSION-ENST00000481964.5:22101-ENST00000266037.10:389521|385
MVKSHLYKSK
>FUSION-ENST00000594469.5:33802-ENST00000617859.4:12636|1310
AAEQDSISK
>FUSION-ENST00000481964.5:22101-ENST00000266037.10:389521|435
MNLGKEYMGILLILQFVCK
>FUSION-ENST00000532346.1:23009-ENST00000671441.1:591533|358
AGAEWCPEDFTVCVKRK
>FUSION-ENST00000481964.5:22101-ENST00000266037.10:389521|972
RLMVAQSYG
>FUSION-ENST00000481964.5:22101-ENST00000266037.10:389521|568
ISAHCSLHLPDSSDSPALSS
>FUSION-ENST00000532346.1:34343-ENST00000670943.1:472371|387
MESRSVAQAGVQ
>FUSION-ENST00000594469.5:33802-ENST00000617859.4:12636|874
LSINEQRSWGNK
>FUSION-ENST00000532346.1:23009-ENST00000671441.1:591533|659
MRGWESRGR
>FUSION-ENST00000532346.1:34343-ENST00000670943.1:472371|115
CHPGRCVALAQGTSVGAGRAR
>FUSION-ENST00000594469.5:33802-ENST00000617859.4:12636|821
MPNCEKIFSTYIIVSR
>FUSION-ENST00000481964.5:22101-ENST00000266037.10:389521|864
RGGRAETLLTSQTGSRPGR
>FUSION-ENST00000481964.5:22101-ENST00000266037.10:389521|607
MRITFVVLSLCCL
>FUSION-ENST00000594469.5:33802-ENST00000617859.4:12636|1429
FFKAFIVLLK
>FUSION-ENST00000594469.5:33802-ENST00000617859.4:12636|418
MHMLFRNLESSWKWNHLCQV
>FUSION-ENST00000594469.5:33802-ENST00000617859.4:12636|1473
RSHVPVPTE
>ENST00000409198.5|SNV-120034-T-C|1
ESEKWKTK
>FUSION-ENST00000532346.1:23009-ENST00000671441.1:591533|149
MAPQLGMGAMLGSTSKAEARGR
>FUSION-ENST00000594469.5:33802-ENST00000617859.4:12636|1000
LRNCFQTVPFWR
>FUSION-ENST00000532346.1:34343-ENST00000670943.1:472371|243
MAACGTAGGASGSWSV
>FUSION-ENST00000481964.5:22101-ENST00000266037.10:389521|779
RSRHCTPAWQH
>FUSION-ENST00000532346.1:3332-ENST00000671441.1:591533|86
RPGGEQTGRGRPWAGATR
>ENST00000336686.9|SNV-99921-C-A|4
KDMVSNAQLDNEK
>FUSION-ENST00000532346.1:34343-ENST00000670943.1:472371|725
MPQGGVCGAGRVGQEHSAPGSSLR
>FUSION-ENST00000594469.5:33802-ENST00000617859.4:12636|481
MSSNNTPCK
>ENST00000579848.6|SNV-50966-C-A|2
LCNILKLCGDHEVMR
>ENST00000545647.5|SNV-125343-T-A|3
ELKGPIDHSYYDKYPPEK
>FUSION-ENST00000594469.5:33802-ENST00000617859.4:12636|384
KNFICIFLTFG
>FUSION-ENST00000594469.5:33802-ENST00000617859.4:12636|584
MHGMSYFKFHIK
>FUSION-ENST00000398774.6:34343-ENST00000670943.1:472371|24
SWPLAGDRGQR
>FUSION-ENST00000532346.1:23009-ENST00000671441.1:591533|148
APQLGMGAMLGSTSKAEARGR
>ENST00000502284.1|SNV-844-G-A|5
MASTSSR
>ENST00000438323.2|SNV-6879-A-T|4
TRNGGGDVDVRVLLPGSVMLGFAR
>ENST00000582328.5|SNV-30624-A-G|4
CDPCSPYRTITGDCSNRR
>FUSION-ENST00000481964.5:22101-ENST00000266037.10:389521|869
GGAPHFSDGAAAARRGSSLLR
>FUSION-ENST00000482967.5:22101-ENST00000266037.10:389521|1315
MSGNALSDGLHTCNFDGK
>FUSION-ENST00000532346.1:3332-ENST00000671441.1:591533|64
GGGGLFK
>FUSION-ENST00000532346.1:23009-ENST00000671441.1:591533|732
LGVTLIGSGR
>ENST00000562297.5|SNV-33432-C-T|3
MVWRTEGLLPLEETSPCQAVCLTR
>FUSION-ENST00000594469.5:33802-ENST00000617859.4:12636|1457
MNHIALLTSGNQ
>FUSION-ENST00000594469.5:33802-ENST00000617859.4:12636|1059
IQSSPTAYISKRIESR
>FUSION-ENST00000532346.1:23009-ENST00000671441.1:591533|545
MHGCLQNTDTPR
>FUSION-ENST00000594469.5:33802-ENST00000617859.4:12636|1432
MTYLRQLGTNNNSIKHTYR
>FUSION-ENST00000532346.1:23009-ENST00000671441.1:591533|223
GSLGHSPLACSTTTREPQQGR
>FUSION-ENST00000532346.1:34343-ENST00000670943.1:472371|626
AGSRQCRQGLHGAR
>FUSION-ENST00000532346.1:23009-ENST00000671441.1:591533|415
MSQLLFITQLQSHIHIFR
>FUSION-ENST00000532346.1:3332-ENST00000671441.1:591533|148
MLQTTGSGAGR
>FUSION-ENST00000481964.5:22101-ENST00000266037.10:389521|493
AGGCLER
>FUSION-ENST00000481964.5:22101-ENST00000266037.10:389521|417
MSNNFSLHNHDIIIICMK
>FUSION-ENST00000436759.6:3332-ENST00000671441.1:591533|1
IAGNCAGPCLCTSLAREVD
>FUSION-ENST00000594469.5:33802-ENST00000617859.4:12636|527
LFMSFYFYFLMEKIIQLHKHS
>FUSION-ENST00000532346.1:3332-ENST00000671441.1:591533|160
MGSIQRDAWGRGR
>FUSION-ENST00000594469.5:33802-ENST00000617859.4:12636|1120
MWYIHTMES
>ENST00000475843.5|SNV-3398-C-T|2
MWSCLVVAP
>FUSION-ENST00000594469.5:33802-ENST00000617859.4:12636|1312
LHHCTPARAAEQDSISK
>FUSION-ENST00000532346.1:34343-ENST00000670943.1:472371|295
MWVGGWEGRAGLVGPAAGR
>FUSION-ENST00000594469.5:33802-ENST00000617859.4:12636|693
MSGSFFFFFFFVFLVGTGFR
>FUSION-ENST00000594469.5:33802-ENST00000617859.4:12636|611
RMKNTDL
>ENST00000469372.5|SNV-41534-T-G|5
NDYRDIYAIGVGK
>FUSION-ENST00000532346.1:23009-ENST00000671441.1:591533|102
MVKPHLN
>ENST00000405369.3|SNV-170-G-A|8
MLGFIQEALMEGRESSPHSK
>FUSION-ENST00000594469.5:33802-ENST00000617859.4:12636|362
MLSYTTGFYSFL
>ENST00000309900.11|SNV-275214-A-G|1
PLAWPSTTAQPA
>FUSION-ENST00000594469.5:33802-ENST00000617859.4:12636|1202
IILSLAYSVLCPTTLSLITQNTHTR
>FUSION-ENST00000636857.1:5824-ENST00000593065.5:68497|56
GRGFLIWFVYI
>FUSION-ENST00000594469.5:33802-ENST00000617859.4:12636|819
MPNCEKIFSTYIIVSRIYFLK
>FUSION-ENST00000594469.5:33802-ENST00000617859.4:12636|37
VPPVFACNSLIN
>FUSION-ENST00000532346.1:23009-ENST00000671441.1:591533|630
CGAGRAGAVGHEVRDPK
>FUSION-ENST00000594469.5:33802-ENST00000617859.4:12636|1116
MLCVFTTLNNNNKK
>FUSION-ENST00000532346.1:34343-ENST00000670943.1:472371|347
VTRLRDFCR
>FUSION-ENST00000532346.1:34343-ENST00000670943.1:472371|103
DCLSGTWLARPLLQ
>FUSION-ENST00000594469.5:33802-ENST00000617859.4:12636|135
MGTSRCIYFKNF
>FUSION-ENST00000532346.1:23009-ENST00000671441.1:591533|971
MEQGQLRRLAMGHIVAASPHLPK
>FUSION-ENST00000532346.1:34343-ENST00000670943.1:472371|197
GPGEASPSQIPGTPGEAVLWGR
>FUSION-ENST00000532346.1:23009-ENST00000671441.1:591533|174
MRSPGQWPGLCFPR
>FUSION-ENST00000594469.5:33802-ENST00000617859.4:12636|1575
FLFLQNRFSLTCSFP
>FUSION-ENST00000594469.5:33802-ENST00000617859.4:12636|775
STYPSCTSSIPRRR
>FUSION-ENST00000532346.1:34343-ENST00000670943.1:472371|529
GPCGPSSSAGDLRVCRPRR
>FUSION-ENST00000532346.1:23009-ENST00000671441.1:591533|703
VGPAGWQGGRTLSRTER
>FUSION-ENST00000481964.5:22101-ENST00000266037.10:389521|745
ERETETVGRGR
>FUSION-ENST00000532346.1:34343-ENST00000670943.1:472371|533
GPCGPSSSAGDLR
>FUSION-ENST00000532346.1:23009-ENST00000671441.1:591533|384
GISGQVRWLTPVIPTLWGAELGR
>FUSION-ENST00000594469.5:33802-ENST00000617859.4:12636|83
AMSMPLHSRLGDSTRPTNKQTNK
>FUSION-ENST00000481964.5:22101-ENST00000266037.10:389521|1081
SECILCNNARANSAWPGCLWR
>FUSION-ENST00000532346.1:23009-ENST00000671441.1:591533|81
TVGLFTGGEGLAGEGRGK
>FUSION-ENST00000482967.5:22101-ENST00000266037.10:389521|1103
RSYEIADVLNATGLYP
>FUSION-ENST00000532346.1:23009-ENST00000671441.1:591533|90
NFLDLFINICHFHLRFTKEV
>FUSION-ENST00000532346.1:34343-ENST00000670943.1:472371|239
RPSWYRTSWGLLR
>FUSION-ENST00000322810.8:34343-ENST00000670943.1:472371|1
TLARPGPEPAPATGQLHPDPKS
>FUSION-ENST00000594469.5:33802-ENST00000617859.4:12636|1887
LQLLPVRAAVAPLPARFFVSLPLR
>ENST00000475234.1|SNV-19422-G-A|1
TQPKSGFREK
>FUSION-ENST00000594469.5:33802-ENST00000617859.4:12636|1169
FFFPELIIPSPLLVINLITSMTINK
>FUSION-ENST00000594469.5:33802-ENST00000617859.4:12636|499
KAEGWTNEATDGQH
>FUSION-ENST00000594469.5:33802-ENST00000617859.4:12636|409
MNMGYLSIYLCSVQLLLLMFYSFR
>FUSION-ENST00000532346.1:23009-ENST00000671441.1:591533|12
IDQLKPRPWPASPAPDLR
>ENST00000298532.2|SNV-7474-G-A|3
QGREAKK
>ENST00000509543.1|SNV-1944-G-A|5
VILLIATSLVVLICSIPLMANWK
>FUSION-ENST00000532346.1:34343-ENST00000670943.1:472371|599
HEPHSREPAPSR
>FUSION-ENST00000482967.5:22101-ENST00000266037.10:389521|1253
EKVGFTSLIPLGFLPCSSLSFLA
>FUSION-ENST00000356346.7:23009-ENST00000671441.1:591533|13
YKGTAPRPAACR
>FUSION-ENST00000532346.1:23009-ENST00000671441.1:591533|437
MSQGARPLERR
>FUSION-ENST00000481964.5:22101-ENST00000266037.10:389521|940
MLGSSDLYDWRHFSTLFCLR
>FUSION-ENST00000594469.5:33802-ENST00000617859.4:12636|1166
MTINKQIEKATYSEWEK
>FUSION-ENST00000594469.5:33802-ENST00000617859.4:12636|958
LIYQVNNYEETIITAVLI
>FUSION-ENST00000532346.1:23009-ENST00000671441.1:591533|742
GSREAEQWAAVQPWGPVGSAK
>FUSION-ENST00000481964.5:22101-ENST00000266037.10:389521|1023
LARRGGAR
>FUSION-ENST00000532346.1:34343-ENST00000670943.1:472371|690
SACRECR
>FUSION-ENST00000532346.1:34343-ENST00000670943.1:472371|28
RGPAPRTVR
>FUSION-ENST00000532346.1:34343-ENST00000670943.1:472371|65
PLLPGGARRGSAPR
>FUSION-ENST00000594469.5:33802-ENST00000617859.4:12636|131
KNLIHLI
>FUSION-ENST00000594469.5:33802-ENST00000617859.4:12636|743
DNNTKYLILLEIKETLIQK
>FUSION-ENST00000481964.5:22101-ENST00000266037.10:389521|705
CAPPHLANFFLNFYR
>FUSION-ENST00000594469.5:33802-ENST00000617859.4:12636|419
HMLFRNLESSWK
>FUSION-ENST00000594469.5:33802-ENST00000617859.4:12636|1295
TSTKKHTNYPATDFNEK
>FUSION-ENST00000594469.5:33802-ENST00000617859.4:12636|1803
LSTSSRLKFER
>FUSION-ENST00000481964.5:22101-ENST00000266037.10:389521|452
TVLDWDSDQGK
>FUSION-ENST00000594469.5:33802-ENST00000617859.4:12636|869
KSDRNMR
>FUSION-ENST00000594469.5:33802-ENST00000617859.4:12636|1356
MIHPPRPPK
>FUSION-ENST00000594469.5:33802-ENST00000617859.4:12636|1107
GIEFQSCVRKTF
>FUSION-ENST00000594469.5:33802-ENST00000617859.4:12636|798
GKGHSKFK
>ENST00000504889.5|SNV-70798-G-T|3
RIDLKSMMWSLK
>FUSION-ENST00000594469.5:33802-ENST00000617859.4:12636|1535
LYPAMPVRLFLLYK
>FUSION-ENST00000594469.5:33802-ENST00000617859.4:12636|283
VNGVSITSRIYPLCYK
>ENST00000591196.5|SNV-3717-G-C|1
DIQESCGDPQAVALIYLRNPILR
>FUSION-ENST00000594469.5:33802-ENST00000617859.4:12636|1261
MCNDIIACIFLYRLEL
>ENST00000522335.5|SNV-10184-G-A|5
TAPAPRVPAALWKPSR
>FUSION-ENST00000481964.5:22101-ENST00000266037.10:389521|504
TLHLQESCK
>FUSION-ENST00000594469.5:33802-ENST00000617859.4:12636|325
HIYLQLLFTLVK
>ENST00000615845.4|SNV-50966-C-A|3
FMGDAPLKGQSDLDVLCNILK
>ENST00000368677.2|SNV-10383-T-A|1
GPALPDPASLSG
>ENST00000510948.1|SNV-72830-C-G|7
MCTIGMSF
>FUSION-ENST00000594469.5:33802-ENST00000617859.4:12636|802
LTSTLCYQHIGKNR
>FUSION-ENST00000594469.5:33802-ENST00000617859.4:12636|28
MARDRGLVSFFCI
>ENST00000275815.4|SNV-100-G-T|2
WPLGLGLVLLLCSPLPPGAR
>FUSION-ENST00000532346.1:23009-ENST00000671441.1:591533|597
TGSCRTWDISLWGLLSR
>FUSION-ENST00000532346.1:23009-ENST00000671441.1:591533|1011
GGAREVQRYGPPSR
>ENST00000375078.4|SNV-2518-G-A|5
RVVIEDDRIDNVLK
>FUSION-ENST00000398774.6:34343-ENST00000670943.1:472371|21
AGAEAGGQGR
>ENST00000472194.6|SNV-23775-T-G|3
DAGVQDAVQQYR
>FUSION-ENST00000482967.5:22101-ENST00000266037.10:389521|1448
VIGNNSRK
>FUSION-ENST00000594469.5:33802-ENST00000617859.4:12636|1871
SAPSRGRGWMR
>ENST00000634891.1|SNV-531039-C-G|4
CGQKVEKPEGFTANFFK
>FUSION-ENST00000636857.1:5824-ENST00000593065.5:68497|54
MLRLMVGIFESK
>ENST00000479246.5|SNV-2056-G-A|6
RLCTVLPSTALDLR
>ENST00000220058.9|SNV-26519-A-G|4
NSQAQPSQCRFQTLGLPTKK
>ENST00000327283.7|SNV-127613-G-A|1
LTSDRCTGLSSK
>ENST00000280258.6|SNV-17096-C-A|3
HVITAAHCIHDGK
>FUSION-ENST00000532346.1:23009-ENST00000671441.1:591533|391
MTAVNSVVAGSLCISMTVVKK
>FUSION-ENST00000481964.5:22101-ENST00000266037.10:389521|585
LPNLSRPFAYK
>FUSION-ENST00000482967.5:22101-ENST00000266037.10:389521|1218
DELLGRQR
>FUSION-ENST00000532346.1:3332-ENST00000671441.1:591533|109
GTDRSRPPLGGGHPR
>FUSION-ENST00000532346.1:34343-ENST00000670943.1:472371|653
GGEGGVDDGCGWARPAGPHR
>FUSION-ENST00000594469.5:33802-ENST00000617859.4:12636|1346
RPSELENR
>ENST00000475931.1|SNV-9228-A-G|10
MVVTKPEDNEDERAIAGKPGEGGDR
>FUSION-ENST00000594469.5:33802-ENST00000617859.4:12636|685
MQKLVCAVLKLR
>FUSION-ENST00000594469.5:33802-ENST00000617859.4:12636|434
MEQDREPR
>ENST00000410053.8|SNV-62138-G-A|2
NQDRQREK
>FUSION-ENST00000354589.7:34343-ENST00000670943.1:472371|7
GRRWAQDEQGKPR
>FUSION-ENST00000532346.1:23009-ENST00000671441.1:591533|595
VQTVEGGCQLGR
>FUSION-ENST00000594469.5:33802-ENST00000617859.4:12636|924
DICVCLLIL
>FUSION-ENST00000532346.1:23009-ENST00000671441.1:591533|850
EPPHLAGGVL
>FUSION-ENST00000481964.5:22101-ENST00000266037.10:389521|496
LYLDFASFSTNVLLR
>FUSION-ENST00000594469.5:33802-ENST00000617859.4:12636|105
MWWCMTVAPATRETEVGRSLGPR
>FUSION-ENST00000532346.1:23009-ENST00000671441.1:591533|119
NHGSLQPWVGWFKPSFCLSIPK
>ENST00000297784.10|SNV-314347-C-T|4
MAAARAAVAAGR
>ENST00000614960.4|SNV-18841-G-A|3
VNEDMNTK
>FUSION-ENST00000532346.1:3332-ENST00000671441.1:591533|10
EVQRGTSNFPVLTLYLLTK
>FUSION-ENST00000594469.5:33802-ENST00000617859.4:12636|1121
SWRPTWATQQDFIFTKNK
>FUSION-ENST00000594469.5:33802-ENST00000617859.4:12636|593
MKLLMGNTDQNWNNWK
>ENST00000264331.8|SNV-52303-G-C|1
LQLEDTMPSPYGRRIIPEITAMK
>ENST00000409202.8|SNV-146446-A-G|4
VVRLNEELGKEK
>FUSION-ENST00000481964.5:22101-ENST00000266037.10:389521|1082
SECILCNNAR
>FUSION-ENST00000594469.5:33802-ENST00000617859.4:12636|1571
FSLTCSFP
>ENST00000509543.1|SNV-1944-G-A|6
MVILLIATSLVVLICSIPLMANWK
>FUSION-ENST00000594469.5:33802-ENST00000617859.4:12636|1597
MLLCNFFKG
>ENST00000556685.1|SNV-35889-G-T|3
DNNIRLIGGAY
>ENST00000582445.1|SNV-62631-G-A|3
KLLNKFEMIK
>FUSION-ENST00000482967.5:22101-ENST00000266037.10:389521|1101
MVMLLLFSLGK
>FUSION-ENST00000594469.5:33802-ENST00000617859.4:12636|1625
DGKYLAPALEEQT
>FUSION-ENST00000532346.1:23009-ENST00000671441.1:591533|143
MGAMLGSTSKAEARGR
>FUSION-ENST00000532346.1:34343-ENST00000670943.1:472371|85
TRAPAVAGMSGAGGAFASPR
>FUSION-ENST00000594469.5:33802-ENST00000617859.4:12636|619
LNPTRDSSLESCTVFTSCFP
>FUSION-ENST00000532346.1:34343-ENST00000670943.1:472371|716
LPPFPAR
>ENST00000475931.1|SNV-9228-A-G|8
AIAGKPGEGGDR
>FUSION-ENST00000532346.1:23009-ENST00000671441.1:591533|406
DMDIDFFVATIGPTQPSCSSWLM
>ENST00000560775.5|SNV-41785-G-A|1
LQVLYRIEKMFLQLLEIEEGWK
>FUSION-ENST00000594469.5:33802-ENST00000617859.4:12636|867
MVGTCNPSYLEG
>FUSION-ENST00000594469.5:33802-ENST00000617859.4:12636|1132
AENVLEIR
>ENST00000484768.1|SNV-212788-G-T|2
MVVLKSGFAAAVTTPLDVAKTR
>FUSION-ENST00000594469.5:33802-ENST00000617859.4:12636|1754
SVCSCPSPTF
>FUSION-ENST00000532346.1:23009-ENST00000671441.1:591533|562
MNVSFDLLKVHLFLFFLAK
>ENST00000455756.6|SNV-412667-C-T|3
LRSETNHRNPWFQEFWQHR
>FUSION-ENST00000482967.5:22101-ENST00000266037.10:389521|1327
MFLSQLPKMLGL
>FUSION-ENST00000532346.1:23009-ENST00000671441.1:591533|259
MDGHVGGTQDLPR
>FUSION-ENST00000532346.1:34343-ENST00000670943.1:472371|483
MSPDRRHETK
>FUSION-ENST00000532346.1:23009-ENST00000671441.1:591533|241
MLSHVLALDRELR
>FUSION-ENST00000594469.5:33802-ENST00000617859.4:12636|240
LLEPRSSRPAWATW
>ENST00000392571.6|SNV-40506-C-T|1
AVWKHYNTNHEADDWCVPSREPK
>FUSION-ENST00000594469.5:33802-ENST00000617859.4:12636|144
MEYHFPFLHFQSMCVLIGK
>ENST00000519389.5|SNV-9830-C-G|2
NVITNQPLDSDIVASSFLKCDKNR
>ENST00000373954.10|SNV-18796-C-G|2
AGHQEKEEYSRLSGGGHYNSQK
>ENST00000545647.5|SNV-125343-T-A|2
GPIDHSYYDK
>FUSION-ENST00000532346.1:23009-ENST00000671441.1:591533|461
MGAKFFSIFLLVKLESK
>ENST00000429976.5|SNV-112081-C-T|1
SLLGKTY
>ENST00000489671.5|MNV-175439-AA-A|4
KSSGLACLPILLRNVR
>FUSION-ENST00000594469.5:33802-ENST00000617859.4:12636|1764
IAILTGVR
>FUSION-ENST00000532346.1:3332-ENST00000671441.1:591533|74
DPGENGK
>FUSION-ENST00000532346.1:23009-ENST00000671441.1:591533|969
RLAMGHIVAASPHLPK
>FUSION-ENST00000532346.1:34343-ENST00000670943.1:472371|450
AGPQAVTGVR
>FUSION-ENST00000594469.5:33802-ENST00000617859.4:12636|413
LFRNLESSWKWNHLCQV
>FUSION-ENST00000532346.1:34343-ENST00000670943.1:472371|73
MGLLGVALGTPGAAGDSAAR
>FUSION-ENST00000482967.5:22101-ENST00000266037.10:389521|1453
MRVIGNNSR
>ENST00000373023.6|SNV-15110-T-C|2
GCNSAPVTWPGYATIGGGRYPSR
>FUSION-ENST00000594469.5:33802-ENST00000617859.4:12636|1581
CMYVYHCTYVNICVYFYK
>FUSION-ENST00000532346.1:23009-ENST00000671441.1:591533|220
RSPLHGVTGSQPTGLLHHHQR
>FUSION-ENST00000481964.5:22101-ENST00000266037.10:389521|810
IAVKCFQR
>FUSION-ENST00000481964.5:22101-ENST00000266037.10:389521|440
SLRLAWATWQNPSLLK
>ENST00000479453.1|SNV-13431-C-T|2
ATLSSAK
>FUSION-ENST00000594469.5:33802-ENST00000617859.4:12636|881
SHHAQPIFFLNVCSSK
>FUSION-ENST00000532346.1:34343-ENST00000670943.1:472371|508
VLSSQRLPETLCSAPSLWPPSVHK
>ENST00000376708.1|SNV-1267-G-A|1
GSSLHSVLVHS
>FUSION-ENST00000532346.1:23009-ENST00000671441.1:591533|807
RPPPCPANFLYF
>FUSION-ENST00000594469.5:33802-ENST00000617859.4:12636|504
MLVALREIAKAR
>FUSION-ENST00000636857.1:5824-ENST00000593065.5:68497|33
SLCTMMMMYALIKLIHIFFK
>FUSION-ENST00000482967.5:22101-ENST00000266037.10:389521|1337
YLQIGTSIFPPSFPTDSTVV
>FUSION-ENST00000594469.5:33802-ENST00000617859.4:12636|673
LPFFKSTII
>FUSION-ENST00000532346.1:34343-ENST00000670943.1:472371|445
ALHTARGSSDDT
>FUSION-ENST00000481964.5:22101-ENST00000266037.10:389521|882
RRSSLPSR
>ENST00000324439.9|SNV-506-G-T|6
AATAREDGSSGQER
>FUSION-ENST00000532346.1:34343-ENST00000670943.1:472371|564
MVMPARRTPHVQAVQGPLGSPPK
>FUSION-ENST00000532346.1:34343-ENST00000670943.1:472371|128
SCGQGRLRSR
>FUSION-ENST00000532346.1:23009-ENST00000671441.1:591533|1008
EVQRYGPPSRCLSGR
>FUSION-ENST00000594469.5:33802-ENST00000617859.4:12636|153
MFLCLFFVSMICPLVRVGC
>ENST00000512578.1|SNV-1944-G-A|1
VRVFVNQLYQPSLEREVSK
>FUSION-ENST00000594469.5:33802-ENST00000617859.4:12636|1375
MKYVYFIVTK
>FUSION-ENST00000532346.1:23009-ENST00000671441.1:591533|687
LARVPWGRSSLGLGLR
>ENST00000298784.5|SNV-57670-G-A|2
HQPDIYGK
>FUSION-ENST00000532346.1:23009-ENST00000671441.1:591533|799
MLARLVLNS
>FUSION-ENST00000532346.1:23009-ENST00000671441.1:591533|385
GISGQVR
>FUSION-ENST00000594469.5:33802-ENST00000617859.4:12636|728
SILHEVMVCL
>ENST00000471232.5|SNV-186229-G-T|1
LYPEVIQQVSAPVLTSTTQEKPK
>ENST00000407149.7|SNV-204-A-C|6
SAKSTGNPSSSCPAEGPPAASK
>FUSION-ENST00000594469.5:33802-ENST00000617859.4:12636|1263
MCNDIIACIFLYR
>FUSION-ENST00000532346.1:23009-ENST00000671441.1:591533|80
GKALLETEAG
>FUSION-ENST00000594469.5:33802-ENST00000617859.4:12636|810
AMLTSTLCYQHIGK
>FUSION-ENST00000594469.5:33802-ENST00000617859.4:12636|1239
GLISRIYKELK
>FUSION-ENST00000594469.5:33802-ENST00000617859.4:12636|1819
MSPLVSLWKPVSSER
>FUSION-ENST00000594469.5:33802-ENST00000617859.4:12636|457
INFQSRNR
>FUSION-ENST00000481964.5:22101-ENST00000266037.10:389521|400
CLPPRPANFLYF
>FUSION-ENST00000594469.5:33802-ENST00000617859.4:12636|1273
AGLHQTLNLP
>FUSION-ENST00000482967.5:22101-ENST00000266037.10:389521|1201
MGGLLEPRSSRTVWVTW
>FUSION-ENST00000594469.5:33802-ENST00000617859.4:12636|778
MSTYPSCTSSIPRR
>FUSION-ENST00000482967.5:22101-ENST00000266037.10:389521|1105
LWKMRSYEIADVLNATGLYP
>FUSION-ENST00000532346.1:23009-ENST00000671441.1:591533|934
QVSGGEAASP
>FUSION-ENST00000532346.1:23009-ENST00000671441.1:591533|762
MISGFYAMLKMAFF
>FUSION-ENST00000594469.5:33802-ENST00000617859.4:12636|951
SMVVIGELGYR
>ENST00000457378.6|SNV-26976-C-T|3
FQCLHYLSWR
>FUSION-ENST00000594469.5:33802-ENST00000617859.4:12636|1364
MILEKFSET
>FUSION-ENST00000482967.5:22101-ENST00000266037.10:389521|1274
LVRLVLNS
>ENST00000033079.7|SNV-97765-G-A|3
FLHDPEKLNSSSKALSFTR
>FUSION-ENST00000481964.5:22101-ENST00000266037.10:389521|764
LVRLGLNSQPQVIR
>FUSION-ENST00000482967.5:22101-ENST00000266037.10:389521|1281
PSDSEWFSLY
>FUSION-ENST00000532346.1:3332-ENST00000671441.1:591533|26
VAAGCWR
>FUSION-ENST00000532346.1:34343-ENST00000670943.1:472371|54
AASQPGPWVGAR
>FUSION-ENST00000532346.1:34343-ENST00000670943.1:472371|19
GRGAPLPRR
>ENST00000567838.1|SNV-649979-G-A|3
QHRQVLCRQVYANHSLTVQPYR
>FUSION-ENST00000481964.5:22101-ENST00000266037.10:389521|454
MHRTVLDWDSDQGKK
>ENST00000480863.1|SNV-58436-G-A|1
LPVLLDGHPIFIVGLDFNR
>FUSION-ENST00000594469.5:33802-ENST00000617859.4:12636|1391
SVCTTNKR
>ENST00000509957.5|SNV-124184-C-T|7
NMILSVPEAI
>FUSION-ENST00000532346.1:23009-ENST00000671441.1:591533|750
CHAWCHAHRVWPWACGLQG
>ENST00000401815.1|SNV-334-G-T|1
LMISDSHISSVAPGTFSDLIKLK
>FUSION-ENST00000481964.5:22101-ENST00000266037.10:389521|960
MIMAHCSLQLLGSNDPLTSASWVAR
>FUSION-ENST00000594469.5:33802-ENST00000617859.4:12636|1748
MGLFVFFL
>ENST00000509543.1|SNV-1944-G-A|4
MANWKWSHK
>FUSION-ENST00000532346.1:23009-ENST00000671441.1:591533|596
TGSCRTWDISLWGLLSRIWVLVSCR
>FUSION-ENST00000481964.5:22101-ENST00000266037.10:389521|804
VFVIKWTLR
>FUSION-ENST00000594469.5:33802-ENST00000617859.4:12636|1873
RSAPSRGR
>FUSION-ENST00000532346.1:34343-ENST00000670943.1:472371|370
CPCTSNGQGPGSRHHGERCTR
>FUSION-ENST00000481964.5:22101-ENST00000266037.10:389521|425
GILLILQFVCKLCQSYK
>FUSION-ENST00000481964.5:22101-ENST00000266037.10:389521|412
SLKPVCATW
>FUSION-ENST00000594469.5:33802-ENST00000617859.4:12636|93
DTEVASK
>FUSION-ENST00000636857.1:5824-ENST00000593065.5:68497|29
MMMYALIKLIHIFFK
>ENST00000260302.8|SNV-300-G-A|4
SYYHPTNLAGILKENATSSMTERLR
>ENST00000439754.6|SNV-19146-T-C|1
FLNDSTVDPVDSEDRLGLK
>FUSION-ENST00000594469.5:33802-ENST00000617859.4:12636|277
MATLLCYEILGLIHSF
>FUSION-ENST00000322810.8:34343-ENST00000670943.1:472371|2
TLARPGPEPAPATGQLHPDPK
>FUSION-ENST00000594469.5:33802-ENST00000617859.4:12636|996
SPFFTPHPCPFFLTLQMT
>ENST00000576985.6|SNV-9399-C-A|2
SSEGSGSSRR
>FUSION-ENST00000594469.5:33802-ENST00000617859.4:12636|146
MGLCFYFFFRLFTVCI
>FUSION-ENST00000398774.6:34343-ENST00000670943.1:472371|1
GDAGVKAN
>FUSION-ENST00000398774.6:34343-ENST00000670943.1:472371|5
GQCWGAAAWPGVRLAPPPGGCGR
>FUSION-ENST00000594469.5:33802-ENST00000617859.4:12636|676
MTSTHVIHI
>FUSION-ENST00000594469.5:33802-ENST00000617859.4:12636|1472
SHVPVPTE
>FUSION-ENST00000481964.5:22101-ENST00000266037.10:389521|866
GSSLLRR
>FUSION-ENST00000481964.5:22101-ENST00000266037.10:389521|904
TGDISLPFSVSEFS
>ENST00000525523.1|SNV-1900-A-G|2
MNELQHDLDVVGDALAK
>FUSION-ENST00000594469.5:33802-ENST00000617859.4:12636|854
MLKYGFK
>FUSION-ENST00000532346.1:23009-ENST00000671441.1:591533|758
CLRQRGR
>FUSION-ENST00000482967.5:22101-ENST00000266037.10:389521|1132
MKLQMFLMPQDCTLK
>FUSION-ENST00000481964.5:22101-ENST00000266037.10:389521|286
IPIYFPMFR
>FUSION-ENST00000532346.1:34343-ENST00000670943.1:472371|178
FQVWVVTVLARPPR
>FUSION-ENST00000594469.5:33802-ENST00000617859.4:12636|1428
FFKAFIVLLKR
>FUSION-ENST00000532346.1:23009-ENST00000671441.1:591533|942
MAPLASQPVTAR
>FUSION-ENST00000594469.5:33802-ENST00000617859.4:12636|1603
LNFIFPTI
>FUSION-ENST00000409642.8:92847-ENST00000435030.6:46910|13
SRFTMHVRSK
>FUSION-ENST00000481964.5:22101-ENST00000266037.10:389521|757
MAAAQSSFGWASEGDR
>FUSION-ENST00000532346.1:34343-ENST00000670943.1:472371|394
VSVAWCGGKL
>ENST00000401815.1|SNV-334-G-T|2
LMISDSHISSVAPGTFSDLIK
>ENST00000008527.10|SNV-93544-A-G|1
MNANSLLASPTGLSPCLRFGCLSCR
>FUSION-ENST00000594469.5:33802-ENST00000617859.4:12636|1108
MGIEFQSCVRKTF
>FUSION-ENST00000482967.5:22101-ENST00000266037.10:389521|1387
MNDTCSLLAGTCQFTR
>FUSION-ENST00000594469.5:33802-ENST00000617859.4:12636|198
LPRLVLNSWPRAILSFR
>FUSION-ENST00000594469.5:33802-ENST00000617859.4:12636|9
LLFFNFDSLFIYLR
>FUSION-ENST00000594469.5:33802-ENST00000617859.4:12636|1773
VILVLDP
>FUSION-ENST00000594469.5:33802-ENST00000617859.4:12636|1784
MISNFIHVPTKDMNSSFFMAA
>FUSION-ENST00000532346.1:34343-ENST00000670943.1:472371|3
AGPQGLPLPAAVLR
>FUSION-ENST00000594469.5:33802-ENST00000617859.4:12636|1204
DESNIQNI
>FUSION-ENST00000594469.5:33802-ENST00000617859.4:12636|609
DGISPCCPGWP
>FUSION-ENST00000594469.5:33802-ENST00000617859.4:12636|1626
KVNIKLYI
>FUSION-ENST00000481964.5:22101-ENST00000266037.10:389521|634
MEKSHLY
>ENST00000380219.1|SNV-911-T-C|3
QIQSGILRSFSLPHSRA
>FUSION-ENST00000594469.5:33802-ENST00000617859.4:12636|100
TVAPATRETEVGR
>FUSION-ENST00000481964.5:22101-ENST00000266037.10:389521|378
RIRFTSPHPK
>FUSION-ENST00000594469.5:33802-ENST00000617859.4:12636|151
MICPLVR
>FUSION-ENST00000526416.5:34343-ENST00000670943.1:472371|3
SVPSDLGCRDRHSPLSELPQGCV
>FUSION-ENST00000481964.5:22101-ENST00000266037.10:389521|1025
SGVQDQSGQHSETPSLLKIQKLAR
>FUSION-ENST00000532346.1:34343-ENST00000670943.1:472371|26
GPAPRTVR
>FUSION-ENST00000532346.1:23009-ENST00000671441.1:591533|957
MYCCGSL
>FUSION-ENST00000532346.1:23009-ENST00000671441.1:591533|452
LQCWARHR
>FUSION-ENST00000594469.5:33802-ENST00000617859.4:12636|1553
MLKGSFVL
>FUSION-ENST00000532346.1:34343-ENST00000670943.1:472371|292
WVGGWEGRAGLVGPAAGRGGYR
>ENST00000509169.5|SNV-125343-T-A|5
RECLQMSYQAGIK
>ENST00000382031.5|SNV-15343-G-C|5
SPEKVKAMEDK
>FUSION-ENST00000436759.6:3332-ENST00000671441.1:591533|2
IAGNCAGPCLCTSLAR
>FUSION-ENST00000532346.1:23009-ENST00000671441.1:591533|581
ASAAGKEGPR
>FUSION-ENST00000532346.1:34343-ENST00000670943.1:472371|493
GAWGGALRVGR
>FUSION-ENST00000594469.5:33802-ENST00000617859.4:12636|1838
MTENCLPFTVK
>FUSION-ENST00000594469.5:33802-ENST00000617859.4:12636|1352
YHGNQTEILDFILLNEVK
>FUSION-ENST00000482967.5:22101-ENST00000266037.10:389521|1170
MNVNDTEIAWSILQK
>FUSION-ENST00000594469.5:33802-ENST00000617859.4:12636|442
MQVSLCCVLCTF
>ENST00000336686.9|SNV-99921-C-A|1
DMVSNAQLDNEKNNLIYQVDTLK
>FUSION-ENST00000594469.5:33802-ENST00000617859.4:12636|1065
MGSHYGK
>ENST00000579925.5|SNV-22400-G-C|3
GNNRNGQLLENPPFGKMPLELVR
>FUSION-ENST00000532346.1:34343-ENST00000670943.1:472371|550
MKASPTSASTCTCRQR
>FUSION-ENST00000481964.5:22101-ENST00000266037.10:389521|777
AYSFLTGFSK
>FUSION-ENST00000481964.5:22101-ENST00000266037.10:389521|347
SLLCLIFSSCCHLIYLCEF
>FUSION-ENST00000481964.5:22101-ENST00000266037.10:389521|737
EGEGERERER
>FUSION-ENST00000532346.1:23009-ENST00000671441.1:591533|844
RSLALSR
>ENST00000470729.5|SNV-100966-C-T|3
MLLTVRICQWWQNCCSVVQTSK
>FUSION-ENST00000532346.1:23009-ENST00000671441.1:591533|464
PHLEKNKNNI
>FUSION-ENST00000594469.5:33802-ENST00000617859.4:12636|927
MLLWGLSCMDICVCLLIL
>FUSION-ENST00000532346.1:34343-ENST00000670943.1:472371|233
SDAVEWGIPSTCILLGLR
>FUSION-ENST00000532346.1:3332-ENST00000671441.1:591533|67
GRGGGGLFKR
>FUSION-ENST00000481964.5:22101-ENST00000266037.10:389521|1057
MNPSSMAWL
>FUSION-ENST00000481964.5:22101-ENST00000266037.10:389521|555
LFRLVSISRPQVFLPPRPPK
>FUSION-ENST00000594469.5:33802-ENST00000617859.4:12636|103
MTVAPATR
>FUSION-ENST00000532346.1:34343-ENST00000670943.1:472371|352
ARPAFHRDHWLGR
>FUSION-ENST00000532346.1:23009-ENST00000671441.1:591533|65
FIQIQLSK
>FUSION-ENST00000532346.1:23009-ENST00000671441.1:591533|976
LSHPLPHLWGASAWNR
>FUSION-ENST00000532346.1:23009-ENST00000671441.1:591533|739
RLDVMLGVTLIGSGRGLVGYR
>FUSION-ENST00000594469.5:33802-ENST00000617859.4:12636|470
MLILFKIQK
>FUSION-ENST00000481964.5:22101-ENST00000266037.10:389521|968
LVRLVSNS
>FUSION-ENST00000594469.5:33802-ENST00000617859.4:12636|655
SLTVSCKK
>FUSION-ENST00000481964.5:22101-ENST00000266037.10:389521|382
GRPCLKKK
>FUSION-ENST00000482967.5:22101-ENST00000266037.10:389521|1269
SVILLQTVGCLVPCTLYSVSSK
>FUSION-ENST00000481964.5:22101-ENST00000266037.10:389521|727
MPTGTFPGCWLLLSRASK
>FUSION-ENST00000594469.5:33802-ENST00000617859.4:12636|179
MIYSGERSTCYWK
>FUSION-ENST00000532346.1:23009-ENST00000671441.1:591533|902
RRGPGTVALGRPR
>FUSION-ENST00000532346.1:34343-ENST00000670943.1:472371|523
AWPPPLPR
>ENST00000483222.5|SNV-181-G-A|1
LLPAEAPSARSSVLSA
>FUSION-ENST00000481964.5:22101-ENST00000266037.10:389521|664
RGCDNMCSYCIVPFTRGR
>FUSION-ENST00000594469.5:33802-ENST00000617859.4:12636|829
MVRNDPIHFFK
>FUSION-ENST00000594469.5:33802-ENST00000617859.4:12636|1546
MDYKVFSDGLLK
>FUSION-ENST00000594469.5:33802-ENST00000617859.4:12636|150
MICPLVRVGC
>FUSION-ENST00000532346.1:34343-ENST00000670943.1:472371|645
MLLSQRGPAR
>FUSION-ENST00000532346.1:34343-ENST00000670943.1:472371|8
LCLAEGGLAGAAVLAGR
>FUSION-ENST00000532346.1:23009-ENST00000671441.1:591533|233
SCRDFLDQYTGFLL
>FUSION-ENST00000481964.5:22101-ENST00000266037.10:389521|832
HFGRPRQAAGR
>FUSION-ENST00000594469.5:33802-ENST00000617859.4:12636|1119
WYIHTMES
>FUSION-ENST00000481964.5:22101-ENST00000266037.10:389521|597
SHRGDLLFFLPLGAGPQLLRR
>FUSION-ENST00000532346.1:34343-ENST00000670943.1:472371|23
SSSPHCPWAEPGLRPWPACRGR
>FUSION-ENST00000532346.1:23009-ENST00000671441.1:591533|819
QWRDLGSLQPPPPGFKPFSCLR
>ENST00000579925.5|SNV-22400-G-C|5
RGNNRNGQLLENPPFGK
>ENST00000368764.4|SNV-2444-C-A|1
QEGQLKHLVQQEGQLEQQER
>FUSION-ENST00000481964.5:22101-ENST00000266037.10:389521|386
VKSHLYK
>FUSION-ENST00000594469.5:33802-ENST00000617859.4:12636|1849
MIQTKQSISLKVFSYFLYK
>FUSION-ENST00000594469.5:33802-ENST00000617859.4:12636|466
MHITISR
>ENST00000662246.1|SNV-58225-C-T|3
FTTLSERVSGGSLLSLENTR
>FUSION-ENST00000481964.5:22101-ENST00000266037.10:389521|849
WVAGQRRCSLPR
>FUSION-ENST00000594469.5:33802-ENST00000617859.4:12636|80
MSMPLHSRLGDSTRPTNK
>FUSION-ENST00000532346.1:34343-ENST00000670943.1:472371|736
NILLRAPPCGFPSR
>ENST00000513847.5|SNV-142026-G-A|1
ITLLINSEGKIVHLVVFGNVMKQG
>FUSION-ENST00000594469.5:33802-ENST00000617859.4:12636|1322
QLVEWEK
>FUSION-ENST00000594469.5:33802-ENST00000617859.4:12636|1350
STFKSFNNGLYQAEK
>FUSION-ENST00000532346.1:23009-ENST00000671441.1:591533|152
APQLGMGAMLGSTSK
>FUSION-ENST00000594469.5:33802-ENST00000617859.4:12636|1650
MANIWPQLLKSRPSQM
>FUSION-ENST00000532346.1:23009-ENST00000671441.1:591533|450
HRLDITIPK
>FUSION-ENST00000532346.1:34343-ENST00000670943.1:472371|684
PGPSVGAAAAGR
>FUSION-ENST00000594469.5:33802-ENST00000617859.4:12636|923
MNCIFFSLCFER
>ENST00000513847.5|SNV-142026-G-A|5
ITLLINSEGK
>FUSION-ENST00000594469.5:33802-ENST00000617859.4:12636|1669
ILLICLILIKTHGIGTIVIPIIQF
>ENST00000504102.6|SNV-70798-G-T|1
FEINDVEPEVFKEMMCFIYTGK
>FUSION-ENST00000532346.1:23009-ENST00000671441.1:591533|763
ISGFYAMLK
>FUSION-ENST00000594469.5:33802-ENST00000617859.4:12636|134
GTSRCIYFKNF
>ENST00000419746.5|SNV-18332-G-A|9
YLRLWNQWYTR
>FUSION-ENST00000532346.1:23009-ENST00000671441.1:591533|770
DRWTWSWLDPCKILAWCLPR
>FUSION-ENST00000532346.1:23009-ENST00000671441.1:591533|711
RPCWCQAMVGPAGWQGGR
>FUSION-ENST00000482967.5:22101-ENST00000266037.10:389521|1408
VPLTLGGRMVPVCGL
>FUSION-ENST00000532346.1:23009-ENST00000671441.1:591533|100
NWEWWCTPVVPTTQK
>FUSION-ENST00000532346.1:23009-ENST00000671441.1:591533|780
GSPEPISR
>FUSION-ENST00000594469.5:33802-ENST00000617859.4:12636|748
QIILVLYKLLQNRK
>FUSION-ENST00000594469.5:33802-ENST00000617859.4:12636|85
AMSMPLHSR
>FUSION-ENST00000532346.1:23009-ENST00000671441.1:591533|811
FSFLPFFFFETKSR
>FUSION-ENST00000594469.5:33802-ENST00000617859.4:12636|1633
MFSRQTAVWTLSYSWRK
>FUSION-ENST00000532346.1:23009-ENST00000671441.1:591533|481
LHQCTPAWVTEQDSISKK
>FUSION-ENST00000594469.5:33802-ENST00000617859.4:12636|1399
SATCKLGAS
>FUSION-ENST00000594469.5:33802-ENST00000617859.4:12636|1325
RQLVEWEK
>FUSION-ENST00000532346.1:23009-ENST00000671441.1:591533|651
MGITWPR
>FUSION-ENST00000594469.5:33802-ENST00000617859.4:12636|1302
SVLYLQPLHCELHEQLRKYFPR
>ENST00000374690.9|SNV-142026-G-A|6
QKYLCASRNDYTIDK
>ENST00000490303.5|SNV-86111-A-G|1
FAEIVQLCYAVVWLHCRKQK
>FUSION-ENST00000594469.5:33802-ENST00000617859.4:12636|54
GSLQILSPILWVVSSLC
>FUSION-ENST00000532346.1:23009-ENST00000671441.1:591533|511
ELFIDISFGDLHSTHYSLSSGPSK
>FUSION-ENST00000481964.5:22101-ENST00000266037.10:389521|467
EKNVIKNIIWAGR
>FUSION-ENST00000594469.5:33802-ENST00000617859.4:12636|361
LSYTTGFYSFL
>FUSION-ENST00000594469.5:33802-ENST00000617859.4:12636|1684
WEKIFATYSSDK
>FUSION-ENST00000481964.5:22101-ENST00000266037.10:389521|724
LPTCCSLWTRPMLMSCQSR
>FUSION-ENST00000594469.5:33802-ENST00000617859.4:12636|895
MQSWLSANSASQVQAILLPQPPG
>FUSION-ENST00000532346.1:23009-ENST00000671441.1:591533|475
MHSSLGDRARLHLK
>ENST00000302103.6|SNV-187250-T-A|1
GILRPFLIVCIILGCFK
>FUSION-ENST00000594469.5:33802-ENST00000617859.4:12636|1494
QELAVISFCLRLVLIIK
>ENST00000491746.5|SNV-17170-C-G|8
IYCALNTKGQSLTTFEFGGEWPKS
>ENST00000376042.6|SNV-107564-G-A|5
SGSLFQEALVLQEKTDAKEDSLK
>FUSION-ENST00000532346.1:23009-ENST00000671441.1:591533|552
VATWEANRAGTG
>FUSION-ENST00000594469.5:33802-ENST00000617859.4:12636|332
MSIMVFCPFLNHIICLFCY
>FUSION-ENST00000482967.5:22101-ENST00000266037.10:389521|1454
GSYPNPAA
>FUSION-ENST00000532346.1:34343-ENST00000670943.1:472371|179
MFQVWVVTVLARPPR
>ENST00000473813.1|SNV-111508-A-T|7
DFGTVRETLDAGNYDSPLEFCNDIR
>FUSION-ENST00000594469.5:33802-ENST00000617859.4:12636|562
YNGKRIVSV
>FUSION-ENST00000532346.1:34343-ENST00000670943.1:472371|368
HHGERCTRTAPR
>FUSION-ENST00000594469.5:33802-ENST00000617859.4:12636|1868
KRPWKIR
>FUSION-ENST00000594469.5:33802-ENST00000617859.4:12636|690
MGLSACSCLHFLFVH
>FUSION-ENST00000594469.5:33802-ENST00000617859.4:12636|285
VNGVSITSR
>FUSION-ENST00000594469.5:33802-ENST00000617859.4:12636|235
MFIRDIVFFLCCVLL
>FUSION-ENST00000532346.1:34343-ENST00000670943.1:472371|64
RGSAPRFCLQR
>FUSION-ENST00000532346.1:23009-ENST00000671441.1:591533|85
PAPAWRTVGLFTGGEGLAGEGR
>FUSION-ENST00000532346.1:23009-ENST00000671441.1:591533|416
SFQLNIQVHCLQVLLSTRQ
>FUSION-ENST00000482967.5:22101-ENST00000266037.10:389521|1409
VPLTLGGR
>FUSION-ENST00000532346.1:34343-ENST00000670943.1:472371|624
QCRQGLHGAR
>FUSION-ENST00000532346.1:23009-ENST00000671441.1:591533|657
GHGHHLAQGEY
>FUSION-ENST00000594469.5:33802-ENST00000617859.4:12636|326
MHIYLQLLFTLVK
>FUSION-ENST00000356346.7:23009-ENST00000671441.1:591533|9
RPERGHSAGLVR
>FUSION-ENST00000532346.1:34343-ENST00000670943.1:472371|231
QGSQEEEQDCACPTSCFPGCIGI
>FUSION-ENST00000594469.5:33802-ENST00000617859.4:12636|1284
LLSSRFWKQLSQVLK
>FUSION-ENST00000532346.1:23009-ENST00000671441.1:591533|228
GPQVEVSASRVSACR
>FUSION-ENST00000532346.1:23009-ENST00000671441.1:591533|967
LAMGHIVAASPHLPK
>FUSION-ENST00000594469.5:33802-ENST00000617859.4:12636|141
EYHFPFLHFQSMCVLIGKVGSL
>FUSION-ENST00000532346.1:3332-ENST00000671441.1:591533|6
GTSNFPVLTLYLLTKLR
>FUSION-ENST00000594469.5:33802-ENST00000617859.4:12636|174
STCYWKKCVFHSCWGECSVNLY
>FUSION-ENST00000594469.5:33802-ENST00000617859.4:12636|1766
HLALGISPNAIPLPSPHPTTVPRV
>FUSION-ENST00000532346.1:23009-ENST00000671441.1:591533|305
KSFSCCIFLTCYYWPK
>FUSION-ENST00000594469.5:33802-ENST00000617859.4:12636|60
LSTFSYACLPFACLILR
>FUSION-ENST00000532346.1:34343-ENST00000670943.1:472371|706
GSVLAPLQACVGENLGPR
>FUSION-ENST00000481964.5:22101-ENST00000266037.10:389521|805
SSVPRLGSR
>ENST00000615845.4|SNV-50966-C-A|1
GQSDLDVLCNILKLCGDHEVMR
>FUSION-ENST00000532346.1:34343-ENST00000670943.1:472371|140
MPASCPQR
>FUSION-ENST00000481964.5:22101-ENST00000266037.10:389521|828
MWVSLCCQG
>FUSION-ENST00000594469.5:33802-ENST00000617859.4:12636|1207
GENMKPYTRDESNIQNI
>FUSION-ENST00000532346.1:3332-ENST00000671441.1:591533|65
ACGTRSPRNRPAGR
>FUSION-ENST00000532346.1:23009-ENST00000671441.1:591533|402
ISSQDPLFNYICR
>ENST00000377722.2|SNV-618-A-T|1
STEAEVQACSHVDHEYSAR
>ENST00000616482.4|SNV-47443-A-C|1
FLLEAGADPEHK
>ENST00000509957.5|SNV-124184-C-T|8
EGKNMILSVPEAI
>FUSION-ENST00000594469.5:33802-ENST00000617859.4:12636|1496
QELAVISFCLR
>FUSION-ENST00000532346.1:3332-ENST00000671441.1:591533|70
GRACGTR
>ENST00000522335.5|SNV-10184-G-A|7
ARTAPAPRVPAALWK
>FUSION-ENST00000594469.5:33802-ENST00000617859.4:12636|266
TSNTMLNRSGENQHPCLVLELREK
>FUSION-ENST00000532346.1:23009-ENST00000671441.1:591533|96
AEVGASLEPRRSR
>FUSION-ENST00000481964.5:22101-ENST00000266037.10:389521|542
VWPRIFLIPLVLPVRLTK
>FUSION-ENST00000594469.5:33802-ENST00000617859.4:12636|800
LTSTLCYQHIGKNRICT
>FUSION-ENST00000482967.5:22101-ENST00000266037.10:389521|1367
LSSMKPIPSTKKVGNH
>FUSION-ENST00000594469.5:33802-ENST00000617859.4:12636|123
GTIRCIYLWGI
>ENST00000340553.8|SNV-60743-G-A|1
EAAGSLLHLAGIHTCLGSLISTAK
>FUSION-ENST00000594469.5:33802-ENST00000617859.4:12636|830
PSSATTK
>FUSION-ENST00000481964.5:22101-ENST00000266037.10:389521|285
IPIYFPMFRG
>FUSION-ENST00000482967.5:22101-ENST00000266037.10:389521|1317
RFHCVGQAGLELLA
>ENST00000502284.1|SNV-844-G-A|1
ASTSSRRR
>FUSION-ENST00000532346.1:3332-ENST00000671441.1:591533|49
RPRPRPARGASWVRGR
>FUSION-ENST00000354958.6:23009-ENST00000671441.1:591533|3
DPSRAIQNEISSLKGVQAIFQS
>FUSION-ENST00000594469.5:33802-ENST00000617859.4:12636|315
MSGLMFKSLIHLEVIFVHGV
>FUSION-ENST00000481964.5:22101-ENST00000266037.10:389521|371
DFPDEKHKVDLFYK
>FUSION-ENST00000532346.1:34343-ENST00000670943.1:472371|321
MDAWNVGGRVGGQGWAGGACSGK
>FUSION-ENST00000594469.5:33802-ENST00000617859.4:12636|1490
ISKINQLLTK
>FUSION-ENST00000532346.1:23009-ENST00000671441.1:591533|962
GHIVAASPHLPKLAR
>FUSION-ENST00000636857.1:5824-ENST00000593065.5:68497|26
MMYALIK
>FUSION-ENST00000594469.5:33802-ENST00000617859.4:12636|1839
SLEQTNSVLVSIQEDKR
>FUSION-ENST00000594469.5:33802-ENST00000617859.4:12636|1688
VNRQPTK
>FUSION-ENST00000481964.5:22101-ENST00000266037.10:389521|981
SHRAWPDSTNF
>FUSION-ENST00000481964.5:22101-ENST00000266037.10:389521|557
CSSHLGLPKCWDYR
>FUSION-ENST00000532346.1:23009-ENST00000671441.1:591533|168
APSFLYPSSLSSPLPK
>FUSION-ENST00000636857.1:5824-ENST00000593065.5:68497|19
LIHIFFK
>FUSION-ENST00000532346.1:3332-ENST00000671441.1:591533|13
GGAREVQR
>FUSION-ENST00000532346.1:34343-ENST00000670943.1:472371|718
KLPPFPARSR
>ENST00000378750.10|SNV-4952-T-G|3
TILLRYYLLRSPFYDR
>ENST00000570780.5|MNV-969-GGAAG-G|1
QEKRWIR
>ENST00000642050.1|SNV-19146-T-C|3
FVMVKFLNDSTVDPVDSEWFGFYR
>ENST00000445873.5|SNV-40690-C-T|5
APWNGMRQEQRGAMIR
>ENST00000373203.8|SNV-36524-G-A|2
GNCVSLLSPSPKGDPR
>FUSION-ENST00000481964.5:22101-ENST00000266037.10:389521|457
ISVTFSQKA
>ENST00000628904.2|SNV-167928-A-G|5
NSRAEGQTLVQPSVASR
>FUSION-ENST00000532346.1:23009-ENST00000671441.1:591533|796
MSCLVSRS
>FUSION-ENST00000594469.5:33802-ENST00000617859.4:12636|1743
VLVPKQRYR
>ENST00000473813.1|SNV-111508-A-T|1
TALWSFAMTSG
>FUSION-ENST00000481964.5:22101-ENST00000266037.10:389521|624
MNLSLPGKTPR
>ENST00000479453.1|SNV-13431-C-T|1
ATLSSAKAAISPPSSPPTPTSC
>FUSION-ENST00000532346.1:23009-ENST00000671441.1:591533|110
TGGSPEVR
>ENST00000409202.8|SNV-146446-A-G|2
LNEELGKEK
>FUSION-ENST00000594469.5:33802-ENST00000617859.4:12636|304
MPPACFIFFLLKKNLVYFVVLYTL
>FUSION-ENST00000594469.5:33802-ENST00000617859.4:12636|1351
YHGNQTEILDFILLNEVKSTFK
>FUSION-ENST00000594469.5:33802-ENST00000617859.4:12636|1742
QRYRSMEQNK
>FUSION-ENST00000532346.1:23009-ENST00000671441.1:591533|587
IWVLVSCR
>FUSION-ENST00000481964.5:22101-ENST00000266037.10:389521|455
HRTVLDWDSDQGK
>ENST00000398454.5|SNV-72264-C-T|1
GLDGKMHGNLCSMCQAYFQAENEEK
>FUSION-ENST00000532346.1:3332-ENST00000671441.1:591533|98
CRRPRPGRER
>FUSION-ENST00000532346.1:23009-ENST00000671441.1:591533|546
TATRMHGCLQNTDTPRECALF
>FUSION-ENST00000504466.1:14621-ENST00000632716.1:196390|221
CPRELNQVFPSGSFISLKNCISSLK
>FUSION-ENST00000594469.5:33802-ENST00000617859.4:12636|1228
HFSKEDIQMAK
>FUSION-ENST00000436759.6:3332-ENST00000671441.1:591533|4
AVIRIAGNCAGPCLCTSLAR
>ENST00000489020.1|SNV-2518-G-A|6
LSRDVVIEDDRIDNVLK
>ENST00000484768.1|SNV-212788-G-T|1
VVLKSGFAAAVTTPLDVAKTR
>FUSION-ENST00000594469.5:33802-ENST00000617859.4:12636|22
NMEYLWIFWCPLQFL
>ENST00000540202.1|SNV-139481-T-C|4
AREGSTVQCAPTPSFSLCR
>ENST00000509169.5|SNV-125343-T-A|7
MTNILLKRECLQMSYQAGIK
>FUSION-ENST00000482967.5:22101-ENST00000266037.10:389521|1389
MGDGEGVEMNDTCSLLAGTCQFTR
>ENST00000444836.5|MNV-12498-CT-C|1
VAFLAGRAMGRAP
>FUSION-ENST00000594469.5:33802-ENST00000617859.4:12636|42
KFFPRPMSWRVPPVFACNSLIN
>FUSION-ENST00000594469.5:33802-ENST00000617859.4:12636|1501
GVAKGRSR
>FUSION-ENST00000482967.5:22101-ENST00000266037.10:389521|1119
PQDCTLKNG
>FUSION-ENST00000481964.5:22101-ENST00000266037.10:389521|858
HSPHLRR
>FUSION-ENST00000482967.5:22101-ENST00000266037.10:389521|1320
IQVCATTSS
>FUSION-ENST00000482967.5:22101-ENST00000266037.10:389521|1191
YPLATAATSR
>FUSION-ENST00000532346.1:34343-ENST00000670943.1:472371|418
WGELGEESVMGRWLQK
>FUSION-ENST00000481964.5:22101-ENST00000266037.10:389521|398
MSKLEIIR
>FUSION-ENST00000532346.1:34343-ENST00000670943.1:472371|210
MGFAEGSMWCQERR
>FUSION-ENST00000481964.5:22101-ENST00000266037.10:389521|1076
MITTTLCGWCCYR
>FUSION-ENST00000532346.1:34343-ENST00000670943.1:472371|123
SPSLALHAGRGLSSLEQPVPSAGR
>FUSION-ENST00000532346.1:23009-ENST00000671441.1:591533|716
CWAEVGRPGWEAITR
>FUSION-ENST00000636857.1:5824-ENST00000593065.5:68497|5
IATEQACK
>FUSION-ENST00000481964.5:22101-ENST00000266037.10:389521|991
ARSWLTATSASWVQVILLPQPPE
>FUSION-ENST00000481964.5:22101-ENST00000266037.10:389521|348
MSLLCLIFSSCCHLIYLCEF
>ENST00000261170.5|SNV-44603-G-A|1
HNDSNFTEKQKIELNK
>ENST00000367639.1|MNV-8139-AG-A|1
NNLQTVLHSGCTNLHSHQQCTKI
>FUSION-ENST00000594469.5:33802-ENST00000617859.4:12636|752
RQIILVLYK
>FUSION-ENST00000532346.1:34343-ENST00000670943.1:472371|471
QSGGHPSPMEVTQSPQSHSR
>FUSION-ENST00000481964.5:22101-ENST00000266037.10:389521|652
DHRGQHGEIPSLLKIQK
>FUSION-ENST00000594469.5:33802-ENST00000617859.4:12636|749
QIILVLYKLLQNR
>FUSION-ENST00000532346.1:34343-ENST00000670943.1:472371|72
GLLGVALGTPGAAGDSAAR
>FUSION-ENST00000594469.5:33802-ENST00000617859.4:12636|200
LPRLVLNSWPR
>FUSION-ENST00000532346.1:34343-ENST00000670943.1:472371|410
QSGRALR
>ENST00000399703.6|SNV-19422-G-A|4
AEHNLKVASEK
>ENST00000540578.6|INDEL-80569-T-TA|5
MKLAMLDINDVAK
>ENST00000492919.1|MNV-175439-AA-A|3
KKSSGLACLPILL
>FUSION-ENST00000482967.5:22101-ENST00000266037.10:389521|1130
MKLQMFLMPQDCTLKNG
>ENST00000378750.10|SNV-4952-T-G|1
YYLLRSPFYDRFSEAR
>FUSION-ENST00000482967.5:22101-ENST00000266037.10:389521|1458
MAWGLASGCR
>FUSION-ENST00000594469.5:33802-ENST00000617859.4:12636|1704
TPKAMATKDK
>FUSION-ENST00000532346.1:23009-ENST00000671441.1:591533|843
MCISILCPF
>FUSION-ENST00000532346.1:23009-ENST00000671441.1:591533|755
MFKEARCHAWCHAHR
>FUSION-ENST00000594469.5:33802-ENST00000617859.4:12636|316
MSGLMFK
>FUSION-ENST00000482967.5:22101-ENST00000266037.10:389521|1126
MFLMPQDCTLK
>ENST00000419746.5|SNV-18332-G-A|10
MYLRLWNQWYTR
>FUSION-ENST00000594469.5:33802-ENST00000617859.4:12636|1519
LLLSMIRVHFSADNYFLMNK
>ENST00000345094.7|SNV-21324-C-T|1
VCTPTTG
>FUSION-ENST00000482967.5:22101-ENST00000266037.10:389521|1376
MSLVMER
>ENST00000579925.5|SNV-22400-G-C|2
NGQLLENPPFGK
>FUSION-ENST00000532346.1:34343-ENST00000670943.1:472371|699
EPRSTCF
>ENST00000481286.5|SNV-72264-C-T|4
ENDPIRGLDGKMHGNLCSMCQAYL
>FUSION-ENST00000594469.5:33802-ENST00000617859.4:12636|1854
NCLNYLDDSDKTIHFPKSIQLLFI
>FUSION-ENST00000594469.5:33802-ENST00000617859.4:12636|1504
MAKGVAK
>FUSION-ENST00000481964.5:15912-ENST00000266037.10:389521|361
SRPIASILEEVKKLSEQK
>ENST00000482368.2|SNV-34351-G-C|1
SLLLVIQLFQEFLTGQSAR
>ENST00000533755.5|SNV-6614-C-T|5
ARQSPLR
>ENST00000419746.5|SNV-18332-G-A|3
DVPQTLESMVYQAALGTSR
>FUSION-ENST00000532346.1:23009-ENST00000671441.1:591533|417
SFQLNIQVHCLQVLLSTR
>FUSION-ENST00000481964.5:22101-ENST00000266037.10:389521|1018
DVILGKVNYSK
>ENST00000301810.11|SNV-9418-G-A|3
FGISQEK
>FUSION-ENST00000481964.5:22101-ENST00000266037.10:389521|391
MIVLLHSSLGNRGRPCLK
>FUSION-ENST00000594469.5:33802-ENST00000617859.4:12636|561
MESFMSSINIDMIFSLIK
>FUSION-ENST00000481964.5:22101-ENST00000266037.10:389521|560
SPDLRCSSHLGLPK
>FUSION-ENST00000532346.1:34343-ENST00000670943.1:472371|136
AALEAEWAAR
>FUSION-ENST00000481964.5:22101-ENST00000266037.10:389521|490
RSSRPAWATLGAAVSITK
>ENST00000445873.5|SNV-40690-C-T|3
RQEQRGAMIR
>ENST00000261191.12|SNV-23813-A-T|4
YKIVGSLEVPLERAK
>FUSION-ENST00000594469.5:33802-ENST00000617859.4:12636|585
HGMSYFK
>FUSION-ENST00000594469.5:33802-ENST00000617859.4:12636|866
VGTCNPSYLEG
>FUSION-ENST00000481964.5:22101-ENST00000266037.10:389521|388
IVLLHSSLGNRGRPCLKK
>FUSION-ENST00000594469.5:33802-ENST00000617859.4:12636|1860
VWLAVGCRVH
>ENST00000260302.8|SNV-300-G-A|3
ENATSSMTER
>FUSION-ENST00000594469.5:33802-ENST00000617859.4:12636|260
LFKMTGLGWAQ
>FUSION-ENST00000532346.1:23009-ENST00000671441.1:591533|668
GDAHRPTVGREMR
>FUSION-ENST00000481964.5:22101-ENST00000266037.10:389521|536
MLFHPSVCISKK
>FUSION-ENST00000532346.1:34343-ENST00000670943.1:472371|309
GRLQGGVCWAGGLLGGAGTVGKTR
>FUSION-ENST00000594469.5:33802-ENST00000617859.4:12636|523
SFYFYFLMEKIIQLHK
>ENST00000398998.1|SNV-29349-G-C|3
RANKVYHAGPIQIINSTIEMVNPGK
>FUSION-ENST00000481964.5:22101-ENST00000266037.10:389521|959
IMAHCSLQLLGSNDPLTSASWVAR
>FUSION-ENST00000594469.5:33802-ENST00000617859.4:12636|913
GLNNFFVKQGL
>ENST00000525051.5|SNV-22988-G-A|12
PQAEGPPK
>FUSION-ENST00000481964.5:22101-ENST00000266037.10:389521|658
CSYCIVPFTR
>FUSION-ENST00000594469.5:33802-ENST00000617859.4:12636|1792
MRCLVFWSCDSLLR
>ENST00000673477.1|SNV-23775-T-G|2
DGVLTEAMMDAGVQDAVQQYRQK
>FUSION-ENST00000482967.5:22101-ENST00000266037.10:389521|1341
MHSRDIVCTCK
>FUSION-ENST00000594469.5:33802-ENST00000617859.4:12636|764
IKQKCQTVK
>ENST00000539281.5|MNV-31953-CCA-C|3
LKLWMAAMKEDPSLSPAY
>FUSION-ENST00000594469.5:33802-ENST00000617859.4:12636|272
MAKTSNTMLNR
>FUSION-ENST00000481964.5:22101-ENST00000266037.10:389521|411
MGCSVNI
>FUSION-ENST00000594469.5:33802-ENST00000617859.4:12636|1814
PVSSERGNRL
>FUSION-ENST00000532346.1:23009-ENST00000671441.1:591533|678
GVGTSAGLLGVSSDWRCQGACGK
>FUSION-ENST00000532346.1:23009-ENST00000671441.1:591533|679
GVGTSAGLLGVSSDWR
>ENST00000297784.10|SNV-314347-C-T|1
AAVAAGRQ
>FUSION-ENST00000532346.1:23009-ENST00000671441.1:591533|980
VGALRACRGR
>FUSION-ENST00000532346.1:23009-ENST00000671441.1:591533|99
NWEWWCTPVVPTTQKAEVGASLEPR
>FUSION-ENST00000532346.1:23009-ENST00000671441.1:591533|809
LPSSWDYRRPPPCPANFLYF
>FUSION-ENST00000532346.1:23009-ENST00000671441.1:591533|497
VSTYCSISSKSK
>FUSION-ENST00000532346.1:34343-ENST00000670943.1:472371|504
MARSPSTWPHLPLWGWHLGAACSLR
>FUSION-ENST00000481964.5:22101-ENST00000266037.10:389521|818
NMGIQTRIAVK
>ENST00000475931.1|SNV-9228-A-G|2
GPLPASLGK
>FUSION-ENST00000532346.1:34343-ENST00000670943.1:472371|317
KRPPLGLR
>ENST00000537473.2|SNV-22173-G-A|1
GGDEDIDLPEVDGADDVSLK
>FUSION-ENST00000594469.5:33802-ENST00000617859.4:12636|678
INHLFSATLK
>FUSION-ENST00000594469.5:33802-ENST00000617859.4:12636|1078
MMLGWLLSK
>ENST00000360110.9|SNV-16583-C-A|4
NVKLNVSNVLKEIK
>FUSION-ENST00000532346.1:23009-ENST00000671441.1:591533|16
APEPQAGGEGCAVRPGACAR
>FUSION-ENST00000594469.5:33802-ENST00000617859.4:12636|789
CWRDVGKQLLLLFLF
>FUSION-ENST00000481964.5:22101-ENST00000266037.10:389521|441
LSELRSLRLAWATWQNPSLLK
>FUSION-ENST00000481964.5:22101-ENST00000266037.10:389521|644
IQKLAGRGGR
>FUSION-ENST00000594469.5:33802-ENST00000617859.4:12636|389
LILYPTTSLNLFK
>FUSION-ENST00000532346.1:23009-ENST00000671441.1:591533|467
MRPHLEKNK
>FUSION-ENST00000532346.1:34343-ENST00000670943.1:472371|484
DDMSPDRRHETK
>FUSION-ENST00000482967.5:22101-ENST00000266037.10:389521|1443
MFGMLYAVVPASLPTVR
>FUSION-ENST00000594469.5:33802-ENST00000617859.4:12636|140
MCVLIGK
>FUSION-ENST00000594469.5:33802-ENST00000617859.4:12636|1418
SSPGAGVEQGRNPRAPR
>FUSION-ENST00000594469.5:33802-ENST00000617859.4:12636|1607
MSNDICQFKVSIFV
>FUSION-ENST00000594469.5:33802-ENST00000617859.4:12636|1606
SNDICQFKVSIFV
>ENST00000483222.5|SNV-181-G-A|5
LRPRQVPGLRLLPAEAPSAR
>FUSION-ENST00000594469.5:33802-ENST00000617859.4:12636|738
ETLIQKISYFMPSDRSK
>FUSION-ENST00000532346.1:23009-ENST00000671441.1:591533|663
CSGGPAGARLWWVQQGGR
>FUSION-ENST00000532346.1:23009-ENST00000671441.1:591533|216
APAGQAARGLGAGWVGGREDGAGSK
>FUSION-ENST00000532346.1:23009-ENST00000671441.1:591533|941
APLASQPVTAR
>FUSION-ENST00000532346.1:23009-ENST00000671441.1:591533|352
SPCRAGGLQLWGGWESR
>FUSION-ENST00000532346.1:23009-ENST00000671441.1:591533|171
RSPGQWPGLCFPRSR
>FUSION-ENST00000532346.1:34343-ENST00000670943.1:472371|277
MSGPSLCLPPLPSFLPRLPPCR
>ENST00000472194.6|SNV-23775-T-G|5
MMDAGVQDAVQQYRQKMR
>FUSION-ENST00000532346.1:34343-ENST00000670943.1:472371|95
MSQDGASRRGAGDAR
>FUSION-ENST00000481964.5:22101-ENST00000266037.10:389521|913
SCCVHLPDGVAAGQK
>FUSION-ENST00000594469.5:33802-ENST00000617859.4:12636|1131
AENVLEIRCTTMCISQHY
>FUSION-ENST00000481964.5:22101-ENST00000266037.10:389521|561
DGVSPCCSGWSRSPDLR
>FUSION-ENST00000482967.5:22101-ENST00000266037.10:389521|1207
MPVIPALWEAKMGGLLEPR
>FUSION-ENST00000594469.5:33802-ENST00000617859.4:12636|1298
NMTSTKK
>FUSION-ENST00000288398.10:19646-ENST00000636159.1:415074|89
LKEVFQSKDVPEK
>FUSION-ENST00000481964.5:22101-ENST00000266037.10:389521|665
MRGCDNMCSYCIVPFTRGR
>FUSION-ENST00000594469.5:33802-ENST00000617859.4:12636|1084
MRYHFRPR
>FUSION-ENST00000532346.1:23009-ENST00000671441.1:591533|118
SWDHRPRPPCQDSFLVFCR
>FUSION-ENST00000636857.1:5824-ENST00000593065.5:68497|45
MVGIFESK
>FUSION-ENST00000482967.5:22101-ENST00000266037.10:389521|1123
FLMPQDCTLKNG
>ENST00000490882.5|SNV-116000-C-A|1
EATTDFTVDSRPLTQVGGEHIK
>FUSION-ENST00000481964.5:22101-ENST00000266037.10:389521|808
RSSVPRLGSR
>FUSION-ENST00000594469.5:33802-ENST00000617859.4:12636|309
NLFLWSLFLSIGLYVCF
>FUSION-ENST00000532346.1:34343-ENST00000670943.1:472371|220
AGLRDSWVEPGQSPAVAQERR
>FUSION-ENST00000481964.5:22101-ENST00000266037.10:389521|788
YYNFNNIIFLRIWKITA
>FUSION-ENST00000594469.5:33802-ENST00000617859.4:12636|258
SGENQHPCLVLELREK
>FUSION-ENST00000532346.1:34343-ENST00000670943.1:472371|758
ARAGGRGPHSDLWLGAVHAGWR
>ENST00000376042.6|SNV-107564-G-A|2
EDSLKNLLALQEK
>FUSION-ENST00000594469.5:33802-ENST00000617859.4:12636|34
MFLAPLLKVYLL
>ENST00000646278.1|SNV-86699-G-A|2
ITPLASRK
>FUSION-ENST00000594469.5:33802-ENST00000617859.4:12636|550
MIFSLIK
>FUSION-ENST00000532346.1:23009-ENST00000671441.1:591533|194
AARAWGLVKR
>FUSION-ENST00000481964.5:22101-ENST00000266037.10:389521|546
SHRVWPR
>FUSION-ENST00000594469.5:33802-ENST00000617859.4:12636|45
MIPFIHFCLCLWGKKFFPRPMSWR
>FUSION-ENST00000594469.5:33802-ENST00000617859.4:12636|1498
NECKNWL
>FUSION-ENST00000482967.5:22101-ENST00000266037.10:389521|1380
MSATALAQDCMLLVR
>FUSION-ENST00000532346.1:34343-ENST00000670943.1:472371|335
MERGGRCHHCPWTDAWGCAGWGGLR
>FUSION-ENST00000532346.1:23009-ENST00000671441.1:591533|848
MTPVYLSFSLVACAFGAIFK
>FUSION-ENST00000594469.5:33802-ENST00000617859.4:12636|1089
RCSTSLIIKGNANQNHNSTMR
>FUSION-ENST00000594469.5:33802-ENST00000617859.4:12636|792
MGNTKCWRDVGK
>FUSION-ENST00000594469.5:33802-ENST00000617859.4:12636|62
MMLSTFSYACLPFACLILR
>ENST00000489020.1|SNV-2518-G-A|5
DVVIEDDRIDNVLK
>ENST00000374690.9|SNV-142026-G-A|2
NDYTIDKFR
>FUSION-ENST00000482967.5:22101-ENST00000266037.10:389521|1163
MPQIFLEHLGR
>FUSION-ENST00000636857.1:5824-ENST00000593065.5:68497|34
SLCTMMMMYALIK
>FUSION-ENST00000594469.5:33802-ENST00000617859.4:12636|873
LSINEQRSWGNKQHNKPK
>FUSION-ENST00000481964.5:22101-ENST00000266037.10:389521|527
MLARLSLK
>ENST00000388866.8|SNV-84243-G-C|2
NTSGDPAQTAPEGCR
>ENST00000477310.1|SNV-11621-T-G|3
RNDYRDVSK
>FUSION-ENST00000532346.1:23009-ENST00000671441.1:591533|92
NFLDLFINICHFHLRFTK
>ENST00000367607.8|SNV-59673-G-T|2
RLQETYSKFLLEK
>FUSION-ENST00000594469.5:33802-ENST00000617859.4:12636|281
MVFGGVFR
>FUSION-ENST00000532346.1:23009-ENST00000671441.1:591533|64
FIQIQLSKT
>FUSION-ENST00000532346.1:23009-ENST00000671441.1:591533|523
YSLTVLEATCPKSR
>FUSION-ENST00000594469.5:33802-ENST00000617859.4:12636|1624
VNIKLYI
>ENST00000518981.5|SNV-164909-A-G|5
TGENKGWSGPEPGFPEPTNNR
>ENST00000250018.6|SNV-21395-A-G|1
SITSAMNELQHDLDVVGDALAKVSR
>FUSION-ENST00000594469.5:33802-ENST00000617859.4:12636|1
MPAQDDY
>FUSION-ENST00000594469.5:33802-ENST00000617859.4:12636|1585
MAIEPVK
>FUSION-ENST00000594469.5:33802-ENST00000617859.4:12636|622
MSGSECWAVKKLNPTR
>FUSION-ENST00000532346.1:23009-ENST00000671441.1:591533|460
GAKFFSIFLLVKLESK
>ENST00000545647.5|SNV-125343-T-A|4
ELKGPIDHSYYDK
>FUSION-ENST00000594469.5:33802-ENST00000617859.4:12636|1124
VGGSLEPR
>FUSION-ENST00000532346.1:23009-ENST00000671441.1:591533|287
GREGGATMDQVRSLSTEAWR
>ENST00000483222.5|SNV-181-G-A|6
LRPRQVPGLR
>ENST00000303965.9|SNV-97215-G-A|4
LDVLLLVEKRR
>FUSION-ENST00000594469.5:33802-ENST00000617859.4:12636|1341
SFEIIQSDKNKEK
>FUSION-ENST00000398774.6:34343-ENST00000670943.1:472371|6
GQCWGAAAWPGVR
>FUSION-ENST00000532346.1:23009-ENST00000671441.1:591533|989
MPLIGHRAARVGGVGR
>FUSION-ENST00000532346.1:23009-ENST00000671441.1:591533|551
MIFILLCFSNECVF
>FUSION-ENST00000481964.5:22101-ENST00000266037.10:389521|813
MGIQTRIAVKCFQR
>ENST00000652473.1|SNV-2056-G-A|1
EPDETVHSFAQHRLGPES
>FUSION-ENST00000481964.5:22101-ENST00000266037.10:389521|580
MSVYSFK
>ENST00000370647.8|SNV-27248-G-A|2
IMDWFGYYRGPCR
>FUSION-ENST00000532346.1:23009-ENST00000671441.1:591533|205
LRAGRVVVGR
>FUSION-ENST00000482967.5:22101-ENST00000266037.10:389521|1418
GDFKVHTLR
>ENST00000313342.8|SNV-95-G-A|1
AHYTPYQSGDATRTPQSPRQTPSR
>ENST00000392550.8|SNV-45884-G-C|3
KRHPAGPPGEAQEGTAK
>FUSION-ENST00000594469.5:33802-ENST00000617859.4:12636|634
KQLLPIKK
>FUSION-ENST00000594469.5:33802-ENST00000617859.4:12636|1835
TENCLPFTVKD
>FUSION-ENST00000532346.1:34343-ENST00000670943.1:472371|435
GPDGPAYSPGQF
>FUSION-ENST00000594469.5:33802-ENST00000617859.4:12636|722
MVLNALYIYLVEY
>FUSION-ENST00000481964.5:22101-ENST00000266037.10:389521|1000
MQFLYLLPEVTGLNEIKFMK
>FUSION-ENST00000532346.1:23009-ENST00000671441.1:591533|343
MVPGRFHRLC
>FUSION-ENST00000481964.5:22101-ENST00000266037.10:389521|775
AYSFLTGFSKYYR
>ENST00000409835.5|SNV-423792-A-G|3
MISSSSGLKEDLWVCCCLS
>FUSION-ENST00000481964.5:22101-ENST00000266037.10:389521|789
YYNFNNIIFLRIWK
>ENST00000275815.4|SNV-100-G-T|4
RWPLGLGLVLLLCSPLPPGAR
>FUSION-ENST00000594469.5:33802-ENST00000617859.4:12636|1278
MPSMNQK
>FUSION-ENST00000354589.7:34343-ENST00000670943.1:472371|3
WAQDEQGKPRWWLPGTR
>FUSION-ENST00000482967.5:22101-ENST00000266037.10:389521|1298
VCTLVILMESGKLFSIK
>FUSION-ENST00000594469.5:33802-ENST00000617859.4:12636|159
CIPQLLGGMFCKSLLGPFGLK
>ENST00000492919.1|MNV-175439-AA-A|1
SSGLACLPILL
>FUSION-ENST00000594469.5:33802-ENST00000617859.4:12636|377
CRIVLEVQGGHRIDK
>FUSION-ENST00000398774.6:34343-ENST00000670943.1:472371|25
SWPLAGDR
>FUSION-ENST00000532346.1:23009-ENST00000671441.1:591533|667
MGDAHRPTVGREMRGWESR
>FUSION-ENST00000594469.5:33802-ENST00000617859.4:12636|378
MCRIVLEVQGGHRIDK
>ENST00000463456.5|SNV-96750-T-C|3
QARWTMPELSYRDVVQLLNKPR
>FUSION-ENST00000594469.5:33802-ENST00000617859.4:12636|1558
KRLSVMLK
>ENST00000490303.5|SNV-86111-A-G|2
FAEIVQLCYAVVWLHCRK
>ENST00000532414.3|SNV-5608-C-T|2
ARAGPPGAHCSPATSAGPELAGLPR
>FUSION-ENST00000481964.5:22101-ENST00000266037.10:389521|797
MGGQAEMLLTSQTGWRPGR
>FUSION-ENST00000594469.5:33802-ENST00000617859.4:12636|1756
ASDDEHFFMCFLAA
>FUSION-ENST00000532346.1:34343-ENST00000670943.1:472371|629
AAGSAGR
>ENST00000508244.5|SNV-124184-C-T|1
SNLLYMTSREIRLR
>FUSION-ENST00000481964.5:22101-ENST00000266037.10:389521|401
SFLATIICETL
>FUSION-ENST00000532346.1:34343-ENST00000670943.1:472371|648
MCLETDVISDVGAVGPGGGK
>FUSION-ENST00000532346.1:23009-ENST00000671441.1:591533|201
MVMWVGPR
>ENST00000217515.11|SNV-40594-A-T|1
ISYFTFIGTPVQATNMYDFKRVVGK
>FUSION-ENST00000481964.5:22101-ENST00000266037.10:389521|510
SQLTATSTSWVHVILLLQPPE
>FUSION-ENST00000482967.5:22101-ENST00000266037.10:389521|1133
IGCGEGSWRVTV
>FUSION-ENST00000409642.8:92847-ENST00000435030.6:46910|15
GSHMSSTECYLPTRPKSRFTMHVR
>FUSION-ENST00000532346.1:34343-ENST00000670943.1:472371|719
KLPPFPAR
>ENST00000359276.9|SNV-21338-C-T|3
GLGLSPDLIVCRSSTSIEMAVKEK
>FUSION-ENST00000354958.6:34343-ENST00000670943.1:472371|7
MDPSRAIQNEISSLKGAVLGPGPSR
>FUSION-ENST00000532346.1:34343-ENST00000670943.1:472371|490
VGRICQGVGEGAQGRPKFR
>FUSION-ENST00000481964.5:22101-ENST00000266037.10:389521|963
GPHTDGAYLVIR
>FUSION-ENST00000594469.5:33802-ENST00000617859.4:12636|189
VSVAVLK
>FUSION-ENST00000594469.5:33802-ENST00000617859.4:12636|1694
LKSFCTAK
>FUSION-ENST00000594469.5:33802-ENST00000617859.4:12636|1081
RYHFRPRMMLGWLLSK
>FUSION-ENST00000481964.5:22101-ENST00000266037.10:389521|602
MRGVRWIR
>FUSION-ENST00000594469.5:33802-ENST00000617859.4:12636|1880
MQCTTEGPVAAYDLR
>ENST00000512578.1|SNV-1944-G-A|6
MVILLIATSLVVLICSIPLMVR
>FUSION-ENST00000532346.1:23009-ENST00000671441.1:591533|83
PAPAWRTVGLFTGGEGLAGEGRGK
>ENST00000655517.1|SNV-37740-G-A|1
VSAHQPTDILQTEFPLQCHR
>ENST00000373023.6|SNV-15110-T-C|1
GCNSAPVTWPGYATIGGGRYPSRK
>ENST00000483222.5|SNV-181-G-A|2
LLPAEAPSAR
>ENST00000509543.1|SNV-1944-G-A|3
ANWKWSHK
>FUSION-ENST00000594469.5:33802-ENST00000617859.4:12636|1162
ATYSEWEK
>FUSION-ENST00000594469.5:33802-ENST00000617859.4:12636|18
FLFLFQIVHCLHIECYR
>FUSION-ENST00000482967.5:22101-ENST00000266037.10:389521|1272
GSGTGFASIQIFI
>FUSION-ENST00000532346.1:23009-ENST00000671441.1:591533|539
IQIPPENVPCFR
>FUSION-ENST00000482967.5:22101-ENST00000266037.10:389521|1302
LCQMVCTLVILMESGKLFSIK
>FUSION-ENST00000532346.1:23009-ENST00000671441.1:591533|94
NFLDLFINICHFHLR
>ENST00000507988.5|SNV-76124-C-T|5
DNLRVQLPLRSCVVNTANSGK
>ENST00000619831.4|SNV-884674-T-C|1
DPSEMHEWMTQAEEEYLERDFEYK
>FUSION-ENST00000594469.5:33802-ENST00000617859.4:12636|1090
RCSTSLIIK
>ENST00000576985.6|SNV-9399-C-A|3
SSEGSGSSR
>FUSION-ENST00000594469.5:33802-ENST00000617859.4:12636|1163
QIEKATYSEWEKI
>FUSION-ENST00000532346.1:34343-ENST00000670943.1:472371|695
VCVCVCVCVFGACTVAPWR
>FUSION-ENST00000532346.1:23009-ENST00000671441.1:591533|180
SGGPPPQKSCR
>FUSION-ENST00000532346.1:34343-ENST00000670943.1:472371|22
TVRGPNQGSGR
>FUSION-ENST00000532346.1:34343-ENST00000670943.1:472371|526
HTPGRPLPSLQHCPCLRPLR
>FUSION-ENST00000532346.1:34343-ENST00000670943.1:472371|609
QGLHGAR
>FUSION-ENST00000532346.1:23009-ENST00000671441.1:591533|444
LDITIPKGRNIK
>FUSION-ENST00000532346.1:34343-ENST00000670943.1:472371|163
CRQWLVPPPRGL
>FUSION-ENST00000532346.1:23009-ENST00000671441.1:591533|250
HLVLRYSCTGLQGR
>FUSION-ENST00000532346.1:23009-ENST00000671441.1:591533|314
HHHAQLILYF
>ENST00000324439.9|SNV-506-G-T|2
EDGSSGQERGQR
>FUSION-ENST00000481964.5:22101-ENST00000266037.10:389521|800
WTLRYYNFNNIIFLR
>FUSION-ENST00000594469.5:33802-ENST00000617859.4:12636|1845
VFSYFLYK
>ENST00000650287.1|SNV-52421-C-A|3
KVNRITGLDPAGTNFEYAEAPSR
>ENST00000338352.3|SNV-262-A-G|1
QELERFQDDSSIESVVEDLAK
>FUSION-ENST00000482967.5:22101-ENST00000266037.10:389521|1095
MPVILAFWETKAGESLEVR
>FUSION-ENST00000532346.1:23009-ENST00000671441.1:591533|610
GRVICRPSGRGVGNTR
>ENST00000318906.6|SNV-2135-A-G|1
RSASSFFKELR
>FUSION-ENST00000481964.5:22101-ENST00000266037.10:389521|718
MLMSCQSRQAPVPRLPLCESLPK
>FUSION-ENST00000482967.5:22101-ENST00000266037.10:389521|1152
VPPGEREFPWVKCSPWD
>FUSION-ENST00000594469.5:33802-ENST00000617859.4:12636|882
MSHHAQPIFFLNVCSSK
>FUSION-ENST00000636857.1:5824-ENST00000593065.5:68497|35
QRSLCTMMMMYALIKLIHIFFK
>ENST00000491746.5|SNV-17170-C-G|9
IYCALNTKGQSLTTFEFGGEWPK
>FUSION-ENST00000594469.5:33802-ENST00000617859.4:12636|1034
VGHPSNISQPRNY
>ENST00000309863.11|SNV-58436-G-A|1
SSGWASYLHSWSGLQ
>FUSION-ENST00000532346.1:34343-ENST00000670943.1:472371|194
RRPEPWFRAAWVSGLR
>FUSION-ENST00000594469.5:33802-ENST00000617859.4:12636|1104
MGPLLPK
>FUSION-ENST00000594469.5:33802-ENST00000617859.4:12636|252
LTVGLSYMDLV
>FUSION-ENST00000594469.5:33802-ENST00000617859.4:12636|86
QRAMSMPLHSRLGDSTRPTNK
>FUSION-ENST00000594469.5:33802-ENST00000617859.4:12636|1488
ISKINQLLTKHSK
>FUSION-ENST00000532346.1:3332-ENST00000671441.1:591533|91
VGGGQGSVSEAGR
>FUSION-ENST00000532346.1:3332-ENST00000671441.1:591533|141
TFRAFHSTHGL
>FUSION-ENST00000594469.5:33802-ENST00000617859.4:12636|416
MLFRNLESSWK
>FUSION-ENST00000481964.5:22101-ENST00000266037.10:389521|790
YYNFNNIIFLR
>FUSION-ENST00000482967.5:22101-ENST00000266037.10:389521|1425
DRNLSCQR
>FUSION-ENST00000532346.1:34343-ENST00000670943.1:472371|296
WVGGWEGR
>ENST00000301810.11|SNV-9418-G-A|1
FGISQEKQDTFALASQQKAAR
>FUSION-ENST00000482967.5:22101-ENST00000266037.10:389521|1205
MPVIPALWEAKMGGLLEPRSSR
>FUSION-ENST00000481964.5:22101-ENST00000266037.10:389521|806
CFQRVFVIKWTLR
>FUSION-ENST00000594469.5:33802-ENST00000617859.4:12636|779
STYPSCTSSIPR
>FUSION-ENST00000398774.6:34343-ENST00000670943.1:472371|33
MKIVPGR
>FUSION-ENST00000532346.1:23009-ENST00000671441.1:591533|907
HSDRPSR
>FUSION-ENST00000594469.5:33802-ENST00000617859.4:12636|1477
NIGLVYYGGVNSKS
>FUSION-ENST00000594469.5:33802-ENST00000617859.4:12636|1840
SLEQTNSVLVSIQEDK
>FUSION-ENST00000481964.5:22101-ENST00000266037.10:389521|879
SSLPSRGSCR
>FUSION-ENST00000481964.5:22101-ENST00000266037.10:389521|776
MAYSFLTGFSKYYR
>FUSION-ENST00000532346.1:23009-ENST00000671441.1:591533|757
KSQRLALGA
>ENST00000377067.9|SNV-50281-C-T|2
YQIAARQDMQQFLQTSSSTLKFLIS
>FUSION-ENST00000532346.1:34343-ENST00000670943.1:472371|434
MGACQQHICVGSHPSTCLFSHAQAR
>FUSION-ENST00000409642.8:92847-ENST00000435030.6:46910|21
MFKGSHMSSTECYLPTRPK
>FUSION-ENST00000482967.5:22101-ENST00000266037.10:389521|1363
KPIPSTKK
>ENST00000463456.5|SNV-96750-T-C|5
QARWTMPELSYR
>FUSION-ENST00000482967.5:22101-ENST00000266037.10:389521|1340
HSRDIVCTCK
>FUSION-ENST00000481964.5:22101-ENST00000266037.10:389521|1002
MQFLYLLPEVTGLNEIK
>ENST00000490303.5|SNV-86111-A-G|5
NYLWKFAEIVQLCYAVVWLHCR
>FUSION-ENST00000532346.1:34343-ENST00000670943.1:472371|656
FSCLDPQWGR
>ENST00000399000.7|SNV-29349-G-C|2
MVNPGKFPSGKTEIPFEFPLHLK
>FUSION-ENST00000481964.5:22101-ENST00000266037.10:389521|1063
MAYVYNIAAR
>FUSION-ENST00000594469.5:33802-ENST00000617859.4:12636|887
MRHLLPISLIGKLCLLSECS
>ENST00000531224.6|INDEL-14278-T-TT|1
STSEFIYSTHCVLGSSC
>FUSION-ENST00000532346.1:23009-ENST00000671441.1:591533|294
CLGVGGLR
>FUSION-ENST00000532346.1:23009-ENST00000671441.1:591533|518
TLGIGSRPPTG
>FUSION-ENST00000532346.1:23009-ENST00000671441.1:591533|443
MLFCGSVPHPLHLHLCQPLPLGLRP
>FUSION-ENST00000594469.5:33802-ENST00000617859.4:12636|168
MHDLFWRTLHMLLEK
>FUSION-ENST00000356346.7:23009-ENST00000671441.1:591533|5
GHSAGLVRLDRPQRLPVPR
>FUSION-ENST00000481964.5:22101-ENST00000266037.10:389521|604
MECEFWLGS
>FUSION-ENST00000532346.1:34343-ENST00000670943.1:472371|422
EPLPQGAPDMWGELGEESVMGR
>FUSION-ENST00000636857.1:5824-ENST00000593065.5:68497|36
QRSLCTMMMMYALIK
>ENST00000673477.1|SNV-23775-T-G|3
DGVLTEAMMDAGVQDAVQQYR
>ENST00000352210.9|SNV-2056-G-A|2
GKEPDETVHSFAQHR
>FUSION-ENST00000481964.5:22101-ENST00000266037.10:389521|591
MSHCAWPPCSSSK
>ENST00000525051.5|SNV-22988-G-A|10
PQAEGPPKR
>FUSION-ENST00000482967.5:22101-ENST00000266037.10:389521|1279
EFRSVVQTVVQWCDLGS
>FUSION-ENST00000594469.5:33802-ENST00000617859.4:12636|1726
IYSPLGIYPVMGWR
>FUSION-ENST00000409642.8:92847-ENST00000435030.6:46910|6
MSLKVITGRFLR
>ENST00000537473.2|SNV-22173-G-A|4
MNNMGGDEDIDLPEVDGADDVSLK
>FUSION-ENST00000532346.1:34343-ENST00000670943.1:472371|121
GLSSLEQPVPSAGRAALAAPR
>FUSION-ENST00000594469.5:33802-ENST00000617859.4:12636|949
VVIGELGYR
>FUSION-ENST00000532346.1:34343-ENST00000670943.1:472371|41
SGRIVGGRWK
>FUSION-ENST00000532346.1:34343-ENST00000670943.1:472371|161
QWLVPPPRGL
>FUSION-ENST00000532346.1:34343-ENST00000670943.1:472371|641
MSFLTLEPWGLVGGK
>FUSION-ENST00000532346.1:34343-ENST00000670943.1:472371|711
RGWLGGGPAGVSPGTPAGLCRR
>FUSION-ENST00000409642.8:92847-ENST00000435030.6:46910|11
FTMHVRSKLSK
>FUSION-ENST00000594469.5:33802-ENST00000617859.4:12636|1622
MRESTYIVVCR
>FUSION-ENST00000481964.5:22101-ENST00000266037.10:389521|891
LAGRGLTPPPPSLTGR
>FUSION-ENST00000288398.10:20014-ENST00000636159.1:415074|4
LEKSIDDLEGVPVKR
>FUSION-ENST00000532346.1:23009-ENST00000671441.1:591533|347
AGGLQLWGGWESRGRMVPGR
>FUSION-ENST00000594469.5:33802-ENST00000617859.4:12636|1159
KVISRIYK
>FUSION-ENST00000594469.5:33802-ENST00000617859.4:12636|1355
IHPPRPPK
>FUSION-ENST00000594469.5:33802-ENST00000617859.4:12636|507
TEFYKYFR
>FUSION-ENST00000594469.5:33802-ENST00000617859.4:12636|703
SCLVITYVPRSHRGR
>FUSION-ENST00000594469.5:33802-ENST00000617859.4:12636|203
MTNDVEHIFICLFAICMSYFEK
>FUSION-ENST00000481964.5:22101-ENST00000266037.10:389521|472
CIARSSIGILIR
>FUSION-ENST00000481964.5:22101-ENST00000266037.10:389521|416
SNNFSLHNHDIIIICMK
>FUSION-ENST00000532346.1:23009-ENST00000671441.1:591533|404
DIDFFVATIGPTQPSCSSWLM
>FUSION-ENST00000481964.5:22101-ENST00000266037.10:389521|742
ETETVGRGRR
>FUSION-ENST00000532346.1:23009-ENST00000671441.1:591533|584
SSGRPRASAAGKEGPR
>FUSION-ENST00000594469.5:33802-ENST00000617859.4:12636|1157
VISRIYKEFLQLDNK
>FUSION-ENST00000594469.5:33802-ENST00000617859.4:12636|1412
AWLLPIPIR
>FUSION-ENST00000481964.5:22101-ENST00000266037.10:389521|653
DHRGQHGEIPSLLK
>FUSION-ENST00000481964.5:22101-ENST00000266037.10:389521|290
SFKIPIYFPMFRG
>FUSION-ENST00000532346.1:23009-ENST00000671441.1:591533|242
LSHVLALDR
>ENST00000257575.8|SNV-11717-T-C|1
SQALSSEASVDEGGVSESLK
>FUSION-ENST00000532346.1:23009-ENST00000671441.1:591533|474
HSSLGDRARLHLK
>ENST00000469559.5|SNV-9418-G-A|11
GITSENVAERFGISQEK
>ENST00000469559.5|SNV-9418-G-A|5
MWLSGLAFHRR
>FUSION-ENST00000481964.5:22101-ENST00000266037.10:389521|297
MKLPKSFK
>ENST00000298784.5|SNV-57670-G-A|3
DEQPKHQPDIYGKNFNTNLFQLGHK
>ENST00000358965.10|SNV-65560-C-T|1
ELVEAMAAQHTAESECEQLVK
>ENST00000275820.4|SNV-16563-G-A|2
LKDQQER
>FUSION-ENST00000594469.5:33802-ENST00000617859.4:12636|592
KLLMGNTDQNWNNWK
>FUSION-ENST00000532346.1:34343-ENST00000670943.1:472371|40
QPRSVGWK
>ENST00000282469.10|SNV-31545-G-A|4
EAEDVADEIKKFK
>FUSION-ENST00000532346.1:34343-ENST00000670943.1:472371|89
GLGRGFLAALGGAAR
>FUSION-ENST00000482967.5:22101-ENST00000266037.10:389521|1187
YPLATAATSRGWKTSLF
>FUSION-ENST00000481964.5:22101-ENST00000266037.10:389521|460
MISVTFSQK
>FUSION-ENST00000594469.5:33802-ENST00000617859.4:12636|38
SWRVPPVFACNSLIN
>ENST00000398559.7|SNV-4049-C-G|1
SSLHESLQIGQSRTPETTESQVK
>ENST00000397033.7|INDEL-52597-G-GA|1
LCKVLCP
>FUSION-ENST00000594469.5:33802-ENST00000617859.4:12636|485
YSAESQHR
>ENST00000379996.7|SNV-178991-G-A|3
NNQNEGTLDSR
>FUSION-ENST00000481964.5:22101-ENST00000266037.10:389521|1003
AILAACGPWAAGWKSLI
>FUSION-ENST00000594469.5:33802-ENST00000617859.4:12636|1661
MECCKFNSYNYC
>ENST00000556685.1|SNV-35889-G-T|4
IPVLVFHADAILTKDNNIRLIGGAY
>FUSION-ENST00000482967.5:22101-ENST00000266037.10:389521|1239
MCPSPERQEDGAR
>FUSION-ENST00000594469.5:33802-ENST00000617859.4:12636|1454
MGVLILKANFCNLGLFFHK
>FUSION-ENST00000482967.5:22101-ENST00000266037.10:389521|1195
VKHCLYK
>FUSION-ENST00000594469.5:33802-ENST00000617859.4:12636|1374
KYVYFIVTK
>FUSION-ENST00000532346.1:23009-ENST00000671441.1:591533|531
IKMLTGPRSFGGSR
>ENST00000251343.9|SNV-7814-G-T|1
QHQGREEEKGSGGIR
>FUSION-ENST00000532346.1:23009-ENST00000671441.1:591533|411
YSSQRHPAPAR
>FUSION-ENST00000481964.5:22101-ENST00000266037.10:389521|690
PGYFCIFSRDRVSLCWSGWA
>FUSION-ENST00000481964.5:22101-ENST00000266037.10:389521|264
RSSSTVQCLPISVVALPPTIKPSK
>FUSION-ENST00000532346.1:34343-ENST00000670943.1:472371|332
EEAWRWPGCLALLPSHRVL
>FUSION-ENST00000481964.5:22101-ENST00000266037.10:389521|929
MYLTLWKNRLSPLWNS
>FUSION-ENST00000481964.5:22101-ENST00000266037.10:389521|429
EYMGILLILQFVCKLCQSYKTSLF
>FUSION-ENST00000594469.5:33802-ENST00000617859.4:12636|1741
YRSMEQNK
>FUSION-ENST00000481964.5:22101-ENST00000266037.10:389521|528
DSSDPPASAS
>FUSION-ENST00000532346.1:23009-ENST00000671441.1:591533|255
MDGHVGGTQDLPRKLVSSR
>FUSION-ENST00000594469.5:33802-ENST00000617859.4:12636|955
MHMHKSMVVIGELGYR
>FUSION-ENST00000532346.1:23009-ENST00000671441.1:591533|3
GYKQFSSLDPLSVDQAKAETS
>FUSION-ENST00000532346.1:23009-ENST00000671441.1:591533|405
MDIDFFVATIGPTQPSCSSWLM
>FUSION-ENST00000594469.5:33802-ENST00000617859.4:12636|1793
SENMRCLVFWSCDSLLR
>ENST00000504102.6|SNV-70798-G-T|2
FEINDVEPEVFK
>FUSION-ENST00000532346.1:23009-ENST00000671441.1:591533|375
MVKRCLY
>FUSION-ENST00000532346.1:23009-ENST00000671441.1:591533|37
MGGYLLQGAGNGFK
>FUSION-ENST00000594469.5:33802-ENST00000617859.4:12636|666
NHKLHPLSNSYNIIR
>FUSION-ENST00000594469.5:33802-ENST00000617859.4:12636|1206
MKPYTRDESNIQNI
>FUSION-ENST00000481964.5:22101-ENST00000266037.10:389521|522
LSLKLLTSGDSPGSASQRAR
>ENST00000647002.2|SNV-20598-T-G|2
CISNRTLGLIVFLGIVLGNLWK
>FUSION-ENST00000532346.1:34343-ENST00000670943.1:472371|31
RRGPAPR
>FUSION-ENST00000532346.1:23009-ENST00000671441.1:591533|261
MGPLMDGHVGGTQDLPRKLVSSR
>ENST00000518981.5|SNV-164909-A-G|3
GWSGPEPGFPEPTNNR
>FUSION-ENST00000532346.1:23009-ENST00000671441.1:591533|600
VPAGKTGSCR
>ENST00000381655.7|SNV-209964-A-G|2
ETAINIGYSCR
>FUSION-ENST00000532346.1:23009-ENST00000671441.1:591533|670
GDAHRPTVGR
>FUSION-ENST00000532346.1:34343-ENST00000670943.1:472371|532
MGPCGPSSSAGDLRVCRPR
>ENST00000537473.2|SNV-22173-G-A|2
MGGDEDIDLPEVDGADDVSLK
>FUSION-ENST00000532346.1:23009-ENST00000671441.1:591533|926
VWHVNYLSIK
>FUSION-ENST00000594469.5:33802-ENST00000617859.4:12636|699
YCLHKQK
>ENST00000319285.5|SNV-5689-G-A|3
RYPAHLAHSSSRK
>FUSION-ENST00000481964.5:22101-ENST00000266037.10:389521|673
MPVQTSASATSAFV
>FUSION-ENST00000532346.1:23009-ENST00000671441.1:591533|361
EASSCGVGGKAGAEWCPEDFTVCVK
>ENST00000368764.4|SNV-2444-C-A|6
QQGQPKHLEEEEGQLKHLVK
>ENST00000381118.7|SNV-139-G-A|5
LRRAESTQR
>ENST00000650287.1|SNV-52421-C-A|2
VNRITGLDPAGTNFEYAEAPSR
>FUSION-ENST00000594469.5:33802-ENST00000617859.4:12636|851
MFALAKKD
>FUSION-ENST00000532346.1:3332-ENST00000671441.1:591533|58
NRPAGRGPDAAPSARPRRPRPRPAR
>FUSION-ENST00000482967.5:22101-ENST00000266037.10:389521|1153
VPPGEREFPWVK
>FUSION-ENST00000482967.5:22101-ENST00000266037.10:389521|1372
SVEKLSSMKPIPSTK
>FUSION-ENST00000481964.5:22101-ENST00000266037.10:389521|384
VKSHLYKSK
>ENST00000361483.4|SNV-6343-G-A|2
ASAPHRPLDMAPFAR
>FUSION-ENST00000594469.5:33802-ENST00000617859.4:12636|1439
FISLLQR
>ENST00000399703.6|SNV-19422-G-A|5
AKAEHNLKVASEK
>FUSION-ENST00000482967.5:22101-ENST00000266037.10:389521|1168
MNVNDTEIAWSILQKSGYLR
>FUSION-ENST00000532346.1:23009-ENST00000671441.1:591533|895
GDRENGGAEGLR
>FUSION-ENST00000481964.5:22101-ENST00000266037.10:389521|598
SHRGDLLFFLPLGAGPQLLR
>FUSION-ENST00000594469.5:33802-ENST00000617859.4:12636|1851
MIQTKQSISLK
>ENST00000261170.5|SNV-44603-G-A|4
DLKHNDSNFTEKQK
>FUSION-ENST00000481964.5:22101-ENST00000266037.10:389521|1044
MRLGVVGHTYNPSTLGVR
>FUSION-ENST00000481964.5:22101-ENST00000266037.10:389521|1043
RLGVVGHTYNPSTLGVR
>FUSION-ENST00000532346.1:23009-ENST00000671441.1:591533|273
LTLGGCPAVLQGSFICMLTM
>FUSION-ENST00000532346.1:34343-ENST00000670943.1:472371|697
GLWEPWLCLR
>FUSION-ENST00000532346.1:34343-ENST00000670943.1:472371|98
SQDGASR
>FUSION-ENST00000594469.5:33802-ENST00000617859.4:12636|1042
VSEMSQSEK
>FUSION-ENST00000594469.5:33802-ENST00000617859.4:12636|649
NYGMILFAR
>FUSION-ENST00000594469.5:33802-ENST00000617859.4:12636|336
PPFEKCLLWCFAHF
>FUSION-ENST00000481964.5:22101-ENST00000266037.10:389521|834
LQSRHFGRPR
>FUSION-ENST00000356346.7:3332-ENST00000671441.1:591533|3
EKYKGVQAIFQS
>FUSION-ENST00000532346.1:23009-ENST00000671441.1:591533|458
FFSIFLLVKLESK
>FUSION-ENST00000594469.5:33802-ENST00000617859.4:12636|837
MSKEAGEINNIINPNK
>FUSION-ENST00000594469.5:33802-ENST00000617859.4:12636|1878
GNSHQGLSSLQN
>FUSION-ENST00000532346.1:23009-ENST00000671441.1:591533|181
SGGPPPQK
>FUSION-ENST00000594469.5:33802-ENST00000617859.4:12636|1609
MSNDICQFK
>FUSION-ENST00000532346.1:23009-ENST00000671441.1:591533|414
SQLLFITQLQSHIHIFR
>ENST00000566642.1|SNV-10506-G-A|1
LPVKNMRPGG
>FUSION-ENST00000481964.5:22101-ENST00000266037.10:389521|383
GRPCLKK
>FUSION-ENST00000532346.1:23009-ENST00000671441.1:591533|494
VVHTNNPSYSGV
>FUSION-ENST00000594469.5:33802-ENST00000617859.4:12636|477
MVVGILVLFRR
>FUSION-ENST00000594469.5:33802-ENST00000617859.4:12636|1340
NKKNEQSIR
>ENST00000249044.2|SNV-10884-G-A|3
SPLPWPVVKHQPRLGPGVALR
>FUSION-ENST00000594469.5:33802-ENST00000617859.4:12636|91
DTEVASKSWLL
>ENST00000542400.5|SNV-38335-T-C|3
WRNAYKTPPLDDPVFIHPSSVLFK
>FUSION-ENST00000532346.1:23009-ENST00000671441.1:591533|638
MPTDPQWVGR
>FUSION-ENST00000532346.1:23009-ENST00000671441.1:591533|36
GGYLLQGAGNGFK
>FUSION-ENST00000594469.5:33802-ENST00000617859.4:12636|1113
LCVFTTLNNNNKKE
>FUSION-ENST00000481964.5:22101-ENST00000266037.10:389521|389
MIVLLHSSLGNRGRPCLKK
>FUSION-ENST00000532346.1:23009-ENST00000671441.1:591533|530
MLTGPRSFGGSR
>FUSION-ENST00000532346.1:23009-ENST00000671441.1:591533|463
MGAKFFSIFLLVK
>FUSION-ENST00000532346.1:34343-ENST00000670943.1:472371|261
EELIQLGQGR
>FUSION-ENST00000594469.5:33802-ENST00000617859.4:12636|433
EQDREPR
>FUSION-ENST00000481964.5:22101-ENST00000266037.10:389521|702
VHVLKGLWVVV
>FUSION-ENST00000482967.5:22101-ENST00000266037.10:389521|1456
MAWGLASGCRGSYPNPAA
>FUSION-ENST00000532346.1:23009-ENST00000671441.1:591533|95
MNFLDLFINICHFHLR
>FUSION-ENST00000482967.5:22101-ENST00000266037.10:389521|1143
MVMCAFRQGAKLR
>FUSION-ENST00000482967.5:22101-ENST00000266037.10:389521|1189
YPLATAATSRGWK
>FUSION-ENST00000532346.1:34343-ENST00000670943.1:472371|406
RCLPCQEQPRER
>FUSION-ENST00000532346.1:23009-ENST00000671441.1:591533|708
MVGPAGWQGGR
>FUSION-ENST00000594469.5:33802-ENST00000617859.4:12636|920
AFNSMLMGTYFPK
>FUSION-ENST00000532346.1:23009-ENST00000671441.1:591533|327
SHWAWPK
>FUSION-ENST00000504466.1:14621-ENST00000632716.1:196390|213
NCISSLKCIK
>FUSION-ENST00000594469.5:33802-ENST00000617859.4:12636|1511
CFRNQNIK
>FUSION-ENST00000594469.5:33802-ENST00000617859.4:12636|1591
MNHQPQLFK
>FUSION-ENST00000532346.1:23009-ENST00000671441.1:591533|462
GAKFFSIFLLVK
>ENST00000482368.2|SNV-34351-G-C|2
KSLLLVIQLFQEFLTGQSAR
>ENST00000511617.5|SNV-1028-C-T|3
KLRSNFPYLPQD
>FUSION-ENST00000482967.5:22101-ENST00000266037.10:389521|1270
MSVILLQTVGCLVPCTLYSVSSK
>FUSION-ENST00000532346.1:23009-ENST00000671441.1:591533|325
SHWAWPKFLFYFIVYFIIIIIII
>FUSION-ENST00000594469.5:33802-ENST00000617859.4:12636|1817
MSPLVSLWKPVSSERGNR
>FUSION-ENST00000594469.5:33802-ENST00000617859.4:12636|461
VPTIKTK
>FUSION-ENST00000532346.1:23009-ENST00000671441.1:591533|509
MFLMPTCPK
>FUSION-ENST00000532346.1:23009-ENST00000671441.1:591533|928
AGTVLGESCGNAGEWR
>FUSION-ENST00000482967.5:22101-ENST00000266037.10:389521|1404
MVLPCCPGWSRTPELK
>FUSION-ENST00000481964.5:22101-ENST00000266037.10:389521|752
AAAQSSFGWASEGDRGKR
>FUSION-ENST00000532346.1:23009-ENST00000671441.1:591533|802
ISAHCNLCLLGSSNSPASVRR
>FUSION-ENST00000532346.1:3332-ENST00000671441.1:591533|63
GGGGLFKR
>FUSION-ENST00000532346.1:34343-ENST00000670943.1:472371|522
MAWPPPLPRGLMGEAWCR
>FUSION-ENST00000532346.1:23009-ENST00000671441.1:591533|860
GFQFPHILTNTCYYLTL
>FUSION-ENST00000482967.5:22101-ENST00000266037.10:389521|1202
MGGLLEPRSSR
>ENST00000360089.8|SNV-100395-A-T|3
LDIKVESVNR
>FUSION-ENST00000532346.1:23009-ENST00000671441.1:591533|599
VPAGKTGSCRTWDISLWGLLSR
>ENST00000555000.5|SNV-53751-T-C|6
VEVTAKKWYTLTSTIK
>FUSION-ENST00000532346.1:34343-ENST00000670943.1:472371|232
SDAVEWGIPSTCILLGLRGAPSR
>FUSION-ENST00000594469.5:33802-ENST00000617859.4:12636|1235
KKTNNLIK
>FUSION-ENST00000482967.5:22101-ENST00000266037.10:389521|1185
MACNWCGYIMWYIFLFV
>FUSION-ENST00000594469.5:33802-ENST00000617859.4:12636|806
AMLTSTLCYQHIGKNRICT
>FUSION-ENST00000532346.1:23009-ENST00000671441.1:591533|324
FLFYFIVYFIIIIIII
>FUSION-ENST00000594469.5:33802-ENST00000617859.4:12636|1146
MATFKKTENK
>FUSION-ENST00000532346.1:3332-ENST00000671441.1:591533|24
RAGLHPGLR
>FUSION-ENST00000594469.5:33802-ENST00000617859.4:12636|495
MLFSSFLTFHSHYVTLVTK
>FUSION-ENST00000481964.5:22101-ENST00000266037.10:389521|431
EYMGILLILQFVCK
>FUSION-ENST00000594469.5:33802-ENST00000617859.4:12636|942
MHVLSYRISLK
>FUSION-ENST00000594469.5:33802-ENST00000617859.4:12636|1497
MQELAVISFCLR
>ENST00000540202.1|SNV-139481-T-C|5
VRAREGSTVQCAPTPSFSLCR
>FUSION-ENST00000594469.5:33802-ENST00000617859.4:12636|494
LFSSFLTFHSHYVTLVTK
>ENST00000646782.1|SNV-50966-C-A|6
RFMGDAPLKGQSDLDVLCNILK
>ENST00000574684.1|SNV-12474-C-G|1
CPHDERCSDSDGWL
>FUSION-ENST00000594469.5:33802-ENST00000617859.4:12636|540
LVTYAISSRR
>FUSION-ENST00000532346.1:23009-ENST00000671441.1:591533|862
MEFCSVTQAGAGSSDSCTSGSR
>ENST00000438323.2|SNV-6879-A-T|1
VLLPGSVMLGFARDGVAQR
>FUSION-ENST00000594469.5:33802-ENST00000617859.4:12636|1697
IDKWDLIKLK
>ENST00000628904.2|SNV-167928-A-G|4
NSRAEGQTLVQPSVASRAMR
>FUSION-ENST00000481964.5:22101-ENST00000266037.10:389521|511
ARSQLTATSTSWVHVILLLQPPE
>FUSION-ENST00000594469.5:33802-ENST00000617859.4:12636|1524
MLYGLQSIF
>FUSION-ENST00000398774.6:34343-ENST00000670943.1:472371|2
LAPPPGGCGRGDAGVKAN
>ENST00000378454.8|MNV-67098-TT-T|2
KLPYSELLLTSQR
>FUSION-ENST00000532346.1:23009-ENST00000671441.1:591533|960
MPRQTPLP
>ENST00000473874.1|SNV-8633-T-C|2
CELQVHKR
>FUSION-ENST00000594469.5:33802-ENST00000617859.4:12636|1074
MLGWLLSKK
>ENST00000662246.1|SNV-58225-C-T|1
VSGGSLLSLENTRHIQTNH
>FUSION-ENST00000532346.1:23009-ENST00000671441.1:591533|200
VMWVGPR
>FUSION-ENST00000532346.1:3332-ENST00000671441.1:591533|96
RPRPGRERER
>FUSION-ENST00000532346.1:23009-ENST00000671441.1:591533|513
MPQSLNLL
>FUSION-ENST00000354958.6:23009-ENST00000671441.1:591533|2
AIQNEISSLKGVQAIFQS
>FUSION-ENST00000594469.5:33802-ENST00000617859.4:12636|282
IYPLCYK
>FUSION-ENST00000290317.9:100896-ENST00000280571.9:20796|6
GNRPRSKATSK
>ENST00000614960.4|SNV-18841-G-A|6
YANQARLIVNIAKVNEDMNTK
>FUSION-ENST00000532346.1:23009-ENST00000671441.1:591533|191
AWGLVKRR
>FUSION-ENST00000594469.5:33802-ENST00000617859.4:12636|1186
FMQHYSQQPR
>FUSION-ENST00000532346.1:34343-ENST00000670943.1:472371|578
MASLRARGLVR
>FUSION-ENST00000532346.1:23009-ENST00000671441.1:591533|93
MNFLDLFINICHFHLRFTK
>FUSION-ENST00000594469.5:33802-ENST00000617859.4:12636|1864
INLTNCVQGR
>FUSION-ENST00000636857.1:5208-ENST00000593065.5:68497|1
SARKDSH
>FUSION-ENST00000532346.1:23009-ENST00000671441.1:591533|745
LCLKWPSFRK
>FUSION-ENST00000375735.7:248950-ENST00000525200.5:20460|4
LGQPPSAAQSQHQGGSRDYGHQQER
>FUSION-ENST00000532346.1:34343-ENST00000670943.1:472371|460
MSQGQQAQTPLCPGPHGLSLGWEAR
>FUSION-ENST00000532346.1:34343-ENST00000670943.1:472371|36
SVGWKQR
>ENST00000405854.5|SNV-744-G-A|2
KEVWTPAGLPACGGAGMR
>FUSION-ENST00000354958.6:34343-ENST00000670943.1:472371|6
DPSRAIQNEISSLKGAVLGPGPSR
>FUSION-ENST00000532346.1:3332-ENST00000671441.1:591533|154
GRAGGKWVT
>ENST00000483222.5|SNV-181-G-A|4
QVPGLRLLPAEAPSAR
>FUSION-ENST00000482967.5:22101-ENST00000266037.10:389521|1186
GWKTSLF
>FUSION-ENST00000532346.1:34343-ENST00000670943.1:472371|9
GRSCWSGR
>FUSION-ENST00000481964.5:22101-ENST00000266037.10:389521|738
EGEGERER
>ENST00000359276.9|SNV-21338-C-T|2
SSTSIEMAVK
>FUSION-ENST00000532346.1:34343-ENST00000670943.1:472371|201
MGGLFSWPLWPFQEHPLAWQGR
>ENST00000473874.1|SNV-8633-T-C|4
WQDPSTCHYGAKCELQVHKR
>FUSION-ENST00000482967.5:22101-ENST00000266037.10:389521|1350
MWGPVKIYGDPR
>FUSION-ENST00000375735.7:248950-ENST00000525200.5:20460|8
LNQPAHRHGPGWRGDHHQR
>FUSION-ENST00000409642.8:92847-ENST00000435030.6:46910|9
LSKMSLK
>FUSION-ENST00000532346.1:34343-ENST00000670943.1:472371|198
WVGTAPPPAGT
>FUSION-ENST00000625598.1:410-ENST00000187830.2:18645|6
GFPVLPR
>FUSION-ENST00000594469.5:33802-ENST00000617859.4:12636|1823
HLMSPLVSLWKPVSSER
>FUSION-ENST00000594469.5:33802-ENST00000617859.4:12636|79
SMPLHSRLGDSTRPTNK
>FUSION-ENST00000532346.1:23009-ENST00000671441.1:591533|727
GLVGYRDDCK
>FUSION-ENST00000594469.5:33802-ENST00000617859.4:12636|640
YSFHFLFPLKYIKVSCVYHTL
>ENST00000571285.1|SNV-18207-C-T|6
KAVLSSQEGRDVL
>FUSION-ENST00000594469.5:33802-ENST00000617859.4:12636|1288
TFYYSSLN
>FUSION-ENST00000532346.1:23009-ENST00000671441.1:591533|733
MLGVTLIGSGR
>FUSION-ENST00000482967.5:22101-ENST00000266037.10:389521|1441
MFGMLYAVVPASLPTVRINFEPPER
>FUSION-ENST00000532346.1:23009-ENST00000671441.1:591533|529
LTGPRSFGGSR
>FUSION-ENST00000594469.5:33802-ENST00000617859.4:12636|1674
GQVVNILGLWAIQSLYERVYIHSGM
>FUSION-ENST00000594469.5:33802-ENST00000617859.4:12636|1197
MENSMEVPK
>FUSION-ENST00000532346.1:3332-ENST00000671441.1:591533|101
TPGRPRCR
>FUSION-ENST00000594469.5:33802-ENST00000617859.4:12636|1283
FWKQLSQVLK
>FUSION-ENST00000594469.5:33802-ENST00000617859.4:12636|990
IAWNRYMYFLTSPRMNTQEIHR
>ENST00000419292.1|SNV-6861-C-G|3
FVLSYADVIFLAEK
>FUSION-ENST00000482967.5:22101-ENST00000266037.10:389521|1428
MWNWRLRDR
>FUSION-ENST00000594469.5:33802-ENST00000617859.4:12636|546
IFSLIKTTGTDLKK
>FUSION-ENST00000532346.1:23009-ENST00000671441.1:591533|956
MLYMAGPALEGAPGGVLGYR
>FUSION-ENST00000482967.5:22101-ENST00000266037.10:389521|1334
MAYCSIDLLGSSNPFISTS
>FUSION-ENST00000481964.5:22101-ENST00000266037.10:389521|892
TGRLAGRGLTPPPPSLTGR
>ENST00000642050.1|SNV-19146-T-C|2
FLNDSTVDPVDSEWFGFYR
>FUSION-ENST00000594469.5:33802-ENST00000617859.4:12636|933
GSCSQILENK
>FUSION-ENST00000532346.1:3332-ENST00000671441.1:591533|128
MALSLEKTRPGASQTGWPTLVK
>FUSION-ENST00000594469.5:33802-ENST00000617859.4:12636|41
FFPRPMSWR
>FUSION-ENST00000481964.5:22101-ENST00000266037.10:389521|1070
MRTPRMCR
>FUSION-ENST00000532346.1:34343-ENST00000670943.1:472371|45
GGERSRQPR
>FUSION-ENST00000594469.5:33802-ENST00000617859.4:12636|382
MHISTFISLFN
>FUSION-ENST00000532346.1:23009-ENST00000671441.1:591533|91
MNFLDLFINICHFHLRFTKEV
>FUSION-ENST00000481964.5:22101-ENST00000266037.10:389521|623
NLSLPGKTPR
>FUSION-ENST00000594469.5:33802-ENST00000617859.4:12636|1222
MLNITNHQGNVN
>ENST00000445873.5|SNV-40690-C-T|6
APWNGMRQEQR
>FUSION-ENST00000481964.5:22101-ENST00000266037.10:389521|822
MAAGKRR
>FUSION-ENST00000532346.1:23009-ENST00000671441.1:591533|120
QWRNHGSLQPWVGWFKPSFCLSIPK
>FUSION-ENST00000532346.1:23009-ENST00000671441.1:591533|556
VHLFLFFLAKRVATWEANR
>ENST00000511125.1|SNV-72830-C-G|3
QSMSLQKCVL
>FUSION-ENST00000594469.5:33802-ENST00000617859.4:12636|1810
SGPNSMLSTSSRLK
>FUSION-ENST00000594469.5:33802-ENST00000617859.4:12636|50
PVCHLHVLF
>FUSION-ENST00000482967.5:22101-ENST00000266037.10:389521|1209
MPVIPALWEAK
>ENST00000360110.9|SNV-16583-C-A|2
LNVSNVLKEIK
>ENST00000511125.1|SNV-72830-C-G|1
SLQKCVL
>FUSION-ENST00000481964.5:22101-ENST00000266037.10:389521|556
MLFRLVSISRPQVFLPPRPPK
>FUSION-ENST00000594469.5:33802-ENST00000617859.4:12636|53
MIPHCGFDSHFSDDQ
>FUSION-ENST00000594469.5:33802-ENST00000617859.4:12636|852
MFALAKK
>FUSION-ENST00000526416.5:34343-ENST00000670943.1:472371|18
MDRYSMEELIQLGQGRAGR
>FUSION-ENST00000594469.5:33802-ENST00000617859.4:12636|786
MFYYVFK
>FUSION-ENST00000594469.5:33802-ENST00000617859.4:12636|1220
IFIPDHNYLTSGLMPHFR
>FUSION-ENST00000532346.1:23009-ENST00000671441.1:591533|826
WSFALSPR
>FUSION-ENST00000532346.1:34343-ENST00000670943.1:472371|18
GPNQGSGR
>FUSION-ENST00000481964.5:22101-ENST00000266037.10:389521|861
GAPHIPEGAAGQR
>FUSION-ENST00000482967.5:22101-ENST00000266037.10:389521|1304
LCQMVCTLVILMESGK
>FUSION-ENST00000532346.1:34343-ENST00000670943.1:472371|762
SAPSKVR
>ENST00000265012.4|SNV-94156-A-G|4
LFRAIYMPQNVYCVHVDGK
>FUSION-ENST00000375735.7:248950-ENST00000525200.5:20460|5
LGQPPSAAQSQHQGGSR
>FUSION-ENST00000482967.5:22101-ENST00000266037.10:389521|1446
KMLCTMPNAL
>FUSION-ENST00000594469.5:33802-ENST00000617859.4:12636|132
MKNLIHLI
>FUSION-ENST00000594469.5:33802-ENST00000617859.4:12636|196
LVLNSWPRAILSFR
>FUSION-ENST00000482967.5:22101-ENST00000266037.10:389521|1377
SATALAQDCMLLVRI
>FUSION-ENST00000594469.5:33802-ENST00000617859.4:12636|1826
MRHLMSPLVSLWKPVSSER
>FUSION-ENST00000532346.1:23009-ENST00000671441.1:591533|320
ASLSDGNLCKESPGR
>FUSION-ENST00000532346.1:23009-ENST00000671441.1:591533|11
APPPAAALAWAVR
>ENST00000579925.5|SNV-22400-G-C|4
GNNRNGQLLENPPFGK
>ENST00000261170.5|SNV-44603-G-A|5
DLKHNDSNFTEK
>FUSION-ENST00000532346.1:34343-ENST00000670943.1:472371|416
WGELGEESVMGRWLQKQSGR
>FUSION-ENST00000594469.5:33802-ENST00000617859.4:12636|321
LTSLSLYKDHLCLFLQF
>ENST00000481286.5|SNV-72264-C-T|3
GLDGKMHGNLCSMCQAYL
>FUSION-ENST00000594469.5:33802-ENST00000617859.4:12636|970
MLYWNKHLCTYILTF
>FUSION-ENST00000532346.1:23009-ENST00000671441.1:591533|105
RFNPLKK
>FUSION-ENST00000594469.5:33802-ENST00000617859.4:12636|502
EIAKARGVLK
>ENST00000546325.1|SNV-6879-A-T|5
TRNGGGDVDVRVLLPGSVMLG
>FUSION-ENST00000481964.5:22101-ENST00000266037.10:389521|710
LPLCESLPK
>FUSION-ENST00000532346.1:23009-ENST00000671441.1:591533|878
MSCHRPGLGGWATGHLLAAGPTV
>FUSION-ENST00000532346.1:34343-ENST00000670943.1:472371|164
CRQWLVPPPR
>ENST00000218249.7|SNV-360-A-G|5
GAQGVILVYDIANRWSFEGVDR
>ENST00000504889.5|SNV-70798-G-T|2
IDLKSMMWSLK
>ENST00000541310.5|SNV-9274-G-A|4
MCTLSHSTLSGTRNGLNLRWMMK
>FUSION-ENST00000636857.1:5824-ENST00000593065.5:68497|22
MYALIKLIHIFFKEVSGQR
>FUSION-ENST00000398774.6:34343-ENST00000670943.1:472371|19
LKECSGFSCR
>FUSION-ENST00000532346.1:23009-ENST00000671441.1:591533|139
LGSTSKAEAR
>FUSION-ENST00000532346.1:23009-ENST00000671441.1:591533|695
GVRKQGHVGSR
>ENST00000489424.5|SNV-181-G-A|3
LLPAEGGDRQWQAPLARAFGNPG
>FUSION-ENST00000532346.1:3332-ENST00000671441.1:591533|41
VLEAPLHPAPR
>FUSION-ENST00000594469.5:33802-ENST00000617859.4:12636|1656
GRIQLFVR
>FUSION-ENST00000594469.5:33802-ENST00000617859.4:12636|438
NVYYGVLPIFK
>FUSION-ENST00000532346.1:3332-ENST00000671441.1:591533|138
RGSLLCTQLQPQGLVPSA
>FUSION-ENST00000594469.5:33802-ENST00000617859.4:12636|333
LSGHVYASF
>FUSION-ENST00000532346.1:34343-ENST00000670943.1:472371|722
APPHLCWRK
>ENST00000540578.6|INDEL-80569-T-TA|1
LDINDVAK
>FUSION-ENST00000532346.1:23009-ENST00000671441.1:591533|501
MPTCPKVSTYCSISSKSK
>FUSION-ENST00000482967.5:22101-ENST00000266037.10:389521|1100
VMLLLFSLGK
>FUSION-ENST00000481964.5:22101-ENST00000266037.10:389521|696
VSLYCPGWSQTPELG
>FUSION-ENST00000532346.1:23009-ENST00000671441.1:591533|258
DGHVGGTQDLPR
>FUSION-ENST00000594469.5:33802-ENST00000617859.4:12636|355
VALFLYF
>FUSION-ENST00000481964.5:22101-ENST00000266037.10:389521|261
SSSTVQCLPISVVALPPTIKPSK
>FUSION-ENST00000532346.1:34343-ENST00000670943.1:472371|520
MAWPPPLPRGLMGEAWCRTECPV
>FUSION-ENST00000532346.1:34343-ENST00000670943.1:472371|726
PQGGVCGAGR
>FUSION-ENST00000532346.1:23009-ENST00000671441.1:591533|35
MGGYLLQGAGNGFKALAR
>FUSION-ENST00000532346.1:34343-ENST00000670943.1:472371|1
AGPQGLPLPAAVLRRVVLR
>ENST00000368764.4|SNV-2444-C-A|5
HLEEEEGQLKHLVK
>FUSION-ENST00000482967.5:22101-ENST00000266037.10:389521|1374
PEVEQFQHTPASMSVEK
>FUSION-ENST00000532346.1:23009-ENST00000671441.1:591533|151
MAPQLGMGAMLGSTSKAEAR
>FUSION-ENST00000532346.1:23009-ENST00000671441.1:591533|795
SCLVSRS
>ENST00000382031.5|SNV-15343-G-C|3
VKAMEDKLEALLEK
>ENST00000275815.4|SNV-100-G-T|3
RWPLGLGLVLLLCSPLPPGARAK
>FUSION-ENST00000636857.1:5824-ENST00000593065.5:68497|14
LLPGSLGFVFLPFSLFGSYFHLYK
>FUSION-ENST00000532346.1:23009-ENST00000671441.1:591533|323
MASLSDGNLCK
>FUSION-ENST00000594469.5:33802-ENST00000617859.4:12636|1023
LGRLVLNS
>ENST00000469372.5|SNV-41534-T-G|1
DIYAIGVGKLDVDWRELNELGSK
>FUSION-ENST00000594469.5:33802-ENST00000617859.4:12636|15
TASQVAGTTGTHHQAWVIF
>ENST00000566642.1|SNV-10506-G-A|2
LPVKNMR
>ENST00000373203.8|SNV-36524-G-A|5
AAKGNCVSLLSPSPK
>FUSION-ENST00000482967.5:22101-ENST00000266037.10:389521|1373
MSVEKLSSMKPIPSTK
>FUSION-ENST00000532346.1:34343-ENST00000670943.1:472371|512
GRSAGSR
>FUSION-ENST00000594469.5:33802-ENST00000617859.4:12636|224
MPSLLKVQK
>FUSION-ENST00000636857.1:5824-ENST00000593065.5:68497|51
LRLMVGIFESKR
>ENST00000252244.3|MNV-65-TCGACAGTTTAGT-T|1
SSRSGYRSGGGFSSGSAGIINYQR
>ENST00000523492.5|SNV-127868-C-G|1
MNFGRRR
>ENST00000361483.4|SNV-6343-G-A|3
RASAPHRPLDMAPFAR
>FUSION-ENST00000594469.5:33802-ENST00000617859.4:12636|1797
MYTCAMLVRCTH
>FUSION-ENST00000594469.5:33802-ENST00000617859.4:12636|1757
MASDDEHFFMCFLAA
>FUSION-ENST00000594469.5:33802-ENST00000617859.4:12636|113
DFCLLSSSNSPASAS
>FUSION-ENST00000354958.6:23009-ENST00000671441.1:591533|1
GVQAIFQS
>FUSION-ENST00000532346.1:3332-ENST00000671441.1:591533|5
GTSNFPVLTLYLLTKLRQKPAK
>FUSION-ENST00000594469.5:33802-ENST00000617859.4:12636|488
QLVGKGVWERYSAESQHR
>FUSION-ENST00000594469.5:33802-ENST00000617859.4:12636|891
MPLYLLLLQMRHLLPISLIGK
>FUSION-ENST00000594469.5:33802-ENST00000617859.4:12636|478
VVGILVLFR
>ENST00000470691.2|SNV-1105-T-G|3
NHIIIQLSEVDKTKEELTEHSK
>FUSION-ENST00000594469.5:33802-ENST00000617859.4:12636|253
MLTVGLSYMDLV
>FUSION-ENST00000594469.5:33802-ENST00000617859.4:12636|1014
ARLSQKK
>FUSION-ENST00000594469.5:33802-ENST00000617859.4:12636|1301
KYFPRNMTSTK
>FUSION-ENST00000532346.1:23009-ENST00000671441.1:591533|516
ISSQDPCVNYTCK
>FUSION-ENST00000532346.1:23009-ENST00000671441.1:591533|424
DGFLCRTHFPNSEPPNMSIFCNLNR
>FUSION-ENST00000594469.5:33802-ENST00000617859.4:12636|1049
MHISLWISLYAYLPSK
>ENST00000530134.5|SNV-21899-C-T|1
QCTVCGR
>FUSION-ENST00000594469.5:33802-ENST00000617859.4:12636|1590
NHQPQLFK
>ENST00000576985.6|SNV-9399-C-A|1
SSEGSGSSRRDSDR
>FUSION-ENST00000481964.5:22101-ENST00000266037.10:389521|687
MSHRTWLVV
>FUSION-ENST00000594469.5:33802-ENST00000617859.4:12636|936
IYHVIDHK
>FUSION-ENST00000482967.5:22101-ENST00000266037.10:389521|1282
MPSDSEWFSLY
>FUSION-ENST00000482967.5:22101-ENST00000266037.10:389521|1108
AGGLLEDRSLRLQ
>FUSION-ENST00000532346.1:23009-ENST00000671441.1:591533|296
MFPVVTPSCLVLGEAAAPGAHR
>ENST00000033079.7|SNV-97765-G-A|1
LNSSSKALSFTRIR
>FUSION-ENST00000532346.1:3332-ENST00000671441.1:591533|1
QKPAKFWI
>ENST00000475931.1|SNV-9228-A-G|9
VVTKPEDNEDERAIAGKPGEGGDR
>FUSION-ENST00000482967.5:22101-ENST00000266037.10:389521|1396
QSACLGLPKCWDYRCQPPHWLK
>FUSION-ENST00000532346.1:23009-ENST00000671441.1:591533|897
GPGTVALGRPRAGKGS
>FUSION-ENST00000482967.5:22101-ENST00000266037.10:389521|1420
SHSNYGVERGDFK
>FUSION-ENST00000532346.1:23009-ENST00000671441.1:591533|964
GHIVAASPHLPK
>FUSION-ENST00000594469.5:33802-ENST00000617859.4:12636|1385
FKVKSVLWPGTVAHTCNPSTLGSR
>FUSION-ENST00000481964.5:22101-ENST00000266037.10:389521|1042
MRLGVVGHTYNPSTLGVRGGR
>ENST00000405369.3|SNV-170-G-A|4
MEGRESSPHSK
>ENST00000528638.1|SNV-14237-G-C|1
NHSLSFL
>FUSION-ENST00000594469.5:33802-ENST00000617859.4:12636|239
SSRPAWATW
>ENST00000419292.1|SNV-6861-C-G|1
FVLSYADVIFLAEKKFNDK
>ENST00000392550.8|SNV-45884-G-C|2
RHPAGPPGEAQEGTAK
>ENST00000218249.7|SNV-360-A-G|3
WSFEGVDR
>FUSION-ENST00000481964.5:22101-ENST00000266037.10:389521|581
RNLITLK
>ENST00000469559.5|SNV-9418-G-A|3
MWLSGLAFHRRSR
>FUSION-ENST00000532346.1:3332-ENST00000671441.1:591533|105
GYSSPRMCT
>FUSION-ENST00000594469.5:33802-ENST00000617859.4:12636|1269
SVKFTITLRTYIR
>FUSION-ENST00000532346.1:34343-ENST00000670943.1:472371|463
QQQLRVSNR
>FUSION-ENST00000636857.1:5824-ENST00000593065.5:68497|55
GFLIWFVYI
>FUSION-ENST00000594469.5:33802-ENST00000617859.4:12636|351
GFQYVAQVGLEFLASSNSLI
>FUSION-ENST00000594469.5:33802-ENST00000617859.4:12636|845
LPTHWKKQNMHIIFLK
>FUSION-ENST00000532346.1:3332-ENST00000671441.1:591533|100
TPGRPRCRRPRPGR
>FUSION-ENST00000481964.5:22101-ENST00000266037.10:389521|946
RLPVVACVRISFFFFFW
>FUSION-ENST00000532346.1:34343-ENST00000670943.1:472371|214
SLGPQER
>FUSION-ENST00000636857.1:5824-ENST00000593065.5:68497|31
MMMYALIK
>FUSION-ENST00000594469.5:33802-ENST00000617859.4:12636|1533
MPVRLFLLYK
>FUSION-ENST00000532346.1:34343-ENST00000670943.1:472371|753
GQGRAGGPLCR
>FUSION-ENST00000594469.5:33802-ENST00000617859.4:12636|401
FYSFRCR
>FUSION-ENST00000594469.5:33802-ENST00000617859.4:12636|374
IVLEVQGGHRIDKTK
>FUSION-ENST00000594469.5:33802-ENST00000617859.4:12636|67
QTNKHRISFIFMAT
>ENST00000413465.6|SNV-12474-C-G|2
RCPHDERCSDSDGLAPPQHLIR
>FUSION-ENST00000532346.1:23009-ENST00000671441.1:591533|30
ALARVSHRLF
>ENST00000526878.5|SNV-38800-C-A|8
MRLTPFTK
>FUSION-ENST00000594469.5:33802-ENST00000617859.4:12636|1336
MVTKQKSWILFY
>FUSION-ENST00000594469.5:33802-ENST00000617859.4:12636|682
LVCAVLK
>FUSION-ENST00000594469.5:33802-ENST00000617859.4:12636|654
MSLTVSCKKQILR
>ENST00000519389.5|SNV-9830-C-G|1
CDKNRIGGTYK
>FUSION-ENST00000532346.1:34343-ENST00000670943.1:472371|112
CVALAQGTSVGAGR
>FUSION-ENST00000594469.5:33802-ENST00000617859.4:12636|1444
MTGSQASPRK
>ENST00000399799.3|SNV-62631-G-A|4
VYAMKLLNK
>ENST00000413465.6|SNV-12474-C-G|1
CPHDERCSDSDGLAPPQHLIR
>FUSION-ENST00000481964.5:22101-ENST00000266037.10:389521|976
VTTSHMWLFKFTYN
>FUSION-ENST00000532346.1:23009-ENST00000671441.1:591533|192
AWGLVKR
>FUSION-ENST00000481964.5:22101-ENST00000266037.10:389521|741
RREGEGER
>FUSION-ENST00000594469.5:33802-ENST00000617859.4:12636|861
KNGLIYNLSGGLLHISFR
>FUSION-ENST00000594469.5:33802-ENST00000617859.4:12636|505
LVALREIAK
>FUSION-ENST00000532346.1:23009-ENST00000671441.1:591533|495
MVVHTNNPSYSGV
>ENST00000502284.1|SNV-844-G-A|2
MASTSSRRR
>ENST00000642050.1|SNV-19146-T-C|1
FLNDSTVDPVDSEWFGFYRSGQAK
>FUSION-ENST00000594469.5:33802-ENST00000617859.4:12636|1160
MKVISRIYK
>FUSION-ENST00000481964.5:22101-ENST00000266037.10:389521|719
LMSCQSRQAPVPR
>FUSION-ENST00000481964.5:22101-ENST00000266037.10:389521|402
LQNKSFLATIICETL
>FUSION-ENST00000532346.1:23009-ENST00000671441.1:591533|719
CRKCWAEVGRPGWEAITR
>ENST00000366758.7|SNV-70-A-G|6
RGALRLLVPGLVLTVSAPAEVR
>FUSION-ENST00000594469.5:33802-ENST00000617859.4:12636|1173
MDFLTTIPPR
>FUSION-ENST00000594469.5:33802-ENST00000617859.4:12636|1516
MIRVHFSADNYFLMNK
>FUSION-ENST00000532346.1:23009-ENST00000671441.1:591533|817
KLYTNVFFSSFFFF
>FUSION-ENST00000532346.1:34343-ENST00000670943.1:472371|377
LCLAQNSEGTEDCVEETPAER
>ENST00000266037.10|SNV-675380-T-C|4
KMEASYHDNIMEQQR
>FUSION-ENST00000594469.5:33802-ENST00000617859.4:12636|1552
LKGSFVL
>FUSION-ENST00000594469.5:33802-ENST00000617859.4:12636|1645
VILGSHWNYR
>ENST00000347004.2|SNV-16861-G-A|1
CTCPDDYSGRNCEK
>FUSION-ENST00000532346.1:23009-ENST00000671441.1:591533|362
EASSCGVGGK
>FUSION-ENST00000482967.5:22101-ENST00000266037.10:389521|1182
WYIFLFV
>FUSION-ENST00000481964.5:22101-ENST00000266037.10:389521|916
MFCSISVPSL
>ENST00000444836.5|MNV-12498-CT-C|5
HMKVAFLAGR
>FUSION-ENST00000594469.5:33802-ENST00000617859.4:12636|510
FICYSFFSTLSSFFLFLVFSFK
>FUSION-ENST00000482967.5:22101-ENST00000266037.10:389521|1181
MVRSQLTATSASWLQVILLPQPPE
>FUSION-ENST00000481964.5:22101-ENST00000266037.10:389521|1058
AYVYNIAARGRM
>FUSION-ENST00000594469.5:33802-ENST00000617859.4:12636|599
SNLFHPRFHISK
>ENST00000354883.10|SNV-212788-G-T|2
STVLREIPFSLVQFPLW
>FUSION-ENST00000481964.5:22101-ENST00000266037.10:389521|760
LGLNSQPQVIRLPRPPK
>ENST00000376042.6|SNV-107564-G-A|4
TDAKEDSLK
>FUSION-ENST00000594469.5:33802-ENST00000617859.4:12636|142
MEYHFPFLHFQSMCVLIGKVGSL
>FUSION-ENST00000532346.1:23009-ENST00000671441.1:591533|803
MISAHCNLCLLGSSNSPASVRR
>FUSION-ENST00000594469.5:33802-ENST00000617859.4:12636|157
FCKSLLGPFGLK
>FUSION-ENST00000594469.5:33802-ENST00000617859.4:12636|645
MYSFHFLFPLK
>ENST00000469372.5|SNV-41534-T-G|6
RNDYRDIYAIGVGK
>FUSION-ENST00000532346.1:34343-ENST00000670943.1:472371|262
MEELIQLGQGR
>ENST00000398559.7|SNV-4049-C-G|2
SSLHESLQIGQSR
>ENST00000455756.6|SNV-412667-C-T|6
WFDDYYLKLR
>ENST00000313342.8|SNV-95-G-A|4
RAHYTPYQSGDATRTPQSPR
>FUSION-ENST00000594469.5:33802-ENST00000617859.4:12636|1471
MYIIVHM
>FUSION-ENST00000436759.6:1558-ENST00000671441.1:591533|2
AVIRIAGVQAIFQS
>FUSION-ENST00000481964.5:22101-ENST00000266037.10:389521|983
LEKLDLKG
>FUSION-ENST00000482967.5:22101-ENST00000266037.10:389521|1437
MLYAVVPASLPTVRINFEPPER
>ENST00000662246.1|SNV-58225-C-T|4
MFTTLSERVSGGSLLSLENTR
>FUSION-ENST00000594469.5:33802-ENST00000617859.4:12636|1876
QLYWTGRSYYK
>FUSION-ENST00000532346.1:34343-ENST00000670943.1:472371|333
EEAWRWPGCLALLPSHR
>FUSION-ENST00000594469.5:33802-ENST00000617859.4:12636|380
MCRIVLEVQGGHR
>FUSION-ENST00000532346.1:3332-ENST00000671441.1:591533|122
TRPGASQTGWPTLVKAGR
>FUSION-ENST00000482967.5:22101-ENST00000266037.10:389521|1173
MNHCAQPNMVFLLF
>ENST00000275815.4|SNV-100-G-T|1
WPLGLGLVLLLCSPLPPGARAK
>FUSION-ENST00000594469.5:33802-ENST00000617859.4:12636|848
MLPTHWKK
>FUSION-ENST00000594469.5:33802-ENST00000617859.4:12636|269
AKTSNTMLNRSGENQHPCLVLELR
>FUSION-ENST00000594469.5:33802-ENST00000617859.4:12636|312
FKSLIHLEVIFVHGV
>FUSION-ENST00000594469.5:33802-ENST00000617859.4:12636|276
ATLLCYEILGLIHSF
>FUSION-ENST00000594469.5:33802-ENST00000617859.4:12636|1137
VSVMRAENVLEIRCTTMCISQHY
>FUSION-ENST00000594469.5:33802-ENST00000617859.4:12636|1033
MVTRGWGR
>FUSION-ENST00000481964.5:22101-ENST00000266037.10:389521|421
SVAQAGVQWHGLGSLQPLPPGFK
>ENST00000298784.5|SNV-57670-G-A|4
DEQPKHQPDIYGK
>FUSION-ENST00000594469.5:33802-ENST00000617859.4:12636|1417
MWELAHTGQ
>FUSION-ENST00000532346.1:23009-ENST00000671441.1:591533|713
MWEVLRRPCWCQAMVGPAGWQGGR
>FUSION-ENST00000594469.5:33802-ENST00000617859.4:12636|966
FLLCSYPQPPAPR
>FUSION-ENST00000481964.5:22101-ENST00000266037.10:389521|824
MSTSFYTDTATI
>FUSION-ENST00000594469.5:33802-ENST00000617859.4:12636|629
MLSRLALNS
>FUSION-ENST00000481964.5:22101-ENST00000266037.10:389521|906
RGGRAEAPPTSWTGR
>ENST00000319416.7|MNV-8139-AG-A|4
CLLCALKTTTIGGTFLQRPQAFTK
>FUSION-ENST00000594469.5:33802-ENST00000617859.4:12636|1897
FHAAYPR
>ENST00000489424.5|SNV-181-G-A|2
QWQAPLAR
>FUSION-ENST00000594469.5:33802-ENST00000617859.4:12636|1510
MCFRNQNIKFK
>FUSION-ENST00000481964.5:22101-ENST00000266037.10:389521|592
VIYWKSSK
>FUSION-ENST00000482967.5:22101-ENST00000266037.10:389521|1196
MVKHCLYK
>FUSION-ENST00000532346.1:23009-ENST00000671441.1:591533|360
AGAEWCPEDFTVCVK
>FUSION-ENST00000532346.1:34343-ENST00000670943.1:472371|133
MGRSCGQGR
>FUSION-ENST00000532346.1:3332-ENST00000671441.1:591533|150
MLGEGGGQEGSG
>FUSION-ENST00000594469.5:33802-ENST00000617859.4:12636|1460
QFLLDQEFGDIVFSFPEQNVFQK
>FUSION-ENST00000594469.5:33802-ENST00000617859.4:12636|805
MLTSTLCYQHIGK
>FUSION-ENST00000532346.1:23009-ENST00000671441.1:591533|68
IHLQAKFRFIQIQLSK
>FUSION-ENST00000481964.5:22101-ENST00000266037.10:389521|517
SYFVSRIQSR
>FUSION-ENST00000594469.5:33802-ENST00000617859.4:12636|575
FIIFVLQMIIIR
>FUSION-ENST00000594469.5:33802-ENST00000617859.4:12636|303
PPACFIFFLLKKNLVYFVVLYTL
>ENST00000614960.4|SNV-18841-G-A|5
LIVNIAKVNEDMNTK
>FUSION-ENST00000594469.5:33802-ENST00000617859.4:12636|1109
GIEFQSCVRK
>FUSION-ENST00000481964.5:22101-ENST00000266037.10:389521|376
IRFTSPHPKDFPDEK
>FUSION-ENST00000594469.5:33802-ENST00000617859.4:12636|298
MAAFLLCPLMIFPLLK
>FUSION-ENST00000532346.1:34343-ENST00000670943.1:472371|691
RSACRECR
>FUSION-ENST00000594469.5:33802-ENST00000617859.4:12636|1110
MGIEFQSCVRK
>FUSION-ENST00000594469.5:33802-ENST00000617859.4:12636|1584
MLEEFIMAK
>FUSION-ENST00000594469.5:33802-ENST00000617859.4:12636|541
MLVTYAISSRR
>FUSION-ENST00000532346.1:23009-ENST00000671441.1:591533|910
MTPYAITHSPVQTPCSAG
>FUSION-ENST00000532346.1:34343-ENST00000670943.1:472371|411
WLQKQSGRALR
>FUSION-ENST00000532346.1:23009-ENST00000671441.1:591533|395
METISYLTNQSFLLGHGV
>FUSION-ENST00000594469.5:33802-ENST00000617859.4:12636|340
CMPPFEK
>FUSION-ENST00000532346.1:34343-ENST00000670943.1:472371|318
DAWNVGGRVGGQGWAGGACSGKGR
>ENST00000333167.13|SNV-9418-G-A|4
DCLIPMGITSENVAERFGISQEK
>FUSION-ENST00000482967.5:22101-ENST00000266037.10:389521|1158
CSFRSRVPPGER
>FUSION-ENST00000482967.5:22101-ENST00000266037.10:389521|1115
PVIPGLWEAKAGGLLEDR
>FUSION-ENST00000594469.5:33802-ENST00000617859.4:12636|322
LTSLSLYK
>FUSION-ENST00000532346.1:3332-ENST00000671441.1:591533|147
LQTTGSGAGR
>FUSION-ENST00000481964.5:22101-ENST00000266037.10:389521|1052
FPYPAILSINSSDIFVL
>ENST00000636615.1|SNV-9917-G-A|2
KLQKAIGAVPLIQGEYMIPCEK
>FUSION-ENST00000532346.1:34343-ENST00000670943.1:472371|25
GPAPRTVRGPNQGSGR
>FUSION-ENST00000481964.5:22101-ENST00000266037.10:389521|735
QISLHSLIDTWVACTFWLLWIIVL
>FUSION-ENST00000532346.1:34343-ENST00000670943.1:472371|86
GAAAVQLPALSVGRTR
>FUSION-ENST00000481964.5:22101-ENST00000266037.10:389521|990
SWLTATSASWVQVILLPQPPE
>ENST00000383657.10|MNV-2828-GG-G|2
FFQTEPYWR
>FUSION-ENST00000481964.5:22101-ENST00000266037.10:389521|544
SHRVWPRIFLIPLVLPVR
>FUSION-ENST00000594469.5:33802-ENST00000617859.4:12636|1749
SFAHFLMGLFVFFL
>FUSION-ENST00000532346.1:23009-ENST00000671441.1:591533|67
FRFIQIQLSK
>ENST00000545828.1|SNV-43775-A-C|3
CLPPDILEIQYSPRNGRVPLCF
>FUSION-ENST00000532346.1:34343-ENST00000670943.1:472371|584
RAMASLR
>FUSION-ENST00000532346.1:23009-ENST00000671441.1:591533|704
MVGPAGWQGGRTLSRTER
>FUSION-ENST00000532346.1:34343-ENST00000670943.1:472371|665
VCVCVCVCVWSLHRGAMATAP
>FUSION-ENST00000398774.6:34343-ENST00000670943.1:472371|12
LGGREGVCR
>FUSION-ENST00000594469.5:33802-ENST00000617859.4:12636|1798
YTCAMLVR
>FUSION-ENST00000481964.5:22101-ENST00000266037.10:389521|1040
LGVVGHTYNPSTLGVR
>ENST00000477310.1|SNV-11621-T-G|2
NDYRDVSK
>FUSION-ENST00000532346.1:23009-ENST00000671441.1:591533|968
RLAMGHIVAASPHLPKLAR
>FUSION-ENST00000532346.1:34343-ENST00000670943.1:472371|632
RAAGSAGR
>FUSION-ENST00000594469.5:33802-ENST00000617859.4:12636|904
IVDYFHFLLCEIFCFCSLTFFYEK
>FUSION-ENST00000482967.5:22101-ENST00000266037.10:389521|1109
AGGLLEDRSLR
>FUSION-ENST00000594469.5:33802-ENST00000617859.4:12636|1628
QTAVWTLSYSWRKVNIK
>FUSION-ENST00000594469.5:33802-ENST00000617859.4:12636|1422
RSSPGAGVEQGR
>ENST00000370647.8|SNV-27248-G-A|4
KIMDWFGYYRGPCR
>FUSION-ENST00000481964.5:22101-ENST00000266037.10:389521|1065
MGDSHQR
>ENST00000375486.9|SNV-44551-C-T|2
KFLLLMASTSACYKLF
>FUSION-ENST00000594469.5:33802-ENST00000617859.4:12636|652
KQILRNYGMILFAR
>ENST00000483222.5|SNV-181-G-A|12
LGSRSLPRFCALPPRPVPAAR
>FUSION-ENST00000594469.5:33802-ENST00000617859.4:12636|1758
SIFSCVFWLHKCLLLR
>FUSION-ENST00000594469.5:33802-ENST00000617859.4:12636|1184
FMQHYSQQPRCR
>FUSION-ENST00000594469.5:33802-ENST00000617859.4:12636|1394
MLGIFTPWKSVCTTNKR
>FUSION-ENST00000482967.5:22101-ENST00000266037.10:389521|1147
GLSCTFVPAVFETFMVMCAFRQGAK
>FUSION-ENST00000481964.5:22101-ENST00000266037.10:389521|935
AHCSLNLPGSSNPPASAS
>FUSION-ENST00000594469.5:33802-ENST00000617859.4:12636|1041
MVSEMSQSEKDGC
>FUSION-ENST00000594469.5:33802-ENST00000617859.4:12636|1808
SGPNSMLSTSSRLKFER
>FUSION-ENST00000594469.5:33802-ENST00000617859.4:12636|1562
SSPSLEVIKK
>FUSION-ENST00000532346.1:23009-ENST00000671441.1:591533|483
GFSGPRLHQCTPAWVTEQDSISKK
>FUSION-ENST00000481964.5:22101-ENST00000266037.10:389521|707
IRAHCSLDLLGSCFSPLSSWDYR
>ENST00000442872.1|MNV-8139-AG-A|5
EMFVVCSKNNYNR
>FUSION-ENST00000532346.1:34343-ENST00000670943.1:472371|654
QQRGGEGGVDDGCGWARPAGPHR
>FUSION-ENST00000594469.5:33802-ENST00000617859.4:12636|1554
LSVMLKGSFVL
>ENST00000360752.4|SNV-1354-C-A|6
METMGSYPIRPFYVQK
>FUSION-ENST00000594469.5:33802-ENST00000617859.4:12636|1703
AMATKDK
>FUSION-ENST00000532346.1:23009-ENST00000671441.1:591533|219
SPLHGVTGSQPTGLLHHHQR
>ENST00000504102.6|SNV-70798-G-T|4
NRFEINDVEPEVFK
>FUSION-ENST00000436759.6:1558-ENST00000671441.1:591533|1
IAGVQAIFQS
>FUSION-ENST00000594469.5:33802-ENST00000617859.4:12636|133
CIYFKNF
>ENST00000376042.6|SNV-107564-G-A|3
TDAKEDSLKNLLALQEK
>ENST00000275815.4|SNV-100-G-T|5
ERRWPLGLGLVLLLCSPLPPGAR
>FUSION-ENST00000532346.1:3332-ENST00000671441.1:591533|146
MLQTTGSGAGRSR
>ENST00000618181.4|SNV-11886-G-C|1
SQDGNLPTLISSVHPSR
>FUSION-ENST00000532346.1:34343-ENST00000670943.1:472371|235
TSWGLLRVPCGAR
>FUSION-ENST00000532346.1:23009-ENST00000671441.1:591533|526
MYSLTVLEATCPK
>FUSION-ENST00000481964.5:22101-ENST00000266037.10:389521|613
MGEGQGSPCPSSFFIFYF
>FUSION-ENST00000532346.1:23009-ENST00000671441.1:591533|841
SVTQAGVQWHDLSSLQPLPPGFK
>FUSION-ENST00000532346.1:34343-ENST00000670943.1:472371|226
LWACLWPGSLTQAFHR
>ENST00000508244.5|SNV-124184-C-T|2
SNLLYMTSREIR
>FUSION-ENST00000481964.5:22101-ENST00000266037.10:389521|835
DAPHFPDGVAAGQRLQSRHFGRPR
>FUSION-ENST00000532346.1:23009-ENST00000671441.1:591533|302
SFSCCIFLTCYYWPK
>FUSION-ENST00000594469.5:33802-ENST00000617859.4:12636|346
GYKSSLFSISSPILVIFCFR
>FUSION-ENST00000532346.1:3332-ENST00000671441.1:591533|52
ARPRGQSGRR
>ENST00000556275.5|SNV-77398-T-A|3
ERCGYRLER
>ENST00000462741.5|SNV-28206-C-T|1
QALTTVPGPLW
>FUSION-ENST00000481964.5:22101-ENST00000266037.10:389521|962
MGPHTDGAYLVIRSM
>FUSION-ENST00000481964.5:22101-ENST00000266037.10:389521|501
MLLLTLFR
>FUSION-ENST00000594469.5:33802-ENST00000617859.4:12636|1362
MSEKFTK
>FUSION-ENST00000532346.1:34343-ENST00000670943.1:472371|51
LPGCAGR
>FUSION-ENST00000594469.5:33802-ENST00000617859.4:12636|1737
MEQNKALR
>FUSION-ENST00000594469.5:33802-ENST00000617859.4:12636|225
DHPDQHGEMPSLLKVQKLAGR
>FUSION-ENST00000594469.5:33802-ENST00000617859.4:12636|1890
SRLQLLPVRAAVAPLPAR
>FUSION-ENST00000482967.5:22101-ENST00000266037.10:389521|1379
SATALAQDCMLLVR
>FUSION-ENST00000532346.1:34343-ENST00000670943.1:472371|671
HHTSVYAGVRVRVR
>FUSION-ENST00000594469.5:33802-ENST00000617859.4:12636|343
MPCPVSRNF
>ENST00000444836.5|MNV-12498-CT-C|4
HMKVAFLAGRAMGR
>FUSION-ENST00000482967.5:22101-ENST00000266037.10:389521|1167
NVNDTEIAWSILQKSGYLR
>FUSION-ENST00000594469.5:33802-ENST00000617859.4:12636|549
MIFSLIKTTGTDLK
>ENST00000537473.2|SNV-22173-G-A|3
NNMGGDEDIDLPEVDGADDVSLK
>FUSION-ENST00000594469.5:33802-ENST00000617859.4:12636|1236
ELKLFNKK
>FUSION-ENST00000532346.1:23009-ENST00000671441.1:591533|929
ETWGGCGRAGTVLGESCGNAGEWR
>FUSION-ENST00000482967.5:22101-ENST00000266037.10:389521|1329
MFLSQLPK
>FUSION-ENST00000594469.5:33802-ENST00000617859.4:12636|1176
QHYSQQPRCRGDSNVHQ
>FUSION-ENST00000532346.1:23009-ENST00000671441.1:591533|98
AEVGASLEPR
>FUSION-ENST00000594469.5:33802-ENST00000617859.4:12636|733
MPSDRSKIIK
>FUSION-ENST00000481964.5:22101-ENST00000266037.10:389521|786
GCNLGTLGGQGRR
>FUSION-ENST00000594469.5:33802-ENST00000617859.4:12636|498
AEGWTNEATDGQH
>ENST00000504102.6|SNV-70798-G-T|5
KNRFEINDVEPEVFK
>FUSION-ENST00000482967.5:22101-ENST00000266037.10:389521|1318
MRFHCVGQAGLELLA
>FUSION-ENST00000532346.1:3332-ENST00000671441.1:591533|124
FSAARRK
>FUSION-ENST00000594469.5:33802-ENST00000617859.4:12636|265
MLNRSGENQHPCLVLELR
>FUSION-ENST00000481964.5:22101-ENST00000266037.10:389521|614
FWYFLLQVNHARL
>FUSION-ENST00000532346.1:23009-ENST00000671441.1:591533|876
SEAAMDVCIHVFVWSYVFYFCWVDT
>FUSION-ENST00000594469.5:33802-ENST00000617859.4:12636|1180
QHYSQQPR
>ENST00000523329.1|SNV-5282-A-G|1
LTGPPIEAVGRLTPARAAPAHR
>FUSION-ENST00000594469.5:33802-ENST00000617859.4:12636|1872
SAPSRGR
>FUSION-ENST00000532346.1:23009-ENST00000671441.1:591533|260
GPLMDGHVGGTQDLPRKLVSSR
>ENST00000405369.3|SNV-170-G-A|11
HLCWASSRKL
>FUSION-ENST00000532346.1:34343-ENST00000670943.1:472371|728
RAPPHLCWRK
>FUSION-ENST00000481964.5:22101-ENST00000266037.10:389521|814
GIQTRIAVK
>FUSION-ENST00000532346.1:34343-ENST00000670943.1:472371|223
MDLGGLPSGPGPGWFTVPCCGLR
>FUSION-ENST00000532346.1:34343-ENST00000670943.1:472371|366
CTRTAPRAASHSK
>FUSION-ENST00000594469.5:33802-ENST00000617859.4:12636|1685
QPTKWEKIFATYSSDK
>FUSION-ENST00000482967.5:22101-ENST00000266037.10:389521|1344
MLPRLVSNSWLK
>FUSION-ENST00000481964.5:22101-ENST00000266037.10:389521|945
LPVVACVR
>FUSION-ENST00000409642.8:92847-ENST00000435030.6:46910|19
MFKGSHMSSTECYLPTRPKSR
>FUSION-ENST00000594469.5:33802-ENST00000617859.4:12636|370
MIIWFWSFILM
>FUSION-ENST00000594469.5:33802-ENST00000617859.4:12636|1337
NEQSIRDTIK
>ENST00000301653.9|SNV-3698-G-A|6
DWYQRQRPSEIKNYSPYFK
>FUSION-ENST00000594469.5:33802-ENST00000617859.4:12636|1317
MNPGGGGCSEPR
>FUSION-ENST00000594469.5:33802-ENST00000617859.4:12636|1072
LGWLLSK
>FUSION-ENST00000482967.5:22101-ENST00000266037.10:389521|1439
MLYAVVPASLPTVR
>FUSION-ENST00000532346.1:34343-ENST00000670943.1:472371|257
EELIQLGQGRAGRAGGCGR
>FUSION-ENST00000532346.1:23009-ENST00000671441.1:591533|820
MQWRDLGSLQPPPPGFKPFSCLR
>ENST00000662246.1|SNV-58225-C-T|2
VSGGSLLSLENTR
>ENST00000541310.5|SNV-9274-G-A|1
NGLNLRWMMKTYK
>FUSION-ENST00000594469.5:33802-ENST00000617859.4:12636|444
MNVEMQVSLCCVLCTF
>FUSION-ENST00000532346.1:23009-ENST00000671441.1:591533|377
GQEYETSLTNMVKR
>ENST00000298784.5|SNV-57670-G-A|1
HQPDIYGKNFNTNLFQLGHK
>FUSION-ENST00000532346.1:23009-ENST00000671441.1:591533|519
GPLPCGFSSISCKTLGIGSRPPTG
>FUSION-ENST00000532346.1:23009-ENST00000671441.1:591533|147
MGAMLGSTSK
>FUSION-ENST00000532346.1:23009-ENST00000671441.1:591533|350
TKNHMVFA
>FUSION-ENST00000594469.5:33802-ENST00000617859.4:12636|559
MESFMSSINIDMIFSLIKTTGTDLK
>FUSION-ENST00000594469.5:33802-ENST00000617859.4:12636|1129
MCISQHY
>ENST00000483222.5|SNV-181-G-A|7
FCALPPRPVPAARLRPRQVPGLR
>FUSION-ENST00000594469.5:33802-ENST00000617859.4:12636|35
FLAPLLK
>FUSION-ENST00000532346.1:23009-ENST00000671441.1:591533|87
MPAPAWR
>FUSION-ENST00000481964.5:22101-ENST00000266037.10:389521|654
CSYCIVPFTRGRER
>FUSION-ENST00000532346.1:23009-ENST00000671441.1:591533|309
LVRLVSNSQLQVICLPRPPK
>ENST00000381655.7|SNV-209964-A-G|1
ETAINIGYSCRLVSQNMALILLK
>FUSION-ENST00000532346.1:34343-ENST00000670943.1:472371|433
GACQQHICVGSHPSTCLFSHAQAR
>FUSION-ENST00000532346.1:34343-ENST00000670943.1:472371|327
CHHCPWTDAWGCAGWGGLR
>FUSION-ENST00000532346.1:23009-ENST00000671441.1:591533|179
SGGPPPQKSCRLAGPTELALSPTLR
>FUSION-ENST00000594469.5:33802-ENST00000617859.4:12636|1431
TYLRQLGTNNNSIK
>FUSION-ENST00000532346.1:34343-ENST00000670943.1:472371|99
MSQDGASR
>FUSION-ENST00000481964.5:22101-ENST00000266037.10:389521|513
IHIAFSISCFLD
>FUSION-ENST00000532346.1:34343-ENST00000670943.1:472371|679
PSEFPRHHTSVYAGVR
>FUSION-ENST00000594469.5:33802-ENST00000617859.4:12636|1101
MVANACSPSYLRG
>FUSION-ENST00000481964.5:22101-ENST00000266037.10:389521|458
MISVTFSQKA
>FUSION-ENST00000532346.1:23009-ENST00000671441.1:591533|349
AGGLQLWGGWESR
>FUSION-ENST00000594469.5:33802-ENST00000617859.4:12636|883
LCLLSECS
>FUSION-ENST00000532346.1:23009-ENST00000671441.1:591533|61
LLTSSGPPASASQSAGIPGMSPR
>FUSION-ENST00000482967.5:22101-ENST00000266037.10:389521|1263
ELGRISAPGWLLDR
>FUSION-ENST00000532346.1:23009-ENST00000671441.1:591533|237
LHRPHSPSHALPSAASPHTGRVPR
>FUSION-ENST00000532346.1:23009-ENST00000671441.1:591533|794
MIVNISPSTNPAS
>FUSION-ENST00000532346.1:34343-ENST00000670943.1:472371|723
APPHLCWR
>FUSION-ENST00000594469.5:33802-ENST00000617859.4:12636|714
ADLEILASGDLPALPPKVLELQA
>FUSION-ENST00000532346.1:34343-ENST00000670943.1:472371|675
SVWGGALRDWPR
>FUSION-ENST00000594469.5:33802-ENST00000617859.4:12636|1210
MGENMKPYTR
>FUSION-ENST00000532346.1:23009-ENST00000671441.1:591533|56
LARLVSNS
>ENST00000433411.7|SNV-50966-C-A|1
GQSDLDVLCNILKVSPANFAR
>FUSION-ENST00000482967.5:22101-ENST00000266037.10:389521|1429
MWNWRLR
>ENST00000528638.1|SNV-14237-G-C|2
MNHSLSFL
>FUSION-ENST00000594469.5:33802-ENST00000617859.4:12636|1536
LYPAMPVR
>FUSION-ENST00000532346.1:23009-ENST00000671441.1:591533|123
ELGPQAQATVSG
>FUSION-ENST00000532346.1:23009-ENST00000671441.1:591533|582
RVLPAGGQLLAGLLLLLPGGR
>ENST00000674084.1|SNV-22988-G-A|1
MPQAEGPPKRVSLVGADDLR
>FUSION-ENST00000532346.1:23009-ENST00000671441.1:591533|832
DRVSPCWPGWS
>FUSION-ENST00000594469.5:33802-ENST00000617859.4:12636|383
NFICIFLTFG
>FUSION-ENST00000482967.5:22101-ENST00000266037.10:389521|1348
MWGPVKIYGDPRILP
>FUSION-ENST00000423057.6:343036-ENST00000297145.9:107200|3
LQCIGKTVESQLYTNPGCYKPQEK
>FUSION-ENST00000594469.5:33802-ENST00000617859.4:12636|809
MAMLTSTLCYQHIGKNR
>FUSION-ENST00000532346.1:23009-ENST00000671441.1:591533|532
IKMLTGPR
>ENST00000400960.7|SNV-84152-C-A|2
VCQPPPEILHGEHTPSHQDK
>FUSION-ENST00000481964.5:22101-ENST00000266037.10:389521|795
MLLTSQTGWRPGR
>FUSION-ENST00000532346.1:23009-ENST00000671441.1:591533|312
ASGRVSRTAAASG
>ENST00000479246.5|SNV-2056-G-A|3
LCTVLPSTALDLR
>FUSION-ENST00000481964.5:22101-ENST00000266037.10:389521|512
MARSQLTATSTSWVHVILLLQPPE
>ENST00000540578.6|INDEL-80569-T-TA|2
MLDINDVAK
>FUSION-ENST00000594469.5:33802-ENST00000617859.4:12636|560
ESFMSSINIDMIFSLIK
>FUSION-ENST00000532346.1:34343-ENST00000670943.1:472371|371
CPCTSNGQGPGSRHHGER
>FUSION-ENST00000481964.5:22101-ENST00000266037.10:389521|716
MSCQSRQAPVPR
>FUSION-ENST00000532346.1:23009-ENST00000671441.1:591533|694
KQGHVGSR
>FUSION-ENST00000594469.5:33802-ENST00000617859.4:12636|1178
QHYSQQPRCR
>ENST00000519389.5|SNV-9830-C-G|3
NVITNQPLDSDIVASSFLKCDK
>FUSION-ENST00000594469.5:33802-ENST00000617859.4:12636|118
FVFWCLAYFT
>FUSION-ENST00000532346.1:34343-ENST00000670943.1:472371|443
ARSELVGQLCWSR
>FUSION-ENST00000481964.5:22101-ENST00000266037.10:389521|562
DGVSPCCSGWSR
>FUSION-ENST00000481964.5:22101-ENST00000266037.10:389521|792
LLTSQTGWRPGRGCNLGTLGGQGR
>FUSION-ENST00000594469.5:33802-ENST00000617859.4:12636|701
SLKYCLHK
>ENST00000472194.6|SNV-23775-T-G|4
MDAGVQDAVQQYRQKMR
>ENST00000506275.1|SNV-144139-G-A|4
CRVFSSDSK
>ENST00000378750.10|SNV-4952-T-G|6
RRTILLR
>FUSION-ENST00000481964.5:22101-ENST00000266037.10:389521|387
MVKSHLYK
>ENST00000419292.1|SNV-6861-C-G|2
FVLSYADVIFLAEKK
>FUSION-ENST00000594469.5:33802-ENST00000617859.4:12636|138
CVLIGKVGSL
>FUSION-ENST00000532346.1:23009-ENST00000671441.1:591533|555
RVATWEANR
>ENST00000479212.5|SNV-105435-T-C|1
IIRSSKQK
>FUSION-ENST00000481964.5:22101-ENST00000266037.10:389521|870
GGAPHFSDGAAAARR
>ENST00000402685.7|SNV-150-T-C|2
MGFAPERFAEAVDPALECK
>FUSION-ENST00000594469.5:33802-ENST00000617859.4:12636|1863
INLTNCVQGRVWLAVGCR
>FUSION-ENST00000532346.1:23009-ENST00000671441.1:591533|635
PTDPQWVGRCGAGR
>FUSION-ENST00000481964.5:22101-ENST00000266037.10:389521|437
LAWATWQNPSLLKNTK
>FUSION-ENST00000481964.5:22101-ENST00000266037.10:389521|573
MGFHHVGQA
>FUSION-ENST00000481964.5:22101-ENST00000266037.10:389521|951
MSSGFMRLPVVACVRISFFFFFW
>ENST00000555290.5|SNV-35889-G-T|5
DNNIRLIGERYHLSYK
>FUSION-ENST00000526416.5:34343-ENST00000670943.1:472371|7
GPGPPLADLSLPVVHR
>FUSION-ENST00000594469.5:33802-ENST00000617859.4:12636|780
MSTYPSCTSSIPR
>FUSION-ENST00000532346.1:23009-ENST00000671441.1:591533|901
RGPGTVALGRPR
>FUSION-ENST00000625598.1:410-ENST00000187830.2:18645|4
LVLNSWLQVILLPWPPK
>FUSION-ENST00000594469.5:33802-ENST00000617859.4:12636|1745
VLVPKQR
>FUSION-ENST00000532346.1:23009-ENST00000671441.1:591533|950
MAGPALEGAPGGVLGYRAGK
>FUSION-ENST00000594469.5:33802-ENST00000617859.4:12636|1649
ANIWPQLLKSRPSQM
>ENST00000324685.10|SNV-6645-A-T|1
VLREREGPSLGPPPVASALSR
>FUSION-ENST00000594469.5:33802-ENST00000617859.4:12636|1895
FHAAYPRSRR
>FUSION-ENST00000481964.5:22101-ENST00000266037.10:389521|898
LAGRGLPPTPSR
>FUSION-ENST00000481964.5:22101-ENST00000266037.10:389521|549
MLGWSQTPDLK
>FUSION-ENST00000594469.5:33802-ENST00000617859.4:12636|898
LNFLTLYSQ
>ENST00000461281.1|SNV-326037-A-C|8
PQKSFNATAERGEELTFSCR
>ENST00000463456.5|SNV-96750-T-C|2
WTMPELSYR
>FUSION-ENST00000636857.1:5824-ENST00000593065.5:68497|23
MYALIKLIHIFFK
>FUSION-ENST00000532346.1:23009-ENST00000671441.1:591533|342
VPGRFHR
>FUSION-ENST00000532346.1:34343-ENST00000670943.1:472371|459
SQGQQAQTPLCPGPHGLSLGWEAR
>FUSION-ENST00000594469.5:33802-ENST00000617859.4:12636|1770
VFLFLHILSSTCCFLTF
>FUSION-ENST00000532346.1:23009-ENST00000671441.1:591533|743
CSRRLDVMLGVTLIGSGR
>FUSION-ENST00000594469.5:33802-ENST00000617859.4:12636|1188
TAIRIPI
>ENST00000400546.6|SNV-326037-A-C|4
SFNATAERGEELTFSCR
>FUSION-ENST00000532346.1:23009-ENST00000671441.1:591533|883
AAHIAAPSAPHPPPAGVGSVVWK
>FUSION-ENST00000481964.5:22101-ENST00000266037.10:389521|691
MPGYFCIFSRDRVSLCWSGWA
>FUSION-ENST00000532346.1:3332-ENST00000671441.1:591533|104
SRPPLGGGHPR
>FUSION-ENST00000594469.5:33802-ENST00000617859.4:12636|12
MPFISFSCPIVLAGASSTMLK
>FUSION-ENST00000532346.1:3332-ENST00000671441.1:591533|12
GGAREVQRGTSNFPVLTLYLLTK
>ENST00000249044.2|SNV-10884-G-A|7
VVKPEGSRSPLPWPVVK
>FUSION-ENST00000398774.6:34343-ENST00000670943.1:472371|10
EGVCRGR
>FUSION-ENST00000532346.1:34343-ENST00000670943.1:472371|16
GPNQGSGRGRHVGGGGR
>FUSION-ENST00000594469.5:33802-ENST00000617859.4:12636|1212
MTSLHVSSSIDLNCRLSC
>FUSION-ENST00000594469.5:33802-ENST00000617859.4:12636|534
EENESLR
>FUSION-ENST00000482967.5:22101-ENST00000266037.10:389521|1357
AGFPEEES
>FUSION-ENST00000594469.5:33802-ENST00000617859.4:12636|1082
MRYHFRPRMMLGWLLSK
>FUSION-ENST00000532346.1:23009-ENST00000671441.1:591533|484
GFSGPRLHQCTPAWVTEQDSISK
>FUSION-ENST00000482967.5:22101-ENST00000266037.10:389521|1092
AGESLEVRSSRPAWLTW
>FUSION-ENST00000594469.5:33802-ENST00000617859.4:12636|1063
IQSSPTAYISK
>FUSION-ENST00000594469.5:33802-ENST00000617859.4:12636|535
MEENESLR
>FUSION-ENST00000594469.5:33802-ENST00000617859.4:12636|1152
MLNITNHQGK
>FUSION-ENST00000481964.5:22101-ENST00000266037.10:389521|397
SKLEIIR
>FUSION-ENST00000481964.5:22101-ENST00000266037.10:389521|559
SPDLRCSSHLGLPKCWDYR
>FUSION-ENST00000594469.5:33802-ENST00000617859.4:12636|1135
RAENVLEIR
>FUSION-ENST00000532346.1:23009-ENST00000671441.1:591533|28
RPGRPCPAH
>ENST00000353578.8|SNV-39566-A-G|3
SGDDVRSPSVVVKR
>FUSION-ENST00000594469.5:33802-ENST00000617859.4:12636|1478
NIGLVYYGGVNSK
>FUSION-ENST00000482967.5:22101-ENST00000266037.10:389521|1121
PQDCTLK
>ENST00000669432.1|SNV-51663-C-T|2
QPSSAAVRAPGPRPR
>FUSION-ENST00000481964.5:22101-ENST00000266037.10:389521|1061
MAYVYNIAARGR
>FUSION-ENST00000594469.5:33802-ENST00000617859.4:12636|998
MSHWWFNLYFPN
>ENST00000360752.4|SNV-1354-C-A|7
CMETMGSYPIRPFYVQK
>FUSION-ENST00000594469.5:33802-ENST00000617859.4:12636|218
LAGRGSMCL
>ENST00000337221.8|SNV-24959-C-T|1
AVVHQINFTVGQTSEWIHGIQRK
>ENST00000307534.8|SNV-61116-T-G|2
GQLKALFLEHEGYLGAVGALLELFK
>ENST00000637646.1|SNV-49212-G-A|2
SADPLPGYAPSKGGDGDR
>FUSION-ENST00000482967.5:22101-ENST00000266037.10:389521|1164
HFLFPLFPGPGQDSAFVPVLRCSFR
>FUSION-ENST00000594469.5:33802-ENST00000617859.4:12636|487
GVWERYSAESQHR
>FUSION-ENST00000636857.1:5824-ENST00000593065.5:68497|40
VGIFESKRTER
>ENST00000361715.6|SNV-21698-C-T|1
SIYHSHHPTLKL
>FUSION-ENST00000481964.5:22101-ENST00000266037.10:389521|449
EHYLGWAWWLTPVILAFWETMVCR
>FUSION-ENST00000481964.5:22101-ENST00000266037.10:389521|893
TGRLAGR
>ENST00000280527.7|SNV-192872-G-A|4
MLRIAEPDARFSGFYNMQK
>FUSION-ENST00000290317.9:100896-ENST00000280571.9:20796|2
AMALILEDNLPRCLAKPPPCATQTH
>FUSION-ENST00000594469.5:33802-ENST00000617859.4:12636|770
IQFIFLKR
>FUSION-ENST00000594469.5:33802-ENST00000617859.4:12636|1308
AAEQDSISKKK
>FUSION-ENST00000532346.1:23009-ENST00000671441.1:591533|965
MGHIVAASPHLPK
>FUSION-ENST00000532346.1:34343-ENST00000670943.1:472371|130
GRSCGQGRLR
>FUSION-ENST00000532346.1:34343-ENST00000670943.1:472371|703
MPQRAGPAR
>FUSION-ENST00000482967.5:22101-ENST00000266037.10:389521|1289
VVLFAKPSVRGSGWKV
>FUSION-ENST00000594469.5:33802-ENST00000617859.4:12636|194
AILSFRLLK
>ENST00000367643.7|MNV-8139-AG-A|6
TYQQFRFITSK
>ENST00000260302.8|SNV-300-G-A|2
ENATSSMTERLR
>ENST00000596523.5|SNV-34351-G-C|3
EESFTCDSVVSGVLDWPICKDSCK
>FUSION-ENST00000594469.5:33802-ENST00000617859.4:12636|166
TLHMLLEK
>FUSION-ENST00000594469.5:33802-ENST00000617859.4:12636|1595
MVMNHQPQLFK
>ENST00000327283.7|SNV-127613-G-A|3
IGLEEEKLTSDR
>FUSION-ENST00000594469.5:33802-ENST00000617859.4:12636|468
LILFKIQK
>FUSION-ENST00000594469.5:33802-ENST00000617859.4:12636|1182
FMQHYSQQPRCRGDSNVHQ
>FUSION-ENST00000594469.5:33802-ENST00000617859.4:12636|1881
LQTAPQPPSPCAPGLSAPCPAPPCR
>ENST00000367643.7|MNV-8139-AG-A|2
LLKMHSQGFLSC
>ENST00000313342.8|SNV-95-G-A|3
AHYTPYQSGDATR
>FUSION-ENST00000594469.5:33802-ENST00000617859.4:12636|784
FYYVFKK
>FUSION-ENST00000482967.5:22101-ENST00000266037.10:389521|1421
SHSNYGVER
>FUSION-ENST00000594469.5:33802-ENST00000617859.4:12636|1724
IYSPLGIYPVMGWRVK
>FUSION-ENST00000532346.1:23009-ENST00000671441.1:591533|623
DPKWGMGR
>ENST00000379996.7|SNV-178991-G-A|1
NNQNEGTLDSRRTTTR
>FUSION-ENST00000532346.1:34343-ENST00000670943.1:472371|69
MPLLPGGARR
>FUSION-ENST00000532346.1:23009-ENST00000671441.1:591533|726
HLPFHQSGFLTQGLCIASLLCPR
>FUSION-ENST00000594469.5:33802-ENST00000617859.4:12636|1690
ETTIRVNR
>FUSION-ENST00000481964.5:22101-ENST00000266037.10:389521|499
MLLLTLFRLYLDFASFSTNVLLR
>FUSION-ENST00000532346.1:34343-ENST00000670943.1:472371|685
MPGPSVGAAAAGR
>FUSION-ENST00000532346.1:23009-ENST00000671441.1:591533|921
NTNNQHEVNLIGTDMK
>FUSION-ENST00000481964.5:22101-ENST00000266037.10:389521|1089
MLYQVRICSFPR
>FUSION-ENST00000594469.5:33802-ENST00000617859.4:12636|616
NIKKFNSQK
>FUSION-ENST00000594469.5:33802-ENST00000617859.4:12636|771
MIQFIFLKR
>FUSION-ENST00000532346.1:34343-ENST00000670943.1:472371|456
RLGCGVWQRAR
>FUSION-ENST00000481964.5:22101-ENST00000266037.10:389521|589
MVTKLPNLSRPFAYK
>FUSION-ENST00000594469.5:33802-ENST00000617859.4:12636|1813
MSGPNSMLSTSSR
>FUSION-ENST00000594469.5:33802-ENST00000617859.4:12636|1456
NHIALLTSGNQ
>FUSION-ENST00000594469.5:33802-ENST00000617859.4:12636|354
MLFSFLFVSK
>FUSION-ENST00000482967.5:22101-ENST00000266037.10:389521|1391
CQPPHWLK
>FUSION-ENST00000482967.5:22101-ENST00000266037.10:389521|1111
VKMSRCGSPCL
>FUSION-ENST00000594469.5:33802-ENST00000617859.4:12636|632
QLLPIKKK
>FUSION-ENST00000594469.5:33802-ENST00000617859.4:12636|469
MLILFKIQKS
>FUSION-ENST00000594469.5:33802-ENST00000617859.4:12636|1568
NDLPKMSSPSLEVIK
>FUSION-ENST00000481964.5:22101-ENST00000266037.10:389521|379
MRIRFTSPHPK
>ENST00000567566.1|SNV-3253-C-T|1
YLPSTPRPG
>FUSION-ENST00000594469.5:33802-ENST00000617859.4:12636|1763
MMSIFSCVFWLHK
>FUSION-ENST00000532346.1:23009-ENST00000671441.1:591533|50
LASGQTGGRSQEDLWGCLWGILR
>FUSION-ENST00000594469.5:33802-ENST00000617859.4:12636|78
MSMPLHSRLGDSTRPTNKQTNK
>FUSION-ENST00000532346.1:34343-ENST00000670943.1:472371|480
ICQGVGEGAQGRPKFR
>FUSION-ENST00000482967.5:22101-ENST00000266037.10:389521|1156
SRVPPGER
>FUSION-ENST00000532346.1:34343-ENST00000670943.1:472371|399
GRPWACGRVSVAWCGGK
>FUSION-ENST00000481964.5:22101-ENST00000266037.10:389521|583
LPNLSRPFAYKRR
>FUSION-ENST00000594469.5:33802-ENST00000617859.4:12636|1812
SGPNSMLSTSSR
>FUSION-ENST00000532346.1:23009-ENST00000671441.1:591533|736
LDVMLGVTLIGSGR
>FUSION-ENST00000594469.5:33802-ENST00000617859.4:12636|1700
ATKDKIDK
>FUSION-ENST00000532346.1:34343-ENST00000670943.1:472371|227
MLWACLWPGSLTQAFHR
>FUSION-ENST00000532346.1:23009-ENST00000671441.1:591533|1
QFSSLDPLSVDQAKAETS
>ENST00000618425.4|SNV-18207-C-T|1
AVLSSQEGRDVL
>FUSION-ENST00000481964.5:22101-ENST00000266037.10:389521|1010
ADTHLRQGCPIF
>FUSION-ENST00000481964.5:22101-ENST00000266037.10:389521|409
INKWGAVLTFDEFGQR
>FUSION-ENST00000594469.5:33802-ENST00000617859.4:12636|1796
YTCAMLVRCTH
>FUSION-ENST00000532346.1:34343-ENST00000670943.1:472371|423
MEPLPQGAPDMWGELGEESVMGR
>FUSION-ENST00000532346.1:23009-ENST00000671441.1:591533|38
CLTQGCAEARRPGK
>FUSION-ENST00000594469.5:33802-ENST00000617859.4:12636|985
YFLTSPR
>FUSION-ENST00000532346.1:23009-ENST00000671441.1:591533|103
SPWPGVVAYACNPSTLGAQDGWIT
>FUSION-ENST00000594469.5:33802-ENST00000617859.4:12636|458
TKINFQSRNR
>FUSION-ENST00000532346.1:34343-ENST00000670943.1:472371|329
WPGCLALLPSHR
>FUSION-ENST00000594469.5:33802-ENST00000617859.4:12636|482
CTYLVLCDVLIHIYIV
>FUSION-ENST00000594469.5:33802-ENST00000617859.4:12636|368
MFFLAILK
>ENST00000216190.13|SNV-9673-T-C|2
YLEVSEPQDIECCGALEYHDK
>FUSION-ENST00000481964.5:22101-ENST00000266037.10:389521|577
MSVYSFKQWLSIGSLLNKQLL
>FUSION-ENST00000532346.1:34343-ENST00000670943.1:472371|404
CLPCQEQPRER
>FUSION-ENST00000532346.1:34343-ENST00000670943.1:472371|545
ASPTSASTCTCR
>ENST00000303965.9|SNV-97215-G-A|2
RTLYIHGHTK
>FUSION-ENST00000481964.5:22101-ENST00000266037.10:389521|863
GGRAETLLTSQTGSRPGR
>FUSION-ENST00000532346.1:34343-ENST00000670943.1:472371|448
AGPQAVTGVRMALHTARGSSDDT
>FUSION-ENST00000532346.1:23009-ENST00000671441.1:591533|470
KLARCGGTWL
>FUSION-ENST00000532346.1:3332-ENST00000671441.1:591533|139
AFHSTHGL
>ENST00000482368.2|SNV-34351-G-C|3
HTKKSLLLVIQLFQEFLTGQSAR
>FUSION-ENST00000481964.5:22101-ENST00000266037.10:389521|497
EFPRALPSFFGTFFGAVIPALWEAK
>ENST00000402685.7|SNV-150-T-C|1
GFAPERFAEAVDPALECK
>FUSION-ENST00000481964.5:22101-ENST00000266037.10:389521|414
KINSYLSQTLWEAEVGGLLEFR
>ENST00000473874.1|SNV-8633-T-C|3
CELQVHK
>FUSION-ENST00000481964.5:22101-ENST00000266037.10:389521|473
PLFLRNIY
>FUSION-ENST00000594469.5:33802-ENST00000617859.4:12636|1660
ECCKFNSYNYC
>FUSION-ENST00000594469.5:33802-ENST00000617859.4:12636|1002
SIWPNSDE
>ENST00000278379.9|SNV-102595-A-T|1
MHDSLLGSEEPKHRHLGLR
>FUSION-ENST00000532346.1:23009-ENST00000671441.1:591533|624
LGRAMLVGPGAQISHRWGHG
>ENST00000509169.5|SNV-125343-T-A|2
ECLQMSYQAGIKTSDR
>FUSION-ENST00000481964.5:22101-ENST00000266037.10:389521|831
HFGRPRQAAGRWR
>FUSION-ENST00000532346.1:23009-ENST00000671441.1:591533|771
DRWTWSWLDPCK
>ENST00000628904.2|SNV-167928-A-G|3
AEGQTLVQPSVASR
>ENST00000367643.7|MNV-8139-AG-A|10
TTTIGRSCR
>ENST00000302103.6|SNV-187250-T-A|3
MTSTSKGILRPFLIVCIILGCFK
>FUSION-ENST00000594469.5:33802-ENST00000617859.4:12636|1847
QSISLKVFSYFLYK
>FUSION-ENST00000594469.5:33802-ENST00000617859.4:12636|1277
MPSMNQKAGLHQTLNLP
>FUSION-ENST00000594469.5:33802-ENST00000617859.4:12636|1468
SQSLHRTR
>FUSION-ENST00000532346.1:23009-ENST00000671441.1:591533|115
PVILALWEPK
>ENST00000614960.4|SNV-18841-G-A|1
VNEDMNTKLIRELK
>FUSION-ENST00000532346.1:23009-ENST00000671441.1:591533|380
SRGQEYETSLTNMVK
>FUSION-ENST00000481964.5:22101-ENST00000266037.10:389521|1029
MRSGVQDQSGQHSETPSLLKIQK
>FUSION-ENST00000594469.5:33802-ENST00000617859.4:12636|1008
IFLILTDLPHSFLEK
>FUSION-ENST00000594469.5:33802-ENST00000617859.4:12636|772
IQFIFLK
>FUSION-ENST00000625598.1:410-ENST00000187830.2:18645|5
GFPVLPRLVLNSWLQVILLPWPPK
>FUSION-ENST00000594469.5:33802-ENST00000617859.4:12636|918
LMGTYFPK
>FUSION-ENST00000532346.1:34343-ENST00000670943.1:472371|50
GRFFGSGPR
>FUSION-ENST00000481964.5:22101-ENST00000266037.10:389521|451
TVLDWDSDQGKK
>FUSION-ENST00000482967.5:22101-ENST00000266037.10:389521|1414
WQVISLER
>FUSION-ENST00000594469.5:33802-ENST00000617859.4:12636|1260
CNDIIACIFLYRLEL
>FUSION-ENST00000532346.1:34343-ENST00000670943.1:472371|339
GFDLHFTGQQAPGWRGMERGGR
>FUSION-ENST00000594469.5:33802-ENST00000617859.4:12636|119
MFVFWCLAYFT
>FUSION-ENST00000594469.5:33802-ENST00000617859.4:12636|1877
QLYWTGR
>FUSION-ENST00000594469.5:33802-ENST00000617859.4:12636|1565
MSSPSLEVIKK
>FUSION-ENST00000532346.1:23009-ENST00000671441.1:591533|299
MISAQCNLHFSCLSLLSSWDYR
>ENST00000582328.5|SNV-30624-A-G|2
TITGDCSNRR
>FUSION-ENST00000481964.5:22101-ENST00000266037.10:389521|579
MSVYSFKQWLSIGSLLNK
>FUSION-ENST00000594469.5:33802-ENST00000617859.4:12636|299
LISSCFGCVVFWL
>ENST00000472194.6|SNV-23775-T-G|6
MDAGVQDAVQQYRQK
>ENST00000556275.5|SNV-77398-T-A|1
CGYRLERR
>ENST00000360752.4|SNV-1354-C-A|4
METMGSYPIRPFYVQKVMDQECWYR
>ENST00000375400.7|SNV-255366-C-A|2
NPGELDQHKEDPR
>FUSION-ENST00000532346.1:23009-ENST00000671441.1:591533|290
SWRWTESCACTVR
>FUSION-ENST00000594469.5:33802-ENST00000617859.4:12636|1315
MNPGGGGCSEPRLHHCTPAR
>FUSION-ENST00000594469.5:33802-ENST00000617859.4:12636|691
HVVQAGLELLASSDLPSQMLGLQA
>ENST00000523329.1|SNV-5282-A-G|4
TWGRLTGPPIEAVGRLTPAR
>FUSION-ENST00000594469.5:33802-ENST00000617859.4:12636|589
GNTDQNWNNWK
>FUSION-ENST00000594469.5:33802-ENST00000617859.4:12636|1678
GENFRYLLI
>ENST00000359276.9|SNV-21338-C-T|5
ALRGLGLSPDLIVCRSSTSIEMAVK
>FUSION-ENST00000594469.5:33802-ENST00000617859.4:12636|1080
YHFRPRMMLGWLLSK
>FUSION-ENST00000532346.1:23009-ENST00000671441.1:591533|649
LLLTTEGPGDFPR
>FUSION-ENST00000481964.5:22101-ENST00000266037.10:389521|1001
QFLYLLPEVTGLNEIK
>FUSION-ENST00000481964.5:22101-ENST00000266037.10:389521|593
MVIYWKSSK
>FUSION-ENST00000482967.5:22101-ENST00000266037.10:389521|1321
PQSPGYLRIQVCATTSS
>FUSION-ENST00000594469.5:33802-ENST00000617859.4:12636|1736
EQNKALR
>FUSION-ENST00000594469.5:33802-ENST00000617859.4:12636|335
CLLWCFAHF
>ENST00000274695.8|SNV-246794-T-C|4
KNPLIEITSINTGCLNACTYCK
>FUSION-ENST00000594469.5:33802-ENST00000617859.4:12636|1051
YLLSYVHAALFTTAK
>FUSION-ENST00000481964.5:15912-ENST00000266037.10:389521|356
LSEQKHKVDLFYK
>FUSION-ENST00000532346.1:34343-ENST00000670943.1:472371|338
MTSPLHGGHACALTSPLDPLWPCVK
>FUSION-ENST00000482967.5:22101-ENST00000266037.10:389521|1349
WGPVKIYGDPR
>FUSION-ENST00000594469.5:33802-ENST00000617859.4:12636|860
KNGLIYNLSGGLLHISFRYQK
>ENST00000533755.5|SNV-6614-C-T|1
QSPLRTWTSCSAKSSEEPK
>FUSION-ENST00000594469.5:33802-ENST00000617859.4:12636|492
LFSSFLTFHSHYVTLVTKHNR
>FUSION-ENST00000532346.1:23009-ENST00000671441.1:591533|367
GWAHTCRSAWPDVGHGPRAER
>FUSION-ENST00000532346.1:23009-ENST00000671441.1:591533|984
VGGVGRGRVGALR
>ENST00000545227.6|SNV-45884-G-C|4
HRRGLPR
>FUSION-ENST00000482967.5:22101-ENST00000266037.10:389521|1277
MSFGIGTIIVSAS
>FUSION-ENST00000481964.5:22101-ENST00000266037.10:389521|470
SSIGILIR
>FUSION-ENST00000594469.5:33802-ENST00000617859.4:12636|1247
MGENIYKNYSSNMGLISRIYK
>FUSION-ENST00000482967.5:22101-ENST00000266037.10:389521|1426
LRDRNLSCQR
>ENST00000555290.5|SNV-35889-G-T|2
MPTLFLQRTTILD
>FUSION-ENST00000481964.5:22101-ENST00000266037.10:389521|754
AAAQSSFGWASEGDRGK
>FUSION-ENST00000594469.5:33802-ENST00000617859.4:12636|1869
EIRKRPWK
>FUSION-ENST00000532346.1:23009-ENST00000671441.1:591533|357
MARRGSR
>FUSION-ENST00000594469.5:33802-ENST00000617859.4:12636|372
MYLLILSC
>ENST00000484006.1|SNV-21324-C-T|2
SRVCTPTTG
>ENST00000508244.5|SNV-124184-C-T|6
RGQEHDPFCPRSNLLYMTSR
>FUSION-ENST00000594469.5:33802-ENST00000617859.4:12636|694
FYLFWLTISMKL
>FUSION-ENST00000532346.1:23009-ENST00000671441.1:591533|859
VAGTTGVCHHTWLIFVFLVEMGLR
>FUSION-ENST00000482967.5:22101-ENST00000266037.10:389521|1339
DIVCTCK
>FUSION-ENST00000532346.1:34343-ENST00000670943.1:472371|429
WSPCPRGLQICGVNWVRR
>FUSION-ENST00000532346.1:23009-ENST00000671441.1:591533|82
TVGLFTGGEGLAGEGR
>FUSION-ENST00000594469.5:33802-ENST00000617859.4:12636|241
LGRLLEPRSSRPAWATW
>FUSION-ENST00000532346.1:23009-ENST00000671441.1:591533|41
TCHLWSQCTRCLTQGCAEAR
>FUSION-ENST00000371380.7:1441-ENST00000605679.5:60036|2
IASGRSFRR
>FUSION-ENST00000594469.5:33802-ENST00000617859.4:12636|1231
MNRHFSK
>FUSION-ENST00000532346.1:34343-ENST00000670943.1:472371|421
MWGELGEESVMGR
>FUSION-ENST00000532346.1:34343-ENST00000670943.1:472371|470
QSGGHPSPMEVTQSPQSHSRQQQLR
>FUSION-ENST00000532346.1:23009-ENST00000671441.1:591533|351
SPCRAGGLQLWGGWESRGR
>FUSION-ENST00000532346.1:23009-ENST00000671441.1:591533|48
SQEDLWGCLWGILRLGGR
>FUSION-ENST00000594469.5:33802-ENST00000617859.4:12636|939
HVLSYRISLKIYHVIDHK
>FUSION-ENST00000532346.1:23009-ENST00000671441.1:591533|653
MVTGGMGITWPR
>FUSION-ENST00000482967.5:22101-ENST00000266037.10:389521|1393
CWDYRCQPPHWLK
>FUSION-ENST00000532346.1:3332-ENST00000671441.1:591533|72
DPGENGKGRACGTR
>FUSION-ENST00000481964.5:22101-ENST00000266037.10:389521|817
MNMGIQTRIAVKCFQR
>FUSION-ENST00000532346.1:3332-ENST00000671441.1:591533|118
KQGGGRAGER
>FUSION-ENST00000482967.5:22101-ENST00000266037.10:389521|1104
MRSYEIADVLNATGLYP
>FUSION-ENST00000482967.5:22101-ENST00000266037.10:389521|1160
PQIFLEHLGRRPFETR
>ENST00000674315.1|SNV-137831-G-T|2
VTDGEWHHLLIELKNVKEYSE
>FUSION-ENST00000532346.1:23009-ENST00000671441.1:591533|715
CWAEVGRPGWEAITRAGLGPEL
>ENST00000445873.5|SNV-40690-C-T|4
MRQEQRGAMIR
>ENST00000294168.8|SNV-15912-C-G|1
WALWDYSLYLPL
>FUSION-ENST00000594469.5:33802-ENST00000617859.4:12636|976
MIFLRHIYR
>FUSION-ENST00000594469.5:33802-ENST00000617859.4:12636|726
VFFFVFTSQINYNVAVLACISK
>ENST00000251343.9|SNV-7814-G-T|5
AQHPSRGFAEHGKQHQGR
>ENST00000636615.1|SNV-9917-G-A|3
EGCEAIVDTGTSLMVGPVDEVRK
>FUSION-ENST00000532346.1:34343-ENST00000670943.1:472371|577
ASLRARGLVR
>FUSION-ENST00000594469.5:33802-ENST00000617859.4:12636|679
LRINHLFSATLK
>ENST00000545227.6|SNV-45884-G-C|3
RGLPRLSGQASR
>FUSION-ENST00000594469.5:33802-ENST00000617859.4:12636|1499
SRNECKNWL
>FUSION-ENST00000532346.1:34343-ENST00000670943.1:472371|289
AGLVGPAAGRGGYR
>FUSION-ENST00000594469.5:33802-ENST00000617859.4:12636|250
PKIPALWEAMLGR
>ENST00000455756.6|SNV-412667-C-T|1
SETNHRNPWFQEFWQHRFQCR
>FUSION-ENST00000594469.5:33802-ENST00000617859.4:12636|300
MLISSCFGCVVFWL
>FUSION-ENST00000594469.5:33802-ENST00000617859.4:12636|341
MCMPPFEK
>FUSION-ENST00000594469.5:33802-ENST00000617859.4:12636|528
LFMSFYFYFLMEKIIQLHK
>ENST00000360001.11|SNV-8101-G-A|1
MDVNTDRKISAK
>FUSION-ENST00000481964.5:22101-ENST00000266037.10:389521|498
LLLTLFRLYLDFASFSTNVLLR
>FUSION-ENST00000482967.5:22101-ENST00000266037.10:389521|1283
SGCIQPRLLKGR
>FUSION-ENST00000594469.5:33802-ENST00000617859.4:12636|288
MHNNHIMVNGVSITSRIYPLCYK
>FUSION-ENST00000532346.1:34343-ENST00000670943.1:472371|372
CPCTSNGQGPGSR
>FUSION-ENST00000481964.5:22101-ENST00000266037.10:389521|548
LGWSQTPDLK
>FUSION-ENST00000481964.5:22101-ENST00000266037.10:389521|529
ILAHCNLCPRDSSDPPASAS
>FUSION-ENST00000594469.5:33802-ENST00000617859.4:12636|1730
CLYSSMIYSPLGIYPVMGWRVK
>FUSION-ENST00000532346.1:23009-ENST00000671441.1:591533|134
AESVHEK
>FUSION-ENST00000532346.1:23009-ENST00000671441.1:591533|974
MEQGQLR
>FUSION-ENST00000481964.5:22101-ENST00000266037.10:389521|516
MSYFVSRIQSRIHIAFSISCFLD
>FUSION-ENST00000594469.5:33802-ENST00000617859.4:12636|688
MNKMQKLVCAVLK
>FUSION-ENST00000594469.5:33802-ENST00000617859.4:12636|518
MEKIIQLHKHS
>FUSION-ENST00000532346.1:34343-ENST00000670943.1:472371|521
AWPPPLPRGLMGEAWCR
>FUSION-ENST00000594469.5:33802-ENST00000617859.4:12636|1060
MIQSSPTAYISKRIESR
>FUSION-ENST00000594469.5:33802-ENST00000617859.4:12636|404
MGYLSIYLCSVQLLLLMFYSFRCR
>FUSION-ENST00000409642.8:92847-ENST00000435030.6:46910|2
MGRLHQEKPTPWR
>FUSION-ENST00000375735.7:248950-ENST00000525200.5:20460|7
HGPGWRGDHHQR
>ENST00000383657.10|MNV-2828-GG-G|3
GSYHSLYYSIEKPLKFFQTEPYWR
>FUSION-ENST00000482967.5:22101-ENST00000266037.10:389521|1273
MGSGTGFASIQIFI
>ENST00000380219.1|SNV-911-T-C|4
QIQSGILRSFSLPHSR
>FUSION-ENST00000532346.1:23009-ENST00000671441.1:591533|604
SDGGRRVPAGK
>ENST00000368764.4|SNV-2444-C-A|2
HLVKQEGQLKHLVQQEGQLEQQER
>FUSION-ENST00000532346.1:23009-ENST00000671441.1:591533|221
EPQQGRLPGG
>FUSION-ENST00000532346.1:23009-ENST00000671441.1:591533|760
MLKMAFF
>ENST00000033079.7|SNV-97765-G-A|2
LNSSSKALSFTR
>FUSION-ENST00000594469.5:33802-ENST00000617859.4:12636|1148
MLNITNHQGKCKSKPQ
>FUSION-ENST00000594469.5:33802-ENST00000617859.4:12636|64
VALFLVF
>FUSION-ENST00000594469.5:33802-ENST00000617859.4:12636|1142
MLFNGYRVSVMR
>FUSION-ENST00000532346.1:34343-ENST00000670943.1:472371|6
GLRAGPQGLPLPAAVLR
>FUSION-ENST00000594469.5:33802-ENST00000617859.4:12636|130
MGYMSYFGTGMQCIIITSW
>FUSION-ENST00000594469.5:33802-ENST00000617859.4:12636|984
MYFLTSPRMNTQEIHR
>FUSION-ENST00000594469.5:33802-ENST00000617859.4:12636|1493
LVLIIKSLHLLLVTITMSGTT
>FUSION-ENST00000594469.5:33802-ENST00000617859.4:12636|963
MFASLMR
>FUSION-ENST00000532346.1:3332-ENST00000671441.1:591533|28
HGRPAARR
>FUSION-ENST00000532346.1:23009-ENST00000671441.1:591533|880
MRLSVDG
>FUSION-ENST00000481964.5:22101-ENST00000266037.10:389521|1008
NLCWAAFK
>FUSION-ENST00000594469.5:33802-ENST00000617859.4:12636|1092
ATTHVKR
>FUSION-ENST00000594469.5:33802-ENST00000617859.4:12636|1196
ENSMEVPK
>FUSION-ENST00000594469.5:33802-ENST00000617859.4:12636|301
NLVYFVVLYTL
>FUSION-ENST00000532346.1:34343-ENST00000670943.1:472371|63
GSAPRFCLQR
>FUSION-ENST00000594469.5:33802-ENST00000617859.4:12636|408
NMGYLSIYLCSVQLLLLMFYSFR
>FUSION-ENST00000594469.5:33802-ENST00000617859.4:12636|1483
TLPKNIGLVYYGGVNSK
>FUSION-ENST00000594469.5:33802-ENST00000617859.4:12636|58
NSYSSLLPIFKSHY
>FUSION-ENST00000481964.5:22101-ENST00000266037.10:389521|426
MGILLILQFVCKLCQSYK
>ENST00000380219.1|SNV-911-T-C|1
SFSLPHSRA
>FUSION-ENST00000594469.5:33802-ENST00000617859.4:12636|1079
YHFRPRMMLGWLLSKK
>FUSION-ENST00000482967.5:22101-ENST00000266037.10:389521|1136
LRIGCGEGSWR
>FUSION-ENST00000532346.1:34343-ENST00000670943.1:472371|39
QPRSVGWKQR
>FUSION-ENST00000594469.5:33802-ENST00000617859.4:12636|5
VSFCHPDCSAVV
>FUSION-ENST00000594469.5:33802-ENST00000617859.4:12636|977
NTQEIHRNKPDH
>FUSION-ENST00000594469.5:33802-ENST00000617859.4:12636|1783
ISNFIHVPTK
>FUSION-ENST00000481964.5:22101-ENST00000266037.10:389521|550
ATVPGLIFVFLIETGFHHVRLVSNS
>FUSION-ENST00000481964.5:22101-ENST00000266037.10:389521|936
MAHCSLNLPGSSNPPASAS
>ENST00000313342.8|SNV-95-G-A|2
AHYTPYQSGDATRTPQSPR
>FUSION-ENST00000481964.5:22101-ENST00000266037.10:389521|717
LMSCQSRQAPVPRLPLCESLPK
>ENST00000621946.4|SNV-9228-A-G|1
AIAGKPGEGGDSHTGEPR
>FUSION-ENST00000481964.5:22101-ENST00000266037.10:389521|1067
MCRATQLFLSFVL
>FUSION-ENST00000532346.1:34343-ENST00000670943.1:472371|200
GGLFSWPLWPFQEHPLAWQGR
>FUSION-ENST00000594469.5:33802-ENST00000617859.4:12636|1015
VFCALFCFCLSQPTILPGNIFNK
>FUSION-ENST00000532346.1:23009-ENST00000671441.1:591533|153
MAPQLGMGAMLGSTSK
>FUSION-ENST00000532346.1:34343-ENST00000670943.1:472371|517
GLMGEAWCRTECPV
>FUSION-ENST00000594469.5:33802-ENST00000617859.4:12636|946
CLSSNSLIFFPHELHLFFSVL
>FUSION-ENST00000482967.5:22101-ENST00000266037.10:389521|1210
IVCTCSPSYSGG
>FUSION-ENST00000464518.1:100896-ENST00000280571.9:20796|2
VLFSIGETDLDPRPQVR
>FUSION-ENST00000532346.1:34343-ENST00000670943.1:472371|388
ALGLWQSFSCLVWWEAVGMCFYM
>FUSION-ENST00000532346.1:34343-ENST00000670943.1:472371|643
MLLSQRGPARRPGGR
>FUSION-ENST00000594469.5:33802-ENST00000617859.4:12636|1539
MTFANLK
>FUSION-ENST00000532346.1:34343-ENST00000670943.1:472371|742
GVCASGGVCAAGGVCCEAGGGGACR
>FUSION-ENST00000532346.1:34343-ENST00000670943.1:472371|44
SRSGRIVGGR
>ENST00000509169.5|SNV-125343-T-A|6
TNILLKRECLQMSYQAGIK
>FUSION-ENST00000594469.5:33802-ENST00000617859.4:12636|672
MSFLICVLFHTQLNTSSVMSPK
>ENST00000404816.7|SNV-240002-G-A|4
DKCQCPPNFTGKLCQIPIHGASVPK
>FUSION-ENST00000532346.1:34343-ENST00000670943.1:472371|393
DRGRPEGQR
>ENST00000636615.1|SNV-9917-G-A|1
LQKAIGAVPLIQGEYMIPCEK
>FUSION-ENST00000532346.1:34343-ENST00000670943.1:472371|126
RSPSLALHAGR
>FUSION-ENST00000532346.1:34343-ENST00000670943.1:472371|138
MPASCPQRAALEAEWAAR
>FUSION-ENST00000288398.10:19646-ENST00000636159.1:415074|87
EVFQSKDVPEKTSSPEESIR
>FUSION-ENST00000532346.1:23009-ENST00000671441.1:591533|779
CGLKQALGGR
>FUSION-ENST00000481964.5:22101-ENST00000266037.10:389521|796
GGQAEMLLTSQTGWRPGR
>FUSION-ENST00000482967.5:22101-ENST00000266037.10:389521|1303
MLCQMVCTLVILMESGKLFSIK
>FUSION-ENST00000594469.5:33802-ENST00000617859.4:12636|1372
KYVYFIVTKNDLSK
>FUSION-ENST00000532346.1:3332-ENST00000671441.1:591533|111
SPARRGTDR
>FUSION-ENST00000594469.5:33802-ENST00000617859.4:12636|1073
MLGWLLSKKQK
>FUSION-ENST00000594469.5:33802-ENST00000617859.4:12636|765
MNKIKQK
>FUSION-ENST00000354958.6:34343-ENST00000670943.1:472371|2
GAVLGPGPSRGAR
>FUSION-ENST00000594469.5:33802-ENST00000617859.4:12636|1638
MLSERIPFFCGTPSLIMFSR
>FUSION-ENST00000594469.5:33802-ENST00000617859.4:12636|1671
PDPHRILLICLILIK
>ENST00000324439.9|SNV-506-G-T|3
EDGSSGQER
>FUSION-ENST00000594469.5:33802-ENST00000617859.4:12636|431
EQDREPRIK
>FUSION-ENST00000482967.5:22101-ENST00000266037.10:389521|1138
CAFRQGAKLR
>FUSION-ENST00000532346.1:23009-ENST00000671441.1:591533|430
MAFSAEHTFLTVNLPT
>ENST00000402685.7|SNV-150-T-C|3
MGFAPER
>FUSION-ENST00000532346.1:23009-ENST00000671441.1:591533|753
EARCHAWCHAHR
>FUSION-ENST00000532346.1:23009-ENST00000671441.1:591533|572
GWGSLCVPVWLQE
>ENST00000582328.5|SNV-30624-A-G|3
TITGDCSNR
>FUSION-ENST00000594469.5:33802-ENST00000617859.4:12636|642
YSFHFLFPLKYIK
>ENST00000642448.1|SNV-102595-A-T|2
HDSLLGSEEPKHR
>FUSION-ENST00000594469.5:33802-ENST00000617859.4:12636|1076
MMLGWLLSKKQK
>FUSION-ENST00000481964.5:22101-ENST00000266037.10:389521|706
AHCSLDLLGSCFSPLSSWDYR
>FUSION-ENST00000532346.1:34343-ENST00000670943.1:472371|100
AVLPLHPTLQCRP
>FUSION-ENST00000532346.1:34343-ENST00000670943.1:472371|738
GACAELAGWARNILLR
>FUSION-ENST00000594469.5:33802-ENST00000617859.4:12636|1214
MTSLHVSSSIDLNCR
>ENST00000511617.5|SNV-1028-C-T|1
SNFPYLPQD
>FUSION-ENST00000636857.1:5824-ENST00000593065.5:68497|24
MMYALIKLIHIFFKEVSGQR
>FUSION-ENST00000532346.1:23009-ENST00000671441.1:591533|265
MGPLMDGHVGGTQDLPR
>FUSION-ENST00000594469.5:33802-ENST00000617859.4:12636|1735
MEQNKALRNNAAYLQLSDL
>ENST00000479534.5|SNV-44551-C-T|2
MASTSACYKLF
>ENST00000381655.7|SNV-209964-A-G|5
IWVLTGDKRETAINIGYSCR
>ENST00000543106.6|SNV-312983-C-T|3
NPIWNETLVYYGITDEDMQR
>FUSION-ENST00000532346.1:3332-ENST00000671441.1:591533|57
RARPRGQSGR
>FUSION-ENST00000532346.1:23009-ENST00000671441.1:591533|177
SCRLAGPTELALSPTLRR
>FUSION-ENST00000594469.5:33802-ENST00000617859.4:12636|1859
MNCLNYLDDSDK
>FUSION-ENST00000594469.5:33802-ENST00000617859.4:12636|763
QKCQTVK
>FUSION-ENST00000532346.1:23009-ENST00000671441.1:591533|239
ELRLHRPHSPSHALPSAASPHTGR
>FUSION-ENST00000594469.5:33802-ENST00000617859.4:12636|689
GLSACSCLHFLFVH
>FUSION-ENST00000482967.5:22101-ENST00000266037.10:389521|1365
KPIPSTK
>ENST00000504889.5|SNV-70798-G-T|4
AKRIDLK
>FUSION-ENST00000532346.1:34343-ENST00000670943.1:472371|661
MEHSVGQWECWVR
>FUSION-ENST00000594469.5:33802-ENST00000617859.4:12636|226
DHPDQHGEMPSLLKVQK
>FUSION-ENST00000594469.5:33802-ENST00000617859.4:12636|211
LSSSWVFL
>FUSION-ENST00000532346.1:23009-ENST00000671441.1:591533|570
WAGAKWDGEGGEGHPQGHTR
>FUSION-ENST00000594469.5:33802-ENST00000617859.4:12636|187
VSVAVLKYFLT
>FUSION-ENST00000594469.5:33802-ENST00000617859.4:12636|392
MNGIVFLISL
>FUSION-ENST00000481964.5:22101-ENST00000266037.10:389521|877
GSCRAEGLLTSQTGR
>FUSION-ENST00000594469.5:33802-ENST00000617859.4:12636|833
EAGEINNIINPNK
>FUSION-ENST00000594469.5:33802-ENST00000617859.4:12636|790
CWRDVGK
>FUSION-ENST00000482967.5:22101-ENST00000266037.10:389521|1113
PVIPGLWEAKAGGLLEDRSLR
>ENST00000419746.5|SNV-18332-G-A|5
LWNQWYTRR
>FUSION-ENST00000594469.5:33802-ENST00000617859.4:12636|1126
GPGTVAHPCNPALWGAK
>FUSION-ENST00000594469.5:33802-ENST00000617859.4:12636|195
LVLNSWPRAILSFRLLK
>FUSION-ENST00000532346.1:34343-ENST00000670943.1:472371|58
FSPRAASQPGPWVGAR
>FUSION-ENST00000594469.5:33802-ENST00000617859.4:12636|1243
NYSSNMGLISRIYKELK
>ENST00000358825.9|SNV-57980-G-A|2
FLGGVFSKRHIPK
>ENST00000351008.4|SNV-216936-G-A|1
TPFSLTREDTVRQMETMGK
>FUSION-ENST00000481964.5:22101-ENST00000266037.10:389521|1085
MPELTVPGLAVYGDEPVAPWQ
>FUSION-ENST00000532346.1:34343-ENST00000670943.1:472371|610
PRDQLRAIYEVLFR
>ENST00000262738.8|SNV-137831-G-T|3
NVKEYSEMK
>ENST00000490848.5|SNV-17170-C-G|1
IYCALNTK
>FUSION-ENST00000526416.5:34343-ENST00000670943.1:472371|15
YSMEELIQLGQGRAGR
>FUSION-ENST00000481964.5:22101-ENST00000266037.10:389521|977
MVTTSHMWLFKFTYN
>FUSION-ENST00000532346.1:23009-ENST00000671441.1:591533|894
ENGGAEGLR
>ENST00000552790.5|SNV-93544-A-G|2
NANSLLASPTGLSPCLR
>FUSION-ENST00000532346.1:23009-ENST00000671441.1:591533|741
GSREAEQWAAVQPWGPVGSAKEEGA
>FUSION-ENST00000526416.5:34343-ENST00000670943.1:472371|12
AGRAGGCGRQR
>FUSION-ENST00000594469.5:33802-ENST00000617859.4:12636|1550
PIYIYVYVCISLYICK
>FUSION-ENST00000532346.1:23009-ENST00000671441.1:591533|589
MGITLCPCVAPGVAADPGPVLQERK
>FUSION-ENST00000594469.5:33802-ENST00000617859.4:12636|557
ESFMSSINIDMIFSLIKTTGTDLKK
>FUSION-ENST00000481964.5:22101-ENST00000266037.10:389521|781
LGGGGCSERR
>FUSION-ENST00000481964.5:22101-ENST00000266037.10:389521|1066
CRATQLFLSFVL
>ENST00000669432.1|SNV-51663-C-T|3
TRQPSSAAVRAPGPRPR
>FUSION-ENST00000594469.5:33802-ENST00000617859.4:12636|865
SDRNMRK
>ENST00000377722.2|SNV-618-A-T|3
RRSTEAEVQACSHVDHEYSAR
>FUSION-ENST00000594469.5:33802-ENST00000617859.4:12636|1175
CRGDSNVHQ
>FUSION-ENST00000594469.5:33802-ENST00000617859.4:12636|1450
ANFCNLGLFFHKGHFMTGSQASPRK
>FUSION-ENST00000594469.5:33802-ENST00000617859.4:12636|317
DLVSIFCVWISNFPSTAY
>ENST00000489671.5|MNV-175439-AA-A|6
KKSSGLACLPILLR
>FUSION-ENST00000594469.5:33802-ENST00000617859.4:12636|82
MSMPLHSR
>FUSION-ENST00000594469.5:33802-ENST00000617859.4:12636|556
MSSINIDMIFSLIK
>FUSION-ENST00000532346.1:23009-ENST00000671441.1:591533|469
LARCGGTWL
>FUSION-ENST00000532346.1:34343-ENST00000670943.1:472371|712
RGWLGGGPAGVSPGTPAGLCR
>FUSION-ENST00000594469.5:33802-ENST00000617859.4:12636|65
MVALFLVF
>ENST00000533256.5|SNV-27138-A-G|4
IEKETQILSCALDDIEWFVAR
>ENST00000275820.4|SNV-16563-G-A|3
LRLKDQQER
>ENST00000627716.2|SNV-3137-T-C|3
DKVAFITGGGSGTGFRIAEIFMR
>ENST00000473813.1|SNV-111509-G-A|4
DFGTVRETLDAGNYDSPLEFCKNIR
>FUSION-ENST00000526416.5:34343-ENST00000670943.1:472371|2
DRHSPLSELPQGCV
>FUSION-ENST00000481964.5:22101-ENST00000266037.10:389521|842
WNHTILSFL
>FUSION-ENST00000532346.1:34343-ENST00000670943.1:472371|350
ARPAFHRDHWLGRVTR
>ENST00000319416.7|MNV-8139-AG-A|2
TTTIGGTFLQRPQAFTKVER
>FUSION-ENST00000532346.1:23009-ENST00000671441.1:591533|781
MGSPEPISR
>FUSION-ENST00000532346.1:23009-ENST00000671441.1:591533|798
LARLVLNS
>FUSION-ENST00000532346.1:23009-ENST00000671441.1:591533|449
HRLDITIPKGR
>FUSION-ENST00000594469.5:33802-ENST00000617859.4:12636|929
LIRFSLYPWSSGISR
>FUSION-ENST00000532346.1:23009-ENST00000671441.1:591533|70
IHLQAKFR
>ENST00000451188.7|SNV-5639-C-G|2
GAAGVAPYRR
>FUSION-ENST00000594469.5:33802-ENST00000617859.4:12636|1485
INQLLTKHSKGSHQLCDK
>FUSION-ENST00000532346.1:23009-ENST00000671441.1:591533|321
MASLSDGNLCKESPGR
>ENST00000445873.5|SNV-40690-C-T|10
NKKAPWNGMR
>FUSION-ENST00000594469.5:33802-ENST00000617859.4:12636|1407
MKHIYKSATCK
>ENST00000489097.5|SNV-51750-C-T|2
MAELVPWAPESPRVPSPPPSPRLR
>FUSION-ENST00000482967.5:22101-ENST00000266037.10:389521|1216
MILLLQNWLGR
>FUSION-ENST00000532346.1:3332-ENST00000671441.1:591533|162
MGSIQRDAWGR
>FUSION-ENST00000532346.1:3332-ENST00000671441.1:591533|116
QGGGRAGERLGGR
>FUSION-ENST00000532346.1:34343-ENST00000670943.1:472371|398
MGRPWACGRVSVAWCGGKL
>FUSION-ENST00000594469.5:33802-ENST00000617859.4:12636|868
MMVGTCNPSYLEG
>ENST00000475234.1|SNV-19422-G-A|2
EHNLKVASEKK
>FUSION-ENST00000481964.5:22101-ENST00000266037.10:389521|491
AGGCLERRSSRPAWATLGAAVSITK
>ENST00000545647.5|SNV-125343-T-A|1
GPIDHSYYDKYPPEK
>FUSION-ENST00000594469.5:33802-ENST00000617859.4:12636|1789
CLVFWSCDSLLR
>ENST00000302787.3|SNV-14748-G-A|5
HYYHGFRLLWIDTKITAR
>ENST00000555000.5|SNV-53751-T-C|4
KWYTLTSTIKVAGR
>FUSION-ENST00000594469.5:33802-ENST00000617859.4:12636|1321
QLVEWEKIFTK
>FUSION-ENST00000481964.5:22101-ENST00000266037.10:389521|952
SSGFMRLPVVACVR
>ENST00000318906.6|SNV-2135-A-G|3
GQRRSASSFFK
>FUSION-ENST00000532346.1:23009-ENST00000671441.1:591533|435
MSEWTHESHTSSLQR
>FUSION-ENST00000532346.1:23009-ENST00000671441.1:591533|6
SAPSKGYK
>ENST00000327283.7|SNV-127613-G-A|4
YNGNRIGLEEEKLTSDR
>ENST00000361483.4|SNV-6343-G-A|1
ASAPHRPLDMAPFARLHECYGQEIR
>FUSION-ENST00000594469.5:33802-ENST00000617859.4:12636|1067
QKISVGKETPAHC
>FUSION-ENST00000594469.5:33802-ENST00000617859.4:12636|934
IYHVIDHKGSCSQILENKYIR
>FUSION-ENST00000532346.1:23009-ENST00000671441.1:591533|675
SSLGLGLRDLHGHRGHGHHLAQGEY
>FUSION-ENST00000532346.1:3332-ENST00000671441.1:591533|130
GKFSAARR
>FUSION-ENST00000482967.5:22101-ENST00000266037.10:389521|1276
SFGIGTIIVSAS
>ENST00000405369.3|SNV-170-G-A|2
MEGRESSPHSKVQEK
>FUSION-ENST00000594469.5:33802-ENST00000617859.4:12636|273
SSANEDSLNSYFPIWIPFICFS
>FUSION-ENST00000594469.5:33802-ENST00000617859.4:12636|987
YMYFLTSPRMNTQEIHRNKPDH
>ENST00000539281.5|MNV-31953-CCA-C|2
LWMAAMKEDPSLSPAY
>ENST00000489097.5|SNV-51750-C-T|4
MAELVPWAPESPRVPSPPPSPR
>ENST00000265348.9|SNV-9101-C-T|1
QEQNFADCFLPDDEAAQALGK
>FUSION-ENST00000481964.5:22101-ENST00000266037.10:389521|922
NYFSIQHTLSSFFFFFFFLK
>FUSION-ENST00000532346.1:34343-ENST00000670943.1:472371|663
MCCGSCPQPLPSDFLPQDPSFFPRP
>FUSION-ENST00000481964.5:22101-ENST00000266037.10:389521|1077
AVGLAVFPQWR
>FUSION-ENST00000594469.5:33802-ENST00000617859.4:12636|1086
GNANQNHNSTMR
>FUSION-ENST00000526416.5:34343-ENST00000670943.1:472371|6
GPGPPLADLSLPVVHRSVPSDLGCR
>FUSION-ENST00000594469.5:33802-ENST00000617859.4:12636|1306
ILKSVLYLQPLHCELHEQLR
>FUSION-ENST00000481964.5:22101-ENST00000266037.10:389521|799
WTLRYYNFNNIIFLRIWK
>FUSION-ENST00000594469.5:33802-ENST00000617859.4:12636|1281
CSSCDSVTVQSPCFQFSFL
>FUSION-ENST00000532346.1:34343-ENST00000670943.1:472371|700
PQRAGPARGLWEPWLCLR
>FUSION-ENST00000594469.5:33802-ENST00000617859.4:12636|1369
YVYFIVTKNDLSKAAR
>ENST00000367607.8|SNV-59673-G-T|1
LQETYSKFLLEK
>ENST00000534876.1|SNV-6879-A-T|3
VLLPGSVMLGFARD
>FUSION-ENST00000594469.5:33802-ENST00000617859.4:12636|1331
DYIKQKK
>FUSION-ENST00000532346.1:34343-ENST00000670943.1:472371|670
VRVRVCAR
>FUSION-ENST00000482967.5:22101-ENST00000266037.10:389521|1291
VVLFAKPSVR
>FUSION-ENST00000594469.5:33802-ENST00000617859.4:12636|1752
SSFEKCLFMSFAHFLMGLFVFFL
>FUSION-ENST00000532346.1:34343-ENST00000670943.1:472371|21
TVRGPNQGSGRGR
>ENST00000261304.7|SNV-53751-T-C|1
WYTLTSTIKGHFTSGMLNDK
>FUSION-ENST00000532346.1:23009-ENST00000671441.1:591533|109
TGGSPEVRSSR
>FUSION-ENST00000481964.5:22101-ENST00000266037.10:389521|932
MYLTLWK
>FUSION-ENST00000594469.5:33802-ENST00000617859.4:12636|1664
DVAGFQCNFIYR
>ENST00000338086.9|SNV-96126-A-G|1
DQNGSHVVQK
>FUSION-ENST00000481964.5:22101-ENST00000266037.10:389521|268
MLIVFGTIRR
>FUSION-ENST00000594469.5:33802-ENST00000617859.4:12636|274
MSSANEDSLNSYFPIWIPFICFS
>FUSION-ENST00000481964.5:22101-ENST00000266037.10:389521|953
MSSGFMRLPVVACVR
>FUSION-ENST00000594469.5:33802-ENST00000617859.4:12636|1238
IYKELKLFNK
>FUSION-ENST00000594469.5:33802-ENST00000617859.4:12636|1618
ESTYIVVCR
>FUSION-ENST00000532346.1:34343-ENST00000670943.1:472371|582
RAMASLRAR
>ENST00000646278.1|SNV-86699-G-A|3
TSKITPLASRK
>FUSION-ENST00000532346.1:23009-ENST00000671441.1:591533|408
MPIPASVSLLV
>ENST00000445873.5|SNV-40690-C-T|2
MQDLAGIRRLHGTG
>FUSION-ENST00000532346.1:23009-ENST00000671441.1:591533|433
MSEWTHESHTSSLQRWLSLQNTLS
>ENST00000530134.5|SNV-21899-C-T|4
MSLGYTWRRQCTVCGR
>FUSION-ENST00000481964.5:22101-ENST00000266037.10:389521|530
MILAHCNLCPRDSSDPPASAS
>ENST00000464368.1|SNV-16583-C-A|6
VTSESKNVKLNVSNVLK
>FUSION-ENST00000482967.5:22101-ENST00000266037.10:389521|1438
LYAVVPASLPTVR
>FUSION-ENST00000532346.1:23009-ENST00000671441.1:591533|88
VTSSMPAPAWR
>ENST00000627716.2|SNV-3137-T-C|1
VAFITGGGSGTGFRIAEIFMR
>ENST00000523492.5|SNV-127868-C-G|3
HPFVDSNLLYQFRMNFGR
>ENST00000481691.5|SNV-100966-C-T|6
LLFCGADIEVK
>FUSION-ENST00000594469.5:33802-ENST00000617859.4:12636|1455
MGVLILK
>FUSION-ENST00000356346.7:23009-ENST00000671441.1:591533|1
EGEDSLR
>FUSION-ENST00000532346.1:34343-ENST00000670943.1:472371|93
RGAGDAR
>ENST00000409202.8|SNV-146446-A-G|1
LNEELGKEKK
>FUSION-ENST00000482967.5:22101-ENST00000266037.10:389521|1180
VRSQLTATSASWLQVILLPQPPE
>FUSION-ENST00000594469.5:33802-ENST00000617859.4:12636|886
RHLLPISLIGKLCLLSECS
>FUSION-ENST00000482967.5:22101-ENST00000266037.10:389521|1292
LFSIKVVLFAKPSVRGSGWK
>FUSION-ENST00000482967.5:22101-ENST00000266037.10:389521|1148
GLSCTFVPAVFETFMVMCAFR
>FUSION-ENST00000532346.1:23009-ENST00000671441.1:591533|768
WTWSWLDPCKILAWCLPR
>FUSION-ENST00000594469.5:33802-ENST00000617859.4:12636|1118
MLCVFTTLNNNNK
>FUSION-ENST00000594469.5:33802-ENST00000617859.4:12636|33
FLAPLLKVYLL
>ENST00000478080.5|SNV-127709-G-A|3
YFMINQLTDTIQVAQR
>FUSION-ENST00000594469.5:33802-ENST00000617859.4:12636|1167
TINKQIEK
>FUSION-ENST00000481964.5:22101-ENST00000266037.10:389521|911
SCCVHLPDGVAAGQKGSSLPR
>FUSION-ENST00000594469.5:33802-ENST00000617859.4:12636|359
NSIPLCLYTTFSLSIHPWINT
>FUSION-ENST00000532346.1:23009-ENST00000671441.1:591533|328
MSHWAWPK
>FUSION-ENST00000532346.1:34343-ENST00000670943.1:472371|746
GVWSGGR
>FUSION-ENST00000594469.5:33802-ENST00000617859.4:12636|1125
GPGTVAHPCNPALWGAKVGGSLEPR
>FUSION-ENST00000356346.7:23009-ENST00000671441.1:591533|7
GHSAGLVR
>FUSION-ENST00000594469.5:33802-ENST00000617859.4:12636|411
NLESSWKWNHLCQV
>ENST00000337755.9|SNV-5282-A-G|1
LKPWDGSHR
>FUSION-ENST00000481964.5:22101-ENST00000266037.10:389521|413
INSYLSQTLWEAEVGGLLEFR
>FUSION-ENST00000532346.1:34343-ENST00000670943.1:472371|515
MGEAWCRTECPV
>FUSION-ENST00000481964.5:22101-ENST00000266037.10:389521|564
HHAWLILYFLSR
>FUSION-ENST00000532346.1:23009-ENST00000671441.1:591533|204
AEGRQGGGGQGLR
>FUSION-ENST00000594469.5:33802-ENST00000617859.4:12636|1480
HSKGSHQLCDK
>ENST00000489020.1|SNV-2518-G-A|1
MIGLITC
>FUSION-ENST00000482967.5:22101-ENST00000266037.10:389521|1400
TPELKQSACLGLPK
>FUSION-ENST00000398774.6:34343-ENST00000670943.1:472371|4
LAPPPGGCGR
>FUSION-ENST00000594469.5:33802-ENST00000617859.4:12636|1794
MSENMRCLVFWSCDSLLR
>FUSION-ENST00000594469.5:33802-ENST00000617859.4:12636|1641
NLSDHILQSCCLQK
>ENST00000397033.7|INDEL-52597-G-GA|3
KNNKLCK
>FUSION-ENST00000594469.5:33802-ENST00000617859.4:12636|217
MIGRFQQQK
>FUSION-ENST00000481964.5:22101-ENST00000266037.10:389521|733
GRGGEGEGEGEGAEK
>ENST00000490303.5|SNV-86111-A-G|6
KNYLWKFAEIVQLCYAVVWLHCR
>FUSION-ENST00000594469.5:33802-ENST00000617859.4:12636|1791
RCLVFWSCDSLLR
>FUSION-ENST00000532346.1:34343-ENST00000670943.1:472371|658
EHSVGQWECWVRFSCLDPQWGR
>FUSION-ENST00000482967.5:22101-ENST00000266037.10:389521|1146
MVMCAFR
>FUSION-ENST00000532346.1:23009-ENST00000671441.1:591533|49
SQEDLWGCLWGILR
>FUSION-ENST00000532346.1:23009-ENST00000671441.1:591533|397
MPVIPALWEPEVGGSLEPRMSTLQ
>FUSION-ENST00000481964.5:22101-ENST00000266037.10:389521|616
LSPAPWVIPAHPATVTK
>FUSION-ENST00000594469.5:33802-ENST00000617859.4:12636|704
MSCLVITYVPRSHRGR
>FUSION-ENST00000532346.1:23009-ENST00000671441.1:591533|854
HIGQAGLK
>FUSION-ENST00000482967.5:22101-ENST00000266037.10:389521|1151
DLWLPDECE
>FUSION-ENST00000594469.5:33802-ENST00000617859.4:12636|342
PCPVSRNF
>FUSION-ENST00000371380.7:1441-ENST00000605679.5:60036|6
LSEAQWYPNCK
>FUSION-ENST00000481964.5:22101-ENST00000266037.10:389521|855
RWVAGQRR
>ENST00000261191.12|SNV-23813-A-T|6
LTPFLDPRYKIVGSLEVPLER
>FUSION-ENST00000594469.5:33802-ENST00000617859.4:12636|524
MSFYFYFLMEKIIQLHK
>FUSION-ENST00000532346.1:23009-ENST00000671441.1:591533|491
MRHETCLNPRGR
>FUSION-ENST00000594469.5:33802-ENST00000617859.4:12636|1469
MSQSLHRTR
>FUSION-ENST00000532346.1:23009-ENST00000671441.1:591533|8
TRSAPSK
>FUSION-ENST00000636857.1:5824-ENST00000593065.5:68497|7
AHTWIHINR
>ENST00000580874.1|SNV-3306-C-T|1
GDAPPPPPPVPGPGAPGPAR
>FUSION-ENST00000594469.5:33802-ENST00000617859.4:12636|581
HGMSYFKFHIKF
>FUSION-ENST00000481964.5:22101-ENST00000266037.10:389521|902
GGRAEAPPTSWTGRLAGR
>FUSION-ENST00000481964.5:22101-ENST00000266037.10:389521|502
LQREFPR
>FUSION-ENST00000532346.1:34343-ENST00000670943.1:472371|585
MRAMASLR
>FUSION-ENST00000398774.6:34343-ENST00000670943.1:472371|29
IVPGRWAALESLVKSWPLAGDR
>FUSION-ENST00000481964.5:22101-ENST00000266037.10:389521|532
MILAHCNLCPR
>FUSION-ENST00000532346.1:3332-ENST00000671441.1:591533|45
RVLEAPLHPAPR
>FUSION-ENST00000594469.5:33802-ENST00000617859.4:12636|653
SLTVSCKKQILR
>ENST00000509957.5|SNV-124184-C-T|2
SNLANDGYSILTR
>ENST00000460007.1|SNV-255366-C-A|7
MRRTPGNLTSTR
>FUSION-ENST00000594469.5:33802-ENST00000617859.4:12636|254
TFNFFSFSIMLTVGLSYMDLV
>FUSION-ENST00000594469.5:33802-ENST00000617859.4:12636|932
GSCSQILENKYIR
>FUSION-ENST00000532346.1:23009-ENST00000671441.1:591533|619
MLVGPGAQISHR
>ENST00000392571.6|SNV-40506-C-T|3
LPVYNKAVWK
>ENST00000282588.7|SNV-144139-G-A|2
ILFQFNTSYLMENVTIYLSATSDSK
>FUSION-ENST00000482967.5:22101-ENST00000266037.10:389521|1145
MVMCAFRQGAK
>ENST00000435504.9|SNV-134732-C-G|1
AGASKNIPNPSASSK
>FUSION-ENST00000532346.1:34343-ENST00000670943.1:472371|62
MPCLPPWALQSPPHILLGGPLPCR
>FUSION-ENST00000482967.5:22101-ENST00000266037.10:389521|1406
MVLPCCPGWSR
>ENST00000373203.8|SNV-36524-G-A|4
AAKGNCVSLLSPSPKGDPR
>FUSION-ENST00000354589.7:34343-ENST00000670943.1:472371|1
GGAEGPPASRPFIPCALPFLFPS
>FUSION-ENST00000532346.1:23009-ENST00000671441.1:591533|300
SFSCCIFLTCYYWPKEISRVF
>FUSION-ENST00000594469.5:33802-ENST00000617859.4:12636|1275
MNQKAGLHQTLNLP
>FUSION-ENST00000532346.1:23009-ENST00000671441.1:591533|453
FYASKLQCWARHR
>FUSION-ENST00000594469.5:33802-ENST00000617859.4:12636|402
MFYSFRCR
>FUSION-ENST00000594469.5:33802-ENST00000617859.4:12636|222
MPSLLKVQKLAGR
>FUSION-ENST00000481964.5:22101-ENST00000266037.10:389521|784
RLGGGGCSER
>FUSION-ENST00000482967.5:22101-ENST00000266037.10:389521|1450
RVIGNNSRK
>FUSION-ENST00000532346.1:34343-ENST00000670943.1:472371|221
AGLRDSWVEPGQSPAVAQER
>FUSION-ENST00000594469.5:33802-ENST00000617859.4:12636|1527
LFLLYKMR
>FUSION-ENST00000532346.1:34343-ENST00000670943.1:472371|440
HRPGPDPDGAPAPGGSR
>ENST00000252244.3|MNV-65-TCGACAGTTTAGT-T|3
SSRSGYR
>ENST00000571285.1|SNV-18207-C-T|3
CYECVGK
>FUSION-ENST00000481964.5:22101-ENST00000266037.10:389521|1027
SGVQDQSGQHSETPSLLK
>FUSION-ENST00000532346.1:23009-ENST00000671441.1:591533|355
GSRSPCR
>FUSION-ENST00000288398.10:20014-ENST00000636159.1:415074|3
SIDDLEGVPVK
>FUSION-ENST00000532346.1:34343-ENST00000670943.1:472371|649
GSVNLSGHCL
>FUSION-ENST00000532346.1:34343-ENST00000670943.1:472371|715
LPPFPARSR
>FUSION-ENST00000532346.1:34343-ENST00000670943.1:472371|744
GSWGTPGPWR
>FUSION-ENST00000594469.5:33802-ENST00000617859.4:12636|476
VVGILVLFRR
>FUSION-ENST00000532346.1:3332-ENST00000671441.1:591533|62
GGGGLFKRR
>ENST00000380647.8|SNV-231680-C-T|3
VHIFIDK
>FUSION-ENST00000594469.5:33802-ENST00000617859.4:12636|1032
VTRGWGR
>FUSION-ENST00000594469.5:33802-ENST00000617859.4:12636|1305
ILKSVLYLQPLHCELHEQLRK
>FUSION-ENST00000594469.5:33802-ENST00000617859.4:12636|677
YFVHALVQLFHTLLMG
>ENST00000249044.2|SNV-10884-G-A|1
HQPRLGPGVALRTPK
>FUSION-ENST00000532346.1:34343-ENST00000670943.1:472371|503
ARSPSTWPHLPLWGWHLGAACSLR
>FUSION-ENST00000594469.5:33802-ENST00000617859.4:12636|551
SSINIDMIFSLIKTTGTDLKK
>FUSION-ENST00000532346.1:23009-ENST00000671441.1:591533|813
FSFLPFFFFETK
>FUSION-ENST00000594469.5:33802-ENST00000617859.4:12636|842
QNMHIIFLK
>FUSION-ENST00000532346.1:23009-ENST00000671441.1:591533|825
WSFALSPRLEQVQVTLVPQAPE
>FUSION-ENST00000532346.1:34343-ENST00000670943.1:472371|673
HHTSVYAGVR
>FUSION-ENST00000594469.5:33802-ENST00000617859.4:12636|1001
MLRNCFQTVPFWR
>FUSION-ENST00000481964.5:22101-ENST00000266037.10:389521|1045
IDEQIAPTSGKKC
>FUSION-ENST00000532346.1:23009-ENST00000671441.1:591533|525
YSLTVLEATCPK
>ENST00000405369.3|SNV-170-G-A|5
LGFIQEALMEGRESSPHSKVQEK
>FUSION-ENST00000532346.1:23009-ENST00000671441.1:591533|337
QSQLTATSASRVR
>FUSION-ENST00000481964.5:22101-ENST00000266037.10:389521|860
GAPHIPEGAAGQRHSPHLR
>ENST00000274695.8|SNV-246794-T-C|5
IRKNPLIEITSINTGCLNACTYCK
>ENST00000347004.2|SNV-16861-G-A|2
CTCPDDYSGR
>FUSION-ENST00000482967.5:22101-ENST00000266037.10:389521|1447
VIGNNSRKMLCTMPNAL
>ENST00000504102.6|SNV-70798-G-T|3
NRFEINDVEPEVFKEMMCFIYTGK
>ENST00000409018.7|SNV-18234-G-A|3
ILKAKVVTVSQEAEWDQIKPLLR
>FUSION-ENST00000594469.5:33802-ENST00000617859.4:12636|876
ERLSINEQRSWGNK
>FUSION-ENST00000594469.5:33802-ENST00000617859.4:12636|826
VRNDPIHFFKK
>FUSION-ENST00000594469.5:33802-ENST00000617859.4:12636|1416
WELAHTGQ
>FUSION-ENST00000532346.1:23009-ENST00000671441.1:591533|15
APEPQAGGEGCAVRPGACARGGPVR
>FUSION-ENST00000594469.5:33802-ENST00000617859.4:12636|570
FYIHFTAGYFK
>ENST00000545828.1|SNV-43775-A-C|2
NGRVPLCF
>FUSION-ENST00000594469.5:33802-ENST00000617859.4:12636|503
LVALREIAKAR
>FUSION-ENST00000481964.5:22101-ENST00000266037.10:389521|432
NLGKEYMGILLILQFVCKLCQSYK
>FUSION-ENST00000481964.5:22101-ENST00000266037.10:389521|730
GGEGEGEGEGAEKLFI
>FUSION-ENST00000481964.5:22101-ENST00000266037.10:389521|476
MTTKCIARSSIGILIR
>FUSION-ENST00000594469.5:33802-ENST00000617859.4:12636|1292
HTNYPATDFNEK
>FUSION-ENST00000594469.5:33802-ENST00000617859.4:12636|307
PPACFIFFLLK
>FUSION-ENST00000532346.1:34343-ENST00000670943.1:472371|278
SGPSLCLPPLPSFLPR
>ENST00000674084.1|SNV-22988-G-A|2
MPQAEGPPKR
>FUSION-ENST00000532346.1:23009-ENST00000671441.1:591533|935
MQVSGGEAASP
>FUSION-ENST00000594469.5:33802-ENST00000617859.4:12636|1415
NPRAPRAWLLPIPIR
>FUSION-ENST00000481964.5:22101-ENST00000266037.10:389521|697
EDNSINGLLISYRF
>FUSION-ENST00000482967.5:22101-ENST00000266037.10:389521|1278
SVVQTVVQWCDLGS
>ENST00000468968.6|SNV-2056-G-A|3
MRLCTVLPSTALDL
>FUSION-ENST00000532346.1:34343-ENST00000670943.1:472371|458
RRLGCGVWQR
>FUSION-ENST00000594469.5:33802-ENST00000617859.4:12636|746
MDNNTKYLILLEIK
>ENST00000220058.9|SNV-26519-A-G|3
FQTLGLPTK
>FUSION-ENST00000594469.5:33802-ENST00000617859.4:12636|1705
TPKAMATK
>ENST00000637937.1|SNV-10536-G-A|4
MVGPVDEVRKLQK
>FUSION-ENST00000594469.5:33802-ENST00000617859.4:12636|1518
MLLLSMIRVHFSADNYFLMNKM
>FUSION-ENST00000594469.5:33802-ENST00000617859.4:12636|657
SLTVSCK
>ENST00000475931.1|SNV-9228-A-G|3
RGPLPASLGKVGIGMEAGTR
>ENST00000439308.6|SNV-24047-A-T|1
VGENVSDVAPTWPR
>FUSION-ENST00000482967.5:22101-ENST00000266037.10:389521|1366
MKPIPSTK
>ENST00000242480.4|SNV-105976-T-C|1
DPHGTAGPDRKPFPCPLDTLR
>ENST00000642448.1|SNV-102595-A-T|1
HDSLLGSEEPKHRHLGLR
>FUSION-ENST00000532346.1:23009-ENST00000671441.1:591533|937
MVSSCGPLSWAQLSIWWF
>FUSION-ENST00000481964.5:22101-ENST00000266037.10:389521|1069
RTPRMCR
>ENST00000469372.5|SNV-41534-T-G|2
DIYAIGVGKLDVDWR
>FUSION-ENST00000594469.5:33802-ENST00000617859.4:12636|950
MVVIGELGYR
>FUSION-ENST00000594469.5:33802-ENST00000617859.4:12636|1710
GKDFMSKTPK
>FUSION-ENST00000356346.7:23009-ENST00000671441.1:591533|4
LDRPQRLPVPR
>FUSION-ENST00000594469.5:33802-ENST00000617859.4:12636|807
MAMLTSTLCYQHIGKNRICT
>FUSION-ENST00000594469.5:33802-ENST00000617859.4:12636|214
IGRFQQQKK
>FUSION-ENST00000594469.5:33802-ENST00000617859.4:12636|1801
FERSIKHIK
>FUSION-ENST00000481964.5:22101-ENST00000266037.10:389521|596
GDLLFFLPLGAGPQLLR
>FUSION-ENST00000594469.5:33802-ENST00000617859.4:12636|1507
VHFSADNYFLMNKM
>FUSION-ENST00000532346.1:23009-ENST00000671441.1:591533|785
MCCFTFVPPQPSPALSCGRCGLK
>FUSION-ENST00000481964.5:22101-ENST00000266037.10:389521|812
GIQTRIAVKCFQR
>FUSION-ENST00000464518.1:100896-ENST00000280571.9:20796|1
VLFSIGETDLDPRPQVRLWL
>FUSION-ENST00000594469.5:33802-ENST00000617859.4:12636|600
SNLFHPR
>FUSION-ENST00000532346.1:23009-ENST00000671441.1:591533|778
CGLKQALGGRDR
>FUSION-ENST00000532346.1:23009-ENST00000671441.1:591533|940
MAPLASQPVTARQPQIPPW
>FUSION-ENST00000481964.5:22101-ENST00000266037.10:389521|731
GGEGEGEGEGAEK
>FUSION-ENST00000594469.5:33802-ENST00000617859.4:12636|713
MSWKYKSHK
>FUSION-ENST00000481964.5:22101-ENST00000266037.10:389521|599
WIRSHRGDLLFFLPLGAGPQLLR
>FUSION-ENST00000594469.5:33802-ENST00000617859.4:12636|859
NGLIYNLSGGLLHISFR
>FUSION-ENST00000594469.5:33802-ENST00000617859.4:12636|613
DSALSPR
>ENST00000445873.5|SNV-40690-C-T|9
KAPWNGMR
>FUSION-ENST00000482967.5:22101-ENST00000266037.10:389521|1324
MPQSPGYLR
>FUSION-ENST00000532346.1:34343-ENST00000670943.1:472371|474
AQLPVWDAGRSPGAGWPGVSWTC
>FUSION-ENST00000594469.5:33802-ENST00000617859.4:12636|448
RGNSPLIQEKAR
>FUSION-ENST00000532346.1:23009-ENST00000671441.1:591533|42
TCHLWSQCTR
>FUSION-ENST00000481964.5:22101-ENST00000266037.10:389521|749
QWKERETETVGR
>FUSION-ENST00000594469.5:33802-ENST00000617859.4:12636|1637
LSERIPFFCGTPSLIMFSR
>FUSION-ENST00000476846.5:343036-ENST00000297145.9:107200|3
ASFIPTQVATSLR
>FUSION-ENST00000532346.1:23009-ENST00000671441.1:591533|122
MKSCVFLL
>FUSION-ENST00000594469.5:33802-ENST00000617859.4:12636|1727
MIYSPLGIYPVMGWR
>ENST00000324685.10|SNV-6645-A-T|2
EPEARPKRVLR
>FUSION-ENST00000532346.1:23009-ENST00000671441.1:591533|286
WTESCACTVR
>FUSION-ENST00000594469.5:33802-ENST00000617859.4:12636|199
MLPRLVLNSWPRAILSFR
>FUSION-ENST00000481964.5:22101-ENST00000266037.10:389521|1032
SNNEAGCSRSHL
>FUSION-ENST00000594469.5:33802-ENST00000617859.4:12636|1050
YLLSYVHAALFTTAKM
>FUSION-ENST00000532346.1:23009-ENST00000671441.1:591533|156
MVATHRR
>FUSION-ENST00000532346.1:23009-ENST00000671441.1:591533|407
PIPASVSLLV
>FUSION-ENST00000532346.1:34343-ENST00000670943.1:472371|689
SACRECRR
>ENST00000526386.5|SNV-123850-G-A|5
MPWGKPCRPRSVAGNVSSQPR
>FUSION-ENST00000532346.1:23009-ENST00000671441.1:591533|353
KTKNHMVFA
>FUSION-ENST00000594469.5:33802-ENST00000617859.4:12636|781
KTDYSCLI
>FUSION-ENST00000594469.5:33802-ENST00000617859.4:12636|1185
MFMQHYSQQPRCR
>ENST00000445873.5|SNV-40690-C-T|8
KAPWNGMRQEQR
>FUSION-ENST00000594469.5:33802-ENST00000617859.4:12636|899
MLNFLTLYSQ
>FUSION-ENST00000594469.5:33802-ENST00000617859.4:12636|1003
MSIWPNSDE
>FUSION-ENST00000594469.5:33802-ENST00000617859.4:12636|1750
MSFAHFLMGLFVFFL
>FUSION-ENST00000481964.5:22101-ENST00000266037.10:389521|394
MLISANF
>FUSION-ENST00000594469.5:33802-ENST00000617859.4:12636|607
LWCSFFIHC
>FUSION-ENST00000481964.5:22101-ENST00000266037.10:389521|1006
NLCWAAFKAILAACGPWAAGWK
>FUSION-ENST00000532346.1:34343-ENST00000670943.1:472371|745
GVWSGGRR
>FUSION-ENST00000481964.5:22101-ENST00000266037.10:389521|758
LPRPPKVWGLQP
>FUSION-ENST00000532346.1:23009-ENST00000671441.1:591533|782
LPGSSHSPASGSRVAGTTGAR
>ENST00000509957.5|SNV-124184-C-T|6
MILSVPEAI
>FUSION-ENST00000594469.5:33802-ENST00000617859.4:12636|1673
VYIHSGM
>ENST00000511125.1|SNV-72830-C-G|6
CTIGMSFVKGWGAEYHR
>FUSION-ENST00000594469.5:33802-ENST00000617859.4:12636|667
MNHKLHPLSNSYNIIR
>ENST00000260302.8|SNV-300-G-A|5
SYYHPTNLAGILKENATSSMTER
>FUSION-ENST00000481964.5:22101-ENST00000266037.10:389521|1004
AILAACGPWAAGWK
>FUSION-ENST00000481964.5:22101-ENST00000266037.10:389521|405
MSKLQNK
>FUSION-ENST00000594469.5:33802-ENST00000617859.4:12636|514
IIQLHKHS
>FUSION-ENST00000594469.5:33802-ENST00000617859.4:12636|516
SDLVLCLTGIWK
>FUSION-ENST00000504466.1:14621-ENST00000632716.1:196390|217
ELNQVFPSGSFISLKNCISSLK
>FUSION-ENST00000594469.5:33802-ENST00000617859.4:12636|364
MNFLDSTYK
>FUSION-ENST00000532346.1:34343-ENST00000670943.1:472371|713
SRLGGGGAGWVAAQR
>FUSION-ENST00000482967.5:22101-ENST00000266037.10:389521|1208
PVIPALWEAK
>FUSION-ENST00000594469.5:33802-ENST00000617859.4:12636|1809
MSGPNSMLSTSSRLKFER
>FUSION-ENST00000594469.5:33802-ENST00000617859.4:12636|445
GNSPLIQEKARK
>FUSION-ENST00000532346.1:23009-ENST00000671441.1:591533|202
QGGGGQGLR
>FUSION-ENST00000532346.1:34343-ENST00000670943.1:472371|70
MPLLPGGAR
>ENST00000490848.5|SNV-17170-C-G|10
MARTLCASTVPSTPKGR
>FUSION-ENST00000594469.5:33802-ENST00000617859.4:12636|910
MTQNPFLCIPDRNK
>FUSION-ENST00000594469.5:33802-ENST00000617859.4:12636|1190
EVPKKTAIR
>FUSION-ENST00000532346.1:23009-ENST00000671441.1:591533|476
HSSLGDRAR
>ENST00000509543.1|SNV-1944-G-A|2
MANWKWSHKTTDGMSDECEAH
>FUSION-ENST00000594469.5:33802-ENST00000617859.4:12636|661
LHPLSNSYNIIRKFQK
>ENST00000531224.6|INDEL-14278-T-TT|2
LPQASKSTSEFIYSTHCVLGSSC
>ENST00000646080.1|SNV-102595-A-T|6
VSANNMPKQVEVRMHDSLLGSEEPK
>FUSION-ENST00000594469.5:33802-ENST00000617859.4:12636|587
QCCFPLFSPFTPIM
>FUSION-ENST00000594469.5:33802-ENST00000617859.4:12636|373
LLFTVYLHLFCIFFHIFLGILLTL
>ENST00000405854.5|SNV-744-G-A|3
MKEVWTPAGLPACGGAGMR
>ENST00000342992.10|SNV-291289-C-T|1
AAWYTIDSRV
>FUSION-ENST00000481964.5:22101-ENST00000266037.10:389521|880
RSSLPSRGSCR
>ENST00000533755.5|SNV-6614-C-T|4
MARQSPLRTWTSCSAK
>FUSION-ENST00000481964.5:22101-ENST00000266037.10:389521|793
MLLTSQTGWRPGRGCNLGTLGGQGR
>FUSION-ENST00000532346.1:34343-ENST00000670943.1:472371|229
HFPRPHVFEVWGWR
>FUSION-ENST00000594469.5:33802-ENST00000617859.4:12636|1744
MVLVPKQRYR
>FUSION-ENST00000532346.1:23009-ENST00000671441.1:591533|627
AGAVGHEVRDPK
>ENST00000556255.1|SNV-7814-G-T|4
MVNSIRGEK
>ENST00000407149.7|SNV-204-A-C|2
STGNPSSSCPAEGPPAASKTK
>ENST00000619831.4|SNV-884674-T-C|2
DPSEMHEWMTQAEEEYLER
>FUSION-ENST00000532346.1:34343-ENST00000670943.1:472371|499
LKKGAWGGALR
>FUSION-ENST00000594469.5:33802-ENST00000617859.4:12636|1335
VTKQKSWILFY
>ENST00000217515.11|SNV-40594-A-T|3
ISYFTFIGTPVQATNMYDFK
>FUSION-ENST00000532346.1:23009-ENST00000671441.1:591533|693
KQGHVGSRVRPGWCWDQVMR
>FUSION-ENST00000594469.5:33802-ENST00000617859.4:12636|671
SFLICVLFHTQLNTSSVMSPK
>ENST00000033079.7|SNV-97765-G-A|5
SLDFGQSQRFLHDPEKLNSSSK
>FUSION-ENST00000594469.5:33802-ENST00000617859.4:12636|1834
MWYCAFSLWWTGFLHSK
>FUSION-ENST00000625598.1:410-ENST00000187830.2:18645|7
AGRGFPVLPR
>ENST00000413465.6|SNV-12474-C-G|4
QSQHMTEVVRRCPHDER
>FUSION-ENST00000532346.1:3332-ENST00000671441.1:591533|99
CRRPRPGR
>FUSION-ENST00000481964.5:22101-ENST00000266037.10:389521|480
METGVMTTKCIARSSIGILIR
>FUSION-ENST00000481964.5:22101-ENST00000266037.10:389521|704
CAPPHLANFFLNFYRDR
>FUSION-ENST00000532346.1:3332-ENST00000671441.1:591533|36
GGGGAGAASLSGARGRGDR
>FUSION-ENST00000594469.5:33802-ENST00000617859.4:12636|757
TCSTMSSKR
>FUSION-ENST00000594469.5:33802-ENST00000617859.4:12636|1249
MGENIYKNYSSNMGLISR
>FUSION-ENST00000481964.5:22101-ENST00000266037.10:389521|370
MLSFNISL
>FUSION-ENST00000354958.6:34343-ENST00000670943.1:472371|5
AIQNEISSLKGAVLGPGPSR
>FUSION-ENST00000532346.1:23009-ENST00000671441.1:591533|364
SAWPDVGHGPRAEREASSCGVGGK
>ENST00000533755.5|SNV-6614-C-T|3
ARQSPLRTWTSCSAK
>FUSION-ENST00000481964.5:22101-ENST00000266037.10:389521|830
QAAGRWR
>ENST00000252244.3|MNV-65-TCGACAGTTTAGT-T|4
MSSRSGYR
>ENST00000615845.4|SNV-50966-C-A|2
GQSDLDVLCNILK
>ENST00000522335.5|SNV-10184-G-A|2
VPAALWKPSRGPLGPSAS
>FUSION-ENST00000594469.5:33802-ENST00000617859.4:12636|734
MPSDRSK
>FUSION-ENST00000532346.1:34343-ENST00000670943.1:472371|639
GPARRPGGR
>FUSION-ENST00000288398.10:20014-ENST00000636159.1:415074|1
SIDDLEGVPVKRR
>ENST00000574684.1|SNV-12474-C-G|4
TEVVRRCPHDER
>FUSION-ENST00000594469.5:33802-ENST00000617859.4:12636|1020
MISPLRFSLGSRAR
>FUSION-ENST00000532346.1:23009-ENST00000671441.1:591533|333
GILLPQPPE
>FUSION-ENST00000532346.1:3332-ENST00000671441.1:591533|142
MTFRAFHSTHGL
>FUSION-ENST00000594469.5:33802-ENST00000617859.4:12636|1437
FISLLQRMTYLR
>FUSION-ENST00000594469.5:33802-ENST00000617859.4:12636|894
QSWLSANSASQVQAILLPQPPG
>FUSION-ENST00000594469.5:33802-ENST00000617859.4:12636|1467
MSQSLHRTRDK
>FUSION-ENST00000532346.1:23009-ENST00000671441.1:591533|873
MGGLRGSGR
>FUSION-ENST00000481964.5:22101-ENST00000266037.10:389521|1074
MEMSQWPHGSR
>FUSION-ENST00000594469.5:33802-ENST00000617859.4:12636|1617
ESTYIVVCRLCSHSGMAK
>FUSION-ENST00000594469.5:33802-ENST00000617859.4:12636|1604
MLNFIFPTI
>FUSION-ENST00000594469.5:33802-ENST00000617859.4:12636|944
CIVGRLHHL
>FUSION-ENST00000532346.1:34343-ENST00000670943.1:472371|77
MGFWPEGLPIGDLAGQTSPAVR
>FUSION-ENST00000532346.1:23009-ENST00000671441.1:591533|97
AEVGASLEPRR
>FUSION-ENST00000594469.5:33802-ENST00000617859.4:12636|1708
DFMSKTPKAMATK
>FUSION-ENST00000481964.5:22101-ENST00000266037.10:389521|424
MGILLILQFVCKLCQSYKTSLF
>FUSION-ENST00000594469.5:33802-ENST00000617859.4:12636|925
MDICVCLLIL
>ENST00000669432.1|SNV-51663-C-T|1
APGPRPR
>FUSION-ENST00000526416.5:34343-ENST00000670943.1:472371|8
RGPGPPLADLSLPVVHR
>FUSION-ENST00000532346.1:23009-ENST00000671441.1:591533|246
YSCTGLQGREEKDVAR
>FUSION-ENST00000532346.1:23009-ENST00000671441.1:591533|662
EMRGWESR
>ENST00000564521.6|SNV-5677-C-A|2
CAAQCPPLSLGSPYCLEARVR
>ENST00000513847.5|SNV-142026-G-A|3
ITLLINSEGKIVHLVVFGNVMK
>FUSION-ENST00000532346.1:34343-ENST00000670943.1:472371|378
MLCLAQNSEGTEDCVEETPAER
>FUSION-ENST00000594469.5:33802-ENST00000617859.4:12636|1395
LGIFTPWKSVCTTNK
>FUSION-ENST00000532346.1:34343-ENST00000670943.1:472371|674
SVWGGALRDWPRG
>ENST00000395184.6|SNV-95500-G-A|1
QGGFVKT
>FUSION-ENST00000594469.5:33802-ENST00000617859.4:12636|930
MLIRFSLYPWSSGISR
>FUSION-ENST00000532346.1:23009-ENST00000671441.1:591533|549
MTATRMHGCLQNTDTPR
>FUSION-ENST00000532346.1:23009-ENST00000671441.1:591533|108
TGGSPEVRSSRSA
>FUSION-ENST00000481964.5:22101-ENST00000266037.10:389521|674
VDILAGPDAYRDLPR
>FUSION-ENST00000532346.1:23009-ENST00000671441.1:591533|454
FYASKLQCWAR
>FUSION-ENST00000594469.5:33802-ENST00000617859.4:12636|1195
MENSMEVPKK
>ENST00000674341.1|SNV-137831-G-T|1
MLRSTVR
>FUSION-ENST00000532346.1:23009-ENST00000671441.1:591533|730
LGVTLIGSGRGLVGYR
>FUSION-ENST00000482967.5:22101-ENST00000266037.10:389521|1459
TLTPPPNPV
>FUSION-ENST00000594469.5:33802-ENST00000617859.4:12636|501
ARGVLKK
>ENST00000360001.11|SNV-8101-G-A|5
LMVIFSKMDVNTDR
>FUSION-ENST00000594469.5:33802-ENST00000617859.4:12636|832
EAGEINNIINPNKVE
>FUSION-ENST00000532346.1:34343-ENST00000670943.1:472371|280
PGAVLVGEDSGGGRDHLWG
>ENST00000294168.8|SNV-15912-C-G|2
RWALWDYSLYLPL
>FUSION-ENST00000532346.1:23009-ENST00000671441.1:591533|896
MGDRENGGAEGLR
>ENST00000634891.1|SNV-531039-C-G|2
VEKPEGFTANFFK
>FUSION-ENST00000482967.5:22101-ENST00000266037.10:389521|1144
VMCAFRQGAK
>FUSION-ENST00000594469.5:33802-ENST00000617859.4:12636|515
SDLVLCLTGIWKR
>FUSION-ENST00000532346.1:23009-ENST00000671441.1:591533|176
LAGPTELALSPTLR
>ENST00000475931.1|SNV-9228-A-G|1
GPLPASLGKVGIGMEAGTR
>FUSION-ENST00000594469.5:33802-ENST00000617859.4:12636|74
MPLHSRLGDSTRPTNKQTNK
>FUSION-ENST00000481964.5:22101-ENST00000266037.10:389521|980
AWPDSTNF
>FUSION-ENST00000532346.1:34343-ENST00000670943.1:472371|611
MPRDQLRAIYEVLFR
>ENST00000650867.1|SNV-25311-G-T|1
SSSPAPPSQQSLYKRVA
>FUSION-ENST00000532346.1:23009-ENST00000671441.1:591533|723
MRVQTLRCR
>FUSION-ENST00000594469.5:33802-ENST00000617859.4:12636|782
FYYVFKKTDYSCLI
>FUSION-ENST00000594469.5:33802-ENST00000617859.4:12636|760
MTCSTMSSK
>FUSION-ENST00000481964.5:22101-ENST00000266037.10:389521|505
MTLHLQESCK
>ENST00000509169.5|SNV-125343-T-A|4
RECLQMSYQAGIKTSDR
>FUSION-ENST00000532346.1:23009-ENST00000671441.1:591533|166
SRAASPGRPASSTPAPFPPR
>FUSION-ENST00000532346.1:23009-ENST00000671441.1:591533|503
MPTCPKVSTYCSISSK
>FUSION-ENST00000594469.5:33802-ENST00000617859.4:12636|979
MNTQEIHRNKPDH
>FUSION-ENST00000594469.5:33802-ENST00000617859.4:12636|228
LFLHLLK
>FUSION-ENST00000636857.1:5824-ENST00000593065.5:68497|25
MMYALIKLIHIFFK
>FUSION-ENST00000532346.1:34343-ENST00000670943.1:472371|651
DSVTFSVAAAGNLWPPTAGLEVGVN
>FUSION-ENST00000594469.5:33802-ENST00000617859.4:12636|1815
PVSSERGNR
>ENST00000469559.5|SNV-9418-G-A|7
MWLSGLAFHR
>FUSION-ENST00000594469.5:33802-ENST00000617859.4:12636|777
STYPSCTSSIPRR
>ENST00000305921.8|SNV-62895-A-G|1
SNAFSESFLEVSAEIAR
>FUSION-ENST00000594469.5:33802-ENST00000617859.4:12636|1886
AAVAPLPAR
>FUSION-ENST00000481964.5:22101-ENST00000266037.10:389521|809
IAVKCFQRVFVIK
>FUSION-ENST00000594469.5:33802-ENST00000617859.4:12636|538
LVTYAISSRRLFMSFYFYFLMEK
>FUSION-ENST00000481964.5:22101-ENST00000266037.10:389521|816
NMGIQTRIAVKCFQR
>FUSION-ENST00000532346.1:23009-ENST00000671441.1:591533|906
MHSDRPSREPEPR
>FUSION-ENST00000594469.5:33802-ENST00000617859.4:12636|223
PSLLKVQK
>FUSION-ENST00000532346.1:23009-ENST00000671441.1:591533|891
MVMDWPVLALGLASSTCR
>FUSION-ENST00000594469.5:33802-ENST00000617859.4:12636|884
HLLPISLIGKLCLLSECS
>FUSION-ENST00000532346.1:34343-ENST00000670943.1:472371|29
AKPAASQRGLEAEAPPR
>FUSION-ENST00000532346.1:23009-ENST00000671441.1:591533|436
SQGARPLERR
>FUSION-ENST00000532346.1:34343-ENST00000670943.1:472371|202
LSDPGLPQSRASGLLGGARPVSCR
>FUSION-ENST00000481964.5:22101-ENST00000266037.10:389521|1068
TPRMCRATQLFLSFVL
>FUSION-ENST00000532346.1:23009-ENST00000671441.1:591533|39
CLTQGCAEAR
>FUSION-ENST00000482967.5:22101-ENST00000266037.10:389521|1345
MASSPIP
>ENST00000472194.6|SNV-23775-T-G|2
DAGVQDAVQQYRQK
>FUSION-ENST00000532346.1:3332-ENST00000671441.1:591533|113
LGGRSPAR
>FUSION-ENST00000354589.7:34343-ENST00000670943.1:472371|6
RWAQDEQGKPR
>FUSION-ENST00000532346.1:23009-ENST00000671441.1:591533|839
ANDVEHFGVIVGHFLYLLR
>FUSION-ENST00000594469.5:33802-ENST00000617859.4:12636|702
RSLKYCLHK
>FUSION-ENST00000594469.5:33802-ENST00000617859.4:12636|1373
MKYVYFIVTKNDLSK
>FUSION-ENST00000594469.5:33802-ENST00000617859.4:12636|1691
SFCTAKETTIRVNR
>FUSION-ENST00000481964.5:22101-ENST00000266037.10:389521|868
RGSSLLR
>FUSION-ENST00000594469.5:33802-ENST00000617859.4:12636|633
QLLPIKK
>FUSION-ENST00000594469.5:33802-ENST00000617859.4:12636|744
MDNNTKYLILLEIKETLIQK
>FUSION-ENST00000398774.6:34343-ENST00000670943.1:472371|22
GQRAGAEAGGQGR
>FUSION-ENST00000594469.5:33802-ENST00000617859.4:12636|834
SKEAGEINNIINPNKVE
>ENST00000523492.5|SNV-127868-C-G|2
HPFVDSNLLYQFRMNFGRR
>FUSION-ENST00000594469.5:33802-ENST00000617859.4:12636|76
MPLHSRLGDSTRPTNK
>FUSION-ENST00000532346.1:23009-ENST00000671441.1:591533|66
FRFIQIQLSKT
>ENST00000637646.1|SNV-49212-G-A|1
GGDGDRLGVQLCGTASSPEPEQGSR
>FUSION-ENST00000532346.1:34343-ENST00000670943.1:472371|101
SVKAVLPLHPTLQCRP
>ENST00000370647.8|SNV-27248-G-A|5
KIMDWFGYYR
>FUSION-ENST00000594469.5:33802-ENST00000617859.4:12636|1365
FIKILEK
>FUSION-ENST00000636857.1:5824-ENST00000593065.5:68497|30
MMMMYALIKLIHIFFK
>FUSION-ENST00000532346.1:34343-ENST00000670943.1:472371|709
GWLGGGPAGVSPGTPAGLCR
>FUSION-ENST00000594469.5:33802-ENST00000617859.4:12636|1630
QTAVWTLSYSWR
>FUSION-ENST00000532346.1:23009-ENST00000671441.1:591533|47
SQEDLWGCLWGILRLGGRGR
>FUSION-ENST00000532346.1:34343-ENST00000670943.1:472371|740
RGACAELAGWARNILLR
>FUSION-ENST00000594469.5:33802-ENST00000617859.4:12636|51
MPVCHLHVLF
>FUSION-ENST00000594469.5:33802-ENST00000617859.4:12636|1225
EDIQMAKWV
>FUSION-ENST00000532346.1:34343-ENST00000670943.1:472371|743
GSWGTPGPWRR
>FUSION-ENST00000594469.5:33802-ENST00000617859.4:12636|1806
MLSTSSRLK
>FUSION-ENST00000481964.5:22101-ENST00000266037.10:389521|845
MNLTTLDTSCKWNHTILSFL
>FUSION-ENST00000532346.1:23009-ENST00000671441.1:591533|988
PLIGHRAARVGGVGR
>FUSION-ENST00000532346.1:23009-ENST00000671441.1:591533|136
LKAESVHEK
>FUSION-ENST00000532346.1:3332-ENST00000671441.1:591533|53
ARPRGQSGR
>FUSION-ENST00000481964.5:22101-ENST00000266037.10:389521|987
WPVGCRLEK
>FUSION-ENST00000532346.1:23009-ENST00000671441.1:591533|506
FLMPTCPKVSTYCSISSK
>FUSION-ENST00000532346.1:34343-ENST00000670943.1:472371|476
HETKTAWPGM
>FUSION-ENST00000594469.5:33802-ENST00000617859.4:12636|1021
ISPLRFSLGSR
>ENST00000469372.5|SNV-41534-T-G|3
DIYAIGVGK
>ENST00000319285.5|SNV-5689-G-A|5
RRYPAHLAHSSSR
>ENST00000489671.5|MNV-175439-AA-A|2
SSGLACLPILLRNVR
>ENST00000216190.13|SNV-9673-T-C|3
MRYLEVSEPQDIECCGALEYHDK
>FUSION-ENST00000532346.1:34343-ENST00000670943.1:472371|466
EVTQSPQSHSRQQQLR
>FUSION-ENST00000594469.5:33802-ENST00000617859.4:12636|405
GYLSIYLCSVQLLLLMFYSFR
>FUSION-ENST00000532346.1:34343-ENST00000670943.1:472371|341
GFDLHFTGQQAPGWRGMER
>FUSION-ENST00000532346.1:34343-ENST00000670943.1:472371|322
DAWNVGGR
>ENST00000512578.1|SNV-1944-G-A|4
MVRVFVNQLYQPSLER
>FUSION-ENST00000594469.5:33802-ENST00000617859.4:12636|1698
IDKWDLIK
>ENST00000333229.6|SNV-111508-A-T|1
ETLDAGNYDSPLEFCNDIR
>FUSION-ENST00000532346.1:34343-ENST00000670943.1:472371|669
VRVCARVCVCVCVCVWSLHR
>FUSION-ENST00000532346.1:34343-ENST00000670943.1:472371|454
LGCGVWQRAR
>FUSION-ENST00000532346.1:23009-ENST00000671441.1:591533|69
MIHLQAKFRFIQIQLSK
>FUSION-ENST00000481964.5:22101-ENST00000266037.10:389521|445
VCRLSELRSLR
>FUSION-ENST00000594469.5:33802-ENST00000617859.4:12636|1203
MENVFDR
>FUSION-ENST00000636857.1:5824-ENST00000593065.5:68497|3
IATEQACKAIGLPILVSSPMRK
>ENST00000296238.4|SNV-1390-G-A|3
VVIEDDRIDDVLKGMGEKPPSEV
>FUSION-ENST00000594469.5:33802-ENST00000617859.4:12636|1601
RAYDSGSLAL
>ENST00000360001.11|SNV-8101-G-A|4
LMVIFSKMDVNTDRK
>FUSION-ENST00000481964.5:22101-ENST00000266037.10:389521|970
MVAQSYG
>ENST00000409835.5|SNV-423792-A-G|2
ISSSSGLKEDLWVCCCLS
>ENST00000511125.1|SNV-72830-C-G|2
MSLQKCVL
>FUSION-ENST00000594469.5:33802-ENST00000617859.4:12636|1010
FQETGLLGQR
>FUSION-ENST00000481964.5:22101-ENST00000266037.10:389521|971
LMVAQSYG
>FUSION-ENST00000532346.1:23009-ENST00000671441.1:591533|769
WTWSWLDPCK
>FUSION-ENST00000481964.5:22101-ENST00000266037.10:389521|978
VTTSHMWLFK
>FUSION-ENST00000532346.1:3332-ENST00000671441.1:591533|56
GPDAAPSARPR
>FUSION-ENST00000482967.5:22101-ENST00000266037.10:389521|1171
MYHLPNF
>ENST00000374690.9|SNV-142026-G-A|5
YLCASRNDYTIDK
>ENST00000463456.5|SNV-96750-T-C|4
MQARWTMPELSYRDVVQLLNKPR
>FUSION-ENST00000594469.5:33802-ENST00000617859.4:12636|747
LLQNRKNGEK
>FUSION-ENST00000532346.1:34343-ENST00000670943.1:472371|452
ARAGPQAVTGVR
>FUSION-ENST00000594469.5:33802-ENST00000617859.4:12636|911
TQNPFLCIPDR
>FUSION-ENST00000532346.1:34343-ENST00000670943.1:472371|495
LGGALVLAGLG
>FUSION-ENST00000594469.5:33802-ENST00000617859.4:12636|1531
MPVRLFLLYKMR
>FUSION-ENST00000532346.1:34343-ENST00000670943.1:472371|657
EHSVGQWECWVRFSCLDPQWGRQQR
>FUSION-ENST00000532346.1:23009-ENST00000671441.1:591533|633
PTDPQWVGRCGAGRAGAVGHEVR
>ENST00000522695.5|SNV-164909-A-G|1
GWSGPEPGFPEPTNNTPK
>FUSION-ENST00000594469.5:33802-ENST00000617859.4:12636|296
MIFPLLK
>ENST00000513104.6|SNV-139400-C-T|3
LFYYLIMR
>FUSION-ENST00000532346.1:34343-ENST00000670943.1:472371|635
RPGGRRAAGSAGR
>FUSION-ENST00000356346.7:23009-ENST00000671441.1:591533|12
GTAPRPAACR
>FUSION-ENST00000532346.1:23009-ENST00000671441.1:591533|524
MYSLTVLEATCPKSR
>FUSION-ENST00000481964.5:22101-ENST00000266037.10:389521|595
GDLLFFLPLGAGPQLLRR
>ENST00000567566.1|SNV-3253-C-T|3
RRPESEPPSERYLPSTPRPG
>FUSION-ENST00000481964.5:22101-ENST00000266037.10:389521|954
MSSGFMR
>ENST00000522335.5|SNV-10184-G-A|4
VPAALWK
>FUSION-ENST00000594469.5:33802-ENST00000617859.4:12636|1762
MSIFSCVFWLHK
>FUSION-ENST00000532346.1:23009-ENST00000671441.1:591533|303
KSFSCCIFLTCYYWPKEISR
>ENST00000294794.7|SNV-38935-G-A|1
DTLSTITGPTTQNTYGQNEGAWMK
>FUSION-ENST00000482967.5:22101-ENST00000266037.10:389521|1190
MYPLATAATSRGWK
>FUSION-ENST00000532346.1:23009-ENST00000671441.1:591533|330
MGFHCVSQDGLNLLTS
>FUSION-ENST00000532346.1:23009-ENST00000671441.1:591533|892
QTGMVMDWPVLALGLASSTCRDAVR
>FUSION-ENST00000532346.1:23009-ENST00000671441.1:591533|447
PPNCNVGLGID
>FUSION-ENST00000409642.8:92847-ENST00000435030.6:46910|10
SKLSKMSLK
>FUSION-ENST00000481964.5:22101-ENST00000266037.10:389521|900
AEAPPTSWTGRLAGR
>FUSION-ENST00000532346.1:34343-ENST00000670943.1:472371|464
EVTQSPQSHSRQQQLRVSNR
>FUSION-ENST00000594469.5:33802-ENST00000617859.4:12636|1043
MVSEMSQSEK
>ENST00000546325.1|SNV-6879-A-T|4
NGGGDVDVRVLLPGSVMLG
>FUSION-ENST00000482967.5:22101-ENST00000266037.10:389521|1375
MPEVEQFQHTPASMSVEK
>FUSION-ENST00000594469.5:33802-ENST00000617859.4:12636|847
LPTHWKK
>ENST00000537473.2|SNV-22173-G-A|5
MMNNMGGDEDIDLPEVDGADDVSLK
>FUSION-ENST00000532346.1:23009-ENST00000671441.1:591533|130
MILSFCLFSSQSCSLPDR
>ENST00000545828.1|SNV-43775-A-C|1
YNILPETEEFPFAL
>ENST00000492558.1|SNV-16878-C-A|1
TVRPAHVLMPSVMEMIAALGPG
>FUSION-ENST00000532346.1:34343-ENST00000670943.1:472371|311
RPPLGLRNVSLKEWGVVGSLGLCSR
>FUSION-ENST00000594469.5:33802-ENST00000617859.4:12636|1580
MYVYHCTYVNICVYFYK
>FUSION-ENST00000594469.5:33802-ENST00000617859.4:12636|698
YCLHKQKSK
>FUSION-ENST00000594469.5:33802-ENST00000617859.4:12636|1733
MCLYSSMIYSPLGIYPVMGWR
>ENST00000379996.7|SNV-178991-G-A|5
TLLSPSGRNNQNEGTLDSR
>FUSION-ENST00000594469.5:33802-ENST00000617859.4:12636|428
SVFNAYIILFWLCCVLVVTG
>FUSION-ENST00000290317.9:100896-ENST00000280571.9:20796|10
WWFDFKGSFFDRGNRPR
>FUSION-ENST00000532346.1:23009-ENST00000671441.1:591533|583
KAPGRHQGGWCESGCSWAGWCVR
>FUSION-ENST00000594469.5:33802-ENST00000617859.4:12636|1370
YVYFIVTKNDLSK
>FUSION-ENST00000594469.5:33802-ENST00000617859.4:12636|580
MSYFKFHIK
>ENST00000442872.1|MNV-8139-AG-A|2
VGNIHTR
>FUSION-ENST00000594469.5:33802-ENST00000617859.4:12636|1424
AFIVLLKR
>FUSION-ENST00000532346.1:34343-ENST00000670943.1:472371|2
AGPQGLPLPAAVLRR
>FUSION-ENST00000481964.5:22101-ENST00000266037.10:389521|619
FIVHFITEPAH
>FUSION-ENST00000481964.5:22101-ENST00000266037.10:389521|720
MLMSCQSRQAPVPR
>ENST00000301653.9|SNV-3698-G-A|1
NYSPYFKTIEDLRNK
>FUSION-ENST00000532346.1:3332-ENST00000671441.1:591533|110
RGTDRSRPPLGGGHPR
>FUSION-ENST00000481964.5:22101-ENST00000266037.10:389521|785
GCNLGTLGGQGRRLGGGGCSER
>FUSION-ENST00000532346.1:23009-ENST00000671441.1:591533|834
CAPPHLANFCIFSRDRVSPCWPGWS
>FUSION-ENST00000594469.5:33802-ENST00000617859.4:12636|395
DLSPSFKIYF
>FUSION-ENST00000481964.5:22101-ENST00000266037.10:389521|762
LVRLGLNSQPQVIRLPRPPK
>FUSION-ENST00000482967.5:22101-ENST00000266037.10:389521|1178
MFSPFKR
>FUSION-ENST00000594469.5:33802-ENST00000617859.4:12636|938
ISLKIYHVIDHK
>FUSION-ENST00000481964.5:22101-ENST00000266037.10:389521|667
MRGCDNMCSYCIVPFTR
>FUSION-ENST00000532346.1:23009-ENST00000671441.1:591533|559
NVSFDLLKVHLFLFFLAKR
>FUSION-ENST00000594469.5:33802-ENST00000617859.4:12636|1799
MYTCAMLVR
>FUSION-ENST00000482967.5:22101-ENST00000266037.10:389521|1259
ISAPGWLLDRLFNIF
>FUSION-ENST00000532346.1:23009-ENST00000671441.1:591533|806
SVSLCHPGWSAVA
>FUSION-ENST00000532346.1:23009-ENST00000671441.1:591533|801
RVAGITCVR
>ENST00000409198.5|SNV-120034-T-C|3
EYKKESEK
>FUSION-ENST00000481964.5:22101-ENST00000266037.10:389521|955
WVPFILTPEASSSEDLGLPHQYGNH
>FUSION-ENST00000594469.5:33802-ENST00000617859.4:12636|209
PHFSSMNLFI
>FUSION-ENST00000532346.1:23009-ENST00000671441.1:591533|184
EGLSVVPGLNLGSGVPSGVGNLQR
>FUSION-ENST00000532346.1:34343-ENST00000670943.1:472371|741
RGACAELAGWAR
>ENST00000376042.6|SNV-107564-G-A|6
SGSLFQEALVLQEKTDAK
>ENST00000489424.5|SNV-181-G-A|5
LLPAEGGDR
>FUSION-ENST00000594469.5:33802-ENST00000617859.4:12636|755
TCSTMSSKRQIILVLYK
>FUSION-ENST00000481964.5:22101-ENST00000266037.10:389521|725
ASKLPTCCSLWTRPMLMSCQSR
>ENST00000419746.5|SNV-18332-G-A|8
MYLRLWNQWYTRR
>FUSION-ENST00000532346.1:23009-ENST00000671441.1:591533|62
GFCHVGQAGLK
>FUSION-ENST00000594469.5:33802-ENST00000617859.4:12636|888
RHLLPISLIGK
>ENST00000451188.7|SNV-5639-C-G|7
CGGAGGGYAPSCRYGGVGGR
>ENST00000263934.10|SNV-150935-G-A|1
DVCIVFYSRDAKISPPR
>FUSION-ENST00000481964.5:22101-ENST00000266037.10:389521|408
WGAVLTFDEFGQR
>FUSION-ENST00000481964.5:22101-ENST00000266037.10:389521|630
VDGEGMRLQSGDGV
>FUSION-ENST00000594469.5:33802-ENST00000617859.4:12636|1179
MQHYSQQPRCR
>FUSION-ENST00000594469.5:33802-ENST00000617859.4:12636|385
MKNFICIFLTFG
>FUSION-ENST00000532346.1:34343-ENST00000670943.1:472371|693
LLASASHLGIPPLSHSPPPPYL
>ENST00000512578.1|SNV-1944-G-A|5
VILLIATSLVVLICSIPLMVR
>ENST00000262738.8|SNV-137831-G-T|4
VTDGEWHHLLIELKNVKEYSEMK
>FUSION-ENST00000481964.5:22101-ENST00000266037.10:389521|699
EDNSINGLLISYR
>FUSION-ENST00000594469.5:33802-ENST00000617859.4:12636|422
CQECIMGK
>FUSION-ENST00000532346.1:23009-ENST00000671441.1:591533|759
MCLRQRGR
>FUSION-ENST00000482967.5:22101-ENST00000266037.10:389521|1125
FLMPQDCTLK
>FUSION-ENST00000594469.5:33802-ENST00000617859.4:12636|1151
LNITNHQGK
>FUSION-ENST00000594469.5:33802-ENST00000617859.4:12636|1612
YHSTLLCRPQVSIDNR
>FUSION-ENST00000594469.5:33802-ENST00000617859.4:12636|1353
IHPPRPPKVLGLQA
>FUSION-ENST00000636857.1:5824-ENST00000593065.5:68497|28
MMMMYALIKLIHIFFKEVSGQR
>FUSION-ENST00000594469.5:33802-ENST00000617859.4:12636|1509
CFRNQNIKFK
>FUSION-ENST00000594469.5:33802-ENST00000617859.4:12636|952
HKSMVVIGELGYR
>FUSION-ENST00000532346.1:3332-ENST00000671441.1:591533|75
GVGGRDPGENGKGR
>FUSION-ENST00000532346.1:23009-ENST00000671441.1:591533|116
MPVILALWEPK
>FUSION-ENST00000532346.1:23009-ENST00000671441.1:591533|439
MSQGARPLER
>FUSION-ENST00000532346.1:23009-ENST00000671441.1:591533|301
SFSCCIFLTCYYWPKEISR
>FUSION-ENST00000532346.1:23009-ENST00000671441.1:591533|140
MLGSTSKAEAR
>FUSION-ENST00000594469.5:33802-ENST00000617859.4:12636|1892
AHHAGVGDALRSRLQLLPVR
>FUSION-ENST00000532346.1:34343-ENST00000670943.1:472371|446
MALHTARGSSDDT
>FUSION-ENST00000594469.5:33802-ENST00000617859.4:12636|1323
RQLVEWEKIFTK
>FUSION-ENST00000594469.5:33802-ENST00000617859.4:12636|917
MGTYFPK
>FUSION-ENST00000526416.5:34343-ENST00000670943.1:472371|19
DRYSMEELIQLGQGR
>FUSION-ENST00000532346.1:3332-ENST00000671441.1:591533|54
GPDAAPSARPRRPRPRPARGASWVR
>FUSION-ENST00000532346.1:23009-ENST00000671441.1:591533|335
QSQLTATSASRVRGILLPQPPE
>FUSION-ENST00000532346.1:23009-ENST00000671441.1:591533|207
EDGAGSKAEGR
>ENST00000559231.1|SNV-44616-C-A|3
MVALSGWRAYRCWAQETSSSQT
>FUSION-ENST00000594469.5:33802-ENST00000617859.4:12636|1194
ENSMEVPKK
>FUSION-ENST00000375735.7:248950-ENST00000525200.5:20460|9
LNQPAHRHGPGWR
>FUSION-ENST00000532346.1:34343-ENST00000670943.1:472371|326
CHHCPWTDAWGCAGWGGLRWR
>FUSION-ENST00000532346.1:23009-ENST00000671441.1:591533|396
PVIPALWEPEVGGSLEPRMSTLQ
>FUSION-ENST00000481964.5:22101-ENST00000266037.10:389521|1055
MLVLMFPYPAILSINSSDIFVL
>ENST00000556255.1|SNV-7814-G-T|3
VNSIRGEK
>FUSION-ENST00000594469.5:33802-ENST00000617859.4:12636|400
MFYSFRCRDLSPSFK
>FUSION-ENST00000481964.5:22101-ENST00000266037.10:389521|1012
MADTHLR
>ENST00000489097.5|SNV-51750-C-T|6
MAELVPWAPESPR
>FUSION-ENST00000594469.5:33802-ENST00000617859.4:12636|291
MLLIWVC
>FUSION-ENST00000532346.1:34343-ENST00000670943.1:472371|549
KASPTSASTCTCRQR
>FUSION-ENST00000636857.1:5824-ENST00000593065.5:68497|47
LMVGIFESKR
>FUSION-ENST00000594469.5:33802-ENST00000617859.4:12636|1620
MRESTYIVVCRLCSHSGMAK
>FUSION-ENST00000481964.5:22101-ENST00000266037.10:389521|645
IQKLAGR
>FUSION-ENST00000532346.1:23009-ENST00000671441.1:591533|756
SQRLALGA
>FUSION-ENST00000594469.5:33802-ENST00000617859.4:12636|484
YSAESQHRAE
>FUSION-ENST00000532346.1:23009-ENST00000671441.1:591533|291
MSWRWTESCACTVR
>FUSION-ENST00000532346.1:23009-ENST00000671441.1:591533|881
CPLLLMRLSVDG
>ENST00000374690.9|SNV-142026-G-A|4
YLCASRNDYTIDKFR
>FUSION-ENST00000532346.1:34343-ENST00000670943.1:472371|33
WRAKPAASQR
>FUSION-ENST00000594469.5:33802-ENST00000617859.4:12636|526
MSFYFYFLMEK
>FUSION-ENST00000532346.1:34343-ENST00000670943.1:472371|287
GGYRVGSAGR
>FUSION-ENST00000481964.5:22101-ENST00000266037.10:389521|878
SSLPSRGSCRAEGLLTSQTGR
>FUSION-ENST00000594469.5:33802-ENST00000617859.4:12636|1094
MATTHVKR
>FUSION-ENST00000594469.5:33802-ENST00000617859.4:12636|107
MWWCMTVAPATRETEVGR
>FUSION-ENST00000594469.5:33802-ENST00000617859.4:12636|796
MVKYIHLHS
>FUSION-ENST00000636857.1:5824-ENST00000593065.5:68497|10
KKAHTWIHINR
>FUSION-ENST00000532346.1:34343-ENST00000670943.1:472371|87
GAAAVQLPALSVGR
>FUSION-ENST00000532346.1:34343-ENST00000670943.1:472371|299
PGMWVGGWEGRAGLVGPAAGR
>FUSION-ENST00000594469.5:33802-ENST00000617859.4:12636|626
MSGSECWAVK
>FUSION-ENST00000532346.1:3332-ENST00000671441.1:591533|25
VAAGCWRLR
>FUSION-ENST00000532346.1:23009-ENST00000671441.1:591533|550
IFILLCFSNECVF
>FUSION-ENST00000481964.5:22101-ENST00000266037.10:389521|627
LQSGDGV
>FUSION-ENST00000594469.5:33802-ENST00000617859.4:12636|1311
LHHCTPARAAEQDSISKK
>FUSION-ENST00000594469.5:33802-ENST00000617859.4:12636|660
FQKIRCSTYFG
>FUSION-ENST00000532346.1:23009-ENST00000671441.1:591533|160
MGTCCCCSLSISLWLR
>FUSION-ENST00000594469.5:33802-ENST00000617859.4:12636|517
EKIIQLHKHS
>FUSION-ENST00000532346.1:23009-ENST00000671441.1:591533|344
MVPGRFHR
>FUSION-ENST00000532346.1:34343-ENST00000670943.1:472371|516
MGEAWCR
>ENST00000380647.8|SNV-231680-C-T|4
MNLEEELDELKVHIFIDK
>FUSION-ENST00000594469.5:33802-ENST00000617859.4:12636|424
STHLQLVDFQQRCQECIMGK
>FUSION-ENST00000532346.1:23009-ENST00000671441.1:591533|158
ETTGDHGGHSQAGSLTSGGK
>ENST00000615648.2|SNV-20447-C-T|1
ATLDPEMGLLFLSLSLQ
>ENST00000295228.4|SNV-132-T-A|1
ALGAACLLLLAAGWLGPEAR
>FUSION-ENST00000532346.1:23009-ENST00000671441.1:591533|953
LYMAGPALEGAPGGVLGYRAGK
>FUSION-ENST00000594469.5:33802-ENST00000617859.4:12636|811
MAMLTSTLCYQHIGK
>ENST00000471910.1|SNV-127709-G-A|3
INQLTDTIQVAQRIDR
>FUSION-ENST00000594469.5:33802-ENST00000617859.4:12636|1629
QTAVWTLSYSWRK
>FUSION-ENST00000481964.5:22101-ENST00000266037.10:389521|407
WGAVLTFDEFGQRVYGNSFNIAVCL
>FUSION-ENST00000594469.5:33802-ENST00000617859.4:12636|345
SSLFSISSPILVIFCFR
>ENST00000526386.5|SNV-123850-G-A|2
SVAGNVSSQPR
>ENST00000513635.1|SNV-1944-G-A|1
MICFCLL
>ENST00000309900.11|SNV-275214-A-G|4
MGHPCQESQPMPLAWPSTTAQPA
>FUSION-ENST00000594469.5:33802-ENST00000617859.4:12636|648
NYGMILFARCME
>FUSION-ENST00000594469.5:33802-ENST00000617859.4:12636|732
PSDRSKIIK
>FUSION-ENST00000532346.1:23009-ENST00000671441.1:591533|952
MAGPALEGAPGGVLGYR
>FUSION-ENST00000594469.5:33802-ENST00000617859.4:12636|675
TSTHVIHI
>ENST00000486124.5|SNV-41534-T-G|2
MTIGTSMPSGWASWMWTGEN
>FUSION-ENST00000532346.1:23009-ENST00000671441.1:591533|183
MTSVPPGPSLGLPAALVGIQSR
>ENST00000297784.10|SNV-314347-C-T|2
AAVAAGR
>ENST00000351008.4|SNV-216936-G-A|3
TPFSLTR
>ENST00000475931.1|SNV-9228-A-G|4
MRGPLPASLGKVGIGMEAGTR
>FUSION-ENST00000532346.1:3332-ENST00000671441.1:591533|83
DSEPAEPARR
>ENST00000341772.5|SNV-122827-G-A|2
SMAPRQLQPVPATQEPDK
>FUSION-ENST00000532346.1:23009-ENST00000671441.1:591533|978
GRLSEPGSGVCGQQTHGSR
>FUSION-ENST00000594469.5:33802-ENST00000617859.4:12636|835
MSKEAGEINNIINPNKVE
>FUSION-ENST00000409642.8:92847-ENST00000435030.6:46910|4
VITGRFLRMGR
>FUSION-ENST00000594469.5:33802-ENST00000617859.4:12636|596
ANVKLGALG
>FUSION-ENST00000532346.1:34343-ENST00000670943.1:472371|241
MRPSWYR
>FUSION-ENST00000532346.1:23009-ENST00000671441.1:591533|712
WEVLRRPCWCQAMVGPAGWQGGR
>FUSION-ENST00000532346.1:34343-ENST00000670943.1:472371|528
VCRPRRSLWPR
>FUSION-ENST00000532346.1:23009-ENST00000671441.1:591533|544
MHGCLQNTDTPRECALF
>ENST00000637646.1|SNV-49212-G-A|4
AGGDLSLSPGRSADPLPGYAPSK
>FUSION-ENST00000532346.1:34343-ENST00000670943.1:472371|13
GRHVGGGGR
>FUSION-ENST00000594469.5:33802-ENST00000617859.4:12636|1850
IQTKQSISLK
>FUSION-ENST00000481964.5:22101-ENST00000266037.10:389521|399
MISLSYV
>FUSION-ENST00000481964.5:22101-ENST00000266037.10:389521|1007
MNLCWAAFKAILAACGPWAAGWK
>FUSION-ENST00000594469.5:33802-ENST00000617859.4:12636|897
MFLIFTYSP
>FUSION-ENST00000481964.5:22101-ENST00000266037.10:389521|615
FWYFLLQVNHAR
>FUSION-ENST00000532346.1:34343-ENST00000670943.1:472371|302
MPGMWVGGWEGR
>ENST00000508244.5|SNV-124184-C-T|3
SNLLYMTSR
>FUSION-ENST00000532346.1:23009-ENST00000671441.1:591533|718
KCWAEVGRPGWEAITR
>FUSION-ENST00000481964.5:22101-ENST00000266037.10:389521|924
TRGYQFVQR
>FUSION-ENST00000481964.5:22101-ENST00000266037.10:389521|713
SCQSRQAPVPRLPLCESLPK
>FUSION-ENST00000594469.5:33802-ENST00000617859.4:12636|721
VLNALYIYLVEY
>FUSION-ENST00000594469.5:33802-ENST00000617859.4:12636|447
GNSPLIQEK
>FUSION-ENST00000482967.5:22101-ENST00000266037.10:389521|1293
LFSIKVVLFAKPSVR
>FUSION-ENST00000532346.1:23009-ENST00000671441.1:591533|598
SGTQNGAWAGSSVGPVEGELGTR
>ENST00000559231.1|SNV-44616-C-A|5
MVALSGWRAYR
>ENST00000571285.1|SNV-18207-C-T|7
MKAVLSSQEGRDVL
>FUSION-ENST00000482967.5:22101-ENST00000266037.10:389521|1383
MNDTCSLLAGTCQFTRAGRSVSNN
>FUSION-ENST00000481964.5:22101-ENST00000266037.10:389521|552
VLGLQVR
>FUSION-ENST00000334267.11:248950-ENST00000525200.5:20460|1
TGLATVEAQVEYVLFCVYTLK
>FUSION-ENST00000532346.1:3332-ENST00000671441.1:591533|94
MLQWESSQLHAGSK
>FUSION-ENST00000594469.5:33802-ENST00000617859.4:12636|1687
VNRQPTKWEK
>FUSION-ENST00000482967.5:22101-ENST00000266037.10:389521|1343
LPRLVSNSWLK
>FUSION-ENST00000594469.5:33802-ENST00000617859.4:12636|1495
MQELAVISFCLRLVLIIK
>FUSION-ENST00000594469.5:33802-ENST00000617859.4:12636|706
MSCLVITYVPRSHR
>FUSION-ENST00000594469.5:33802-ENST00000617859.4:12636|617
MNIKKFNSQK
>FUSION-ENST00000594469.5:33802-ENST00000617859.4:12636|1389
RLIYFYLFIYFFFNCVL
>FUSION-ENST00000532346.1:23009-ENST00000671441.1:591533|970
EQGQLRRLAMGHIVAASPHLPK
>FUSION-ENST00000594469.5:33802-ENST00000617859.4:12636|717
CFRHVDKADLEILASGDLPALPPK
>FUSION-ENST00000481964.5:22101-ENST00000266037.10:389521|821
MNMGIQTR
>FUSION-ENST00000594469.5:33802-ENST00000617859.4:12636|1800
SIKHIKYF
>FUSION-ENST00000532346.1:23009-ENST00000671441.1:591533|966
LAMGHIVAASPHLPKLAR
>FUSION-ENST00000532346.1:34343-ENST00000670943.1:472371|500
SPSTWPHLPLWGWHLGAACSLRLKK
>FUSION-ENST00000481964.5:22101-ENST00000266037.10:389521|1015
VNYSKCCFFRWPPTYLP
>FUSION-ENST00000532346.1:34343-ENST00000670943.1:472371|361
GQGLGSHHDFPSTR
>FUSION-ENST00000532346.1:23009-ENST00000671441.1:591533|277
IHPHTPSPQQPR
>FUSION-ENST00000482967.5:22101-ENST00000266037.10:389521|1466
MARWLWRGAWR
>FUSION-ENST00000532346.1:23009-ENST00000671441.1:591533|899
GPGTVALGRPR
>FUSION-ENST00000594469.5:33802-ENST00000617859.4:12636|730
WGNNYYYYFCFETESHSVA
>FUSION-ENST00000532346.1:23009-ENST00000671441.1:591533|238
LHRPHSPSHALPSAASPHTGR
>FUSION-ENST00000481964.5:22101-ENST00000266037.10:389521|390
IVLLHSSLGNRGRPCLK
>FUSION-ENST00000532346.1:23009-ENST00000671441.1:591533|829
MICKHFLFLWSAFLFACWCLFFFFF
>FUSION-ENST00000594469.5:33802-ENST00000617859.4:12636|1777
LSLSPPPTPPQSLECDIPLPVSM
>FUSION-ENST00000481964.5:22101-ENST00000266037.10:389521|919
ILSPQPPG
>FUSION-ENST00000481964.5:22101-ENST00000266037.10:389521|427
GILLILQFVCK
>ENST00000554678.1|SNV-2258-A-G|2
LGVQPSCCVGDYQGVHTQK
>FUSION-ENST00000398774.6:34343-ENST00000670943.1:472371|13
GRLGGREGVCR
>FUSION-ENST00000532346.1:23009-ENST00000671441.1:591533|1009
EVQRYGPPSR
>FUSION-ENST00000532346.1:23009-ENST00000671441.1:591533|133
AESVHEKLCVPSLNSCVPSPSH
>FUSION-ENST00000594469.5:33802-ENST00000617859.4:12636|77
SMPLHSRLGDSTRPTNKQTNK
>FUSION-ENST00000532346.1:34343-ENST00000670943.1:472371|74
ALPGSAPLLDPRT
>FUSION-ENST00000481964.5:22101-ENST00000266037.10:389521|330
VYNIQMTDLS
>ENST00000404816.7|SNV-240002-G-A|3
CQCPPNFTGKLCQIPIHGASVPK
>FUSION-ENST00000532346.1:23009-ENST00000671441.1:591533|720
VQTLRCRK
>FUSION-ENST00000594469.5:33802-ENST00000617859.4:12636|338
CMPPFEKCLLWCFAHF
>ENST00000483222.5|SNV-181-G-A|15
MPSARLGSRSLPR
>FUSION-ENST00000594469.5:33802-ENST00000617859.4:12636|1062
MIQSSPTAYISKR
>FUSION-ENST00000532346.1:34343-ENST00000670943.1:472371|687
RSVWGGALR
>FUSION-ENST00000594469.5:33802-ENST00000617859.4:12636|1264
VPPCPILESYLLNIYQHTTK
>FUSION-ENST00000481964.5:22101-ENST00000266037.10:389521|872
LPRGGAPHFSDGAAAARR
>ENST00000351008.4|SNV-216936-G-A|2
TPFSLTREDTVR
>FUSION-ENST00000594469.5:33802-ENST00000617859.4:12636|1039
MSQSEKDGC
>FUSION-ENST00000398774.6:34343-ENST00000670943.1:472371|27
WAALESLVKSWPLAGDR
>FUSION-ENST00000532346.1:23009-ENST00000671441.1:591533|448
MPPNCNVGLGID
>FUSION-ENST00000532346.1:23009-ENST00000671441.1:591533|346
GRMVPGR
>FUSION-ENST00000594469.5:33802-ENST00000617859.4:12636|1755
CLLLRSVCSCPSPTF
>FUSION-ENST00000594469.5:33802-ENST00000617859.4:12636|192
LLKYWYHR
>FUSION-ENST00000481964.5:22101-ENST00000266037.10:389521|914
MSCCVHLPDGVAAGQK
>FUSION-ENST00000594469.5:33802-ENST00000617859.4:12636|940
MHVLSYRISLKIYHVIDHK
>FUSION-ENST00000532346.1:34343-ENST00000670943.1:472371|468
EVTQSPQSHSR
>FUSION-ENST00000594469.5:33802-ENST00000617859.4:12636|1404
MLILNSRLSHTMLVV
>FUSION-ENST00000594469.5:33802-ENST00000617859.4:12636|97
ETEVGRSLGPR
>FUSION-ENST00000532346.1:23009-ENST00000671441.1:591533|150
APQLGMGAMLGSTSKAEAR
>FUSION-ENST00000357649.6:34343-ENST00000670943.1:472371|1
GYLYQQLCCVELYCDISSFD
>FUSION-ENST00000636857.1:5824-ENST00000593065.5:68497|49
DAKAYGWYI
>ENST00000480863.1|SNV-58436-G-A|2
MLPVLLDGHPIFIVGLDFNR
>FUSION-ENST00000532346.1:23009-ENST00000671441.1:591533|568
VGGGVGVGWGSGAGQGWK
>FUSION-ENST00000481964.5:22101-ENST00000266037.10:389521|850
WVAGQRR
>FUSION-ENST00000481964.5:22101-ENST00000266037.10:389521|895
GLPPTPSRTGR
>FUSION-ENST00000532346.1:3332-ENST00000671441.1:591533|42
GRGGGGAGAASLSGARGR
>FUSION-ENST00000532346.1:34343-ENST00000670943.1:472371|192
RPEPWFRAAWVSGLR
>FUSION-ENST00000594469.5:33802-ENST00000617859.4:12636|1154
EFLQLDNK
>FUSION-ENST00000532346.1:3332-ENST00000671441.1:591533|73
DPGENGKGR
>FUSION-ENST00000481964.5:22101-ENST00000266037.10:389521|847
MNLTTLDTSCK
>FUSION-ENST00000594469.5:33802-ENST00000617859.4:12636|308
MPPACFIFFLLK
>FUSION-ENST00000594469.5:33802-ENST00000617859.4:12636|152
FLCLFFVSMICPLVRVGC
>FUSION-ENST00000532346.1:34343-ENST00000670943.1:472371|222
DLGGLPSGPGPGWFTVPCCGLR
>FUSION-ENST00000594469.5:33802-ENST00000617859.4:12636|1679
MGENFRYLLI
>FUSION-ENST00000594469.5:33802-ENST00000617859.4:12636|1161
ATYSEWEKI
>FUSION-ENST00000594469.5:33802-ENST00000617859.4:12636|696
FYLFWLTISMK
>ENST00000564138.6|MNV-131760-TAGG-T|5
DKFVEIAHK
>ENST00000555290.5|SNV-35889-G-T|6
DNNIRLIGER
>FUSION-ENST00000532346.1:23009-ENST00000671441.1:591533|243
MLSHVLALDR
>FUSION-ENST00000594469.5:33802-ENST00000617859.4:12636|1722
IYSPLGIYPVMGWRVKW
>ENST00000578643.1|SNV-30624-A-G|3
CDPCSPYRTITGDCSNRWR
>FUSION-ENST00000532346.1:34343-ENST00000670943.1:472371|344
MGFDLHFTGQQAPGWR
>FUSION-ENST00000532346.1:23009-ENST00000671441.1:591533|561
NVSFDLLKVHLFLFFLAK
>FUSION-ENST00000532346.1:23009-ENST00000671441.1:591533|132
LCVPSLNSCVPSPSH
>ENST00000479246.5|SNV-2056-G-A|5
MRLCTVLPSTALDLRWR
>ENST00000457378.6|SNV-26976-C-T|4
VCFPNLIFPFCKFQCLHYLSWRLK
>FUSION-ENST00000594469.5:33802-ENST00000617859.4:12636|1267
FTITLRTYIRTYK
>FUSION-ENST00000594469.5:33802-ENST00000617859.4:12636|1047
MNLEDLMVSEMSQSEK
>FUSION-ENST00000532346.1:23009-ENST00000671441.1:591533|413
MSQLLFITQLQSHIHIFRYSSQR
>ENST00000430580.6|SNV-26441-G-T|1
FNSTLVVDR
>FUSION-ENST00000532346.1:34343-ENST00000670943.1:472371|407
RCLPCQEQPR
>FUSION-ENST00000356346.7:23009-ENST00000671441.1:591533|10
AAPDSPAAEHLVVHGGGPDRRPER
>ENST00000637387.1|SNV-10536-G-A|2
KLQKAIGAVPLIQGEVSTLPAITLK
>FUSION-ENST00000532346.1:23009-ENST00000671441.1:591533|916
MKSQWLQRK
>FUSION-ENST00000532346.1:34343-ENST00000670943.1:472371|469
MEVTQSPQSHSR
>ENST00000564138.6|MNV-131760-TAGG-T|1
FVEIAHKDELSFEQFHLFYKK
>FUSION-ENST00000532346.1:23009-ENST00000671441.1:591533|438
SQGARPLER
>FUSION-ENST00000532346.1:23009-ENST00000671441.1:591533|774
QALGGRDRWTWSWLDPCK
>ENST00000470570.1|SNV-99142-G-A|1
TTWACLPLPALG
>FUSION-ENST00000398774.6:34343-ENST00000670943.1:472371|32
MKIVPGRWAALESLVK
>ENST00000249044.2|SNV-10884-G-A|6
VVKPEGSRSPLPWPVVKHQPR
>FUSION-ENST00000482967.5:22101-ENST00000266037.10:389521|1410
GHICSLHVYSRVPLTLGGR
>FUSION-ENST00000481964.5:22101-ENST00000266037.10:389521|447
VCRLSELR
>FUSION-ENST00000481964.5:22101-ENST00000266037.10:389521|848
RCSLPRR
>FUSION-ENST00000481964.5:22101-ENST00000266037.10:389521|744
ETETVGR
>FUSION-ENST00000481964.5:22101-ENST00000266037.10:389521|920
MILSPQPPG
>FUSION-ENST00000594469.5:33802-ENST00000617859.4:12636|893
MPLYLLLLQMR
>ENST00000376042.6|SNV-107564-G-A|7
HTNKSGSLFQEALVLQEKTDAK
>FUSION-ENST00000594469.5:33802-ENST00000617859.4:12636|906
NKCYCSI
>FUSION-ENST00000532346.1:34343-ENST00000670943.1:472371|482
SPDRRHETK
>ENST00000373954.10|SNV-18796-C-G|3
AGHQEKEEYSR
>FUSION-ENST00000594469.5:33802-ENST00000617859.4:12636|604
MSHCAWPKSNLFHPR
>ENST00000251343.9|SNV-7814-G-T|2
QHQGREEEK
>ENST00000460007.1|SNV-255366-C-A|4
RTPGNLTSTRK
>FUSION-ENST00000594469.5:33802-ENST00000617859.4:12636|125
QCIIITSW
>FUSION-ENST00000594469.5:33802-ENST00000617859.4:12636|21
MEYLWIFWCPLQFL
>FUSION-ENST00000594469.5:33802-ENST00000617859.4:12636|967
MFLLCSYPQPPAPR
>FUSION-ENST00000481964.5:22101-ENST00000266037.10:389521|515
SYFVSRIQSRIHIAFSISCFLD
>ENST00000490303.5|SNV-86111-A-G|4
NYLWKFAEIVQLCYAVVWLHCRK
>FUSION-ENST00000532346.1:23009-ENST00000671441.1:591533|175
LAGPTELALSPTLRR
>FUSION-ENST00000481964.5:22101-ENST00000266037.10:389521|888
GLTPPPPSLTGRLAGR
>ENST00000298532.2|SNV-7474-G-A|4
QALEKQGREAK
>ENST00000296238.4|SNV-1390-G-A|1
GMGEKPPSEV
>FUSION-ENST00000594469.5:33802-ENST00000617859.4:12636|1036
VGHPSNISQPR
>FUSION-ENST00000594469.5:33802-ENST00000617859.4:12636|71
LGDSTRPTNKQTNK
>FUSION-ENST00000482967.5:22101-ENST00000266037.10:389521|1287
SGCIQPR
>FUSION-ENST00000532346.1:34343-ENST00000670943.1:472371|105
TGGGGSQAVPCPPCSK
>FUSION-ENST00000594469.5:33802-ENST00000617859.4:12636|994
ILGASFL
>FUSION-ENST00000594469.5:33802-ENST00000617859.4:12636|305
PPACFIFFLLKK
>ENST00000469559.5|SNV-9418-G-A|2
WLSGLAFHRRSR
>FUSION-ENST00000594469.5:33802-ENST00000617859.4:12636|1716
VLGKQASHM
>FUSION-ENST00000532346.1:23009-ENST00000671441.1:591533|9
EPSRTRSAPSK
>FUSION-ENST00000594469.5:33802-ENST00000617859.4:12636|816
IFSTYIIVSRIYFLK
>FUSION-ENST00000532346.1:23009-ENST00000671441.1:591533|465
PHLEKNK
>FUSION-ENST00000594469.5:33802-ENST00000617859.4:12636|26
DRGLVSFFCI
>FUSION-ENST00000532346.1:23009-ENST00000671441.1:591533|579
APGRHQGGWCESGCSWAGWCVR
>FUSION-ENST00000532346.1:23009-ENST00000671441.1:591533|560
MNVSFDLLKVHLFLFFLAKR
>FUSION-ENST00000594469.5:33802-ENST00000617859.4:12636|6
DRVSFCHPDCSAVV
>FUSION-ENST00000594469.5:33802-ENST00000617859.4:12636|735
ISYFMPSDRSKIIK
>ENST00000375486.9|SNV-44551-C-T|1
FLLLMASTSACYKLF
>FUSION-ENST00000594469.5:33802-ENST00000617859.4:12636|327
FLQVFLPVVS
>FUSION-ENST00000594469.5:33802-ENST00000617859.4:12636|1066
ISVGKETPAHC
>FUSION-ENST00000636857.1:5824-ENST00000593065.5:68497|52
MLRLMVGIFESKR
>FUSION-ENST00000532346.1:34343-ENST00000670943.1:472371|633
RLWVGGAAHAAESEGAGPASWRK
>FUSION-ENST00000532346.1:23009-ENST00000671441.1:591533|554
RVATWEANRAGTG
>ENST00000381118.7|SNV-139-G-A|1
AESTQRVLGLELNKDR
>FUSION-ENST00000594469.5:33802-ENST00000617859.4:12636|729
MSILHEVMVCL
>FUSION-ENST00000532346.1:34343-ENST00000670943.1:472371|506
MCPLQPEAHTHTVEHSALR
>FUSION-ENST00000594469.5:33802-ENST00000617859.4:12636|173
MPVLCCFGYCSSEA
>ENST00000308020.6|SNV-38800-C-A|4
DYGGNCLIYDPDNETDPFHK
>FUSION-ENST00000594469.5:33802-ENST00000617859.4:12636|1436
MFISLLQRMTYLRQLGTNNNSIK
>FUSION-ENST00000594469.5:33802-ENST00000617859.4:12636|1775
AGQMVILVLDP
>FUSION-ENST00000594469.5:33802-ENST00000617859.4:12636|323
HIYLQLLFTLVKLTSLSLYK
>FUSION-ENST00000594469.5:33802-ENST00000617859.4:12636|1776
MAGQMVILVLDP
>FUSION-ENST00000532346.1:23009-ENST00000671441.1:591533|645
VGLLGGCGQWCPVASVSPVRPKR
>FUSION-ENST00000594469.5:33802-ENST00000617859.4:12636|831
MPSSATTK
>ENST00000582445.1|SNV-62631-G-A|4
MKLLNKFEMIK
>FUSION-ENST00000594469.5:33802-ENST00000617859.4:12636|439
ISNLNIFSYAFWSCVCLLLR
>ENST00000490303.5|SNV-86111-A-G|3
FAEIVQLCYAVVWLHCR
>FUSION-ENST00000532346.1:34343-ENST00000670943.1:472371|349
DHWLGRVTR
>FUSION-ENST00000594469.5:33802-ENST00000617859.4:12636|864
NMRKNGLIYNLSGGLLHISFR
>FUSION-ENST00000482967.5:22101-ENST00000266037.10:389521|1261
ELGRISAPGWLLDRLFNIF
>FUSION-ENST00000526416.5:34343-ENST00000670943.1:472371|17
DRYSMEELIQLGQGRAGR
>FUSION-ENST00000481964.5:22101-ENST00000266037.10:389521|918
MEGSAEMFCSISVPSL
>FUSION-ENST00000532346.1:34343-ENST00000670943.1:472371|662
CCGSCPQPLPSDFLPQDPSFFPRP
>ENST00000399000.7|SNV-29349-G-C|3
VNPGKFPSGK
>ENST00000513847.5|SNV-142026-G-A|6
MITLLINSEGK
>FUSION-ENST00000532346.1:23009-ENST00000671441.1:591533|879
MFFISAG
>ENST00000324439.9|SNV-506-G-T|7
MAATAREDGSSGQER
>FUSION-ENST00000532346.1:34343-ENST00000670943.1:472371|108
MPSGRTGGGGSQAVPCPPCSK
>FUSION-ENST00000594469.5:33802-ENST00000617859.4:12636|1309
AAEQDSISKK
>FUSION-ENST00000532346.1:23009-ENST00000671441.1:591533|125
NAVAQSR
>FUSION-ENST00000532346.1:3332-ENST00000671441.1:591533|159
GSIQRDAWGRGR
>ENST00000419746.5|SNV-18332-G-A|4
LWNQWYTRRL
>FUSION-ENST00000532346.1:34343-ENST00000670943.1:472371|12
RGRSCWSGR
>FUSION-ENST00000532346.1:34343-ENST00000670943.1:472371|364
TAPRAASHSKGQGLGSHHDFPSTR
>ENST00000509957.5|SNV-124184-C-T|9
REGKNMILSVPEAI
>FUSION-ENST00000532346.1:34343-ENST00000670943.1:472371|300
MPGMWVGGWEGRAGLVGPAAGR
>FUSION-ENST00000532346.1:34343-ENST00000670943.1:472371|169
LLLTAARPCPPPTRR
>FUSION-ENST00000594469.5:33802-ENST00000617859.4:12636|167
HDLFWRTLHMLLEK
>FUSION-ENST00000481964.5:22101-ENST00000266037.10:389521|395
SKLEIIRL
>FUSION-ENST00000594469.5:33802-ENST00000617859.4:12636|96
ETEVGRSLGPRR
>FUSION-ENST00000532346.1:23009-ENST00000671441.1:591533|986
AARVGGVGRGR
>FUSION-ENST00000532346.1:23009-ENST00000671441.1:591533|540
VVYRIQIPPENVPCFR
>FUSION-ENST00000594469.5:33802-ENST00000617859.4:12636|969
LYWNKHLCTYILTF
>ENST00000407149.7|SNV-204-A-C|3
STGNPSSSCPAEGPPAASK
>FUSION-ENST00000532346.1:3332-ENST00000671441.1:591533|145
LQTTGSGAGRSR
>FUSION-ENST00000481964.5:22101-ENST00000266037.10:389521|1053
MFPYPAILSINSSDIFVL
>FUSION-ENST00000594469.5:33802-ENST00000617859.4:12636|908
MTQNPFLCIPDRNKCYCSI
>FUSION-ENST00000594469.5:33802-ENST00000617859.4:12636|394
MQFPPAGYL
>FUSION-ENST00000532346.1:34343-ENST00000670943.1:472371|616
MLMPRDQLR
>FUSION-ENST00000532346.1:23009-ENST00000671441.1:591533|441
MFAAAWVCHPVSCL
>FUSION-ENST00000532346.1:34343-ENST00000670943.1:472371|666
VCVCVCVCVWSLHR
>FUSION-ENST00000532346.1:34343-ENST00000670943.1:472371|441
MHRPGPDPDGAPAPGGSR
>FUSION-ENST00000594469.5:33802-ENST00000617859.4:12636|727
QLRVFFFVFTSQINYNVAVLACISK
>ENST00000490848.5|SNV-17170-C-G|5
LSDQREALSHGQNPLR
>FUSION-ENST00000594469.5:33802-ENST00000617859.4:12636|178
IYSGERSTCYWK
>FUSION-ENST00000594469.5:33802-ENST00000617859.4:12636|1031
MVTRGWGRGK
>FUSION-ENST00000532346.1:23009-ENST00000671441.1:591533|603
RVPAGKTGSCR
>FUSION-ENST00000594469.5:33802-ENST00000617859.4:12636|147
GLCFYFFFR
>FUSION-ENST00000532346.1:23009-ENST00000671441.1:591533|963
MGHIVAASPHLPKLAR
>FUSION-ENST00000594469.5:33802-ENST00000617859.4:12636|902
SLSVFILHAYCHHSVTFFR
>FUSION-ENST00000481964.5:22101-ENST00000266037.10:389521|686
SHRTWLVV
>ENST00000483222.5|SNV-181-G-A|9
FCALPPRPVPAAR
>FUSION-ENST00000594469.5:33802-ENST00000617859.4:12636|715
ADLEILASGDLPALPPK
>FUSION-ENST00000532346.1:23009-ENST00000671441.1:591533|830
MPVLYQK
>FUSION-ENST00000532346.1:23009-ENST00000671441.1:591533|804
ISAHCNLCLLGSSNSPASVR
>FUSION-ENST00000532346.1:3332-ENST00000671441.1:591533|112
LGGRSPARR
>FUSION-ENST00000532346.1:23009-ENST00000671441.1:591533|776
VAGTTGARHHAQLIFCIFSR
>FUSION-ENST00000481964.5:22101-ENST00000266037.10:389521|571
MTPLPQLTIT
>FUSION-ENST00000532346.1:23009-ENST00000671441.1:591533|889
MVMDWPVLALGLASSTCRDAVR
>FUSION-ENST00000594469.5:33802-ENST00000617859.4:12636|1670
ILLICLILIK
>FUSION-ENST00000481964.5:22101-ENST00000266037.10:389521|369
LSFNISL
>FUSION-ENST00000532346.1:23009-ENST00000671441.1:591533|885
MDWPVLALGLASSTCRDAVR
>ENST00000559231.1|SNV-44616-C-A|2
VALSGWRAYRCWAQETSSSQT
>FUSION-ENST00000594469.5:33802-ENST00000617859.4:12636|1689
ETTIRVNRQPTK
>FUSION-ENST00000532346.1:34343-ENST00000670943.1:472371|337
TSPLHGGHACALTSPLDPLWPCVK
>FUSION-ENST00000532346.1:34343-ENST00000670943.1:472371|727
MPQGGVCGAGR
>FUSION-ENST00000594469.5:33802-ENST00000617859.4:12636|31
CLFSCQYYAVLVTVALR
>FUSION-ENST00000594469.5:33802-ENST00000617859.4:12636|961
MSLLLRCSLFLLILHSPR
>FUSION-ENST00000482967.5:22101-ENST00000266037.10:389521|1192
MYPLATAATSR
>FUSION-ENST00000481964.5:22101-ENST00000266037.10:389521|666
RGCDNMCSYCIVPFTR
>ENST00000468584.5|SNV-3398-C-T|4
ELRLGMWSCLVVAP
>FUSION-ENST00000481964.5:22101-ENST00000266037.10:389521|526
LARLSLK
>FUSION-ENST00000481964.5:22101-ENST00000266037.10:389521|1031
MRSGVQDQSGQHSETPSLLK
>ENST00000540202.1|SNV-139481-T-C|1
EGSTVQCAPTPSFSLCRNG
>FUSION-ENST00000532346.1:3332-ENST00000671441.1:591533|81
GRPWAGATR
>FUSION-ENST00000594469.5:33802-ENST00000617859.4:12636|257
MTGLGWAQ
>FUSION-ENST00000594469.5:33802-ENST00000617859.4:12636|3
LPRLVSNSWAQAILLL
>ENST00000370647.8|SNV-27248-G-A|3
IMDWFGYYR
>FUSION-ENST00000594469.5:33802-ENST00000617859.4:12636|1772
MVELVYSPTNSVK
>ENST00000303965.9|SNV-97215-G-A|6
LQELTISTMVQNGEKLDVLLLVEKR
>FUSION-ENST00000526416.5:34343-ENST00000670943.1:472371|4
SVPSDLGCRDR
>FUSION-ENST00000594469.5:33802-ENST00000617859.4:12636|232
DIVFFLCCVLL
>ENST00000513312.3|SNV-6277-C-T|2
TWHLASVLDK
>FUSION-ENST00000594469.5:33802-ENST00000617859.4:12636|84
AMSMPLHSRLGDSTRPTNK
>FUSION-ENST00000532346.1:34343-ENST00000670943.1:472371|475
AQLPVWDAGR
>FUSION-ENST00000625598.1:410-ENST00000187830.2:18645|8
VRAGRGFPVLPR
>FUSION-ENST00000532346.1:34343-ENST00000670943.1:472371|125
RSPSLALHAGRGLSSLEQPVPSAGR
>FUSION-ENST00000481964.5:22101-ENST00000266037.10:389521|622
MNLSLPGKTPRFIVHFITEPAH
>FUSION-ENST00000532346.1:23009-ENST00000671441.1:591533|877
SCHRPGLGGWATGHLLAAGPTV
>FUSION-ENST00000532346.1:23009-ENST00000671441.1:591533|245
EEKDVAR
>ENST00000531447.2|SNV-19994-G-A|1
QFSLEHVHSSGPYSVSA
>FUSION-ENST00000532346.1:23009-ENST00000671441.1:591533|167
APSFLYPSSLSSPLPKSLAR
>FUSION-ENST00000594469.5:33802-ENST00000617859.4:12636|81
SMPLHSR
>FUSION-ENST00000532346.1:23009-ENST00000671441.1:591533|32
GGYLLQGAGNGFKALARVSHR
>FUSION-ENST00000532346.1:23009-ENST00000671441.1:591533|500
PTCPKVSTYCSISSKSK
>FUSION-ENST00000532346.1:23009-ENST00000671441.1:591533|677
SSLGLGLR
>FUSION-ENST00000532346.1:23009-ENST00000671441.1:591533|845
KPLSNPSHEALHQCFLFFLFFFLRR
>FUSION-ENST00000532346.1:23009-ENST00000671441.1:591533|244
EEKDVARR
>FUSION-ENST00000481964.5:22101-ENST00000266037.10:389521|534
MAQSWLTATSASQVQVILLPQPPK
>ENST00000360752.4|SNV-1354-C-A|5
ETMGSYPIRPFYVQK
>FUSION-ENST00000594469.5:33802-ENST00000617859.4:12636|267
TSNTMLNRSGENQHPCLVLELR
>FUSION-ENST00000594469.5:33802-ENST00000617859.4:12636|1213
TSLHVSSSIDLNCR
>FUSION-ENST00000532346.1:3332-ENST00000671441.1:591533|60
SPRNRPAGRGPDAAPSARPR
>FUSION-ENST00000482967.5:22101-ENST00000266037.10:389521|1305
MLCQMVCTLVILMESGK
>ENST00000254579.11|SNV-72780-G-T|1
WSQVTLTQVLHTQDQLWASLSNPR
>FUSION-ENST00000594469.5:33802-ENST00000617859.4:12636|785
MFYYVFKK
>ENST00000353319.8|SNV-127613-G-A|1
LTSDRCTGLSSKMQDTMEENSERPR
>FUSION-ENST00000482967.5:22101-ENST00000266037.10:389521|1188
MYPLATAATSRGWKTSLF
>FUSION-ENST00000532346.1:3332-ENST00000671441.1:591533|119
AGRAGALPI
>ENST00000634891.1|SNV-531039-C-G|5
RCGQKVEKPEGFTANFFK
>FUSION-ENST00000532346.1:23009-ENST00000671441.1:591533|948
AGKQPPTWAPALLASPR
>FUSION-ENST00000594469.5:33802-ENST00000617859.4:12636|1587
MFDNYATQ
>FUSION-ENST00000594469.5:33802-ENST00000617859.4:12636|901
MVPNLSPF
>FUSION-ENST00000594469.5:33802-ENST00000617859.4:12636|1024
MLGRLVLNS
>FUSION-ENST00000375735.7:248950-ENST00000525200.5:20460|10
LNQPAHR
>FUSION-ENST00000532346.1:34343-ENST00000670943.1:472371|316
KRPPLGLRNVSLK
>FUSION-ENST00000532346.1:3332-ENST00000671441.1:591533|149
LGEGGGQEGSG
>FUSION-ENST00000481964.5:22101-ENST00000266037.10:389521|506
LGRLVSNS
>FUSION-ENST00000532346.1:23009-ENST00000671441.1:591533|731
MLGVTLIGSGRGLVGYR
>FUSION-ENST00000481964.5:22101-ENST00000266037.10:389521|923
GYQFVQR
>FUSION-ENST00000482967.5:22101-ENST00000266037.10:389521|1290
VVLFAKPSVRGSGWK
>FUSION-ENST00000532346.1:23009-ENST00000671441.1:591533|857
GLRHIGQAGLK
>FUSION-ENST00000482967.5:22101-ENST00000266037.10:389521|1452
RVIGNNSR
>FUSION-ENST00000481964.5:22101-ENST00000266037.10:389521|759
LGLNSQPQVIRLPRPPKVWGLQP
>FUSION-ENST00000532346.1:34343-ENST00000670943.1:472371|61
PCLPPWALQSPPHILLGGPLPCR
>FUSION-ENST00000482967.5:22101-ENST00000266037.10:389521|1255
MNFLEGREK
>FUSION-ENST00000594469.5:33802-ENST00000617859.4:12636|1829
LPVLCLIQEAGYCFQSSR
>FUSION-ENST00000594469.5:33802-ENST00000617859.4:12636|1171
MDFLTTIPPRR
>FUSION-ENST00000532346.1:23009-ENST00000671441.1:591533|985
VGGVGRGR
>FUSION-ENST00000594469.5:33802-ENST00000617859.4:12636|1251
GNNQQSNETTC
>FUSION-ENST00000532346.1:34343-ENST00000670943.1:472371|375
LARLVLK
>ENST00000379996.7|SNV-178991-G-A|4
TLLSPSGRNNQNEGTLDSRR
>FUSION-ENST00000481964.5:22101-ENST00000266037.10:389521|894
GLPPTPSRTGRLAGR
>FUSION-ENST00000636857.1:5824-ENST00000593065.5:68497|42
VGIFESKR
>FUSION-ENST00000594469.5:33802-ENST00000617859.4:12636|665
MNHKLHPLSNSYNIIRK
>FUSION-ENST00000594469.5:33802-ENST00000617859.4:12636|740
YLILLEIKETLIQKISYFMPSDR
>FUSION-ENST00000594469.5:33802-ENST00000617859.4:12636|1402
HIYKSATCK
>FUSION-ENST00000409642.8:92847-ENST00000435030.6:46910|7
MSLKVITGR
>FUSION-ENST00000532346.1:23009-ENST00000671441.1:591533|371
MVTGLSALRGWAHTCR
>FUSION-ENST00000481964.5:22101-ENST00000266037.10:389521|586
VTKLPNLSRPFAYKR
>FUSION-ENST00000409642.8:92847-ENST00000435030.6:46910|8
LSKMSLKVITGR
>FUSION-ENST00000594469.5:33802-ENST00000617859.4:12636|302
KNLVYFVVLYTL
>FUSION-ENST00000594469.5:33802-ENST00000617859.4:12636|1453
GVLILKANFCNLGLFFHK
>FUSION-ENST00000594469.5:33802-ENST00000617859.4:12636|1560
MIRINQEADVGGIYYG
>FUSION-ENST00000481964.5:22101-ENST00000266037.10:389521|656
CSYCIVPFTRGR
>FUSION-ENST00000594469.5:33802-ENST00000617859.4:12636|1272
MSVKFTITLR
>FUSION-ENST00000594469.5:33802-ENST00000617859.4:12636|399
FYSFRCRDLSPSFK
>FUSION-ENST00000594469.5:33802-ENST00000617859.4:12636|857
NGLIYNLSGGLLHISFRYQKIN
>FUSION-ENST00000532346.1:34343-ENST00000670943.1:472371|704
REPRSTCF
>FUSION-ENST00000532346.1:34343-ENST00000670943.1:472371|384
MHQQRAGAR
>FUSION-ENST00000594469.5:33802-ENST00000617859.4:12636|627
NQVTPSLVN
>FUSION-ENST00000481964.5:22101-ENST00000266037.10:389521|331
MVYNIQMTDLS
>FUSION-ENST00000594469.5:33802-ENST00000617859.4:12636|417
HMLFRNLESSWKWNHLCQV
>FUSION-ENST00000532346.1:23009-ENST00000671441.1:591533|499
MVKPCLY
>FUSION-ENST00000481964.5:22101-ENST00000266037.10:389521|508
GLQACATILSSFLYF
>FUSION-ENST00000625598.1:410-ENST00000187830.2:18645|1
AINLSILSVSGPVEVSLCCPGWS
>ENST00000360752.4|SNV-1354-C-A|1
EGFPPNVHGNHG
>FUSION-ENST00000594469.5:33802-ENST00000617859.4:12636|941
HVLSYRISLK
>FUSION-ENST00000594469.5:33802-ENST00000617859.4:12636|68
QTNKQTNKHR
>FUSION-ENST00000594469.5:33802-ENST00000617859.4:12636|680
LVCAVLKLRINHLFSATLK
>FUSION-ENST00000481964.5:22101-ENST00000266037.10:389521|729
MPTGTFPGCWLLLSR
>FUSION-ENST00000532346.1:23009-ENST00000671441.1:591533|514
ISSQDPCVNYTCKDPFSK
>FUSION-ENST00000594469.5:33802-ENST00000617859.4:12636|1201
MQIKTTIAQ
>FUSION-ENST00000482967.5:22101-ENST00000266037.10:389521|1172
NHCAQPNMVFLLF
>ENST00000641236.1|SNV-19146-T-C|3
VKFLNDSTVDPVDSEWFGFYR
>ENST00000525523.1|SNV-1900-A-G|4
DTKSITSAMNELQHDLDVVGDALAK
>FUSION-ENST00000594469.5:33802-ENST00000617859.4:12636|558
ESFMSSINIDMIFSLIKTTGTDLK
>FUSION-ENST00000481964.5:22101-ENST00000266037.10:389521|1049
MGTKIDEQIAPTSGKK
>FUSION-ENST00000594469.5:33802-ENST00000617859.4:12636|1115
LCVFTTLNNNNKK
>FUSION-ENST00000594469.5:33802-ENST00000617859.4:12636|1593
MVMNHQPQLFKQLLLQ
>FUSION-ENST00000594469.5:33802-ENST00000617859.4:12636|1462
PKFHEAYI
>ENST00000473874.1|SNV-8633-T-C|6
WQDPSTCHYGAKCELQVHK
>FUSION-ENST00000290317.9:100896-ENST00000280571.9:20796|11
WWFDFKGSFFDR
>FUSION-ENST00000532346.1:23009-ENST00000671441.1:591533|917
KSQWLQR
>FUSION-ENST00000594469.5:33802-ENST00000617859.4:12636|959
MLIYQVNNYEETIITAVLI
>FUSION-ENST00000482967.5:22101-ENST00000266037.10:389521|1096
PVILAFWETK
>FUSION-ENST00000532346.1:23009-ENST00000671441.1:591533|482
LHQCTPAWVTEQDSISK
>FUSION-ENST00000594469.5:33802-ENST00000617859.4:12636|148
MGLCFYFFFR
>ENST00000299481.5|SNV-22590-T-G|3
EEYIYQFFEDKRGAMK
>FUSION-ENST00000481964.5:22101-ENST00000266037.10:389521|1036
LVQKKSNNEAGCSR
>ENST00000302787.3|SNV-14748-G-A|1
ITARMLWRILNGHSLTR
>FUSION-ENST00000532346.1:23009-ENST00000671441.1:591533|789
WSLALLPRLECSGAISAHCNLR
>FUSION-ENST00000594469.5:33802-ENST00000617859.4:12636|1258
CNFSLLFR
>FUSION-ENST00000373886.8:108030-ENST00000618183.4:3663|49
KTLETVPLER
>ENST00000359276.9|SNV-21338-C-T|4
GLGLSPDLIVCRSSTSIEMAVK
>FUSION-ENST00000532346.1:23009-ENST00000671441.1:591533|508
FLMPTCPK
>FUSION-ENST00000481964.5:22101-ENST00000266037.10:389521|853
LPGLILNSWAQVIHPPWPPK
>FUSION-ENST00000594469.5:33802-ENST00000617859.4:12636|1824
HLMSPLVSLWK
>FUSION-ENST00000482967.5:22101-ENST00000266037.10:389521|1116
MPVIPGLWEAKAGGLLEDR
>FUSION-ENST00000532346.1:34343-ENST00000670943.1:472371|760
VRSWGRAR
>ENST00000511125.1|SNV-72830-C-G|8
CTIGMSFVK
>FUSION-ENST00000594469.5:33802-ENST00000617859.4:12636|331
SIMVFCPFLNHIICLFCY
>FUSION-ENST00000594469.5:33802-ENST00000617859.4:12636|1686
QPTKWEK
>FUSION-ENST00000532346.1:23009-ENST00000671441.1:591533|129
ILSFCLFSSQSCSLPDR
>FUSION-ENST00000594469.5:33802-ENST00000617859.4:12636|297
AAFLLCPLMIFPLLK
>FUSION-ENST00000532346.1:23009-ENST00000671441.1:591533|31
ALARVSHR
>FUSION-ENST00000511206.5:14621-ENST00000632716.1:196390|268
IEPSVSLWQFYLSKK
>FUSION-ENST00000481964.5:22101-ENST00000266037.10:389521|688
VSLCWSGWA
>FUSION-ENST00000398774.6:34343-ENST00000670943.1:472371|9
EGVCRGRGQCWGAAAWPGVR
>FUSION-ENST00000594469.5:33802-ENST00000617859.4:12636|1274
NQKAGLHQTLNLP
>FUSION-ENST00000532346.1:23009-ENST00000671441.1:591533|831
VSPCWPGWS
>FUSION-ENST00000594469.5:33802-ENST00000617859.4:12636|1599
MLLCNFFK
>FUSION-ENST00000532346.1:23009-ENST00000671441.1:591533|10
CGAGLCLVVAQPPSAPAQTWTPR
>FUSION-ENST00000482967.5:22101-ENST00000266037.10:389521|1313
MSGNALSDGLHTCNFDGKWQIVLYK
>FUSION-ENST00000290317.9:100896-ENST00000280571.9:20796|3
AMALILEDNLPR
>FUSION-ENST00000594469.5:33802-ENST00000617859.4:12636|1252
TCYSQTFSKGNNQQSNETTC
>FUSION-ENST00000481964.5:22101-ENST00000266037.10:389521|815
MGIQTRIAVK
>ENST00000249044.2|SNV-10884-G-A|8
GSRVVKPEGSRSPLPWPVVK
>FUSION-ENST00000532346.1:34343-ENST00000670943.1:472371|714
LPPFPARSRLGGGGAGWVAAQR
>FUSION-ENST00000594469.5:33802-ENST00000617859.4:12636|1667
MSLGSNATLFIDTEI
>FUSION-ENST00000532346.1:23009-ENST00000671441.1:591533|403
MISSQDPLFNYICR
>FUSION-ENST00000532346.1:23009-ENST00000671441.1:591533|557
VHLFLFFLAKR
>FUSION-ENST00000481964.5:22101-ENST00000266037.10:389521|969
MLVRLVSNS
>FUSION-ENST00000594469.5:33802-ENST00000617859.4:12636|1853
TIHFPKSIQLLFI
>ENST00000596523.5|SNV-34351-G-C|4
EESFTCDSVVSGVLDWPICK
>FUSION-ENST00000532346.1:34343-ENST00000670943.1:472371|428
GLQICGVNWVR
>FUSION-ENST00000532346.1:23009-ENST00000671441.1:591533|548
TATRMHGCLQNTDTPR
>FUSION-ENST00000532346.1:3332-ENST00000671441.1:591533|90
VGGGQGSVSEAGRRPGGEQTGR
>FUSION-ENST00000532346.1:23009-ENST00000671441.1:591533|722
RVQTLRCR
>FUSION-ENST00000594469.5:33802-ENST00000617859.4:12636|1368
NDLSKAAR
>ENST00000555290.5|SNV-35889-G-T|3
LIGERYHLSYKIVR
>FUSION-ENST00000594469.5:33802-ENST00000617859.4:12636|1285
MLLSSRFWKQLSQVLK
>FUSION-ENST00000481964.5:22101-ENST00000266037.10:389521|979
MVTTSHMWLFK
>FUSION-ENST00000481964.5:22101-ENST00000266037.10:389521|475
TTKCIARSSIGILIR
>ENST00000278379.9|SNV-102595-A-T|4
QVEVRMHDSLLGSEEPKHR
>FUSION-ENST00000636857.1:5824-ENST00000593065.5:68497|58
MLTKGRGFLIWFVYI
>ENST00000490848.5|SNV-17170-C-G|7
TLCASTVPSTPKGR
>ENST00000352210.9|SNV-2056-G-A|3
ELTKPRGKEPDETVHSFAQHR
>FUSION-ENST00000532346.1:34343-ENST00000670943.1:472371|270
QELVLTQAIESGSSEASPARGR
>FUSION-ENST00000481964.5:22101-ENST00000266037.10:389521|917
EGSAEMFCSISVPSL
>FUSION-ENST00000594469.5:33802-ENST00000617859.4:12636|684
QKLVCAVLK
>ENST00000301810.11|SNV-9418-G-A|2
FGISQEKQDTFALASQQK
>ENST00000398998.1|SNV-29349-G-C|2
ANKVYHAGPIQIINSTIEMVNPGK
>FUSION-ENST00000594469.5:33802-ENST00000617859.4:12636|1018
FSLGSRAR
>FUSION-ENST00000594469.5:33802-ENST00000617859.4:12636|1729
MCLYSSMIYSPLGIYPVMGWRVKW
>FUSION-ENST00000481964.5:22101-ENST00000266037.10:389521|1009
MNLCWAAFK
>ENST00000264331.8|SNV-52303-G-C|2
LQLEDTMPSPYGRR
>ENST00000218249.7|SNV-360-A-G|1
WSFEGVDRWIKK
>ENST00000404816.7|SNV-240002-G-A|2
LCQIPIHGASVPK
>ENST00000533755.5|SNV-6614-C-T|6
MARQSPLR
>FUSION-ENST00000482967.5:22101-ENST00000266037.10:389521|1127
LQMFLMPQDCTLKNG
>ENST00000636456.1|SNV-160402-C-T|1
NQPTVYIAASPPNMDELMSRSQPK
>ENST00000489424.5|SNV-181-G-A|8
LRPRQVPGLRLLPAEGGDR
>FUSION-ENST00000532346.1:34343-ENST00000670943.1:472371|162
QWLVPPPR
>FUSION-ENST00000594469.5:33802-ENST00000617859.4:12636|1170
DFLTTIPPRR
>ENST00000305921.8|SNV-62895-A-G|2
DHIPALVRSNAFSESFLEVSAEIAR
>ENST00000433301.5|SNV-17050-G-A|3
MLYTVRY
>FUSION-ENST00000594469.5:33802-ENST00000617859.4:12636|212
KLSSSWVFL
>FUSION-ENST00000594469.5:33802-ENST00000617859.4:12636|1266
TYIRTYK
>ENST00000337221.8|SNV-24959-C-T|2
AVVHQINFTVGQTSEWIHGIQR
>ENST00000378750.10|SNV-4952-T-G|2
YYLLRSPFYDR
>ENST00000637937.1|SNV-10536-G-A|5
VGPVDEVRK
>FUSION-ENST00000594469.5:33802-ENST00000617859.4:12636|207
NLGFILFLFFFLVP
>FUSION-ENST00000532346.1:23009-ENST00000671441.1:591533|681
VPWGRSSLGLGLR
>FUSION-ENST00000594469.5:33802-ENST00000617859.4:12636|1778
MLSLSPPPTPPQSLECDIPLPVSM
>FUSION-ENST00000594469.5:33802-ENST00000617859.4:12636|783
MFYYVFKKTDYSCLI
>FUSION-ENST00000594469.5:33802-ENST00000617859.4:12636|391
NGIVFLISL
>FUSION-ENST00000532346.1:23009-ENST00000671441.1:591533|161
QGLGACGLSSCAGCLRPVPT
>FUSION-ENST00000594469.5:33802-ENST00000617859.4:12636|403
GYLSIYLCSVQLLLLMFYSFRCR
>FUSION-ENST00000532346.1:23009-ENST00000671441.1:591533|410
YSSQRHPAPARCLY
>FUSION-ENST00000532346.1:23009-ENST00000671441.1:591533|990
PLIGHRAAR
>FUSION-ENST00000532346.1:34343-ENST00000670943.1:472371|34
RWRAKPAASQR
>FUSION-ENST00000532346.1:23009-ENST00000671441.1:591533|209
GQGAKLRAGR
>FUSION-ENST00000594469.5:33802-ENST00000617859.4:12636|1265
TYKVPPCPILESYLLNIYQHTTK
>FUSION-ENST00000594469.5:33802-ENST00000617859.4:12636|1520
MLLLSMIRVHFSADNYFLMNK
>FUSION-ENST00000482967.5:22101-ENST00000266037.10:389521|1294
ESGKLFSIKVVLFAKPSVR
>FUSION-ENST00000594469.5:33802-ENST00000617859.4:12636|1313
LHHCTPAR
>FUSION-ENST00000594469.5:33802-ENST00000617859.4:12636|270
MAKTSNTMLNRSGENQHPCLVLELR
>ENST00000374690.9|SNV-142026-G-A|1
NDYTIDKFRR
>FUSION-ENST00000481964.5:22101-ENST00000266037.10:389521|588
VTKLPNLSRPFAYK
>FUSION-ENST00000594469.5:33802-ENST00000617859.4:12636|533
MEENESLRSDLVLCLTGIWK
>FUSION-ENST00000594469.5:33802-ENST00000617859.4:12636|986
MYFLTSPR
>ENST00000381118.7|SNV-139-G-A|2
AESTQRVLGLELNK
>FUSION-ENST00000532346.1:23009-ENST00000671441.1:591533|126
QDSFVIHELGPER
>FUSION-ENST00000532346.1:23009-ENST00000671441.1:591533|931
GAWRETWGGCGR
>FUSION-ENST00000594469.5:33802-ENST00000617859.4:12636|1040
VSEMSQSEKDGC
>FUSION-ENST00000594469.5:33802-ENST00000617859.4:12636|1602
MRAYDSGSLAL
>ENST00000368764.4|SNV-2444-C-A|3
HLVKQEGQLK
>FUSION-ENST00000288398.10:19646-ENST00000636159.1:415074|90
LKEVFQSK
>FUSION-ENST00000532346.1:23009-ENST00000671441.1:591533|858
MGLRHIGQAGLK
>FUSION-ENST00000532346.1:3332-ENST00000671441.1:591533|39
VLEAPLHPAPRARR
>ENST00000461281.1|SNV-326037-A-C|3
NLLMPQQREEKN
>FUSION-ENST00000482967.5:22101-ENST00000266037.10:389521|1444
LCTMPNAL
>FUSION-ENST00000594469.5:33802-ENST00000617859.4:12636|1786
MMISNFIHVPTKDMNSSFFMAA
>FUSION-ENST00000532346.1:34343-ENST00000670943.1:472371|182
DVSPHLPRPALLY
>FUSION-ENST00000532346.1:34343-ENST00000670943.1:472371|314
VGGQGWAGGACSGKGR
>FUSION-ENST00000532346.1:23009-ENST00000671441.1:591533|565
GLWLWLL
>FUSION-ENST00000532346.1:23009-ENST00000671441.1:591533|869
QEWLWIGLYWPWVWPLR
>FUSION-ENST00000594469.5:33802-ENST00000617859.4:12636|420
MHMLFRNLESSWK
>FUSION-ENST00000481964.5:22101-ENST00000266037.10:389521|942
MLGSSDLYDWR
>FUSION-ENST00000594469.5:33802-ENST00000617859.4:12636|566
PRMYNGK
>FUSION-ENST00000482967.5:22101-ENST00000266037.10:389521|1254
NFLEGREK
>FUSION-ENST00000594469.5:33802-ENST00000617859.4:12636|623
SGSECWAVKK
>FUSION-ENST00000594469.5:33802-ENST00000617859.4:12636|1165
TINKQIEKATYSEWEK
>FUSION-ENST00000594469.5:33802-ENST00000617859.4:12636|849
MLPTHWK
>ENST00000261726.11|SNV-272931-A-C|1
QLTAQSEAIEKLEEK
>FUSION-ENST00000594469.5:33802-ENST00000617859.4:12636|473
RVKMLILFK
>FUSION-ENST00000594469.5:33802-ENST00000617859.4:12636|1589
MNHQPQLFKQLLLQ
>ENST00000216190.13|SNV-9673-T-C|1
YLEVSEPQDIECCGALEYHDKAFDR
>FUSION-ENST00000532346.1:23009-ENST00000671441.1:591533|886
DWPVLALGLASSTCR
>FUSION-ENST00000532346.1:34343-ENST00000670943.1:472371|668
VCARVCVCVCVCVWSLHR
>FUSION-ENST00000481964.5:22101-ENST00000266037.10:389521|996
MKGLSVVP
>FUSION-ENST00000594469.5:33802-ENST00000617859.4:12636|1470
MSQSLHR
>FUSION-ENST00000482967.5:22101-ENST00000266037.10:389521|1285
SGCIQPRLLK
>FUSION-ENST00000532346.1:34343-ENST00000670943.1:472371|328
WPGCLALLPSHRVL
>FUSION-ENST00000532346.1:23009-ENST00000671441.1:591533|648
MGHGPGHL
>ENST00000367643.7|MNV-8139-AG-A|8
SCRTYQQFR
>FUSION-ENST00000532346.1:34343-ENST00000670943.1:472371|57
FSPRAASQPGPWVGARLPGCAGR
>FUSION-ENST00000594469.5:33802-ENST00000617859.4:12636|246
IPALWEAMLGRLLEPR
>FUSION-ENST00000532346.1:23009-ENST00000671441.1:591533|827
HFLFLWSAFLFACWCLFFFFF
>FUSION-ENST00000532346.1:23009-ENST00000671441.1:591533|141
MLGSTSK
>ENST00000261191.12|SNV-23813-A-T|5
YKIVGSLEVPLER
>FUSION-ENST00000594469.5:33802-ENST00000617859.4:12636|25
GLVSFFCI
>FUSION-ENST00000481964.5:22101-ENST00000266037.10:389521|372
DFPDEKHK
>ENST00000249044.2|SNV-10884-G-A|5
SPLPWPVVK
>FUSION-ENST00000371380.7:1441-ENST00000605679.5:60036|5
LSEAQWYPNCKIASGR
>ENST00000479534.5|SNV-44551-C-T|1
ASTSACYKLF
>FUSION-ENST00000532346.1:34343-ENST00000670943.1:472371|20
GRGAPLPR
>FUSION-ENST00000481964.5:22101-ENST00000266037.10:389521|926
LSPLWNS
>FUSION-ENST00000594469.5:33802-ENST00000617859.4:12636|1452
ANFCNLGLFFHK
>FUSION-ENST00000594469.5:33802-ENST00000617859.4:12636|537
RLFMSFYFYFLMEK
>FUSION-ENST00000532346.1:23009-ENST00000671441.1:591533|211
GQGAKLR
>FUSION-ENST00000532346.1:23009-ENST00000671441.1:591533|714
AGLGPEL
>FUSION-ENST00000532346.1:34343-ENST00000670943.1:472371|419
MWGELGEESVMGRWLQK
>FUSION-ENST00000594469.5:33802-ENST00000617859.4:12636|88
MQRAMSMPLHSRLGDSTRPTNK
>ENST00000652473.1|SNV-2056-G-A|3
GKEPDETVHSFAQHRLGPES
>FUSION-ENST00000532346.1:23009-ENST00000671441.1:591533|165
AASPGRPASSTPAPFPPR
>FUSION-ENST00000532346.1:23009-ENST00000671441.1:591533|791
IYFCLILSVSFFFFFFFFLR
>FUSION-ENST00000481964.5:22101-ENST00000266037.10:389521|495
LYLDFASFSTNVLLRFQDPI
>FUSION-ENST00000532346.1:23009-ENST00000671441.1:591533|84
MPAPAWRTVGLFTGGEGLAGEGRGK
>FUSION-ENST00000482967.5:22101-ENST00000266037.10:389521|1398
QSACLGLPK
>ENST00000489020.1|SNV-2518-G-A|4
DVVIEDDRIDNVLKNMTDK
>ENST00000518981.5|SNV-164909-A-G|1
GWSGPEPGFPEPTNNRKS
>FUSION-ENST00000594469.5:33802-ENST00000617859.4:12636|1333
MDYIKQK
>FUSION-ENST00000594469.5:33802-ENST00000617859.4:12636|120
GYPSPQEFIHCVTNNPIILF
>FUSION-ENST00000532346.1:34343-ENST00000670943.1:472371|205
GAGLCVSHVLFPR
>FUSION-ENST00000532346.1:3332-ENST00000671441.1:591533|9
EVQRGTSNFPVLTLYLLTKLR
>FUSION-ENST00000532346.1:34343-ENST00000670943.1:472371|237
PSWYRTSWGLLRVPCGAR
>FUSION-ENST00000532346.1:23009-ENST00000671441.1:591533|297
RPPPHPANILYF
>ENST00000461281.1|SNV-326037-A-C|1
PQQREEKN
>FUSION-ENST00000482967.5:22101-ENST00000266037.10:389521|1215
ILLLQNWLGR
>FUSION-ENST00000481964.5:22101-ENST00000266037.10:389521|852
MLPGLILNSWAQVIHPPWPPKVLR
>FUSION-ENST00000594469.5:33802-ENST00000617859.4:12636|1646
MVILGSHWNYR
>FUSION-ENST00000482967.5:22101-ENST00000266037.10:389521|1457
AWGLASGCR
>FUSION-ENST00000532346.1:34343-ENST00000670943.1:472371|444
RARSELVGQLCWSR
>FUSION-ENST00000594469.5:33802-ENST00000617859.4:12636|1551
MPIYIYVYVCISLYICK
>FUSION-ENST00000532346.1:23009-ENST00000671441.1:591533|203
AGRVVVGR
>FUSION-ENST00000532346.1:23009-ENST00000671441.1:591533|322
ASLSDGNLCK
>FUSION-ENST00000288398.10:20014-ENST00000636159.1:415074|2
SIDDLEGVPVKR
>FUSION-ENST00000594469.5:33802-ENST00000617859.4:12636|644
YSFHFLFPLK
>ENST00000507988.5|SNV-76124-C-T|4
VQLPLRSCVVNTANSGK
>FUSION-ENST00000532346.1:34343-ENST00000670943.1:472371|527
SLWPRHTPGRPLPSLQHCPCLRPLR
>FUSION-ENST00000532346.1:34343-ENST00000670943.1:472371|739
GACAELAGWAR
>ENST00000301653.9|SNV-3698-G-A|5
QRPSEIKNYSPYFK
>FUSION-ENST00000532346.1:34343-ENST00000670943.1:472371|536
MWPLLLGWGPSGV
>FUSION-ENST00000373886.8:108030-ENST00000618183.4:3663|50
SGEDFFQKKTLETVPLER
>FUSION-ENST00000594469.5:33802-ENST00000617859.4:12636|571
MFYIHFTAGYFK
>FUSION-ENST00000594469.5:33802-ENST00000617859.4:12636|10
MLLFFNFDSLFIYLR
>ENST00000373954.10|SNV-18796-C-G|1
EEYSRLSGGGHYNSQK
>FUSION-ENST00000594469.5:33802-ENST00000617859.4:12636|1218
IFIPDHNYLTSGLMPHFRKVHTPYF
>FUSION-ENST00000532346.1:3332-ENST00000671441.1:591533|77
GPPGDRGVGGRDPGENGK
>FUSION-ENST00000594469.5:33802-ENST00000617859.4:12636|191
LLKYWYHRCEPPCPALSQEIFK
>FUSION-ENST00000482967.5:22101-ENST00000266037.10:389521|1342
LVSNSWLK
>FUSION-ENST00000532346.1:3332-ENST00000671441.1:591533|125
ALSLEKTRPGASQTGWPTLVKAGR
>FUSION-ENST00000398774.6:34343-ENST00000670943.1:472371|28
WAALESLVK
>FUSION-ENST00000532346.1:3332-ENST00000671441.1:591533|80
GRPWAGATRGPPGDR
>FUSION-ENST00000532346.1:23009-ENST00000671441.1:591533|924
VWHVNYLSIKLLK
>FUSION-ENST00000594469.5:33802-ENST00000617859.4:12636|712
SWKYKSHK
>FUSION-ENST00000594469.5:33802-ENST00000617859.4:12636|1435
FISLLQRMTYLRQLGTNNNSIK
>ENST00000649772.1|SNV-69831-A-T|2
IEKQNEEGWFALSSHVS
>FUSION-ENST00000482967.5:22101-ENST00000266037.10:389521|1390
CQPPHWLKIACSL
>FUSION-ENST00000594469.5:33802-ENST00000617859.4:12636|591
LLMGNTDQNWNNWK
>FUSION-ENST00000594469.5:33802-ENST00000617859.4:12636|828
VRNDPIHFFK
>FUSION-ENST00000481964.5:22101-ENST00000266037.10:389521|739
REGEGERER
>FUSION-ENST00000594469.5:33802-ENST00000617859.4:12636|1224
MHTFTHTYPPSPTNLYPR
>ENST00000413465.6|SNV-12474-C-G|3
RCPHDER
>FUSION-ENST00000532346.1:34343-ENST00000670943.1:472371|307
LQGGVCWAGGLLGGAGTVGK
>FUSION-ENST00000532346.1:23009-ENST00000671441.1:591533|646
VGLLGGCGQWCPVASVSPVRPK
>FUSION-ENST00000532346.1:34343-ENST00000670943.1:472371|594
EPAPSRSAPQPACPPACPAAAR
>FUSION-ENST00000532346.1:23009-ENST00000671441.1:591533|195
AARAWGLVK
>ENST00000275815.4|SNV-100-G-T|6
MERRWPLGLGLVLLLCSPLPPGAR
>FUSION-ENST00000481964.5:22101-ENST00000266037.10:389521|256
EDFVLLIFWIRSPE
>ENST00000438323.2|SNV-6879-A-T|2
VLLPGSVMLGFAR
>ENST00000375400.7|SNV-255366-C-A|4
SNEKNPGELDQHKEDPR
>FUSION-ENST00000481964.5:22101-ENST00000266037.10:389521|1021
CRKDVILGK
>FUSION-ENST00000532346.1:34343-ENST00000670943.1:472371|412
WLQKQSGR
>FUSION-ENST00000594469.5:33802-ENST00000617859.4:12636|94
MDTEVASK
>FUSION-ENST00000594469.5:33802-ENST00000617859.4:12636|1458
NARTGCN
>FUSION-ENST00000532346.1:34343-ENST00000670943.1:472371|680
MPSEFPRHHTSVYAGVR
>FUSION-ENST00000482967.5:22101-ENST00000266037.10:389521|1399
TPELKQSACLGLPKCWDYR
>ENST00000262304.9|SNV-33432-C-T|1
TEGLLPLEETSPCQAVCLTR
>FUSION-ENST00000594469.5:33802-ENST00000617859.4:12636|1177
MQHYSQQPRCRGDSNVHQ
>FUSION-ENST00000532346.1:23009-ENST00000671441.1:591533|709
RPCWCQAMVGPAGWQGGRTLSRTER
>FUSION-ENST00000481964.5:22101-ENST00000266037.10:389521|950
SSGFMRLPVVACVRISFFFFFW
>FUSION-ENST00000481964.5:22101-ENST00000266037.10:389521|732
GRGGEGEGEGEGAEKLFI
>FUSION-ENST00000481964.5:22101-ENST00000266037.10:389521|897
LAGRGLPPTPSRTGR
>FUSION-ENST00000594469.5:33802-ENST00000617859.4:12636|1816
SPLVSLWKPVSSERGNR
>FUSION-ENST00000481964.5:22101-ENST00000266037.10:389521|949
MRLPVVACVR
>ENST00000409202.8|SNV-146446-A-G|3
LNEELGK
>FUSION-ENST00000594469.5:33802-ENST00000617859.4:12636|725
NNLKNIET
>FUSION-ENST00000532346.1:23009-ENST00000671441.1:591533|537
NVFSYGSGGHMSK
>FUSION-ENST00000636857.1:5824-ENST00000593065.5:68497|37
EGKQRSLCTMMMMYALIK
>FUSION-ENST00000532346.1:34343-ENST00000670943.1:472371|323
MDAWNVGGR
>ENST00000634891.1|SNV-531039-C-G|3
CGQKVEKPEGFTANFFKGLEIYQTK
>FUSION-ENST00000594469.5:33802-ENST00000617859.4:12636|92
MDTEVASKSWLL
>FUSION-ENST00000594469.5:33802-ENST00000617859.4:12636|1715
MVSHSGFDLHFSDGQ
>FUSION-ENST00000532346.1:23009-ENST00000671441.1:591533|426
MSHIPHLCRDGFLCR
>FUSION-ENST00000594469.5:33802-ENST00000617859.4:12636|1805
LSTSSRLK
>FUSION-ENST00000594469.5:33802-ENST00000617859.4:12636|234
FIRDIVFFLCCVLL
>FUSION-ENST00000532346.1:23009-ENST00000671441.1:591533|641
GQGPGTSR
>FUSION-ENST00000594469.5:33802-ENST00000617859.4:12636|205
GVSFSLHPCQHLLLPVFWIK
>FUSION-ENST00000532346.1:23009-ENST00000671441.1:591533|74
SLYKYLSLSLEVY
>FUSION-ENST00000481964.5:22101-ENST00000266037.10:389521|650
GQHGEIPSLLK
>FUSION-ENST00000594469.5:33802-ENST00000617859.4:12636|366
MFFLAILKYSIHYC
>FUSION-ENST00000532346.1:23009-ENST00000671441.1:591533|210
MGQGAKLRAGR
>FUSION-ENST00000482967.5:22101-ENST00000266037.10:389521|1424
DRNLSCQRSHSNYGVER
>FUSION-ENST00000636857.1:5824-ENST00000593065.5:68497|20
YALIKLIHIFFKEVSGQR
>FUSION-ENST00000532346.1:23009-ENST00000671441.1:591533|111
PVILALWEPKTGGSPEVRSSR
>FUSION-ENST00000636857.1:5824-ENST00000593065.5:68497|13
QTLCPLHEK
>FUSION-ENST00000636857.1:5824-ENST00000593065.5:68497|39
TERGKEGK
>FUSION-ENST00000594469.5:33802-ENST00000617859.4:12636|827
MVRNDPIHFFKK
>FUSION-ENST00000532346.1:23009-ENST00000671441.1:591533|138
MLGSTSKAEARGR
>FUSION-ENST00000482967.5:22101-ENST00000266037.10:389521|1179
SQLTATSASWLQVILLPQPPE
>ENST00000479453.1|SNV-13431-C-T|3
RATLSSAKAAISPPSSPPTPTSC
>FUSION-ENST00000532346.1:23009-ENST00000671441.1:591533|842
CISILCPF
>FUSION-ENST00000594469.5:33802-ENST00000617859.4:12636|1052
RYLLSYVHAALFTTAKM
>FUSION-ENST00000532346.1:34343-ENST00000670943.1:472371|628
KAGSRQCR
>FUSION-ENST00000594469.5:33802-ENST00000617859.4:12636|1319
IFTKIIHPTWD
>FUSION-ENST00000481964.5:15912-ENST00000266037.10:389521|357
LSEQKHK
>FUSION-ENST00000532346.1:23009-ENST00000671441.1:591533|78
MYELFRSLYK
>FUSION-ENST00000594469.5:33802-ENST00000617859.4:12636|328
MFLQVFLPVVS
>FUSION-ENST00000594469.5:33802-ENST00000617859.4:12636|1870
MEIRKRPWK
>FUSION-ENST00000511206.5:14621-ENST00000632716.1:196390|267
IEPSVSLWQFYLSKKLHQQFEMYK
>FUSION-ENST00000594469.5:33802-ENST00000617859.4:12636|102
TVAPATR
>ENST00000366758.7|SNV-70-A-G|3
LLVPGLVLTVSAPAEVR
>FUSION-ENST00000594469.5:33802-ENST00000617859.4:12636|978
NTQEIHR
>FUSION-ENST00000482967.5:22101-ENST00000266037.10:389521|1091
SSRPAWLTW
>FUSION-ENST00000482967.5:22101-ENST00000266037.10:389521|1110
AGGLLEDR
>FUSION-ENST00000482967.5:22101-ENST00000266037.10:389521|1131
KLQMFLMPQDCTLK
>FUSION-ENST00000481964.5:22101-ENST00000266037.10:389521|755
MAAAQSSFGWASEGDRGK
>FUSION-ENST00000532346.1:3332-ENST00000671441.1:591533|3
LRQKPAK
>FUSION-ENST00000532346.1:23009-ENST00000671441.1:591533|786
CCFTFVPPQPSPALSCGR
>FUSION-ENST00000532346.1:23009-ENST00000671441.1:591533|925
MVWHVNYLSIKLLK
>ENST00000490848.5|SNV-17170-C-G|4
LSDQREALSHGQNPLRIYCALNTK
>FUSION-ENST00000594469.5:33802-ENST00000617859.4:12636|953
MHKSMVVIGELGYR
>FUSION-ENST00000532346.1:23009-ENST00000671441.1:591533|54
ELQCHLAAVEMLASGQTGGR
>ENST00000430580.6|SNV-26441-G-T|2
NINITFEEDKFNSTLVVDR
>FUSION-ENST00000594469.5:33802-ENST00000617859.4:12636|1245
NYSSNMGLISR
>FUSION-ENST00000532346.1:23009-ENST00000671441.1:591533|905
HSDRPSREPEPR
>FUSION-ENST00000532346.1:34343-ENST00000670943.1:472371|453
LGCGVWQRARAGPQAVTGVR
>FUSION-ENST00000532346.1:3332-ENST00000671441.1:591533|43
GRGGGGAGAASLSGAR
>FUSION-ENST00000594469.5:33802-ENST00000617859.4:12636|1406
KHIYKSATCK
>FUSION-ENST00000532346.1:23009-ENST00000671441.1:591533|637
PTDPQWVGR
>FUSION-ENST00000481964.5:22101-ENST00000266037.10:389521|909
SCCVHLPDGVAAGQKGSSLPRR
>FUSION-ENST00000594469.5:33802-ENST00000617859.4:12636|1586
FDNYATQ
>FUSION-ENST00000482967.5:22101-ENST00000266037.10:389521|1336
MEHIASLPLSCIGSASFIFIFIFLR
>FUSION-ENST00000532346.1:3332-ENST00000671441.1:591533|79
GRPWAGATRGPPGDRGVGGR
>FUSION-ENST00000532346.1:34343-ENST00000670943.1:472371|380
MAMLCLAQNSEGTEDCVEETPAER
>FUSION-ENST00000481964.5:22101-ENST00000266037.10:389521|633
MVDGEGMR
>FUSION-ENST00000532346.1:34343-ENST00000670943.1:472371|213
LCCGAGAGLSPGFGLPGSLACA
>FUSION-ENST00000482967.5:22101-ENST00000266037.10:389521|1118
MPVIPGLWEAK
>FUSION-ENST00000482967.5:22101-ENST00000266037.10:389521|1307
MSLYIGHFVCV
>FUSION-ENST00000532346.1:23009-ENST00000671441.1:591533|248
YSCTGLQGR
>FUSION-ENST00000481964.5:22101-ENST00000266037.10:389521|689
DRVSLCWSGWA
>ENST00000490848.5|SNV-17170-C-G|12
MARTLCASTVPSTPK
>FUSION-ENST00000532346.1:34343-ENST00000670943.1:472371|219
DSWVEPGQSPAVAQER
>FUSION-ENST00000482967.5:22101-ENST00000266037.10:389521|1422
NLSCQRSHSNYGVERGDFK
>FUSION-ENST00000594469.5:33802-ENST00000617859.4:12636|463
MHITISRVPTIKTK
>ENST00000333229.6|SNV-111509-G-A|3
ETLDAGNYDSPLEFCKNIR
>FUSION-ENST00000594469.5:33802-ENST00000617859.4:12636|245
IPALWEAMLGRLLEPRSSRPAWATW
>FUSION-ENST00000532346.1:34343-ENST00000670943.1:472371|96
SQDGASRR
>FUSION-ENST00000594469.5:33802-ENST00000617859.4:12636|1651
ANIWPQLLK
>FUSION-ENST00000481964.5:22101-ENST00000266037.10:389521|1059
MAYVYNIAARGRM
>FUSION-ENST00000290317.9:100896-ENST00000280571.9:20796|8
GSFFDRGNRPRSK
>FUSION-ENST00000481964.5:22101-ENST00000266037.10:389521|1011
MADTHLRQGCPIF
>FUSION-ENST00000481964.5:22101-ENST00000266037.10:389521|374
FTSPHPKDFPDEK
>FUSION-ENST00000532346.1:34343-ENST00000670943.1:472371|604
RHEPHSR
>FUSION-ENST00000594469.5:33802-ENST00000617859.4:12636|1139
LFNGYRVSVMRAENVLEIR
>ENST00000674084.1|SNV-22988-G-A|6
QKYFELEVRMPQAEGPPK
>FUSION-ENST00000594469.5:33802-ENST00000617859.4:12636|1294
KHTNYPATDFNEK
>FUSION-ENST00000481964.5:22101-ENST00000266037.10:389521|943
ISFFFFFW
>FUSION-ENST00000482967.5:22101-ENST00000266037.10:389521|1124
MFLMPQDCTLKNG
>ENST00000492558.1|SNV-16878-C-A|3
RCRTVRPAHVLMPSVMEMIAALGPG
>ENST00000439754.6|SNV-19146-T-C|2
FLNDSTVDPVDSEDR
>FUSION-ENST00000356346.7:23009-ENST00000671441.1:591533|14
EKYKGTAPRPAACR
>FUSION-ENST00000636857.1:5824-ENST00000593065.5:68497|59
MSARKVS
>FUSION-ENST00000594469.5:33802-ENST00000617859.4:12636|1382
SVLWPGTVAHTCNPSTLGSR
>FUSION-ENST00000594469.5:33802-ENST00000617859.4:12636|1746
MVLVPKQR
>FUSION-ENST00000594469.5:33802-ENST00000617859.4:12636|47
MIPFIHFCLCLWGKK
>FUSION-ENST00000532346.1:34343-ENST00000670943.1:472371|678
MPSEFPRHHTSVYAGVRVR
>FUSION-ENST00000532346.1:23009-ENST00000671441.1:591533|354
GSRSPCRAGGLQLWGGWESR
>FUSION-ENST00000594469.5:33802-ENST00000617859.4:12636|999
NCFQTVPFWR
>FUSION-ENST00000594469.5:33802-ENST00000617859.4:12636|116
MGSLLPRLEDNGVISAHR
>FUSION-ENST00000532346.1:34343-ENST00000670943.1:472371|595
MVAKKDR
>ENST00000444836.5|MNV-12498-CT-C|2
VAFLAGRAMGR
>FUSION-ENST00000594469.5:33802-ENST00000617859.4:12636|1882
FFVSLPLRR
>FUSION-ENST00000594469.5:33802-ENST00000617859.4:12636|1106
MFCHSHHSCLHTSL
>FUSION-ENST00000532346.1:23009-ENST00000671441.1:591533|142
GAMLGSTSKAEARGR
>FUSION-ENST00000532346.1:34343-ENST00000670943.1:472371|451
ARAGPQAVTGVRMALHTAR
>FUSION-ENST00000481964.5:22101-ENST00000266037.10:389521|1047
IDEQIAPTSGK
>ENST00000261170.5|SNV-44603-G-A|3
HNDSNFTEK
>FUSION-ENST00000526416.5:34343-ENST00000670943.1:472371|16
YSMEELIQLGQGR
>ENST00000489424.5|SNV-181-G-A|4
LLPAEGGDRQWQAPLAR
>FUSION-ENST00000594469.5:33802-ENST00000617859.4:12636|838
HIIFLKNILAK
>ENST00000649772.1|SNV-69831-A-T|1
QNEEGWFALSSHVS
>ENST00000507988.5|SNV-76124-C-T|3
SCVVNTANSGK
>FUSION-ENST00000594469.5:33802-ENST00000617859.4:12636|1666
SLGSNATLFIDTEI
>FUSION-ENST00000532346.1:23009-ENST00000671441.1:591533|975
GSSAAWQWVT
>FUSION-ENST00000532346.1:23009-ENST00000671441.1:591533|666
GDAHRPTVGREMRGWESR
>FUSION-ENST00000594469.5:33802-ENST00000617859.4:12636|185
YWYHRCEPPCPALSQEIFKF
>FUSION-ENST00000532346.1:23009-ENST00000671441.1:591533|53
MLASGQTGGR
>FUSION-ENST00000532346.1:34343-ENST00000670943.1:472371|630
LWVGGAAHAAESEGAGPASWRK
>FUSION-ENST00000482967.5:22101-ENST00000266037.10:389521|1356
MVILEFFLSQK
>FUSION-ENST00000532346.1:23009-ENST00000671441.1:591533|336
MQSQLTATSASRVRGILLPQPPE
>FUSION-ENST00000594469.5:33802-ENST00000617859.4:12636|1380
DGRITRSGDQDHPG
>FUSION-ENST00000482967.5:22101-ENST00000266037.10:389521|1250
VGFTSLIPLGFLPCSSLSFLA
>ENST00000637937.1|SNV-10536-G-A|3
VGPVDEVRKLQK
>FUSION-ENST00000532346.1:23009-ENST00000671441.1:591533|197
MWVGPRTFPANWSLADTWY
>FUSION-ENST00000482967.5:22101-ENST00000266037.10:389521|1271
LVMSVILLQTVGCLVPCTLYSVSSK
>FUSION-ENST00000594469.5:33802-ENST00000617859.4:12636|896
FLIFTYSP
>FUSION-ENST00000481964.5:22101-ENST00000266037.10:389521|1051
MGTKIDEQIAPTSGK
>FUSION-ENST00000481964.5:22101-ENST00000266037.10:389521|418
FSCLTLLSSWD
>FUSION-ENST00000481964.5:22101-ENST00000266037.10:389521|523
LSLKLLTSGDSPGSASQR
>ENST00000479246.5|SNV-2056-G-A|2
LCTVLPSTALDLRWR
>FUSION-ENST00000594469.5:33802-ENST00000617859.4:12636|716
HVDKADLEILASGDLPALPPK
>FUSION-ENST00000594469.5:33802-ENST00000617859.4:12636|569
MFYIHFTAGYFKICYSCL
>FUSION-ENST00000481964.5:22101-ENST00000266037.10:389521|1087
MLYQVRICSFPRSECILCNNAR
>ENST00000376042.6|SNV-107564-G-A|1
EDSLKNLLALQEKSTMEEESLINK
>FUSION-ENST00000594469.5:33802-ENST00000617859.4:12636|621
SGSECWAVKKLNPTR
>FUSION-ENST00000594469.5:33802-ENST00000617859.4:12636|137
MGTSRCIYFK
>FUSION-ENST00000532346.1:34343-ENST00000670943.1:472371|297
MWVGGWEGR
>FUSION-ENST00000481964.5:22101-ENST00000266037.10:389521|594
GDLLFFLPLGAGPQLLRRSFP
>FUSION-ENST00000532346.1:23009-ENST00000671441.1:591533|710
RPCWCQAMVGPAGWQGGRTLSR
>FUSION-ENST00000481964.5:22101-ENST00000266037.10:389521|765
MLVRLGLNSQPQVIR
>FUSION-ENST00000482967.5:22101-ENST00000266037.10:389521|1423
NLSCQRSHSNYGVER
>ENST00000508244.5|SNV-124184-C-T|4
GQEHDPFCPRSNLLYMTSREIR
>FUSION-ENST00000532346.1:34343-ENST00000670943.1:472371|301
PGMWVGGWEGR
>FUSION-ENST00000532346.1:23009-ENST00000671441.1:591533|247
YSCTGLQGREEK
>FUSION-ENST00000636857.1:5824-ENST00000593065.5:68497|11
ESPHLDSY
>ENST00000540578.6|INDEL-80569-T-TA|3
LAMLDINDVAK
>FUSION-ENST00000482967.5:22101-ENST00000266037.10:389521|1198
GGLLEPRSSRTVWVTW
>FUSION-ENST00000532346.1:34343-ENST00000670943.1:472371|637
GQLWGWPLPLEVPPTLQGPR
>ENST00000309900.11|SNV-275214-A-G|3
GHPCQESQPMPLAWPSTTAQPA
>FUSION-ENST00000594469.5:33802-ENST00000617859.4:12636|628
LSRLALNS
>ENST00000636568.1|SNV-531039-C-G|1
EKPEGFTANFFKGLEIYQTKLLR
>FUSION-ENST00000594469.5:33802-ENST00000617859.4:12636|1091
ATTHVKRCSTSLIIK
>FUSION-ENST00000532346.1:23009-ENST00000671441.1:591533|634
MPTDPQWVGRCGAGRAGAVGHEVR
>FUSION-ENST00000481964.5:22101-ENST00000266037.10:389521|846
NLTTLDTSCK
>ENST00000445873.5|SNV-40690-C-T|1
QDLAGIRRLHGTG
>FUSION-ENST00000594469.5:33802-ENST00000617859.4:12636|762
QKCQTVKK
>ENST00000341772.5|SNV-122827-G-A|1
SMAPRQLQPVPATQEPDKILPR
>FUSION-ENST00000594469.5:33802-ENST00000617859.4:12636|367
FFLAILK
>FUSION-ENST00000481964.5:22101-ENST00000266037.10:389521|403
SKLQNKSFLATIICETL
>FUSION-ENST00000594469.5:33802-ENST00000617859.4:12636|75
PLHSRLGDSTRPTNK
>ENST00000556255.1|SNV-7814-G-T|1
VNSIRGEKR
>ENST00000405369.3|SNV-170-G-A|7
LGFIQEALMEGRESSPHSK
>ENST00000673477.1|SNV-23775-T-G|1
DGVLTEAMMDAGVQDAVQQYRQKMR
>FUSION-ENST00000636857.1:5824-ENST00000593065.5:68497|43
MVGIFESKR
>FUSION-ENST00000482967.5:22101-ENST00000266037.10:389521|1155
SRVPPGEREFPWVK
>FUSION-ENST00000481964.5:22101-ENST00000266037.10:389521|937
LGSSDLYDWRHFSTLFCLRI
>FUSION-ENST00000594469.5:33802-ENST00000617859.4:12636|669
SPKTTALITS
>FUSION-ENST00000481964.5:22101-ENST00000266037.10:389521|783
RLGGGGCSERR
>FUSION-ENST00000594469.5:33802-ENST00000617859.4:12636|662
LHPLSNSYNIIRK
>FUSION-ENST00000532346.1:23009-ENST00000671441.1:591533|127
ILSFCLFSSQSCSLPDRNAVAQSR
>FUSION-ENST00000594469.5:33802-ENST00000617859.4:12636|310
MNLFLWSLFLSIGLYVCF
>FUSION-ENST00000532346.1:34343-ENST00000670943.1:472371|575
MRCSSAR
>FUSION-ENST00000594469.5:33802-ENST00000617859.4:12636|1141
LFNGYRVSVMR
>FUSION-ENST00000594469.5:33802-ENST00000617859.4:12636|450
RGNSPLIQEK
>FUSION-ENST00000594469.5:33802-ENST00000617859.4:12636|295
MIFPLLKTSLVPGLVFLSIGPQWIK
>ENST00000457378.6|SNV-26976-C-T|6
KVCFPNLIFPFCKFQCLHYLSWR
>FUSION-ENST00000532346.1:34343-ENST00000670943.1:472371|137
PASCPQRAALEAEWAAR
>FUSION-ENST00000532346.1:23009-ENST00000671441.1:591533|617
MLVGPGAQISHRWGHG
>FUSION-ENST00000532346.1:34343-ENST00000670943.1:472371|298
PGMWVGGWEGRAGLVGPAAGRGGYR
>FUSION-ENST00000481964.5:22101-ENST00000266037.10:389521|999
QFLYLLPEVTGLNEIKFMK
>ENST00000636568.1|SNV-531039-C-G|3
EKPEGFTANFFK
>ENST00000574684.1|SNV-12474-C-G|2
RCPHDERCSDSDGWL
>ENST00000451188.7|SNV-5639-C-G|5
YGGVGGRGAAGVAPYR
>FUSION-ENST00000532346.1:23009-ENST00000671441.1:591533|665
DLHGHRGHGHHLAQGEY
>FUSION-ENST00000594469.5:33802-ENST00000617859.4:12636|320
MVYDRDLVSIFCVWISNFPSTAY
>FUSION-ENST00000594469.5:33802-ENST00000617859.4:12636|87
QRAMSMPLHSR
>FUSION-ENST00000594469.5:33802-ENST00000617859.4:12636|155
MFLCLFFVSMICPLVR
>FUSION-ENST00000481964.5:22101-ENST00000266037.10:389521|270
MLIVFGTIR
>FUSION-ENST00000532346.1:23009-ENST00000671441.1:591533|913
SQWLQRKSQSELPVK
>FUSION-ENST00000481964.5:22101-ENST00000266037.10:389521|753
MAAAQSSFGWASEGDRGKR
>FUSION-ENST00000594469.5:33802-ENST00000617859.4:12636|90
WRMQRAMSMPLHSR
>ENST00000526878.5|SNV-38800-C-A|2
SGTSWMALFPR
>FUSION-ENST00000594469.5:33802-ENST00000617859.4:12636|1425
AFIVLLK
>FUSION-ENST00000594469.5:33802-ENST00000617859.4:12636|1867
RPWKIRINLTNCVQGR
>FUSION-ENST00000594469.5:33802-ENST00000617859.4:12636|1613
AKYHSTLLCRPQVSIDNR
>FUSION-ENST00000532346.1:23009-ENST00000671441.1:591533|983
GRVGALR
>FUSION-ENST00000594469.5:33802-ENST00000617859.4:12636|1795
MLVRCTH
>ENST00000513312.3|SNV-6277-C-T|1
TWHLASVLDKLMITQSR
>ENST00000375400.7|SNV-255366-C-A|6
RSNEKNPGELDQHK
>FUSION-ENST00000532346.1:23009-ENST00000671441.1:591533|498
VSTYCSISSK
>ENST00000302787.3|SNV-14748-G-A|2
ITARMLWR
>FUSION-ENST00000481964.5:22101-ENST00000266037.10:389521|907
GSSLPRRGGR
>FUSION-ENST00000290317.9:100896-ENST00000280571.9:20796|7
GNRPRSK
>ENST00000564521.6|SNV-5677-C-A|1
CAAQCPPLSLGSPYCLEARVRR
>FUSION-ENST00000481964.5:22101-ENST00000266037.10:389521|671
MPIYSHIASGCFCH
>FUSION-ENST00000636857.1:5824-ENST00000593065.5:68497|57
LTKGRGFLIWFVYI
>FUSION-ENST00000532346.1:23009-ENST00000671441.1:591533|253
KLVSSRHLVLR
>FUSION-ENST00000594469.5:33802-ENST00000617859.4:12636|631
KKNQVTPSLVN
>FUSION-ENST00000532346.1:23009-ENST00000671441.1:591533|626
AGAVGHEVRDPKWGMGR
>FUSION-ENST00000594469.5:33802-ENST00000617859.4:12636|1250
MGENIYK
>FUSION-ENST00000594469.5:33802-ENST00000617859.4:12636|1434
KFFKAFIVLLK
>FUSION-ENST00000532346.1:34343-ENST00000670943.1:472371|284
GVCWAGQEQ
>FUSION-ENST00000481964.5:22101-ENST00000266037.10:389521|695
MPGYFCIFSR
>ENST00000492919.1|MNV-175439-AA-A|2
KSSGLACLPILL
>FUSION-ENST00000594469.5:33802-ENST00000617859.4:12636|651
QILRNYGMILFAR
>FUSION-ENST00000532346.1:34343-ENST00000670943.1:472371|424
GCPSPPSPG
>FUSION-ENST00000532346.1:23009-ENST00000671441.1:591533|992
MPLIGHR
>FUSION-ENST00000594469.5:33802-ENST00000617859.4:12636|160
CIPQLLGGMFCK
>FUSION-ENST00000481964.5:22101-ENST00000266037.10:389521|576
SVYSFKQWLSIGSLLNKQLL
>FUSION-ENST00000532346.1:23009-ENST00000671441.1:591533|915
KSQWLQRK
>FUSION-ENST00000481964.5:22101-ENST00000266037.10:389521|838
GAPHIPDDGRPGR
>ENST00000560775.5|SNV-41785-G-A|2
LQVLYRIEK
>FUSION-ENST00000594469.5:33802-ENST00000617859.4:12636|1596
LLCNFFKG
>FUSION-ENST00000532346.1:23009-ENST00000671441.1:591533|493
MRHETCLNPR
>ENST00000399799.3|SNV-62631-G-A|5
KVYAMKLLNK
>ENST00000377722.2|SNV-618-A-T|2
RSTEAEVQACSHVDHEYSAR
>FUSION-ENST00000532346.1:34343-ENST00000670943.1:472371|492
GAWGGALRVGRICQGVGEGAQGRPK
>FUSION-ENST00000594469.5:33802-ENST00000617859.4:12636|425
STHLQLVDFQQR
>FUSION-ENST00000532346.1:34343-ENST00000670943.1:472371|461
KRATAPG
>FUSION-ENST00000532346.1:3332-ENST00000671441.1:591533|97
RPRPGRER
>FUSION-ENST00000594469.5:33802-ENST00000617859.4:12636|61
MLSTFSYACLPFACLILR
>FUSION-ENST00000594469.5:33802-ENST00000617859.4:12636|1785
MISNFIHVPTK
>FUSION-ENST00000532346.1:23009-ENST00000671441.1:591533|381
WLTPVIPTLWGAELGRSR
>FUSION-ENST00000532346.1:23009-ENST00000671441.1:591533|374
MKYFRHK
>ENST00000541310.5|SNV-9274-G-A|6
MCTLSHSTLSGTRNGLNLR
>ENST00000388866.8|SNV-84243-G-C|3
MNTSGDPAQTAPEGCR
>FUSION-ENST00000532346.1:23009-ENST00000671441.1:591533|629
RLGRAMLVGPGAQISHR
>FUSION-ENST00000532346.1:23009-ENST00000671441.1:591533|684
RGVGTSAGLLGVSSDWR
>ENST00000478080.5|SNV-127709-G-A|2
YFMINQLTDTIQVAQRIDR
>FUSION-ENST00000594469.5:33802-ENST00000617859.4:12636|1443
TGSQASPRK
>ENST00000360110.9|SNV-16583-C-A|6
MVTSESKNVKLNVSNVLK
>ENST00000383657.10|MNV-2828-GG-G|1
FFQTEPYWRFYIVL
>FUSION-ENST00000594469.5:33802-ENST00000617859.4:12636|598
MVNLQHLVK
>ENST00000518981.5|SNV-164909-A-G|4
TGENKGWSGPEPGFPEPTNNRK
>FUSION-ENST00000482967.5:22101-ENST00000266037.10:389521|1238
CPSPERQEDGAR
>FUSION-ENST00000532346.1:23009-ENST00000671441.1:591533|393
MTAVNSVVAGSLCISMTVVK
>FUSION-ENST00000594469.5:33802-ENST00000617859.4:12636|1320
QLVEWEKIFTKIIHPTWD
>FUSION-ENST00000594469.5:33802-ENST00000617859.4:12636|856
MAECVIVHNTLHLPVFMSFVM
>FUSION-ENST00000594469.5:33802-ENST00000617859.4:12636|1740
YRSMEQNKALR
>FUSION-ENST00000532346.1:23009-ENST00000671441.1:591533|369
GWAHTCR
>ENST00000534876.1|SNV-6879-A-T|1
WTFGCYCQGVSCWGLLGM
>ENST00000509169.5|SNV-125343-T-A|8
TNILLKR
>FUSION-ENST00000532346.1:23009-ENST00000671441.1:591533|18
SWIRPGDLAVWLGLAGSR
>FUSION-ENST00000594469.5:33802-ENST00000617859.4:12636|539
MLVTYAISSRRLFMSFYFYFLMEK
>FUSION-ENST00000594469.5:33802-ENST00000617859.4:12636|1614
MAKYHSTLLCRPQVSIDNR
>FUSION-ENST00000532346.1:34343-ENST00000670943.1:472371|627
AGSRQCR
>FUSION-ENST00000481964.5:22101-ENST00000266037.10:389521|442
LSELRSLR
>FUSION-ENST00000532346.1:34343-ENST00000670943.1:472371|76
GFWPEGLPIGDLAGQTSPAVR
>FUSION-ENST00000594469.5:33802-ENST00000617859.4:12636|1662
DVAGFQCNFIYRH
>ENST00000574684.1|SNV-12474-C-G|5
MTEVVRRCPHDER
>ENST00000552285.5|SNV-26896-C-T|1
WVWGSPGGEGTGDLDEFDF
>ENST00000217515.11|SNV-40594-A-T|2
ISYFTFIGTPVQATNMYDFKR
>FUSION-ENST00000481964.5:22101-ENST00000266037.10:389521|507
MLGRLVSNS
>FUSION-ENST00000482967.5:22101-ENST00000266037.10:389521|1462
GAWRQAVGVR
>FUSION-ENST00000594469.5:33802-ENST00000617859.4:12636|931
GSCSQILENKYIRT
>FUSION-ENST00000532346.1:23009-ENST00000671441.1:591533|412
SQLLFITQLQSHIHIFRYSSQR
>FUSION-ENST00000482967.5:22101-ENST00000266037.10:389521|1106
SRCGSPCL
>FUSION-ENST00000481964.5:22101-ENST00000266037.10:389521|1083
ICSFPRSECILCNNAR
>FUSION-ENST00000594469.5:33802-ENST00000617859.4:12636|520
MEKIIQLHK
>FUSION-ENST00000532346.1:23009-ENST00000671441.1:591533|852
LLASASTVLGLQR
>ENST00000471232.5|SNV-186229-G-T|2
MLYPEVIQQVSAPVLTSTTQEKPK
>ENST00000419437.5|SNV-4013-A-T|1
SVDNLFVVVQEFQDYQFKQT
>FUSION-ENST00000532346.1:23009-ENST00000671441.1:591533|707
VGPAGWQGGR
>ENST00000582328.5|SNV-30624-A-G|1
TITGDCSNRRKPALGAANR
>FUSION-ENST00000594469.5:33802-ENST00000617859.4:12636|1780
MNSSFFMAA
>FUSION-ENST00000532346.1:23009-ENST00000671441.1:591533|117
DGVLLCCPDWS
>FUSION-ENST00000594469.5:33802-ENST00000617859.4:12636|1253
MTCYSQTFSKGNNQQSNETTC
>ENST00000328086.12|SNV-17684-A-G|2
TGEKPYQCGECGK
>FUSION-ENST00000636857.1:5824-ENST00000593065.5:68497|32
MMMMYALIK
>ENST00000473813.1|SNV-111508-A-T|5
MREIMTALWSFAMTSG
>ENST00000308020.6|SNV-38800-C-A|1
IWDKLDGFVPAHFLGWYLKTLMIR
>FUSION-ENST00000482967.5:22101-ENST00000266037.10:389521|1381
AGRSVSNN
>ENST00000526878.5|SNV-38800-C-A|5
RLTPFTKSGTSWMALFPR
>FUSION-ENST00000482967.5:22101-ENST00000266037.10:389521|1333
AYCSIDLLGSSNPFISTS
>ENST00000373203.8|SNV-36524-G-A|1
GDPRFSFLLHFYTVPIPK
>FUSION-ENST00000594469.5:33802-ENST00000617859.4:12636|536
RLFMSFYFYFLMEKIIQLHK
>ENST00000302787.3|SNV-14748-G-A|3
LLWIDTKITARMLWR
>ENST00000545828.1|SNV-43775-A-C|5
MCLPPDILEIQYSPRNGRVPLCF
>FUSION-ENST00000532346.1:34343-ENST00000670943.1:472371|757
AGGRGPHSDLWLGAVHAGWR
>FUSION-ENST00000594469.5:33802-ENST00000617859.4:12636|1627
LRDGKYLAPALEEQT
>ENST00000327283.7|SNV-127613-G-A|2
IGLEEEKLTSDRCTGLSSK
>ENST00000367643.7|MNV-8139-AG-A|11
CLLCALKTTTIGRSCR
>ENST00000554678.1|SNV-2258-A-G|1
LGVQPSCCVGDYQGVHTQKVEN
>FUSION-ENST00000594469.5:33802-ENST00000617859.4:12636|1413
APRAWLLPIPIRISVPLSSQS
>ENST00000409867.5|SNV-100966-C-T|1
LLFCGADIEVKNKAGHTPLLLAIR
>ENST00000351008.4|SNV-216936-G-A|4
LPIFTEHKTPFSLTREDTVR
>FUSION-ENST00000532346.1:3332-ENST00000671441.1:591533|32
RHGRPAARR
>FUSION-ENST00000481964.5:22101-ENST00000266037.10:389521|1028
RSGVQDQSGQHSETPSLLKIQK
>FUSION-ENST00000532346.1:34343-ENST00000670943.1:472371|15
GAPLPRR
>ENST00000373023.6|SNV-15110-T-C|3
GCNSAPVTWPGYATIGGGR
>FUSION-ENST00000594469.5:33802-ENST00000617859.4:12636|1200
QIKTTIAQ
>FUSION-ENST00000482967.5:22101-ENST00000266037.10:389521|1140
CAFRQGAK
>FUSION-ENST00000594469.5:33802-ENST00000617859.4:12636|718
MCFRHVDKADLEILASGDLPALPPK
>FUSION-ENST00000532346.1:23009-ENST00000671441.1:591533|605
GVGNTRSDGGRR
>FUSION-ENST00000594469.5:33802-ENST00000617859.4:12636|1083
RYHFRPR
>FUSION-ENST00000481964.5:22101-ENST00000266037.10:389521|610
EAAWWMER
>FUSION-ENST00000532346.1:23009-ENST00000671441.1:591533|900
RGPGTVALGRPRAGK
>FUSION-ENST00000481964.5:22101-ENST00000266037.10:389521|453
HRTVLDWDSDQGKK
>FUSION-ENST00000481964.5:22101-ENST00000266037.10:389521|905
MTGDISLPFSVSEFS
>FUSION-ENST00000481964.5:22101-ENST00000266037.10:389521|875
AEGLLTSQTGR
>FUSION-ENST00000481964.5:22101-ENST00000266037.10:389521|446
MVCRLSELRSLR
>FUSION-ENST00000371380.7:1441-ENST00000605679.5:60036|4
LSEAQWYPNCKIASGRSFR
>FUSION-ENST00000482967.5:22101-ENST00000266037.10:389521|1369
LSSMKPIPSTK
>FUSION-ENST00000532346.1:23009-ENST00000671441.1:591533|592
TWDISLWGLLSRIWVLVSCRR
>ENST00000303965.9|SNV-97215-G-A|1
RTLYIHGHTKLDFTVWHTAIEK
>FUSION-ENST00000532346.1:23009-ENST00000671441.1:591533|863
VRGFQFPHILTNTCYYLTL
>FUSION-ENST00000594469.5:33802-ENST00000617859.4:12636|268
TSNTMLNR
>FUSION-ENST00000481964.5:22101-ENST00000266037.10:389521|885
GLTPTSLPDGAAAGR
>FUSION-ENST00000594469.5:33802-ENST00000617859.4:12636|841
QNMHIIFLKNILAK
>ENST00000399703.6|SNV-19422-G-A|2
VASEKKQER
>FUSION-ENST00000532346.1:23009-ENST00000671441.1:591533|748
MLCLKWPSFR
>FUSION-ENST00000482967.5:22101-ENST00000266037.10:389521|1328
FLSQLPK
>FUSION-ENST00000594469.5:33802-ENST00000617859.4:12636|1491
MISKINQLLTK
>FUSION-ENST00000532346.1:23009-ENST00000671441.1:591533|751
CHAWCHAHR
>ENST00000641236.1|SNV-19146-T-C|4
MVKFLNDSTVDPVDSEWFGFYR
>FUSION-ENST00000594469.5:33802-ENST00000617859.4:12636|1332
MDYIKQKK
>ENST00000489097.5|SNV-51750-C-T|1
AELVPWAPESPRVPSPPPSPRLR
>FUSION-ENST00000481964.5:22101-ENST00000266037.10:389521|422
LCQSYKTSLF
>FUSION-ENST00000594469.5:33802-ENST00000617859.4:12636|1856
NCLNYLDDSDKTIHFPK
>ENST00000378454.8|MNV-67098-TT-T|3
FKKLPYSELLLTSQR
>FUSION-ENST00000532346.1:34343-ENST00000670943.1:472371|747
PKGVWSGGRR
>FUSION-ENST00000594469.5:33802-ENST00000617859.4:12636|1842
KSLEQTNSVLVSIQEDK
>FUSION-ENST00000482967.5:22101-ENST00000266037.10:389521|1332
MRSHYVAQAGLEFLAQVMFLSQLPK
>ENST00000508244.5|SNV-124184-C-T|5
GQEHDPFCPRSNLLYMTSR
>FUSION-ENST00000532346.1:3332-ENST00000671441.1:591533|31
GDRVAAGCWR
>FUSION-ENST00000482967.5:22101-ENST00000266037.10:389521|1401
VLPCCPGWSRTPELKQSACLGLPK
>FUSION-ENST00000594469.5:33802-ENST00000617859.4:12636|1342
SFEIIQSDKNK
>FUSION-ENST00000594469.5:33802-ENST00000617859.4:12636|1830
MLPVLCLIQEAGYCFQSSR
>ENST00000513635.1|SNV-1944-G-A|2
VILLIATSLVVLICSIPLMICFCLL
>FUSION-ENST00000594469.5:33802-ENST00000617859.4:12636|483
MCTYLVLCDVLIHIYIV
>FUSION-ENST00000594469.5:33802-ENST00000617859.4:12636|456
INFQSRNRK
>FUSION-ENST00000594469.5:33802-ENST00000617859.4:12636|1387
MLIRFKVK
>FUSION-ENST00000594469.5:33802-ENST00000617859.4:12636|1463
MPKFHEAYI
>FUSION-ENST00000481964.5:22101-ENST00000266037.10:389521|912
MSCCVHLPDGVAAGQKGSSLPR
>FUSION-ENST00000594469.5:33802-ENST00000617859.4:12636|489
QLVGKGVWER
>FUSION-ENST00000594469.5:33802-ENST00000617859.4:12636|330
MVFCPFLNHIICLFCY
>FUSION-ENST00000532346.1:23009-ENST00000671441.1:591533|339
QSQLTATSASR
>FUSION-ENST00000532346.1:23009-ENST00000671441.1:591533|702
TLSRTER
>FUSION-ENST00000594469.5:33802-ENST00000617859.4:12636|1619
RESTYIVVCRLCSHSGMAK
>FUSION-ENST00000532346.1:23009-ENST00000671441.1:591533|425
SHIPHLCRDGFLCR
>FUSION-ENST00000375735.7:248950-ENST00000525200.5:20460|2
DYGHQQERWDLLAGQPEGL
>FUSION-ENST00000594469.5:33802-ENST00000617859.4:12636|674
MLPFFKSTII
>FUSION-ENST00000532346.1:3332-ENST00000671441.1:591533|163
IIFWVPHQALGLGCHNGGQVGMYR
>ENST00000555000.5|SNV-53751-T-C|3
WYTLTSTIK
>ENST00000627716.2|SNV-3137-T-C|5
HLFCPDLLRDKVAFITGGGSGTGFR
>FUSION-ENST00000594469.5:33802-ENST00000617859.4:12636|32
MCLFSCQYYAVLVTVALR
>FUSION-ENST00000594469.5:33802-ENST00000617859.4:12636|1289
MTFYYSSLN
>FUSION-ENST00000594469.5:33802-ENST00000617859.4:12636|356
MVALFLYF
>FUSION-ENST00000594469.5:33802-ENST00000617859.4:12636|1409
MHQFLMIFLYG
>FUSION-ENST00000594469.5:33802-ENST00000617859.4:12636|1327
DLQNLKTDLLK
>FUSION-ENST00000594469.5:33802-ENST00000617859.4:12636|815
IFSTYIIVSRIYFLKLV
>ENST00000430860.1|SNV-950-G-A|1
DSDASLMSSRPSSPEPDDLFLPAR
>FUSION-ENST00000532346.1:34343-ENST00000670943.1:472371|535
WPLLLGWGPSGV
>FUSION-ENST00000532346.1:34343-ENST00000670943.1:472371|425
MGCPSPPSPG
>ENST00000439754.6|SNV-19146-T-C|5
KFVMVKFLNDSTVDPVDSEDR
>FUSION-ENST00000532346.1:23009-ENST00000671441.1:591533|515
MISSQDPCVNYTCKDPFSK
>FUSION-ENST00000481964.5:22101-ENST00000266037.10:389521|438
LAWATWQNPSLLK
>FUSION-ENST00000532346.1:34343-ENST00000670943.1:472371|47
FFGSGPRSR
>FUSION-ENST00000594469.5:33802-ENST00000617859.4:12636|11
PFISFSCPIVLAGASSTMLK
>FUSION-ENST00000532346.1:23009-ENST00000671441.1:591533|231
MYLAGFHWAWSPWGYCR
>FUSION-ENST00000532346.1:23009-ENST00000671441.1:591533|972
EQGQLRR
>FUSION-ENST00000532346.1:23009-ENST00000671441.1:591533|594
TWDISLWGLLSR
>ENST00000674084.1|SNV-22988-G-A|4
YFELEVRMPQAEGPPKR
>FUSION-ENST00000594469.5:33802-ENST00000617859.4:12636|1760
MSIFSCVFWLHKCLLLR
>FUSION-ENST00000594469.5:33802-ENST00000617859.4:12636|106
WWCMTVAPATRETEVGR
>FUSION-ENST00000532346.1:23009-ENST00000671441.1:591533|40
TCHLWSQCTRCLTQGCAEARRPGK
>FUSION-ENST00000594469.5:33802-ENST00000617859.4:12636|668
TTALITS
>FUSION-ENST00000636857.1:5824-ENST00000593065.5:68497|27
MMMYALIKLIHIFFKEVSGQR
>FUSION-ENST00000532346.1:34343-ENST00000670943.1:472371|362
AASHSKGQGLGSHHDFPSTRR
>ENST00000519389.5|SNV-9830-C-G|4
GRNVITNQPLDSDIVASSFLKCDK
>FUSION-ENST00000532346.1:34343-ENST00000670943.1:472371|119
GGYGALGQPVSLPGGCGSR
>FUSION-ENST00000484457.6:98394-ENST00000307526.4:118694|2
LQFWGCWYGR
>ENST00000543106.6|SNV-312983-C-T|4
NTRNPIWNETLVYYGITDEDMQRK
>ENST00000328086.12|SNV-17684-A-G|1
TGEKPYQCGECGKSFTNSSHFSAHR
>FUSION-ENST00000532346.1:3332-ENST00000671441.1:591533|143
LQTTGSGAGRSRK
>FUSION-ENST00000375735.7:248950-ENST00000525200.5:20460|12
KLNQPAHR
>FUSION-ENST00000594469.5:33802-ENST00000617859.4:12636|1240
MGLISRIYKELK
>FUSION-ENST00000594469.5:33802-ENST00000617859.4:12636|1441
TGSQASPRKFFK
>FUSION-ENST00000532346.1:34343-ENST00000670943.1:472371|282
PGAVLVGEDSGGGR
>ENST00000399000.7|SNV-29349-G-C|1
VNPGKFPSGKTEIPFEFPLHLK
>FUSION-ENST00000532346.1:34343-ENST00000670943.1:472371|530
MGPCGPSSSAGDLRVCRPRR
>FUSION-ENST00000594469.5:33802-ENST00000617859.4:12636|1134
MRAENVLEIRCTTMCISQHY
>FUSION-ENST00000594469.5:33802-ENST00000617859.4:12636|988
YMYFLTSPRMNTQEIHR
>ENST00000526386.5|SNV-123850-G-A|3
PWGKPCRPRSVAGNVSSQPRCPWSS
>FUSION-ENST00000481964.5:22101-ENST00000266037.10:389521|910
MSCCVHLPDGVAAGQKGSSLPRR
>ENST00000462741.5|SNV-28206-C-T|2
MQALTTVPGPLW
>FUSION-ENST00000594469.5:33802-ENST00000617859.4:12636|532
EENESLRSDLVLCLTGIWK
>FUSION-ENST00000594469.5:33802-ENST00000617859.4:12636|1573
HTHTLYIYFLIIRAVK
>FUSION-ENST00000532346.1:23009-ENST00000671441.1:591533|705
VGPAGWQGGRTLSR
>FUSION-ENST00000532346.1:23009-ENST00000671441.1:591533|612
GRVICRPSGR
>FUSION-ENST00000482967.5:22101-ENST00000266037.10:389521|1213
ILLLQNWLGRLTVWEGCGNH
>FUSION-ENST00000481964.5:22101-ENST00000266037.10:389521|535
LFHPSVCISKK
>FUSION-ENST00000484457.6:98394-ENST00000307526.4:118694|1
LLLELSTSGSPHLAGSCL
>FUSION-ENST00000532346.1:34343-ENST00000670943.1:472371|303
LAPEIPLGTWMPGMWVGGWEGR
>ENST00000469559.5|SNV-9418-G-A|1
RSRIPLPWLPSR
>FUSION-ENST00000481964.5:22101-ENST00000266037.10:389521|874
AEGLLTSQTGRLPR
>ENST00000576985.6|SNV-9399-C-A|4
RSSEGSGSSRR
>FUSION-ENST00000532346.1:34343-ENST00000670943.1:472371|638
GPARRPGGRR
>ENST00000380647.8|SNV-231680-C-T|2
VHIFIDKAAIQELNR
>FUSION-ENST00000594469.5:33802-ENST00000617859.4:12636|710
MNVTFLQEYNHLILNNIAPWNQILR
>ENST00000399799.3|SNV-62631-G-A|2
LLNKFEMIK
>FUSION-ENST00000481964.5:22101-ENST00000266037.10:389521|392
IVLLHSSLGNR
>FUSION-ENST00000481964.5:22101-ENST00000266037.10:389521|712
QAPVPRLPLCESLPK
>ENST00000328086.12|SNV-17684-A-G|4
CFSQSSSLIIHQRTR
>FUSION-ENST00000375735.7:248950-ENST00000525200.5:20460|1
WDLLAGQPEGL
>FUSION-ENST00000532346.1:23009-ENST00000671441.1:591533|764
MISGFYAMLK
>FUSION-ENST00000532346.1:34343-ENST00000670943.1:472371|71
GLLGVALGTPGAAGDSAARMGLGLR
>ENST00000556255.1|SNV-7814-G-T|2
MVNSIRGEKR
>FUSION-ENST00000594469.5:33802-ENST00000617859.4:12636|1769
MCHAGALHPLTR
>FUSION-ENST00000594469.5:33802-ENST00000617859.4:12636|1035
MVGHPSNISQPRNY
>ENST00000475843.5|SNV-3398-C-T|1
WSCLVVAP
>ENST00000274695.8|SNV-246794-T-C|3
KNPLIEITSINTGCLNACTYCKTK
>ENST00000674084.1|SNV-22988-G-A|5
YFELEVRMPQAEGPPK
>FUSION-ENST00000481964.5:22101-ENST00000266037.10:389521|811
RRSSVPR
>FUSION-ENST00000532346.1:34343-ENST00000670943.1:472371|135
APLLVGTAGGGWEGGR
>ENST00000460007.1|SNV-255366-C-A|3
TPGNLTSTR
>FUSION-ENST00000532346.1:34343-ENST00000670943.1:472371|664
GAMATAP
>ENST00000490848.5|SNV-17170-C-G|8
TLCASTVPSTPK
>FUSION-ENST00000482967.5:22101-ENST00000266037.10:389521|1360
ILVPCLQEPASLLGLAEVSVIINSK
>FUSION-ENST00000594469.5:33802-ENST00000617859.4:12636|928
FSLYPWSSGISR
>FUSION-ENST00000481964.5:22101-ENST00000266037.10:389521|833
LQSRHFGRPRQAAGR
>FUSION-ENST00000594469.5:33802-ENST00000617859.4:12636|183
CEPPCPALSQEIFKF
>FUSION-ENST00000532346.1:23009-ENST00000671441.1:591533|640
GQGPGTSRR
>FUSION-ENST00000481964.5:22101-ENST00000266037.10:389521|509
MGLQACATILSSFLYF
>FUSION-ENST00000594469.5:33802-ENST00000617859.4:12636|742
YLILLEIK
>FUSION-ENST00000532346.1:34343-ENST00000670943.1:472371|457
RLGCGVWQR
>FUSION-ENST00000482967.5:22101-ENST00000266037.10:389521|1394
LPRLVSNS
>FUSION-ENST00000636857.1:5824-ENST00000593065.5:68497|15
EVSGQRRCFLR
>FUSION-ENST00000532346.1:34343-ENST00000670943.1:472371|90
TSCWEAPSHAASVPGQPPSPAR
>FUSION-ENST00000481964.5:22101-ENST00000266037.10:389521|778
MAYSFLTGFSK
>ENST00000275820.4|SNV-16563-G-A|4
LLKLRLK
>FUSION-ENST00000398774.6:34343-ENST00000670943.1:472371|30
IVPGRWAALESLVK
>FUSION-ENST00000373886.8:108030-ENST00000618183.4:3663|51
SGEDFFQKK
>FUSION-ENST00000481964.5:22101-ENST00000266037.10:389521|774
MAYSFLTGFSKYYRLEER
>ENST00000541310.5|SNV-9274-G-A|2
NGLNLRWMMK
>FUSION-ENST00000482967.5:22101-ENST00000266037.10:389521|1275
MLVRLVLNS
>FUSION-ENST00000594469.5:33802-ENST00000617859.4:12636|1345
RPSELENRSFEIIQSDK
>FUSION-ENST00000594469.5:33802-ENST00000617859.4:12636|1093
MATTHVKRCSTSLIIK
>FUSION-ENST00000594469.5:33802-ENST00000617859.4:12636|907
TQNPFLCIPDRNKCYCSI
>FUSION-ENST00000594469.5:33802-ENST00000617859.4:12636|13
SHHACSR
>FUSION-ENST00000594469.5:33802-ENST00000617859.4:12636|1807
MLSTSSR
>FUSION-ENST00000481964.5:22101-ENST00000266037.10:389521|1088
LYQVRICSFPR
>FUSION-ENST00000594469.5:33802-ENST00000617859.4:12636|1100
VANACSPSYLRG
>FUSION-ENST00000532346.1:34343-ENST00000670943.1:472371|438
HRPGPDPDGAPAPGGSRYVG
>FUSION-ENST00000532346.1:23009-ENST00000671441.1:591533|256
DGHVGGTQDLPRK
>FUSION-ENST00000532346.1:23009-ENST00000671441.1:591533|420
MLFPFCLIVPSSIYLFLPVLYHK
>FUSION-ENST00000594469.5:33802-ENST00000617859.4:12636|1765
MIAILTGVR
>FUSION-ENST00000532346.1:23009-ENST00000671441.1:591533|2
QFSSLDPLSVDQAK
>FUSION-ENST00000532346.1:23009-ENST00000671441.1:591533|378
GQEYETSLTNMVK
>FUSION-ENST00000481964.5:22101-ENST00000266037.10:389521|631
MVDGEGMRLQSGDGV
>FUSION-ENST00000594469.5:33802-ENST00000617859.4:12636|903
FVLTICK
>FUSION-ENST00000594469.5:33802-ENST00000617859.4:12636|1440
MFISLLQR
>FUSION-ENST00000532346.1:23009-ENST00000671441.1:591533|618
LVGPGAQISHR
>FUSION-ENST00000532346.1:34343-ENST00000670943.1:472371|288
AGLVGPAAGRGGYRVGSAGR
>FUSION-ENST00000288398.10:19646-ENST00000636159.1:415074|91
VLSDKLKEVFQSK
>FUSION-ENST00000594469.5:33802-ENST00000617859.4:12636|1254
TCYSQTFSK
>FUSION-ENST00000532346.1:34343-ENST00000670943.1:472371|707
GWLGGGPAGVSPGTPAGLCRREPR
>FUSION-ENST00000481964.5:22101-ENST00000266037.10:389521|927
NRLSPLWNS
>FUSION-ENST00000594469.5:33802-ENST00000617859.4:12636|555
SSINIDMIFSLIK
>FUSION-ENST00000481964.5:22101-ENST00000266037.10:389521|685
MAERLKEEILNR
>FUSION-ENST00000594469.5:33802-ENST00000617859.4:12636|1563
SSPSLEVIK
>FUSION-ENST00000482967.5:22101-ENST00000266037.10:389521|1206
PVIPALWEAKMGGLLEPR
>FUSION-ENST00000532346.1:34343-ENST00000670943.1:472371|343
GFDLHFTGQQAPGWR
>FUSION-ENST00000594469.5:33802-ENST00000617859.4:12636|1502
AKGVAKGR
>FUSION-ENST00000594469.5:33802-ENST00000617859.4:12636|398
CRDLSPSFK
>FUSION-ENST00000532346.1:23009-ENST00000671441.1:591533|227
GPQVEVSASRVSACRR
>FUSION-ENST00000532346.1:34343-ENST00000670943.1:472371|603
RHEPHSREPAPSR
>FUSION-ENST00000594469.5:33802-ENST00000617859.4:12636|1226
EDIQMAK
>FUSION-ENST00000481964.5:15912-ENST00000266037.10:389521|358
KLSEQKHK
>FUSION-ENST00000594469.5:33802-ENST00000617859.4:12636|1570
AVKNDLPK
>FUSION-ENST00000481964.5:22101-ENST00000266037.10:389521|957
AHCSLQLLGSNDPLTSASWVAR
>FUSION-ENST00000532346.1:23009-ENST00000671441.1:591533|288
GREGGATMDQVR
>FUSION-ENST00000532346.1:23009-ENST00000671441.1:591533|73
YLSLSLEVY
>FUSION-ENST00000594469.5:33802-ENST00000617859.4:12636|709
NVTFLQEYNHLILNNIAPWNQILR
>FUSION-ENST00000482967.5:22101-ENST00000266037.10:389521|1310
WQIVLYKGCVIC
>FUSION-ENST00000532346.1:23009-ENST00000671441.1:591533|747
LCLKWPSFR
>FUSION-ENST00000481964.5:22101-ENST00000266037.10:389521|637
KLSEQVKSSPGFLAVNMFGGG
>ENST00000490848.5|SNV-17170-C-G|9
ARTLCASTVPSTPKGR
>FUSION-ENST00000594469.5:33802-ENST00000617859.4:12636|823
NDPIHFFKKVA
>FUSION-ENST00000594469.5:33802-ENST00000617859.4:12636|406
MGYLSIYLCSVQLLLLMFYSFR
>FUSION-ENST00000594469.5:33802-ENST00000617859.4:12636|1782
ISNFIHVPTKDMNSSFFMAA
>ENST00000564138.6|MNV-131760-TAGG-T|4
DKFVEIAHKDELSFEQFHLFYK
>ENST00000282469.10|SNV-31545-G-A|1
ALIKKDLQAK
>ENST00000540202.1|SNV-139481-T-C|2
EGSTVQCAPTPSFSLCR
>FUSION-ENST00000398774.6:34343-ENST00000670943.1:472371|23
SWPLAGDRGQRAGAEAGGQGR
>FUSION-ENST00000594469.5:33802-ENST00000617859.4:12636|56
PYQMGSLQILSPILWVVSSLC
>ENST00000397033.7|INDEL-52597-G-GA|2
NNKLCKVLCP
>FUSION-ENST00000504466.1:14621-ENST00000632716.1:196390|212
NCISSLKCIKSR
>FUSION-ENST00000532346.1:3332-ENST00000671441.1:591533|22
AGLHPGLR
>FUSION-ENST00000594469.5:33802-ENST00000617859.4:12636|1600
AYDSGSLAL
>FUSION-ENST00000594469.5:33802-ENST00000617859.4:12636|490
HNRQLVGKGVWER
>FUSION-ENST00000532346.1:23009-ENST00000671441.1:591533|800
VAGITCVR
>ENST00000546325.1|SNV-6879-A-T|3
VLLPGSVMLG
>ENST00000220058.9|SNV-26519-A-G|2
FQTLGLPTKK
>FUSION-ENST00000532346.1:23009-ENST00000671441.1:591533|466
RPHLEKNK
>FUSION-ENST00000532346.1:23009-ENST00000671441.1:591533|440
FAAAWVCHPVSCL
>FUSION-ENST00000532346.1:34343-ENST00000670943.1:472371|631
LWVGGAAHAAESEGAGPASWR
>FUSION-ENST00000594469.5:33802-ENST00000617859.4:12636|233
SRDRDHPDQHGEMPSLLK
>FUSION-ENST00000532346.1:23009-ENST00000671441.1:591533|217
APAGQAARGLGAGWVGGR
>FUSION-ENST00000594469.5:33802-ENST00000617859.4:12636|817
IFSTYIIVSR
>FUSION-ENST00000594469.5:33802-ENST00000617859.4:12636|1828
MRHLMSPLVSLWK
>FUSION-ENST00000594469.5:33802-ENST00000617859.4:12636|353
LFSFLFVSK
>FUSION-ENST00000594469.5:33802-ENST00000617859.4:12636|750
QIILVLYK
>FUSION-ENST00000532346.1:23009-ENST00000671441.1:591533|387
KGISGQVR
>ENST00000379996.7|SNV-178991-G-A|2
NNQNEGTLDSRR
>FUSION-ENST00000532346.1:34343-ENST00000670943.1:472371|283
MPGAVLVGEDSGGGR
>FUSION-ENST00000594469.5:33802-ENST00000617859.4:12636|1482
MTLPKNIGLVYYGGVNSKS
>FUSION-ENST00000594469.5:33802-ENST00000617859.4:12636|1048
HISLWISLYAYLPSK
>FUSION-ENST00000532346.1:34343-ENST00000670943.1:472371|759
SWGRARAGGR
>ENST00000483222.5|SNV-181-G-A|13
LGSRSLPR
>FUSION-ENST00000532346.1:23009-ENST00000671441.1:591533|490
RHETCLNPRGR
>FUSION-ENST00000594469.5:33802-ENST00000617859.4:12636|1259
MCNFSLLFR
>FUSION-ENST00000594469.5:33802-ENST00000617859.4:12636|1349
STFKSFNNGLYQAEKRPSELENR
>FUSION-ENST00000591834.1:102704-ENST00000552431.5:20568|2
KTQGYLAGAPAI
>FUSION-ENST00000594469.5:33802-ENST00000617859.4:12636|109
MWWCMTVAPATR
>FUSION-ENST00000532346.1:34343-ENST00000670943.1:472371|75
ALPGSAPLLDPR
>FUSION-ENST00000532346.1:34343-ENST00000670943.1:472371|730
LQAPGWWEGGDSRRAPPHLCWR
>FUSION-ENST00000594469.5:33802-ENST00000617859.4:12636|808
AMLTSTLCYQHIGKNR
>FUSION-ENST00000481964.5:22101-ENST00000266037.10:389521|851
LPGLILNSWAQVIHPPWPPKVLR
>FUSION-ENST00000594469.5:33802-ENST00000617859.4:12636|820
PNCEKIFSTYIIVSR
>FUSION-ENST00000532346.1:23009-ENST00000671441.1:591533|234
MSCRDFLDQYTGFLL
>FUSION-ENST00000532346.1:23009-ENST00000671441.1:591533|144
GAMLGSTSKAEAR
>FUSION-ENST00000481964.5:22101-ENST00000266037.10:389521|767
MCHHAWVLLYF
>FUSION-ENST00000482967.5:22101-ENST00000266037.10:389521|1370
SVEKLSSMKPIPSTKK
>FUSION-ENST00000532346.1:34343-ENST00000670943.1:472371|365
TAPRAASHSK
>FUSION-ENST00000532346.1:23009-ENST00000671441.1:591533|418
QQEAAKPHLPHFAWK
>FUSION-ENST00000532346.1:23009-ENST00000671441.1:591533|908
MHSDRPSR
>FUSION-ENST00000398774.6:34343-ENST00000670943.1:472371|20
AKLKECSGFSCR
>FUSION-ENST00000481964.5:22101-ENST00000266037.10:389521|1014
CCFFRWPPTYLP
>FUSION-ENST00000481964.5:22101-ENST00000266037.10:389521|889
GLTPPPPSLTGR
>FUSION-ENST00000482967.5:22101-ENST00000266037.10:389521|1322
MPQSPGYLRIQVCATTSS
>FUSION-ENST00000481964.5:22101-ENST00000266037.10:389521|1073
EMSQWPHGSR
>FUSION-ENST00000532346.1:23009-ENST00000671441.1:591533|746
MLCLKWPSFRK
>FUSION-ENST00000482967.5:22101-ENST00000266037.10:389521|1463
WLWRGAWRQAVGVR
>FUSION-ENST00000482967.5:22101-ENST00000266037.10:389521|1308
CIDLSAG
>FUSION-ENST00000594469.5:33802-ENST00000617859.4:12636|1738
SMEQNKALRNNAAYLQLSDL
>ENST00000637937.1|SNV-10536-G-A|6
MVGPVDEVRK
>FUSION-ENST00000532346.1:23009-ENST00000671441.1:591533|79
ALLETEAG
>ENST00000274695.8|SNV-246794-T-C|2
NPLIEITSINTGCLNACTYCK
>FUSION-ENST00000594469.5:33802-ENST00000617859.4:12636|1572
HTHTLYIYFLIIRAVKNDLPK
>FUSION-ENST00000532346.1:23009-ENST00000671441.1:591533|487
HETCLNPRGRGFSGPR
>FUSION-ENST00000482967.5:22101-ENST00000266037.10:389521|1465
ARWLWRGAWR
>FUSION-ENST00000532346.1:34343-ENST00000670943.1:472371|647
CLETDVISDVGAVGPGGGK
>FUSION-ENST00000482967.5:22101-ENST00000266037.10:389521|1137
QGAKLRIGCGEGSWR
>FUSION-ENST00000532346.1:23009-ENST00000671441.1:591533|319
MASLSDGNLCKESPGRASGR
>FUSION-ENST00000594469.5:33802-ENST00000617859.4:12636|1183
MFMQHYSQQPRCRGDSNVHQ
>FUSION-ENST00000532346.1:23009-ENST00000671441.1:591533|101
MNWEWWCTPVVPTTQK
>ENST00000473813.1|SNV-111508-A-T|3
EIMTALWSFAMTSG
>FUSION-ENST00000526416.5:34343-ENST00000670943.1:472371|1
HSPLSELPQGCV
>FUSION-ENST00000482967.5:22101-ENST00000266037.10:389521|1184
ACNWCGYIMWYIFLFV
>FUSION-ENST00000594469.5:33802-ENST00000617859.4:12636|1130
CTTMCISQHY
>ENST00000297784.10|SNV-314347-C-T|3
MAAARAAVAAGRQ
>FUSION-ENST00000532346.1:23009-ENST00000671441.1:591533|761
ISGFYAMLKMAFF
>ENST00000282469.10|SNV-31545-G-A|2
FKALIKK
>FUSION-ENST00000594469.5:33802-ENST00000617859.4:12636|1256
CNFSLLFRMCNL
>FUSION-ENST00000532346.1:34343-ENST00000670943.1:472371|285
VGSAGRGVCWAGQEQ
>FUSION-ENST00000532346.1:23009-ENST00000671441.1:591533|672
CQGACGKCSGGPAGARLWWVQQGGR
>FUSION-ENST00000532346.1:34343-ENST00000670943.1:472371|732
LQAPGWWEGGDSR
>FUSION-ENST00000594469.5:33802-ENST00000617859.4:12636|1481
TLPKNIGLVYYGGVNSKS
>FUSION-ENST00000482967.5:22101-ENST00000266037.10:389521|1413
MGHICSLHVYSR
>FUSION-ENST00000594469.5:33802-ENST00000617859.4:12636|1271
SVKFTITLR
>FUSION-ENST00000636857.1:5824-ENST00000593065.5:68497|12
QTLCPLHEKESPHLDSY
>FUSION-ENST00000481964.5:22101-ENST00000266037.10:389521|663
DRDHRGQHGEIPSLLK
>FUSION-ENST00000357649.6:34343-ENST00000670943.1:472371|2
RGYLYQQLCCVELYCDISSFD
>FUSION-ENST00000532346.1:23009-ENST00000671441.1:591533|874
DVCIHVFVWSYVFYFCWVDT
>FUSION-ENST00000482967.5:22101-ENST00000266037.10:389521|1256
MNFLEGR
>FUSION-ENST00000482967.5:22101-ENST00000266037.10:389521|1194
MVKHCLYKK
>ENST00000498096.5|SNV-15243-C-A|1
ISGTACLTVYAHSIPSLQII
>FUSION-ENST00000482967.5:22101-ENST00000266037.10:389521|1460
QAVGVRTLTPPPNPV
>FUSION-ENST00000482967.5:22101-ENST00000266037.10:389521|1455
AWGLASGCRGSYPNPAA
>FUSION-ENST00000594469.5:33802-ENST00000617859.4:12636|935
IYHVIDHKGSCSQILENK
>FUSION-ENST00000398774.6:34343-ENST00000670943.1:472371|11
LGGREGVCRGR
>FUSION-ENST00000594469.5:33802-ENST00000617859.4:12636|1557
INQEADVGGIYYG
>FUSION-ENST00000532346.1:34343-ENST00000670943.1:472371|655
FSCLDPQWGRQQR
>ENST00000246174.6|SNV-4094-A-T|1
EHPGALCMVDDSSESSEEPK
>FUSION-ENST00000532346.1:34343-ENST00000670943.1:472371|56
WAGLRAR
>FUSION-ENST00000532346.1:23009-ENST00000671441.1:591533|373
MVTGLSALR
>FUSION-ENST00000594469.5:33802-ENST00000617859.4:12636|407
NMGYLSIYLCSVQLLLLMFYSFRCR
>ENST00000359276.9|SNV-21338-C-T|1
SSTSIEMAVKEK
>FUSION-ENST00000594469.5:33802-ENST00000617859.4:12636|70
LGDSTRPTNKQTNKQTNK
>FUSION-ENST00000532346.1:23009-ENST00000671441.1:591533|797
MSCLVSR
>FUSION-ENST00000532346.1:34343-ENST00000670943.1:472371|720
VGQEHSAPGSSLR
>FUSION-ENST00000594469.5:33802-ENST00000617859.4:12636|766
QSPTVLQMYKLE
>FUSION-ENST00000532346.1:34343-ENST00000670943.1:472371|199
ASGLLGGARPVSCR
>ENST00000399703.6|SNV-19422-G-A|1
KQERLQR
>FUSION-ENST00000594469.5:33802-ENST00000617859.4:12636|1099
MKMATTHVK
>FUSION-ENST00000594469.5:33802-ENST00000617859.4:12636|872
SWGNKQHNKPK
>FUSION-ENST00000594469.5:33802-ENST00000617859.4:12636|1367
NDLSKAARNQ
>FUSION-ENST00000532346.1:34343-ENST00000670943.1:472371|750
SPDWLLWKPK
>FUSION-ENST00000594469.5:33802-ENST00000617859.4:12636|1246
GENIYKNYSSNMGLISRIYK
>FUSION-ENST00000594469.5:33802-ENST00000617859.4:12636|974
MRNLFLQFVK
>ENST00000400546.6|SNV-326037-A-C|2
GEELTFSCRASGSPEPAISWFR
>FUSION-ENST00000532346.1:34343-ENST00000670943.1:472371|427
GLQICGVNWVRR
>FUSION-ENST00000532346.1:34343-ENST00000670943.1:472371|132
GRSCGQGR
>FUSION-ENST00000532346.1:23009-ENST00000671441.1:591533|654
GWESRGRGS
>FUSION-ENST00000532346.1:23009-ENST00000671441.1:591533|721
VQTLRCR
>FUSION-ENST00000532346.1:34343-ENST00000670943.1:472371|228
AGGWGGPGPLVVR
>FUSION-ENST00000532346.1:23009-ENST00000671441.1:591533|669
MGDAHRPTVGREMR
>ENST00000542400.5|SNV-38335-T-C|2
NAYKTPPLDDPVFIHPSSVLFK
>ENST00000328086.12|SNV-17684-A-G|3
TRTGEKPYQCGECGK
>FUSION-ENST00000594469.5:33802-ENST00000617859.4:12636|870
MKSDRNMR
>FUSION-ENST00000594469.5:33802-ENST00000617859.4:12636|1150
MLNITNHQGKCK
>ENST00000375400.7|SNV-255366-C-A|5
SNEKNPGELDQHK
>FUSION-ENST00000532346.1:3332-ENST00000671441.1:591533|144
MLQTTGSGAGRSRK
>FUSION-ENST00000532346.1:23009-ENST00000671441.1:591533|611
MGRVICRPSGRGVGNTR
>FUSION-ENST00000481964.5:22101-ENST00000266037.10:389521|787
GCNLGTLGGQGR
>ENST00000395753.6|SNV-102595-A-T|7
MPKQVEVRMHDSLLGSEEPK
>FUSION-ENST00000594469.5:33802-ENST00000617859.4:12636|1248
GENIYKNYSSNMGLISR
>FUSION-ENST00000594469.5:33802-ENST00000617859.4:12636|1111
GIEFQSCVR
>FUSION-ENST00000532346.1:34343-ENST00000670943.1:472371|667
VCARVCVCVCVCVWSLHRGAMATAP
>FUSION-ENST00000594469.5:33802-ENST00000617859.4:12636|8
MLLFFNFDSLFIYLRDR
>ENST00000261726.11|SNV-272931-A-C|2
QLTAQSEAIEK
>ENST00000438323.2|SNV-6879-A-T|3
NGGGDVDVRVLLPGSVMLGFAR
>FUSION-ENST00000532346.1:34343-ENST00000670943.1:472371|367
CTRTAPR
>FUSION-ENST00000594469.5:33802-ENST00000617859.4:12636|1451
ANFCNLGLFFHKGHFMTGSQASPR
>FUSION-ENST00000481964.5:22101-ENST00000266037.10:389521|740
REGEGER
>FUSION-ENST00000482967.5:22101-ENST00000266037.10:389521|1312
SGNALSDGLHTCNFDGKWQIVLYK
>ENST00000646782.1|SNV-50966-C-A|4
MGDAPLKGQSDLDVLCNILK
>FUSION-ENST00000482967.5:22101-ENST00000266037.10:389521|1200
GGLLEPR
>FUSION-ENST00000594469.5:33802-ENST00000617859.4:12636|1338
KNEQSIRDTIK
>ENST00000628904.2|SNV-167928-A-G|2
AEGQTLVQPSVASRAMR
>FUSION-ENST00000532346.1:34343-ENST00000670943.1:472371|701
MPQRAGPARGLWEPWLCLR
>FUSION-ENST00000594469.5:33802-ENST00000617859.4:12636|1611
MNGCRWVPMQLYL
>FUSION-ENST00000594469.5:33802-ENST00000617859.4:12636|572
MIIIRLI
>ENST00000360752.4|SNV-1354-C-A|2
LREGFPPNVHGNHG
>ENST00000540578.6|INDEL-80569-T-TA|4
KLAMLDINDVAK
>FUSION-ENST00000532346.1:23009-ENST00000671441.1:591533|505
MFLMPTCPKVSTYCSISSKSK
[truncated: 46,839 more chars]
