# Supplementary material for: Identification of non-canonical peptides with moPepGen
Source: Nat Biotechnol. 2025 Jun 16;44(4):568–73. doi: 10.1038/s41587-025-02701-0 (PMC12680078; doi:10.1038/s41587-025-02701-0)
Supplement: Supplementary file 4 — Supplementary Data: Cancer cell line variant peptide database. Custom peptide database FASTA file for each of the 376 cell lines from the Cancer Cell Line Encyclopedia with proteomics characterization or used in the reference channel. Variant peptide FASTA files were produced by moPepGen as the result of cell-line-specific publicly available mutations and fusions. [file 41587_2025_2701_MOESM4_ESM.zip › ACH-000576.fasta]

>ENST00000242576.7|SNV-1599-G-C|5
HLSGEFGKPYFIKLMR
>ENST00000402597.6|SNV-816447-C-A|4
KCQHNFVVDSSSCVR
>ENST00000237163.9|SNV-66564-C-T|1
FAVLWYLTRDLHINKSSSFVR
>ENST00000367302.5|SNV-159421-G-A|2
LSDAKKPPSGIAHPSTSGSFGYK
>ENST00000330212.7|INDEL-5893-C-CA|2
LPQQSSK
>ENST00000543191.5|SNV-51897-T-C|2
WEECFRVIR
>ENST00000524871.6|SNV-823984-G-C|5
KVPLNCEVR
>ENST00000647068.1|SNV-27383-C-A|1
NYHWMNIVNDCLMMPANGNSPETG
>ENST00000460056.6|SNV-301840-C-A|1
ISPPTFYGLNSLILLVLMNNVITR
>ENST00000476323.5|MNV-27305-CAAA-C|3
GFGTSLNRNR
>ENST00000233242.5|SNV-37751-T-A|5
EYSGTIAREANTYLNSK
>ENST00000649704.1|SNV-40328-G-T|6
KLCVQTTLKDHTEVLSDK
>ENST00000487994.5|SNV-75641-G-A|3
VLPDRNSEIGNWRPKP
>ENST00000493854.5|SNV-124581-T-C|3
TTSRTQEEMDK
>ENST00000421646.1|SNV-7162-C-G|4
MPPKKKPQLPPKPAHLTQSQPPQR
>ENST00000524953.1|SNV-9623-G-A|2
MVNNLGGLSFLELGIIADATIR
>ENST00000583515.1|SNV-3303-A-C|2
LYVDTIKVR
>ENST00000402597.6|SNV-816447-C-A|5
YTYGAFCVKKCQHNFVVDSSSCVR
>ENST00000525415.1|SNV-10810-G-C|1
APTPLCLLLGLPISAPCHVP
>ENST00000329153.10|SNV-29295-C-A|2
AHGTPRDSIQLAK
>ENST00000548316.1|SNV-364408-A-C|2
TKTPAFMSAR
>ENST00000338040.6|SNV-29231-G-C|2
SHLIKTTLQCALER
>ENST00000539135.1|SNV-94-G-A|3
LVSLSLEAR
>ENST00000550906.2|SNV-75259-C-T|2
MLTCTDASPSGHSTDL
>ENST00000493854.5|SNV-124581-T-C|1
TTSRTQEEMDKIPYIK
>ENST00000357947.4|SNV-127855-G-C|1
ISLQFEVFQLEGNDVCKYDFVEVR
>ENST00000409021.9|SNV-115628-A-C|2
RELPPGIGDMVELMGVQAQHMDER
>ENST00000358025.7|SNV-294091-G-A|4
TNVLNDAYENLTRYKETVTR
>ENST00000297494.8|SNV-10872-T-C|4
VKATILHGSETGRAQSYAQQLGR
>ENST00000263915.8|SNV-196-G-A|2
MTTSLQDEQSAASRAAAR
>ENST00000540158.1|SNV-1599-G-C|3
MRFVAEERK
>ENST00000551959.1|SNV-21278-A-T|1
THPFSPSSR
>ENST00000496263.6|SNV-157349-A-G|7
RANSFVPGRLK
>ENST00000554790.5|SNV-32167-A-C|1
AHCVAWLG
>ENST00000318833.4|SNV-13901-A-G|2
YHECNECGRAFK
>ENST00000474192.1|SNV-10161-T-C|6
QSRGYEIDEDTVSR
>ENST00000505306.5|SNV-12217-C-A|3
TGRPTKTRCAIATQTTWR
>ENST00000361297.7|SNV-240842-A-C|1
IGLMSLTTNLYEGHLEKDAREFLDK
>ENST00000402597.6|SNV-816447-C-A|2
CQHNFVVDSSSCVR
>ENST00000376718.8|SNV-82477-C-G|6
DLKELSDGEIKVAISTVSMK
>ENST00000496263.6|SNV-157349-A-G|6
ANSFVPGR
>ENST00000329073.8|SNV-1563-G-C|1
HTASRPTFQSRQL
>ENST00000243077.8|SNV-56643-C-G|1
DNGTDSVPLRTGIGVQLKDIK
>ENST00000380152.7|INDEL-21439-C-CA|2
GLGCSMSPSTTFK
>ENST00000490213.5|SNV-159421-G-A|9
MLRSPPRALLTPPLR
>ENST00000340611.9|SNV-13931-G-A|1
SSCADLLCR
>ENST00000342836.8|INDEL-47465-G-GCC|MNV-47467-GAC-G|2
TLDNDIMLIK
>ENST00000534326.5|SNV-13370-G-A|5
EQPAMAAHLLHLPVSAAHRLQHA
>ENST00000637060.1|SNV-80669-C-T|3
SPSILSSVTLR
>ENST00000506699.5|SNV-17919-G-A|1
PSTTIWWAGES
>ENST00000592249.5|SNV-121486-G-A|5
GTSASVQAK
>ENST00000531524.5|SNV-15145-A-G|1
EEVLMCGQPYR
>ENST00000321760.11|SNV-6909-A-G|2
VKARNAR
>ENST00000470035.1|INDEL-27601-C-CA|5
MEVSQPTKKLSTTLPEIEYR
>ENST00000382303.5|SNV-241963-G-T|6
EMTKLKQELQAAVSR
>ENST00000565932.5|SNV-46414-C-G|2
CQTCLSWICRLCTPSSAK
>ENST00000369700.4|SNV-11266-A-G|3
GVSVRGK
>ENST00000302118.5|SNV-13327-G-T|5
SLRVLNCQGKGTFSGTLIGLEFIR
>ENST00000506919.1|SNV-40328-G-T|7
GPHRSTF
>ENST00000225899.3|SNV-4533-G-C|2
QNQEYQVLLHVRAR
>ENST00000342836.8|MNV-47467-GAC-G|2
HPKYNRDSGQ
>ENST00000243077.8|SNV-56643-C-G|2
DNGTDSVPLRTGIGVQLK
>ENST00000526665.1|SNV-130383-T-C|4
PKQALCGAALPRK
>ENST00000211936.10|SNV-21449-C-T|5
AFRHCSSLVQHQK
>ENST00000493312.6|SNV-25561-C-T|2
TVETAQDLSEAVVPGLSVPAGRPQK
>ENST00000526665.1|SNV-130383-T-C|7
MPKQALCGAALPR
>ENST00000380152.7|INDEL-21439-C-CA|3
RGLGCSMSPSTTFKSGIQ
>ENST00000285667.4|SNV-9279-G-C|5
LLQYLYKQIYQTYAFVPSR
>ENST00000351698.5|SNV-10161-T-C|4
VEMQSRGYEIDEDTVSR
>ENST00000293195.10|SNV-8697-C-T|2
IKEVPRLR
>ENST00000243077.8|SNV-56643-C-G|4
GSKDNGTDSVPLRTGIGVQLK
>ENST00000350221.4|SNV-69340-A-C|3
EQRALHNRLR
>ENST00000264228.9|SNV-18028-A-G|1
SAYITGKNLLMQAR
>ENST00000493312.6|SNV-25561-C-T|4
MLQHDALPR
>ENST00000426455.5|SNV-21393-G-A|2
LHDHAAYLVDSLWDCAGAR
>ENST00000492634.6|SNV-83613-A-T|1
FVTSGTDWERLL
>ENST00000325212.11|SNV-68082-A-G|4
IHVSENSQIKTVEEKPSISSSVSR
>ENST00000514398.1|SNV-18028-A-G|1
SGVVIHCNHR
>ENST00000473212.1|SNV-104983-G-T|2
LGPWGWRAPSAPSCPR
>ENST00000409248.8|SNV-819-G-C|3
TACTLDAR
>ENST00000525224.5|SNV-7636-G-A|1
LSPTLSAQQTLKSQPPTWPS
>ENST00000311812.7|MNV-66761-GG-G|7
CCRSLSLELCWIR
>ENST00000512116.5|SNV-547-G-C|1
NPPVGACDLQGELHRFGGISVRLAR
>ENST00000308860.11|SNV-19687-G-A|2
DWSRLAGATYR
>ENST00000375050.6|SNV-468-A-T|1
QDIGDILQQILTITDQSLDEAQAKK
>ENST00000258400.4|SNV-16200-G-A|3
VNPLVYTLFNK
>ENST00000565932.5|SNV-46414-C-G|1
LCTPSSAK
>ENST00000261015.5|SNV-132029-C-G|3
LWDTRSCKAPVYDLAAHEDK
>ENST00000467449.1|SNV-217057-G-C|2
SAFACITLQFYKQIK
>ENST00000649704.1|SNV-40328-G-T|4
LCVQTTLKDHTEVLSDKEQR
>ENST00000457227.2|SNV-115628-A-C|1
LNIWTSEM
>ENST00000370225.4|SNV-18013-G-A|2
IAGREIRIR
>ENST00000485223.1|INDEL-2408-G-GCC|5
MSSSSMQPRSSATPNTTAEDSEQ
>ENST00000612484.4|SNV-101661-G-A|2
SGETSMRFTAGR
>ENST00000402530.8|SNV-7306-A-T|3
TWRETFLDILRAAGLCVDQVR
>ENST00000382751.4|SNV-29855-A-C|2
EALSQILPDLNTVVWVWQSLK
>ENST00000583917.5|SNV-8697-C-T|3
RGPLQVAFTIKVPR
>ENST00000547970.1|SNV-4114-A-G|4
LLDTAGRQQPFLELKIR
>ENST00000643759.2|SNV-17275-G-C|5
ESLLLQKLYEDSDDLKNWINNK
>ENST00000493854.5|SNV-124581-T-C|4
MTTSRTQEEMDK
>ENST00000554015.5|SNV-19624-T-G|5
EKQFVCQTGGK
>ENST00000225899.3|SNV-4533-G-C|5
ADLERQNQEYQVLLHVR
>ENST00000374343.5|INDEL-27601-C-CA|4
ERKGQGCQK
>ENST00000467884.5|SNV-4072-G-A|2
EHPCKGGIPNFGISPSPPADPPSK
>ENST00000492657.5|SNV-8430-C-G|2
MAGFDGRHSQTLK
>ENST00000542672.6|SNV-83613-A-T|4
ICDQWDRLGTLTLKR
>ENST00000224721.12|SNV-381285-G-T|1
HMGVITASKELDYEISHGR
>ENST00000586076.1|SNV-114-G-A|3
LTLSRSATTALCTGRQ
>ENST00000392238.3|SNV-122251-G-A|2
EEQLIPQNIPDGHR
>ENST00000370225.4|SNV-18013-G-A|3
IAGREIR
>ENST00000555966.1|SNV-46-C-G|4
MSAAALGPRPPSSTCGK
>ENST00000243077.8|SNV-56643-C-G|5
GSKDNGTDSVPLR
>ENST00000488968.1|SNV-5369-G-T|14
MCGLALPSPGTLEGAGRK
>ENST00000592179.6|SNV-24005-A-G|2
NDVVRFLFGFGASTEFR
>ENST00000376718.8|SNV-82477-C-G|4
VAISTVSMK
>ENST00000648908.2|SNV-140811-T-C|2
ASIITGSWLNEILLEKK
>ENST00000314400.10|SNV-14192-C-T|4
QLLNSGVSMPVIQTKEKMIYENLR
>ENST00000369729.7|SNV-1682-G-C|4
KQPMSATLRETLR
>ENST00000467884.5|SNV-4072-G-A|1
GGIPNFGISPSPPADPPSK
>FUSION-ENST00000561846.5:64860-ENST00000302536.3:183286|5
EHWQVNSGCR
>ENST00000327031.9|SNV-7458-G-C|1
FYEADSYIVLK
>ENST00000458716.2|SNV-26652-G-A|7
MQKYQLVAHIKK
>ENST00000314400.10|SNV-14192-C-T|1
MIYENLRGIHENETDSWTVMQINK
>ENST00000256339.8|MNV-288485-GA-G|4
KSYALSNK
>ENST00000282406.9|SNV-66768-A-C|1
MSAAFNMESVNK
>ENST00000484594.5|SNV-816447-C-A|2
EHSVSRNVNITLW
>ENST00000422508.6|SNV-96997-G-A|2
TLSFMRQGYQR
>ENST00000340369.4|SNV-7162-C-G|2
KKPQLPPKPAHLTQSQPPQR
>ENST00000485254.2|SNV-547309-C-G|1
RRPPPAVPGRPS
>ENST00000295131.3|SNV-20833-T-A|1
YLQDLPTVTFGKIPSQTLLPPIVHK
>ENST00000311812.7|MNV-66761-GG-G|2
MGPRELSTR
>ENST00000553506.5|SNV-21798-C-T|2
MTASALSWSTPTGAR
>ENST00000403963.5|SNV-217057-G-C|2
MLSILQTN
>ENST00000592179.6|SNV-24005-A-G|4
ESGTTALFFAAQQGR
>ENST00000381529.8|SNV-25561-C-T|1
FNPPSNVTVCCNTTHCLVRWKQPR
>ENST00000512116.5|SNV-547-G-C|4
WASGAQGYVRNPPVGACDLQGELHR
>ENST00000350221.4|SNV-69340-A-C|1
ALHNRLREIDEK
>ENST00000378898.8|SNV-225070-G-A|2
ICPASGTSSAR
>FUSION-ENST00000636037.1:8746-ENST00000623511.1:23702|2
FTLNQVTRRILPK
>ENST00000524871.6|SNV-823984-G-C|4
KVPLNCEVRGNPVPSYR
>ENST00000566214.5|SNV-1452-A-G|3
GAAGGDPQGR
>ENST00000528896.7|SNV-17005-A-G|4
ISWTTTNRDIAFGLCDGYKK
>ENST00000450053.8|SNV-17908-A-G|3
SSEERMGR
>ENST00000297933.11|SNV-80482-C-T|1
DDLGSDRFSTLTDDPSPR
>ENST00000405240.5|SNV-87432-C-T|1
LKVLVKEAEK
>ENST00000649704.1|SNV-40328-G-T|5
LCVQTTLKDHTEVLSDK
>ENST00000328655.8|SNV-13063-C-T|1
NTPGIYTLLVNYNLWIEK
>ENST00000426455.5|SNV-21393-G-A|1
LHDHAAYLVDSLWDCAGARLK
>ENST00000586076.1|SNV-114-G-A|1
SATTALCTGRQ
>ENST00000647422.1|SNV-196189-G-A|3
STHTPAPR
>ENST00000400100.5|SNV-152754-A-C|1
GENLVSMPVEGPPPKDTGIAR
>ENST00000543191.5|SNV-51897-T-C|10
VQGMSPKPLELEQILSR
>ENST00000592249.5|SNV-121486-G-A|17
MCRVWLHHR
>ENST00000477653.2|MNV-47467-GAC-G|5
RPRSSATLNTTGTLDNDIMLIK
>ENST00000486752.5|SNV-38714-G-A|1
NKLKLTQEVLEEWLNCQR
>ENST00000366977.8|SNV-69-A-G|2
GLAAGTESQALVSATPREDFR
>ENST00000411637.6|SNV-13808-T-A|1
SDDSLPMGVVVDYTNQEEITISDEK
>ENST00000467777.1|SNV-132029-C-G|3
MLIFSSFSCKAPVYDLAAHEDK
>ENST00000250024.9|SNV-7197-A-T|1
FVMLFLVSTPQIVSLDVAAK
>ENST00000485223.1|INDEL-2408-G-GCC|4
SSSSMQPRSSATPNTTAEDSEQ
>ENST00000514714.1|SNV-192972-A-G|1
WISVLELNELGEYAAVELHQAK
>ENST00000477653.2|INDEL-47465-G-GCC|3
RPRSSATLNTTAGHSGQ
>ENST00000332517.4|MNV-365-TC-T|11
SRCCRAR
>ENST00000261015.5|SNV-132029-C-G|2
SCKAPVYDLAAHEDK
>ENST00000402364.1|SNV-94507-G-A|1
EVDKVGK
>ENST00000589042.5|SNV-161170-G-A|2
VHEAVLKKPEVPPAK
>ENST00000307584.6|SNV-372-G-A|3
VSAHIKDMK
>ENST00000467449.1|SNV-217057-G-C|3
RSAFACITLQFYKQIK
>ENST00000297494.8|SNV-10872-T-C|5
VKATILHGSETGR
>ENST00000592800.5|SNV-14045-A-G|3
GSFGELALICGTPR
>ENST00000361297.7|SNV-240842-A-C|4
LTDFGLSKIGLMSLTTNLYEGHLEK
>ENST00000409835.5|SNV-390312-C-T|2
LFSQTVLLSYHFWHK
>ENST00000486752.5|SNV-38714-G-A|5
KPFEQRINSWK
>ENST00000505306.5|SNV-12217-C-A|4
MTGRPTKTRCAIATQTTWR
>ENST00000242576.7|SNV-1599-G-C|6
KHLSGEFGKPYFIKLMR
>ENST00000328086.12|SNV-13765-G-T|3
SLQKSYLK
>ENST00000493850.1|SNV-12970-C-T|2
MSTSASPAWTGPSRPWSGSARTR
>ENST00000230340.9|SNV-11008-C-T|2
CELPVLWHQCLLTLVQR
>ENST00000381151.5|MNV-23323-CAAGAA-C|1
MQEHSEMQ
>ENST00000461942.5|SNV-19936-A-T|8
DTSVSPAAMALEEKAVMPR
>ENST00000566214.5|SNV-1452-A-G|2
GAAGGDPQGRR
>ENST00000583454.1|SNV-762-G-C|1
TFSPTARQLRPSGCAGAGK
>ENST00000554015.5|SNV-19624-T-G|3
QFVCQTGGK
>ENST00000264674.7|SNV-568587-G-T|2
HVLNIHNKEKPFK
>ENST00000374343.5|INDEL-27601-C-CA|3
KGQGCQK
>ENST00000505306.5|SNV-12217-C-A|1
TRCAIATQTTWRR
>ENST00000222674.2|SNV-3350-G-T|4
KIDDAEFK
>ENST00000524953.1|SNV-9623-G-A|1
VNNLGGLSFLELGIIADATIR
>ENST00000329153.10|SNV-29295-C-A|4
VRAHGTPR
>ENST00000314191.7|SNV-142695-C-G|2
MDAMNIWDDIITNRCFFLSK
>ENST00000335244.9|SNV-191-A-T|5
STEGPQGAVAIKLDLLSPPESAK
>ENST00000422508.6|SNV-96997-G-A|1
TLSFMRQGYQRELLYQR
>ENST00000563964.5|SNV-1727-C-T|2
SPLGAPTGRHLPGGILMVPTVW
>ENST00000381151.5|MNV-23323-CAAGAA-C|2
EEPYKMQEHSEMQ
>ENST00000592249.5|SNV-121486-G-A|9
LSVQAPLHRTQVK
>ENST00000473212.1|SNV-104983-G-T|3
LGPWGWR
>ENST00000358025.7|SNV-289990-C-T|2
LKSPEEWAGNQSMIALTTDLQATK
>ENST00000554015.5|SNV-19624-T-G|4
EKQFVCQTGGKQFLR
>ENST00000522018.1|SNV-18186-A-G|6
METEANLDTRRR
>ENST00000329073.8|SNV-1563-G-C|3
SSCRHTASRPTFQSRQL
>ENST00000488968.1|SNV-5369-G-T|1
TQSPGPLHS
>ENST00000313116.11|SNV-34877-A-G|1
LRIHQKSHIGER
>ENST00000639129.1|MNV-313803-AG-A|4
APYFTHQSITAWKERK
>ENST00000488968.1|SNV-5369-G-T|2
QKTQSPGPLHS
>ENST00000237163.9|SNV-66564-C-T|3
FAVLWYLTR
>ENST00000338040.6|SNV-29231-G-C|1
SHLIKTTLQCALERELK
>ENST00000639129.1|MNV-313803-AG-A|5
APYFTHQSITAWKER
>ENST00000326665.10|SNV-84130-A-G|3
LWEESTAQVKDR
>ENST00000485254.2|SNV-547309-C-G|3
APPSVRR
>ENST00000341772.5|SNV-347571-A-G|1
VSRIEYQGSSRPAYEEFYNCR
>ENST00000615421.4|SNV-24409-G-A|2
EERDASR
>ENST00000314400.10|SNV-14192-C-T|3
EKMIYENLR
>ENST00000485382.3|SNV-7550-G-A|5
HLTEEKPDDLINEATR
>ENST00000317089.10|SNV-107-C-T|3
MVNVADTKLYDILGVPPGASENELK
>FUSION-ENST00000566780.6:64860-ENST00000302536.3:183286|8
ILEEWVKEAMQRIHDR
>ENST00000650372.1|SNV-61949-A-T|1
GVYFTLVTLQSQGNLALNEEDIK
>ENST00000526774.5|SNV-39105-G-A|1
TTLCKPDLGLSKL
>ENST00000565932.5|SNV-46414-C-G|5
RCQTCLSWICR
>ENST00000344577.6|SNV-45524-C-A|3
SIFSGIQFIKCK
>ENST00000222674.2|SNV-3351-A-T|1
KIDDAEL
>ENST00000643684.1|SNV-38267-C-A|5
KVSKSHLVMDVLNIQGVQR
>ENST00000473755.5|SNV-19302-C-T|6
TAASTSASCILGTEGLTMSTCWLRK
>ENST00000492150.1|SNV-684373-A-G|3
DAVLHLRGDRDAGVWEDCPE
>ENST00000375254.8|SNV-12286-C-A|2
NVLIAQNVASLQELGGSEK
>ENST00000378898.8|SNV-225070-G-A|3
TCPAPRICPASGTSSARHTTG
>ENST00000674063.1|SNV-75743-C-T|2
EATIFYIK
>ENST00000407559.8|SNV-14918-C-T|3
EELWQTVAHHNLLGQETR
>ENST00000308860.11|SNV-19687-G-A|4
AVRDWSR
>ENST00000592249.5|SNV-121486-G-A|1
FTNVPCVASPPK
>ENST00000539064.5|SNV-32777-C-T|2
MAWTTFGP
>ENST00000582471.1|SNV-3277-A-C|2
GPQIGKVVQVYR
>ENST00000591632.5|SNV-27334-A-G|6
YWEYTFKLPKGLSSETFDK
>ENST00000392114.6|SNV-18052-G-A|3
KATATTAQEYLKTHPSGR
>ENST00000264674.7|SNV-568587-G-T|3
HVLNIHNK
>ENST00000565932.5|SNV-46414-C-G|6
TPSAWRRCQTCLSWICR
>ENST00000522018.1|SNV-18186-A-G|8
METEANLDTRR
>ENST00000344710.9|SNV-53124-A-G|1
GDTQKASEENLLSSSSVPSADR
>ENST00000534326.5|SNV-13370-G-A|4
MAAHLLHLPVSAAHR
>ENST00000544145.1|SNV-51897-T-C|6
MCCHSELEQILSRWEECFR
>ENST00000308271.14|MNV-53867-ACTCAAGAAAAGCCCA-A|2
LQNTTVQVPAFLQELVDR
>ENST00000477653.2|INDEL-47465-G-GCC|6
MSSSSMRPRSSATLNTTAGHSGQ
>ENST00000490213.5|SNV-159421-G-A|2
ALLTPPLRDPLATR
>ENST00000563964.5|SNV-1727-C-T|1
HLPGGILMVPTVW
>ENST00000613571.1|SNV-432-C-A|3
LGPGLVDAAQAR
>ENST00000555966.1|SNV-46-C-G|1
SAAALGPRPPSSTCGKVHF
>ENST00000330387.11|SNV-116599-A-G|5
VEVLENTNRTLLQRLQK
>ENST00000493850.1|SNV-12970-C-T|5
GMSTSASPAWTGPSRPWSGSARTR
>ENST00000329073.8|SNV-1563-G-C|6
TSLTSILTCRSSCR
>ENST00000317089.10|SNV-107-C-T|1
VNVADTKLYDILGVPPGASENELKK
>ENST00000547970.1|SNV-4114-A-G|3
QQPFLELK
>ENST00000566530.1|SNV-21097-C-T|4
MSSATTTYWMQPQARR
>ENST00000461942.5|SNV-19936-A-T|2
ALEEKAVMPRCGT
>ENST00000369729.7|SNV-1682-G-C|3
QPMSATLRETLR
>ENST00000614229.4|SNV-45524-C-A|4
LDYTDAKFVDVIHSDSNGIQFIKCK
>ENST00000651372.2|SNV-26652-G-A|2
GGKSNEWR
>ENST00000380152.7|INDEL-21439-C-CA|5
RRGLGCSMSPSTTFK
>ENST00000584441.5|SNV-3303-A-C|5
VVRGHYKGPQIGK
>ENST00000382751.4|SNV-29855-A-C|1
EALSQILPDLNTVVWVWQSLKK
>ENST00000526044.5|MNV-53867-ACTCAAGAAAAGCCCA-A|4
MLVYRLQNTTVQVPAFLQELVDR
>ENST00000314400.10|SNV-14192-C-T|2
MIYENLR
>ENST00000340369.4|SNV-7162-C-G|1
KPQLPPKPAHLTQSQPPQR
>ENST00000435679.1|SNV-38076-T-C|2
SPFCMYHHFVDIITWNKNVR
>ENST00000488968.1|SNV-5369-G-T|8
VTCPVVQNWSR
>ENST00000643759.2|SNV-17275-G-C|4
LYEDSDDLKNWINNK
>ENST00000473212.1|SNV-104983-G-T|1
LGPWGWRAPSAPSCPRACR
>ENST00000548316.1|SNV-364408-A-C|6
MMTKTPAFMSAR
>ENST00000673510.1|SNV-200269-C-T|2
SLFYYRQYSAGK
>ENST00000527761.1|SNV-5999-C-G|2
MDTCQQETMSLWKLSSQSLPTPLGR
>ENST00000473755.5|SNV-19302-C-T|5
MSTCWLR
>ENST00000542672.6|SNV-83613-A-T|5
ICDQWDRLGTLTLK
>ENST00000486271.5|SNV-14192-C-T|1
IYENLRGIHENETDSWTVMQINK
>ENST00000382483.4|SNV-89317-A-G|2
KPPETPSGPGRPQER
>ENST00000496263.6|SNV-157349-A-G|2
NTMRFEPR
>ENST00000647422.1|SNV-196189-G-A|4
TPAANTSLRSTHTPAPR
>ENST00000651241.1|SNV-4553-A-G|3
GIRSLER
>ENST00000651989.2|SNV-471397-T-A|1
FRRVNEPHELPPTDR
>ENST00000486752.5|SNV-38714-G-A|4
KPFEQRINSWKNK
>ENST00000526665.1|SNV-130383-T-C|6
PKQALCGAALPR
>ENST00000538060.1|SNV-257-A-G|2
EQQGHQEDRVPATLGVGVLIVK
>ENST00000330212.7|INDEL-5893-C-CA|1
LPQQSSKR
>ENST00000264674.7|SNV-568587-G-T|1
HVLNIHNKEKPFKCHLCDR
>ENST00000496826.1|SNV-39849-G-A|4
MYLAIIQCK
>ENST00000238651.9|SNV-7556-C-T|1
SFISVERAESTFLFLVGQDDHNWK
>ENST00000371372.6|SNV-37025-G-A|2
ACFPNSTNAEPVGDFPCGK
>ENST00000643759.2|SNV-17275-G-C|1
NWINNKKK
>ENST00000602622.5|SNV-2485-C-T|1
SPPPQEPRPYPATCHLRK
>ENST00000592249.5|SNV-121486-G-A|3
MFLRFTNVPCVASPPK
>ENST00000467777.1|SNV-132029-C-G|2
LIFSSFSCKAPVYDLAAHEDK
>ENST00000493850.1|SNV-12970-C-T|3
STSASPAWTGPSRPWSGSAR
>ENST00000369535.5|SNV-2864-A-G|4
KQVVIDGETCLLDILDTAGR
>ENST00000280665.11|SNV-51535-C-G|1
SADLHPLSELPEK
>ENST00000302118.5|SNV-13327-G-T|4
VLNCQGKGTFSGTLIGLEFIR
>ENST00000367302.5|SNV-159421-G-A|3
DRLSDAKKPPSGIAHPSTSGSFGYK
>ENST00000483519.5|SNV-77373-G-A|5
TLPPFLEFGVPSPAHLRAWTVEK
>ENST00000484717.5|SNV-10300-G-T|6
RERLPSAVLWASSRPR
>ENST00000461942.5|SNV-19936-A-T|9
MDTSVSPAAMALEEKAVMPR
>ENST00000261015.5|SNV-132029-C-G|1
APVYDLAAHEDK
>ENST00000490213.5|SNV-159421-G-A|3
ALLTPPLR
>ENST00000543191.5|SNV-51897-T-C|6
MSPKPLELEQILSRWEECFR
>ENST00000232603.10|SNV-159118-A-C|2
VTIAARHR
>ENST00000547970.1|SNV-4114-A-G|6
LLDTAGR
>ENST00000485382.3|SNV-7550-G-A|3
TLSMKLLGK
>ENST00000554015.5|SNV-19624-T-G|6
EHYTVHTKEKQFVCQTGGK
>ENST00000369577.8|INDEL-107070-G-GA|2
TKEASFPIP
>ENST00000381529.8|SNV-25561-C-T|4
IERFNPPSNVTVCCNTTHCLVRWK
>ENST00000382303.5|SNV-241963-G-T|4
LKQELQAAVSRK
>ENST00000243077.8|SNV-56643-C-G|3
DNGTDSVPLR
>ENST00000332517.4|MNV-365-TC-T|12
QLRSRCCR
>ENST00000351698.5|SNV-10161-T-C|1
GYEIDEDTVSRVAEEMTFFPKEER
>ENST00000381529.8|SNV-25561-C-T|3
FNPPSNVTVCCNTTHCLVR
>ENST00000332517.4|MNV-365-TC-T|13
LASIARQLRSR
>ENST00000305748.7|SNV-7880-C-G|7
MLREYQELLR
>ENST00000405837.5|SNV-15145-A-G|3
GGRDRVLMCGQPYR
>ENST00000318833.4|SNV-13901-A-G|1
YHECNECGRAFKHSSGLIR
>ENST00000184956.11|SNV-35190-C-T|1
SGAEGDDTGAPHSP
>ENST00000303130.4|MNV-305134-TC-T|1
LDYCPEVTFPLTKGFP
>ENST00000543191.5|SNV-51897-T-C|5
SPKPLELEQILSRWEECFR
>ENST00000388914.7|SNV-37244-A-C|5
LNESNELHEKQKFYLRPSVIDLQTK
>ENST00000426706.6|SNV-12818-C-G|1
EVAAWTYDYSTKAYSWNISRK
>ENST00000329153.10|SNV-29295-C-A|5
EGGPGSSLTLPKVRAHGTPR
>ENST00000262450.8|SNV-46142-A-G|3
SSGKLMLLQRMLK
>ENST00000382303.5|SNV-241963-G-T|3
QELQAAVSR
>ENST00000379705.8|SNV-123608-C-G|1
EDPFLTAFQLSWELQELSKVENEFK
>ENST00000613571.1|SNV-432-C-A|4
FLTQRLGPGLVDAAQAR
>FUSION-ENST00000402655.6:64860-ENST00000302536.3:183286|4
DFTGKVVVVTGANSGIGR
>ENST00000390690.2|SNV-527-G-C|4
RCFHSSCYQPFCR
>ENST00000561983.5|SNV-1452-A-G|3
ADVVCVVYDVSEEATIEK
>ENST00000228437.10|SNV-20064-A-G|1
ECSSYTEFK
>ENST00000526665.1|SNV-130383-T-C|2
QALCGAALPRK
>ENST00000400100.5|SNV-152754-A-C|4
RVLGLVLLRGENLVSMPVEGPPPK
>ENST00000649704.1|SNV-40328-G-T|3
DHTEVLSDK
>ENST00000490213.5|SNV-159421-G-A|5
SPPRALLTPPLRDPLATR
>ENST00000613571.1|SNV-432-C-A|2
HSDNCVFSVELQLPPK
>ENST00000487994.5|SNV-75641-G-A|1
ETSGIPLLRKNGTTR
>ENST00000488968.1|SNV-5369-G-T|17
GITHYYIESTCAAWPSPAQGPWRER
>ENST00000649704.1|SNV-40328-G-T|2
DHTEVLSDKEQR
>ENST00000461942.5|SNV-19936-A-T|4
ALEEKAVMPR
>ENST00000402530.8|SNV-7306-A-T|1
ETFLDILRAAGLCVDQVR
>ENST00000471473.1|SNV-221027-C-T|1
SCSPTGLL
>ENST00000543191.5|SNV-51897-T-C|9
VQGMSPKPLELEQILSRWEECFR
>ENST00000358025.7|SNV-294091-G-A|1
ETVTRAVESITSLEAIIIPYR
>ENST00000454354.1|SNV-77373-G-A|3
EFGVPSPAHLRAWTVEKK
>ENST00000399322.7|SNV-217057-G-C|3
YAEYSTNK
>ENST00000522018.1|SNV-18186-A-G|5
ETEANLDTRRR
>ENST00000539064.5|SNV-32777-C-T|4
EWRAKMAWTTFGP
>ENST00000371372.6|SNV-37025-G-A|3
FHKACFPNSTNAEPVGDFPCGK
>ENST00000450053.8|SNV-17908-A-G|2
SSEERMGRNAVAAFLLMLR
>ENST00000531524.5|SNV-15145-A-G|3
EVCGDQIKGPDKEEVLMCGQPYR
>ENST00000457227.2|SNV-115628-A-C|6
MGVQAQHMDERDVR
>ENST00000282406.9|SNV-66768-A-C|3
IYAVAKSGIRMSAAFNMESVNK
>ENST00000510735.1|SNV-547-G-C|2
DLQGELHRFGGISVR
>ENST00000368804.5|SNV-3517-C-T|2
CEQEEERHEQK
>ENST00000566530.1|SNV-21097-C-T|6
MSSATTTYWMQPQAR
>ENST00000264914.10|SNV-21541-C-G|2
CTLIDAVNVTR
>ENST00000651372.2|SNV-26652-G-A|6
HMQKYQLVAHIKK
>ENST00000493232.5|SNV-13931-G-A|2
RWTHSWPPSRPAPTSCAAPWLTWR
>ENST00000425117.6|SNV-14563-G-A|4
MMERISLK
>ENST00000477653.2|MNV-47467-GAC-G|1
SSATLNTTGTLDNDIMLIKLSSP
>ENST00000285667.4|SNV-9279-G-C|4
LLQYLYKQIYQTYAFVPSRK
>ENST00000382483.4|SNV-89317-A-G|1
KPPETPSGPGRPQERNPTAQQLR
>ENST00000613459.4|SNV-26717-G-A|1
DKPSLLAAARPMRAILPAPVNVGR
>ENST00000493850.1|SNV-12970-C-T|1
STSASPAWTGPSRPWSGSARTR
>ENST00000402544.5|MNV-313803-AG-A|8
MPALHRAPYFTHQSITAWKER
>ENST00000496263.6|SNV-157349-A-G|4
ANSFVPGRLKNTMR
>ENST00000341761.8|SNV-19936-A-T|2
CISCSNGFGGEGCDATLWDLR
>ENST00000489369.5|SNV-241963-G-T|6
TKLKQELQAAVSR
>ENST00000405837.5|SNV-15145-A-G|2
DRVLMCGQPYR
>ENST00000447540.5|SNV-212266-G-A|1
NNLVIDTPRIRK
>ENST00000471473.1|SNV-221027-C-T|2
MSCSPTGLL
>ENST00000264674.7|SNV-568587-G-T|5
SFSISSNLQRHVLNIHNK
>ENST00000505306.5|SNV-12217-C-A|6
MTGRPTKTR
>ENST00000496826.1|SNV-39849-G-A|10
MLEADSKVQGFHLNMYLAIIQCK
>ENST00000426706.6|SNV-12818-C-G|3
EVAAWTYDYSTK
>ENST00000329153.10|SNV-29295-C-A|3
VRAHGTPRDSIQLAK
>FUSION-ENST00000636037.1:8746-ENST00000623511.1:23702|1
RILPKSV
>ENST00000574799.5|SNV-12079-C-G|2
EWSPRGVR
>ENST00000216181.11|SNV-38983-G-C|3
FSKVDDMAELTCLNEASVLHNLKER
>ENST00000488968.1|SNV-5369-G-T|9
ECAECHHSGVLGKVTCPVVQNWSR
>ENST00000496826.1|SNV-39849-G-A|7
LEADSKVQGFHLNMYLAIIQCKGF
>ENST00000542672.6|SNV-83613-A-T|3
LGTLTLK
>FUSION-ENST00000566780.6:64860-ENST00000302536.3:183286|13
NMARASEAVSRILEEWVK
>ENST00000493312.6|SNV-25561-C-T|1
EYPAWHGKPTD
>ENST00000211936.10|SNV-21449-C-T|1
HCSSLVQHQKTHTEEKPYQCNKCEK
>ENST00000496263.6|SNV-157349-A-G|3
LKNTMRFEPR
>FUSION-ENST00000561846.5:64860-ENST00000302536.3:183286|3
EHWQVNSGCRKDPNSTDGQ
>ENST00000233242.5|SNV-37751-T-A|1
EANTYLNSKSTRSSVK
>ENST00000524871.6|SNV-823984-G-C|3
VPLNCEVR
>ENST00000447540.5|SNV-212266-G-A|6
KAEIDIEAISGRNNLVIDTPR
>ENST00000467449.1|SNV-217057-G-C|4
MRSAFACITLQFYKQIK
>ENST00000331683.10|SNV-864834-G-T|1
LLPILSIDIGPSPGNEVNFDSSGR
>ENST00000542672.6|SNV-83613-A-T|1
LGTLTLKRR
>ENST00000514398.1|SNV-18028-A-G|2
DGRSGVVIHCNHR
>ENST00000227266.10|SNV-28461-A-C|2
LSKYDHNFVK
>ENST00000351698.5|SNV-10161-T-C|2
GYEIDEDTVSRVAEEMTFFPK
>ENST00000218328.12|SNV-101661-G-A|3
MRFTAGR
>ENST00000486752.5|SNV-38714-G-A|9
MTQNMSFSPYKKPFEQRINSWK
>ENST00000216139.10|SNV-5999-C-G|2
MDTCQGDSGGPLMCK
>ENST00000561983.5|SNV-1452-A-G|5
EEIHKADVVCVVYDVSEEATIEK
>ENST00000297933.11|SNV-80482-C-T|3
DKDDLGSDRFSTLTDDPSPR
>ENST00000329468.5|SNV-494-C-T|4
IPPPSRMFTLLLPSPREPVVK
>ENST00000409911.5|SNV-73927-T-A|5
KHIILHLR
>ENST00000402544.5|MNV-313803-AG-A|10
MPALHRAPYFTHQSITAWK
>ENST00000369700.4|SNV-11266-A-G|4
VQDLVLEPTQNITTKGVSVRGK
>ENST00000533881.5|SNV-805-C-A|2
LVVSLVGEEQPFAMKSWLR
>ENST00000269499.10|SNV-27334-A-G|3
GLSSETFDK
>ENST00000342836.8|INDEL-47465-G-GCC|MNV-47467-GAC-G|1
TLDNDIMLIKLSSPAVINAR
>ENST00000392114.6|SNV-18052-G-A|4
KATATTAQEYLK
>ENST00000522018.1|SNV-18186-A-G|2
LIWIQEEGLTR
>ENST00000474192.1|SNV-10161-T-C|5
MQSRGYEIDEDTVSRVAEEMTFFPK
>ENST00000371481.9|SNV-66-G-A|3
SPKCARAAGDAPLR
>ENST00000376052.5|SNV-41324-C-T|1
VPITAVIVAK
>ENST00000374343.5|INDEL-27601-C-CA|6
TLHNFARDR
>ENST00000262450.8|SNV-46142-A-G|1
LMLLQRMLKK
>ENST00000582471.1|SNV-3277-A-C|4
GHYKGPQIGK
>ENST00000234179.7|SNV-49002-T-C|1
CPTLFQNESGSKYYKEIPLSEILR
>ENST00000325212.11|SNV-68082-A-G|2
TVEEKPSISSSVSRLK
>ENST00000651372.2|SNV-26652-G-A|1
GGKSNEWRLK
>ENST00000376552.7|SNV-153294-T-G|2
ESSSVLSWDISVDDKYIVTGSGDK
>ENST00000451207.5|SNV-666-G-T|4
GNFSDKEVAELEDIFR
>ENST00000547970.1|SNV-4114-A-G|1
QQPFLELKIRANEPGAGR
>ENST00000647422.1|SNV-196189-G-A|6
VQPPMTPAANTSLRSTHTPAPR
>ENST00000651865.1|SNV-4553-A-G|1
LRKSSSIDFLASQGFDFNK
>ENST00000522018.1|SNV-18186-A-G|7
ETEANLDTRR
>ENST00000453401.6|SNV-9197-G-C|1
LSLEDVAPVLQQTLLQDNLLGR
>ENST00000392114.6|SNV-18052-G-A|1
ATATTAQEYLKTHPSGR
>ENST00000495646.5|SNV-54700-T-A|1
TGSLPASSVQHLQD
>ENST00000301015.14|SNV-51279-G-A|1
DEGLGMATPHQATQVPEGAAK
>ENST00000343508.7|SNV-1199594-C-A|3
LSVTDDVFAQNYIWK
>ENST00000342836.8|INDEL-47465-G-GCC|MNV-47467-GAC-G|3
YNSRTLDNDIMLIKLSSPAVINAR
>ENST00000457227.2|SNV-115628-A-C|13
VELMGVQAQHMDER
>ENST00000335244.9|SNV-191-A-T|4
STEGPQGAVAIKLDLLSPPESAKK
>ENST00000379310.8|INDEL-261948-T-TT|1
SGFFVDFF
>ENST00000308251.5|MNV-2292-CC-C|6
RRPSRAFTTGGCGR
>ENST00000361255.7|SNV-137403-A-G|4
QSQEDLSKNSLWNSGSTNLNR
>ENST00000532687.5|SNV-215-G-A|1
CPPESDWEDRPPR
>ENST00000488968.1|SNV-5369-G-T|13
CGLALPSPGTLEGAGRK
>ENST00000340829.10|SNV-51759-A-G|1
DTGEMVALRKVR
>ENST00000369535.5|SNV-2864-A-G|1
EEYSAMRDQYMR
>ENST00000566214.5|SNV-1452-A-G|5
ADGRGAAGGDPQGR
>ENST00000557857.1|SNV-7556-C-T|1
SFISVERAESTF
>ENST00000224721.12|SNV-381285-G-T|3
IDRHMGVITASKELDYEISHGR
>ENST00000582471.1|SNV-3277-A-C|1
GPQIGKVVQVYRK
>ENST00000227266.10|SNV-28461-A-C|3
YSNRLSKYDHNFVK
>ENST00000496263.6|SNV-157349-A-G|5
ANSFVPGRLK
>ENST00000297494.8|SNV-10872-T-C|6
RVKATILHGSETGR
>ENST00000473755.5|SNV-19302-C-T|2
MSTCWLRKR
>ENST00000651372.2|SNV-26652-G-A|4
YQLVAHIKKGGK
>ENST00000485223.1|INDEL-2408-G-GCC|3
MQPRSSATPNTTAEDSEQ
>ENST00000345506.8|SNV-1977-A-T|1
HYLAQWFESQPWDAIDLDNPQDR
>ENST00000651989.2|SNV-471397-T-A|4
ADSLVSATEMAK
>ENST00000333891.14|SNV-212156-A-C|3
LEELQSMKQHLLFQHEEER
>ENST00000360872.9|SNV-1727-C-T|2
RDSDGANSVVSYENEGASGIR
>ENST00000528896.7|SNV-17005-A-G|2
DIAFGLCDGYKK
>ENST00000477653.2|INDEL-47465-G-GCC|1
SSATLNTTAGHSGQ
>ENST00000493541.1|SNV-66564-C-T|5
EAHAKFAVLWYLTR
>ENST00000402597.6|SNV-816447-C-A|1
CQHNFVVDSSSCVRACPSSK
>ENST00000399322.7|SNV-217057-G-C|1
YAEYSTNKLKDVLEEFHGNGVLAK
>ENST00000527636.6|SNV-227630-A-T|3
FPEKNGGLKELFGK
>ENST00000637060.1|SNV-80669-C-T|5
LCISSLHPRSPSILSSVTLR
>ENST00000399322.7|SNV-217057-G-C|2
YAEYSTNKLK
>ENST00000515041.1|SNV-2972-A-G|5
MGVSSVIHPKNPHAPAIHFNYR
>ENST00000613459.4|SNV-26717-G-A|3
ARDKPSLLAAARPMR
>ENST00000673510.1|SNV-200269-C-T|4
VDSKSLFYYR
>ENST00000356950.2|SNV-212-A-G|1
QVHPGTGISSK
>ENST00000544168.5|SNV-21798-C-T|1
TGPASMALRLCQPWTTCTRR
>ENST00000592249.5|SNV-121486-G-A|8
LSVQAPLHRTQVKGTSASVQAK
>ENST00000232603.10|SNV-159118-A-C|4
EDNLLFQNNLNKVTIAAR
>ENST00000457227.2|SNV-115628-A-C|7
GVQAQHMDER
>ENST00000307584.6|SNV-372-G-A|1
DMKARVEK
>ENST00000496826.1|SNV-39849-G-A|3
YLAIIQCK
>ENST00000543191.5|SNV-51897-T-C|11
EAVRVQGMSPKPLELEQILSR
>ENST00000496263.6|SNV-157349-A-G|8
MRANSFVPGRLK
>ENST00000651241.1|SNV-4553-A-G|4
RGIRSLER
>ENST00000369535.5|SNV-2864-A-G|2
EEYSAMR
>ENST00000505306.5|SNV-12217-C-A|2
TRCAIATQTTWR
>ENST00000558014.5|SNV-586771-G-T|1
GQPPELASLPTPESTPVLHQK
>ENST00000627582.3|SNV-547309-C-G|1
SRRPPPSPTRPTIIRPLESSLLD
>ENST00000368804.5|SNV-3517-C-T|6
REQQLRCEQEEER
>ENST00000224721.12|SNV-381285-G-T|2
HMGVITASK
>ENST00000390690.2|SNV-527-G-C|2
CFHSSCYQPFCR
>ENST00000487994.5|SNV-75641-G-A|2
NSEIGNWRPKP
>ENST00000540158.1|SNV-1599-G-C|5
MRFVAEER
>ENST00000376718.8|SNV-82477-C-G|2
LENCLFHSNITSDLK
>ENST00000524871.6|SNV-823984-G-C|1
VPLNCEVRGNPVPSYRWLR
>ENST00000497562.1|SNV-145998-T-C|4
MLSSVATGQMLVSVLK
>ENST00000254816.6|SNV-2097-C-T|5
TVALIKSAVVAER
>ENST00000526044.5|MNV-53867-ACTCAAGAAAAGCCCA-A|3
LVYRLQNTTVQVPAFLQELVDR
>ENST00000525224.5|SNV-7636-G-A|2
LSPTLSAQQTLK
>ENST00000216181.11|SNV-38983-G-C|1
VDDMAELTCLNEASVLHNLKER
>ENST00000342836.8|MNV-47467-GAC-G|1
YNRDSGQ
>ENST00000477653.2|INDEL-47465-G-GCC|MNV-47467-GAC-G|4
MRPRSSATLNTTAGLWTMTSC
>ENST00000546934.1|SNV-7880-C-G|8
LREYQELLR
>ENST00000422508.6|SNV-96997-G-A|5
QLTDNLKEKTLSFMR
>ENST00000524974.5|SNV-157349-A-G|1
ALQQLQEELQNESQQLRAWEAEK
>ENST00000263915.8|SNV-196-G-A|1
TTSLQDEQSAASRAAAR
>ENST00000461942.5|SNV-19936-A-T|7
MDTSVSPAAMALEEKAVMPRCGT
>ENST00000532419.5|SNV-4944-T-C|2
IKTIISVASSQ
>ENST00000302118.5|SNV-13327-G-T|1
GTFSGTLIGLEFIRK
>ENST00000358025.7|SNV-289990-C-T|1
SPEEWAGNQSMIALTTDLQATK
>ENST00000524974.5|SNV-157349-A-G|5
HNQELRKALQQLQEELQNESQQLR
>ENST00000263915.8|SNV-196-G-A|3
TTSLQDEQSAASR
>ENST00000332517.4|MNV-365-TC-T|3
RSPMTSR
>ENST00000284987.6|SNV-23670-A-T|1
CSSATITEFLDDGHGNCLLDLPRK
>ENST00000308860.11|SNV-19687-G-A|5
RAVRDWSR
>ENST00000474192.1|SNV-10161-T-C|4
QSRGYEIDEDTVSRVAEEMTFFPK
>ENST00000602622.5|SNV-2485-C-T|2
SPPPQEPRPYPATCHLR
>ENST00000328086.12|SNV-13765-G-T|1
SYLKVKNGHVLESCAFYK
>ENST00000242576.7|SNV-1599-G-C|1
FVAEERK
>ENST00000256339.8|MNV-288485-GA-G|2
SYALSNK
>ENST00000488342.5|SNV-196-G-A|1
SRAPRAGR
>ENST00000250024.9|SNV-7197-A-T|2
VMSQKFVMLFLVSTPQIVSLDVAAK
>ENST00000566530.1|SNV-21097-C-T|5
SSATTTYWMQPQAR
>ENST00000447540.5|SNV-212266-G-A|2
NNLVIDTPRIR
>ENST00000554015.5|SNV-19624-T-G|2
QFVCQTGGKQFLR
>ENST00000326665.10|SNV-84130-A-G|2
LWEESTAQVKDRK
>ENST00000326665.10|SNV-84130-A-G|4
SKLWEESTAQVKDR
>ENST00000566214.5|SNV-1452-A-G|4
ADGRGAAGGDPQGRR
>ENST00000540158.1|SNV-1599-G-C|2
RFVAEERK
>ENST00000534326.5|SNV-13370-G-A|1
AAHLLHLPVSAAHRLQHA
>ENST00000484594.5|SNV-816447-C-A|4
QSTHMEHSVSRNVNITLW
>ENST00000566214.5|SNV-1452-A-G|1
GAAGGDPQGRRGVCGV
>ENST00000536665.5|SNV-51535-C-G|1
SGLVKMAVPILR
>ENST00000457227.2|SNV-115628-A-C|12
MVELMGVQAQHMDERDVR
>ENST00000361297.7|SNV-240842-A-C|2
IGLMSLTTNLYEGHLEKDAR
>ENST00000519521.1|MNV-66761-GG-G|8
MSRVKCCR
>ENST00000583515.1|SNV-3303-A-C|1
LYVDTIKVRK
>ENST00000340829.10|SNV-51759-A-G|6
ARDKDTGEMVALR
>ENST00000317610.11|SNV-62856-A-T|3
WGSSGSVVVDLLYWR
>ENST00000381529.8|SNV-25561-C-T|6
KIERFNPPSNVTVCCNTTHCLVR
>ENST00000627582.3|SNV-547309-C-G|2
APPSVRSR
>ENST00000409835.5|SNV-390312-C-T|1
LFSQTVLLSYHFWHKTNYVLFSLPR
>ENST00000326665.10|SNV-84130-A-G|1
DRKAGLPGLEEGGK
>FUSION-ENST00000261622.5:623-ENST00000565224.5:36823|1
LVACLCVLANCFRS
>ENST00000375254.8|SNV-12286-C-A|4
TKNVLIAQNVASLQELGGSEK
>ENST00000528896.7|SNV-17005-A-G|1
DIAFGLCDGYKKAAVLK
>FUSION-ENST00000566780.6:64860-ENST00000302536.3:183286|9
ILEEWVKEAMQR
>ENST00000358025.7|SNV-294091-G-A|3
YKETVTR
>ENST00000211936.10|SNV-21449-C-T|3
HCSSLVQHQK
>ENST00000303941.4|SNV-12244-G-A|2
STFLSVINLLEHHANIHAR
>FUSION-ENST00000566780.6:64860-ENST00000302536.3:183286|12
ASEAVSRILEEWVK
>FUSION-ENST00000561846.5:64860-ENST00000302536.3:183286|25
MARASEAVSRILEEWVK
>ENST00000369700.4|SNV-11266-A-G|2
GVSVRGKR
>ENST00000533865.5|SNV-28461-A-C|2
YSNRLSKYDHN
>ENST00000435679.1|SNV-38076-T-C|1
SPFCMYHHFVDIITWNKNVRR
>ENST00000477653.2|MNV-47467-GAC-G|4
PRSSATLNTTGTLDNDIMLIK
>ENST00000612484.4|SNV-101661-G-A|3
SGETSMR
>ENST00000356950.2|SNV-212-A-G|3
ESYSVYVYKVLKQVHPGTGISSK
>ENST00000488968.1|SNV-5369-G-T|7
VTCPVVQNWSRVHGDR
>ENST00000524974.5|SNV-157349-A-G|4
KALQQLQEELQNESQQLR
>ENST00000477653.2|MNV-47467-GAC-G|6
MRPRSSATLNTTGTLDNDIMLIK
>ENST00000461942.5|SNV-19936-A-T|1
AVMPRCGT
>ENST00000264228.9|SNV-18028-A-G|2
SAYITGK
>ENST00000258034.3|SNV-755-A-G|1
HERKAAR
>ENST00000314222.5|SNV-103-G-A|1
HSDSLFQLWKKK
>ENST00000375254.8|SNV-12286-C-A|3
TKNVLIAQNVASLQELGGSEKLLR
>ENST00000351698.5|SNV-10161-T-C|5
MCIRVEMQSRGYEIDEDTVSR
>ENST00000216181.11|SNV-38983-G-C|4
FSKVDDMAELTCLNEASVLHNLK
>ENST00000370225.4|SNV-18013-G-A|4
THPERIAGREIR
>ENST00000488342.5|SNV-196-G-A|2
MSRAPRAGR
>FUSION-ENST00000636037.1:8746-ENST00000623511.1:23702|6
MVVLFSSSDKFTLNQVTRR
>ENST00000403437.2|SNV-2959-C-A|2
EDQVFPMKPPK
>ENST00000340829.10|SNV-51759-A-G|2
DTGEMVALRK
>ENST00000565932.5|SNV-46414-C-G|7
MTPSAWRRCQTCLSWICR
>ENST00000539135.1|SNV-94-G-A|8
HSFSAVSR
>ENST00000454584.6|SNV-130383-T-C|3
CPNKLCVERLSQGR
>ENST00000330387.11|SNV-116599-A-G|3
TLLQRLQKLQTLVMGK
>ENST00000650372.1|SNV-61949-A-T|2
KGVYFTLVTLQSQGNLALNEEDIK
>ENST00000359445.7|SNV-42618-A-G|1
LAAAQGQAPLEPTQDGGAIETCPK
>ENST00000373672.8|SNV-5724-C-T|2
VFSRGLPEEFALVLTLLLK
>ENST00000409911.5|SNV-73927-T-A|4
KHIILHLRSNSLK
>ENST00000589042.5|SNV-161170-G-A|5
IVPEEKVHEAVLK
>ENST00000544145.1|SNV-51897-T-C|4
MCCHSELEQILSRWEECFRVIR
>ENST00000619214.4|INDEL-2408-G-GCC|6
LGEHNINAAKIIRHPQYDSR
>ENST00000651989.2|SNV-471397-T-A|5
RADSLVSATEMAKFR
>ENST00000308251.5|MNV-2292-CC-C|2
AFTTGGCGRWVPWTPPQWT
>ENST00000528896.7|SNV-17005-A-G|3
DIAFGLCDGYK
>ENST00000639129.1|MNV-313803-AG-A|2
KAAIVVFPLQL
>ENST00000565932.5|SNV-46414-C-G|4
RCQTCLSWICRLCTPSSAK
>ENST00000289921.8|SNV-5369-G-T|2
GITHYYIESTYESTPAKK
>ENST00000425117.6|SNV-14563-G-A|3
MMERISLKHQNSGK
>ENST00000544168.5|SNV-21798-C-T|3
TGPASMALR
>ENST00000527372.6|SNV-58786-G-A|2
QRYGTSLLHTYAGPSLLVLGPR
>ENST00000548316.1|SNV-364408-A-C|1
TKTPAFMSARLTQIALLPK
>ENST00000487682.5|SNV-109355-C-T|2
ALTPPWKTAQQTQPCHQDHNR
>ENST00000484594.5|SNV-816447-C-A|5
MQSTHMEHSVSRNVNITLW
>ENST00000373672.8|SNV-5724-C-T|1
VFSRGLPEEFALVLTLLLKK
>ENST00000648908.2|SNV-140811-T-C|1
ASIITGSWLNEILLEKKTK
>ENST00000534326.5|SNV-13370-G-A|3
AAHLLHLPVSAAHR
>ENST00000218328.12|SNV-101661-G-A|2
MRFTAGRR
>ENST00000451207.5|SNV-666-G-T|3
GNFSDKEVAELEDIFRVYIFGFAR
>ENST00000234179.7|SNV-49002-T-C|3
CPTLFQNESGSK
>ENST00000488968.1|SNV-5369-G-T|16
MCGLALPSPGTLEGAGR
>ENST00000223061.6|SNV-5365-G-A|2
TGELDLPSPPTGASLK
>ENST00000461942.5|SNV-19936-A-T|5
MALEEKAVMPR
>ENST00000276603.10|SNV-18186-A-G|1
RSVSDKQSAVTESSEGTVSLLR
>ENST00000376713.3|SNV-82477-C-G|3
VAISTVSMKLEMSRIELFPK
>ENST00000651372.2|SNV-26652-G-A|5
YQLVAHIKK
>ENST00000311812.7|MNV-66761-GG-G|8
VKCCRSLSLELCWIR
>ENST00000308251.5|MNV-2292-CC-C|5
RPSRAFTTGGCGR
>ENST00000511072.5|SNV-342756-G-A|1
EKFESRLEDSCVEK
>ENST00000615421.4|SNV-24409-G-A|1
EERDASRSLNEHLQALLTPDEPDK
>ENST00000533865.5|SNV-28461-A-C|1
LSKYDHN
>ENST00000527761.1|SNV-5999-C-G|3
DTCQQETMSLWK
>ENST00000651989.2|SNV-471397-T-A|3
ADSLVSATEMAKFR
>ENST00000354611.9|SNV-16752-C-T|3
GDIKFPEFFKEEQFFFSVFR
>ENST00000305748.7|SNV-7880-C-G|1
VKLSLDIEIATYRK
>ENST00000317089.10|SNV-107-C-T|4
VNVADTK
>ENST00000514714.1|SNV-192972-A-G|2
MWISVLELNELGEYAAVELHQAK
>ENST00000350221.4|SNV-69340-A-C|2
ALHNRLR
>ENST00000378814.9|SNV-192972-A-G|1
IEMWISVLELNELGEYAAVELHQAK
>ENST00000522018.1|SNV-18186-A-G|4
WKLKLIWIQEEGLTR
>ENST00000405240.5|SNV-87432-C-T|3
VLLLPPDVSALATQAEIESIVK
>ENST00000524953.1|SNV-9623-G-A|3
MMVNNLGGLSFLELGIIADATIR
>ENST00000485382.3|SNV-7550-G-A|6
YGLKHLTEEKPDDLINEATR
>ENST00000589042.5|SNV-161170-G-A|3
VHEAVLK
>ENST00000555966.1|SNV-46-C-G|2
MSAAALGPRPPSSTCGKVHF
>ENST00000484717.5|SNV-10300-G-T|4
ERLPSAVLWASSRPRATRPTPTWR
>FUSION-ENST00000561846.5:64860-ENST00000302536.3:183286|8
GEGGHAADSRPREHWQVNSGCR
>ENST00000485382.3|SNV-7550-G-A|4
MTLSMKLLGK
>ENST00000533881.5|SNV-805-C-A|1
LVVSLVGEEQPFAMKSWLRDVLR
>ENST00000643684.1|SNV-38267-C-A|4
VSKSHLVMDVLNIQGVQR
>ENST00000457227.2|SNV-115628-A-C|10
MVELMGVQAQHMDERDVRR
>ENST00000483519.5|SNV-77373-G-A|4
MTLPPFLEFGVPSPAHLRAWTVEKK
>ENST00000643684.1|SNV-38267-C-A|1
SHLVMDVLNIQGVQRSLER
>ENST00000566530.1|SNV-21097-C-T|2
MSSATTTYWMQPQARRWPR
>ENST00000515041.1|SNV-2972-A-G|2
NPHAPAIHFNYRYFEVEEADGK
>ENST00000511485.5|SNV-12231-C-T|1
NPHTYLNSPNMETGMDR
>ENST00000361170.7|SNV-42401-G-T|3
SLTAHSLLPLADK
>ENST00000333891.14|SNV-212156-A-C|2
QHLLFQHEEER
>ENST00000399322.7|SNV-217057-G-C|4
WAHLSPSEFSQLQKYAEYSTNKLK
>ENST00000318833.4|SNV-13901-A-G|6
VSSQLIQHQRIHTEERYHECNECGR
>ENST00000330212.7|INDEL-5893-C-CA|4
VISDTLSLAQSQEESRLPQQSSK
>ENST00000487682.5|SNV-109355-C-T|3
MALTPPWKTAQQTQPCHQDHNR
>ENST00000416872.6|SNV-13826-C-T|2
KDASIGMK
>ENST00000343508.7|SNV-1199594-C-A|2
LSVTDDVFAQNYIWKGSYNFK
>ENST00000378898.8|SNV-225070-G-A|1
ICPASGTSSARHTTG
>ENST00000405655.8|SNV-8430-C-G|1
ELFPPLFMAGFDGRHSQTLK
>ENST00000497562.1|SNV-145998-T-C|3
LSSVATGQMLVSVLK
>ENST00000233242.5|SNV-37751-T-A|6
EYSGTIAR
>ENST00000546934.1|SNV-7880-C-G|6
LREYQELLRVK
>ENST00000332517.4|MNV-365-TC-T|5
AATGGCPPLPRR
>ENST00000421646.1|SNV-7162-C-G|3
PPKKKPQLPPKPAHLTQSQPPQR
>ENST00000457227.2|SNV-115628-A-C|5
GVQAQHMDERDVR
>ENST00000409248.8|SNV-819-G-C|5
KTACTLDAR
>ENST00000409835.5|SNV-390312-C-T|3
MLFSQTVLLSYHFWHK
>ENST00000321760.11|SNV-6909-A-G|3
TVTSTDVDIVFSKVKAR
>ENST00000374472.5|SNV-38475-G-A|2
MRLDVRLTK
>ENST00000331683.10|SNV-864834-G-T|2
KLLPILSIDIGPSPGNEVNFDSSGR
>ENST00000592249.5|SNV-121486-G-A|10
LSVQAPLHR
>ENST00000254816.6|SNV-2097-C-T|1
SAVVAERERVSR
>ENST00000361170.7|SNV-42401-G-T|5
HRSLTAHSLLPLADK
>ENST00000264914.10|SNV-21541-C-G|1
CTLIDAVNVTRCALDFR
>ENST00000409508.8|SNV-45597-C-A|1
YIFLGNPDHALVYQK
>ENST00000510735.1|SNV-547-G-C|1
DLQGELHRFGGISVRLAR
>ENST00000314191.7|SNV-142695-C-G|3
MDAMNIWDDIITNR
>ENST00000526665.1|SNV-130383-T-C|1
QALCGAALPRKIPSGR
>ENST00000329073.8|SNV-1563-G-C|7
TWFLSRTSLTSILTCRSSCR
>ENST00000357947.4|SNV-127855-G-C|2
ISLQFEVFQLEGNDVCK
>ENST00000377767.9|SNV-9897-G-A|1
HLCICSVDPPGCTDIDNALHCR
>ENST00000583454.1|SNV-762-G-C|5
APRTFSPTAR
>ENST00000636958.1|SNV-69065-G-T|2
VPRVVSMAHK
>ENST00000480494.1|SNV-864834-G-T|3
PVGLQSCGTFGSCYQFCPSI
>ENST00000496826.1|SNV-39849-G-A|5
VQGFHLNMYLAIIQCKGF
>ENST00000477339.5|SNV-283345-G-A|1
GTPCCRP
>ENST00000647941.2|SNV-2972-A-G|2
NPHAPAIHFNYR
>ENST00000488968.1|SNV-5369-G-T|11
KECAECHHSGVLGKVTCPVVQNWSR
>ENST00000583515.1|SNV-3303-A-C|3
FRLYVDTIKVR
>ENST00000526774.5|SNV-39105-G-A|3
TTLCKPDLGLSK
>ENST00000280665.11|SNV-51535-C-G|2
LMVRSADLHPLSELPEK
>ENST00000379705.8|SNV-123608-C-G|3
ALASPSLIALSR
>ENST00000474192.1|SNV-10161-T-C|7
MQSRGYEIDEDTVSR
>ENST00000492157.5|SNV-82477-C-G|2
KLEVRVGMLF
>ENST00000222674.2|SNV-3351-A-T|2
LLFKKIDDAEL
>ENST00000256339.8|MNV-288485-GA-G|1
SYALSNKNLLI
>ENST00000524974.5|SNV-157349-A-G|2
ALQQLQEELQNESQQLR
>ENST00000165524.1|SNV-562-T-G|1
LTCCPLEGGAMSSQDG
>ENST00000259075.6|SNV-87764-T-G|2
EEVHKICMLAK
>ENST00000492150.1|SNV-684373-A-G|2
GDRDAGVWEDCPE
>ENST00000647518.1|SNV-51759-A-G|1
VALRKVR
>ENST00000227266.10|SNV-28461-A-C|4
YSNRLSK
>ENST00000534326.5|SNV-13370-G-A|6
EQPAMAAHLLHLPVSAAHR
>ENST00000613571.1|SNV-432-C-A|5
EELTAVMRFLTQRLGPGLVDAAQAR
>ENST00000407559.8|SNV-14918-C-T|4
KEELWQTVAHHNLLGQETRDR
>ENST00000583917.5|SNV-8697-C-T|1
GPLQVAFTIKVPRLR
>ENST00000470035.1|INDEL-27601-C-CA|7
MEVSQPTKK
>ENST00000376713.3|SNV-82477-C-G|2
LEMSRIELFPK
>ENST00000264674.7|SNV-568587-G-T|4
SFSISSNLQRHVLNIHNKEKPFK
>ENST00000233242.5|SNV-37751-T-A|4
EYSGTIAREANTYLNSKSTR
>ENST00000674324.1|SNV-7306-A-T|3
TDMHRTWRETFLDILR
>ENST00000426455.5|SNV-21393-G-A|4
QSPGAQRTFFQLLLSFFVESK
>FUSION-ENST00000561846.5:64860-ENST00000302536.3:183286|10
GEGGHAADSRPR
>ENST00000574799.5|SNV-12079-C-G|1
EWSPRGVRR
>ENST00000297933.11|SNV-80482-C-T|5
QEKDKDDLGSDR
>ENST00000278616.8|SNV-110393-G-C|3
SVEALCDAYIILANLDPTQWK
>ENST00000425117.6|SNV-14563-G-A|5
ARMMERISLK
>ENST00000554015.5|SNV-19624-T-G|1
QFVCQTGGKQFLRER
>ENST00000506919.1|SNV-40328-G-T|9
MCTNNLKGPHRSTF
>ENST00000371481.9|SNV-66-G-A|5
MSPKCAR
>ENST00000583917.5|SNV-8697-C-T|2
GPLQVAFTIKVPR
>ENST00000583454.1|SNV-762-G-C|4
MAPRTFSPTARQLRPSGCAGAGK
>ENST00000426455.5|SNV-21393-G-A|3
TFFQLLLSFFVESK
>ENST00000269499.10|SNV-27334-A-G|4
LPKGLSSETFDKTILR
>ENST00000532687.5|SNV-215-G-A|3
SGRSDRCPPESDWEDRPPR
>ENST00000391403.4|INDEL-2320-T-TT|2
GFLPYRPPRPAFFPPSPHILK
>ENST00000549416.1|SNV-20064-A-G|3
MCISVTVARSAVLTQSSKPI
>ENST00000488968.1|SNV-5369-G-T|10
ECAECHHSGVLGK
>ENST00000443185.7|SNV-115532-A-C|1
VSCNSVAPPWIQPNGYNSIR
>ENST00000457227.2|SNV-115628-A-C|11
VELMGVQAQHMDERDVR
>ENST00000473755.5|SNV-19302-C-T|4
MSTCWLRK
>ENST00000332517.4|MNV-365-TC-T|8
MSRAATGGCPPLPR
>ENST00000539135.1|SNV-94-G-A|6
HSFSAVSRLVSLSLEAR
>ENST00000403437.2|SNV-2959-C-A|3
TEGGATLTVREDQVFPMKPPKYDK
>ENST00000328655.8|SNV-13063-C-T|2
SCGEKNTPGIYTLLVNYNLWIEK
>ENST00000259075.6|SNV-87764-T-G|5
GNIEKTFWDLKEEVHK
>ENST00000484717.5|SNV-10300-G-T|5
ERLPSAVLWASSRPR
>ENST00000388914.7|SNV-37244-A-C|4
QKFYLRPSVIDLQTK
>ENST00000519521.1|MNV-66761-GG-G|7
SRVKCCR
>ENST00000222674.2|SNV-3350-G-T|1
IDDAEFKQEK
>FUSION-ENST00000261622.5:623-ENST00000565224.5:36823|2
LVACLCVLANCFR
>ENST00000330387.11|SNV-116599-A-G|7
KVEVLENTNRTLLQR
>ENST00000379980.8|SNV-122098-T-C|2
LTEDRIAECSSQLAEEEEK
>ENST00000592249.5|SNV-121486-G-A|13
VWLHHRKPAAIPR
>ENST00000298838.11|SNV-8435-G-C|1
MSEEDEHGWCQGQLQSGR
>ENST00000476323.5|MNV-27305-CAAA-C|1
NRRGATR
>ENST00000380152.7|INDEL-21439-C-CA|4
RGLGCSMSPSTTFK
>ENST00000344577.6|SNV-45524-C-A|2
SIFSGIQFIKCKHQR
>ENST00000484717.5|SNV-10300-G-T|3
LPSAVLWASSRPR
>ENST00000422508.6|SNV-96997-G-A|3
EKTLSFMRQGYQR
>ENST00000333891.14|SNV-212156-A-C|1
QHLLFQHEEERQAQFMMR
>ENST00000403437.2|SNV-2959-C-A|4
TEGGATLTVREDQVFPMKPPK
>ENST00000583454.1|SNV-762-G-C|6
MAPRTFSPTAR
>ENST00000330387.11|SNV-116599-A-G|1
LQKLQTLVMGKVSR
>ENST00000405223.6|SNV-66768-A-C|1
SAAFNMESVNK
>ENST00000639129.1|MNV-313803-AG-A|3
ERKAAIVVFPLQL
>ENST00000583454.1|SNV-762-G-C|2
TFSPTAR
>FUSION-ENST00000636037.1:8746-ENST00000623511.1:23702|4
FTLNQVTR
>ENST00000237163.9|SNV-66564-C-T|6
IRMEAHAKFAVLWYLTR
>ENST00000370225.4|SNV-18013-G-A|1
EIRIRDILK
>ENST00000314191.7|SNV-142695-C-G|4
YPDAKMDAMNIWDDIITNRCFFLSK
>ENST00000651241.1|SNV-4553-A-G|1
LRKASGCAR
>ENST00000544145.1|SNV-51897-T-C|8
MCCHSELEQILSR
>ENST00000515041.1|SNV-2972-A-G|4
GVSSVIHPKNPHAPAIHFNYR
>ENST00000589042.5|SNV-161170-G-A|6
KIVPEEKVHEAVLK
>ENST00000376552.7|SNV-153294-T-G|3
ESSSVLSWDISVDDK
>ENST00000392238.3|SNV-122251-G-A|1
EEQLIPQNIPDGHRAPPPLVQR
>ENST00000647422.1|SNV-196189-G-A|2
STHTPAPRFVTTVGHCCMDSSTR
>ENST00000379705.8|SNV-123608-C-G|4
LNIYKALASPSLIALSR
>ENST00000243077.8|SNV-56643-C-G|6
RGSKDNGTDSVPLR
>ENST00000624493.1|SNV-43-T-C|1
MVSLQLF
>ENST00000399322.7|SNV-217057-G-C|5
WAHLSPSEFSQLQKYAEYSTNK
>ENST00000486171.5|INDEL-2408-G-GCC|4
IIRHPQYDSRR
>ENST00000403963.5|SNV-217057-G-C|1
LSILQTN
>ENST00000526774.5|SNV-39105-G-A|4
MTTLCKPDLGLSK
>ENST00000378898.8|SNV-225070-G-A|4
TCPAPRICPASGTSSAR
>ENST00000443185.7|SNV-115532-A-C|2
IWHRVSCNSVAPPWIQPNGYNSIR
>ENST00000457227.2|SNV-115628-A-C|8
MGVQAQHMDER
>ENST00000526665.1|SNV-130383-T-C|5
MPKQALCGAALPRK
>ENST00000403437.2|SNV-2959-C-A|1
EDQVFPMKPPKYDK
>ENST00000560328.1|SNV-84289-T-G|1
GNETSEAQAELTVQAQPEFLK
>ENST00000641830.1|SNV-26166-A-G|3
LNIILVLAILR
>ENST00000539135.1|SNV-94-G-A|4
HSFSAVSRLVSLSLEARNMQTAPR
>ENST00000492157.5|SNV-82477-C-G|3
MKLEVRVGMLF
>ENST00000647422.1|SNV-196189-G-A|1
STHTPAPRFVTTVGHCCMDSSTRG
>ENST00000377044.9|SNV-76547-G-A|4
NYENHSSGR
>ENST00000550906.2|SNV-75259-C-T|1
LTCTDASPSGHSTDL
>ENST00000233242.5|SNV-37751-T-A|3
EANTYLNSK
>ENST00000487994.5|SNV-75641-G-A|4
MVLPDRNSEIGNWRPKP
>ENST00000639129.1|MNV-313803-AG-A|8
SMPALHRAPYFTHQSITAWK
>ENST00000539064.5|SNV-32777-C-T|3
AKMAWTTFGP
>ENST00000527761.1|SNV-5999-C-G|1
DTCQQETMSLWKLSSQSLPTPLGR
>ENST00000376943.8|SNV-27782-G-A|1
AHRRGHTR
>ENST00000527761.1|SNV-5999-C-G|4
MDTCQQETMSLWK
>ENST00000369700.4|SNV-11266-A-G|1
GKRQVYGTDSR
>ENST00000295417.4|SNV-2063-G-A|1
LVVGHASVACNR
>ENST00000492634.6|SNV-83613-A-T|2
KFVTSGTDWERLL
>ENST00000409478.5|SNV-104697-C-T|2
SKSIEEREEEY
>ENST00000486440.5|SNV-5365-G-A|2
EPGEGLAVTVSLIGAYKTGELDLPS
>ENST00000542672.6|SNV-83613-A-T|2
LGTLTLKR
>ENST00000485223.1|INDEL-2408-G-GCC|2
QPRSSATPNTTAEDSEQ
>ENST00000673510.1|SNV-200269-C-T|5
KVDSKSLFYYR
>ENST00000303130.4|MNV-305134-TC-T|2
EHRLDYCPEVTFPLTKGFP
>ENST00000549416.1|SNV-20064-A-G|1
SAVLTQSSKPI
>ENST00000259075.6|SNV-87764-T-G|4
TFWDLKEEVHK
>ENST00000409248.8|SNV-819-G-C|2
TACTLDARTETLLLQAER
>ENST00000368804.5|SNV-3517-C-T|1
CEQEEERHEQKHEQER
>ENST00000561983.5|SNV-1452-A-G|2
ADVVCVVYDVSEEATIEKIR
>ENST00000548316.1|SNV-364408-A-C|5
MTKTPAFMSAR
>ENST00000539135.1|SNV-94-G-A|7
MHSFSAVSRLVSLSLEAR
>ENST00000402544.5|MNV-313803-AG-A|9
PALHRAPYFTHQSITAWK
>ENST00000582471.1|SNV-3277-A-C|5
DDEVQVVRGHYKGPQIGK
>ENST00000366977.8|SNV-69-A-G|3
GLAAGTESQALVSATPR
>ENST00000480494.1|SNV-864834-G-T|4
MPVGLQSCGTFGSCYQFCPSI
>ENST00000259075.6|SNV-87764-T-G|1
EEVHKICMLAKAQK
>ENST00000254816.6|SNV-2097-C-T|6
RTVALIKSAVVAER
>ENST00000369577.8|INDEL-107070-G-GA|1
EASFPIP
>ENST00000486171.5|INDEL-2408-G-GCC|2
HPQYDSRR
>ENST00000271835.3|SNV-4453-G-T|1
LCVTEGQGDRQPTVVGEEWVDDHSR
>ENST00000565932.5|SNV-46414-C-G|3
CQTCLSWICR
>ENST00000488968.1|SNV-5369-G-T|5
VHGDREPDR
>ENST00000234179.7|SNV-49002-T-C|5
LDSKCPTLFQNESGSK
>ENST00000592249.5|SNV-121486-G-A|11
THPSAQIGWFFLPVPGVWPLLHVSR
>ENST00000254816.6|SNV-2097-C-T|3
SAVVAER
>ENST00000342836.8|INDEL-47465-G-GCC|2
YNSRTLWTMTSC
>ENST00000566228.6|SNV-591885-G-T|2
ETRNVEPQSCDL
>ENST00000356950.2|SNV-212-A-G|2
VLKQVHPGTGISSK
>ENST00000317610.11|SNV-62856-A-T|2
WGSSGSVVVDLLYWRDIK
>FUSION-ENST00000561846.5:64860-ENST00000302536.3:183286|1
DPNSTDGQ
>ENST00000388914.7|SNV-37244-A-C|1
FYLRPSVIDLQTKLQEMQMER
>ENST00000539135.1|SNV-94-G-A|1
LVSLSLEARNMQTAPRSCR
>ENST00000477653.2|INDEL-47465-G-GCC|2
PRSSATLNTTAGHSGQ
>ENST00000409911.5|SNV-73927-T-A|2
HIILHLRSNSLK
>ENST00000305748.7|SNV-7880-C-G|6
MLREYQELLRVK
>ENST00000317610.11|SNV-62856-A-T|4
RWGSSGSVVVDLLYWRDIK
>ENST00000311812.7|MNV-66761-GG-G|1
MGPRELSTRT
>ENST00000344577.6|SNV-45524-C-A|4
QPGCPKSIFSGIQFIKCK
>ENST00000405240.5|SNV-87432-C-T|2
VLLLPPDVSALATQAEIESIVKLK
>ENST00000305748.7|SNV-7880-C-G|2
VKLSLDIEIATYR
>ENST00000473755.5|SNV-19302-C-T|7
TAASTSASCILGTEGLTMSTCWLR
>ENST00000488968.1|SNV-5369-G-T|18
GITHYYIESTCAAWPSPAQGPWR
>ENST00000512116.5|SNV-547-G-C|3
NPPVGACDLQGELHR
>ENST00000342836.8|INDEL-47465-G-GCC|1
TLWTMTSC
>ENST00000497562.1|SNV-145998-T-C|1
LSSVATGQMLVSVLKDMCV
>ENST00000589131.5|SNV-121486-G-A|2
MFLRFTNVP
>ENST00000268070.9|SNV-225070-G-A|1
DLPSFRDQQCQAHDRLSPK
>FUSION-ENST00000636037.1:8746-ENST00000623511.1:23702|3
FTLNQVTRR
>ENST00000437198.7|SNV-4553-A-G|1
LRKHSMDFLLFQFGLCTFK
>ENST00000515041.1|SNV-2972-A-G|1
NPHAPAIHFNYRYFEVEEADGKGLR
>ENST00000457227.2|SNV-115628-A-C|9
VELMGVQAQHMDERDVRR
>ENST00000506699.5|SNV-17919-G-A|2
MPSTTIWWAGES
>ENST00000493850.1|SNV-12970-C-T|7
TRGMSTSASPAWTGPSRPWSGSAR
>ENST00000392114.6|SNV-18052-G-A|5
HANEEEKKATATTAQEYLK
>ENST00000289921.8|SNV-5369-G-T|3
GITHYYIESTYESTPAK
>ENST00000643684.1|SNV-38267-C-A|2
SHLVMDVLNIQGVQR
>ENST00000340829.10|SNV-51759-A-G|5
DKDTGEMVALR
>ENST00000637060.1|SNV-80669-C-T|2
SPSILSSVTLRTR
>ENST00000269499.10|SNV-27334-A-G|5
LPKGLSSETFDK
>ENST00000486752.5|SNV-38714-G-A|6
SFSPYKKPFEQRINSWK
>ENST00000329073.8|SNV-1563-G-C|4
SSCRHTASRPTFQSR
>ENST00000293195.10|SNV-8697-C-T|1
EVPRLRK
>ENST00000534326.5|SNV-13370-G-A|2
MAAHLLHLPVSAAHRLQHA
>ENST00000541464.5|SNV-49826-A-T|2
AIRNQPRTMEE
>ENST00000561983.5|SNV-1452-A-G|1
ADVVCVVYDVSEEATIEKIRTK
>ENST00000369535.5|SNV-2864-A-G|3
QVVIDGETCLLDILDTAGR
>ENST00000524792.5|SNV-110393-G-C|5
MVRSVEALCDAYIILANLDPTQWK
>ENST00000388914.7|SNV-37244-A-C|3
QKFYLRPSVIDLQTKLQEMQMER
>ENST00000454584.6|SNV-130383-T-C|2
LCVERLSQGR
>ENST00000227266.10|SNV-28461-A-C|5
NSQEKYSNRLSK
>ENST00000626479.1|MNV-3544-GTCCTCCTCC-G|2
AWTGARAQATVLLLLLGW
>ENST00000544168.5|SNV-21798-C-T|2
TGPASMALRLCQPWTTCTR
>ENST00000674083.1|SNV-640658-A-G|1
IGNLEDTIVLNWR
>ENST00000505284.6|SNV-26166-A-G|2
MYTTPVLLSAFLGILNIILVLAILR
>ENST00000237163.9|SNV-66564-C-T|5
MEAHAKFAVLWYLTR
>ENST00000407559.8|SNV-14918-C-T|1
EELWQTVAHHNLLGQETRDRQLLER
>ENST00000256339.8|MNV-288485-GA-G|3
KSYALSNKNLLI
>ENST00000651989.2|SNV-471397-T-A|2
ADSLVSATEMAKFRR
>ENST00000440781.6|SNV-14026-G-A|1
NVTNNFDEQPISVGGNK
>ENST00000374343.5|INDEL-27601-C-CA|5
TLHNFARDRIPR
>ENST00000524974.5|SNV-157349-A-G|3
KALQQLQEELQNESQQLRAWEAEK
>ENST00000262450.8|SNV-46142-A-G|2
LMLLQRMLK
>ENST00000329153.10|SNV-29295-C-A|1
AHGTPRDSIQLAKR
>ENST00000297933.11|SNV-80482-C-T|4
DKDDLGSDR
>ENST00000388914.7|SNV-37244-A-C|2
FYLRPSVIDLQTK
>ENST00000426706.6|SNV-12818-C-G|2
EVAAWTYDYSTKAYSWNISR
>ENST00000488968.1|SNV-5369-G-T|3
EPDRQKTQSPGPLHS
>ENST00000497562.1|SNV-145998-T-C|2
MLSSVATGQMLVSVLKDMCV
>ENST00000254286.9|SNV-32167-A-C|1
AHCVAWLGGAIFGALQDILGSR
>ENST00000651989.2|SNV-471397-T-A|6
RADSLVSATEMAK
>ENST00000297933.11|SNV-80482-C-T|2
DDLGSDR
>ENST00000477653.2|INDEL-47465-G-GCC|MNV-47467-GAC-G|5
SSSSMRPRSSATLNTTAGLWTMTSC
>ENST00000586076.1|SNV-114-G-A|4
LTLSRSATTALCTGR
>ENST00000211936.10|SNV-21449-C-T|4
AFRHCSSLVQHQKTHTEEKPYQCNK
>ENST00000555966.1|SNV-46-C-G|3
SAAALGPRPPSSTCGK
>ENST00000254816.6|SNV-2097-C-T|2
SAVVAERER
>ENST00000361170.7|SNV-42401-G-T|2
SLTAHSLLPLADKQR
>ENST00000344577.6|SNV-45524-C-A|1
HQRAVHLFMASLETNCNFISFPCR
>ENST00000492657.5|SNV-8430-C-G|3
MAGFDGR
>ENST00000330212.7|INDEL-5893-C-CA|8
ACGSRSAGGSYLR
>ENST00000492157.5|SNV-82477-C-G|7
ELSDGEIKVAISTVSMKLEVR
>ENST00000376718.8|SNV-82477-C-G|3
VAISTVSMKLENCLFHSNITSDLK
>ENST00000526665.1|SNV-130383-T-C|3
QALCGAALPR
>ENST00000329468.5|SNV-494-C-T|1
EPVVKAR
>ENST00000484717.5|SNV-10300-G-T|1
LPSAVLWASSRPRATRPTPTWRW
>ENST00000242576.7|SNV-1599-G-C|4
HLSGEFGKPYFIKLMRFVAEER
>ENST00000626479.1|MNV-3544-GTCCTCCTCC-G|3
DTRAWTGARAQATVLLLLLGW
>ENST00000377044.9|SNV-76547-G-A|3
NYENHSSGRK
>ENST00000379980.8|SNV-122098-T-C|4
EKKLTEDR
>ENST00000454584.6|SNV-130383-T-C|4
CPNKLCVER
>ENST00000525415.1|SNV-10810-G-C|3
MNRAPTPLCLLLGLPISAPCHVP
>FUSION-ENST00000402655.6:64860-ENST00000302536.3:183286|1
VVVVTGANSGIGRLFT
>ENST00000295131.3|SNV-20833-T-A|3
ISQHFPRYLQDLPTVTFGK
>ENST00000330212.7|INDEL-5893-C-CA|3
VISDTLSLAQSQEESRLPQQSSKR
>ENST00000232603.10|SNV-159118-A-C|1
VTIAARHRLPLEK
>ENST00000510735.1|SNV-547-G-C|3
DLQGELHR
>ENST00000496826.1|SNV-39849-G-A|2
MYLAIIQCKGF
>ENST00000344710.9|SNV-53124-A-G|2
AALGDSKGDTQK
>ENST00000340829.10|SNV-51759-A-G|4
DKDTGEMVALRK
>ENST00000337526.11|SNV-62856-A-T|1
WGSSGSVDETLFALPAASEPVIR
>FUSION-ENST00000561846.5:64860-ENST00000302536.3:183286|6
GEGGHAADSRPREHWQVNSGCRK
>ENST00000425117.6|SNV-14563-G-A|1
ISLKHQNSGKWAK
>ENST00000375050.6|SNV-468-A-T|2
QDIGDILQQILTITDQSLDEAQAK
>ENST00000354453.7|SNV-1727-C-T|1
DSDGANSVVSYENEGASGIR
>ENST00000409911.5|SNV-73927-T-A|3
HIILHLR
>ENST00000260526.11|SNV-101154-T-G|2
RQQFEDLEGEIPQFV
>ENST00000488968.1|SNV-5369-G-T|15
CGLALPSPGTLEGAGR
>ENST00000230340.9|SNV-11008-C-T|1
CELPVLWHQCLLTLVQRYK
>ENST00000338040.6|SNV-29231-G-C|3
AVDTSDLGITVEDLPKSHLIK
>ENST00000297268.11|SNV-34465-T-C|2
KAVILQGPNDVELVAEGNSR
>ENST00000528896.7|SNV-17005-A-G|5
ISWTTTNRDIAFGLCDGYK
>ENST00000522018.1|SNV-18186-A-G|3
LKLIWIQEEGLTR
>ENST00000613571.1|SNV-432-C-A|1
HSDNCVFSVELQLPPKAAALAHLDR
>ENST00000409021.9|SNV-115628-A-C|1
ELPPGIGDMVELMGVQAQHMDER
>ENST00000451207.5|SNV-666-G-T|1
EVAELEDIFRVYIFGFAR
>ENST00000305748.7|SNV-7880-C-G|5
EYQELLR
>ENST00000369729.7|SNV-1682-G-C|2
QPMSATLRETLRK
>ENST00000216139.10|SNV-5999-C-G|1
MDTCQGDSGGPLMCKDSK
>ENST00000614259.1|INDEL-21439-C-CA|6
AKKVSDIK
>ENST00000368804.5|SNV-3517-C-T|3
CEQEEER
>ENST00000473755.5|SNV-19302-C-T|8
KTAASTSASCILGTEGLTMSTCWLR
>ENST00000234179.7|SNV-49002-T-C|2
CPTLFQNESGSKYYK
>ENST00000361170.7|SNV-42401-G-T|4
HRSLTAHSLLPLADKQR
>ENST00000350221.4|SNV-69340-A-C|4
EQRALHNR
>ENST00000222674.2|SNV-3350-G-T|5
LLFKKIDDAEFK
>ENST00000311812.7|MNV-66761-GG-G|6
CCRSLSLELCWIRMGPR
>ENST00000371481.9|SNV-66-G-A|2
CARAAGDAPLR
>ENST00000344710.9|SNV-53124-A-G|3
EEPASGKAALGDSKGDTQK
>ENST00000470035.1|INDEL-27601-C-CA|4
EVSQPTKKLSTTLPEIEYR
>ENST00000533881.5|SNV-805-C-A|4
VPSGVAPSVLFDLLLAEWHLPAPK
>ENST00000332517.4|MNV-365-TC-T|6
AATGGCPPLPR
>ENST00000492657.5|SNV-8430-C-G|6
HSSWQALTGDTARP
>ENST00000340829.10|SNV-51759-A-G|3
DTGEMVALR
>ENST00000354611.9|SNV-16752-C-T|1
EEQFFFSVFR
>ENST00000233242.5|SNV-37751-T-A|9
GDVKGSVLSREYSGTIAR
>ENST00000457227.2|SNV-115628-A-C|4
MGVQAQHMDERDVRR
>ENST00000470035.1|INDEL-27601-C-CA|6
EVSQPTKK
>ENST00000673510.1|SNV-200269-C-T|1
SLFYYRQYSAGKAA
>ENST00000613459.4|SNV-26717-G-A|4
GRARDKPSLLAAARPMR
>ENST00000298838.11|SNV-8435-G-C|2
AGEELLKMSEEDEHGWCQGQLQSGR
>ENST00000222674.2|SNV-3350-G-T|3
KIDDAEFKQEK
>ENST00000284987.6|SNV-23670-A-T|2
CSSATITEFLDDGHGNCLLDLPR
>ENST00000486752.5|SNV-38714-G-A|7
MSFSPYKKPFEQRINSWK
>ENST00000504286.1|SNV-18458-G-T|2
KAYSTVGVYNGDYVLYL
>ENST00000493541.1|SNV-66564-C-T|4
EAHAKFAVLWYLTRDLHINK
>ENST00000261254.8|SNV-2398-C-T|1
ETSLLTAEK
>ENST00000496263.6|SNV-157349-A-G|9
RANSFVPGR
>ENST00000374343.5|INDEL-27601-C-CA|2
KGQGCQKTQPWNK
>ENST00000592249.5|SNV-121486-G-A|12
KPAAIPR
>ENST00000592249.5|SNV-121486-G-A|2
FLRFTNVPCVASPPK
>ENST00000652031.1|SNV-23670-A-T|1
CSSATITEFLDDGHDL
>ENST00000314191.7|SNV-142695-C-G|1
MDAMNIWDDIITNRCFFLSKIEEK
>ENST00000614229.4|SNV-45524-C-A|2
FVDVIHSDSNGIQFIKCKHQR
>ENST00000305748.7|SNV-7880-C-G|3
EYQELLRVKLSLDIEIATYR
>ENST00000496263.6|SNV-157349-A-G|1
NTMRFEPRNK
>ENST00000318833.4|SNV-13901-A-G|5
IHTEERYHECNECGR
>ENST00000262450.8|SNV-46142-A-G|4
SSGKLMLLQR
>ENST00000525415.1|SNV-10810-G-C|2
NRAPTPLCLLLGLPISAPCHVP
>ENST00000473755.5|SNV-19302-C-T|3
STCWLRK
>ENST00000554790.5|SNV-32167-A-C|2
IHTPPAKAHCVAWLG
>ENST00000311812.7|MNV-66761-GG-G|4
SLSLELCWIRMGPR
>ENST00000486440.5|SNV-5365-G-A|1
TGELDLPS
>ENST00000225899.3|SNV-4533-G-C|1
QNQEYQVLLHVRARLEGEINTYR
>ENST00000379705.8|SNV-123608-C-G|2
EDPFLTAFQLSWELQELSK
>ENST00000643759.2|SNV-17275-G-C|2
NWINNKK
>ENST00000313116.11|SNV-34877-A-G|3
AFIWKSRLR
>ENST00000566228.6|SNV-591885-G-T|3
GQPRETRNVEPQSCDL
>ENST00000592249.5|SNV-121486-G-A|15
MCRVWLHHRKPAAIPR
>FUSION-ENST00000636037.1:8746-ENST00000623511.1:23702|7
VVLFSSSDKFTLNQVTR
>ENST00000358025.7|SNV-294091-G-A|2
YKETVTRAVESITSLEAIIIPYR
>ENST00000542672.6|SNV-83613-A-T|6
CQKICDQWDRLGTLTLK
>ENST00000374343.5|INDEL-27601-C-CA|1
GQGCQKTQPWNK
>ENST00000357162.6|SNV-771081-T-G|1
CPEVEELVCSHFVICNDTQETLR
>ENST00000493850.1|SNV-12970-C-T|4
MSTSASPAWTGPSRPWSGSAR
>ENST00000379705.8|SNV-123608-C-G|5
SRLNIYKALASPSLIALSR
>ENST00000409248.8|SNV-819-G-C|1
TACTLDARTETLLLQAERR
>ENST00000225899.3|SNV-4533-G-C|4
ADLERQNQEYQVLLHVRAR
>ENST00000592800.5|SNV-14045-A-G|1
GSFGELALICGTPRAATVKAK
>ENST00000524792.5|SNV-110393-G-C|4
VRSVEALCDAYIILANLDPTQWK
>ENST00000457227.2|SNV-115628-A-C|2
ESSRPGSGTWWSSWASRLNIWTSEM
>ENST00000308860.11|SNV-19687-G-A|3
AVRDWSRLAGATYR
>ENST00000260526.11|SNV-101154-T-G|1
QQFEDLEGEIPQFV
>ENST00000379980.8|SNV-122098-T-C|1
LTEDRIAECSSQLAEEEEKAK
>ENST00000443185.7|SNV-115532-A-C|3
RIWHRVSCNSVAPPWIQPNGYNSIR
>ENST00000450966.5|SNV-77373-G-A|1
AWTVEKKRPGR
>ENST00000374343.5|INDEL-27601-C-CA|9
KTLHNFAR
>ENST00000543191.5|SNV-51897-T-C|4
MSPKPLELEQILSRWEECFRVIR
>ENST00000492157.5|SNV-82477-C-G|1
LEVRVGMLF
>ENST00000409478.5|SNV-104697-C-T|1
SIEEREEEY
>ENST00000639129.1|MNV-313803-AG-A|6
APYFTHQSITAWK
>ENST00000488968.1|SNV-5369-G-T|4
VHGDREPDRQK
>ENST00000234179.7|SNV-49002-T-C|6
HYWRLDSKCPTLFQNESGSK
>ENST00000527636.6|SNV-227630-A-T|4
FPEKNGGLK
>ENST00000422508.6|SNV-96997-G-A|4
EKTLSFMR
>ENST00000470035.1|INDEL-27601-C-CA|14
DSSILIHHNGGIPANKKTLHNFAR
>ENST00000496826.1|SNV-39849-G-A|6
VQGFHLNMYLAIIQCK
>ENST00000361170.7|SNV-42401-G-T|1
SLTAHSLLPLADKQRR
>ENST00000487682.5|SNV-109355-C-T|1
TAQQTQPCHQDHNR
>ENST00000303941.4|SNV-12244-G-A|1
STFLSVINLLEHHANIHARNK
>ENST00000318833.4|SNV-13901-A-G|3
YHECNECGR
>ENST00000317610.11|SNV-62856-A-T|1
WGSSGSVVVDLLYWRDIKK
>ENST00000295131.3|SNV-20833-T-A|4
LTYDYKISQHFPRYLQDLPTVTFGK
>ENST00000425117.6|SNV-14563-G-A|2
ISLKHQNSGK
>FUSION-ENST00000561846.5:64860-ENST00000302536.3:183286|4
EHWQVNSGCRK
>FUSION-ENST00000402655.6:64860-ENST00000302536.3:183286|3
DFTGKVVVVTGANSGIGRLFT
>ENST00000335244.9|SNV-191-A-T|1
LDLLSPPESAKKLENK
>ENST00000378898.8|SNV-225070-G-A|5
SARTCPAPRICPASGTSSAR
>ENST00000564398.5|SNV-29260-C-G|2
KNAVFNTYYAVAVSVVTAISG
>ENST00000402544.5|MNV-313803-AG-A|7
PALHRAPYFTHQSITAWKER
>ENST00000553506.5|SNV-21798-C-T|1
TASALSWSTPTGAR
>ENST00000308251.5|MNV-2292-CC-C|3
AFTTGGCGR
>ENST00000307584.6|SNV-372-G-A|2
VSAHIKDMKAR
>ENST00000566530.1|SNV-21097-C-T|1
SSATTTYWMQPQARRWPR
>ENST00000626479.1|MNV-3544-GTCCTCCTCC-G|1
AQATVLLLLLGW
>ENST00000330212.7|INDEL-5893-C-CA|7
SAGGSYLR
>ENST00000409248.8|SNV-819-G-C|6
ALQDLRKTACTLDAR
>ENST00000451207.5|SNV-666-G-T|2
EVAELEDIFR
>ENST00000488968.1|SNV-5369-G-T|12
KECAECHHSGVLGK
>ENST00000237163.9|SNV-66564-C-T|4
MEAHAKFAVLWYLTRDLHINK
>ENST00000649704.1|SNV-40328-G-T|1
DHTEVLSDKEQRFVDK
>ENST00000550730.1|SNV-21278-A-T|4
MLMAYLLYLTLLLQGFCTLLPTP
>ENST00000586076.1|SNV-114-G-A|2
SATTALCTGR
>ENST00000496826.1|SNV-39849-G-A|1
YLAIIQCKGF
>ENST00000477653.2|INDEL-47465-G-GCC|4
MRPRSSATLNTTAGHSGQ
>ENST00000376943.8|SNV-27782-G-A|2
THAGKKAHR
>ENST00000527372.6|SNV-58786-G-A|1
YGTSLLHTYAGPSLLVLGPR
>ENST00000328086.12|SNV-13765-G-T|4
FKSLQKSYLK
>FUSION-ENST00000566780.6:64860-ENST00000302536.3:183286|11
ASEAVSRILEEWVKEAMQR
>ENST00000486752.5|SNV-38714-G-A|3
INSWKNK
>ENST00000483519.5|SNV-77373-G-A|3
TLPPFLEFGVPSPAHLRAWTVEKK
>ENST00000435679.1|SNV-38076-T-C|3
SPFCMYHHFVDIITWNK
>ENST00000426455.5|SNV-21393-G-A|5
EQRQSPGAQRTFFQLLLSFFVESK
>ENST00000211936.10|SNV-21449-C-T|2
HCSSLVQHQKTHTEEKPYQCNK
>ENST00000216181.11|SNV-38983-G-C|2
VDDMAELTCLNEASVLHNLK
>ENST00000280665.11|SNV-51535-C-G|3
QLCPAIQKLMVRSADLHPLSELPEK
>ENST00000489369.5|SNV-241963-G-T|7
MTKLKQELQAAVSR
>ENST00000259746.13|SNV-13370-G-A|1
SGNNLLWLHTSFTFLYLLLTVYSMR
>ENST00000543191.5|SNV-51897-T-C|1
WEECFRVIRSVLEK
>ENST00000409849.5|SNV-4072-G-A|1
GDPQLWDIPLATRRPTFQELQR
>ENST00000548316.1|SNV-364408-A-C|3
MTKTPAFMSARLTQIALLPK
>ENST00000342836.8|INDEL-47465-G-GCC|MNV-47467-GAC-G|4
YNSRTLDNDIMLIK
>ENST00000527636.6|SNV-227630-A-T|1
NGGLKELFGKGPQNAFFLVK
>ENST00000361255.7|SNV-137403-A-G|2
NSLWNSGSTNLNRNSLLK
>ENST00000582471.1|SNV-3277-A-C|3
GHYKGPQIGKVVQVYR
>ENST00000505284.6|SNV-26166-A-G|1
YTTPVLLSAFLGILNIILVLAILR
>ENST00000227266.10|SNV-28461-A-C|1
LSKYDHNFVKAINAIQK
>ENST00000374343.5|INDEL-27601-C-CA|8
KTLHNFARDR
>ENST00000536665.5|SNV-51535-C-G|5
MVRSADLHPLSELPEK
>FUSION-ENST00000636037.1:8746-ENST00000623511.1:23702|8
MVVLFSSSDKFTLNQVTR
>ENST00000674063.1|SNV-75743-C-T|1
EATIFYIKQMLWK
>ENST00000318833.4|SNV-13901-A-G|4
IHTEERYHECNECGRAFK
>ENST00000673510.1|SNV-200269-C-T|3
VDSKSLFYYRQYSAGK
>ENST00000652242.1|SNV-17908-A-G|1
GRNAVAAFLLMLR
>ENST00000329073.8|SNV-1563-G-C|2
HTASRPTFQSR
>ENST00000477339.5|SNV-283345-G-A|3
HFWILFQLRSQHKGTPCCRP
>ENST00000636958.1|SNV-69065-G-T|3
MVPRVVSMAHK
>ENST00000390690.2|SNV-527-G-C|1
CFHSSCYQPFCRSGFY
>ENST00000473755.5|SNV-19302-C-T|1
STCWLRKR
>ENST00000366977.8|SNV-69-A-G|1
GLAAGTESQALVSATPREDFRVR
>ENST00000539135.1|SNV-94-G-A|2
LVSLSLEARNMQTAPR
>FUSION-ENST00000561846.5:64860-ENST00000302536.3:183286|24
ARASEAVSRILEEWVK
>ENST00000490213.5|SNV-159421-G-A|8
LRSPPRALLTPPLR
>ENST00000405655.8|SNV-8430-C-G|2
ELFPPLFMAGFDGR
>ENST00000525224.5|SNV-7636-G-A|4
AHCCRLSPTLSAQQTLK
>ENST00000361297.7|SNV-240842-A-C|3
IGLMSLTTNLYEGHLEK
>ENST00000506919.1|SNV-40328-G-T|8
CTNNLKGPHRSTF
>ENST00000566228.6|SNV-591885-G-T|1
NVEPQSCDL
>ENST00000330387.11|SNV-116599-A-G|2
LQKLQTLVMGK
>ENST00000314222.5|SNV-103-G-A|6
SPDEVLREGELEKHSDSLFQLWK
>ENST00000589042.5|SNV-161170-G-A|1
VHEAVLKKPEVPPAKVPGMPK
>ENST00000398505.7|INDEL-17508-C-CATC|5
SSLKDCSEKTALDDRPQVLQPHHR
>ENST00000295131.3|SNV-20833-T-A|2
YLQDLPTVTFGK
>ENST00000373672.8|SNV-5724-C-T|3
RVFSRGLPEEFALVLTLLLK
>ENST00000282406.9|SNV-66768-A-C|2
SGIRMSAAFNMESVNK
>ENST00000302118.5|SNV-13327-G-T|3
VLNCQGKGTFSGTLIGLEFIRK
>ENST00000636958.1|SNV-69065-G-T|1
VVSMAHK
>ENST00000539135.1|SNV-94-G-A|5
MHSFSAVSRLVSLSLEARNMQTAPR
>ENST00000543191.5|SNV-51897-T-C|8
MSPKPLELEQILSR
>ENST00000075120.12|SNV-6325-C-T|2
QILQWLWGTQDVSQDIQEMK
>ENST00000477653.2|INDEL-47465-G-GCC|5
SSSSMRPRSSATLNTTAGHSGQ
>ENST00000269499.10|SNV-27334-A-G|2
GLSSETFDKTILR
>ENST00000589131.5|SNV-121486-G-A|1
FLRFTNVP
>ENST00000493850.1|SNV-12970-C-T|6
GMSTSASPAWTGPSRPWSGSAR
>ENST00000550730.1|SNV-21278-A-T|3
LMAYLLYLTLLLQGFCTLLPTP
>ENST00000548316.1|SNV-364408-A-C|4
MMTKTPAFMSARLTQIALLPK
>ENST00000308251.5|MNV-2292-CC-C|4
RPSRAFTTGGCGRWVPWTPPQWT
>ENST00000550730.1|SNV-21278-A-T|1
AYLLYLTLLLQGFCTLLPTP
>ENST00000504286.1|SNV-18458-G-T|1
AYSTVGVYNGDYVLYL
>ENST00000492150.1|SNV-684373-A-G|1
DAGVWEDCPE
>ENST00000308860.11|SNV-19687-G-A|1
DWSRLAGATYRGVYGTSLLR
>ENST00000367302.5|SNV-159421-G-A|1
KPPSGIAHPSTSGSFGYK
>ENST00000511485.5|SNV-12231-C-T|2
DGYIRNPHTYLNSPNMETGMDR
>ENST00000350221.4|SNV-69340-A-C|5
NTKEQRALHNR
>ENST00000496826.1|SNV-39849-G-A|9
MLEADSKVQGFHLNMYLAIIQCKGF
>ENST00000613459.4|SNV-26717-G-A|2
DKPSLLAAARPMR
>ENST00000543191.5|SNV-51897-T-C|3
SPKPLELEQILSRWEECFRVIR
>ENST00000329073.8|SNV-1563-G-C|5
TSLTSILTCRSSCRHTASRPTFQSR
>ENST00000254816.6|SNV-2097-C-T|4
TVALIKSAVVAERER
>ENST00000263915.8|SNV-196-G-A|4
MTTSLQDEQSAASR
>ENST00000457227.2|SNV-115628-A-C|14
MVELMGVQAQHMDER
>ENST00000532419.5|SNV-4944-T-C|1
TIISVASSQ
>ENST00000317610.11|SNV-62856-A-T|5
RWGSSGSVVVDLLYWR
>ENST00000377044.9|SNV-76547-G-A|2
NYENHSSGRKALAQR
>ENST00000409248.8|SNV-819-G-C|4
KTACTLDARTETLLLQAER
>ENST00000223061.6|SNV-5365-G-A|1
TGELDLPSPPTGASLKFYVPCK
>ENST00000289921.8|SNV-5369-G-T|1
GITHYYIESTYESTPAKKTDIPWR
>ENST00000533694.5|SNV-11272-G-A|1
FLLFSALATTTALVAQSLGLLIGAA
>ENST00000493854.5|SNV-124581-T-C|2
MTTSRTQEEMDKIPYIK
>ENST00000371481.9|SNV-66-G-A|4
MSPKCARAAGDAPLR
>ENST00000371481.9|SNV-66-G-A|1
CARAAGDAPLRSLEQANR
>ENST00000416872.6|SNV-13826-C-T|3
DYRKDASIGMK
>ENST00000592249.5|SNV-121486-G-A|4
GTSASVQAKWGWGR
>ENST00000641830.1|SNV-26166-A-G|2
LNIILVLAILREHR
>ENST00000651372.2|SNV-26652-G-A|3
KGGKSNEWR
>ENST00000224721.12|SNV-381285-G-T|4
IDRHMGVITASK
>ENST00000407559.8|SNV-14918-C-T|6
ARKEELWQTVAHHNLLGQETR
>ENST00000342836.8|INDEL-47465-G-GCC|MNV-47467-GAC-G|5
HPKYNSRTLDNDIMLIK
>ENST00000296252.9|SNV-38076-T-C|1
AFFDTAEESPFCMYHHFVDIITWNK
>ENST00000532115.5|SNV-15145-A-G|1
MCGQPYR
>ENST00000314191.7|SNV-142695-C-G|5
YPDAKMDAMNIWDDIITNR
>ENST00000305748.7|SNV-7880-C-G|4
EYQELLRVK
>ENST00000391403.4|INDEL-2320-T-TT|1
GFLPYRPPRPAFFPPSPHILKVE
>ENST00000583454.1|SNV-762-G-C|3
APRTFSPTARQLRPSGCAGAGK
>ENST00000470035.1|INDEL-27601-C-CA|15
MDSSILIHHNGGIPANKKTLHNFAR
>ENST00000297268.11|SNV-34465-T-C|1
AVILQGPNDVELVAEGNSR
>ENST00000342836.8|INDEL-47465-G-GCC|3
HPKYNSRTLWTMTSC
>ENST00000461942.5|SNV-19936-A-T|3
MALEEKAVMPRCGT
>ENST00000527805.5|SNV-28451-T-C|3
SDLLKLWNKIWCTTFR
>ENST00000486271.5|SNV-14192-C-T|6
MPVIQTKEKMIYENLR
>ENST00000531524.5|SNV-15145-A-G|2
GPDKEEVLMCGQPYR
>ENST00000382303.5|SNV-241963-G-T|1
QELQAAVSRKK
>ENST00000454584.6|SNV-130383-T-C|1
LCVERLSQGRYR
>ENST00000527636.6|SNV-227630-A-T|5
QIYDKFPEKNGGLK
>ENST00000547970.1|SNV-4114-A-G|7
RLLDTAGRQQPFLELK
>ENST00000269499.10|SNV-27334-A-G|1
GLSSETFDKTILRALNQGSLK
>ENST00000329468.5|SNV-494-C-T|3
MFTLLLPSPREPVVK
>ENST00000589042.5|SNV-161170-G-A|4
IVPEEKVHEAVLKKPEVPPAK
>ENST00000376718.8|SNV-82477-C-G|1
LENCLFHSNITSDLKAFTDK
>ENST00000374472.5|SNV-38475-G-A|1
LDVRLTK
>ENST00000486271.5|SNV-14192-C-T|5
PVIQTKEKMIYENLR
>ENST00000467449.1|SNV-217057-G-C|1
SAFACITLQFYKQIKGCS
>ENST00000527636.6|SNV-227630-A-T|2
NGGLKELFGK
>ENST00000592179.6|SNV-24005-A-G|3
ESGTTALFFAAQQGRNDVVR
>ENST00000477653.2|INDEL-47465-G-GCC|MNV-47467-GAC-G|2
PRSSATLNTTAGLWTMTSC
>ENST00000547970.1|SNV-4114-A-G|5
LLDTAGRQQPFLELK
>ENST00000637060.1|SNV-80669-C-T|1
SPSILSSVTLRTRR
>ENST00000390690.2|SNV-527-G-C|3
RCFHSSCYQPFCRSGFY
>ENST00000361255.7|SNV-137403-A-G|3
NSLWNSGSTNLNR
>ENST00000492657.5|SNV-8430-C-G|1
AGFDGRHSQTLK
>ENST00000612484.4|SNV-101661-G-A|1
SGETSMRFTAGRR
>ENST00000325212.11|SNV-68082-A-G|3
TVEEKPSISSSVSR
>ENST00000547970.1|SNV-4114-A-G|8
RLLDTAGR
>ENST00000652541.1|SNV-4553-A-G|1
LRKVYNEVI
>FUSION-ENST00000561846.5:64860-ENST00000302536.3:183286|7
MGEGGHAADSRPREHWQVNSGCRK
>ENST00000525224.5|SNV-7636-G-A|3
AHCCRLSPTLSAQQTLKSQPPTWPS
>ENST00000376713.3|SNV-82477-C-G|1
LEMSRIELFPKGTWLVNR
>ENST00000232603.10|SNV-159118-A-C|3
EDNLLFQNNLNKVTIAARHR
>ENST00000402364.1|SNV-94507-G-A|2
REVDKVGK
>ENST00000332517.4|MNV-365-TC-T|1
SPMTSRVEAPS
>ENST00000539135.1|SNV-94-G-A|9
MHSFSAVSR
>ENST00000376718.8|SNV-82477-C-G|5
ELSDGEIKVAISTVSMK
>ENST00000377044.9|SNV-76547-G-A|1
KALAQREFYTVDGQK
>FUSION-ENST00000402655.6:64860-ENST00000302536.3:183286|2
VVVVTGANSGIGR
>FUSION-ENST00000561846.5:64860-ENST00000302536.3:183286|9
MGEGGHAADSRPREHWQVNSGCR
>ENST00000314222.5|SNV-103-G-A|4
EGELEKHSDSLFQLWKK
>ENST00000278616.8|SNV-110393-G-C|1
SVEALCDAYIILANLDPTQWKTQRK
>ENST00000544145.1|SNV-51897-T-C|5
CCHSELEQILSRWEECFR
>ENST00000592249.5|SNV-121486-G-A|6
TQVKGTSASVQAKWGWGR
>ENST00000330387.11|SNV-116599-A-G|6
VEVLENTNRTLLQR
>FUSION-ENST00000561846.5:64860-ENST00000302536.3:183286|2
KDPNSTDGQ
>ENST00000615421.4|SNV-24409-G-A|3
LREERDASR
>ENST00000373672.8|SNV-5724-C-T|4
LGAAPVTQPTRRVFSR
>ENST00000586076.1|SNV-114-G-A|5
AAAASANSRLTLSRSATTALCTGR
>ENST00000476323.5|MNV-27305-CAAA-C|4
WPWKGFGTSLNRNR
>ENST00000218328.12|SNV-101661-G-A|1
RFTAGRR
>ENST00000496263.6|SNV-157349-A-G|10
MRANSFVPGR
>ENST00000332517.4|MNV-365-TC-T|9
ARMSRAATGGCPPLPR
>ENST00000268070.9|SNV-225070-G-A|2
DLPSFRDQQCQAHDR
>ENST00000543191.5|SNV-51897-T-C|7
SPKPLELEQILSR
>ENST00000256339.8|MNV-288485-GA-G|5
EESIPKKSYALSNK
>ENST00000592179.6|SNV-24005-A-G|1
NDVVRFLFGFGASTEFRTK
>ENST00000461942.5|SNV-19936-A-T|6
DTSVSPAAMALEEKAVMPRCGT
>ENST00000637060.1|SNV-80669-C-T|4
LCISSLHPRSPSILSSVTLRTR
>ENST00000409911.5|SNV-73927-T-A|6
GLRKHIILHLR
>ENST00000536665.5|SNV-51535-C-G|4
VRSADLHPLSELPEK
>FUSION-ENST00000636037.1:8746-ENST00000623511.1:23702|5
VVLFSSSDKFTLNQVTRR
>ENST00000642691.1|SNV-19956-G-A|1
GAHLALQEALR
>ENST00000392114.6|SNV-18052-G-A|2
ATATTAQEYLK
>ENST00000506699.5|SNV-17919-G-A|3
STLSCSMPSTTIWWAGES
>ENST00000285667.4|SNV-9279-G-C|3
QIYQTYAFVPSR
>ENST00000566214.5|SNV-1452-A-G|6
SRADGRGAAGGDPQGR
>ENST00000314222.5|SNV-103-G-A|3
HSDSLFQLWK
>ENST00000398505.7|INDEL-17508-C-CATC|3
DCSEKTALDDRPQVLQPHHRLR
>ENST00000311812.7|MNV-66761-GG-G|5
SLSLELCWIR
>ENST00000547970.1|SNV-4114-A-G|2
QQPFLELKIR
>ENST00000447540.5|SNV-212266-G-A|4
AEIDIEAISGRNNLVIDTPRIR
>ENST00000543191.5|SNV-51897-T-C|12
MEAVRVQGMSPKPLELEQILSR
>ENST00000075120.12|SNV-6325-C-T|1
QILQWLWGTQDVSQDIQEMKDESAR
>ENST00000341761.8|SNV-19936-A-T|1
CISCSNGFGGEGCDATLWDLRQTR
>ENST00000532419.5|SNV-4944-T-C|3
LSTTSLLKIKTIISVASSQ
>ENST00000486171.5|INDEL-2408-G-GCC|5
IIRHPQYDSR
>ENST00000308251.5|MNV-2292-CC-C|1
WVPWTPPQWT
>ENST00000505306.5|SNV-12217-C-A|5
TGRPTKTR
>ENST00000320574.10|SNV-18541-A-G|1
IECPLIYHLDVGAMYPSIILTNR
>ENST00000400100.5|SNV-152754-A-C|3
VLGLVLLRGENLVSMPVEGPPPK
>ENST00000506699.5|SNV-17919-G-A|4
MSTLSCSMPSTTIWWAGES
>ENST00000476323.5|MNV-27305-CAAA-C|2
GFGTSLNRNRR
>ENST00000361255.7|SNV-137403-A-G|1
NSLWNSGSTNLNRNSLLKSSIGVDK
>ENST00000237163.9|SNV-66564-C-T|2
FAVLWYLTRDLHINK
>ENST00000450966.5|SNV-77373-G-A|2
AWTVEKK
>ENST00000382303.5|SNV-241963-G-T|2
QELQAAVSRK
>ENST00000402364.1|SNV-94507-G-A|3
LGESLKRR
>ENST00000321760.11|SNV-6909-A-G|1
ARNARTITFQQFK
>ENST00000486752.5|SNV-38714-G-A|8
TQNMSFSPYKKPFEQRINSWK
>ENST00000381529.8|SNV-25561-C-T|2
FNPPSNVTVCCNTTHCLVRWK
>ENST00000269499.10|SNV-27334-A-G|6
THQELQEFLLKLPKGLSSETFDK
>ENST00000477653.2|MNV-47467-GAC-G|2
SSATLNTTGTLDNDIMLIK
>ENST00000381529.8|SNV-25561-C-T|5
IERFNPPSNVTVCCNTTHCLVR
>ENST00000354611.9|SNV-16752-C-T|2
FPEFFKEEQFFFSVFR
>ENST00000332517.4|MNV-365-TC-T|2
RSPMTSRVEAPS
>ENST00000416872.6|SNV-13826-C-T|1
DASIGMK
>ENST00000369729.7|SNV-1682-G-C|1
ETLRKTR
>ENST00000651989.2|SNV-471397-T-A|7
AGFLRRADSLVSATEMAK
>ENST00000549416.1|SNV-20064-A-G|2
CISVTVARSAVLTQSSKPI
>ENST00000544145.1|SNV-51897-T-C|7
CCHSELEQILSR
>ENST00000540158.1|SNV-1599-G-C|4
RFVAEER
>ENST00000564398.5|SNV-29260-C-G|1
NAVFNTYYAVAVSVVTAISG
>ENST00000332517.4|MNV-365-TC-T|10
CCRARMSR
>ENST00000361170.7|SNV-42401-G-T|6
RHRSLTAHSLLPLADK
>ENST00000544911.1|SNV-32522-C-T|1
SDAAEAP
>ENST00000351698.5|SNV-10161-T-C|3
GYEIDEDTVSR
>ENST00000643684.1|SNV-38267-C-A|3
VSKSHLVMDVLNIQGVQRSLER
>ENST00000376552.7|SNV-153294-T-G|1
ESSSVLSWDISVDDKYIVTGSGDKK
>ENST00000405837.5|SNV-15145-A-G|1
VLMCGQPYR
>ENST00000333891.14|SNV-212156-A-C|4
KLEELQSMKQHLLFQHEEER
>ENST00000533881.5|SNV-805-C-A|3
LVVSLVGEEQPFAMK
>ENST00000335244.9|SNV-191-A-T|2
LDLLSPPESAKK
>ENST00000647068.1|SNV-27383-C-A|2
MNYHWMNIVNDCLMMPANGNSPETG
>ENST00000242576.7|SNV-1599-G-C|3
LMRFVAEER
>ENST00000492157.5|SNV-82477-C-G|5
VAISTVSMKLEVR
>FUSION-ENST00000566780.6:64860-ENST00000302536.3:183286|10
ILEEWVK
>ENST00000230340.9|SNV-11008-C-T|4
TEKCELPVLWHQCLLTLVQR
>ENST00000238651.9|SNV-7556-C-T|2
SFISVER
>ENST00000486171.5|INDEL-2408-G-GCC|1
HPQYDSRRL
>ENST00000504286.1|SNV-18458-G-T|3
RKAYSTVGVYNGDYVLYL
>ENST00000380152.7|INDEL-21439-C-CA|1
GLGCSMSPSTTFKSGIQ
>ENST00000276602.10|SNV-18186-A-G|1
TITSQDKPSGNDVEMETEANLDTRR
>ENST00000330212.7|INDEL-5893-C-CA|5
VISDTLSLAQSQEESR
>ENST00000514398.1|SNV-18028-A-G|3
MDGRSGVVIHCNHR
>ENST00000463981.2|SNV-217057-G-C|1
YAEYSTNKLKDVLEEFHDNR
>FUSION-ENST00000561846.5:64860-ENST00000302536.3:183286|11
MGEGGHAADSRPR
>ENST00000382303.5|SNV-241963-G-T|5
LKQELQAAVSR
>ENST00000509851.5|SNV-37244-A-C|6
MESNELHEKQKFYLRPSVIDLQTK
>ENST00000543191.5|SNV-51897-T-C|13
LWMEAVRVQGMSPKPLELEQILSR
>ENST00000278616.8|SNV-110393-G-C|2
SVEALCDAYIILANLDPTQWKTQR
>ENST00000285667.4|SNV-9279-G-C|1
QIYQTYAFVPSRKEEIHR
>ENST00000490213.5|SNV-159421-G-A|6
SPPRALLTPPLR
>ENST00000297494.8|SNV-10872-T-C|3
ATILHGSETGR
>ENST00000369577.8|INDEL-107070-G-GA|3
KTKEASFPIP
>ENST00000398505.7|INDEL-17508-C-CATC|1
TALDDRPQVLQPHHRLR
>ENST00000512116.5|SNV-547-G-C|2
NPPVGACDLQGELHRFGGISVR
>ENST00000286349.4|SNV-5003-T-C|1
FPFHNGHDTISLIDACSER
>ENST00000317089.10|SNV-107-C-T|5
MVNVADTK
>ENST00000477653.2|INDEL-47465-G-GCC|MNV-47467-GAC-G|3
RPRSSATLNTTAGLWTMTSC
>ENST00000491683.6|SNV-25561-C-T|1
EYPAWHGKPTGK
>ENST00000592249.5|SNV-121486-G-A|7
TQVKGTSASVQAK
>ENST00000390690.2|SNV-527-G-C|5
FCHPIYFPPRRCFHSSCYQPFCR
>ENST00000544911.1|SNV-32522-C-T|2
MSDAAEAP
>ENST00000264674.7|SNV-568587-G-T|6
YCDRSFSISSNLQRHVLNIHNK
>ENST00000307584.6|SNV-372-G-A|4
KVSAHIKDMK
>ENST00000233242.5|SNV-37751-T-A|7
GSVLSREYSGTIAREANTYLNSK
>ENST00000233242.5|SNV-37751-T-A|8
GSVLSREYSGTIAR
>ENST00000485382.3|SNV-7550-G-A|2
MTLSMKLLGKLLWQISFSLIK
>ENST00000483519.5|SNV-77373-G-A|6
MTLPPFLEFGVPSPAHLRAWTVEK
>ENST00000407559.8|SNV-14918-C-T|5
KEELWQTVAHHNLLGQETR
>ENST00000343508.7|SNV-1199594-C-A|1
LSVTDDVFAQNYIWKGSYNFKGR
>ENST00000450053.8|SNV-17908-A-G|1
MGRNAVAAFLLMLR
>ENST00000592249.5|SNV-121486-G-A|14
CRVWLHHRKPAAIPR
>ENST00000271835.3|SNV-4453-G-T|3
QEWSSTHPRLCVTEGQGDR
>ENST00000536665.5|SNV-51535-C-G|2
NSWSGAQTSTHCQSCLKSGLVK
>ENST00000407559.8|SNV-14918-C-T|2
EELWQTVAHHNLLGQETRDR
>ENST00000297494.8|SNV-10872-T-C|2
ATILHGSETGRAQSYAQQLGR
>ENST00000457227.2|SNV-115628-A-C|3
GVQAQHMDERDVRR
>ENST00000297784.10|SNV-230251-G-A|2
IKAIESQFSSSVASYFLFLR
>ENST00000302118.5|SNV-13327-G-T|2
GTFSGTLIGLEFIR
>ENST00000314222.5|SNV-103-G-A|5
EGELEKHSDSLFQLWK
>ENST00000647941.2|SNV-2972-A-G|1
NPHAPAIHFNYRYFEVEEADGNK
>ENST00000574799.5|SNV-12079-C-G|3
GPWQREWSPRGVR
>ENST00000522018.1|SNV-18186-A-G|1
LIWIQEEGLTRIFSYLSCNMEPSNK
>ENST00000566530.1|SNV-21097-C-T|3
SSATTTYWMQPQARR
>ENST00000493854.5|SNV-124581-T-C|5
TVLSPGILTEHSQPMTTSR
>ENST00000398505.7|INDEL-17508-C-CATC|4
DCSEKTALDDRPQVLQPHHR
>ENST00000447540.5|SNV-212266-G-A|5
AEIDIEAISGRNNLVIDTPR
>ENST00000524871.6|SNV-823984-G-C|2
VPLNCEVRGNPVPSYR
>ENST00000477653.2|INDEL-47465-G-GCC|MNV-47467-GAC-G|1
SSATLNTTAGLWTMTSC
>ENST00000403437.2|SNV-2959-C-A|5
VTVKTEGGATLTVREDQVFPMKPPK
>ENST00000484717.5|SNV-10300-G-T|2
LPSAVLWASSRPRATRPTPTWR
>ENST00000539064.5|SNV-32777-C-T|1
AWTTFGP
>ENST00000454354.1|SNV-77373-G-A|4
EFGVPSPAHLRAWTVEK
>ENST00000330387.11|SNV-116599-A-G|4
TLLQRLQK
>ENST00000335244.9|SNV-191-A-T|3
LDLLSPPESAK
>ENST00000409849.5|SNV-4072-G-A|2
GDPQLWDIPLATR
>ENST00000541464.5|SNV-49826-A-T|1
NQPRTMEE
>ENST00000233242.5|SNV-37751-T-A|2
EANTYLNSKSTR
>ENST00000329468.5|SNV-494-C-T|2
MFTLLLPSPREPVVKAR
>ENST00000328086.12|SNV-13765-G-T|2
SLQKSYLKVK
>ENST00000400100.5|SNV-152754-A-C|2
GENLVSMPVEGPPPK
>ENST00000643759.2|SNV-17275-G-C|3
LYEDSDDLKNWINNKK
>ENST00000592249.5|SNV-121486-G-A|16
CRVWLHHR
>ENST00000297784.10|SNV-230251-G-A|1
AIESQFSSSVASYFLFLR
>ENST00000332517.4|MNV-365-TC-T|4
AATGGCPPLPRRSPMTSR
>ENST00000674324.1|SNV-7306-A-T|1
ETFLDILR
>ENST00000297494.8|SNV-10872-T-C|1
ATILHGSETGRAQSYAQQLGRLFR
>ENST00000485382.3|SNV-7550-G-A|1
TLSMKLLGKLLWQISFSLIK
>ENST00000526774.5|SNV-39105-G-A|2
MTTLCKPDLGLSKL
>ENST00000325212.11|SNV-68082-A-G|1
TVEEKPSISSSVSRLKGVNK
>ENST00000674324.1|SNV-7306-A-T|2
TWRETFLDILR
>ENST00000379980.8|SNV-122098-T-C|3
KLTEDRIAECSSQLAEEEEK
>ENST00000402685.7|SNV-364408-A-C|2
TDDDEDTGIYVSEVDPNSIAAK
>ENST00000259075.6|SNV-87764-T-G|3
TFWDLKEEVHKICMLAK
>ENST00000314222.5|SNV-103-G-A|2
HSDSLFQLWKK
>ENST00000484594.5|SNV-816447-C-A|3
MEHSVSRNVNITLW
>ENST00000496826.1|SNV-39849-G-A|8
LEADSKVQGFHLNMYLAIIQCK
>ENST00000488968.1|SNV-5369-G-T|6
VTCPVVQNWSRVHGDREPDR
>ENST00000642691.1|SNV-19956-G-A|3
KRGAHLALQEALR
>ENST00000477653.2|MNV-47467-GAC-G|3
PRSSATLNTTGTLDNDIMLIKLSSP
>ENST00000527805.5|SNV-28451-T-C|1
IWCTTFR
>ENST00000484594.5|SNV-816447-C-A|1
NVNITLW
>ENST00000532687.5|SNV-215-G-A|2
SDRCPPESDWEDRPPR
>ENST00000317089.10|SNV-107-C-T|2
VNVADTKLYDILGVPPGASENELK
>ENST00000225899.3|SNV-4533-G-C|3
QNQEYQVLLHVR
>ENST00000376713.3|SNV-82477-C-G|6
ELSDGEIKVAISTVSMKLEMSR
>ENST00000550730.1|SNV-21278-A-T|2
MAYLLYLTLLLQGFCTLLPTP
>ENST00000538060.1|SNV-257-A-G|1
VPATLGVGVLIVK
>ENST00000271835.3|SNV-4453-G-T|2
LCVTEGQGDR
>ENST00000285667.4|SNV-9279-G-C|2
QIYQTYAFVPSRK
>ENST00000368804.5|SNV-3517-C-T|5
EQQLRCEQEEER
>ENST00000398505.7|INDEL-17508-C-CATC|2
TALDDRPQVLQPHHR
>ENST00000409849.5|SNV-4072-G-A|3
GAPLQRGDPQLWDIPLATR
>ENST00000453401.6|SNV-9197-G-C|2
MLSLEDVAPVLQQTLLQDNLLGR
>ENST00000381151.5|MNV-23323-CAAGAA-C|3
ENCSPKEEPYKMQEHSEMQ
>ENST00000505306.5|SNV-12217-C-A|7
MTGRPTK
>ENST00000544145.1|SNV-51897-T-C|3
CCHSELEQILSRWEECFRVIR
>ENST00000647518.1|SNV-51759-A-G|2
MVALRKVR
>ENST00000493854.5|SNV-124581-T-C|6
SLPRTVLSPGILTEHSQPMTTSR
>ENST00000509851.5|SNV-37244-A-C|5
ESNELHEKQKFYLRPSVIDLQTK
>ENST00000261254.8|SNV-2398-C-T|2
LKETSLLTAEK
>ENST00000330212.7|INDEL-5893-C-CA|6
SAGGSYLRVISDTLSLAQSQEESR
>ENST00000651241.1|SNV-4553-A-G|2
SLERQVDVLGNLFLSHVSLPYVK
>ENST00000648908.2|SNV-140811-T-C|3
ASIITGSWLNEILLEK
>ENST00000258400.4|SNV-16200-G-A|2
VNPLVYTLFNKTFR
>ENST00000485254.2|SNV-547309-C-G|2
APPSVRRRPPPAVPGRPS
>ENST00000647422.1|SNV-196189-G-A|5
MTPAANTSLRSTHTPAPR
>ENST00000543786.5|SNV-1533-C-T|1
DLIDGFAIASFATFEALQK
>ENST00000486752.5|SNV-38714-G-A|2
INSWKNKLK
>ENST00000402685.7|SNV-364408-A-C|1
TDDDEDTGIYVSEVDPNSIAAKDGR
>ENST00000493232.5|SNV-13931-G-A|1
WTHSWPPSRPAPTSCAAPWLTWR
>ENST00000474192.1|SNV-10161-T-C|9
CIRVEMQSRGYEIDEDTVSR
>ENST00000376713.3|SNV-82477-C-G|4
VAISTVSMKLEMSR
>ENST00000311812.7|MNV-66761-GG-G|3
SLSLELCWIRMGPRELSTR
>ENST00000637060.1|SNV-80669-C-T|6
SPAWRLCISSLHPRSPSILSSVTLR
>ENST00000368804.5|SNV-3517-C-T|4
EQQLRCEQEEERHEQK
>ENST00000612484.4|SNV-101661-G-A|4
WCSYSASNNSTIDSAWKSGETSMR
>ENST00000230340.9|SNV-11008-C-T|3
TEKCELPVLWHQCLLTLVQRYK
>ENST00000639129.1|MNV-313803-AG-A|1
AAIVVFPLQL
>ENST00000477339.5|SNV-283345-G-A|4
MHFWILFQLRSQHKGTPCCRP
>ENST00000614229.4|SNV-45524-C-A|3
FVDVIHSDSNGIQFIKCK
>ENST00000486171.5|INDEL-2408-G-GCC|3
HPQYDSR
>ENST00000308271.14|MNV-53867-ACTCAAGAAAAGCCCA-A|1
LQNTTVQVPAFLQELVDRDNSK
>ENST00000485223.1|INDEL-2408-G-GCC|1
SSATPNTTAEDSEQ
>ENST00000375254.8|SNV-12286-C-A|1
NVLIAQNVASLQELGGSEKLLR
>ENST00000454584.6|SNV-130383-T-C|5
ISEDPPCKCPNKLCVER
>ENST00000561983.5|SNV-1452-A-G|4
EEIHKADVVCVVYDVSEEATIEKIR
>ENST00000477339.5|SNV-283345-G-A|2
SQHKGTPCCRP
>ENST00000492157.5|SNV-82477-C-G|4
VAISTVSMKLEVRVGMLF
>ENST00000642691.1|SNV-19956-G-A|2
RGAHLALQEALR
>ENST00000260526.11|SNV-101154-T-G|3
RRQQFEDLEGEIPQFV
>ENST00000526774.5|SNV-39105-G-A|5
QCLGNITTQCSVMTTLCKPDLGLSK
>ENST00000234179.7|SNV-49002-T-C|4
LDSKCPTLFQNESGSKYYK
>ENST00000493312.6|SNV-25561-C-T|3
LQHDALPR
>ENST00000402597.6|SNV-816447-C-A|3
KCQHNFVVDSSSCVRACPSSK
>ENST00000305748.7|SNV-7880-C-G|8
EELARMLREYQELLR
>ENST00000374343.5|INDEL-27601-C-CA|7
TLHNFAR
>ENST00000639129.1|MNV-313803-AG-A|7
SMPALHRAPYFTHQSITAWKER
>ENST00000222674.2|SNV-3350-G-T|2
IDDAEFK
>ENST00000554790.5|SNV-32167-A-C|3
TFRIHTPPAKAHCVAWLG
>ENST00000258400.4|SNV-16200-G-A|1
VNPLVYTLFNKTFRDAFGR
>ENST00000641830.1|SNV-26166-A-G|1
LNIILVLAILREHRVDDSGR
>ENST00000242576.7|SNV-1599-G-C|2
LMRFVAEERK
>ENST00000458716.2|SNV-26652-G-A|6
QKYQLVAHIKK
>ENST00000371372.6|SNV-37025-G-A|1
ACFPNSTNAEPVGDFPCGKEAPAR
>ENST00000527805.5|SNV-28451-T-C|2
LWNKIWCTTFR
>ENST00000409911.5|SNV-73927-T-A|1
HIILHLRSNSLKTVPIR
>ENST00000337526.11|SNV-62856-A-T|2
RWGSSGSVDETLFALPAASEPVIR
>ENST00000392238.3|SNV-122251-G-A|3
ETGEKEEQLIPQNIPDGHR
>ENST00000332517.4|MNV-365-TC-T|7
MSRAATGGCPPLPRR
>ENST00000592800.5|SNV-14045-A-G|2
GSFGELALICGTPRAATVK
