# Supplementary material for: Identification of non-canonical peptides with moPepGen
Source: Nat Biotechnol. 2025 Jun 16;44(4):568–73. doi: 10.1038/s41587-025-02701-0 (PMC12680078; doi:10.1038/s41587-025-02701-0)
Supplement: Supplementary file 4 — Supplementary Data: Cancer cell line variant peptide database. Custom peptide database FASTA file for each of the 376 cell lines from the Cancer Cell Line Encyclopedia with proteomics characterization or used in the reference channel. Variant peptide FASTA files were produced by moPepGen as the result of cell-line-specific publicly available mutations and fusions. [file 41587_2025_2701_MOESM4_ESM.zip › ACH-000579.fasta]

>FUSION-ENST00000667432.1:42912-ENST00000532992.5:264|1736
LEKLMNLASFLPPAPVR
>FUSION-ENST00000667432.1:42912-ENST00000532992.5:264|535
FICCFMISRCFITTNL
>ENST00000496856.6|SNV-10500-C-T|3
SQALNVTVQQK
>ENST00000296591.10|SNV-441348-A-C|5
KDKVFQGNFDNDTHSK
>FUSION-ENST00000667432.1:42912-ENST00000532992.5:264|694
CFLFLKKYSCP
>FUSION-ENST00000667432.1:42912-ENST00000532992.5:264|433
YLLMFNKCQIFVMYCYLK
>FUSION-ENST00000667432.1:42912-ENST00000532992.5:264|281
SFLQTSTSSSVKCTSNCKIGIK
>ENST00000460267.1|SNV-18155-C-T|2
KLTVIDTPGFGDQINNENCWESIEK
>FUSION-ENST00000667432.1:42912-ENST00000532992.5:264|445
MHCVGVKGQHAGTADSR
>FUSION-ENST00000667432.1:42912-ENST00000532992.5:264|585
ADERFDLFHLIKSDN
>ENST00000568840.1|SNV-547-A-C|4
MVFPLSCAVPQYAWGK
>ENST00000655314.1|SNV-227360-A-T|1
MVTFIQKPRITYVL
>ENST00000244534.7|SNV-65-C-G|5
SESAPLAPTIPAPAEK
>FUSION-ENST00000667432.1:42912-ENST00000532992.5:264|1035
GINDTMDFGDSVGESVGR
>FUSION-ENST00000667432.1:42912-ENST00000532992.5:264|919
MRKLTLILWAPLSLTYCFVHCVLGW
>FUSION-ENST00000667432.1:42912-ENST00000532992.5:264|1733
NLASFLPPAPVR
>ENST00000563362.1|SNV-12536-C-T|1
TGSLTIALVTGGDQILNFLRKM
>ENST00000438748.5|SNV-5529-A-T|2
GKLTADINWAVIGISK
>ENST00000531839.5|SNV-30593-G-A|3
LASTIADNQEQDLEKTQQYSQK
>ENST00000610822.1|MNV-9940-TAAAA-T|5
LQRNQETIKAAHQR
>ENST00000645119.1|MNV-2851-CTGACAAA-C|12
KLMLLYER
>FUSION-ENST00000667432.1:42912-ENST00000532992.5:264|1471
HSFLVSK
>ENST00000518476.6|SNV-420185-G-A|3
EWPTLSIYELIALLK
>FUSION-ENST00000527752.1:5970-ENST00000361739.1:267|49
EVTQAGTARKPPRPLYTAR
>FUSION-ENST00000667432.1:42912-ENST00000532992.5:264|1607
LYMYICTSLPAR
>FUSION-ENST00000667432.1:42912-ENST00000532992.5:264|2018
ILIISLPR
>FUSION-ENST00000667432.1:42912-ENST00000532992.5:264|1973
IPGGTTHMSLSVLSLESFK
>FUSION-ENST00000667432.1:42912-ENST00000532992.5:264|2069
KATCQLCAFLTKELFSAAK
>FUSION-ENST00000667432.1:42912-ENST00000532992.5:264|354
DCKIWFSHPLQK
>FUSION-ENST00000667432.1:42912-ENST00000532992.5:264|1969
SLSVLSLESFKVSLLHCS
>FUSION-ENST00000667432.1:42912-ENST00000532992.5:264|268
IAIIIIILSLRTWDFR
>ENST00000409749.7|SNV-269-G-A|2
DPSAQLPTGMLLR
>FUSION-ENST00000667432.1:42912-ENST00000532992.5:264|2144
HQMHDFSGEAVIQFLKRLIK
>FUSION-ENST00000667432.1:42912-ENST00000532992.5:264|1185
TSQESLCPVDFQFR
>FUSION-ENST00000667432.1:42912-ENST00000532992.5:264|533
ISRCFITTNL
>ENST00000313367.7|SNV-171697-G-A|1
YWNTNAHEIEGTVFDRSGKAVHR
>FUSION-ENST00000667432.1:42912-ENST00000532992.5:264|1066
EYYSAVK
>ENST00000373935.4|SNV-71533-G-A|1
HKKIYTK
>FUSION-ENST00000667432.1:42912-ENST00000532992.5:264|1210
RHVYQVVCLR
>FUSION-ENST00000667432.1:42912-ENST00000532992.5:264|1598
SSYRTFLAF
>FUSION-ENST00000667432.1:42912-ENST00000532992.5:264|2042
DYSMSYEIVKGTIC
>ENST00000392825.8|SNV-268448-G-A|1
MGKAVLIPKDDQEK
>FUSION-ENST00000667432.1:42912-ENST00000532992.5:264|1294
LLATGVKVTLVMF
>FUSION-ENST00000667432.1:42912-ENST00000532992.5:264|2352
AISVLFGARMQMLPER
>FUSION-ENST00000667432.1:42912-ENST00000532992.5:264|721
GQSTNPYWYI
>FUSION-ENST00000667432.1:42912-ENST00000532992.5:264|1744
MGELNDVILGVLGRTVCQAQIATR
>FUSION-ENST00000667432.1:42912-ENST00000532992.5:264|718
VTQRPRLLPSHDFSLIYSLTIL
>FUSION-ENST00000667432.1:42912-ENST00000532992.5:264|1090
MLGLVVDQWERK
>ENST00000487961.1|SNV-269-G-A|11
KDPSAQLPTGMLLR
>FUSION-ENST00000527752.1:5970-ENST00000361739.1:267|35
MGVAILVLVGK
>ENST00000469372.5|SNV-41534-T-G|2
DIYAIGVGKLDVDWR
>ENST00000267085.8|SNV-10811-G-C|2
GKMVPEDLDR
>ENST00000209728.9|INDEL-3706-G-GA|2
NCLLKPDSARPQEGTER
>ENST00000493837.6|SNV-6169-G-A|1
MSWWPIR
>FUSION-ENST00000667432.1:42912-ENST00000532992.5:264|2238
MVHPRHR
>FUSION-ENST00000667432.1:42912-ENST00000532992.5:264|1490
MLAKLVFNSWAQVILLPWPPK
>ENST00000647068.1|SNV-14876-C-T|4
KNLLLLLEVAWNLWWKSR
>ENST00000293880.9|SNV-8412-G-C|3
RHYEKAMK
>FUSION-ENST00000667432.1:42912-ENST00000532992.5:264|756
VTMHTIWLIVILKAQTPPLLK
>ENST00000343638.9|SNV-5959-C-T|1
ELSEKKK
>ENST00000511524.1|SNV-468529-T-A|3
HQERAGTVPRAPLTVSCR
>FUSION-ENST00000667432.1:42912-ENST00000532992.5:264|369
CTVNFWLSLLIAICKCILR
>FUSION-ENST00000667432.1:42912-ENST00000532992.5:264|1829
AEASLGGSK
>FUSION-ENST00000667432.1:42912-ENST00000532992.5:264|318
SQEFLQMN
>ENST00000007708.7|INDEL-11311-C-CTT|5
SRRSMQPTPNSR
>FUSION-ENST00000667432.1:42912-ENST00000532992.5:264|2050
MVILRPYKR
>FUSION-ENST00000667432.1:42912-ENST00000532992.5:264|2239
MCLPSLF
>ENST00000301061.9|SNV-5300-G-A|1
RLGRAIFIDTHNR
>FUSION-ENST00000667432.1:42912-ENST00000532992.5:264|1473
RHSFLVSK
>FUSION-ENST00000667432.1:42912-ENST00000532992.5:264|1459
MCWGSDWGFQFDYVRK
>FUSION-ENST00000667432.1:42912-ENST00000532992.5:264|259
MEEGQPSLVVR
>FUSION-ENST00000667432.1:42912-ENST00000532992.5:264|1059
MEFAVAWMGLETIIPSEGTQK
>FUSION-ENST00000667432.1:42912-ENST00000532992.5:264|985
YNSCLREKHLCSCLR
>ENST00000372348.7|INDEL-172126-C-CTT|18
ASKSPCSRPLQSHSPPSR
>FUSION-ENST00000667432.1:42912-ENST00000532992.5:264|1130
AFRQRAI
>FUSION-ENST00000466801.5:1857-ENST00000484328.1:20325|37
ALGPAETR
>FUSION-ENST00000667432.1:42912-ENST00000532992.5:264|231
DGTASSRVHLVGER
>ENST00000505897.5|INDEL-11311-C-CTT|1
CWGPGPGC
>FUSION-ENST00000527752.1:5970-ENST00000361739.1:267|161
RLGSDVRTPSPSAPGGMR
>ENST00000505897.5|SNV-11312-C-T|4
FYLSRISICMLINQHSGCRPQR
>ENST00000473362.1|SNV-1393924-C-T|4
WICGCTYHRLEIVCLSFL
>ENST00000331738.12|SNV-11845-C-T|5
SLSRTPSPPLFR
>ENST00000280904.11|SNV-34353-C-T|1
VYLCNQDENHKHA
>ENST00000468691.5|INDEL-47438-C-CA|3
MCYTVITFKQKNFYVLI
>FUSION-ENST00000667432.1:42912-ENST00000532992.5:264|301
MNKSLFLALLRR
>ENST00000219084.10|SNV-269191-C-G|3
DYFQVWISQLFRRYNK
>FUSION-ENST00000527752.1:5970-ENST00000361739.1:267|67
GVMLGRRGPGWGVGACD
>FUSION-ENST00000667432.1:42912-ENST00000532992.5:264|2284
YQKWQDSEITVVFLPYIFNQDEK
>FUSION-ENST00000551915.5:790-ENST00000660834.1:97138|11
KLQEDASVLTK
>ENST00000486124.5|SNV-41534-T-G|2
MTIGTSMPSGWASWMWTGEN
>FUSION-ENST00000667432.1:42912-ENST00000532992.5:264|45
LLLSKLS
>ENST00000221086.8|SNV-21499-T-G|7
GYIIDTRSR
>FUSION-ENST00000466801.5:1857-ENST00000484328.1:20325|98
DGAAQVPGSRPRDLVAR
>FUSION-ENST00000667432.1:42912-ENST00000532992.5:264|829
EVEGSCLASFPPCK
>FUSION-ENST00000667432.1:42912-ENST00000532992.5:264|2306
GQNARLR
>FUSION-ENST00000466801.5:1857-ENST00000484328.1:20325|148
MPCGARGLSHSR
>FUSION-ENST00000667432.1:42912-ENST00000532992.5:264|968
PQNFHFLIIKMVAIIV
>FUSION-ENST00000667432.1:42912-ENST00000532992.5:264|1062
TADLHHWFLNLDVC
>FUSION-ENST00000667432.1:42912-ENST00000532992.5:264|334
MCTWCIMYVK
>ENST00000572933.5|SNV-50652-G-A|7
TGRFLILQTETMKTTAHGLFR
>FUSION-ENST00000667432.1:42912-ENST00000532992.5:264|1250
ESMEAPCPFPLYFALFISSIWLS
>ENST00000324803.6|MNV-3273-GC-G|8
AHVECPPAHTCRCGVPACSHVPMR
>ENST00000314191.7|SNV-125953-C-T|6
KRLGLSGDEVDNK
>ENST00000506102.5|SNV-95050-C-T|1
VYSLSRMGPHTTLHLHSTFNR
>ENST00000251810.8|SNV-30695-C-T|2
VFQAENSFDFMENISLEGK
>ENST00000547890.5|SNV-3818-G-A|1
LMNTKLA
>FUSION-ENST00000667432.1:42912-ENST00000532992.5:264|502
FEDYCVLTWQYTIKHQMLSIQN
>FUSION-ENST00000667432.1:42912-ENST00000532992.5:264|292
MNHYTLLVW
>FUSION-ENST00000667432.1:42912-ENST00000532992.5:264|19
SKISVIIVT
>FUSION-ENST00000667432.1:42912-ENST00000532992.5:264|1078
MDKAETQKVYITYQANTVSDK
>ENST00000338904.7|SNV-4407-T-G|3
IPHTRNDLVEPPEHR
>FUSION-ENST00000667432.1:42912-ENST00000532992.5:264|218
MIERLICTFIYTLFNSINIPST
>ENST00000399537.8|SNV-62698-A-G|3
EVLDGPVVDPLKSLR
>FUSION-ENST00000667432.1:42912-ENST00000532992.5:264|139
AGLRSFL
>FUSION-ENST00000667432.1:42912-ENST00000532992.5:264|104
DSISIRIYLSEETNQMQ
>FUSION-ENST00000466801.5:1857-ENST00000484328.1:20325|138
VRLIHESVCAWDGARLSTDLADGR
>ENST00000468638.1|SNV-110955-C-G|3
PLHHALHCMPSSSDHR
>FUSION-ENST00000527752.1:5970-ENST00000361739.1:267|54
MGLSEGGAEFR
>FUSION-ENST00000667432.1:42912-ENST00000532992.5:264|1192
YKFYYKLHNK
>ENST00000313367.7|SNV-171697-G-A|6
VNFIKAKYWNTNAHEIEGTVFDR
>ENST00000342992.10|SNV-101900-C-G|3
CYAFVLVQEPAQIVEK
>FUSION-ENST00000667432.1:42912-ENST00000532992.5:264|879
SFIKCAR
>ENST00000614352.4|MNV-41953-AA-A|1
DLFPLESLD
>FUSION-ENST00000667432.1:42912-ENST00000532992.5:264|903
MSLYAQDFLMSR
>ENST00000655314.1|SNV-227360-A-T|7
ERSHSMMVTFIQKPRITYVL
>FUSION-ENST00000667432.1:42912-ENST00000532992.5:264|1914
MAAHGNR
>FUSION-ENST00000667432.1:42912-ENST00000532992.5:264|2110
QLLTELVTDTHGLHPFIPHIVKAMQ
>FUSION-ENST00000466801.5:1857-ENST00000484328.1:20325|89
RGAAVHLHWDNPWSKAPR
>FUSION-ENST00000667432.1:42912-ENST00000532992.5:264|1443
GAGLSCAVLMEVTK
>FUSION-ENST00000667432.1:42912-ENST00000532992.5:264|1452
FNKSCILGIPS
>FUSION-ENST00000667432.1:42912-ENST00000532992.5:264|1044
TKHSTFSFISGAK
>ENST00000420118.1|SNV-3925-C-A|2
CSKVTAVGR
>FUSION-ENST00000667432.1:42912-ENST00000532992.5:264|195
AGSTQMLAAHSAAWGGR
>FUSION-ENST00000667432.1:42912-ENST00000532992.5:264|1075
AETQKVYITYQANTVSDKAR
>FUSION-ENST00000667432.1:42912-ENST00000532992.5:264|1529
ELMSCQVGAMSHFK
>ENST00000444149.7|SNV-9793-A-G|2
AFGQSSSLTNHQR
>FUSION-ENST00000667432.1:42912-ENST00000532992.5:264|1211
SHQIIILLGIYSKEIMRK
>ENST00000538768.2|MNV-12772-AT-A|3
LWETAQALALR
>FUSION-ENST00000667432.1:42912-ENST00000532992.5:264|1892
SLCVLKLQNVPAI
>FUSION-ENST00000667432.1:42912-ENST00000532992.5:264|1297
KLLATGVK
>FUSION-ENST00000527752.1:5970-ENST00000361739.1:267|45
KPPRPLYTAR
>ENST00000518476.6|SNV-420185-G-A|4
MCPYYKEWPTLSIYELIALLKWK
>FUSION-ENST00000667432.1:42912-ENST00000532992.5:264|629
GVSTTNSWKTKPYSTIFLR
>FUSION-ENST00000667432.1:42912-ENST00000532992.5:264|1496
NTAMNISVHVFL
>ENST00000523582.5|SNV-20059-T-A|2
LLNEGDHHGMTPLHLAAK
>ENST00000506102.5|SNV-95050-C-T|4
GPHCCCAKKVYSLSR
>ENST00000381317.9|MNV-18712-GTGTCG-G|1
GHLRRPQ
>FUSION-ENST00000667432.1:42912-ENST00000532992.5:264|663
LYHHKSLNTECCVFLK
>FUSION-ENST00000466801.5:1857-ENST00000484328.1:20325|63
AGEGGKGVGRAALPR
>ENST00000475063.1|SNV-246751-G-A|6
MFALLAHWMACIWYIIGKME
>FUSION-ENST00000667432.1:42912-ENST00000532992.5:264|1582
LTLTMMNPAFR
>FUSION-ENST00000667432.1:42912-ENST00000532992.5:264|84
MKQRFQAER
>FUSION-ENST00000667432.1:42912-ENST00000532992.5:264|1399
WKGNMGSEPPHR
>FUSION-ENST00000667432.1:42912-ENST00000532992.5:264|1446
MNFFICFSKV
>ENST00000624802.1|SNV-52-G-A|2
METRKAR
>FUSION-ENST00000667432.1:42912-ENST00000532992.5:264|2130
ELTSIWGR
>ENST00000368799.2|SNV-16881-G-A|2
SGHSGSHHSHTTSQGK
>ENST00000507095.1|SNV-38182-A-C|6
YLDYGEEHWKK
>FUSION-ENST00000667432.1:42912-ENST00000532992.5:264|1798
MIEQPKK
>ENST00000462195.6|MNV-18712-GTGTCG-G|6
GRVGANAGLR
>FUSION-ENST00000667432.1:42912-ENST00000532992.5:264|2025
MIPGLSSPFRNGDHYRADPESLYCC
>FUSION-ENST00000667432.1:42912-ENST00000532992.5:264|1289
MGAGLSCAIFVIVNKSHEI
>FUSION-ENST00000667432.1:42912-ENST00000532992.5:264|2075
IANPTEK
>FUSION-ENST00000667432.1:42912-ENST00000532992.5:264|1942
CMHTRTHIYAQIK
>FUSION-ENST00000667432.1:42912-ENST00000532992.5:264|1843
ILSNIQVPFLLFRPR
>FUSION-ENST00000667432.1:42912-ENST00000532992.5:264|661
LYHHKSLNTECCVFLKFK
>FUSION-ENST00000667432.1:42912-ENST00000532992.5:264|2375
MNVVYSSLP
>ENST00000335605.1|SNV-872-T-C|1
VASVFYTVVNPMLNPLTYSLRNK
>ENST00000425816.5|SNV-6169-G-A|3
ASRGTIGGYFLAGRSMSWWPIR
>FUSION-ENST00000667432.1:42912-ENST00000532992.5:264|1888
NKIETICVVVVNMQVRLK
>FUSION-ENST00000667432.1:42912-ENST00000532992.5:264|244
HGFHQILKGGCEPKK
>FUSION-ENST00000667432.1:42912-ENST00000532992.5:264|2057
LPATSASR
>FUSION-ENST00000667432.1:42912-ENST00000532992.5:264|18
ISVIIVT
>FUSION-ENST00000667432.1:42912-ENST00000532992.5:264|1184
TSQESLCPVDFQFRESK
>ENST00000469372.5|SNV-41534-T-G|4
NDYRDIYAIGVGKLDVDWR
>ENST00000589505.5|SNV-356-C-T|6
MCSGTYSGNMDWARR
>FUSION-ENST00000466801.5:1857-ENST00000484328.1:20325|107
GALPWEGAR
>FUSION-ENST00000667432.1:42912-ENST00000532992.5:264|1765
MYFFQILLPCLK
>FUSION-ENST00000667432.1:42912-ENST00000532992.5:264|2340
KASQAELVFHAR
>FUSION-ENST00000667432.1:42912-ENST00000532992.5:264|320
MGRSQEFLQMN
>FUSION-ENST00000667432.1:42912-ENST00000532992.5:264|557
MLACEEEILKQESLQLNPLGCTLR
>ENST00000261609.13|SNV-178291-G-A|4
KLLTTEFGQSININRLLGENDEETR
>ENST00000505897.5|SNV-11312-C-T|2
ISICMLINQHSGCRPQR
>FUSION-ENST00000667432.1:42912-ENST00000532992.5:264|2317
VAVGVTELNLSFIIMYVYCYF
>FUSION-ENST00000667432.1:42912-ENST00000532992.5:264|1431
MRSDGFIR
>FUSION-ENST00000667432.1:42912-ENST00000532992.5:264|752
HTIWLIVILK
>FUSION-ENST00000466801.5:1857-ENST00000484328.1:20325|25
MTVRSATAQRGTR
>ENST00000252242.9|SNV-3818-G-A|1
LMNTKLALDVEIATYRK
>FUSION-ENST00000527752.1:5970-ENST00000361739.1:267|127
RARGLGAR
>FUSION-ENST00000667432.1:42912-ENST00000532992.5:264|487
MGMAATR
>ENST00000471347.5|SNV-118660-G-A|1
SDLKGELNEKQK
>ENST00000263707.6|SNV-59601-C-A|2
FQDESCFVLSTIK
>ENST00000655314.1|SNV-227360-A-T|10
MERSHSMMVTFIQKPR
>FUSION-ENST00000667432.1:42912-ENST00000532992.5:264|1497
KNTAMNISVHVFL
>FUSION-ENST00000527752.1:5970-ENST00000361739.1:267|29
REGVVELGDQRPWLPF
>ENST00000645119.1|MNV-2851-CTGACAAA-C|7
IQSMKRSPR
>FUSION-ENST00000466801.5:1857-ENST00000484328.1:20325|87
GAAVHLHWDNPWSK
>ENST00000529522.5|SNV-28418-G-A|7
TTEMMVWIIGPKEK
>ENST00000473554.5|SNV-91485-C-T|2
TWKKIQNYAQ
>FUSION-ENST00000667432.1:42912-ENST00000532992.5:264|686
GAGWVFFPCRC
>ENST00000326765.10|SNV-61059-C-A|5
RFQGLMLDR
>FUSION-ENST00000527752.1:5970-ENST00000361739.1:267|142
LGSPPPPAGAPARTPAAGGGVRGAR
>ENST00000475063.1|SNV-246751-G-A|12
MSMFALLAHWMACIWYIIGK
>FUSION-ENST00000667432.1:42912-ENST00000532992.5:264|551
SYNHLHLYKK
>FUSION-ENST00000667432.1:42912-ENST00000532992.5:264|1753
SGESSSALK
>ENST00000324803.6|MNV-3273-GC-G|6
CGVPACSHVPMRSAR
>ENST00000469886.5|SNV-13994-G-A|3
RKSCVLGAR
>ENST00000358615.9|SNV-28709-G-A|1
SYISSQTNEITLINWWAMAR
>FUSION-ENST00000667432.1:42912-ENST00000532992.5:264|949
IEDHAWVKVSLNVR
>ENST00000304514.11|SNV-35180-G-A|5
SVMQKLENYSEGGPLYK
>FUSION-ENST00000667432.1:42912-ENST00000532992.5:264|1649
IPTSYCYCEG
>FUSION-ENST00000667432.1:42912-ENST00000532992.5:264|801
QKCFRLGIFFIWNISYT
>ENST00000438817.6|SNV-313987-G-A|2
VWNISSEKITFLLGSK
>FUSION-ENST00000667432.1:42912-ENST00000532992.5:264|2350
AISVLFGARMQMLPERK
>FUSION-ENST00000667432.1:42912-ENST00000532992.5:264|2045
LIKDYSMSYEIVK
>FUSION-ENST00000667432.1:42912-ENST00000532992.5:264|290
SRVVFKIEWA
>FUSION-ENST00000527752.1:5970-ENST00000361739.1:267|164
SPARGKR
>ENST00000520643.5|SNV-20004-C-T|1
DNLPPVCGSNSCLHVGKEKYSK
>FUSION-ENST00000667432.1:42912-ENST00000532992.5:264|1087
LGLVVDQWERK
>FUSION-ENST00000667432.1:42912-ENST00000532992.5:264|1073
VYITYQANTVSDKAR
>FUSION-ENST00000667432.1:42912-ENST00000532992.5:264|1393
GNMGSEPPHRVPTGELPSGAVRR
>FUSION-ENST00000667432.1:42912-ENST00000532992.5:264|2337
ASQAELVFHARYQQVHIHK
>ENST00000367771.11|MNV-39538-GGG-G|2
EPCDDVKSQCTTLDVEESS
>FUSION-ENST00000466801.5:1857-ENST00000484328.1:20325|131
MRGPLCR
>ENST00000510048.1|SNV-357-G-C|1
NIQSVNVKSPGPHCAQTEVM
>FUSION-ENST00000667432.1:42912-ENST00000532992.5:264|2211
AAPFKFIYKDTNLIPK
>FUSION-ENST00000527752.1:5970-ENST00000361739.1:267|172
VSGRPRR
>FUSION-ENST00000667432.1:42912-ENST00000532992.5:264|99
LGMTPPTSIA
>ENST00000655314.1|SNV-227360-A-T|9
ERSHSMMVTFIQKPR
>ENST00000461371.5|SNV-33718-T-A|4
NHGTVWSEIGKGILDGSLDKNMTR
>FUSION-ENST00000667432.1:42912-ENST00000532992.5:264|349
IWFSHPLQKQLGV
>FUSION-ENST00000527752.1:5970-ENST00000361739.1:267|133
GTAGVAPFFLGARSR
>FUSION-ENST00000667432.1:42912-ENST00000532992.5:264|200
SVDDETEIPGREGSEHEGR
>FUSION-ENST00000667432.1:42912-ENST00000532992.5:264|243
GGCEPKK
>ENST00000520983.5|SNV-52476-A-T|3
DGAIRSVYSR
>FUSION-ENST00000667432.1:42912-ENST00000532992.5:264|758
VTMHTIWLIVILK
>FUSION-ENST00000667432.1:42912-ENST00000532992.5:264|1938
HTRTHIYAQIK
>ENST00000372348.7|INDEL-172126-C-CTT|2
WPATAQCWRPAKTSTR
>FUSION-ENST00000667432.1:42912-ENST00000532992.5:264|1574
NPAFRAK
>FUSION-ENST00000667432.1:42912-ENST00000532992.5:264|2076
MIANPTEK
>FUSION-ENST00000667432.1:42912-ENST00000532992.5:264|1569
GTVVGRIPTWPIKCPPTDAHA
>FUSION-ENST00000667432.1:42912-ENST00000532992.5:264|794
MSELPSFSRR
>ENST00000463101.1|SNV-4856-G-A|1
SGWPTEPEVWRCC
>FUSION-ENST00000667432.1:42912-ENST00000532992.5:264|336
MSVCVCMCTWCIMYVKHLAQCLFGK
>ENST00000418803.1|SNV-3920-C-A|7
AKSLGALEIVLLGDKALGK
>FUSION-ENST00000667432.1:42912-ENST00000532992.5:264|1307
SRLRWSQMEMR
>ENST00000336735.9|SNV-35906-G-A|3
IRLPDEVENPGMNSGMLEK
>FUSION-ENST00000667432.1:42912-ENST00000532992.5:264|158
AFIRFSKGGVNQK
>FUSION-ENST00000667432.1:42912-ENST00000532992.5:264|1670
DFHSINNR
>FUSION-ENST00000667432.1:42912-ENST00000532992.5:264|1493
MKISDILFIF
>FUSION-ENST00000667432.1:42912-ENST00000532992.5:264|381
FFKPHVTNCKHNHNS
>FUSION-ENST00000667432.1:42912-ENST00000532992.5:264|1111
EIIFPYWFL
>FUSION-ENST00000667432.1:42912-ENST00000532992.5:264|1713
MISIKLCEVTAK
>ENST00000295228.4|SNV-3383-C-T|2
LGDSRHRICK
>ENST00000296484.7|SNV-4875-T-G|2
IWVPNGKGESTVFR
>FUSION-ENST00000667432.1:42912-ENST00000532992.5:264|2342
LPERKASQAELVFHAR
>ENST00000512139.5|SNV-71378-C-T|5
MQCTLSYFPSHWLK
>ENST00000341511.11|SNV-16115-A-C|1
CTCSAQGTGFSCPSSVGGHPPPMR
>FUSION-ENST00000667432.1:42912-ENST00000532992.5:264|171
GWIFSGTQATLISDMVYKACLVK
>FUSION-ENST00000667432.1:42912-ENST00000532992.5:264|1339
MTACTVHLEK
>FUSION-ENST00000667432.1:42912-ENST00000532992.5:264|2263
SICHSLF
>FUSION-ENST00000527752.1:5970-ENST00000361739.1:267|60
GPGWGVGACD
>FUSION-ENST00000667432.1:42912-ENST00000532992.5:264|1139
ETVVYICDGILLSRK
>ENST00000473554.5|SNV-91485-C-T|3
NSSRKTWK
>ENST00000438045.5|INDEL-39197-A-ACATTA|14
TRLAISQSHLMTALGHTRPSITLVK
>ENST00000463763.6|MNV-18712-GTGTCG-G|8
RSSTAPAK
>FUSION-ENST00000667432.1:42912-ENST00000532992.5:264|2184
MDISHSKIFTSFSDTSVEK
>FUSION-ENST00000667432.1:42912-ENST00000532992.5:264|1800
YVPALSPFPLRLRVYIK
>FUSION-ENST00000527752.1:5970-ENST00000361739.1:267|26
AAILRLCPIWFFDSDLGGK
>FUSION-ENST00000667432.1:42912-ENST00000532992.5:264|2100
MTSVEKL
>FUSION-ENST00000667432.1:42912-ENST00000532992.5:264|2218
VLSSCDLMCWKGK
>FUSION-ENST00000667432.1:42912-ENST00000532992.5:264|1716
VNIGSFIFTFPLLRTVSDT
>FUSION-ENST00000667432.1:42912-ENST00000532992.5:264|1592
RMQPISAHVKP
>FUSION-ENST00000667432.1:42912-ENST00000532992.5:264|531
MIMPSEK
>FUSION-ENST00000667432.1:42912-ENST00000532992.5:264|1564
SFCEHKYSFVWVYTEERK
>FUSION-ENST00000667432.1:42912-ENST00000532992.5:264|2385
MSFIVPCLEPW
>FUSION-ENST00000667432.1:42912-ENST00000532992.5:264|2010
IQDSAGFK
>ENST00000279488.8|SNV-3001-C-T|1
LVTVTVAYLMQKLNLSMNDAYDIVK
>ENST00000487961.1|SNV-269-G-A|10
MKDPSAQLPTGMLLRSGVK
>ENST00000312938.5|SNV-5803-C-T|4
GVVKRSFPK
>FUSION-ENST00000527752.1:5970-ENST00000361739.1:267|78
LRPCTAR
>FUSION-ENST00000667432.1:42912-ENST00000532992.5:264|1987
MTMCIIR
>FUSION-ENST00000667432.1:42912-ENST00000532992.5:264|953
YILTRTFWRQIALG
>FUSION-ENST00000667432.1:42912-ENST00000532992.5:264|404
MQVRLELFYR
>FUSION-ENST00000667432.1:42912-ENST00000532992.5:264|1732
MNLASFLPPAPVRYCIPPMQHIFLP
>FUSION-ENST00000667432.1:42912-ENST00000532992.5:264|840
MENNNQYDSIK
>ENST00000358897.8|SNV-118660-G-A|4
DLTEAHSRMSDLK
>ENST00000313116.11|SNV-33690-C-G|5
ERGYEHKK
>FUSION-ENST00000667432.1:42912-ENST00000532992.5:264|730
ICGCLASPSFLTLNLYSIK
>FUSION-ENST00000667432.1:42912-ENST00000532992.5:264|1639
LIFVSNKLN
>ENST00000406875.8|SNV-61930-C-G|1
SLGLIQADLKPENIMLVDPSRQPYR
>FUSION-ENST00000667432.1:42912-ENST00000532992.5:264|1712
ISIKLCEVTAK
>ENST00000301061.9|SNV-5300-G-A|4
AAPEFRAVGAALRK
>FUSION-ENST00000527752.1:5970-ENST00000361739.1:267|149
GRRGGPVWTSLALR
>FUSION-ENST00000667432.1:42912-ENST00000532992.5:264|1275
GYSFQEIS
>FUSION-ENST00000667432.1:42912-ENST00000532992.5:264|1470
HSFLVSKFSR
>FUSION-ENST00000667432.1:42912-ENST00000532992.5:264|2344
QMLPERKASQAELVFHAR
>FUSION-ENST00000667432.1:42912-ENST00000532992.5:264|1902
SSIFICNSGHPTAEQRAADCR
>ENST00000424776.5|SNV-891-C-T|2
GCDHEYTDHPSKGSYR
>FUSION-ENST00000667432.1:42912-ENST00000532992.5:264|1866
KGNPMCEICATGMHDNSYHLLNA
>FUSION-ENST00000667432.1:42912-ENST00000532992.5:264|883
KCFFDSR
>FUSION-ENST00000667432.1:42912-ENST00000532992.5:264|393
ILQPFHYMLRKK
>FUSION-ENST00000667432.1:42912-ENST00000532992.5:264|347
LPISRSFCI
>FUSION-ENST00000466801.5:1857-ENST00000484328.1:20325|128
GPLCRAGPAGCPTR
>ENST00000527416.2|SNV-67364-T-C|6
MEPETAKFSPAERTHDGK
>ENST00000332539.5|SNV-2379-G-A|1
VILFVVGCRMR
>FUSION-ENST00000667432.1:42912-ENST00000532992.5:264|1045
TKIILQDSA
>FUSION-ENST00000667432.1:42912-ENST00000532992.5:264|279
CTSNCKIGIKIYSLPQQLLR
>FUSION-ENST00000667432.1:42912-ENST00000532992.5:264|584
MILYAVFYFILY
>FUSION-ENST00000667432.1:42912-ENST00000532992.5:264|1405
YWQRCAVGVGLSLRTSATAMWK
>ENST00000244534.7|SNV-65-C-G|6
MSESAPLAPTIPAPAEK
>ENST00000674471.1|SNV-38182-A-C|2
EKSIGRNR
>FUSION-ENST00000527752.1:5970-ENST00000361739.1:267|137
GARWGAPRGTAGVAPFFLGAR
>ENST00000412632.6|SNV-28002-T-G|5
GLITKAER
>ENST00000463763.6|MNV-18712-GTGTCG-G|1
TISWTPGSRNSTRK
>FUSION-ENST00000527752.1:5970-ENST00000361739.1:267|32
GVAILVLVGKEPSWEQGSFV
>FUSION-ENST00000667432.1:42912-ENST00000532992.5:264|810
EEYYFLTYK
>FUSION-ENST00000667432.1:42912-ENST00000532992.5:264|987
VLCCTLKYNSCLREK
>FUSION-ENST00000527752.1:5970-ENST00000361739.1:267|18
MVSSRCSTT
>ENST00000651217.1|SNV-553865-G-A|2
QIDTVLYIWNMKK
>FUSION-ENST00000667432.1:42912-ENST00000532992.5:264|401
QVRLELFYRR
>ENST00000007708.7|INDEL-11311-C-CTT|1
FTWSTSPPTSTTCSLSSSRMP
>FUSION-ENST00000667432.1:42912-ENST00000532992.5:264|331
CTWCIMYVKHLAQCLFGK
>ENST00000431375.6|SNV-17271-G-A|2
CGGHGSIIISPCVVCRGAGQAK
>FUSION-ENST00000667432.1:42912-ENST00000532992.5:264|815
SSRFIHVRTSFLFK
>ENST00000309156.9|SNV-4992-G-T|2
VYSDDGACR
>FUSION-ENST00000667432.1:42912-ENST00000532992.5:264|1345
MEMPGCTGRGVL
>FUSION-ENST00000667432.1:42912-ENST00000532992.5:264|258
EEGQPSLVVR
>FUSION-ENST00000667432.1:42912-ENST00000532992.5:264|1882
LSNAHFFVR
>ENST00000260947.9|SNV-28709-C-T|2
NEVVTLEKVCK
>ENST00000619857.4|SNV-4011-G-A|6
LRSRLEALSTEK
>FUSION-ENST00000667432.1:42912-ENST00000532992.5:264|948
TFWRQIALG
>ENST00000263707.6|SNV-59601-C-A|1
FQDESCFVLSTIKAESNDGYHIILK
>ENST00000438045.5|INDEL-39197-A-ACATTA|6
IQRGEKIK
>FUSION-ENST00000667432.1:42912-ENST00000532992.5:264|61
LCPPSGGGSWYDLQK
>FUSION-ENST00000667432.1:42912-ENST00000532992.5:264|356
KFFHLLQFLVR
>ENST00000304514.11|SNV-35180-G-A|6
EMLKSVMQKLENYSEGGPLYK
>ENST00000529522.5|SNV-28418-G-A|5
MVWIIGPKEK
>FUSION-ENST00000667432.1:42912-ENST00000532992.5:264|932
YYHPHEPAALDPGIHMVALV
>FUSION-ENST00000667432.1:42912-ENST00000532992.5:264|1997
KSCNAER
>FUSION-ENST00000667432.1:42912-ENST00000532992.5:264|2081
DKVLREEER
>FUSION-ENST00000667432.1:42912-ENST00000532992.5:264|1295
LLATGVK
>ENST00000562593.5|SNV-32104-C-T|3
MDRLIFYYRGDTLMAATLGQHK
>ENST00000647068.1|SNV-14876-C-T|8
ESLVEVTVGERVR
>FUSION-ENST00000475789.1:7623-ENST00000405243.1:39117|8
ERISLYSDSIKK
>ENST00000438045.5|INDEL-39197-A-ACATTA|2
VEQCFDLDR
>ENST00000343253.11|SNV-90711-G-A|3
KMQLEQPSTLKESHK
>ENST00000463634.6|SNV-28466-G-T|1
MQKAIIL
>FUSION-ENST00000667432.1:42912-ENST00000532992.5:264|1681
MRLLFSTP
>FUSION-ENST00000667432.1:42912-ENST00000532992.5:264|223
NSDIQSLNFQMRNPKVR
>FUSION-ENST00000466801.5:1857-ENST00000484328.1:20325|129
RGPLCRAGPAGCPTR
>ENST00000507095.1|SNV-38182-A-C|8
SRYLDYGEEHWKK
>ENST00000309156.9|SNV-4992-G-T|3
DASRPHVVKVYSDDGACR
>FUSION-ENST00000667432.1:42912-ENST00000532992.5:264|1687
VKLGQVGWACSR
>ENST00000507095.1|SNV-38182-A-C|12
QVMSRYLDYGEEHWKK
>ENST00000463101.1|SNV-4856-G-A|4
MWWKSGWPTEPEVWRCC
>ENST00000358292.7|SNV-23001-G-A|6
EQSVAVHGRQQHSSEQKAQKPWR
>FUSION-ENST00000667432.1:42912-ENST00000532992.5:264|198
KAGSTQMLAAHSAAWGGR
>FUSION-ENST00000667432.1:42912-ENST00000532992.5:264|1156
DPNAHQSK
>FUSION-ENST00000667432.1:42912-ENST00000532992.5:264|1077
DKAETQKVYITYQANTVSDK
>ENST00000509803.1|SNV-395824-G-C|1
VVGQPTLMGGEFGDEDERLITR
>ENST00000252242.9|SNV-3818-G-A|5
LLREYQKLMNTK
>ENST00000469372.5|SNV-41534-T-G|7
EILNINQKRNDYR
>FUSION-ENST00000667432.1:42912-ENST00000532992.5:264|377
SINIIYC
>FUSION-ENST00000667432.1:42912-ENST00000532992.5:264|1810
MYLAYPHNQQIWVRWIPIPLQS
>ENST00000326765.10|SNV-61059-C-A|2
FQGLMLDRR
>ENST00000306087.3|SNV-781-C-G|2
LKAAGLPVGASDGLLSAPEK
>ENST00000377722.2|SNV-602-A-T|5
RRSTEAVVQACR
>ENST00000261609.13|SNV-178291-G-A|1
LLGENDEETRALSFTGSALAALVK
>ENST00000593261.1|SNV-9350-G-A|2
IGGEYPMLYLP
>FUSION-ENST00000667432.1:42912-ENST00000532992.5:264|306
LPWGNKLSL
>ENST00000530918.2|SNV-550-G-A|1
SGLSRGRPQS
>FUSION-ENST00000667432.1:42912-ENST00000532992.5:264|1677
MKYHLCLFKSFAS
>ENST00000482851.1|SNV-31720-G-A|3
MSVKFLACAGMEGNA
>FUSION-ENST00000667432.1:42912-ENST00000532992.5:264|252
HILVIFEYLAPFVSETK
>FUSION-ENST00000667432.1:42912-ENST00000532992.5:264|2137
LYDTEILWLYILQQWLSDTLVTPMR
>FUSION-ENST00000667432.1:42912-ENST00000532992.5:264|314
ISSVFPVLFFPFRLQLHD
>ENST00000520983.5|SNV-52476-A-T|2
DGAIRSVYSRCDSHL
>ENST00000356921.7|SNV-21039-G-A|2
EVTIKKPNGETSTTTIRVWNK
>FUSION-ENST00000667432.1:42912-ENST00000532992.5:264|380
MNKTQSSCLR
>ENST00000511524.1|SNV-468529-T-A|5
LWCSTRHQERAGTVPR
>ENST00000244769.8|SNV-454954-C-T|2
FSEKMGLPAAPFLTK
>ENST00000563362.1|SNV-12536-C-T|5
EFCKTGSLTIALVTGGDQILNFLR
>ENST00000276480.11|SNV-323518-G-A|2
KELITCPTPGCDGSGHVTENYASHR
>FUSION-ENST00000667432.1:42912-ENST00000532992.5:264|350
IWFSHPLQK
>FUSION-ENST00000466801.5:1857-ENST00000484328.1:20325|157
ARQAPGGGCPEAVATAVTAR
>FUSION-ENST00000667432.1:42912-ENST00000532992.5:264|1623
SKSSCYFRLCFR
>ENST00000371321.9|SNV-87291-C-T|1
EFSNPEMFDPRHFLDEGGNFKK
>ENST00000003084.11|SNV-365732-A-T|6
KAFGVIPQKVFFFSGTFR
>ENST00000543774.6|MNV-12772-AT-A|3
YVDKIHIGNYEIDAWYFSPSPK
>ENST00000342992.10|SNV-198217-G-A|2
AKYMFEAEDK
>FUSION-ENST00000667432.1:42912-ENST00000532992.5:264|558
LACEEEILK
>FUSION-ENST00000667432.1:42912-ENST00000532992.5:264|918
RKLTLILWAPLSLTYCFVHCVLGW
>ENST00000392825.8|SNV-268448-G-A|8
SLLPALRAVISRNQEGPGK
>FUSION-ENST00000667432.1:42912-ENST00000532992.5:264|1794
MDSEREKR
>FUSION-ENST00000667432.1:42912-ENST00000532992.5:264|860
MSVTVFIAF
>FUSION-ENST00000667432.1:42912-ENST00000532992.5:264|1064
EYYSAVKR
>FUSION-ENST00000667432.1:42912-ENST00000532992.5:264|1200
MFNILKTVFSYILSSFFFNYFIW
>FUSION-ENST00000667432.1:42912-ENST00000532992.5:264|994
MYHLHLLGDDIRNVCKVLCCTLK
>FUSION-ENST00000667432.1:42912-ENST00000532992.5:264|917
KLTLILWAPLSLTYCFVHCVLGW
>FUSION-ENST00000667432.1:42912-ENST00000532992.5:264|1901
AADCRVASCMSLCVLK
>FUSION-ENST00000667432.1:42912-ENST00000532992.5:264|1135
MENQTFYILIHK
>FUSION-ENST00000667432.1:42912-ENST00000532992.5:264|323
TSHLSAFISICMCLNIQNHITIVLS
>ENST00000339582.7|SNV-719766-C-G|1
KSVRAPK
>FUSION-ENST00000667432.1:42912-ENST00000532992.5:264|1505
MDIQLTVPFIKNNILSPTEL
>ENST00000538768.2|MNV-12772-AT-A|16
STSGTTKLMPGISHHPR
>ENST00000438817.6|SNV-313987-G-A|1
ITFLLGSK
>FUSION-ENST00000667432.1:42912-ENST00000532992.5:264|582
FDLFHLIK
>ENST00000480101.1|SNV-60952-C-T|5
IRKIQWGQPLK
>ENST00000252242.9|SNV-3818-G-A|6
LLREYQK
>FUSION-ENST00000667432.1:42912-ENST00000532992.5:264|1218
KRSHQIIILLGIYSK
>ENST00000368141.5|SNV-14553-C-T|2
EASSVSDFNQNFEVLNR
>ENST00000389484.8|SNV-1430459-C-T|3
QLCLYRGNFR
>ENST00000301618.8|SNV-35945-C-T|2
ALKPLPK
>FUSION-ENST00000667432.1:42912-ENST00000532992.5:264|887
MTARKIIVV
>ENST00000331738.12|SNV-11844-C-T|5
SLSRTPSPPSFR
>ENST00000460554.2|SNV-15185-C-A|6
MSPCLPLSSSNVTTPPLPR
>ENST00000521098.2|SNV-48373-G-A|5
MAPPVSDPENSQGPAAGSSNEPGK
>FUSION-ENST00000667432.1:42912-ENST00000532992.5:264|1305
LRWSQMEMRK
>FUSION-ENST00000667432.1:42912-ENST00000532992.5:264|51
FVFLMAHSKTLDF
>ENST00000259782.9|SNV-72685-G-A|4
LTGWGTLREAQGQK
>FUSION-ENST00000667432.1:42912-ENST00000532992.5:264|269
MIAIIIIILSLRTWDFR
>FUSION-ENST00000667432.1:42912-ENST00000532992.5:264|1314
ALPKMLIALRTIR
>FUSION-ENST00000667432.1:42912-ENST00000532992.5:264|1309
LIALRTIRSR
>FUSION-ENST00000667432.1:42912-ENST00000532992.5:264|442
MGITPCSLK
>FUSION-ENST00000667432.1:42912-ENST00000532992.5:264|155
GGVNQKR
>FUSION-ENST00000667432.1:42912-ENST00000532992.5:264|2220
MVLSSCDLMCWKGKAAPFK
>FUSION-ENST00000667432.1:42912-ENST00000532992.5:264|1627
TCMSKSSCYFRLCFR
>FUSION-ENST00000667432.1:42912-ENST00000532992.5:264|1432
DPSISAS
>ENST00000209728.9|INDEL-3706-G-GA|1
NCLLKPDSARPQEGTERL
>FUSION-ENST00000667432.1:42912-ENST00000532992.5:264|634
WARMEKISHS
>FUSION-ENST00000667432.1:42912-ENST00000532992.5:264|1300
EMRKLLATGVK
>FUSION-ENST00000527752.1:5970-ENST00000361739.1:267|136
WGAPRGTAGVAPFFLGAR
>ENST00000240499.8|MNV-6031-CCCTG-C|4
ELLTFRDVAIEFSPEEWKCLDTSR
>FUSION-ENST00000667432.1:42912-ENST00000532992.5:264|1241
SDGFIRGFHFCFLLSFSCHHHIR
>FUSION-ENST00000667432.1:42912-ENST00000532992.5:264|427
CQIFVMYCYLK
>ENST00000538768.2|MNV-12772-AT-A|15
STSGTTKLMPGISHHPRR
>FUSION-ENST00000667432.1:42912-ENST00000532992.5:264|1199
FNILKTVFSYILSSFFFNYFIW
>FUSION-ENST00000667432.1:42912-ENST00000532992.5:264|2032
IHCPSCR
>FUSION-ENST00000667432.1:42912-ENST00000532992.5:264|2138
HDFSGEAVIQFLKRLIK
>FUSION-ENST00000667432.1:42912-ENST00000532992.5:264|2061
MLVSLVSNS
>FUSION-ENST00000667432.1:42912-ENST00000532992.5:264|489
MILQAVLITSGKL
>ENST00000481110.6|SNV-13856-G-A|4
VPGPVGAFRAILPGWPGHPQLQLLR
>ENST00000674383.1|SNV-38182-A-C|8
MNVLWLCVTSGTWIMEKSIGR
>FUSION-ENST00000667432.1:42912-ENST00000532992.5:264|1088
LGLVVDQWER
>FUSION-ENST00000667432.1:42912-ENST00000532992.5:264|858
MVPLGEVIK
>ENST00000562593.5|SNV-32104-C-T|5
MDRLIFYYR
>ENST00000260947.9|SNV-28709-C-T|4
SRNEVVTLEKVCK
>FUSION-ENST00000667432.1:42912-ENST00000532992.5:264|1119
LSSKICNNHSKCT
>FUSION-ENST00000667432.1:42912-ENST00000532992.5:264|2054
MTDFDFGLP
>FUSION-ENST00000667432.1:42912-ENST00000532992.5:264|1963
MYVHAHTHTHICTDKKVK
>FUSION-ENST00000667432.1:42912-ENST00000532992.5:264|725
SHFLTRVHT
>FUSION-ENST00000667432.1:42912-ENST00000532992.5:264|986
YNSCLREK
>ENST00000647068.1|SNV-14876-C-T|1
SRWGSVSESLRSTLVTHPQK
>FUSION-ENST00000667432.1:42912-ENST00000532992.5:264|50
MAHSKTLDF
>FUSION-ENST00000667432.1:42912-ENST00000532992.5:264|1007
MPGPYTQRF
>FUSION-ENST00000667432.1:42912-ENST00000532992.5:264|1367
SNDSLHCAPGK
>FUSION-ENST00000667432.1:42912-ENST00000532992.5:264|1319
MRLWTVAFWVNGEMS
>FUSION-ENST00000667432.1:42912-ENST00000532992.5:264|1729
MQHIFLP
>FUSION-ENST00000667432.1:42912-ENST00000532992.5:264|807
YRLSIPYLK
>FUSION-ENST00000667432.1:42912-ENST00000532992.5:264|1579
MMNPAFR
>FUSION-ENST00000667432.1:42912-ENST00000532992.5:264|70
TESSKCGLVR
>FUSION-ENST00000466801.5:1857-ENST00000484328.1:20325|53
FGFLRQQPQQNSCGSARPERAR
>ENST00000420699.9|SNV-83576-G-C|4
VSSQKPPTLKGTSDQEDSVLGIAR
>ENST00000356920.9|SNV-802-G-A|5
KNLIVMLR
>ENST00000425816.5|SNV-6169-G-A|1
SMSWWPIR
>FUSION-ENST00000667432.1:42912-ENST00000532992.5:264|1251
TKPEEGIVRIPNL
>FUSION-ENST00000667432.1:42912-ENST00000532992.5:264|1244
KSDGFIR
>ENST00000619857.4|SNV-4011-G-A|5
SRLEALSTEK
>FUSION-ENST00000667432.1:42912-ENST00000532992.5:264|379
NKTQSSCLR
>FUSION-ENST00000667432.1:42912-ENST00000532992.5:264|1372
MSPGHFR
>FUSION-ENST00000667432.1:42912-ENST00000532992.5:264|75
AERQGTVFMTESSKCGLVR
>ENST00000593261.1|SNV-9350-G-A|4
MVVKIGGEYPMLYLP
>FUSION-ENST00000527752.1:5970-ENST00000361739.1:267|47
MGLIHPLF
>ENST00000313367.7|SNV-171697-G-A|4
AKYWNTNAHEIEGTVFDRSGK
>ENST00000372348.7|INDEL-172126-C-CTT|8
AWSWTAPRRCASPSLGTPSR
>FUSION-ENST00000667432.1:42912-ENST00000532992.5:264|2322
MYTVISSLSENICSEIPIQCFCR
>FUSION-ENST00000667432.1:42912-ENST00000532992.5:264|813
FIHVRTSFLFKEEYYFLTYK
>ENST00000398519.9|SNV-24155-C-T|2
AADDVERER
>ENST00000324803.6|MNV-3273-GC-G|4
LLTRAHVECPPAHTCQR
>FUSION-ENST00000667432.1:42912-ENST00000532992.5:264|1822
DYRNISR
>FUSION-ENST00000667432.1:42912-ENST00000532992.5:264|1254
MTKPEEGIVR
>FUSION-ENST00000667432.1:42912-ENST00000532992.5:264|2008
VLGTNVSHCQ
>FUSION-ENST00000667432.1:42912-ENST00000532992.5:264|479
ALLSYETAGFEVLTTK
>FUSION-ENST00000667432.1:42912-ENST00000532992.5:264|1615
RFYIYVNFTHMCKLYMYICTSLPAR
>FUSION-ENST00000667432.1:42912-ENST00000532992.5:264|1862
MHDNSYHLLNA
>ENST00000575556.1|SNV-393-G-A|8
HGRPPPFPEMHH
>ENST00000473362.1|SNV-1393924-C-T|6
WICGCTYHR
>ENST00000674471.1|SNV-38182-A-C|6
NISICPLPGTWIMEKSIGR
>FUSION-ENST00000667432.1:42912-ENST00000532992.5:264|2132
KELTSIWGRLLCPWLFTPFL
>FUSION-ENST00000667432.1:42912-ENST00000532992.5:264|1070
LHDITPLL
>ENST00000562593.5|SNV-32104-C-T|2
DRLIFYYRGDTLMAATLGQHK
>ENST00000398519.9|SNV-24155-C-T|4
FGASRAADDVERER
>FUSION-ENST00000667432.1:42912-ENST00000532992.5:264|285
SFLQTSTSSSVK
>FUSION-ENST00000667432.1:42912-ENST00000532992.5:264|1542
VHLALIFYYGVMD
>ENST00000589505.5|SNV-356-C-T|7
CSGTYSGNMDWAR
>FUSION-ENST00000667432.1:42912-ENST00000532992.5:264|1638
MAYHQLIVEVVPILFPMGY
>FUSION-ENST00000667432.1:42912-ENST00000532992.5:264|2208
DTNLIPK
>ENST00000674158.1|SNV-38182-A-C|2
SSDECVVALCDQWYLDYGEEHWK
>ENST00000331351.6|SNV-444133-C-T|1
KPEDSSVPRCLGKSK
>FUSION-ENST00000667432.1:42912-ENST00000532992.5:264|1657
EPSYAVSGLLTRKYCK
>ENST00000461371.5|SNV-33718-T-A|6
FQKNHGTVWSEIGKGILDGSLDK
>FUSION-ENST00000667432.1:42912-ENST00000532992.5:264|596
SFFLTDRSTCDQNV
>FUSION-ENST00000667432.1:42912-ENST00000532992.5:264|193
LAAHSAAWGGR
>FUSION-ENST00000466801.5:1857-ENST00000484328.1:20325|56
EGRGLGGQLCR
>FUSION-ENST00000667432.1:42912-ENST00000532992.5:264|345
FKKDNVISIVNCK
>FUSION-ENST00000667432.1:42912-ENST00000532992.5:264|1538
LSFSRYWHTVFQSICITLK
>ENST00000357540.8|SNV-1544-T-C|2
HLLSLIQLEAFLSR
>FUSION-ENST00000527752.1:5970-ENST00000361739.1:267|141
TPAAGGGVR
>ENST00000464621.1|SNV-59601-C-A|3
VQKFQDESCFVLSTIK
>FUSION-ENST00000667432.1:42912-ENST00000532992.5:264|1236
MQRNHLPLLVSVTSVSSFS
>FUSION-ENST00000667432.1:42912-ENST00000532992.5:264|2121
FLHFYFLFVPNFSPNPVQEANR
>ENST00000355265.7|SNV-16098-G-A|1
CVEETGTFFKPTLAALFVR
>ENST00000458420.7|SNV-468529-T-A|1
HRAKSPIDCELQK
>FUSION-ENST00000667432.1:42912-ENST00000532992.5:264|1256
VWLCPHPNLNWNCISKNSYML
>FUSION-ENST00000527752.1:5970-ENST00000361739.1:267|107
LGSRWQGCLRPGGAGAGAAR
>FUSION-ENST00000667432.1:42912-ENST00000532992.5:264|220
VHLVGERHS
>ENST00000443866.2|SNV-44182-G-C|1
MQQLMALSLKETERSLLSEELSR
>ENST00000454442.5|SNV-10811-G-C|5
VPEDLDRQIGMAEAE
>ENST00000496384.7|SNV-171593-T-A|4
SNNIFLHEDLTVKIGDFGLATEK
>FUSION-ENST00000667432.1:42912-ENST00000532992.5:264|2172
KPQADLGAISSLQLPSQAQPKSAR
>FUSION-ENST00000667432.1:42912-ENST00000532992.5:264|96
MGQIYIGK
>FUSION-ENST00000667432.1:42912-ENST00000532992.5:264|38
MLLWVLGGPHQMDAQAWI
>ENST00000563362.1|SNV-12536-C-T|4
EFCKTGSLTIALVTGGDQILNFLRK
>FUSION-ENST00000667432.1:42912-ENST00000532992.5:264|1322
ESKEIILEL
>FUSION-ENST00000667432.1:42912-ENST00000532992.5:264|2162
FCGCIFCNNGCLILW
>ENST00000373935.4|SNV-71533-G-A|2
MYARHKK
>FUSION-ENST00000466801.5:1857-ENST00000484328.1:20325|151
CPSQSSSGVGEG
>FUSION-ENST00000667432.1:42912-ENST00000532992.5:264|418
TMRLCQVFSPMILSGIMQVR
>ENST00000296591.10|SNV-441348-A-C|1
VFQGNFDNDTHSKNVIDPPIYAR
>FUSION-ENST00000667432.1:42912-ENST00000532992.5:264|34
MNSKHIKEAPAELQI
>ENST00000435205.6|SNV-168275-G-A|3
NHWAQIVK
>FUSION-ENST00000667432.1:42912-ENST00000532992.5:264|940
MSVKVFPHVLQIK
>FUSION-ENST00000667432.1:42912-ENST00000532992.5:264|850
SLLVYLGKGLL
>FUSION-ENST00000667432.1:42912-ENST00000532992.5:264|199
MKAGSTQMLAAHSAAWGGR
>FUSION-ENST00000667432.1:42912-ENST00000532992.5:264|299
SLFLALLR
>FUSION-ENST00000667432.1:42912-ENST00000532992.5:264|2347
MQMLPERK
>FUSION-ENST00000667432.1:42912-ENST00000532992.5:264|2299
QNCVFHTFLNIKCLFSRIK
>FUSION-ENST00000667432.1:42912-ENST00000532992.5:264|2364
MSDYFVCSRGMQL
>ENST00000221086.8|SNV-21499-T-G|2
NVAQQTRAK
>FUSION-ENST00000667432.1:42912-ENST00000532992.5:264|1409
SFQRPSWQPLPSQACRPRR
>ENST00000359314.5|SNV-25590-G-A|2
GWLEGELNGRR
>ENST00000481110.6|SNV-13856-G-A|3
AILPGWPGHPQLQLLR
>FUSION-ENST00000667432.1:42912-ENST00000532992.5:264|1479
TSCTMLNKTGDKR
>FUSION-ENST00000667432.1:42912-ENST00000532992.5:264|712
MRRHSSGMQLHL
>FUSION-ENST00000667432.1:42912-ENST00000532992.5:264|616
FQIFRTGK
>FUSION-ENST00000667432.1:42912-ENST00000532992.5:264|825
DTVFSRVRKPIK
>ENST00000460554.2|SNV-15185-C-A|3
SPCLPLSSSNVTTPPLPRSR
>FUSION-ENST00000667432.1:42912-ENST00000532992.5:264|1234
NHLPLLVSVTSVSSFS
>ENST00000620146.2|SNV-9841-C-T|10
MEDGFHGVLRTIDMSFLHFPCFMR
>ENST00000430053.1|SNV-269-G-A|2
DPSAQLPTGMLLSLWTLEYK
>ENST00000673182.1|SNV-87566-C-T|5
KRPTGSFNFTLAPLK
>FUSION-ENST00000667432.1:42912-ENST00000532992.5:264|383
GNKFFKPHVTNCKHNHNS
>ENST00000643837.1|SNV-78267-C-G|3
ARLILERFLQEQEETPP
>ENST00000273353.4|SNV-118395-G-A|3
KLAIRLQEAAEAMGVANAR
>ENST00000589505.5|SNV-356-C-T|2
MDWARRWW
>FUSION-ENST00000667432.1:42912-ENST00000532992.5:264|1731
NLASFLPPAPVRYCIPPMQHIFLP
>ENST00000543774.6|MNV-12772-AT-A|1
TMGNSPSSGSASTASST
>FUSION-ENST00000667432.1:42912-ENST00000532992.5:264|1083
METIIPTLEF
>ENST00000475890.5|SNV-10811-G-C|1
IWTGRLVWPRLR
>ENST00000462195.6|MNV-18712-GTGTCG-G|13
HKPFTTTLTHGGSK
>ENST00000409202.8|SNV-142971-A-G|5
MEIFKNEFWSPSSEAEAGEGHR
>FUSION-ENST00000667432.1:42912-ENST00000532992.5:264|2092
HVSCAQQVYNLAEEKR
>FUSION-ENST00000667432.1:42912-ENST00000532992.5:264|2103
DPYACFLCSASLQPSRRK
>FUSION-ENST00000667432.1:42912-ENST00000532992.5:264|167
VYKACLVKIHQAK
>ENST00000382172.4|SNV-79501-C-T|2
NMVSCLCESK
>ENST00000372348.7|INDEL-172126-C-CTT|13
GPPSAQPPFPPR
>FUSION-ENST00000667432.1:42912-ENST00000532992.5:264|1
LTNFVKVTQLV
>ENST00000331738.12|SNV-11844-C-T|6
FSRSLSRTPSPPSFR
>FUSION-ENST00000667432.1:42912-ENST00000532992.5:264|2279
WQDSEITVVFLPYIFNQDEKKTK
>FUSION-ENST00000667432.1:42912-ENST00000532992.5:264|2365
SDYFVCSR
>ENST00000462195.6|MNV-18712-GTGTCG-G|2
VGANAGLRWGLGRR
>ENST00000194130.7|SNV-31586-T-G|3
ISSKGELEKNSGMR
>ENST00000526157.5|SNV-7456-A-G|2
LPGQGQLYLCLGKFGGQK
>ENST00000490948.5|SNV-5903-C-T|1
LLDDSGHHHEECLQPSGQHPGGQTK
>ENST00000409018.7|SNV-39048-G-A|1
SLLLHCSNWDAETLTEDQVIYAAR
>ENST00000674158.1|SNV-38182-A-C|1
SSDECVVALCDQWYLDYGEEHWKK
>FUSION-ENST00000667432.1:42912-ENST00000532992.5:264|856
MAVFLGLVFTSSAQPLGLPFHFPR
>FUSION-ENST00000667432.1:42912-ENST00000532992.5:264|790
RNIISSHTNTD
>FUSION-ENST00000466801.5:1857-ENST00000484328.1:20325|65
RPLFPPPPSEQPRGGRER
>FUSION-ENST00000667432.1:42912-ENST00000532992.5:264|192
MLAAHSAAWGGRLQGMAGGCV
>FUSION-ENST00000466801.5:1857-ENST00000484328.1:20325|116
AEGRGGPGARVSAS
>FUSION-ENST00000667432.1:42912-ENST00000532992.5:264|981
HLCSCLRCELNQDR
>FUSION-ENST00000667432.1:42912-ENST00000532992.5:264|637
PFYYSLWECLCGGMWARMEKISHS
>FUSION-ENST00000667432.1:42912-ENST00000532992.5:264|951
IEDHAWVK
>ENST00000619857.4|SNV-4011-G-A|3
LEALSTEK
>FUSION-ENST00000667432.1:42912-ENST00000532992.5:264|954
MYILTRTFWRQIALG
>FUSION-ENST00000667432.1:42912-ENST00000532992.5:264|179
MYGIVVKNK
>FUSION-ENST00000667432.1:42912-ENST00000532992.5:264|164
IHQAKALR
>ENST00000313367.7|SNV-171698-C-A|7
VNFIKAKYWR
>ENST00000343529.9|SNV-493024-C-A|4
LRWWQPFVIRNGIVVSGVER
>FUSION-ENST00000667432.1:42912-ENST00000532992.5:264|640
MPFYYSLWECLCGGMWARMEK
>FUSION-ENST00000527752.1:5970-ENST00000361739.1:267|83
GGCWRGEG
>FUSION-ENST00000667432.1:42912-ENST00000532992.5:264|282
MSFLQTSTSSSVKCTSNCKIGIK
>FUSION-ENST00000667432.1:42912-ENST00000532992.5:264|1787
TRRPYLSR
>ENST00000220763.10|SNV-234643-C-T|2
IPTACITVEDAEMMLR
>ENST00000358292.7|SNV-23001-G-A|2
AQKPWRHIWRTR
>FUSION-ENST00000527752.1:5970-ENST00000361739.1:267|59
VRARSGPAAGAEALGQR
>ENST00000479768.6|SNV-16098-G-A|2
GGDRHVLQAHAGGFVCS
>FUSION-ENST00000667432.1:42912-ENST00000532992.5:264|835
ENNNQYDSIKRWCLWGK
>FUSION-ENST00000667432.1:42912-ENST00000532992.5:264|39
AGSFLEPRPPSSQTWYIKLVW
>FUSION-ENST00000667432.1:42912-ENST00000532992.5:264|688
DISQLKGAGWVFFPCRC
>ENST00000261574.10|SNV-52639-G-A|1
EKTIECISLIGLAVGKEK
>ENST00000619831.4|SNV-958919-T-C|3
RSAVEGMPSNLDSEAAWGKATQK
>FUSION-ENST00000667432.1:42912-ENST00000532992.5:264|141
VPKPQRTINAK
>FUSION-ENST00000667432.1:42912-ENST00000532992.5:264|657
FKQPIEYS
>FUSION-ENST00000667432.1:42912-ENST00000532992.5:264|1460
CWGSDWGFQFDYVR
>ENST00000263707.6|SNV-59601-C-A|4
VYRQGPTGIHVVVSNEMVQK
>FUSION-ENST00000667432.1:42912-ENST00000532992.5:264|451
SNICNVLLFKKLVF
>FUSION-ENST00000667432.1:42912-ENST00000532992.5:264|1371
MSPGHFRDLHGSPSHHRPVGPGGK
>FUSION-ENST00000667432.1:42912-ENST00000532992.5:264|2191
TLYKNLSIHLRQILR
>FUSION-ENST00000527752.1:5970-ENST00000361739.1:267|64
ASGEGWNGAVCR
>FUSION-ENST00000667432.1:42912-ENST00000532992.5:264|461
EVELAVS
>FUSION-ENST00000667432.1:42912-ENST00000532992.5:264|493
MVAIIFYIGGA
>ENST00000477310.1|SNV-11621-T-G|3
RNDYRDVSK
>FUSION-ENST00000667432.1:42912-ENST00000532992.5:264|2085
MFPVLSK
>FUSION-ENST00000667432.1:42912-ENST00000532992.5:264|779
FSLFSYFDLQTKVRNGGFHHK
>ENST00000359863.8|SNV-21518-C-T|2
THSIIPRGSLFLK
>FUSION-ENST00000667432.1:42912-ENST00000532992.5:264|2349
VYLKSHIHTSDC
>FUSION-ENST00000527752.1:5970-ENST00000361739.1:267|111
GKSAREVSAR
>FUSION-ENST00000667432.1:42912-ENST00000532992.5:264|2273
HLSFIILRK
>ENST00000444149.7|SNV-9793-A-G|4
ECGKAFGQSSSLTNHQR
>FUSION-ENST00000667432.1:42912-ENST00000532992.5:264|204
SQGEISLSVVKNKK
>FUSION-ENST00000466801.5:1857-ENST00000484328.1:20325|135
LIHESVCAWDGARLSTDLADGRR
>FUSION-ENST00000667432.1:42912-ENST00000532992.5:264|157
FSKGGVNQK
>FUSION-ENST00000667432.1:42912-ENST00000532992.5:264|2037
GLGIDSLSFPSYR
>FUSION-ENST00000667432.1:42912-ENST00000532992.5:264|897
VRAVFNSGVPVSQMDER
>FUSION-ENST00000667432.1:42912-ENST00000532992.5:264|760
VFCIYSLLIWTLVTELN
>FUSION-ENST00000667432.1:42912-ENST00000532992.5:264|950
MIEDHAWVKVSLNVR
>FUSION-ENST00000667432.1:42912-ENST00000532992.5:264|130
RTLRHININ
>FUSION-ENST00000667432.1:42912-ENST00000532992.5:264|229
DGTASSRVHLVGERHS
>ENST00000636298.1|SNV-686970-C-T|4
ETDGQVPFLSTRCVLSTLLLVR
>FUSION-ENST00000667432.1:42912-ENST00000532992.5:264|361
MNLKDCK
>FUSION-ENST00000667432.1:42912-ENST00000532992.5:264|390
NVIQSPPSI
>FUSION-ENST00000667432.1:42912-ENST00000532992.5:264|2024
IPGLSSPFRNGDHYRADPESLYCC
>FUSION-ENST00000667432.1:42912-ENST00000532992.5:264|636
MWARMEK
>FUSION-ENST00000667432.1:42912-ENST00000532992.5:264|1894
MSLCVLK
>FUSION-ENST00000667432.1:42912-ENST00000532992.5:264|796
MSELPSFSR
>FUSION-ENST00000667432.1:42912-ENST00000532992.5:264|1282
FSLSSSLLNIHSTILK
>ENST00000593261.1|SNV-9350-G-A|1
SVVSTPCYISPELCEGKPYNQK
>FUSION-ENST00000667432.1:42912-ENST00000532992.5:264|1992
LATFTFYI
>ENST00000462195.6|MNV-18712-GTGTCG-G|16
ESRPAQK
>FUSION-ENST00000667432.1:42912-ENST00000532992.5:264|270
IAIIIIILSLR
>ENST00000645119.1|MNV-2851-CTGACAAA-C|16
VGLMLQHIVLACCWPAGWR
>FUSION-ENST00000466801.5:1857-ENST00000484328.1:20325|66
RPLFPPPPSEQPRGGR
>ENST00000354891.7|SNV-204540-G-A|6
AVRDGQSGKITVDDYGTR
>FUSION-ENST00000667432.1:42912-ENST00000532992.5:264|1954
MSCCPMPLVVTNR
>ENST00000575556.1|SNV-393-G-A|3
CIIETRPPGAQGPSR
>FUSION-ENST00000667432.1:42912-ENST00000532992.5:264|1859
WLFPIALTSSPPALPFNTCQPDR
>ENST00000343529.9|SNV-493024-C-A|2
WWQPFVIRNGIVVSGVER
>FUSION-ENST00000667432.1:42912-ENST00000532992.5:264|2304
LRRQNCVFHTFLNIK
>FUSION-ENST00000667432.1:42912-ENST00000532992.5:264|1795
MDSEREK
>ENST00000329357.6|SNV-1280-C-T|2
MASLCLKPLKTR
>ENST00000496856.6|SNV-10500-C-T|4
ILDKSQALNVTVQQKWPLLR
>ENST00000003084.11|SNV-365732-A-T|4
AFGVIPQKVFFFSGTFRK
>ENST00000419067.6|SNV-15304-G-A|1
YQGMGSLDAMEKSSSSQKR
>FUSION-ENST00000466801.5:1857-ENST00000484328.1:20325|134
LSTDLADGR
>FUSION-ENST00000667432.1:42912-ENST00000532992.5:264|656
ELQQFILLFLQVIYGGHSSTILLFK
>FUSION-ENST00000667432.1:42912-ENST00000532992.5:264|2106
DQESKDPYACFLCSASLQPSRR
>FUSION-ENST00000667432.1:42912-ENST00000532992.5:264|1136
EIKKFNK
>FUSION-ENST00000667432.1:42912-ENST00000532992.5:264|375
SYNPMCTVNFWLSLLIAICK
>ENST00000219084.10|SNV-269191-C-G|6
MDYFQVWISQLFRR
>ENST00000648875.1|SNV-104164-C-T|1
QAQLHDFVMSLSEK
>ENST00000334268.9|SNV-412991-G-C|3
DVEDVPASNK
>FUSION-ENST00000667432.1:42912-ENST00000532992.5:264|646
MIYLGDWTQVKPWN
>ENST00000462195.6|MNV-18712-GTGTCG-G|14
ESRPAQKHKPFTTTLTHGGSKR
>FUSION-ENST00000667432.1:42912-ENST00000532992.5:264|625
TKPYSTIFLRE
>FUSION-ENST00000667432.1:42912-ENST00000532992.5:264|185
MNECVRVYVHMVHNVC
>ENST00000314191.7|SNV-125953-C-T|5
RLGLSGDEVDNK
>FUSION-ENST00000667432.1:42912-ENST00000532992.5:264|1137
MEIKKFNK
>ENST00000313367.7|SNV-171698-C-A|6
AKYWRTNAHEIEGTVFDR
>FUSION-ENST00000527752.1:5970-ENST00000361739.1:267|44
KPPRPLYTARGLR
>ENST00000520769.1|SNV-15621-C-T|1
DGSLQFNQSSLADSDAPQNVK
>FUSION-ENST00000667432.1:42912-ENST00000532992.5:264|1024
SHKSSPKNLLR
>ENST00000442166.2|SNV-4127-G-A|3
WLRPHHR
>FUSION-ENST00000667432.1:42912-ENST00000532992.5:264|750
HTIWLIVILKAQTPPLLK
>FUSION-ENST00000667432.1:42912-ENST00000532992.5:264|1628
TCMSKSSCYFR
>ENST00000361339.9|SNV-91395-T-C|5
RELLEQTADCCMR
>FUSION-ENST00000466801.5:1857-ENST00000484328.1:20325|136
LIHESVCAWDGARLSTDLADGR
>ENST00000345136.7|SNV-55421-A-G|2
GYFGEEMNR
>FUSION-ENST00000527752.1:5970-ENST00000361739.1:267|89
MPAPGRGGCWRGEG
>ENST00000645119.1|MNV-2851-CTGACAAA-C|3
GGTVPKCPLLR
>ENST00000439351.5|SNV-17956-C-G|3
EGIKQLVKQGSVQK
>ENST00000481470.5|SNV-146497-C-T|6
MTIKMGCAVYLILPKSLVTTR
>ENST00000674247.1|SNV-2888-G-A|4
WQREARWPHLALQR
>FUSION-ENST00000667432.1:42912-ENST00000532992.5:264|929
MISTMICF
>FUSION-ENST00000527752.1:5970-ENST00000361739.1:267|17
VSSRCSTT
>ENST00000519480.5|SNV-38758-C-T|2
GHDDDLTLLEGSLEEMK
>ENST00000418593.6|SNV-7456-A-G|2
LGCLAKDNSIYVLANLGDK
>FUSION-ENST00000475789.1:7623-ENST00000405243.1:39117|9
MERISLYSDSIKK
>FUSION-ENST00000667432.1:42912-ENST00000532992.5:264|30
MLTNSFAIYIDDDDYNK
>ENST00000268695.10|SNV-32104-C-T|4
AIDGLNLLPTLLQGRLMDRLIFYYR
>FUSION-ENST00000667432.1:42912-ENST00000532992.5:264|376
TQSSCLR
>FUSION-ENST00000667432.1:42912-ENST00000532992.5:264|2178
WSGLAWLCSLSFLSRCHELIFPWK
>FUSION-ENST00000667432.1:42912-ENST00000532992.5:264|1147
MPINQRVDK
>FUSION-ENST00000667432.1:42912-ENST00000532992.5:264|834
RWCLWGK
>FUSION-ENST00000667432.1:42912-ENST00000532992.5:264|328
HLAQCLFGK
>FUSION-ENST00000667432.1:42912-ENST00000532992.5:264|848
TCESPPGLILCWYSLAR
>FUSION-ENST00000667432.1:42912-ENST00000532992.5:264|604
SSTPFIKAKETFTSR
>FUSION-ENST00000667432.1:42912-ENST00000532992.5:264|793
SELPSFSRR
>FUSION-ENST00000527752.1:5970-ENST00000361739.1:267|134
GTAGVAPFFLGAR
>FUSION-ENST00000667432.1:42912-ENST00000532992.5:264|2002
VIITEQIQNLYIVVKKSLR
>ENST00000512139.5|SNV-71412-C-T|4
MHTFIFPITLAEVVLRPYSYPSK
>FUSION-ENST00000667432.1:42912-ENST00000532992.5:264|1968
VSLLHCS
>FUSION-ENST00000667432.1:42912-ENST00000532992.5:264|961
SSLISLSIVVIKS
>FUSION-ENST00000667432.1:42912-ENST00000532992.5:264|63
VSKLCPPSGGGSWYDLQK
>FUSION-ENST00000667432.1:42912-ENST00000532992.5:264|1608
MLKANSC
>FUSION-ENST00000667432.1:42912-ENST00000532992.5:264|2098
ETRHINR
>ENST00000508487.3|SNV-357-G-C|3
CQCLQTLQGIHLKNIQSVNVK
>FUSION-ENST00000527752.1:5970-ENST00000361739.1:267|152
VSHEGAGGAGMR
>ENST00000003084.11|SNV-365732-A-T|3
VFFFSGTFR
>FUSION-ENST00000667432.1:42912-ENST00000532992.5:264|1229
TQGVGTYTQ
>FUSION-ENST00000667432.1:42912-ENST00000532992.5:264|1027
MGVPKSHKSSPK
>ENST00000359318.8|SNV-9841-C-T|2
TIDMSFLHFPCFMR
>ENST00000522363.5|SNV-52476-A-T|2
CFLGQDGAIRSVYSR
>ENST00000525157.5|SNV-750-T-C|3
PIFWTITLFLLGAAK
>FUSION-ENST00000667432.1:42912-ENST00000532992.5:264|1344
EMPGCTGRGVL
>ENST00000622501.4|SNV-7531-A-G|1
SPLPPGGDQGPFSGPK
>FUSION-ENST00000667432.1:42912-ENST00000532992.5:264|1262
MRRCWEGGTAR
>FUSION-ENST00000667432.1:42912-ENST00000532992.5:264|169
VYKACLVK
>FUSION-ENST00000667432.1:42912-ENST00000532992.5:264|1813
YLTICVCMYLAYPHNQQIWVR
>ENST00000543774.6|MNV-12772-AT-A|2
IHIGNYEIDAWYFSPSPK
>ENST00000245503.10|SNV-21932-G-A|5
LINDLTAQRR
>ENST00000309156.9|SNV-4992-G-T|1
VYSDDGACRSVEVAAGATAR
>ENST00000335605.1|SNV-872-T-C|3
QTVKVASVFYTVVNPMLNPLTYSLR
>ENST00000368298.2|SNV-53759-G-A|2
VGAASPKSANWSPLK
>FUSION-ENST00000667432.1:42912-ENST00000532992.5:264|658
SLNTECCVFLKFKQPIEYS
>ENST00000389484.8|SNV-1430459-C-T|1
GNFRRTCACAHGYLAEDGVTCLR
>ENST00000575556.1|SNV-393-G-A|10
LGEATGVLKAEPKHGRPPPFPEMHH
>ENST00000480058.5|SNV-28466-G-T|2
DNWTDAEGYYLVNIGEVLDK
>ENST00000503285.1|SNV-71412-C-T|1
AEVVLRPYSYPSKK
>FUSION-ENST00000667432.1:42912-ENST00000532992.5:264|2065
ELFSAAK
>FUSION-ENST00000667432.1:42912-ENST00000532992.5:264|2080
VLREEER
>FUSION-ENST00000667432.1:42912-ENST00000532992.5:264|1678
KYHLCLFK
>FUSION-ENST00000667432.1:42912-ENST00000532992.5:264|1498
MKNTAMNISVHVFL
>FUSION-ENST00000667432.1:42912-ENST00000532992.5:264|1315
MALPKMLIALRTIR
>ENST00000476031.1|SNV-2152-T-A|2
VQGAREGQCDSEVPGSLHP
>ENST00000646852.1|MNV-2851-CTGACAAA-C|1
VGLMLQHIVLACCWPAGYVQDDFN
>ENST00000532715.5|SNV-11250-G-A|1
CRPETGAIGEDSDGCYVQLPR
>FUSION-ENST00000667432.1:42912-ENST00000532992.5:264|1840
TRKLMSS
>ENST00000475659.1|MNV-60640-GGATGGAATT-G|3
MGPCARMVTPASVSQDIKADTATWK
>ENST00000443758.6|SNV-212388-G-A|6
NKGQVQVADLLGINGTGKER
>FUSION-ENST00000667432.1:42912-ENST00000532992.5:264|1624
MSKSSCYFRLCFR
>ENST00000293880.9|SNV-8412-G-C|4
AEDARRHYEK
>ENST00000581241.5|SNV-24155-C-T|11
MLKFGASRAADDVER
>ENST00000007708.7|INDEL-11311-C-CTT|8
MPTTWLSSCVTSITWPHLTWR
>FUSION-ENST00000667432.1:42912-ENST00000532992.5:264|2380
MNQIEFKTMKQR
>ENST00000342992.10|SNV-101900-C-G|1
CYAFVLVQEPAQIVEKAKSVDVTEK
>ENST00000372348.7|INDEL-172126-C-CTT|21
ATSLVDAVNSDAAKPSQLRER
>ENST00000314393.6|SNV-172069-G-A|2
LYEEDLEKLVTR
>FUSION-ENST00000667432.1:42912-ENST00000532992.5:264|1478
MLNKTGDK
>FUSION-ENST00000667432.1:42912-ENST00000532992.5:264|2312
NMEEEFSGIFSHVML
>FUSION-ENST00000667432.1:42912-ENST00000532992.5:264|675
TVILSLASLIQ
>FUSION-ENST00000667432.1:42912-ENST00000532992.5:264|865
AHPLLNCLFAEDT
>FUSION-ENST00000466801.5:1857-ENST00000484328.1:20325|59
EREGRGLGGQLCR
>ENST00000475659.1|MNV-60640-GGATGGAATT-G|2
GPCARMVTPASVSQDIK
>FUSION-ENST00000466801.5:1857-ENST00000484328.1:20325|170
QLSAVAIRPA
>FUSION-ENST00000667432.1:42912-ENST00000532992.5:264|46
QANKLLLSKLS
>FUSION-ENST00000667432.1:42912-ENST00000532992.5:264|1060
NELMEFAVAWMGLETIIPSEGTQK
>FUSION-ENST00000551915.5:790-ENST00000660834.1:97138|3
MMTGNYKKMHLS
>ENST00000463101.1|SNV-4856-G-A|2
SGWPTEPEVWR
>FUSION-ENST00000667432.1:42912-ENST00000532992.5:264|1448
MNFFICFSK
>FUSION-ENST00000667432.1:42912-ENST00000532992.5:264|833
MNGIGAFIK
>ENST00000368141.5|SNV-14552-C-A|2
EASSVSDFNQNFEVTNR
>FUSION-ENST00000667432.1:42912-ENST00000532992.5:264|568
MGYSFQAYHLGHSFFKRR
>ENST00000482777.5|SNV-145963-G-A|2
SKCTTAHSSLNNSAFPLYDAPFR
>FUSION-ENST00000667432.1:42912-ENST00000532992.5:264|798
MGSLLIPLYP
>FUSION-ENST00000667432.1:42912-ENST00000532992.5:264|2293
MRKTETR
>ENST00000418593.6|SNV-7456-A-G|1
LGCLAKDNSIYVLANLGDKKPCNSR
>FUSION-ENST00000527752.1:5970-ENST00000361739.1:267|94
HPPSAAGSVSGAGGR
>ENST00000267838.7|SNV-14174-G-T|2
HLEHRVR
>ENST00000408887.3|SNV-651-G-A|1
HNREVPRPPVPQHPSGNSR
>FUSION-ENST00000667432.1:42912-ENST00000532992.5:264|1172
YFTFKVTKSSSQVI
>FUSION-ENST00000667432.1:42912-ENST00000532992.5:264|1481
TSCTMLNK
>FUSION-ENST00000667432.1:42912-ENST00000532992.5:264|2272
HLSFIILRKSWSK
>FUSION-ENST00000667432.1:42912-ENST00000532992.5:264|2368
YSLWQFQSYLVQECKCSLREK
>FUSION-ENST00000667432.1:42912-ENST00000532992.5:264|911
MNNDVIHWQK
>FUSION-ENST00000667432.1:42912-ENST00000532992.5:264|1824
VICIFFKSYCLA
>FUSION-ENST00000667432.1:42912-ENST00000532992.5:264|1827
MVICIFFK
>FUSION-ENST00000667432.1:42912-ENST00000532992.5:264|2345
QMLPERK
>FUSION-ENST00000667432.1:42912-ENST00000532992.5:264|266
IAIIIIILSLRTWDFRR
>FUSION-ENST00000667432.1:42912-ENST00000532992.5:264|1957
HMSCCPMPLVVTNR
>ENST00000314191.7|SNV-125953-C-T|2
LGLSGDEVDNKVK
>FUSION-ENST00000667432.1:42912-ENST00000532992.5:264|1680
RLLFSTP
>ENST00000304514.11|SNV-35180-G-A|1
LENYSEGGPLYKNGSLRNADSEIK
>FUSION-ENST00000667432.1:42912-ENST00000532992.5:264|1480
TSCTMLNKTGDK
>ENST00000518476.6|SNV-420185-G-A|8
LKLIRMCPYYK
>FUSION-ENST00000667432.1:42912-ENST00000532992.5:264|1048
GLETIIPSEGTQKWKTK
>FUSION-ENST00000667432.1:42912-ENST00000532992.5:264|816
MSSRFIHVRTSFLFK
>ENST00000267838.7|SNV-14174-G-T|3
APLGAGVIERHLEHRVR
>ENST00000525306.1|SNV-172793-G-A|2
GYVYRCSCWRHVTES
>FUSION-ENST00000667432.1:42912-ENST00000532992.5:264|1050
GLETIIPSEGTQKWK
>ENST00000475890.5|SNV-10811-G-C|2
IWTGRLVWPR
>FUSION-ENST00000667432.1:42912-ENST00000532992.5:264|1397
WKGNMGSEPPHRVPTGELPSGAVR
>ENST00000475063.1|SNV-246751-G-A|10
MSMFALLAHWMACIWYIIGKME
>FUSION-ENST00000667432.1:42912-ENST00000532992.5:264|1924
MVLDAQASYLDEIILCFIFLKK
>FUSION-ENST00000667432.1:42912-ENST00000532992.5:264|2113
MISRLYCLTESINIYQPCAGISVK
>FUSION-ENST00000667432.1:42912-ENST00000532992.5:264|2374
NVVYSSLP
>ENST00000616995.4|SNV-528045-G-A|3
CEGCSLNYHK
>ENST00000342992.10|SNV-101900-C-G|2
CYAFVLVQEPAQIVEKAK
>ENST00000381317.9|MNV-18712-GTGTCG-G|2
LHPGRGHLRRPQ
>ENST00000351513.7|SNV-19567-G-A|3
VCCDYSLHVAVTWWSDQVKEEIK
>ENST00000655314.1|SNV-227360-A-T|3
MVTFIQKPR
>FUSION-ENST00000667432.1:42912-ENST00000532992.5:264|1173
YFTFKVTK
>FUSION-ENST00000667432.1:42912-ENST00000532992.5:264|145
VSSATIEHLLGVGLLTPRVPKPQR
>FUSION-ENST00000667432.1:42912-ENST00000532992.5:264|1771
MNIYIFFQINVALPK
>FUSION-ENST00000667432.1:42912-ENST00000532992.5:264|26
MLRSLYF
>ENST00000472908.1|SNV-10811-G-C|1
VPEDLDRQIGMAEAEMEFR
>ENST00000643308.1|SNV-52616-G-A|3
EPNPSCLTGPLPHTSR
>ENST00000194130.7|SNV-31586-T-G|5
TKPVPGYNNDTGKISSKGELEK
>FUSION-ENST00000667432.1:42912-ENST00000532992.5:264|1689
MKVKLGQVGWACSR
>FUSION-ENST00000667432.1:42912-ENST00000532992.5:264|413
LCQVFSPMILSGIMQVR
>FUSION-ENST00000667432.1:42912-ENST00000532992.5:264|1825
MVICIFFKSYCLA
>ENST00000369367.8|SNV-64828-C-T|1
FHSPSTTWSLNKDTPQEKK
>FUSION-ENST00000667432.1:42912-ENST00000532992.5:264|1181
ESKTINEKYETI
>FUSION-ENST00000667432.1:42912-ENST00000532992.5:264|1168
MNIFLSTSCINFTTNCTIR
>FUSION-ENST00000667432.1:42912-ENST00000532992.5:264|2096
HINRSTLEVL
>ENST00000299162.10|SNV-1021-A-T|1
NSGQYHHPSPQEYR
>ENST00000647059.1|SNV-78267-C-G|1
FLQEQEETPPRPEKYYFQMQR
>FUSION-ENST00000667432.1:42912-ENST00000532992.5:264|569
GYSFQAYHLGHSFFKR
>ENST00000459996.1|MNV-41953-AA-A|15
MVAIQPEPGR
>FUSION-ENST00000667432.1:42912-ENST00000532992.5:264|202
SVDDETEIPGR
>FUSION-ENST00000667432.1:42912-ENST00000532992.5:264|1739
LFTVGARITPLVSVPLGLCVI
>FUSION-ENST00000667432.1:42912-ENST00000532992.5:264|430
FNKCQIFVMYCYLK
>FUSION-ENST00000466801.5:1857-ENST00000484328.1:20325|162
IFPEELCNVHVPIAVQQWGGRR
>FUSION-ENST00000667432.1:42912-ENST00000532992.5:264|1704
LETVHICHFSFLSPSIPAFFERDLR
>FUSION-ENST00000667432.1:42912-ENST00000532992.5:264|2253
KPTILVRVYASCYNK
>ENST00000570049.5|SNV-24847-C-T|1
FIVNFFRSQK
>ENST00000381317.9|MNV-18712-GTGTCG-G|15
GAALGIRPQRGAHGQSWR
>FUSION-ENST00000667432.1:42912-ENST00000532992.5:264|1852
MKEGREK
>FUSION-ENST00000667432.1:42912-ENST00000532992.5:264|2274
HLSFIILR
>ENST00000528896.7|SNV-2473-C-A|1
IFCQLLSIHVDAINIMVLK
>FUSION-ENST00000667432.1:42912-ENST00000532992.5:264|704
SLSSFTNSLTFCAVDKHKCFLFLK
>ENST00000261609.13|SNV-178291-G-A|2
LLGENDEETR
>ENST00000420118.1|SNV-3925-C-A|6
MLLGDKALGKCSK
>FUSION-ENST00000667432.1:42912-ENST00000532992.5:264|326
MQIACLVHWAESR
>FUSION-ENST00000527752.1:5970-ENST00000361739.1:267|53
GLSEGGAEFR
>ENST00000313367.7|SNV-171698-C-A|5
YWRTNAHEIEGTVFDR
>FUSION-ENST00000667432.1:42912-ENST00000532992.5:264|525
HRMGASLTK
>FUSION-ENST00000667432.1:42912-ENST00000532992.5:264|700
IVLRDGAFGGSD
>FUSION-ENST00000667432.1:42912-ENST00000532992.5:264|598
KSFFLTDRSTCDQNV
>FUSION-ENST00000667432.1:42912-ENST00000532992.5:264|789
NIISSHTNTD
>FUSION-ENST00000466801.5:1857-ENST00000484328.1:20325|7
SDAAVDTSSEITTKAGKNQGDPK
>FUSION-ENST00000667432.1:42912-ENST00000532992.5:264|1653
MGNLPSLPTTQFPLLLVR
>ENST00000314191.7|SNV-125953-C-T|4
RLGLSGDEVDNKVK
>FUSION-ENST00000667432.1:42912-ENST00000532992.5:264|2206
MNQLWGK
>FUSION-ENST00000667432.1:42912-ENST00000532992.5:264|1723
MSFLFPLSIHPCFF
>FUSION-ENST00000667432.1:42912-ENST00000532992.5:264|2063
MVRSRLPATSASR
>FUSION-ENST00000667432.1:42912-ENST00000532992.5:264|1325
IPTCCERDPSR
>FUSION-ENST00000667432.1:42912-ENST00000532992.5:264|119
MVRPQAECILWVRDTAK
>ENST00000487961.1|SNV-269-G-A|5
MLLRSGVK
>FUSION-ENST00000667432.1:42912-ENST00000532992.5:264|1754
MSGESSSALK
>FUSION-ENST00000667432.1:42912-ENST00000532992.5:264|927
MGQRLGIQA
>ENST00000343455.7|SNV-67364-T-C|5
ELLEMEPETAKFSPAERTHDGK
>FUSION-ENST00000527752.1:5970-ENST00000361739.1:267|116
APPKAVPVCASPSLGSR
>FUSION-ENST00000667432.1:42912-ENST00000532992.5:264|692
MWDIVGNLLLLR
>FUSION-ENST00000667432.1:42912-ENST00000532992.5:264|1009
MPGPYTQR
>ENST00000221086.8|SNV-21499-T-G|6
GYIIDTRSRNVAQQTR
>ENST00000399537.8|SNV-62698-A-G|2
EVLDGPVVDPLKSLRLPR
>FUSION-ENST00000667432.1:42912-ENST00000532992.5:264|2276
STCSKHLSFIILR
>ENST00000296484.7|SNV-4875-T-G|4
TVRIWVPNGKGESTVFR
>FUSION-ENST00000667432.1:42912-ENST00000532992.5:264|1989
MCLTVNDRF
>FUSION-ENST00000667432.1:42912-ENST00000532992.5:264|52
FVFLMAHSK
>FUSION-ENST00000667432.1:42912-ENST00000532992.5:264|966
EQLYLLHFTWSNY
>FUSION-ENST00000667432.1:42912-ENST00000532992.5:264|2102
MGCILLSHTL
>FUSION-ENST00000667432.1:42912-ENST00000532992.5:264|17
MDLRRAFFQFHLSFNFIFEIIK
>ENST00000462195.6|MNV-18712-GTGTCG-G|5
GRVGANAGLRWGLGR
>FUSION-ENST00000667432.1:42912-ENST00000532992.5:264|1081
MLKVIID
>FUSION-ENST00000667432.1:42912-ENST00000532992.5:264|2099
KETRHINR
>ENST00000267085.8|SNV-10811-G-C|3
ADERGKMVPEDLDR
>ENST00000405510.5|SNV-55495-G-T|2
LSARIRPTAVTLEHLPK
>FUSION-ENST00000667432.1:42912-ENST00000532992.5:264|1769
MNIYIFFQINVALPKTLK
>FUSION-ENST00000667432.1:42912-ENST00000532992.5:264|2108
LYCLTESINIYQPCAGISVKDQESK
>FUSION-ENST00000466801.5:1857-ENST00000484328.1:20325|111
SPAHRTR
>FUSION-ENST00000667432.1:42912-ENST00000532992.5:264|263
MSVLITKDSR
>ENST00000490882.5|SNV-122507-G-A|2
VLGPQADDTDSQSWR
>FUSION-ENST00000527752.1:5970-ENST00000361739.1:267|40
LLPLGYAFLHW
>FUSION-ENST00000667432.1:42912-ENST00000532992.5:264|234
MDGTASSR
>FUSION-ENST00000667432.1:42912-ENST00000532992.5:264|43
RRLFFPK
>FUSION-ENST00000667432.1:42912-ENST00000532992.5:264|472
MDDSREDNEALSGIFSNDFK
>FUSION-ENST00000667432.1:42912-ENST00000532992.5:264|2305
GQNARLRR
>FUSION-ENST00000667432.1:42912-ENST00000532992.5:264|1664
NYHSSQLEID
>FUSION-ENST00000667432.1:42912-ENST00000532992.5:264|1100
LTKSICAYPYNCK
>FUSION-ENST00000667432.1:42912-ENST00000532992.5:264|180
MYGIVVK
>FUSION-ENST00000466801.5:1857-ENST00000484328.1:20325|9
SDAAVDTSSEITTKAGK
>ENST00000609498.5|SNV-553865-G-A|3
ANRHSFVHMEHEKAVLLLK
>FUSION-ENST00000667432.1:42912-ENST00000532992.5:264|734
WMICGCLASPSFLTLNLYSIK
>FUSION-ENST00000667432.1:42912-ENST00000532992.5:264|873
SSIGRRFEVNK
>FUSION-ENST00000667432.1:42912-ENST00000532992.5:264|1717
VNIGSFIFTFPLLR
>FUSION-ENST00000667432.1:42912-ENST00000532992.5:264|1699
IFVAFTSFLFR
>ENST00000463763.6|MNV-18712-GTGTCG-G|4
SSTAPAKTISWTPGSRNSTR
>ENST00000463634.6|SNV-28466-G-T|3
RIPTSEITGPMQKAIIL
>ENST00000647068.1|SNV-14876-C-T|10
ESLVEVTVGER
>FUSION-ENST00000527752.1:5970-ENST00000361739.1:267|92
HPPSAAGSVSGAGGRDACAREGR
>FUSION-ENST00000667432.1:42912-ENST00000532992.5:264|545
MFPQHYR
>ENST00000334268.9|SNV-412991-G-C|4
VSKDVEDVPASNKAK
>FUSION-ENST00000667432.1:42912-ENST00000532992.5:264|540
FVLVAYFHQHDLGK
>ENST00000342992.10|SNV-101900-C-G|5
NESGVERCYAFVLVQEPAQIVEK
>FUSION-ENST00000667432.1:42912-ENST00000532992.5:264|1804
MHKYVPALSPFPLRLR
>FUSION-ENST00000667432.1:42912-ENST00000532992.5:264|2316
MYVYCYF
>FUSION-ENST00000667432.1:42912-ENST00000532992.5:264|611
IFNKYFCNTSLWFISSVTLNNLTS
>FUSION-ENST00000527752.1:5970-ENST00000361739.1:267|71
SGAHLTSCVLTR
>ENST00000610822.1|MNV-9940-TAAAA-T|3
NQETIKAAHQRYLFWLQQGNWQTK
>FUSION-ENST00000667432.1:42912-ENST00000532992.5:264|2332
MQHGNLRGP
>ENST00000469886.5|SNV-13994-G-A|1
KSCVLGARSSTWTPPR
>FUSION-ENST00000667432.1:42912-ENST00000532992.5:264|1807
WIPIPLQS
>ENST00000298139.7|SNV-82703-A-G|2
LNLSCGTYHAGMSFSTREDIHHR
>ENST00000335605.1|SNV-872-T-C|2
VASVFYTVVNPMLNPLTYSLR
>FUSION-ENST00000527752.1:5970-ENST00000361739.1:267|158
TPSPSAPGGMRVSHEGAGGAGMR
>FUSION-ENST00000667432.1:42912-ENST00000532992.5:264|827
EVEGSCLASFPPCKDTVFSRVR
>FUSION-ENST00000667432.1:42912-ENST00000532992.5:264|2339
KASQAELVFHARYQQVHIHK
>FUSION-ENST00000667432.1:42912-ENST00000532992.5:264|2041
MSYEIVK
>FUSION-ENST00000667432.1:42912-ENST00000532992.5:264|1685
LGQVGWACSR
>FUSION-ENST00000667432.1:42912-ENST00000532992.5:264|2283
MYQKWQDSEITVVFLPYIFNQDEKK
>FUSION-ENST00000667432.1:42912-ENST00000532992.5:264|1823
MDYRNISR
>ENST00000312938.5|SNV-5803-C-T|1
SFPKHCQAVLKQLNEQR
>FUSION-ENST00000667432.1:42912-ENST00000532992.5:264|2038
MGLGIDSLSFPSYR
>FUSION-ENST00000667432.1:42912-ENST00000532992.5:264|2217
VLSSCDLMCWKGKAAPFK
>FUSION-ENST00000667432.1:42912-ENST00000532992.5:264|1206
HVYQVVCLRLVYNNKI
>FUSION-ENST00000667432.1:42912-ENST00000532992.5:264|437
GITPCSLKTDILKYLLMFNK
>ENST00000351513.7|SNV-19567-G-A|2
EEIKILVQDK
>FUSION-ENST00000667432.1:42912-ENST00000532992.5:264|1626
MSKSSCYFR
>FUSION-ENST00000667432.1:42912-ENST00000532992.5:264|2246
LSELKITK
>ENST00000368755.2|SNV-51-T-C|1
QPCQPPPACPTPKCPEPCPPPK
>ENST00000474229.1|SNV-18866-G-A|2
MWASLSSPNAEAVEPDFSSIER
>FUSION-ENST00000667432.1:42912-ENST00000532992.5:264|783
FSLFSYFDLQTK
>FUSION-ENST00000667432.1:42912-ENST00000532992.5:264|2203
MSLNILV
>FUSION-ENST00000667432.1:42912-ENST00000532992.5:264|729
MICGCLASPSFLTLNLYSIKR
>ENST00000491071.6|SNV-426827-C-A|1
YNIHKDQ
>ENST00000507095.1|SNV-38182-A-C|10
SRYLDYGEEHWK
>ENST00000273691.7|SNV-15185-C-A|3
CDYTTSAQIQDVVVTWR
>ENST00000474734.5|SNV-5445-C-T|2
WIGCAPGRR
>FUSION-ENST00000667432.1:42912-ENST00000532992.5:264|208
SQGEISLSVVK
>FUSION-ENST00000667432.1:42912-ENST00000532992.5:264|1577
MNPAFRAK
>FUSION-ENST00000667432.1:42912-ENST00000532992.5:264|855
AVFLGLVFTSSAQPLGLPFHFPR
>FUSION-ENST00000667432.1:42912-ENST00000532992.5:264|1803
HKYVPALSPFPLRLR
>FUSION-ENST00000667432.1:42912-ENST00000532992.5:264|1727
MYCPFSLGCWR
>FUSION-ENST00000551915.5:790-ENST00000660834.1:97138|7
LQEDASVLTKNNKPRK
>ENST00000392825.8|SNV-268448-G-A|5
NQEGPGK
>FUSION-ENST00000667432.1:42912-ENST00000532992.5:264|2308
MRGQNARLR
>FUSION-ENST00000466801.5:1857-ENST00000484328.1:20325|10
MSDAAVDTSSEITTKAGK
>ENST00000641575.1|SNV-105239-G-A|2
TSLFSFRER
>FUSION-ENST00000667432.1:42912-ENST00000532992.5:264|607
MSSTPFIKAK
>FUSION-ENST00000667432.1:42912-ENST00000532992.5:264|505
MFEDYCVLTWQYTIK
>FUSION-ENST00000667432.1:42912-ENST00000532992.5:264|429
MFNKCQIFVMYCYLKS
>FUSION-ENST00000667432.1:42912-ENST00000532992.5:264|955
YILTRTFWR
>FUSION-ENST00000667432.1:42912-ENST00000532992.5:264|2360
LDISKSIYIK
>FUSION-ENST00000667432.1:42912-ENST00000532992.5:264|778
VRNGGFHHK
>FUSION-ENST00000667432.1:42912-ENST00000532992.5:264|976
FFLSLSLSFFFLWNSIFFLEV
>FUSION-ENST00000527752.1:5970-ENST00000361739.1:267|173
MVSGRPRR
>FUSION-ENST00000667432.1:42912-ENST00000532992.5:264|148
IRTITPGSLR
>ENST00000356920.9|SNV-802-G-A|6
VPRKNLIVMLR
>ENST00000505222.5|SNV-20475-C-T|2
WCFVNFTSCFCLRK
>FUSION-ENST00000475789.1:7623-ENST00000405243.1:39117|2
ISLYSDSIKKNI
>ENST00000331351.6|SNV-444133-C-T|4
GFPCLKKPEDSSVPRCLGK
>ENST00000367614.5|SNV-1161-C-T|1
SIMELVLDMPDVVR
>FUSION-ENST00000667432.1:42912-ENST00000532992.5:264|1162
MDRTRDPNAHQSK
>FUSION-ENST00000667432.1:42912-ENST00000532992.5:264|1158
MSSVFLSSGSPSSK
>FUSION-ENST00000466801.5:1857-ENST00000484328.1:20325|100
VGNRGRLPTGLGVPCPGR
>ENST00000648875.1|SNV-104164-C-T|2
VIAAAKQAQLHDFVMSLSEK
>ENST00000353796.7|SNV-19091-T-G|1
SQECSECGK
>FUSION-ENST00000667432.1:42912-ENST00000532992.5:264|1776
MRVLKGK
>FUSION-ENST00000667432.1:42912-ENST00000532992.5:264|2240
LAAIIKSPPN
>FUSION-ENST00000527752.1:5970-ENST00000361739.1:267|138
GARWGAPR
>FUSION-ENST00000667432.1:42912-ENST00000532992.5:264|722
MGQSTNPYWYI
>FUSION-ENST00000667432.1:42912-ENST00000532992.5:264|2249
VYASCYNKVTPKLSELK
>ENST00000507095.1|SNV-38182-A-C|15
MEPEKQVMSRYLDYGEEHWK
>FUSION-ENST00000667432.1:42912-ENST00000532992.5:264|2150
HPWVASFYPTHCKGNAVRLSAEPK
>FUSION-ENST00000667432.1:42912-ENST00000532992.5:264|1494
NISVHVFL
>ENST00000409404.6|SNV-530836-G-C|1
EELIGIPVVLFVIFILVVLFIVFRK
>ENST00000306087.3|SNV-781-C-G|7
KDRYVFPLPYLGDTDR
>FUSION-ENST00000667432.1:42912-ENST00000532992.5:264|88
SAQVTSGR
>ENST00000473362.1|SNV-1393924-C-T|3
MKSFLNVDLWLHLSQT
>ENST00000313367.7|SNV-171698-C-A|4
YWRTNAHEIEGTVFDRSGK
>FUSION-ENST00000667432.1:42912-ENST00000532992.5:264|788
MELIYVSYIPYAHSPK
>ENST00000240499.8|MNV-6031-CCCTG-C|3
DVAIEFSPEEWKCLDTSR
>FUSION-ENST00000667432.1:42912-ENST00000532992.5:264|235
AEIISVGVQ
>FUSION-ENST00000667432.1:42912-ENST00000532992.5:264|2204
NQLWGKHQHSDHSR
>ENST00000261170.5|SNV-51285-G-A|3
GSLRKVLNDTISYPDGTFMDWEFK
>FUSION-ENST00000667432.1:42912-ENST00000532992.5:264|278
IGIKIYSLPQQLLR
>FUSION-ENST00000667432.1:42912-ENST00000532992.5:264|1850
GRKEMQK
>FUSION-ENST00000667432.1:42912-ENST00000532992.5:264|1014
LTFVLMAQNQWWIKALAP
>FUSION-ENST00000667432.1:42912-ENST00000532992.5:264|1358
AAGKEAVSCK
>FUSION-ENST00000527752.1:5970-ENST00000361739.1:267|129
LEHAASKPGPGAARK
>FUSION-ENST00000667432.1:42912-ENST00000532992.5:264|1186
AVCILKTSQESLCPVDFQFRESK
>ENST00000309318.8|SNV-427-C-G|2
EGKVTVK
>ENST00000519480.5|SNV-38757-C-G|1
GHDDDLTALEGSLEEMKEAVGLK
>ENST00000562593.5|SNV-32104-C-T|4
DRLIFYYR
>ENST00000438045.5|INDEL-39197-A-ACATTA|7
AFKIQRGEK
>FUSION-ENST00000667432.1:42912-ENST00000532992.5:264|2291
GNVSEMAGFR
>FUSION-ENST00000667432.1:42912-ENST00000532992.5:264|2228
MSGEILLSTSK
>FUSION-ENST00000667432.1:42912-ENST00000532992.5:264|996
MYHLHLLGDDIRNVCK
>FUSION-ENST00000667432.1:42912-ENST00000532992.5:264|2237
MVHPRHRK
>FUSION-ENST00000667432.1:42912-ENST00000532992.5:264|1950
MPLVVTNR
>FUSION-ENST00000667432.1:42912-ENST00000532992.5:264|138
TINAKGGYYFR
>FUSION-ENST00000667432.1:42912-ENST00000532992.5:264|491
MILQAVLITSGK
>FUSION-ENST00000667432.1:42912-ENST00000532992.5:264|274
MFFFLYR
>FUSION-ENST00000667432.1:42912-ENST00000532992.5:264|2174
KPQADLGAISSLQLPSQAQPK
>ENST00000463763.6|MNV-18712-GTGTCG-G|7
RSSTAPAKTISWTPGSR
>FUSION-ENST00000667432.1:42912-ENST00000532992.5:264|1390
MGSEPPHRVPTGELPSGAVR
>FUSION-ENST00000667432.1:42912-ENST00000532992.5:264|267
MIAIIIIILSLRTWDFRR
>FUSION-ENST00000667432.1:42912-ENST00000532992.5:264|1214
KRHVYQVVCLR
>ENST00000354891.7|SNV-204540-G-A|4
DGQSGKITVDDYGTRTGK
>FUSION-ENST00000667432.1:42912-ENST00000532992.5:264|785
ELIYVSYIPYAHSPKVIL
>FUSION-ENST00000667432.1:42912-ENST00000532992.5:264|2145
HQMHDFSGEAVIQFLKR
>FUSION-ENST00000551915.5:790-ENST00000660834.1:97138|10
KLQEDASVLTKNNKPR
>ENST00000626954.2|SNV-111404-C-T|3
ISLPLVCLSSASNMYFALSSK
>FUSION-ENST00000667432.1:42912-ENST00000532992.5:264|2366
MSDYFVCSR
>ENST00000512139.5|SNV-71378-C-T|1
QCTLSYFPSHWLKSSSGLTPIHQRR
>FUSION-ENST00000667432.1:42912-ENST00000532992.5:264|1530
ERELMSCQVGAMSHFK
>FUSION-ENST00000667432.1:42912-ENST00000532992.5:264|436
TDILKYLLMFNK
>FUSION-ENST00000667432.1:42912-ENST00000532992.5:264|2252
KPTILVRVYASCYNKVTPK
>FUSION-ENST00000527752.1:5970-ENST00000361739.1:267|166
EAAAGRSPAR
>ENST00000285018.5|SNV-25411-G-A|1
QGQYHRDEG
>FUSION-ENST00000667432.1:42912-ENST00000532992.5:264|474
MKMDDSREDNEALSGIFSNDFK
>FUSION-ENST00000667432.1:42912-ENST00000532992.5:264|2261
IFAIFSVNDNIAI
>FUSION-ENST00000667432.1:42912-ENST00000532992.5:264|885
MEIFKKCFFDSR
>ENST00000589505.5|SNV-356-C-T|5
CSGTYSGNMDWARR
>FUSION-ENST00000667432.1:42912-ENST00000532992.5:264|1622
SSCYFRLCFR
>FUSION-ENST00000667432.1:42912-ENST00000532992.5:264|1420
YFFFYIID
>FUSION-ENST00000667432.1:42912-ENST00000532992.5:264|1845
MRILSNIQVPFLLFRPRCK
>FUSION-ENST00000667432.1:42912-ENST00000532992.5:264|1382
LVPKTMGK
>FUSION-ENST00000667432.1:42912-ENST00000532992.5:264|942
MCVKYSAAH
>FUSION-ENST00000527752.1:5970-ENST00000361739.1:267|93
HPPSAAGSVSGAGGRDACAR
>FUSION-ENST00000667432.1:42912-ENST00000532992.5:264|271
MIAIIIIILSLR
>ENST00000566377.5|SNV-547-A-C|4
MAAPRVFPLSCAVPQYAWGK
>FUSION-ENST00000466801.5:1857-ENST00000484328.1:20325|166
VPQISGSPQR
>ENST00000651989.2|SNV-553865-G-A|5
VQPDGPASNLLQPGDKILQANR
>ENST00000425816.5|SNV-6169-G-A|2
GTIGGYFLAGRSMSWWPIR
>FUSION-ENST00000667432.1:42912-ENST00000532992.5:264|1076
AETQKVYITYQANTVSDK
>FUSION-ENST00000667432.1:42912-ENST00000532992.5:264|1972
MSLSVLSLESFK
>FUSION-ENST00000667432.1:42912-ENST00000532992.5:264|312
MDVGELKLPWGNK
>ENST00000431076.5|SNV-268448-G-A|7
ISRNQEGPGK
>FUSION-ENST00000527752.1:5970-ENST00000361739.1:267|84
DACAREGRVLAR
>FUSION-ENST00000667432.1:42912-ENST00000532992.5:264|363
MSMNLKDCKIWFSHPLQK
>FUSION-ENST00000667432.1:42912-ENST00000532992.5:264|156
FSKGGVNQKR
>FUSION-ENST00000667432.1:42912-ENST00000532992.5:264|1996
MKSCNAERN
>FUSION-ENST00000667432.1:42912-ENST00000532992.5:264|560
SSMLACEEEILK
>ENST00000547974.5|SNV-36463-A-G|4
MSATGSPR
>ENST00000380773.9|SNV-663-G-A|3
KGSGKRPATAAAAGSASPR
>FUSION-ENST00000466801.5:1857-ENST00000484328.1:20325|122
GLEPASRIESA
>ENST00000334270.3|INDEL-5037-A-AA|2
KEKVQSPGI
>FUSION-ENST00000667432.1:42912-ENST00000532992.5:264|374
SYNPMCTVNFWLSLLIAICKCILR
>ENST00000409202.8|SNV-142971-A-G|1
NEFWSPSSEAEAGEGHRRTMSQDLR
>FUSION-ENST00000667432.1:42912-ENST00000532992.5:264|2087
MELLQNHSTDNDLKTILLN
>FUSION-ENST00000667432.1:42912-ENST00000532992.5:264|1506
DIQLTVPFIK
>FUSION-ENST00000667432.1:42912-ENST00000532992.5:264|1396
MIWMYHN
>ENST00000358514.9|SNV-393-G-A|1
RVLPGLKVPHAR
>FUSION-ENST00000667432.1:42912-ENST00000532992.5:264|1703
MGLFKDSHNLLTQTRP
>FUSION-ENST00000667432.1:42912-ENST00000532992.5:264|1166
NIFLSTSCINFTTNCTIR
>FUSION-ENST00000667432.1:42912-ENST00000532992.5:264|586
ADERFDLFHLIK
>ENST00000435205.6|SNV-168275-G-A|1
NHWAQIVKILEKHDPLK
>ENST00000264276.11|MNV-39211-TT-T|2
FSKLCYLIGQHGASLSSFLMG
>ENST00000475946.5|SNV-74417-C-T|1
VGAPRGSSPPRSLQDQIGLAEGTR
>ENST00000526157.5|SNV-7456-A-G|5
TRLPGQGQLYLCLGK
>FUSION-ENST00000667432.1:42912-ENST00000532992.5:264|623
KSGVEFSPCGITLALK
>ENST00000505222.5|SNV-20475-C-T|4
FHFVFLSQKGQVYTCGHGPGGR
>ENST00000460554.2|SNV-15185-C-A|2
MSPCLPLSSSNVTTPPLPRSRTWW
>FUSION-ENST00000667432.1:42912-ENST00000532992.5:264|1361
AADTQSQTMKAAGKEAVSCK
>ENST00000575556.1|SNV-393-G-A|9
AEPKHGRPPPFPEMHH
>FUSION-ENST00000667432.1:42912-ENST00000532992.5:264|1126
MKLYRQFGAK
>ENST00000610822.1|MNV-9940-TAAAA-T|1
YLFWLQQGNWQTK
>ENST00000332539.5|SNV-2379-G-A|2
VILFVVGCR
>FUSION-ENST00000527752.1:5970-ENST00000361739.1:267|48
EVTQAGTARKPPRPLYTARGLR
>FUSION-ENST00000667432.1:42912-ENST00000532992.5:264|1419
NQFSGEK
>FUSION-ENST00000667432.1:42912-ENST00000532992.5:264|1010
AQNQWWIKALAP
>FUSION-ENST00000667432.1:42912-ENST00000532992.5:264|1222
VGPSILK
>ENST00000369864.5|SNV-2294-C-T|1
MSDPESVSSVFSDTSIVV
>FUSION-ENST00000667432.1:42912-ENST00000532992.5:264|1672
LAAIKGMGTEF
>FUSION-ENST00000667432.1:42912-ENST00000532992.5:264|2353
MAISVLFGARMQMLPER
>FUSION-ENST00000667432.1:42912-ENST00000532992.5:264|2190
NLSIHLR
>ENST00000616349.4|SNV-25295-G-A|2
FINTLQDNKK
>FUSION-ENST00000667432.1:42912-ENST00000532992.5:264|1820
DYRNISRVHIGCR
>ENST00000380773.9|SNV-663-G-A|2
GSGKRPATAAAAGSASPR
>FUSION-ENST00000527752.1:5970-ENST00000361739.1:267|130
LEHAASKPGPGAAR
>FUSION-ENST00000667432.1:42912-ENST00000532992.5:264|1388
MGSEPPHRVPTGELPSGAVRR
>ENST00000342992.10|SNV-110383-G-A|1
ATNEVESDTCSCSVKFKEPPR
>FUSION-ENST00000667432.1:42912-ENST00000532992.5:264|1267
QSVSNSISL
>ENST00000560078.1|SNV-6720-G-A|5
LLDPGRNPAGQNLRPR
>ENST00000296484.7|SNV-4875-T-G|1
IWVPNGKGESTVFRAHTATVR
>FUSION-ENST00000466801.5:1857-ENST00000484328.1:20325|101
MVGNRGRLPTGLGVPCPGR
>FUSION-ENST00000466801.5:1857-ENST00000484328.1:20325|28
FKHACPLFGIEPMSERPLPALSQ
>ENST00000469372.5|SNV-41534-T-G|5
NDYRDIYAIGVGK
>FUSION-ENST00000667432.1:42912-ENST00000532992.5:264|520
GASLTKVVTR
>FUSION-ENST00000667432.1:42912-ENST00000532992.5:264|1565
MSFCEHKYSFVWVYTEERK
>ENST00000412632.6|SNV-28002-T-G|1
LGSVIKNYEDYFPEIFR
>FUSION-ENST00000667432.1:42912-ENST00000532992.5:264|1351
MQTSSLGSFHMVLSL
>FUSION-ENST00000667432.1:42912-ENST00000532992.5:264|2034
MGLGIDSLSFPSYRIHCPSCRCLR
>FUSION-ENST00000667432.1:42912-ENST00000532992.5:264|2020
ADPESLYCC
>FUSION-ENST00000667432.1:42912-ENST00000532992.5:264|89
VLFKSAQVTSGRFPFISSTCG
>FUSION-ENST00000667432.1:42912-ENST00000532992.5:264|762
MLLEKVFCIYSLLIWTLVTELN
>FUSION-ENST00000667432.1:42912-ENST00000532992.5:264|1956
MHMSCCPMPLVVTNRSSQMPIFL
>FUSION-ENST00000667432.1:42912-ENST00000532992.5:264|1778
MEKMRVLK
>FUSION-ENST00000667432.1:42912-ENST00000532992.5:264|1134
ENQTFYILIHK
>ENST00000324803.6|MNV-3273-GC-G|1
AHVECPPAHTCQRGVPA
>FUSION-ENST00000667432.1:42912-ENST00000532992.5:264|907
MLCLETLFPVR
>ENST00000521620.5|SNV-82703-A-G|5
MSFSTREDIHHR
>FUSION-ENST00000667432.1:42912-ENST00000532992.5:264|795
SELPSFSR
>FUSION-ENST00000667432.1:42912-ENST00000532992.5:264|1763
MYFFQILLPCLKNSIALYNR
>ENST00000281282.5|SNV-77839-G-A|1
EALIEELLQAKQDLQDLLIAK
>FUSION-ENST00000667432.1:42912-ENST00000532992.5:264|2164
MTLKFCGCIFCNNGCLILW
>FUSION-ENST00000466801.5:1857-ENST00000484328.1:20325|13
GTAALSTLVHCSESSQ
>FUSION-ENST00000527752.1:5970-ENST00000361739.1:267|33
MGVAILVLVGKEPSWEQGSFV
>ENST00000331738.12|SNV-11844-C-T|2
TPSPPSFRGR
>FUSION-ENST00000667432.1:42912-ENST00000532992.5:264|1528
MSCQVGAMSHFK
>FUSION-ENST00000667432.1:42912-ENST00000532992.5:264|1939
MHTRTHIYAQIK
>ENST00000354891.7|SNV-204540-G-A|2
ITVDDYGTRTGK
>FUSION-ENST00000667432.1:42912-ENST00000532992.5:264|2245
LSELKITKINFSFILES
>ENST00000313367.7|SNV-171698-C-A|1
TNAHEIEGTVFDRSGKAVHR
>ENST00000324324.12|SNV-12379-G-A|3
KALETINKYDLSGRPLNIK
>FUSION-ENST00000667432.1:42912-ENST00000532992.5:264|2090
HVSCAQQVYNLAEEKRHDI
>ENST00000560078.1|SNV-6720-G-A|3
NPAGQNLRPR
>ENST00000620146.2|SNV-9841-C-T|6
MSFLHFPCFMR
>FUSION-ENST00000667432.1:42912-ENST00000532992.5:264|1403
CAVGVGLSLRTSATAMWK
>ENST00000512139.5|SNV-71378-C-T|3
MQCTLSYFPSHWLKSSSGLTPIHQR
>FUSION-ENST00000667432.1:42912-ENST00000532992.5:264|1191
FYYKLHNK
>FUSION-ENST00000667432.1:42912-ENST00000532992.5:264|972
NKVRLSL
>FUSION-ENST00000667432.1:42912-ENST00000532992.5:264|1257
MVWLCPHPNLNWNCISKNSYML
>FUSION-ENST00000667432.1:42912-ENST00000532992.5:264|1106
MFLPLLLHFSSFSSPFKL
>FUSION-ENST00000667432.1:42912-ENST00000532992.5:264|736
NVPGWLVPFC
>FUSION-ENST00000667432.1:42912-ENST00000532992.5:264|935
VFPHVLQIKQNIR
>FUSION-ENST00000667432.1:42912-ENST00000532992.5:264|519
GASLTKVVTRDTHFPFAYQLFSLII
>FUSION-ENST00000667432.1:42912-ENST00000532992.5:264|2
MLTNFVKVTQLV
>ENST00000306087.3|SNV-781-C-G|6
DRYVFPLPYLGDTDR
>FUSION-ENST00000667432.1:42912-ENST00000532992.5:264|2314
PNGKMNMEEEFSGIFSHVML
>FUSION-ENST00000667432.1:42912-ENST00000532992.5:264|705
MSLSSFTNSLTFCAVDKHKCFLFLK
>FUSION-ENST00000667432.1:42912-ENST00000532992.5:264|1159
TRDPNAHQSKSR
>ENST00000306773.5|SNV-1414-C-T|2
PAGRVAR
>ENST00000627527.1|SNV-92967-G-A|1
GLNWFTNTIHVFCSNSEDVLFIGN
>ENST00000361339.9|SNV-91395-T-C|4
RELLEQTADCCMRQGSYHLATK
>ENST00000674383.1|SNV-38182-A-C|6
MNVLWLCVTSGTWIMEKSIGRNR
>FUSION-ENST00000667432.1:42912-ENST00000532992.5:264|2186
LQTRPLPMDISHSK
>ENST00000626954.2|SNV-111404-C-T|2
MYFALSSK
>ENST00000247668.7|SNV-38549-C-T|5
EVERVAMTAEVCSR
>ENST00000647059.1|SNV-78267-C-G|5
MARLILERFLQEQEETPPRPEK
>FUSION-ENST00000667432.1:42912-ENST00000532992.5:264|2016
ILIISLPRVAL
>FUSION-ENST00000667432.1:42912-ENST00000532992.5:264|555
QESLQLNPLGCTLR
>FUSION-ENST00000667432.1:42912-ENST00000532992.5:264|1835
MTSTLVCVVHSYITNT
>FUSION-ENST00000667432.1:42912-ENST00000532992.5:264|149
IQRVSSATIEHLLGVGLLTPR
>ENST00000003084.11|SNV-365732-A-T|5
AFGVIPQKVFFFSGTFR
>ENST00000553443.5|SNV-157280-G-A|2
RTNALLKR
>ENST00000358514.9|SNV-393-G-A|2
RVLPGLK
>FUSION-ENST00000667432.1:42912-ENST00000532992.5:264|1122
QFGAKLSSK
>ENST00000651217.1|SNV-553865-G-A|5
SFRQIDTVLYIWNMK
>ENST00000343529.9|SNV-493024-C-A|1
NGIVVSGVER
>FUSION-ENST00000667432.1:42912-ENST00000532992.5:264|888
IHINGMR
>ENST00000553443.5|SNV-157280-G-A|1
TNALLKR
>ENST00000267838.7|SNV-14174-G-T|1
HLEHRVRAGDTLQGIALK
>ENST00000313116.11|SNV-33690-C-G|2
IEKIIHVTTK
>FUSION-ENST00000667432.1:42912-ENST00000532992.5:264|1177
MISIKMYFTFKVTK
>ENST00000487961.1|SNV-269-G-A|1
SGVKERWL
>ENST00000431375.6|SNV-17271-G-A|5
RCGGHGSIIISPCVVCR
>ENST00000525157.5|SNV-750-T-C|4
MPIFWTITLFLLGAAK
>ENST00000637938.1|SNV-81856-C-T|3
KSQDIYILQASSAEVKSAWTDVIGR
>ENST00000301061.9|SNV-5300-G-A|3
AVGAALRK
>FUSION-ENST00000527752.1:5970-ENST00000361739.1:267|106
LGSRWQGCLRPGGAGAGAARGDAGK
>ENST00000475063.1|SNV-246751-G-A|5
FALLAHWMACIWYIIGKME
>FUSION-ENST00000667432.1:42912-ENST00000532992.5:264|2125
NKTEQNNK
>FUSION-ENST00000667432.1:42912-ENST00000532992.5:264|2192
MTLYKNLSIHLRQILR
>ENST00000268695.10|SNV-32104-C-T|1
LIFYYRGDTLMAATLGQHK
>FUSION-ENST00000667432.1:42912-ENST00000532992.5:264|506
LCCVPMF
>ENST00000481470.5|SNV-146497-C-T|3
MGCAVYLILPKSLVTTR
>FUSION-ENST00000667432.1:42912-ENST00000532992.5:264|91
VLFKSAQVTSGR
>ENST00000474734.5|SNV-5445-C-T|1
WIGCAPGRRLSSTAGWR
>FUSION-ENST00000667432.1:42912-ENST00000532992.5:264|530
VNPHLPFIFPIPHLHTGMWGAFK
>FUSION-ENST00000667432.1:42912-ENST00000532992.5:264|2257
IKITRKPTILVR
>FUSION-ENST00000527752.1:5970-ENST00000361739.1:267|50
EVTQAGTAR
>FUSION-ENST00000667432.1:42912-ENST00000532992.5:264|874
MSSIGRRFEVNK
>FUSION-ENST00000667432.1:42912-ENST00000532992.5:264|913
MSLLPWIQAFIWWPWSSGNLSHSLR
>FUSION-ENST00000667432.1:42912-ENST00000532992.5:264|2309
MRGQNAR
>FUSION-ENST00000667432.1:42912-ENST00000532992.5:264|2148
LSAEPKHQMHDFSGEAVIQFLK
>FUSION-ENST00000667432.1:42912-ENST00000532992.5:264|1179
MISIKMYFTFK
>ENST00000475890.5|SNV-10811-G-C|4
WSPRIWTGR
>ENST00000469372.5|SNV-41534-T-G|1
DIYAIGVGKLDVDWRELNELGSK
>FUSION-ENST00000667432.1:42912-ENST00000532992.5:264|1016
LTFVLMAQNQWWIK
>FUSION-ENST00000667432.1:42912-ENST00000532992.5:264|1204
MCISIQLQTS
>ENST00000232217.6|SNV-18475-C-T|2
ALDIDFATCKIAVR
>FUSION-ENST00000466801.5:1857-ENST00000484328.1:20325|71
WQPSCARRPLFPPPPSEQPR
>FUSION-ENST00000667432.1:42912-ENST00000532992.5:264|2363
SDYFVCSRGMQL
>FUSION-ENST00000667432.1:42912-ENST00000532992.5:264|2036
MGLGIDSLSFPSYRIHCPSCR
>FUSION-ENST00000667432.1:42912-ENST00000532992.5:264|143
TITPGSLRAGLR
>FUSION-ENST00000667432.1:42912-ENST00000532992.5:264|2122
MFLHFYFLFVPNFSPNPVQEANR
>FUSION-ENST00000466801.5:1857-ENST00000484328.1:20325|79
RPGAGGGHLR
>FUSION-ENST00000667432.1:42912-ENST00000532992.5:264|424
MEFQVTTM
>FUSION-ENST00000667432.1:42912-ENST00000532992.5:264|484
GMAATRALLSYETAGFEVLTTKAQR
>FUSION-ENST00000667432.1:42912-ENST00000532992.5:264|248
HGFHQILK
>ENST00000463763.6|MNV-18712-GTGTCG-G|2
TISWTPGSRNSTR
>FUSION-ENST00000667432.1:42912-ENST00000532992.5:264|1747
HMGELNDVILGVLGRTVCQAQIATR
>ENST00000368011.9|SNV-287-G-A|4
AFHSCTELRR
>FUSION-ENST00000466801.5:1857-ENST00000484328.1:20325|117
MAEGRGGPGARVSAS
>ENST00000458420.7|SNV-468529-T-A|2
TSGEGRHRAK
>FUSION-ENST00000667432.1:42912-ENST00000532992.5:264|542
MFPQHYRFVLVAYFHQHDLGKLINK
>FUSION-ENST00000667432.1:42912-ENST00000532992.5:264|614
TGKSTFLSFCFVYPFIC
>FUSION-ENST00000667432.1:42912-ENST00000532992.5:264|1979
KGGNFVVPFLPRK
>ENST00000304514.11|SNV-35180-G-A|2
LENYSEGGPLYKNGSLR
>ENST00000296420.9|SNV-462989-C-A|1
ADPGKPENGNDQPQSDKESVK
>FUSION-ENST00000667432.1:42912-ENST00000532992.5:264|1442
MGAGLSCAVLMEVTKSHEIR
>FUSION-ENST00000667432.1:42912-ENST00000532992.5:264|613
STFLSFCFVYPFIC
>FUSION-ENST00000667432.1:42912-ENST00000532992.5:264|1003
MWPEHQYLKHLR
>FUSION-ENST00000527752.1:5970-ENST00000361739.1:267|69
SGAHLTSCVLTRASGEGWNGAVCRR
>ENST00000566377.5|SNV-547-A-C|2
VFPLSCAVPQYAWGK
>FUSION-ENST00000667432.1:42912-ENST00000532992.5:264|175
NKCDNGC
>FUSION-ENST00000667432.1:42912-ENST00000532992.5:264|550
MSYNHLHLYKKS
>ENST00000619831.4|SNV-958919-T-C|2
SAVEGMPSNLDSEAAWGK
>FUSION-ENST00000667432.1:42912-ENST00000532992.5:264|676
PTALAHPRTVILSLASLIQ
>FUSION-ENST00000466801.5:1857-ENST00000484328.1:20325|47
QQPQQNSCGSARPERARAPLPR
>ENST00000372348.7|INDEL-172126-C-CTT|15
SPCSRPLQSHSPPSRR
>ENST00000372348.7|INDEL-172126-C-CTT|6
RCASPSLGTPSRWPATAQCWRPAK
>ENST00000345136.7|SNV-55421-A-G|3
RGYFGEEMNRVLADPSDDTK
>FUSION-ENST00000667432.1:42912-ENST00000532992.5:264|1221
VGPSILKIGLIFLHY
>FUSION-ENST00000667432.1:42912-ENST00000532992.5:264|1710
ISIKLCEVTAKN
>ENST00000485182.5|SNV-4992-G-T|2
MMGPAGLWR
>FUSION-ENST00000667432.1:42912-ENST00000532992.5:264|1006
PGPYTQRF
>ENST00000402364.1|SNV-101850-G-C|1
VCQFGAFCSLQGR
>FUSION-ENST00000667432.1:42912-ENST00000532992.5:264|1215
MKRHVYQVVCLR
>FUSION-ENST00000667432.1:42912-ENST00000532992.5:264|1266
MRSYLQEIC
>FUSION-ENST00000667432.1:42912-ENST00000532992.5:264|1524
GKELDFIFWMEVVSNNLQMCFK
>ENST00000512449.5|SNV-70131-G-A|3
MGPQWWLKTVIEQISK
>FUSION-ENST00000667432.1:42912-ENST00000532992.5:264|280
CTSNCKIGIK
>FUSION-ENST00000667432.1:42912-ENST00000532992.5:264|1573
NPAFRAKGTVVGR
>ENST00000538768.2|MNV-12772-AT-A|2
LWETAQALALRVLPQVHEI
>ENST00000462195.6|MNV-18712-GTGTCG-G|10
RQTPRTER
>ENST00000616349.4|SNV-25295-G-A|5
KFINTLQDNK
>FUSION-ENST00000527752.1:5970-ENST00000361739.1:267|63
ASGEGWNGAVCRR
>FUSION-ENST00000667432.1:42912-ENST00000532992.5:264|2163
TLKFCGCIFCNNGCLILW
>ENST00000641575.1|SNV-157963-G-A|1
DEKAKEK
>FUSION-ENST00000667432.1:42912-ENST00000532992.5:264|978
CELNQDRR
>FUSION-ENST00000667432.1:42912-ENST00000532992.5:264|286
MSFLQTSTSSSVK
>FUSION-ENST00000667432.1:42912-ENST00000532992.5:264|710
RHSSGMQLHL
>ENST00000260947.9|SNV-28709-C-T|3
NEVVTLEK
>FUSION-ENST00000667432.1:42912-ENST00000532992.5:264|1310
LIALRTIR
>FUSION-ENST00000667432.1:42912-ENST00000532992.5:264|1318
RLWTVAFWVNGEMS
>FUSION-ENST00000667432.1:42912-ENST00000532992.5:264|121
MVRPQAECILWVR
>FUSION-ENST00000667432.1:42912-ENST00000532992.5:264|1051
MGLETIIPSEGTQKWK
>ENST00000497562.1|SNV-145978-G-T|1
ICSPLWQQDRCWSVS
>FUSION-ENST00000667432.1:42912-ENST00000532992.5:264|633
MEKISHS
>FUSION-ENST00000667432.1:42912-ENST00000532992.5:264|792
MSELPSFSRRNIISSHTNTD
>FUSION-ENST00000667432.1:42912-ENST00000532992.5:264|914
VDKSAGALA
>ENST00000381317.9|MNV-18712-GTGTCG-G|5
HAGGVRTRGLSER
>FUSION-ENST00000667432.1:42912-ENST00000532992.5:264|1428
SDGFIRGFCFCFLLIFSYCHLLPF
>FUSION-ENST00000667432.1:42912-ENST00000532992.5:264|2013
LKIQDSAGFK
>FUSION-ENST00000667432.1:42912-ENST00000532992.5:264|561
VRSSMLACEEEILK
>ENST00000579671.5|SNV-9350-G-A|1
AYTVVSTPCYISPELCEGKPYNQK
>FUSION-ENST00000527752.1:5970-ENST00000361739.1:267|58
ARSGPAAGAEALGQR
>ENST00000443866.2|SNV-44182-G-C|4
DESLLQLEHKMQQLMALSLKETER
>FUSION-ENST00000667432.1:42912-ENST00000532992.5:264|924
LISPKQLK
>FUSION-ENST00000466801.5:1857-ENST00000484328.1:20325|23
HACPLFGIEPMSERPLPALSQ
>ENST00000267838.7|SNV-14174-G-T|4
APLGAGVIERHLEHR
>ENST00000531839.5|SNV-30593-G-A|1
TQQYSQKLGLLTEQLQSLTLFLQTK
>FUSION-ENST00000667432.1:42912-ENST00000532992.5:264|1928
MASHQNEIQSLIK
>ENST00000342992.10|SNV-198217-G-A|3
SAAFEDKAKYMFEAEDK
>FUSION-ENST00000667432.1:42912-ENST00000532992.5:264|69
MTESSKCGLVRA
>FUSION-ENST00000667432.1:42912-ENST00000532992.5:264|449
VNNLIIVQK
>FUSION-ENST00000667432.1:42912-ENST00000532992.5:264|1621
SSCYFRLCFRS
>FUSION-ENST00000527752.1:5970-ENST00000361739.1:267|68
GVMLGRR
>ENST00000525306.1|SNV-172793-G-A|1
CSCWRHVTES
>ENST00000616995.4|SNV-528045-G-A|1
CEGCSLNYHKRCAFK
>ENST00000561648.5|SNV-222099-G-A|1
SANGQVGGLAPPKPADRPCAGLR
>FUSION-ENST00000667432.1:42912-ENST00000532992.5:264|2059
SRLPATSASR
>ENST00000651217.1|SNV-553865-G-A|1
QIDTVLYIWNMKKLYYY
>FUSION-ENST00000527752.1:5970-ENST00000361739.1:267|36
AGSLMGVAILVLVGKEPSWEQGSFV
>FUSION-ENST00000667432.1:42912-ENST00000532992.5:264|1743
GELNDVILGVLGRTVCQAQIATR
>FUSION-ENST00000667432.1:42912-ENST00000532992.5:264|1785
NDINKTL
>FUSION-ENST00000667432.1:42912-ENST00000532992.5:264|481
MAATRALLSYETAGFEVLTTKAQR
>FUSION-ENST00000667432.1:42912-ENST00000532992.5:264|1485
LLISISCHIVPAR
>FUSION-ENST00000667432.1:42912-ENST00000532992.5:264|153
MYSSKIQR
>ENST00000581241.5|SNV-24155-C-T|4
MTSSGSAGTER
>ENST00000267838.7|SNV-14174-G-T|5
SYGSTASVRAPLGAGVIERHLEHR
>ENST00000345136.7|SNV-55421-A-G|1
GYFGEEMNRVLADPSDDTK
>ENST00000244513.10|SNV-451-C-T|1
LSLNASAEHLELRWFRK
>ENST00000309318.8|SNV-427-C-G|1
EGKVTVKYDR
>FUSION-ENST00000667432.1:42912-ENST00000532992.5:264|273
MFFFLYRDIYSAI
>FUSION-ENST00000667432.1:42912-ENST00000532992.5:264|450
MVNNLIIVQK
>ENST00000372348.7|INDEL-172126-C-CTT|7
RCASPSLGTPSR
>FUSION-ENST00000667432.1:42912-ENST00000532992.5:264|471
DDSREDNEALSGIFSNDFK
>FUSION-ENST00000667432.1:42912-ENST00000532992.5:264|1978
GGNFVVPFLPR
>FUSION-ENST00000667432.1:42912-ENST00000532992.5:264|203
MSVDDETEIPGR
>FUSION-ENST00000667432.1:42912-ENST00000532992.5:264|1559
YSFVWVYTEERKC
>FUSION-ENST00000667432.1:42912-ENST00000532992.5:264|1041
HSTFSFISGAK
>FUSION-ENST00000466801.5:1857-ENST00000484328.1:20325|108
TRGALPWEGARAWQR
>FUSION-ENST00000667432.1:42912-ENST00000532992.5:264|214
ATDQTVYPSPK
>FUSION-ENST00000667432.1:42912-ENST00000532992.5:264|689
DISQLKGAGWVFFPCR
>FUSION-ENST00000667432.1:42912-ENST00000532992.5:264|1233
KKEIFGGK
>FUSION-ENST00000667432.1:42912-ENST00000532992.5:264|590
MAIHNQTPDAQHSKLKK
>ENST00000261170.5|SNV-51285-G-A|4
LDTMIFGVIEYCERGSLRK
>FUSION-ENST00000667432.1:42912-ENST00000532992.5:264|2328
MEKYIGGGGGRDI
>FUSION-ENST00000667432.1:42912-ENST00000532992.5:264|1898
MLKDTGRNK
>FUSION-ENST00000667432.1:42912-ENST00000532992.5:264|80
FQAERAVSTK
>FUSION-ENST00000527752.1:5970-ENST00000361739.1:267|170
VSGRPRRLR
>ENST00000487961.1|SNV-269-G-A|12
MKDPSAQLPTGMLLR
>FUSION-ENST00000667432.1:42912-ENST00000532992.5:264|42
RLFFPKAGSFLEPRPPSSQTWYIK
>FUSION-ENST00000667432.1:42912-ENST00000532992.5:264|1797
MIEQPKKTETLR
>FUSION-ENST00000667432.1:42912-ENST00000532992.5:264|2286
NHCSFSALYI
>FUSION-ENST00000667432.1:42912-ENST00000532992.5:264|1138
ETVVYICDGILLSRKK
>FUSION-ENST00000667432.1:42912-ENST00000532992.5:264|1667
MDFHSINNRGEQLFKNYHSSQLEID
>FUSION-ENST00000667432.1:42912-ENST00000532992.5:264|2062
VRSRLPATSASR
>FUSION-ENST00000667432.1:42912-ENST00000532992.5:264|1602
MYICTSLPARSSYR
>FUSION-ENST00000667432.1:42912-ENST00000532992.5:264|1011
MAQNQWWIKALAP
>FUSION-ENST00000667432.1:42912-ENST00000532992.5:264|242
GGCEPKKDK
>FUSION-ENST00000667432.1:42912-ENST00000532992.5:264|1330
RFGGARVR
>ENST00000259782.9|SNV-72685-G-A|5
LQTHAVKLTGWGTLREAQGQK
>FUSION-ENST00000667432.1:42912-ENST00000532992.5:264|2142
HDFSGEAVIQFLK
>FUSION-ENST00000466801.5:1857-ENST00000484328.1:20325|15
RGTAALSTLVHCSESSQ
>FUSION-ENST00000667432.1:42912-ENST00000532992.5:264|1438
MNIYLQVLE
>ENST00000651217.1|SNV-553865-G-A|4
SFRQIDTVLYIWNMKK
>ENST00000505222.5|SNV-20475-C-T|5
FHFVFLSQK
>FUSION-ENST00000667432.1:42912-ENST00000532992.5:264|1353
STGAELLKTMGTCL
>ENST00000496856.6|SNV-10500-C-T|2
SQALNVTVQQKWPLLR
>ENST00000521098.2|SNV-48373-G-A|2
APPVSDPENSQGPAAGSSNEPGKR
>FUSION-ENST00000667432.1:42912-ENST00000532992.5:264|1811
YLAYPHNQQIWVR
>FUSION-ENST00000667432.1:42912-ENST00000532992.5:264|2053
TDFDFGLP
>FUSION-ENST00000667432.1:42912-ENST00000532992.5:264|1552
GPCSYVLSEANGASEIAISVYIF
>FUSION-ENST00000667432.1:42912-ENST00000532992.5:264|3
MLTNFVK
>FUSION-ENST00000667432.1:42912-ENST00000532992.5:264|341
DNVISIVNCKGL
>ENST00000434753.7|INDEL-47438-C-CA|1
QKNFYVLI
>FUSION-ENST00000667432.1:42912-ENST00000532992.5:264|2051
VILRPYK
>FUSION-ENST00000667432.1:42912-ENST00000532992.5:264|1000
SSKGRSDLVGWQHAGVEDEIV
>ENST00000389484.8|SNV-1430459-C-T|4
DNGGCKQLCLYRGNFR
>FUSION-ENST00000527752.1:5970-ENST00000361739.1:267|146
GGPVWTSLALR
>FUSION-ENST00000667432.1:42912-ENST00000532992.5:264|791
SELPSFSRRNIISSHTNTD
>FUSION-ENST00000667432.1:42912-ENST00000532992.5:264|1418
NQFSGEKFK
>ENST00000329357.6|SNV-1280-C-T|1
MASLCLKPLKTRR
>ENST00000370613.7|SNV-1544-T-C|1
DAGDGVRHLLR
>FUSION-ENST00000667432.1:42912-ENST00000532992.5:264|453
SNICNVLLFKK
>ENST00000496420.5|INDEL-39197-A-ACATTA|4
TALGHTRPSITLVK
>FUSION-ENST00000667432.1:42912-ENST00000532992.5:264|2235
HRKVQSPDNLFFL
>ENST00000324803.6|MNV-3273-GC-G|2
AHVECPPAHTCQR
>ENST00000262450.8|INDEL-25606-C-CTT|2
CPSLCLSARPRPRR
>FUSION-ENST00000667432.1:42912-ENST00000532992.5:264|1520
MISAFGVCLR
>ENST00000606809.1|SNV-709-C-T|2
DALICKAQLGQGSGVR
>FUSION-ENST00000466801.5:1857-ENST00000484328.1:20325|81
GGRAPPR
>ENST00000496647.5|SNV-26225-C-T|3
FESPFLHGAQNTGKFLTK
>FUSION-ENST00000527752.1:5970-ENST00000361739.1:267|144
LGSPPPPAGAPAR
>FUSION-ENST00000667432.1:42912-ENST00000532992.5:264|787
ELIYVSYIPYAHSPK
>ENST00000380152.7|SNV-48320-C-T|3
AQLDPSLLAVLK
>FUSION-ENST00000667432.1:42912-ENST00000532992.5:264|183
VYVHMVHNVC
>FUSION-ENST00000667432.1:42912-ENST00000532992.5:264|455
SNICNVLLFK
>ENST00000463763.6|MNV-18712-GTGTCG-G|3
TISWTPGSR
>FUSION-ENST00000667432.1:42912-ENST00000532992.5:264|811
TSFLFKEEYYFLTYKYR
>FUSION-ENST00000667432.1:42912-ENST00000532992.5:264|1196
TVFSYILSSFFFNYFIW
>FUSION-ENST00000667432.1:42912-ENST00000532992.5:264|891
DERMRIHINGMR
>ENST00000575556.1|SNV-393-G-A|6
GALLRFQKCIIETRPPGAQGPSR
>FUSION-ENST00000667432.1:42912-ENST00000532992.5:264|2193
TLYKNLSIHLR
>FUSION-ENST00000667432.1:42912-ENST00000532992.5:264|2074
MIANPTEKK
>ENST00000479768.6|SNV-16098-G-A|6
KCVEETGTFFKPTLAALFVR
>ENST00000443866.2|SNV-44182-G-C|5
DESLLQLEHKMQQLMALSLK
>ENST00000373935.4|SNV-71533-G-A|3
SLSKMYARHK
>FUSION-ENST00000466801.5:1857-ENST00000484328.1:20325|154
MFMCPSQSSSGVGEG
>FUSION-ENST00000667432.1:42912-ENST00000532992.5:264|133
RPVGGPVLQMRTLR
>ENST00000504582.5|SNV-275985-G-A|1
LTLGSFQKEQET
>FUSION-ENST00000667432.1:42912-ENST00000532992.5:264|2307
RGQNARLR
>ENST00000381317.9|MNV-18712-GTGTCG-G|14
GAALGIRPQRGAHGQSWRLR
>ENST00000331351.6|SNV-444133-C-T|6
TKGFPCLKKPEDSSVPR
>FUSION-ENST00000667432.1:42912-ENST00000532992.5:264|209
MSQGEISLSVVK
>FUSION-ENST00000667432.1:42912-ENST00000532992.5:264|2207
DTNLIPKDPTS
>FUSION-ENST00000667432.1:42912-ENST00000532992.5:264|1504
DIQLTVPFIKNNILSPTEL
>FUSION-ENST00000667432.1:42912-ENST00000532992.5:264|2334
NFLILIFYFH
>ENST00000438045.5|INDEL-39197-A-ACATTA|5
GEKIKVEQCFDLDR
>FUSION-ENST00000667432.1:42912-ENST00000532992.5:264|118
VRPQAECILWVRDTAK
>ENST00000378126.4|SNV-1660-C-T|1
ALSSYILVHAESGK
>FUSION-ENST00000667432.1:42912-ENST00000532992.5:264|154
GGVNQKRIR
>ENST00000484018.1|SNV-91485-C-T|1
TWKKYSGFF
>FUSION-ENST00000527752.1:5970-ENST00000361739.1:267|126
MRRPNPAR
>FUSION-ENST00000667432.1:42912-ENST00000532992.5:264|1661
MSREPSYAVSGLLTRK
>FUSION-ENST00000667432.1:42912-ENST00000532992.5:264|81
QRFQAERAVSTK
>ENST00000331738.12|SNV-11844-C-T|1
TPSPPSFRGRNTAMDAQEALAR
>ENST00000651989.2|SNV-553865-G-A|3
ILQANRHSFVHMEHEKAVLLLK
>FUSION-ENST00000667432.1:42912-ENST00000532992.5:264|1483
LLISISCHIVPARTSCTMLNK
>FUSION-ENST00000667432.1:42912-ENST00000532992.5:264|1487
LVFNSWAQVILLPWPPKVLGLQA
>FUSION-ENST00000667432.1:42912-ENST00000532992.5:264|548
MPWETNFLNLM
>FUSION-ENST00000667432.1:42912-ENST00000532992.5:264|114
IKQSEVIFTTEASSVRPCGK
>FUSION-ENST00000667432.1:42912-ENST00000532992.5:264|2000
RSQEIYQIWQY
>FUSION-ENST00000667432.1:42912-ENST00000532992.5:264|1584
NIFLVFNVILRLTLTMMNPAFR
>FUSION-ENST00000667432.1:42912-ENST00000532992.5:264|1427
GFCFCFLLIFSYCHLLPF
>FUSION-ENST00000667432.1:42912-ENST00000532992.5:264|2275
STCSKHLSFIILRK
>ENST00000645119.1|MNV-2851-CTGACAAA-C|17
YGVKVGLMLQHIVLACCWPAGWRR
>FUSION-ENST00000667432.1:42912-ENST00000532992.5:264|1082
ETIIPTLEF
>ENST00000397909.7|SNV-863639-C-T|1
SQAYLIGFIGVSGKTKWDVLDGVIR
>FUSION-ENST00000667432.1:42912-ENST00000532992.5:264|615
FQIFRTGKSTFLSFCFVYPFIC
>FUSION-ENST00000667432.1:42912-ENST00000532992.5:264|1155
DPNAHQSKSR
>FUSION-ENST00000667432.1:42912-ENST00000532992.5:264|1343
MPGCTGR
>ENST00000420699.9|SNV-83576-G-C|5
KVSSQKPPTLKGTSDQEDSVLGIAR
>FUSION-ENST00000667432.1:42912-ENST00000532992.5:264|764
MLNSFLQSAPTPPHTATSMLLEK
>ENST00000521098.2|SNV-48373-G-A|3
MAPPVSDPENSQGPAAGSSNEPGKR
>FUSION-ENST00000667432.1:42912-ENST00000532992.5:264|937
SVKVFPHVLQIKQNIR
>FUSION-ENST00000667432.1:42912-ENST00000532992.5:264|774
NGGFHHKFMENKTLQYNIS
>FUSION-ENST00000667432.1:42912-ENST00000532992.5:264|2095
MHVSCAQQVYNLAEEK
>FUSION-ENST00000667432.1:42912-ENST00000532992.5:264|1842
ILSNIQVPFLLFRPRCK
>FUSION-ENST00000667432.1:42912-ENST00000532992.5:264|241
KDKNNYTR
>ENST00000409202.8|SNV-142971-A-G|3
NEFWSPSSEAEAGEGHR
>FUSION-ENST00000527752.1:5970-ENST00000361739.1:267|97
LFLSARHPPSAAGSVSGAGGR
>FUSION-ENST00000667432.1:42912-ENST00000532992.5:264|1208
HVYQVVCLR
>FUSION-ENST00000667432.1:42912-ENST00000532992.5:264|1378
RGPPSSRSQHCR
>FUSION-ENST00000667432.1:42912-ENST00000532992.5:264|1896
VASCMSLCVLK
>FUSION-ENST00000667432.1:42912-ENST00000532992.5:264|838
MENNNQYDSIKR
>FUSION-ENST00000667432.1:42912-ENST00000532992.5:264|162
ALRTHRF
>FUSION-ENST00000667432.1:42912-ENST00000532992.5:264|31
EAPAELQI
>ENST00000358514.9|SNV-393-G-A|3
NASLKRVLPGLK
>ENST00000418803.1|SNV-3920-C-A|6
SLGALEIVLLGDKALGK
>ENST00000646657.1|SNV-78267-C-G|2
LILERFLQEQEETPPRPEK
>FUSION-ENST00000667432.1:42912-ENST00000532992.5:264|600
ETFTSRKSFFLTDR
>ENST00000481110.6|SNV-13856-G-A|1
AILPGWPGHPQLQLLRGRLR
>FUSION-ENST00000466801.5:1857-ENST00000484328.1:20325|91
LPTGLGVPCPGRARGHGR
>FUSION-ENST00000667432.1:42912-ENST00000532992.5:264|1741
TVCQAQIATRLFTVGAR
>FUSION-ENST00000667432.1:42912-ENST00000532992.5:264|921
MEWILLLSE
>FUSION-ENST00000667432.1:42912-ENST00000532992.5:264|1750
SGWSGGVVAIFYIPFAAFCSCCL
>FUSION-ENST00000667432.1:42912-ENST00000532992.5:264|1389
GSEPPHRVPTGELPSGAVR
>FUSION-ENST00000667432.1:42912-ENST00000532992.5:264|2196
MSHILFNQTPVIFPSISLI
>ENST00000462887.1|SNV-1544-T-C|1
HLLRYRLCGVALVCSAFCRPAL
>FUSION-ENST00000667432.1:42912-ENST00000532992.5:264|1072
VYITYQANTVSDKARLHDITPLL
>ENST00000353796.7|SNV-19091-T-G|3
KVHTEEKSQECSECGK
>FUSION-ENST00000466801.5:1857-ENST00000484328.1:20325|64
AGEGGKGVGR
>FUSION-ENST00000667432.1:42912-ENST00000532992.5:264|988
VLCCTLKYNSCLR
>FUSION-ENST00000667432.1:42912-ENST00000532992.5:264|599
KSFFLTDR
>FUSION-ENST00000667432.1:42912-ENST00000532992.5:264|240
DKNNYTR
>FUSION-ENST00000667432.1:42912-ENST00000532992.5:264|1967
MYVHAHTHTHICTDK
>FUSION-ENST00000667432.1:42912-ENST00000532992.5:264|1440
MEVTKSHEIR
>FUSION-ENST00000667432.1:42912-ENST00000532992.5:264|2105
DPYACFLCSASLQPSR
>ENST00000420699.9|SNV-83576-G-C|1
GTSDQEDSVLGIARENKDGEK
>FUSION-ENST00000551915.5:790-ENST00000660834.1:97138|4
MTGNYKK
>ENST00000260947.9|SNV-28709-C-T|1
NEVVTLEKVCKNYLTSK
>ENST00000406875.8|SNV-61930-C-G|2
SLGLIQADLKPENIMLVDPSR
>FUSION-ENST00000667432.1:42912-ENST00000532992.5:264|1865
GNPMCEICATGMHDNSYHLLNA
>FUSION-ENST00000667432.1:42912-ENST00000532992.5:264|2298
CLFSRIK
>FUSION-ENST00000667432.1:42912-ENST00000532992.5:264|2197
YSIIWMSHILFNQTPVIFPSISLI
>FUSION-ENST00000667432.1:42912-ENST00000532992.5:264|2282
YQKWQDSEITVVFLPYIFNQDEKK
>FUSION-ENST00000667432.1:42912-ENST00000532992.5:264|1801
YVPALSPFPLRLR
>FUSION-ENST00000667432.1:42912-ENST00000532992.5:264|534
MISRCFITTNL
>FUSION-ENST00000667432.1:42912-ENST00000532992.5:264|1115
HLGSKSECKEIIFPYWFL
>FUSION-ENST00000667432.1:42912-ENST00000532992.5:264|1885
MPFPGGLQGHSSGNAHVLLSHATCR
>FUSION-ENST00000667432.1:42912-ENST00000532992.5:264|806
YRLSIPYLKYLR
>FUSION-ENST00000667432.1:42912-ENST00000532992.5:264|697
HKCFLFLKK
>ENST00000518476.6|SNV-420185-G-A|7
LIRMCPYYK
>ENST00000647068.1|SNV-14876-C-T|6
ESLVEVTVGERVRIPAK
>FUSION-ENST00000667432.1:42912-ENST00000532992.5:264|1165
NIFLSTSCINFTTNCTIRLFAF
>FUSION-ENST00000667432.1:42912-ENST00000532992.5:264|877
MMSSIGRR
>FUSION-ENST00000667432.1:42912-ENST00000532992.5:264|1015
MLTFVLMAQNQWWIKALAP
>FUSION-ENST00000466801.5:1857-ENST00000484328.1:20325|49
QQPQQNSCGSARPER
>FUSION-ENST00000667432.1:42912-ENST00000532992.5:264|1635
AHKMPTH
>FUSION-ENST00000667432.1:42912-ENST00000532992.5:264|1915
HRHPIWMKSSFVSFF
>FUSION-ENST00000667432.1:42912-ENST00000532992.5:264|1532
FNTFSFIY
>FUSION-ENST00000667432.1:42912-ENST00000532992.5:264|1284
TVSPIKPIFLLSLGCVFISIMKTD
>ENST00000359947.9|SNV-66091-C-T|2
ARTGEQAPSSPPRCVQAR
>FUSION-ENST00000667432.1:42912-ENST00000532992.5:264|2011
LKIQDSAGFKVLGTNVSHCQ
>ENST00000644076.1|SNV-18155-C-T|1
LTVIDTPGFGDQINNENCWESIEK
>FUSION-ENST00000667432.1:42912-ENST00000532992.5:264|1654
YCKIINRWF
>FUSION-ENST00000667432.1:42912-ENST00000532992.5:264|1247
MNICQVFS
>FUSION-ENST00000667432.1:42912-ENST00000532992.5:264|2356
TFSFLFFIFTESYFGRVYLK
>ENST00000259782.9|SNV-72685-G-A|3
LTGWGTLREAQGQKEK
>FUSION-ENST00000667432.1:42912-ENST00000532992.5:264|960
MLIFITMNQQFLND
>ENST00000305864.7|SNV-462989-C-A|2
TTEIPGKPENGNDQPQSDK
>ENST00000536742.5|SNV-544-A-C|2
KLQSSPNSGAVRPFYASEHLR
>FUSION-ENST00000667432.1:42912-ENST00000532992.5:264|1759
CEQWNTR
>FUSION-ENST00000667432.1:42912-ENST00000532992.5:264|97
TPPTSIA
>ENST00000468370.5|SNV-528045-G-A|7
MLWGLVRQGLKCEGCSLNYHK
>ENST00000443758.6|SNV-212388-G-A|5
GQVQVADLLGINGTGK
>ENST00000418776.1|SNV-3364-C-G|1
QLVKQGSVQKAEWFEDDVIQR
>ENST00000529522.5|SNV-28418-G-A|6
MMVWIIGPKEK
>ENST00000624802.1|SNV-52-G-A|1
ARGRFLCYQSIEVFDR
>FUSION-ENST00000667432.1:42912-ENST00000532992.5:264|125
QRWMVRPQAECILWVRDTAK
>FUSION-ENST00000667432.1:42912-ENST00000532992.5:264|101
RLQRLGMTPPTSIA
>FUSION-ENST00000667432.1:42912-ENST00000532992.5:264|1049
MGLETIIPSEGTQKWKTK
>FUSION-ENST00000667432.1:42912-ENST00000532992.5:264|2234
KVQSPDNLFFL
>FUSION-ENST00000667432.1:42912-ENST00000532992.5:264|651
LWGSNKVMYVKLFAWLLTHDV
>FUSION-ENST00000667432.1:42912-ENST00000532992.5:264|230
MDGTASSRVHLVGERHS
>FUSION-ENST00000667432.1:42912-ENST00000532992.5:264|1751
CLPTSSISLQLLFSCWK
>FUSION-ENST00000667432.1:42912-ENST00000532992.5:264|1719
MRVNIGSFIFTFPLLRTVSDT
>ENST00000261574.10|SNV-52639-G-A|4
ELRLLREK
>ENST00000247668.7|SNV-38549-C-T|2
VAMTAEVCSRQHR
>FUSION-ENST00000466801.5:1857-ENST00000484328.1:20325|143
GLSHSRAGAGIAHRVR
>ENST00000674471.1|SNV-38182-A-C|3
MEKSIGRNR
>ENST00000268695.10|SNV-32104-C-T|3
LMDRLIFYYR
>ENST00000459996.1|MNV-41953-AA-A|14
VAIQPEPGR
>FUSION-ENST00000667432.1:42912-ENST00000532992.5:264|928
ISTMICF
>FUSION-ENST00000667432.1:42912-ENST00000532992.5:264|2227
SGEILLSTSK
>FUSION-ENST00000667432.1:42912-ENST00000532992.5:264|2058
SRLPATSASRVQAILLPQPPE
>ENST00000496647.5|SNV-26225-C-T|4
EKFESPFLHGAQNTGKFLTK
>ENST00000490882.5|SNV-122507-G-A|1
VLGPQADDTDSQSWRSPLK
>FUSION-ENST00000667432.1:42912-ENST00000532992.5:264|386
MGNKFFKPHVTNCK
>FUSION-ENST00000527752.1:5970-ENST00000361739.1:267|65
LGRRGPGWGVGACD
>FUSION-ENST00000667432.1:42912-ENST00000532992.5:264|1513
MLLVLFDMV
>ENST00000479736.1|SNV-52639-G-A|1
EKTIECISLI
>ENST00000381317.9|MNV-18712-GTGTCG-G|11
GAHGQSWRLRDPGPGR
>ENST00000368141.5|SNV-14553-C-T|1
EASSVSDFNQNFEVLNRIIEIANK
>ENST00000438045.5|INDEL-39197-A-ACATTA|12
MTGRILLSYMK
>FUSION-ENST00000667432.1:42912-ENST00000532992.5:264|1188
LHNKAVCILKTSQESLCPVDFQFR
>FUSION-ENST00000466801.5:1857-ENST00000484328.1:20325|50
GLGGQLCRALAFCVSSPSKTAAGAR
>FUSION-ENST00000667432.1:42912-ENST00000532992.5:264|1058
EFAVAWMGLETIIPSEGTQK
>FUSION-ENST00000667432.1:42912-ENST00000532992.5:264|723
TLANSSINLSAAS
>FUSION-ENST00000667432.1:42912-ENST00000532992.5:264|1675
YHLCLFK
>FUSION-ENST00000667432.1:42912-ENST00000532992.5:264|24
MLKLGYKYGPEVAIITSMLISC
>FUSION-ENST00000667432.1:42912-ENST00000532992.5:264|1616
RFYIYVNFTHMCK
>ENST00000463763.6|MNV-18712-GTGTCG-G|10
TQRVHRR
>FUSION-ENST00000667432.1:42912-ENST00000532992.5:264|884
EIFKKCFFDSR
>FUSION-ENST00000466801.5:1857-ENST00000484328.1:20325|114
LTWPTDAGPDGGQSRSPAHR
>FUSION-ENST00000667432.1:42912-ENST00000532992.5:264|291
NHYTLLVW
>ENST00000463888.1|SNV-133144-G-A|2
MLRRQEK
>FUSION-ENST00000527752.1:5970-ENST00000361739.1:267|156
MRVSHEGAGGAGMR
>FUSION-ENST00000667432.1:42912-ENST00000532992.5:264|1660
SREPSYAVSGLLTRK
>FUSION-ENST00000667432.1:42912-ENST00000532992.5:264|254
KKHILVIFEYLAPFVSETK
>ENST00000273353.4|SNV-118395-G-A|2
LAIRLQEAAEAMGVANAR
>FUSION-ENST00000667432.1:42912-ENST00000532992.5:264|458
TSAIFAIFAYK
>ENST00000463763.6|MNV-18712-GTGTCG-G|6
SSTAPAK
>FUSION-ENST00000667432.1:42912-ENST00000532992.5:264|117
MVRPQAECILWVRDTAKIK
>ENST00000359314.5|SNV-25590-G-A|6
KLQEKGWLEGELNGR
>FUSION-ENST00000667432.1:42912-ENST00000532992.5:264|1359
KAAGKEAVSCK
>ENST00000464621.1|SNV-59601-C-A|4
MVQKFQDESCFVLSTIK
>FUSION-ENST00000466801.5:1857-ENST00000484328.1:20325|137
LIHESVCAWDGAR
>FUSION-ENST00000667432.1:42912-ENST00000532992.5:264|655
MLWGSNK
>FUSION-ENST00000527752.1:5970-ENST00000361739.1:267|105
EVSARAPHPR
>FUSION-ENST00000667432.1:42912-ENST00000532992.5:264|936
VFPHVLQIK
>FUSION-ENST00000667432.1:42912-ENST00000532992.5:264|2176
CHELIFPWKAFN
>FUSION-ENST00000667432.1:42912-ENST00000532992.5:264|1141
VDKETVVYICDGILLSRK
>FUSION-ENST00000667432.1:42912-ENST00000532992.5:264|1708
LCEVTAKN
>FUSION-ENST00000667432.1:42912-ENST00000532992.5:264|1239
GFHFCFLLSFSCHHHIRSAFHLLP
>FUSION-ENST00000667432.1:42912-ENST00000532992.5:264|2313
MNMEEEFSGIFSHVML
>FUSION-ENST00000667432.1:42912-ENST00000532992.5:264|909
MNNDVIHWQKV
>ENST00000538768.2|MNV-12772-AT-A|11
MPGISHHPR
>FUSION-ENST00000667432.1:42912-ENST00000532992.5:264|699
HSSGMQLHL
>ENST00000618399.4|SNV-441860-T-A|1
NDIFGEMVHL
>ENST00000356607.9|SNV-63957-C-T|1
FLQNFRVRQSPLATR
>FUSION-ENST00000667432.1:42912-ENST00000532992.5:264|1366
SNDSLHCAPGKAADTQSQTMK
>ENST00000520643.5|SNV-20004-C-T|3
DNLPPVCGSNSCLHVGK
>FUSION-ENST00000667432.1:42912-ENST00000532992.5:264|1883
HQQKLSNAHFFVR
>ENST00000263674.4|SNV-57591-C-T|1
APLSPTGLGQGHTGYVR
>FUSION-ENST00000667432.1:42912-ENST00000532992.5:264|1377
TMGKMSPGHFR
>FUSION-ENST00000667432.1:42912-ENST00000532992.5:264|1149
MIQWTLGTLWGKVWEGGEG
>FUSION-ENST00000667432.1:42912-ENST00000532992.5:264|1982
MCIIRKGGNFVVPFLPR
>FUSION-ENST00000667432.1:42912-ENST00000532992.5:264|250
LTALFVLLLFNVIISLDSLCQKTK
>FUSION-ENST00000667432.1:42912-ENST00000532992.5:264|1240
GFHFCFLLSFSCHHHIR
>FUSION-ENST00000667432.1:42912-ENST00000532992.5:264|500
MSDLISSI
>FUSION-ENST00000667432.1:42912-ENST00000532992.5:264|1773
MVDKLGVALGRGA
>FUSION-ENST00000667432.1:42912-ENST00000532992.5:264|971
MPQNFHFLIIK
>FUSION-ENST00000667432.1:42912-ENST00000532992.5:264|732
WMICGCLASPSFLTLNLYSIKR
>FUSION-ENST00000667432.1:42912-ENST00000532992.5:264|1629
FLFLASKTCMSKSSCYFR
>ENST00000367167.4|INDEL-640-A-AA|1
QEALFWVEGPSS
>FUSION-ENST00000527752.1:5970-ENST00000361739.1:267|22
MSPRPPVWLSLMVSSR
>FUSION-ENST00000527752.1:5970-ENST00000361739.1:267|43
KPPRPLYTARGLRKPK
>ENST00000553443.5|SNV-157280-G-A|3
RTNALLK
>FUSION-ENST00000667432.1:42912-ENST00000532992.5:264|1590
QPISAHVKP
>FUSION-ENST00000667432.1:42912-ENST00000532992.5:264|2135
RKELTSIWGR
>FUSION-ENST00000667432.1:42912-ENST00000532992.5:264|645
IYLGDWTQVKPWN
>ENST00000304494.9|SNV-24185-C-T|2
LVHDAAREGFLDTLVVLHR
>FUSION-ENST00000466801.5:1857-ENST00000484328.1:20325|165
MIFPEELCNVHVPIAVQQWGGR
>FUSION-ENST00000667432.1:42912-ENST00000532992.5:264|728
ICGCLASPSFLTLNLYSIKR
>FUSION-ENST00000667432.1:42912-ENST00000532992.5:264|1486
MLLISISCHIVPAR
>ENST00000194130.7|SNV-31586-T-G|1
GELEKNSGMRTK
>FUSION-ENST00000466801.5:1857-ENST00000484328.1:20325|167
MVPQISGSPQR
>ENST00000492815.5|SNV-39048-G-A|3
SLLLHCSNWDAETLTEDQEFTWR
>FUSION-ENST00000667432.1:42912-ENST00000532992.5:264|821
GAIFGER
>FUSION-ENST00000667432.1:42912-ENST00000532992.5:264|313
MDVGELK
>ENST00000338904.7|SNV-4407-T-G|2
NDLVEPPEHR
>ENST00000566807.5|SNV-78267-C-G|6
MARLILERFLQEQEETPPSK
>ENST00000359318.8|SNV-9841-C-T|1
TIDMSFLHFPCFMRILSALVQFVK
>FUSION-ENST00000667432.1:42912-ENST00000532992.5:264|958
MNQQFLND
>FUSION-ENST00000667432.1:42912-ENST00000532992.5:264|2112
ISRLYCLTESINIYQPCAGISVK
>FUSION-ENST00000667432.1:42912-ENST00000532992.5:264|964
CIRSSLISLSIVVIK
>FUSION-ENST00000466801.5:1857-ENST00000484328.1:20325|19
SATAQRGTRR
>ENST00000645119.1|MNV-2851-CTGACAAA-C|11
KLMLLYERIQSMK
>FUSION-ENST00000667432.1:42912-ENST00000532992.5:264|352
FFHLLQFLVR
>FUSION-ENST00000667432.1:42912-ENST00000532992.5:264|2351
MAISVLFGARMQMLPERK
>FUSION-ENST00000667432.1:42912-ENST00000532992.5:264|1216
RSHQIIILLGIYSKEIMR
>FUSION-ENST00000551915.5:790-ENST00000660834.1:97138|1
TGNYKKMHLS
>FUSION-ENST00000667432.1:42912-ENST00000532992.5:264|1261
RRCWEGGTAR
>FUSION-ENST00000667432.1:42912-ENST00000532992.5:264|2067
ATCQLCAFLTKELFSAAK
>FUSION-ENST00000466801.5:1857-ENST00000484328.1:20325|152
MCPSQSSSGVGEG
>ENST00000651989.2|SNV-553865-G-A|4
ILQANRHSFVHMEHEK
>ENST00000399537.8|SNV-62698-A-G|1
SLRLPRELKPNK
>FUSION-ENST00000667432.1:42912-ENST00000532992.5:264|1679
MKYHLCLFK
>FUSION-ENST00000667432.1:42912-ENST00000532992.5:264|830
NGIGAFIKEVEGSCLASFPPCK
>ENST00000377722.2|SNV-602-A-T|3
RSTEAVVQACRHVDHEYSAR
>FUSION-ENST00000667432.1:42912-ENST00000532992.5:264|414
RLCQVFSPMILSGIMQVRLELFYR
>FUSION-ENST00000466801.5:1857-ENST00000484328.1:20325|67
RPLFPPPPSEQPR
>ENST00000252242.9|SNV-3818-G-A|4
EYQKLMNTK
>FUSION-ENST00000527752.1:5970-ENST00000361739.1:267|104
EVSARAPHPRLFLSAR
>FUSION-ENST00000667432.1:42912-ENST00000532992.5:264|677
MPTALAHPRTVILSLASLIQ
>ENST00000336735.9|SNV-35906-G-A|2
LPDEVENPGMNSGMLEK
>ENST00000304166.8|SNV-54055-G-A|1
QKWRSWK
>FUSION-ENST00000527752.1:5970-ENST00000361739.1:267|30
MREGVVELGDQRPWLPF
>FUSION-ENST00000667432.1:42912-ENST00000532992.5:264|74
QGTVFMTESSK
>ENST00000219084.10|SNV-269191-C-G|8
MDYFQVWISQLFR
>FUSION-ENST00000466801.5:1857-ENST00000484328.1:20325|127
GPLCRAGPAGCPTRGLEPASR
>FUSION-ENST00000667432.1:42912-ENST00000532992.5:264|524
MHRMGASLTKVVTR
>FUSION-ENST00000667432.1:42912-ENST00000532992.5:264|2361
MLDISKSIYIK
>ENST00000397909.7|SNV-863639-C-T|6
AKDQKSQAYLIGFIGVSGK
>FUSION-ENST00000667432.1:42912-ENST00000532992.5:264|1873
PKMYTKFLK
>FUSION-ENST00000667432.1:42912-ENST00000532992.5:264|110
TISFPFGNSDS
>FUSION-ENST00000667432.1:42912-ENST00000532992.5:264|1245
MKSDGFIR
>FUSION-ENST00000667432.1:42912-ENST00000532992.5:264|2158
RKTIINR
>ENST00000380152.7|SNV-48320-C-T|1
AQLDPSLLAVLKNGRLTVGQK
>FUSION-ENST00000667432.1:42912-ENST00000532992.5:264|20
MSKISVIIVT
>FUSION-ENST00000667432.1:42912-ENST00000532992.5:264|1833
DPHPSTVLMIPFLELILNHFSNGLR
>ENST00000538768.2|MNV-12772-AT-A|7
MPGISHHPRRLWETAQALALR
>ENST00000538768.2|MNV-12772-AT-A|8
PGISHHPRR
>FUSION-ENST00000667432.1:42912-ENST00000532992.5:264|1292
QYLIVVLSF
>FUSION-ENST00000667432.1:42912-ENST00000532992.5:264|378
MSINIIYC
>FUSION-ENST00000667432.1:42912-ENST00000532992.5:264|1953
SCCPMPLVVTNR
>FUSION-ENST00000667432.1:42912-ENST00000532992.5:264|681
MSLGGLCLFVRVITDW
>FUSION-ENST00000667432.1:42912-ENST00000532992.5:264|457
SSSLFSSFCPFQSNLDPEWSLK
>FUSION-ENST00000667432.1:42912-ENST00000532992.5:264|329
YVKHLAQCLFGK
>FUSION-ENST00000667432.1:42912-ENST00000532992.5:264|1815
DSICPKCTQNF
>ENST00000606809.1|SNV-709-C-T|3
NKPLPTLLDIRDALICK
>FUSION-ENST00000667432.1:42912-ENST00000532992.5:264|1067
MEYYSAVK
>ENST00000378617.4|SNV-4664-C-T|1
CPEETPVCHFSPWLSPLASMVGGR
>FUSION-ENST00000667432.1:42912-ENST00000532992.5:264|1454
SNPVSLHA
>ENST00000324324.12|SNV-12379-G-A|5
DEEFVKKALETINK
>FUSION-ENST00000667432.1:42912-ENST00000532992.5:264|893
AVFNSGVPVSQMDERMRIHINGMR
>FUSION-ENST00000527752.1:5970-ENST00000361739.1:267|118
GLGARAPPK
>FUSION-ENST00000667432.1:42912-ENST00000532992.5:264|351
FFHLLQFLVRNQGFF
>ENST00000674083.1|SNV-176573-A-G|2
CLEGNFYLRQNDSFLCLPCNCDK
>FUSION-ENST00000466801.5:1857-ENST00000484328.1:20325|125
AGPAGCPTRGLEPASR
>ENST00000420699.9|SNV-83576-G-C|2
GTSDQEDSVLGIARENK
>FUSION-ENST00000667432.1:42912-ENST00000532992.5:264|2166
STPQCCMTLK
>ENST00000547140.1|SNV-3001-C-T|3
MKPGARTVVSWYIAWLALAA
>ENST00000361339.9|SNV-91395-T-C|1
ELLEQTADCCMRQGSYHLATKK
>ENST00000412360.1|SNV-277-G-A|3
MRQRTHQK
>FUSION-ENST00000527752.1:5970-ENST00000361739.1:267|121
ARGLGARAPPK
>ENST00000262450.8|INDEL-25606-C-CTT|5
RCPSLCLSARPRPR
>FUSION-ENST00000667432.1:42912-ENST00000532992.5:264|1101
PLNGRLTKSICAYPYNCK
>ENST00000331351.6|SNV-444133-C-T|5
GFPCLKKPEDSSVPR
>FUSION-ENST00000667432.1:42912-ENST00000532992.5:264|2258
EKIKITR
>ENST00000480101.1|SNV-60952-C-T|4
KIQWGQPLK
>FUSION-ENST00000466801.5:1857-ENST00000484328.1:20325|29
DAPGHCRFK
>FUSION-ENST00000667432.1:42912-ENST00000532992.5:264|1212
SHQIIILLGIYSKEIMR
>ENST00000530918.2|SNV-550-G-A|2
MSGLSRGRPQS
>FUSION-ENST00000667432.1:42912-ENST00000532992.5:264|854
LHGTEYK
>FUSION-ENST00000667432.1:42912-ENST00000532992.5:264|1338
TACTVHLEK
>ENST00000244534.7|SNV-65-C-G|4
MSESAPLAPTIPAPAEKTPVK
>ENST00000369870.7|SNV-6878-C-T|2
FCSALSFMLERHLSTHMWK
>FUSION-ENST00000667432.1:42912-ENST00000532992.5:264|1308
TIRSRLR
>ENST00000371321.9|SNV-87291-C-T|3
EFSNPEMFDPR
>FUSION-ENST00000667432.1:42912-ENST00000532992.5:264|1331
MRFGGARVR
>ENST00000469886.5|SNV-13994-G-A|2
KSCVLGAR
>ENST00000509803.1|SNV-395824-G-C|2
MVVGQPTLMGGEFGDEDERLITR
>FUSION-ENST00000667432.1:42912-ENST00000532992.5:264|547
PWETNFLNLM
>FUSION-ENST00000667432.1:42912-ENST00000532992.5:264|1085
KFYKNTQHI
>ENST00000338904.7|SNV-4407-T-G|1
NDLVEPPEHRSFLSEDGVFVISP
>FUSION-ENST00000667432.1:42912-ENST00000532992.5:264|1020
YADITKTA
>ENST00000007708.7|INDEL-11311-C-CTT|4
RSMQPTPNSR
>FUSION-ENST00000527752.1:5970-ENST00000361739.1:267|139
TPAAGGGVRGARWGAPR
>FUSION-ENST00000667432.1:42912-ENST00000532992.5:264|2064
ELFSAAKLEIINY
>FUSION-ENST00000667432.1:42912-ENST00000532992.5:264|2079
VLREEERR
>FUSION-ENST00000667432.1:42912-ENST00000532992.5:264|2216
MCWKGKAAPFK
>ENST00000369870.7|SNV-6878-C-T|1
FCSALSFMLERHLSTHMWKK
>FUSION-ENST00000527752.1:5970-ENST00000361739.1:267|61
RGPGWGVGACD
>FUSION-ENST00000667432.1:42912-ENST00000532992.5:264|559
MLACEEEILK
>FUSION-ENST00000667432.1:42912-ENST00000532992.5:264|766
MLYFILFYIR
>ENST00000355468.7|SNV-4693-C-T|2
DSVMQQNLVYYWFHR
>FUSION-ENST00000667432.1:42912-ENST00000532992.5:264|1286
ILRLPQPCK
>ENST00000581241.5|SNV-24155-C-T|10
LKFGASRAADDVER
>ENST00000381317.9|MNV-18712-GTGTCG-G|9
LRDPGPGRHAGGVR
>FUSION-ENST00000667432.1:42912-ENST00000532992.5:264|13
AFFQFHLSFNFIFEIIK
>ENST00000331738.12|SNV-11845-C-T|2
TPSPPLFRGR
>FUSION-ENST00000466801.5:1857-ENST00000484328.1:20325|34
NALAHPSPAPSALLRPGKLRP
>FUSION-ENST00000667432.1:42912-ENST00000532992.5:264|201
MSVDDETEIPGREGSEHEGR
>FUSION-ENST00000667432.1:42912-ENST00000532992.5:264|522
MGASLTK
>ENST00000519480.5|SNV-38758-C-T|1
GHDDDLTLLEGSLEEMKEAVGLK
>ENST00000367167.4|INDEL-640-A-AA|5
CDVQLVKK
>FUSION-ENST00000475789.1:7623-ENST00000405243.1:39117|63
EFHYIQTLSRR
>FUSION-ENST00000667432.1:42912-ENST00000532992.5:264|1265
RSYLQEIC
>ENST00000431375.6|SNV-17271-G-A|1
CGGHGSIIISPCVVCRGAGQAKQK
>ENST00000643308.1|SNV-52616-G-A|2
EPNPSCLTGPLPHTSRR
>FUSION-ENST00000667432.1:42912-ENST00000532992.5:264|127
QRWMVRPQAECILWVR
>ENST00000293880.9|SNV-8412-G-C|1
HYEKAMKEYEGGR
>FUSION-ENST00000527752.1:5970-ENST00000361739.1:267|39
MLIFISDFWGLAPFPEEGSCR
>FUSION-ENST00000667432.1:42912-ENST00000532992.5:264|1849
KEMQKER
>FUSION-ENST00000667432.1:42912-ENST00000532992.5:264|2073
IANPTEKK
>FUSION-ENST00000667432.1:42912-ENST00000532992.5:264|2315
MPNGKMNMEEEFSGIFSHVML
>FUSION-ENST00000667432.1:42912-ENST00000532992.5:264|1414
MAAEICISSKEPNVSPQDNGENVSR
>ENST00000394329.8|SNV-176224-G-C|5
LKQPIGQIPLESSPPVRLSIEEVER
>FUSION-ENST00000667432.1:42912-ENST00000532992.5:264|1430
RSDGFIR
>FUSION-ENST00000667432.1:42912-ENST00000532992.5:264|851
SLLVYLGK
>FUSION-ENST00000667432.1:42912-ENST00000532992.5:264|1127
QEWKMKLYR
>FUSION-ENST00000667432.1:42912-ENST00000532992.5:264|1633
FLFLASK
>FUSION-ENST00000667432.1:42912-ENST00000532992.5:264|1395
GNMGSEPPHR
>ENST00000520788.1|SNV-20059-T-A|1
MKVTIME
>FUSION-ENST00000667432.1:42912-ENST00000532992.5:264|719
MVTQRPRLLPSHDFSLIYSLTIL
>FUSION-ENST00000667432.1:42912-ENST00000532992.5:264|679
MPTALAHPR
>ENST00000469372.5|SNV-41534-T-G|3
DIYAIGVGK
>FUSION-ENST00000667432.1:42912-ENST00000532992.5:264|512
MLPLFKK
>FUSION-ENST00000667432.1:42912-ENST00000532992.5:264|503
MFEDYCVLTWQYTIKHQMLSIQN
>ENST00000575556.1|SNV-393-G-A|5
FQKCIIETRPPGAQGPSR
>ENST00000392825.8|SNV-268448-G-A|4
NQEGPGKMGK
>ENST00000645119.1|MNV-2851-CTGACAAA-C|6
RRGGTVPK
>ENST00000622501.4|SNV-7531-A-G|2
QPWRPPACRSPLPPGGDQGPFSGPK
>ENST00000475946.5|SNV-74417-C-T|4
MVGAPRGSSPPR
>FUSION-ENST00000667432.1:42912-ENST00000532992.5:264|1069
MLLLSSPFLG
>FUSION-ENST00000667432.1:42912-ENST00000532992.5:264|1531
ERERELMSCQVGAMSHFK
>FUSION-ENST00000667432.1:42912-ENST00000532992.5:264|2294
CYTLGYSFYSLTHSFDSHNNF
>ENST00000007708.7|INDEL-11311-C-CTT|3
SMQPTPNSR
>FUSION-ENST00000667432.1:42912-ENST00000532992.5:264|1644
QQRKLIFVSNK
>FUSION-ENST00000667432.1:42912-ENST00000532992.5:264|1949
PLVVTNR
>ENST00000313367.7|SNV-171698-C-A|2
TNAHEIEGTVFDRSGK
>FUSION-ENST00000667432.1:42912-ENST00000532992.5:264|857
VPLGEVIK
>FUSION-ENST00000667432.1:42912-ENST00000532992.5:264|977
RFFLSLSLSFFFLWNSIFFLEV
>FUSION-ENST00000527752.1:5970-ENST00000361739.1:267|72
RGVMLGRR
>FUSION-ENST00000667432.1:42912-ENST00000532992.5:264|908
NNDVIHWQKV
>FUSION-ENST00000667432.1:42912-ENST00000532992.5:264|1650
MIPTSYCYCEG
>FUSION-ENST00000667432.1:42912-ENST00000532992.5:264|876
MSSIGRR
>FUSION-ENST00000667432.1:42912-ENST00000532992.5:264|1182
ESKTINEK
>FUSION-ENST00000667432.1:42912-ENST00000532992.5:264|1056
EFAVAWMGLETIIPSEGTQKWK
>ENST00000575556.1|SNV-393-G-A|7
MGALLRFQKCIIETRPPGAQGPSR
>ENST00000438748.5|SNV-5529-A-T|1
LTADINWAVIGISK
>FUSION-ENST00000667432.1:42912-ENST00000532992.5:264|1854
MLSVLLFS
>FUSION-ENST00000667432.1:42912-ENST00000532992.5:264|510
MIYEALFSLAI
>FUSION-ENST00000667432.1:42912-ENST00000532992.5:264|410
MILSGIMQVR
>FUSION-ENST00000667432.1:42912-ENST00000532992.5:264|1352
MMQTSSLGSFHMVLSL
>FUSION-ENST00000667432.1:42912-ENST00000532992.5:264|482
AATRALLSYETAGFEVLTTK
>FUSION-ENST00000667432.1:42912-ENST00000532992.5:264|1132
ENQTFYILIHKWS
>ENST00000474229.1|SNV-18866-G-A|1
WASLSSPNAEAVEPDFSSIER
>ENST00000313116.11|SNV-33690-C-G|1
IEKIIHVTTKLVPSIK
>ENST00000438045.5|INDEL-39197-A-ACATTA|9
ILLSYMKAFK
>ENST00000618399.4|SNV-441860-T-A|2
DDIVVAILGKNDIFGEMVHL
>FUSION-ENST00000667432.1:42912-ENST00000532992.5:264|1098
SICAYPYNCK
>FUSION-ENST00000667432.1:42912-ENST00000532992.5:264|1117
HLGSKSECK
>ENST00000563362.1|SNV-12536-C-T|2
TGSLTIALVTGGDQILNFLRK
>FUSION-ENST00000667432.1:42912-ENST00000532992.5:264|1767
LGVALGR
>FUSION-ENST00000527752.1:5970-ENST00000361739.1:267|115
APPKAVPVCASPSLGSRVR
>FUSION-ENST00000667432.1:42912-ENST00000532992.5:264|1178
ISIKMYFTFK
>ENST00000430044.7|SNV-95237-A-C|2
SSAPPRLMK
>FUSION-ENST00000667432.1:42912-ENST00000532992.5:264|1737
MLEKLMNLASFLPPAPVR
>FUSION-ENST00000466801.5:1857-ENST00000484328.1:20325|14
APPTNLY
>FUSION-ENST00000667432.1:42912-ENST00000532992.5:264|360
MNLKDCKIWFSHPLQK
>ENST00000463101.1|SNV-4856-G-A|3
WWKSGWPTEPEVWRCC
>FUSION-ENST00000667432.1:42912-ENST00000532992.5:264|1094
VRMLGLVVDQWER
>FUSION-ENST00000466801.5:1857-ENST00000484328.1:20325|142
AGAGIAHR
>ENST00000468370.5|SNV-528045-G-A|6
LWGLVRQGLKCEGCSLNYHK
>FUSION-ENST00000667432.1:42912-ENST00000532992.5:264|287
SPTTLTNSIYF
>FUSION-ENST00000667432.1:42912-ENST00000532992.5:264|1453
MFNKSCILGIPS
>ENST00000463634.6|SNV-28466-G-T|2
IPTSEITGPMQKAIIL
>FUSION-ENST00000667432.1:42912-ENST00000532992.5:264|631
GVSTTNSWK
>FUSION-ENST00000667432.1:42912-ENST00000532992.5:264|1144
PINQRVDKETVVYICDGILLSR
>FUSION-ENST00000667432.1:42912-ENST00000532992.5:264|853
LHGTEYKSLLVYLGK
>FUSION-ENST00000667432.1:42912-ENST00000532992.5:264|1302
WSQMEMRKLLATGVK
>ENST00000331738.12|SNV-11845-C-T|6
FSRSLSRTPSPPLFR
>FUSION-ENST00000667432.1:42912-ENST00000532992.5:264|1408
MYWQRCAVGVGLSLR
>ENST00000260723.6|SNV-5583-C-T|3
WRLPKQPFSGDLLSFSQMCK
>FUSION-ENST00000667432.1:42912-ENST00000532992.5:264|490
ILQAVLITSGK
>ENST00000651217.1|SNV-553865-G-A|3
QIDTVLYIWNMK
>FUSION-ENST00000667432.1:42912-ENST00000532992.5:264|358
MKFFHLLQFLVR
>FUSION-ENST00000667432.1:42912-ENST00000532992.5:264|1474
TGDKRHSFLVSK
>FUSION-ENST00000667432.1:42912-ENST00000532992.5:264|1326
IPTCCER
>FUSION-ENST00000667432.1:42912-ENST00000532992.5:264|1523
ELDFIFWMEVVSNNLQMCFK
>FUSION-ENST00000667432.1:42912-ENST00000532992.5:264|1848
EMQKERR
>FUSION-ENST00000667432.1:42912-ENST00000532992.5:264|1469
HSFLVSKFSRK
>FUSION-ENST00000667432.1:42912-ENST00000532992.5:264|1768
NIYIFFQINVALPKTLK
>ENST00000566377.5|SNV-547-A-C|1
VFPLSCAVPQYAWGKMGSNSEVAR
>FUSION-ENST00000667432.1:42912-ENST00000532992.5:264|58
MDVKKFVFLMAHSK
>ENST00000345136.7|SNV-55421-A-G|4
RGYFGEEMNR
>FUSION-ENST00000667432.1:42912-ENST00000532992.5:264|462
VSTREVELAVS
>FUSION-ENST00000667432.1:42912-ENST00000532992.5:264|475
MKMDDSR
>FUSION-ENST00000667432.1:42912-ENST00000532992.5:264|2219
VLSSCDLMCWK
>FUSION-ENST00000667432.1:42912-ENST00000532992.5:264|1107
FLPLLLHFSSFSSPFK
>FUSION-ENST00000667432.1:42912-ENST00000532992.5:264|1375
GKMSPGHFR
>ENST00000261574.10|SNV-52639-G-A|2
EKTIECISLIGLAVGK
>ENST00000302334.3|SNV-50366-T-C|1
DAEKNRVEAGALLQAK
>FUSION-ENST00000667432.1:42912-ENST00000532992.5:264|2185
MDISHSK
>FUSION-ENST00000527752.1:5970-ENST00000361739.1:267|73
RGVMLGR
>ENST00000572933.5|SNV-50652-G-A|5
FLILQTETMKTTAHGLFR
>FUSION-ENST00000667432.1:42912-ENST00000532992.5:264|1219
MKRSHQIIILLGIYSK
>FUSION-ENST00000667432.1:42912-ENST00000532992.5:264|1464
VFVSLTS
>FUSION-ENST00000667432.1:42912-ENST00000532992.5:264|1990
CLTVNDR
>FUSION-ENST00000667432.1:42912-ENST00000532992.5:264|1738
ITPLVSVPLGLCVI
>FUSION-ENST00000667432.1:42912-ENST00000532992.5:264|1851
EGREKGR
>FUSION-ENST00000667432.1:42912-ENST00000532992.5:264|563
NVNAKMVRSSMLACEEEILK
>FUSION-ENST00000667432.1:42912-ENST00000532992.5:264|107
QGLMADFC
>FUSION-ENST00000667432.1:42912-ENST00000532992.5:264|1277
AAPPITGL
>FUSION-ENST00000667432.1:42912-ENST00000532992.5:264|1995
KSCNAERN
>ENST00000368799.2|SNV-16881-G-A|1
SGHSGSHHSHTTSQGKSDASR
>FUSION-ENST00000667432.1:42912-ENST00000532992.5:264|184
NECVRVYVHMVHNVC
>FUSION-ENST00000667432.1:42912-ENST00000532992.5:264|713
SLSGMCLLQH
>ENST00000283141.11|SNV-37712-G-A|2
KPIIISYK
>ENST00000456846.6|SNV-36219-C-A|1
RKKPDTL
>FUSION-ENST00000667432.1:42912-ENST00000532992.5:264|702
IITNMIVLRDGAFGGSD
>FUSION-ENST00000466801.5:1857-ENST00000484328.1:20325|88
ARGHGRGTGRPR
>FUSION-ENST00000466801.5:1857-ENST00000484328.1:20325|26
TVRSATAQR
>FUSION-ENST00000667432.1:42912-ENST00000532992.5:264|659
SLNTECCVFLKFK
>FUSION-ENST00000667432.1:42912-ENST00000532992.5:264|1910
AAHGNRMGKL
>FUSION-ENST00000667432.1:42912-ENST00000532992.5:264|359
NLKDCKIWFSHPLQK
>FUSION-ENST00000667432.1:42912-ENST00000532992.5:264|2335
YQQVHIHKNFLILIFYFH
>FUSION-ENST00000667432.1:42912-ENST00000532992.5:264|176
YGIVVKNKCDNGC
>FUSION-ENST00000667432.1:42912-ENST00000532992.5:264|1291
MGAGLSCAIFVIVNK
>FUSION-ENST00000667432.1:42912-ENST00000532992.5:264|1320
AAITPFLCPHCI
>ENST00000570049.5|SNV-24847-C-T|2
FIVNFFR
>FUSION-ENST00000667432.1:42912-ENST00000532992.5:264|1276
MGYSFQEIS
>FUSION-ENST00000667432.1:42912-ENST00000532992.5:264|2027
MIPGLSSPFRNGDHYR
>FUSION-ENST00000667432.1:42912-ENST00000532992.5:264|1360
MKAAGKEAVSCK
>FUSION-ENST00000466801.5:1857-ENST00000484328.1:20325|153
FMCPSQSSSGVGEG
>ENST00000539873.1|SNV-31586-T-G|1
GELEKYLQVR
>ENST00000247668.7|SNV-38549-C-T|3
VAMTAEVCSR
>FUSION-ENST00000667432.1:42912-ENST00000532992.5:264|1128
MQEWKMKLYR
>FUSION-ENST00000667432.1:42912-ENST00000532992.5:264|1436
MVDCSLNLLSSR
>FUSION-ENST00000667432.1:42912-ENST00000532992.5:264|1167
MNIFLSTSCINFTTNCTIRLFAF
>FUSION-ENST00000466801.5:1857-ENST00000484328.1:20325|52
GLGGQLCR
>FUSION-ENST00000667432.1:42912-ENST00000532992.5:264|1063
MTADLHHWFLNLDVC
>ENST00000479768.6|SNV-16098-G-A|3
DEVRGGDRHVLQAHAGGFVCS
>FUSION-ENST00000667432.1:42912-ENST00000532992.5:264|2133
KELTSIWGR
>ENST00000301618.8|SNV-35945-C-T|1
ALKPLPKVQAVFR
>FUSION-ENST00000667432.1:42912-ENST00000532992.5:264|2198
KISSIHK
>FUSION-ENST00000667432.1:42912-ENST00000532992.5:264|601
ETFTSRK
>ENST00000497562.1|SNV-145978-G-T|3
KICSPLWQQDRCWSVS
>ENST00000525306.1|SNV-172793-G-A|3
MGYVYRCSCWRHVTES
>FUSION-ENST00000667432.1:42912-ENST00000532992.5:264|2194
MTLYKNLSIHLR
>FUSION-ENST00000667432.1:42912-ENST00000532992.5:264|882
MGKSFIK
>FUSION-ENST00000667432.1:42912-ENST00000532992.5:264|1248
EAPCPFPLYFALFISSIWLS
>ENST00000496647.5|SNV-26225-C-T|2
FESPFLHGAQNTGKFLTKMSL
>ENST00000526157.5|SNV-7456-A-G|3
LPGQGQLYLCLGK
>FUSION-ENST00000466801.5:1857-ENST00000484328.1:20325|62
GGREREGR
>FUSION-ENST00000667432.1:42912-ENST00000532992.5:264|1760
NSIALYNRCEQWNTR
>FUSION-ENST00000667432.1:42912-ENST00000532992.5:264|1373
GPPSSRSQHCRSNDSLHCAPGK
>ENST00000529522.5|SNV-28418-G-A|1
EVVVLFNVAEGALTSK
>ENST00000260723.6|SNV-5583-C-T|2
LPKQPFSGDLLSFSQMCK
>ENST00000566621.6|SNV-78267-C-G|3
LILERFLQEQEETPPSKSIINSMLR
>FUSION-ENST00000667432.1:42912-ENST00000532992.5:264|68
TESSKCGLVRA
>ENST00000261609.13|SNV-178291-G-A|3
LLTTEFGQSININRLLGENDEETR
>FUSION-ENST00000667432.1:42912-ENST00000532992.5:264|1455
MSNPVSLHA
>ENST00000342992.10|SNV-198217-G-A|1
AKYMFEAEDKHTSGK
>FUSION-ENST00000667432.1:42912-ENST00000532992.5:264|715
INMSLSGMCLLQH
>FUSION-ENST00000667432.1:42912-ENST00000532992.5:264|945
HNDMFLDSTAINL
>FUSION-ENST00000667432.1:42912-ENST00000532992.5:264|135
GGYYFRRPVGGPVLQMRTLR
>FUSION-ENST00000667432.1:42912-ENST00000532992.5:264|2301
QNCVFHTFLNIK
>FUSION-ENST00000667432.1:42912-ENST00000532992.5:264|575
MKSHLGEST
>ENST00000377722.2|SNV-602-A-T|1
STEAVVQACRHVDHEYSAR
>FUSION-ENST00000667432.1:42912-ENST00000532992.5:264|501
HQMLSIQN
>FUSION-ENST00000667432.1:42912-ENST00000532992.5:264|1140
ETVVYICDGILLSR
>ENST00000547974.5|SNV-36463-A-G|1
SATGSPRSR
>FUSION-ENST00000667432.1:42912-ENST00000532992.5:264|1466
MLRVFVSLTS
>FUSION-ENST00000667432.1:42912-ENST00000532992.5:264|1161
DRTRDPNAHQSK
>ENST00000359314.5|SNV-25590-G-A|3
GWLEGELNGR
>FUSION-ENST00000667432.1:42912-ENST00000532992.5:264|1841
ILSNIQVPFLLFRPRCKCQIFR
>FUSION-ENST00000466801.5:1857-ENST00000484328.1:20325|126
AGPAGCPTR
>ENST00000394329.8|SNV-176224-G-C|2
LSIEEVER
>FUSION-ENST00000667432.1:42912-ENST00000532992.5:264|2200
NTHIYMI
>FUSION-ENST00000667432.1:42912-ENST00000532992.5:264|1362
AADTQSQTMKAAGK
>FUSION-ENST00000667432.1:42912-ENST00000532992.5:264|1890
LQNVPAI
>FUSION-ENST00000667432.1:42912-ENST00000532992.5:264|194
MLAAHSAAWGGR
>FUSION-ENST00000667432.1:42912-ENST00000532992.5:264|544
MFPQHYRFVLVAYFHQHDLGK
>ENST00000505222.5|SNV-20475-C-T|7
SGIYIKQVVLCKFHFVFLSQK
>FUSION-ENST00000667432.1:42912-ENST00000532992.5:264|1039
LWGCKGINDTMDFGDSVGESVGR
>FUSION-ENST00000667432.1:42912-ENST00000532992.5:264|1832
MIPFLELILNHFSNGLR
>ENST00000324803.6|MNV-3273-GC-G|7
CGVPACSHVPMR
>FUSION-ENST00000667432.1:42912-ENST00000532992.5:264|1572
AKGTVVGR
>FUSION-ENST00000667432.1:42912-ENST00000532992.5:264|784
MFSLFSYFDLQTK
>ENST00000589505.5|SNV-356-C-T|1
DWARRWW
>ENST00000343455.7|SNV-67364-T-C|1
THDGKVRVTVEVVGK
>FUSION-ENST00000667432.1:42912-ENST00000532992.5:264|10
KRLPSPHNTICSLQIL
>FUSION-ENST00000667432.1:42912-ENST00000532992.5:264|1484
MLLISISCHIVPARTSCTMLNK
>ENST00000278070.7|INDEL-13916-C-CA|3
TPPKKDACPSHSR
>FUSION-ENST00000667432.1:42912-ENST00000532992.5:264|1919
SGTSEQGWHLSLWC
>FUSION-ENST00000667432.1:42912-ENST00000532992.5:264|1752
VQLFQFF
>ENST00000356607.9|SNV-63957-C-T|4
EPLIATAVKFLQNFR
>FUSION-ENST00000466801.5:1857-ENST00000484328.1:20325|169
MLPFLGAPHGSLNGPPNFR
>ENST00000674383.1|SNV-38182-A-C|7
NVLWLCVTSGTWIMEKSIGR
>FUSION-ENST00000667432.1:42912-ENST00000532992.5:264|1416
FKMAAEICISSK
>ENST00000279488.8|SNV-3001-C-T|2
LVTVTVAYLMQK
>FUSION-ENST00000667432.1:42912-ENST00000532992.5:264|113
MRTISFPFGNSDS
>FUSION-ENST00000667432.1:42912-ENST00000532992.5:264|2028
IPGLSSPFR
>FUSION-ENST00000667432.1:42912-ENST00000532992.5:264|225
NSDIQSLNFQMRNPK
>FUSION-ENST00000667432.1:42912-ENST00000532992.5:264|1907
KSSFVSFF
>FUSION-ENST00000667432.1:42912-ENST00000532992.5:264|1933
MQNEIKC
>FUSION-ENST00000527752.1:5970-ENST00000361739.1:267|155
RVSHEGAGGAGMR
>ENST00000430044.7|SNV-95237-A-C|1
SSAPPRLMKCHGSGGSQQWTFGK
>FUSION-ENST00000667432.1:42912-ENST00000532992.5:264|54
KFVFLMAHSKTLDF
>ENST00000462195.6|MNV-18712-GTGTCG-G|12
HKPFTTTLTHGGSKR
>FUSION-ENST00000667432.1:42912-ENST00000532992.5:264|539
FVLVAYFHQHDLGKLINK
>FUSION-ENST00000466801.5:1857-ENST00000484328.1:20325|118
AEGRGGPGAR
>ENST00000351008.4|SNV-184467-C-T|2
AESFSVMYTLFATKIR
>FUSION-ENST00000466801.5:1857-ENST00000484328.1:20325|95
GRLPTGLGVPCPGRAR
>FUSION-ENST00000466801.5:1857-ENST00000484328.1:20325|110
SPAHRTRGALPWEGAR
>FUSION-ENST00000667432.1:42912-ENST00000532992.5:264|800
CFRLGIFFIWNISYT
>ENST00000324324.12|SNV-12379-G-A|1
ALETINKYDLSGRPLNIK
>FUSION-ENST00000667432.1:42912-ENST00000532992.5:264|357
MKFFHLLQFLVRNQGFF
>ENST00000509803.1|SNV-395824-G-C|3
VVGQPTLMGGEFGDEDER
>ENST00000619831.4|SNV-958919-T-C|1
SAVEGMPSNLDSEAAWGKATQK
>FUSION-ENST00000667432.1:42912-ENST00000532992.5:264|864
MAALMVDYTMQF
>FUSION-ENST00000667432.1:42912-ENST00000532992.5:264|2336
YQQVHIHK
>FUSION-ENST00000667432.1:42912-ENST00000532992.5:264|72
QGTVFMTESSKCGLVRA
>FUSION-ENST00000667432.1:42912-ENST00000532992.5:264|1252
MTKPEEGIVRIPNL
>ENST00000392825.8|SNV-268448-G-A|3
NQEGPGKMGKAVLIPK
>FUSION-ENST00000667432.1:42912-ENST00000532992.5:264|2264
SRFEKIFAIFSVNDNIAI
>ENST00000408887.3|SNV-651-G-A|2
QQPRHNREVPRPPVPQHPSGNSR
>FUSION-ENST00000667432.1:42912-ENST00000532992.5:264|330
MYVKHLAQCLFGK
>FUSION-ENST00000667432.1:42912-ENST00000532992.5:264|1335
MTACTVHLEKLQTLKARP
>FUSION-ENST00000667432.1:42912-ENST00000532992.5:264|447
VNNLIIVQKEFCFST
>FUSION-ENST00000667432.1:42912-ENST00000532992.5:264|1791
KMPSISSQGYTK
>FUSION-ENST00000527752.1:5970-ENST00000361739.1:267|51
GLSEGGAEFREVTQAGTAR
>FUSION-ENST00000667432.1:42912-ENST00000532992.5:264|48
IKQANKLLLSK
>FUSION-ENST00000667432.1:42912-ENST00000532992.5:264|417
MRLCQVFSPMILSGIMQVR
>FUSION-ENST00000667432.1:42912-ENST00000532992.5:264|2126
LLCPWLFTPFL
>FUSION-ENST00000667432.1:42912-ENST00000532992.5:264|317
MISSVFPVLFFPFR
>ENST00000296591.10|SNV-441348-A-C|4
DKVFQGNFDNDTHSK
>ENST00000220659.11|SNV-5023-G-A|2
HIGDLLQHHQSLVR
>ENST00000358514.9|SNV-393-G-A|6
LKPALEPRGGFSFENCQRNASLK
>FUSION-ENST00000667432.1:42912-ENST00000532992.5:264|2046
KLIKDYSMSYEIVK
>ENST00000518476.6|SNV-420185-G-A|6
LIRMCPYYKEWPTLSIYELIALLK
>FUSION-ENST00000667432.1:42912-ENST00000532992.5:264|366
KMKFFHLLQFLVR
>ENST00000007708.7|INDEL-11311-C-CTT|9
WSKMPTTWLSSCVTSITWPHLTWR
>ENST00000372348.7|INDEL-172126-C-CTT|23
TKATSLVDAVNSDAAKPSQLRER
>FUSION-ENST00000667432.1:42912-ENST00000532992.5:264|7
MMMIIINIYMILTIL
>FUSION-ENST00000667432.1:42912-ENST00000532992.5:264|2156
TIINRTGHR
>FUSION-ENST00000667432.1:42912-ENST00000532992.5:264|1246
NICQVFS
>ENST00000463888.1|SNV-133144-G-A|1
RQEKSLILDI
>FUSION-ENST00000466801.5:1857-ENST00000484328.1:20325|123
GLEPASR
>ENST00000413199.1|SNV-882-C-T|2
GPCALAPNSSSER
>ENST00000481470.5|SNV-146497-C-T|7
TIKMGCAVYLILPK
>ENST00000314393.6|SNV-172069-G-A|3
LYEEDLEK
>FUSION-ENST00000667432.1:42912-ENST00000532992.5:264|751
MHTIWLIVILKAQTPPLLK
>FUSION-ENST00000667432.1:42912-ENST00000532992.5:264|595
STCDQNV
>FUSION-ENST00000527752.1:5970-ENST00000361739.1:267|145
GGPVWTSLALRLGSPPPPAGAPAR
>FUSION-ENST00000667432.1:42912-ENST00000532992.5:264|1986
MTMCIIRK
>FUSION-ENST00000667432.1:42912-ENST00000532992.5:264|382
FFKPHVTNCK
>FUSION-ENST00000667432.1:42912-ENST00000532992.5:264|1917
HRHPIWMK
>FUSION-ENST00000667432.1:42912-ENST00000532992.5:264|355
KFFHLLQFLVRNQGFF
>FUSION-ENST00000667432.1:42912-ENST00000532992.5:264|1604
MYICTSLPAR
>ENST00000578230.5|SNV-15433-G-A|3
QEQDLEKTQQYSQK
>FUSION-ENST00000667432.1:42912-ENST00000532992.5:264|1762
YFFQILLPCLKNSIALYNR
>ENST00000673182.1|SNV-87566-C-T|3
RPTGSFNFTLAPLK
>FUSION-ENST00000667432.1:42912-ENST00000532992.5:264|777
VRNGGFHHKFMENK
>ENST00000324803.6|MNV-3273-GC-G|5
CGVPACSHVPMRSARLLTR
>FUSION-ENST00000667432.1:42912-ENST00000532992.5:264|1691
MPSTSSSP
>FUSION-ENST00000667432.1:42912-ENST00000532992.5:264|464
NFAAIPLYA
>ENST00000461371.5|SNV-33718-T-A|2
GILDGSLDKNMTR
>FUSION-ENST00000667432.1:42912-ENST00000532992.5:264|1329
FGGARVR
>FUSION-ENST00000667432.1:42912-ENST00000532992.5:264|1929
PSFSLLGIILLSSLFSFLF
>FUSION-ENST00000466801.5:1857-ENST00000484328.1:20325|93
LPTGLGVPCPGR
>ENST00000283141.11|SNV-37712-G-A|3
IFIIYLKKPIIISYKEVMK
>ENST00000610822.1|MNV-9940-TAAAA-T|2
AAHQRYLFWLQQGNWQTK
>FUSION-ENST00000667432.1:42912-ENST00000532992.5:264|1507
MDIQLTVPFIK
>FUSION-ENST00000667432.1:42912-ENST00000532992.5:264|1948
MPLVVTNRSSQMPIFL
>FUSION-ENST00000667432.1:42912-ENST00000532992.5:264|217
IERLICTFIYTLFNSINIPST
>FUSION-ENST00000667432.1:42912-ENST00000532992.5:264|73
QGTVFMTESSKCGLVR
>FUSION-ENST00000667432.1:42912-ENST00000532992.5:264|898
SRVRAVFNSGVPVSQMDER
>FUSION-ENST00000466801.5:1857-ENST00000484328.1:20325|109
TRGALPWEGAR
>ENST00000521098.2|SNV-48373-G-A|1
APPVSDPENSQGPAAGSSNEPGKRR
>FUSION-ENST00000466801.5:1857-ENST00000484328.1:20325|82
RGGRAPPR
>FUSION-ENST00000667432.1:42912-ENST00000532992.5:264|416
RLCQVFSPMILSGIMQVR
>FUSION-ENST00000667432.1:42912-ENST00000532992.5:264|1930
MPSFSLLGIILLSSLFSFLF
>ENST00000309156.9|SNV-4992-G-T|4
GLLPRDASRPHVVKVYSDDGACR
>ENST00000475063.1|SNV-246751-G-A|3
ACIWYIIGK
>ENST00000619857.4|SNV-4011-G-A|1
LEALSTEKDEIEDVKCQEDQK
>FUSION-ENST00000667432.1:42912-ENST00000532992.5:264|2281
WQDSEITVVFLPYIFNQDEK
>FUSION-ENST00000667432.1:42912-ENST00000532992.5:264|1770
NIYIFFQINVALPK
>ENST00000420118.1|SNV-3925-C-A|1
CSKVTAVGRMR
>FUSION-ENST00000667432.1:42912-ENST00000532992.5:264|826
DTVFSRVR
>FUSION-ENST00000667432.1:42912-ENST00000532992.5:264|367
CTVNFWLSLLIAICKCILRR
>ENST00000424776.5|SNV-891-C-T|1
GCDHEYTDHPSKGSYREPLK
>FUSION-ENST00000667432.1:42912-ENST00000532992.5:264|1756
KVQLFQFF
>FUSION-ENST00000667432.1:42912-ENST00000532992.5:264|1423
KNQFSGEKFK
>FUSION-ENST00000667432.1:42912-ENST00000532992.5:264|1805
HKYVPALSPFPLR
>ENST00000342992.10|SNV-110383-G-A|2
ATNEVESDTCSCSVKFK
>FUSION-ENST00000667432.1:42912-ENST00000532992.5:264|1906
SSFVSFF
>ENST00000572933.5|SNV-50652-G-A|6
FLILQTETMK
>FUSION-ENST00000527752.1:5970-ENST00000361739.1:267|21
SPRPPVWLSLMVSSR
>ENST00000221086.8|SNV-21499-T-G|3
NVAQQTR
>FUSION-ENST00000667432.1:42912-ENST00000532992.5:264|1913
MAAHGNRMGK
>FUSION-ENST00000466801.5:1857-ENST00000484328.1:20325|83
APRRGGR
>FUSION-ENST00000667432.1:42912-ENST00000532992.5:264|743
SRTVGRK
>ENST00000441525.4|SNV-599-C-T|4
SRWQVLTALCQR
>FUSION-ENST00000667432.1:42912-ENST00000532992.5:264|770
TLQYNIS
>ENST00000359863.8|SNV-21518-C-T|1
GSLFLKVLAELPIIVVLMYQLYK
>FUSION-ENST00000667432.1:42912-ENST00000532992.5:264|2157
KTIINRTGHR
>FUSION-ENST00000667432.1:42912-ENST00000532992.5:264|593
AIHNQTPDAQHSK
>ENST00000438748.5|SNV-5529-A-T|3
STYRGKLTADINWAVIGISK
>ENST00000374270.8|SNV-31720-G-A|1
HGGQCVNTHGSFECYCMDGYLPR
>FUSION-ENST00000667432.1:42912-ENST00000532992.5:264|1647
FRDRSFLISALSLLYFLFLMILT
>ENST00000430053.1|SNV-269-G-A|1
DPSAQLPTGMLLSLWTLEYKR
>FUSION-ENST00000667432.1:42912-ENST00000532992.5:264|708
SLSSFTNSLTFCAVDK
>FUSION-ENST00000667432.1:42912-ENST00000532992.5:264|899
MSRVRAVFNSGVPVSQMDER
>ENST00000358292.7|SNV-23001-G-A|1
HIWRTRFP
>FUSION-ENST00000667432.1:42912-ENST00000532992.5:264|741
MFLKPIRK
>ENST00000486124.5|SNV-41534-T-G|1
TIGTSMPSGWASWMWTGEN
>FUSION-ENST00000667432.1:42912-ENST00000532992.5:264|293
FRSRVVFK
>ENST00000339582.7|SNV-719766-C-G|2
IFEQGKKSVR
>FUSION-ENST00000667432.1:42912-ENST00000532992.5:264|2295
MCYTLGYSFYSLTHSFDSHNNF
>FUSION-ENST00000667432.1:42912-ENST00000532992.5:264|191
LAAHSAAWGGRLQGMAGGCV
>ENST00000522363.5|SNV-52476-A-T|3
CFLGQDGAIR
>ENST00000263923.5|SNV-14876-C-T|1
VHEKPFVAFGSGMESLVEVTVGER
>FUSION-ENST00000667432.1:42912-ENST00000532992.5:264|862
MVDYTMQF
>FUSION-ENST00000667432.1:42912-ENST00000532992.5:264|902
SLYAQDFLMSR
>FUSION-ENST00000667432.1:42912-ENST00000532992.5:264|1278
MAAPPITGL
>FUSION-ENST00000667432.1:42912-ENST00000532992.5:264|1055
MEFAVAWMGLETIIPSEGTQKWKTK
>FUSION-ENST00000667432.1:42912-ENST00000532992.5:264|1651
IIIMIPTSYCYCEG
>FUSION-ENST00000667432.1:42912-ENST00000532992.5:264|820
GAIFGERALTR
>FUSION-ENST00000667432.1:42912-ENST00000532992.5:264|1038
LWGCKGINDTMDFGDSVGESVGRG
>FUSION-ENST00000667432.1:42912-ENST00000532992.5:264|2068
ATCQLCAFLTK
>ENST00000368755.2|SNV-51-T-C|4
MSYQQQQCKQPCQPPPACPTPK
>FUSION-ENST00000667432.1:42912-ENST00000532992.5:264|1925
VLDAQASYLDEIILCFIFLK
>FUSION-ENST00000527752.1:5970-ENST00000361739.1:267|114
AVPVCASPSLGSR
>FUSION-ENST00000667432.1:42912-ENST00000532992.5:264|2348
MQMLPER
>FUSION-ENST00000667432.1:42912-ENST00000532992.5:264|492
VAIIFYIGGA
>FUSION-ENST00000667432.1:42912-ENST00000532992.5:264|337
SVCVCMCTWCIMYVK
>ENST00000372348.7|INDEL-172126-C-CTT|20
ATSLVDAVNSDAAKPSQLRERASK
>FUSION-ENST00000667432.1:42912-ENST00000532992.5:264|1334
TACTVHLEKLQTLKARP
>FUSION-ENST00000667432.1:42912-ENST00000532992.5:264|384
MGNKFFKPHVTNCKHNHNS
>ENST00000582402.1|INDEL-3706-G-GA|1
NCLLKPDSARPQGI
>FUSION-ENST00000667432.1:42912-ENST00000532992.5:264|1281
MFSLSSSLLNIHSTILKCFIILLY
>FUSION-ENST00000667432.1:42912-ENST00000532992.5:264|448
MVNNLIIVQKEFCFST
>FUSION-ENST00000667432.1:42912-ENST00000532992.5:264|1447
NFFICFSK
>FUSION-ENST00000667432.1:42912-ENST00000532992.5:264|1079
DKAETQK
>FUSION-ENST00000667432.1:42912-ENST00000532992.5:264|720
MVTQRPR
>ENST00000641575.1|SNV-146721-G-A|2
NVKVNFDNVGFEYLSLLQVATFK
>ENST00000529522.5|SNV-28418-G-A|3
VWIIGPKEKEVVVLFNVAEGALTSK
>FUSION-ENST00000667432.1:42912-ENST00000532992.5:264|327
GQQMQIACLVHWAESR
>FUSION-ENST00000667432.1:42912-ENST00000532992.5:264|1285
TVSPIKPIFLLSLGCVFISIMK
>ENST00000655314.1|SNV-227360-A-T|11
SILCCQMERSHSMMVTFIQKPR
>FUSION-ENST00000667432.1:42912-ENST00000532992.5:264|1349
MVWLCSHPNLNLNCIS
>FUSION-ENST00000667432.1:42912-ENST00000532992.5:264|1046
MTKIILQDSA
>FUSION-ENST00000667432.1:42912-ENST00000532992.5:264|841
NLTSLGTTYK
>FUSION-ENST00000667432.1:42912-ENST00000532992.5:264|257
SETQEWSASSVLQVVEEAGMICR
>FUSION-ENST00000667432.1:42912-ENST00000532992.5:264|1999
SQEIYQIWQY
>ENST00000367167.4|INDEL-640-A-AA|6
YAQEYDSGTYRCDVQLVKK
>ENST00000302334.3|SNV-50366-T-C|2
IQWERDAEKNR
>FUSION-ENST00000667432.1:42912-ENST00000532992.5:264|2120
VWNSIWLLK
>FUSION-ENST00000667432.1:42912-ENST00000532992.5:264|1131
MGMQRHK
>FUSION-ENST00000667432.1:42912-ENST00000532992.5:264|1008
PGPYTQR
>FUSION-ENST00000667432.1:42912-ENST00000532992.5:264|1002
WPEHQYLKHLR
>ENST00000359314.5|SNV-25590-G-A|1
GWLEGELNGRRGMFPDNFVK
>FUSION-ENST00000667432.1:42912-ENST00000532992.5:264|1932
MWKTIKK
>FUSION-ENST00000667432.1:42912-ENST00000532992.5:264|1348
VWLCSHPNLNLNCIS
>ENST00000521573.2|SNV-19567-G-A|4
SIDDFHQGTKVKEEIK
>FUSION-ENST00000667432.1:42912-ENST00000532992.5:264|1557
MPSGSYVTFQTSLPLCFVCMFVR
>ENST00000458420.7|SNV-468529-T-A|4
IHGQELPFEAVVLNKTSGEGRHR
>FUSION-ENST00000667432.1:42912-ENST00000532992.5:264|1151
MIQWTLGTLWGK
>ENST00000610822.1|MNV-9940-TAAAA-T|4
NQETIKAAHQR
>FUSION-ENST00000667432.1:42912-ENST00000532992.5:264|307
FTMHQTLF
>FUSION-ENST00000667432.1:42912-ENST00000532992.5:264|923
MLISPKQLKTY
>FUSION-ENST00000667432.1:42912-ENST00000532992.5:264|2225
SGEILLSTSKMVLSSCDLMCWK
>FUSION-ENST00000466801.5:1857-ENST00000484328.1:20325|32
QTPALNDSAIGDCAARDAPGHCR
>FUSION-ENST00000667432.1:42912-ENST00000532992.5:264|2029
MIPGLSSPFR
>FUSION-ENST00000667432.1:42912-ENST00000532992.5:264|765
LYFILFYIR
>FUSION-ENST00000667432.1:42912-ENST00000532992.5:264|373
SYNPMCTVNFWLSLLIAICKCILRR
>ENST00000378126.4|SNV-1660-C-T|3
RVGERALSSYILVHAESGK
>FUSION-ENST00000466801.5:1857-ENST00000484328.1:20325|97
DGAAQVPGSRPRDLVARR
>ENST00000389484.8|SNV-1430459-C-T|2
QLCLYRGNFRR
>ENST00000647068.1|SNV-14876-C-T|2
SRWGSVSESLR
>ENST00000361820.6|SNV-1281-G-A|2
MMELDLVSLVLHIPVISIVR
>FUSION-ENST00000667432.1:42912-ENST00000532992.5:264|2209
FIYKDTNLIPKDPTS
>ENST00000651989.2|SNV-553865-G-A|1
HSFVHMEHEKAVLLLK
>FUSION-ENST00000667432.1:42912-ENST00000532992.5:264|1642
KLIFVSNK
>FUSION-ENST00000667432.1:42912-ENST00000532992.5:264|1030
DFGDSVGESVGRG
>FUSION-ENST00000667432.1:42912-ENST00000532992.5:264|896
VRAVFNSGVPVSQMDERMR
>ENST00000547140.1|SNV-3001-C-T|2
KPGARTVVSWYIAWLALAA
>FUSION-ENST00000667432.1:42912-ENST00000532992.5:264|969
MPQNFHFLIIKMVAIIV
>FUSION-ENST00000667432.1:42912-ENST00000532992.5:264|163
IHQAKALRTHR
>FUSION-ENST00000667432.1:42912-ENST00000532992.5:264|627
GVSTTNSWKTKPYSTIFLRE
>ENST00000468638.1|SNV-110955-C-G|1
PSSSDHR
>ENST00000620146.2|SNV-9841-C-T|5
SFLHFPCFMR
>FUSION-ENST00000667432.1:42912-ENST00000532992.5:264|671
NLFPQLENR
>ENST00000295228.4|SNV-3383-C-T|1
ICKRGLECDGR
>FUSION-ENST00000667432.1:42912-ENST00000532992.5:264|398
QKIRILQPFHYMLR
>FUSION-ENST00000527752.1:5970-ENST00000361739.1:267|123
RRPNPARGR
>FUSION-ENST00000466801.5:1857-ENST00000484328.1:20325|139
VRLIHESVCAWDGAR
>ENST00000220659.11|SNV-5023-G-A|3
SVVKHIGDLLQHHQSLVRSAFR
>ENST00000538768.2|MNV-12772-AT-A|5
RLWETAQALALR
>ENST00000334268.9|SNV-412991-G-C|5
VSKDVEDVPASNK
>ENST00000645119.1|MNV-2851-CTGACAAA-C|8
LMLLYERIQSMKR
>FUSION-ENST00000667432.1:42912-ENST00000532992.5:264|1595
MFFRFFLF
>FUSION-ENST00000667432.1:42912-ENST00000532992.5:264|2161
MSKYNEK
>FUSION-ENST00000667432.1:42912-ENST00000532992.5:264|1912
AAHGNRMGK
>FUSION-ENST00000667432.1:42912-ENST00000532992.5:264|146
VSSATIEHLLGVGLLTPR
>FUSION-ENST00000667432.1:42912-ENST00000532992.5:264|1413
AAEICISSK
>FUSION-ENST00000667432.1:42912-ENST00000532992.5:264|938
MSVKVFPHVLQIKQNIR
>FUSION-ENST00000667432.1:42912-ENST00000532992.5:264|592
MAIHNQTPDAQHSKLK
>ENST00000209728.9|INDEL-3706-G-GA|6
EHICGKKSWK
>ENST00000232217.6|SNV-18475-C-T|3
ALDIDFATCK
>FUSION-ENST00000667432.1:42912-ENST00000532992.5:264|1368
DLHGSPSHHRPVGPGGK
>FUSION-ENST00000667432.1:42912-ENST00000532992.5:264|666
GEEIETILADTVKPR
>FUSION-ENST00000667432.1:42912-ENST00000532992.5:264|353
DCKIWFSHPLQKQLGV
>FUSION-ENST00000667432.1:42912-ENST00000532992.5:264|920
EWILLLSE
>FUSION-ENST00000667432.1:42912-ENST00000532992.5:264|1225
IFFFNLLKVGPSILK
>ENST00000302079.10|SNV-446634-C-T|2
YFFQFGFFSWNK
>FUSION-ENST00000667432.1:42912-ENST00000532992.5:264|1445
NFFICFSKV
>FUSION-ENST00000667432.1:42912-ENST00000532992.5:264|1867
KKGNPMCEICATGMHDNSYHLLNA
>FUSION-ENST00000667432.1:42912-ENST00000532992.5:264|1728
TFSTVSH
>FUSION-ENST00000667432.1:42912-ENST00000532992.5:264|174
MIIISENNEEAIFSK
>FUSION-ENST00000667432.1:42912-ENST00000532992.5:264|1922
MCLLSIYPHTQNVSS
>FUSION-ENST00000667432.1:42912-ENST00000532992.5:264|1379
RGPPSSR
>FUSION-ENST00000667432.1:42912-ENST00000532992.5:264|567
GYSFQAYHLGHSFFKRR
>FUSION-ENST00000466801.5:1857-ENST00000484328.1:20325|144
GLSHSRAGAGIAHR
>FUSION-ENST00000667432.1:42912-ENST00000532992.5:264|22
LGYKYGPEVAIITSMLISC
>FUSION-ENST00000667432.1:42912-ENST00000532992.5:264|2175
MKPQADLGAISSLQLPSQAQPK
>FUSION-ENST00000667432.1:42912-ENST00000532992.5:264|1887
IETICVVVVNMQVR
>FUSION-ENST00000466801.5:1857-ENST00000484328.1:20325|27
MTVRSATAQR
>ENST00000566621.6|SNV-78267-C-G|1
FLQEQEETPPSKSIINSMLR
>FUSION-ENST00000466801.5:1857-ENST00000484328.1:20325|36
ALGPAETRQTPALNDSAIGDCAAR
>FUSION-ENST00000667432.1:42912-ENST00000532992.5:264|40
AGSFLEPRPPSSQTWYIK
>FUSION-ENST00000466801.5:1857-ENST00000484328.1:20325|16
GSRAPPTNLY
>FUSION-ENST00000527752.1:5970-ENST00000361739.1:267|162
RLGSDVR
>FUSION-ENST00000667432.1:42912-ENST00000532992.5:264|1476
MLNKTGDKR
>ENST00000553443.5|SNV-157280-G-A|4
CIFYDPKRTNALLK
>FUSION-ENST00000466801.5:1857-ENST00000484328.1:20325|39
VRNALAHPSPAPSALLRPGK
>ENST00000496647.5|SNV-26225-C-T|1
FLTKMSL
>ENST00000377722.2|SNV-602-A-T|2
STEAVVQACR
>FUSION-ENST00000667432.1:42912-ENST00000532992.5:264|324
NILGTYIGFFVNFC
>FUSION-ENST00000667432.1:42912-ENST00000532992.5:264|2370
YSLWQFQSYLVQECK
>ENST00000454442.5|SNV-10811-G-C|7
MVPEDLDRQIGMAEAE
>ENST00000636298.1|SNV-686970-C-T|1
CVLSTLLLVRVR
>ENST00000221086.8|SNV-21499-T-G|4
SRNVAQQTRAK
>FUSION-ENST00000667432.1:42912-ENST00000532992.5:264|2359
SIYIKTFSFLFFIFTESYFGR
>FUSION-ENST00000667432.1:42912-ENST00000532992.5:264|1333
LQTLKARP
>FUSION-ENST00000667432.1:42912-ENST00000532992.5:264|400
LELFYRR
>FUSION-ENST00000667432.1:42912-ENST00000532992.5:264|283
SFLQTSTSSSVKCTSNCK
>FUSION-ENST00000667432.1:42912-ENST00000532992.5:264|1975
KSCGGLLCWK
>FUSION-ENST00000667432.1:42912-ENST00000532992.5:264|1213
SHQIIILLGIYSK
>FUSION-ENST00000667432.1:42912-ENST00000532992.5:264|696
DGAFGGSD
>FUSION-ENST00000667432.1:42912-ENST00000532992.5:264|370
MCTVNFWLSLLIAICKCILR
>ENST00000443866.2|SNV-44182-G-C|2
MQQLMALSLKETER
>FUSION-ENST00000667432.1:42912-ENST00000532992.5:264|197
EGSEHEGR
>FUSION-ENST00000667432.1:42912-ENST00000532992.5:264|109
MNTSSLTLKPVLLTPLTYVSHNTD
>ENST00000541869.5|SNV-5529-A-T|1
LTADINWAVIGISKGIIK
>FUSION-ENST00000667432.1:42912-ENST00000532992.5:264|1146
PINQRVDK
>ENST00000475063.1|SNV-246751-G-A|4
MACIWYIIGK
>FUSION-ENST00000667432.1:42912-ENST00000532992.5:264|2033
GLGIDSLSFPSYRIHCPSCRCLR
>ENST00000439351.5|SNV-17956-C-G|5
EQLTEEAREGIKQLVK
>FUSION-ENST00000667432.1:42912-ENST00000532992.5:264|480
AATRALLSYETAGFEVLTTKAQR
>FUSION-ENST00000667432.1:42912-ENST00000532992.5:264|818
MSSRFIHVR
>FUSION-ENST00000667432.1:42912-ENST00000532992.5:264|889
RIHINGMR
>ENST00000472908.1|SNV-10811-G-C|2
MVPEDLDRQIGMAEAEMEFR
>ENST00000538768.2|MNV-12772-AT-A|1
VLPQVHEI
>ENST00000285018.5|SNV-25411-G-A|2
EKQGQYHRDEG
>ENST00000547890.5|SNV-3818-G-A|2
EYQKLMNTKLA
>FUSION-ENST00000667432.1:42912-ENST00000532992.5:264|32
HIKEAPAELQI
>FUSION-ENST00000667432.1:42912-ENST00000532992.5:264|205
MSQGEISLSVVKNKK
>FUSION-ENST00000667432.1:42912-ENST00000532992.5:264|2167
KSTPQCCMTLK
>ENST00000481470.5|SNV-146497-C-T|8
MTIKMGCAVYLILPK
>FUSION-ENST00000667432.1:42912-ENST00000532992.5:264|562
MVRSSMLACEEEILK
>ENST00000538768.2|MNV-12772-AT-A|12
LMPGISHHPRRLWETAQALALR
>FUSION-ENST00000667432.1:42912-ENST00000532992.5:264|1899
MLKDTGR
>FUSION-ENST00000527752.1:5970-ENST00000361739.1:267|23
TSDLPWEGH
>FUSION-ENST00000527752.1:5970-ENST00000361739.1:267|140
TPAAGGGVRGAR
>ENST00000381317.9|MNV-18712-GTGTCG-G|3
LHPGRGHLR
>FUSION-ENST00000527752.1:5970-ENST00000361739.1:267|120
RPNPARGR
>FUSION-ENST00000667432.1:42912-ENST00000532992.5:264|2047
VILRPYKRK
>FUSION-ENST00000667432.1:42912-ENST00000532992.5:264|1594
FFRFFLF
>FUSION-ENST00000667432.1:42912-ENST00000532992.5:264|2001
MRSQEIYQIWQY
>FUSION-ENST00000667432.1:42912-ENST00000532992.5:264|1190
FYYKLHNKAVCILK
>FUSION-ENST00000667432.1:42912-ENST00000532992.5:264|1656
KYCKIINR
>FUSION-ENST00000667432.1:42912-ENST00000532992.5:264|1740
LFTVGAR
>ENST00000444149.7|SNV-9793-A-G|1
AFGQSSSLTNHQRTHN
>ENST00000580565.1|SNV-24155-C-T|5
QSRPSALWVPAGPPMTSSGSAGTER
>ENST00000354891.7|SNV-204540-G-A|1
ITVDDYGTRTGKSPGMMR
>FUSION-ENST00000667432.1:42912-ENST00000532992.5:264|2026
IPGLSSPFRNGDHYR
>ENST00000325239.11|SNV-258482-C-T|2
RDISNFEYFMYLNTAAGR
>FUSION-ENST00000667432.1:42912-ENST00000532992.5:264|1263
MIGFEMC
>ENST00000473362.1|SNV-1393924-C-T|1
SFLNVDLWLHLSQT
>FUSION-ENST00000667432.1:42912-ENST00000532992.5:264|799
LGIFFIWNISYT
>FUSION-ENST00000667432.1:42912-ENST00000532992.5:264|1424
MKNQFSGEKFK
>ENST00000351008.4|SNV-184467-C-T|1
AESFSVMYTLFATKIRADK
>FUSION-ENST00000667432.1:42912-ENST00000532992.5:264|1145
MPINQRVDKETVVYICDGILLSR
>FUSION-ENST00000667432.1:42912-ENST00000532992.5:264|2022
NGDHYRADPESLYCC
>ENST00000413199.1|SNV-882-C-T|5
SMFSPYREGPIRGPCALAPNSSSER
>FUSION-ENST00000667432.1:42912-ENST00000532992.5:264|131
MRTLRHININ
>FUSION-ENST00000667432.1:42912-ENST00000532992.5:264|14
RAFFQFHLSFNFIFEIIKK
>FUSION-ENST00000667432.1:42912-ENST00000532992.5:264|1527
SCQVGAMSHFK
>FUSION-ENST00000667432.1:42912-ENST00000532992.5:264|222
MRNPKVR
>FUSION-ENST00000667432.1:42912-ENST00000532992.5:264|206
SQGEISLSVVKNK
>ENST00000353796.7|SNV-19091-T-G|2
VHTEEKSQECSECGK
>ENST00000438045.5|INDEL-39197-A-ACATTA|4
IKVEQCFDLDR
>FUSION-ENST00000667432.1:42912-ENST00000532992.5:264|581
FDLFHLIKSDN
>FUSION-ENST00000667432.1:42912-ENST00000532992.5:264|309
DVGELKLPWGNKLSL
>FUSION-ENST00000667432.1:42912-ENST00000532992.5:264|1911
MAAHGNRMGKL
>FUSION-ENST00000667432.1:42912-ENST00000532992.5:264|2115
KGKQLLTELVTDTHGLHPFIPHIVK
>FUSION-ENST00000667432.1:42912-ENST00000532992.5:264|2355
MAISVLFGAR
>FUSION-ENST00000667432.1:42912-ENST00000532992.5:264|745
MSRTVGR
>FUSION-ENST00000667432.1:42912-ENST00000532992.5:264|1283
MFSLSSSLLNIHSTILK
>FUSION-ENST00000667432.1:42912-ENST00000532992.5:264|93
GQIYIGKAFI
>ENST00000381317.9|MNV-18712-GTGTCG-G|10
LRDPGPGR
>ENST00000369769.4|MNV-1811-TAAT-T|2
TGNSTATCTTNNPNSCVNIK
>FUSION-ENST00000667432.1:42912-ENST00000532992.5:264|1492
KISDILFIF
>ENST00000273353.4|SNV-118395-G-A|1
LAIRLQEAAEAMGVANARNASLER
>ENST00000342992.10|SNV-198217-G-A|6
HSMVIKSAAFEDKAK
>ENST00000247668.7|SNV-38549-C-T|1
VAMTAEVCSRQHRLDQDK
>ENST00000412632.6|SNV-28002-T-G|2
AERLGSVIKNYEDYFPEIFR
>FUSION-ENST00000667432.1:42912-ENST00000532992.5:264|1312
MLIALRTIR
>FUSION-ENST00000667432.1:42912-ENST00000532992.5:264|979
CELNQDR
>ENST00000372348.7|SNV-172127-C-T|1
ATSLVDAVNSDAAKPSQLGEGLK
>ENST00000651989.2|SNV-553865-G-A|2
HSFVHMEHEK
>ENST00000475063.1|SNV-246751-G-A|7
FALLAHWMACIWYIIGK
>FUSION-ENST00000667432.1:42912-ENST00000532992.5:264|1766
LGVALGRGA
>FUSION-ENST00000667432.1:42912-ENST00000532992.5:264|1327
IIWFGCVPTQISTGIVSPR
>FUSION-ENST00000667432.1:42912-ENST00000532992.5:264|4
IIINIYMILTIL
>ENST00000489519.1|SNV-5445-C-T|1
WIGCAPGRRLSSTAGEGLLGR
>FUSION-ENST00000667432.1:42912-ENST00000532992.5:264|1575
MNPAFRAKGTVVGR
>FUSION-ENST00000667432.1:42912-ENST00000532992.5:264|797
GSLLIPLYP
>FUSION-ENST00000667432.1:42912-ENST00000532992.5:264|2143
MHDFSGEAVIQFLK
>ENST00000232217.6|SNV-18475-C-T|1
ALDIDFATCKIAVRLTQTK
>FUSION-ENST00000667432.1:42912-ENST00000532992.5:264|1847
MRILSNIQVPFLLFRPR
>FUSION-ENST00000527752.1:5970-ENST00000361739.1:267|19
SPRPPVWLSLMVSSRCSTT
>ENST00000655314.1|SNV-227360-A-T|4
MMVTFIQKPR
>ENST00000368755.2|SNV-51-T-C|3
SYQQQQCKQPCQPPPACPTPK
>FUSION-ENST00000466801.5:1857-ENST00000484328.1:20325|168
LPFLGAPHGSLNGPPNFR
>FUSION-ENST00000667432.1:42912-ENST00000532992.5:264|698
HKCFLFLK
>FUSION-ENST00000667432.1:42912-ENST00000532992.5:264|2149
GNAVRLSAEPK
>FUSION-ENST00000466801.5:1857-ENST00000484328.1:20325|119
MAEGRGGPGAR
>FUSION-ENST00000667432.1:42912-ENST00000532992.5:264|294
EAITLEDL
>FUSION-ENST00000667432.1:42912-ENST00000532992.5:264|2139
MHDFSGEAVIQFLKRLIK
>FUSION-ENST00000667432.1:42912-ENST00000532992.5:264|2035
GLGIDSLSFPSYRIHCPSCR
>FUSION-ENST00000667432.1:42912-ENST00000532992.5:264|1363
AADTQSQTMK
>ENST00000267119.6|MNV-2996-CCC-C|2
NNLEHPR
>FUSION-ENST00000667432.1:42912-ENST00000532992.5:264|2311
MEEEFSGIFSHVML
>ENST00000264276.11|MNV-39211-TT-T|1
LCYLIGQHGASLSSFLMG
>FUSION-ENST00000667432.1:42912-ENST00000532992.5:264|900
SLYAQDFLMSRVR
>ENST00000547974.5|SNV-36463-A-G|3
SATGSPR
>ENST00000512139.5|SNV-71378-C-T|2
QCTLSYFPSHWLKSSSGLTPIHQR
>FUSION-ENST00000667432.1:42912-ENST00000532992.5:264|29
LTNSFAIYIDDDDYNK
>FUSION-ENST00000667432.1:42912-ENST00000532992.5:264|1688
KVKLGQVGWACSR
>FUSION-ENST00000667432.1:42912-ENST00000532992.5:264|1160
TRDPNAHQSK
>FUSION-ENST00000667432.1:42912-ENST00000532992.5:264|1780
TGDAHGR
>FUSION-ENST00000667432.1:42912-ENST00000532992.5:264|132
RPVGGPVLQMRTLRHININ
>ENST00000645119.1|MNV-2851-CTGACAAA-C|13
CIRKLMLLYER
>FUSION-ENST00000667432.1:42912-ENST00000532992.5:264|1893
MSLCVLKLQNVPAI
>ENST00000304494.9|SNV-24185-C-T|3
LVHDAAR
>ENST00000312938.5|SNV-5803-C-T|3
RSFPKHCQAVLK
>ENST00000219689.11|SNV-80284-C-T|1
GTSEPEKSLWK
>FUSION-ENST00000667432.1:42912-ENST00000532992.5:264|2049
VILRPYKR
>ENST00000475659.1|MNV-60640-GGATGGAATT-G|4
MGPCARMVTPASVSQDIK
>FUSION-ENST00000667432.1:42912-ENST00000532992.5:264|1583
NIFLVFNVILRLTLTMMNPAFRAK
>FUSION-ENST00000667432.1:42912-ENST00000532992.5:264|2338
ASQAELVFHAR
>ENST00000643837.1|SNV-78267-C-G|2
LILERFLQEQEETPP
>ENST00000655314.1|SNV-227360-A-T|6
SHSMMVTFIQKPR
>FUSION-ENST00000527752.1:5970-ENST00000361739.1:267|56
SGPAAGAEALGQR
>FUSION-ENST00000667432.1:42912-ENST00000532992.5:264|529
MWGAFKALLST
>FUSION-ENST00000551915.5:790-ENST00000660834.1:97138|9
LQEDASVLTK
>ENST00000419067.6|SNV-15304-G-A|6
LKKYQGMGSLDAMEK
>FUSION-ENST00000667432.1:42912-ENST00000532992.5:264|1817
VHIGCRDSICPK
>FUSION-ENST00000667432.1:42912-ENST00000532992.5:264|1461
MCWGSDWGFQFDYVR
>FUSION-ENST00000667432.1:42912-ENST00000532992.5:264|2254
KPTILVR
>FUSION-ENST00000667432.1:42912-ENST00000532992.5:264|782
MFSLFSYFDLQTKVR
>FUSION-ENST00000667432.1:42912-ENST00000532992.5:264|1223
IFFFNLLKVGPSILKIGLIFLHY
>ENST00000350110.2|SNV-280233-A-G|2
IGGESVGDLMIRNIQLHHSGR
>FUSION-ENST00000527752.1:5970-ENST00000361739.1:267|171
MVSGRPRRLR
>ENST00000439351.5|SNV-17956-C-G|4
EGIKQLVK
>FUSION-ENST00000667432.1:42912-ENST00000532992.5:264|773
FMENKTLQYNIS
>FUSION-ENST00000527752.1:5970-ENST00000361739.1:267|75
LGGGIAETAAR
>FUSION-ENST00000527752.1:5970-ENST00000361739.1:267|124
MRRPNPARGR
>ENST00000490882.5|SNV-122507-G-A|3
AGLAPLEVRVLGPQADDTDSQSWR
>ENST00000334270.3|INDEL-5037-A-AA|1
EKVQSPGI
>ENST00000474734.5|SNV-5445-C-T|6
RRWIGCAPGR
>ENST00000619857.4|SNV-4011-G-A|4
SRLEALSTEKDEIEDVK
>ENST00000301618.8|SNV-35945-C-T|3
NQTAAQRALKPLPKVQAVFR
>FUSION-ENST00000667432.1:42912-ENST00000532992.5:264|1777
EKMRVLK
>ENST00000525157.5|SNV-750-T-C|1
PIFWTITLFLLGAAKGK
>ENST00000343455.7|SNV-67364-T-C|3
FSPAERTHDGKVR
>ENST00000512139.5|SNV-71412-C-T|1
HTFIFPITLAEVVLRPYSYPSKK
>FUSION-ENST00000667432.1:42912-ENST00000532992.5:264|1980
KGGNFVVPFLPR
>ENST00000572933.5|SNV-50652-G-A|1
TTAHGLFRRLTK
>FUSION-ENST00000466801.5:1857-ENST00000484328.1:20325|73
ARPSTPPSPPPRWQPSCAR
>FUSION-ENST00000466801.5:1857-ENST00000484328.1:20325|44
ALAFCVSSPSKTAAGARVR
>FUSION-ENST00000667432.1:42912-ENST00000532992.5:264|654
MLWGSNKVMYVK
>ENST00000367167.4|INDEL-640-A-AA|2
LETRQEALFWVEGPSS
>FUSION-ENST00000667432.1:42912-ENST00000532992.5:264|2169
ACLVVQPLVSLTLP
>FUSION-ENST00000466801.5:1857-ENST00000484328.1:20325|140
AGAGIAHRVRLIHESVCAWDGAR
>ENST00000487961.1|SNV-269-G-A|9
KDPSAQLPTGMLLRSGVK
>FUSION-ENST00000466801.5:1857-ENST00000484328.1:20325|141
AGAGIAHRVR
>FUSION-ENST00000667432.1:42912-ENST00000532992.5:264|1013
MAQNQWWIK
>FUSION-ENST00000667432.1:42912-ENST00000532992.5:264|251
LTALFVLLLFNVIISLDSLCQK
>FUSION-ENST00000667432.1:42912-ENST00000532992.5:264|2248
VTPKLSELK
>FUSION-ENST00000667432.1:42912-ENST00000532992.5:264|319
GRSQEFLQMN
>FUSION-ENST00000466801.5:1857-ENST00000484328.1:20325|99
DGAAQVPGSRPR
>ENST00000419067.6|SNV-15304-G-A|4
KYQGMGSLDAMEKSSSSQK
>FUSION-ENST00000667432.1:42912-ENST00000532992.5:264|1124
LYRQFGAK
>FUSION-ENST00000667432.1:42912-ENST00000532992.5:264|468
WNYASEIGTVLQKAK
>FUSION-ENST00000667432.1:42912-ENST00000532992.5:264|683
MSLGGLCLFVR
>FUSION-ENST00000667432.1:42912-ENST00000532992.5:264|895
AVFNSGVPVSQMDER
>FUSION-ENST00000667432.1:42912-ENST00000532992.5:264|392
KRNVIQSPPSI
>FUSION-ENST00000667432.1:42912-ENST00000532992.5:264|134
RPVGGPVLQMR
>FUSION-ENST00000527752.1:5970-ENST00000361739.1:267|31
EPSWEQGSFV
>FUSION-ENST00000667432.1:42912-ENST00000532992.5:264|1472
RHSFLVSKFSR
>FUSION-ENST00000667432.1:42912-ENST00000532992.5:264|1380
LVPKTMGKMSPGHFR
>ENST00000304514.11|SNV-35180-G-A|8
LPVPLESVKEMLKSVMQK
>FUSION-ENST00000667432.1:42912-ENST00000532992.5:264|2043
DYSMSYEIVK
>FUSION-ENST00000667432.1:42912-ENST00000532992.5:264|2205
MNQLWGKHQHSDHSR
>FUSION-ENST00000667432.1:42912-ENST00000532992.5:264|2060
LVSLVSNS
>FUSION-ENST00000466801.5:1857-ENST00000484328.1:20325|24
TVRSATAQRGTR
>FUSION-ENST00000551915.5:790-ENST00000660834.1:97138|5
MMTGNYKK
>FUSION-ENST00000667432.1:42912-ENST00000532992.5:264|709
MSLSSFTNSLTFCAVDK
>FUSION-ENST00000667432.1:42912-ENST00000532992.5:264|275
IYSLPQQLLRCLNE
>FUSION-ENST00000667432.1:42912-ENST00000532992.5:264|1025
SHKSSPK
>FUSION-ENST00000667432.1:42912-ENST00000532992.5:264|1543
MVHLALIFYYGVMD
>FUSION-ENST00000667432.1:42912-ENST00000532992.5:264|221
VHLVGER
>ENST00000372348.7|INDEL-172126-C-CTT|10
AWSWTAPR
>FUSION-ENST00000667432.1:42912-ENST00000532992.5:264|2165
STPQCCMTLKFCGCIFCNNGCLILW
>ENST00000003084.11|SNV-365732-A-T|2
VFFFSGTFRK
>FUSION-ENST00000667432.1:42912-ENST00000532992.5:264|1268
SFTLEDIYKQSVSNSISL
>FUSION-ENST00000667432.1:42912-ENST00000532992.5:264|1965
MYVHAHTHTHICTDKK
>FUSION-ENST00000667432.1:42912-ENST00000532992.5:264|1415
MAAEICISSK
>FUSION-ENST00000667432.1:42912-ENST00000532992.5:264|1891
DTGRNKIETICVVVVNMQVR
>FUSION-ENST00000667432.1:42912-ENST00000532992.5:264|742
MFLKPIR
>FUSION-ENST00000667432.1:42912-ENST00000532992.5:264|638
MPFYYSLWECLCGGMWARMEKISHS
>FUSION-ENST00000667432.1:42912-ENST00000532992.5:264|77
AVSTKAERQGTVFMTESSK
>ENST00000418803.1|SNV-3920-C-A|8
MAKSLGALEIVLLGDKALGK
>FUSION-ENST00000667432.1:42912-ENST00000532992.5:264|21
YGPEVAIITSMLISC
>ENST00000296484.7|SNV-4875-T-G|5
TVRIWVPNGK
>FUSION-ENST00000667432.1:42912-ENST00000532992.5:264|1625
SKSSCYFR
>FUSION-ENST00000667432.1:42912-ENST00000532992.5:264|1154
MKNMRQFSI
>FUSION-ENST00000466801.5:1857-ENST00000484328.1:20325|45
ALAFCVSSPSKTAAGAR
>FUSION-ENST00000667432.1:42912-ENST00000532992.5:264|1834
TSTLVCVVHSYITNT
>ENST00000368011.9|SNV-287-G-A|2
RRFYLVGGLLAGGAR
>ENST00000354891.7|SNV-204540-G-A|5
DGQSGKITVDDYGTR
>ENST00000538768.2|MNV-12772-AT-A|17
WTRSTSGTTKLMPGISHHPR
>ENST00000431076.5|SNV-268448-G-A|6
ISRNQEGPGKMGK
>FUSION-ENST00000667432.1:42912-ENST00000532992.5:264|443
GQHAGTADSR
>FUSION-ENST00000466801.5:1857-ENST00000484328.1:20325|57
AALPRFGFLRQQPQQNSCGSARPER
>ENST00000382172.4|SNV-79501-C-T|3
HYQTGQPLPKNMVSCLCESKK
>FUSION-ENST00000527752.1:5970-ENST00000361739.1:267|154
MRVSHEGAGGAGMRVR
>ENST00000620146.2|SNV-9841-C-T|9
EDGFHGVLRTIDMSFLHFPCFMR
>ENST00000646630.1|SNV-23321-G-A|2
EKPPPPPPGGGKDLFYVSHPPLAR
>FUSION-ENST00000667432.1:42912-ENST00000532992.5:264|1761
NSIALYNR
>FUSION-ENST00000667432.1:42912-ENST00000532992.5:264|348
MLPISRSFCI
>ENST00000641575.1|SNV-146721-G-A|3
WKNVKVNFDNVGFEYLSLLQVATFK
>FUSION-ENST00000667432.1:42912-ENST00000532992.5:264|2277
KSTCSKHLSFIILR
>FUSION-ENST00000667432.1:42912-ENST00000532992.5:264|975
MWPVIPCLWNQI
>ENST00000462195.6|MNV-18712-GTGTCG-G|11
HKPFTTTLTHGGSKRQTPR
>FUSION-ENST00000667432.1:42912-ENST00000532992.5:264|1354
STGAELLK
>FUSION-ENST00000667432.1:42912-ENST00000532992.5:264|543
FPQHYRFVLVAYFHQHDLGK
>FUSION-ENST00000667432.1:42912-ENST00000532992.5:264|1074
VYITYQANTVSDK
>ENST00000259782.9|SNV-72685-G-A|1
EAQGQKEKFWIAANSWGK
>ENST00000593261.1|SNV-9350-G-A|5
HRMVVKIGGEYPMLYLP
>FUSION-ENST00000667432.1:42912-ENST00000532992.5:264|394
ILQPFHYMLRK
>FUSION-ENST00000667432.1:42912-ENST00000532992.5:264|621
SGVEFSPCGITLALK
>FUSION-ENST00000667432.1:42912-ENST00000532992.5:264|1646
DRSFLISALSLLYFLFLMILT
>FUSION-ENST00000667432.1:42912-ENST00000532992.5:264|1406
MYWQRCAVGVGLSLRTSATAMWK
>FUSION-ENST00000667432.1:42912-ENST00000532992.5:264|103
IYLSEETNQMQ
>ENST00000646657.1|SNV-78267-C-G|1
FLQEQEETPPRPEK
>FUSION-ENST00000667432.1:42912-ENST00000532992.5:264|2230
HLFYSLPFSEAKPWSILDTGK
>ENST00000306087.3|SNV-781-C-G|3
YVFPLPYLGDTDRLK
>ENST00000342992.10|SNV-101900-C-G|4
NESGVERCYAFVLVQEPAQIVEKAK
>FUSION-ENST00000466801.5:1857-ENST00000484328.1:20325|92
LPTGLGVPCPGRAR
>FUSION-ENST00000667432.1:42912-ENST00000532992.5:264|405
ILSGIMQVRLELFYRR
>FUSION-ENST00000667432.1:42912-ENST00000532992.5:264|1721
MRVNIGSFIFTFPLLR
>ENST00000397909.7|SNV-863639-C-T|2
SQAYLIGFIGVSGKTK
>ENST00000331738.12|SNV-11845-C-T|4
SLSRTPSPPLFRGR
>ENST00000582402.1|INDEL-3706-G-GA|2
PLPFWCSWNWKNCLLKPDSARPQGI
>FUSION-ENST00000667432.1:42912-ENST00000532992.5:264|1226
MIFFFNLLKVGPSILK
>FUSION-ENST00000667432.1:42912-ENST00000532992.5:264|2236
VHPRHRK
>ENST00000443758.6|SNV-212388-G-A|4
GQVQVADLLGINGTGKER
>ENST00000645119.1|MNV-2851-CTGACAAA-C|1
CPLLRRR
>FUSION-ENST00000466801.5:1857-ENST00000484328.1:20325|38
VRNALAHPSPAPSALLRPGKLRP
>FUSION-ENST00000667432.1:42912-ENST00000532992.5:264|1984
MTMCIIRKGGNFVVPFLPR
>FUSION-ENST00000667432.1:42912-ENST00000532992.5:264|1566
SFCEHKYSFVWVYTEER
>FUSION-ENST00000667432.1:42912-ENST00000532992.5:264|1321
MAAITPFLCPHCI
>FUSION-ENST00000667432.1:42912-ENST00000532992.5:264|1634
MFLFLASK
>FUSION-ENST00000667432.1:42912-ENST00000532992.5:264|2333
MQHGNLR
>ENST00000444149.7|SNV-9793-A-G|5
CKECGKAFGQSSSLTNHQR
>FUSION-ENST00000667432.1:42912-ENST00000532992.5:264|1120
LSSKICNNHSK
>FUSION-ENST00000667432.1:42912-ENST00000532992.5:264|2009
IQDSAGFKVLGTNVSHCQ
>FUSION-ENST00000667432.1:42912-ENST00000532992.5:264|757
MVTMHTIWLIVILKAQTPPLLK
>ENST00000296484.7|SNV-4875-T-G|3
IWVPNGK
>FUSION-ENST00000667432.1:42912-ENST00000532992.5:264|343
KDNVISIVNCKGL
>FUSION-ENST00000667432.1:42912-ENST00000532992.5:264|431
MFNKCQIFVMYCYLK
>FUSION-ENST00000667432.1:42912-ENST00000532992.5:264|1018
EALDFIFTMLTFVLMAQNQWWIK
>FUSION-ENST00000667432.1:42912-ENST00000532992.5:264|1884
PFPGGLQGHSSGNAHVLLSHATCR
>FUSION-ENST00000667432.1:42912-ENST00000532992.5:264|2171
MLHYLLEFGLGYVVR
>ENST00000443866.2|SNV-44182-G-C|3
MQQLMALSLK
>ENST00000358292.7|SNV-23001-G-A|4
QQHSSEQKAQKPWRHIWR
>FUSION-ENST00000667432.1:42912-ENST00000532992.5:264|737
KNVPGWLVPFC
>FUSION-ENST00000667432.1:42912-ENST00000532992.5:264|1143
VWEGGEG
>ENST00000563362.1|SNV-12536-C-T|3
TGSLTIALVTGGDQILNFLR
>FUSION-ENST00000667432.1:42912-ENST00000532992.5:264|249
MHGFHQILK
>FUSION-ENST00000667432.1:42912-ENST00000532992.5:264|426
CQIFVMYCYLKS
>ENST00000512139.5|SNV-71378-C-T|4
QCTLSYFPSHWLK
>FUSION-ENST00000667432.1:42912-ENST00000532992.5:264|1279
CFIILLY
>FUSION-ENST00000466801.5:1857-ENST00000484328.1:20325|159
VDSMARQAPGGGCPEAVATAVTAR
>ENST00000381317.9|MNV-18712-GTGTCG-G|8
DPGPGRHAGGVR
>FUSION-ENST00000667432.1:42912-ENST00000532992.5:264|2195
SHILFNQTPVIFPSISLI
>FUSION-ENST00000667432.1:42912-ENST00000532992.5:264|2326
YIGGGGGR
>FUSION-ENST00000667432.1:42912-ENST00000532992.5:264|2377
MKQRVLFR
>ENST00000361339.9|SNV-91395-T-C|3
ELLEQTADCCMR
>FUSION-ENST00000667432.1:42912-ENST00000532992.5:264|511
VLLPIGVAAGLFGILNNIFLPQSTE
>FUSION-ENST00000667432.1:42912-ENST00000532992.5:264|516
LFVGTMPR
>FUSION-ENST00000667432.1:42912-ENST00000532992.5:264|1217
RSHQIIILLGIYSK
>FUSION-ENST00000667432.1:42912-ENST00000532992.5:264|1779
TGDAHGRTK
>FUSION-ENST00000667432.1:42912-ENST00000532992.5:264|1437
NIYLQVLE
>FUSION-ENST00000667432.1:42912-ENST00000532992.5:264|538
LINKFICCFMISR
>FUSION-ENST00000667432.1:42912-ENST00000532992.5:264|340
MTFLYWLPFS
>FUSION-ENST00000667432.1:42912-ENST00000532992.5:264|1457
MCWGSDWGFQFDYVRKN
>ENST00000474734.5|SNV-5445-C-T|5
RWIGCAPGR
>ENST00000475946.5|SNV-74417-C-T|3
VGAPRGSSPPR
>FUSION-ENST00000667432.1:42912-ENST00000532992.5:264|1093
MVRMLGLVVDQWERK
>FUSION-ENST00000667432.1:42912-ENST00000532992.5:264|574
KSHLGEST
>ENST00000295569.12|SNV-68117-C-T|1
FPRMRVCAK
>FUSION-ENST00000667432.1:42912-ENST00000532992.5:264|2288
MAGFRNHCSFSALYI
>ENST00000529522.5|SNV-28418-G-A|4
VWIIGPKEK
>ENST00000313367.7|SNV-171697-G-A|5
AKYWNTNAHEIEGTVFDR
>FUSION-ENST00000466801.5:1857-ENST00000484328.1:20325|80
GGRAPPRALR
>FUSION-ENST00000667432.1:42912-ENST00000532992.5:264|1789
PSISSQGYTK
>ENST00000368011.9|SNV-287-G-A|3
AFHSCTELRRR
>FUSION-ENST00000667432.1:42912-ENST00000532992.5:264|753
MHTIWLIVILK
>FUSION-ENST00000667432.1:42912-ENST00000532992.5:264|1324
IPTCCERDPSRR
>FUSION-ENST00000667432.1:42912-ENST00000532992.5:264|754
VTMHTIWLIVILKAQTPPLLKIYM
>FUSION-ENST00000667432.1:42912-ENST00000532992.5:264|1918
MHRHPIWMK
>FUSION-ENST00000667432.1:42912-ENST00000532992.5:264|1697
DLPSSLSSYSTNSFSLKR
>ENST00000220659.11|SNV-5023-G-A|4
SVVKHIGDLLQHHQSLVR
>FUSION-ENST00000466801.5:1857-ENST00000484328.1:20325|8
MSDAAVDTSSEITTKAGKNQGDPK
>FUSION-ENST00000667432.1:42912-ENST00000532992.5:264|1923
VLDAQASYLDEIILCFIFLKK
>FUSION-ENST00000667432.1:42912-ENST00000532992.5:264|16
DLRRAFFQFHLSFNFIFEIIK
>FUSION-ENST00000667432.1:42912-ENST00000532992.5:264|1666
DFHSINNRGEQLFKNYHSSQLEID
>FUSION-ENST00000667432.1:42912-ENST00000532992.5:264|565
RNVNAKMVR
>ENST00000281282.5|SNV-77839-G-A|5
SEDREKEALIEELLQAK
>FUSION-ENST00000667432.1:42912-ENST00000532992.5:264|1108
MFLPLLLHFSSFSSPFK
>FUSION-ENST00000667432.1:42912-ENST00000532992.5:264|836
MENNNQYDSIKRWCLWGK
>ENST00000475890.5|SNV-10811-G-C|3
WSPRIWTGRLVWPR
>ENST00000260947.9|SNV-28709-C-T|5
SRNEVVTLEK
>FUSION-ENST00000667432.1:42912-ENST00000532992.5:264|1084
FYKNTQHI
>FUSION-ENST00000667432.1:42912-ENST00000532992.5:264|2341
SHIHTSDC
>FUSION-ENST00000667432.1:42912-ENST00000532992.5:264|494
EIWYDLSANMTL
>ENST00000334268.9|SNV-412991-G-C|1
DVEDVPASNKAKEGTEDVSPTK
>ENST00000342992.10|SNV-198217-G-A|8
DGTKHSMVIKSAAFEDK
>FUSION-ENST00000667432.1:42912-ENST00000532992.5:264|2052
MVILRPYK
>FUSION-ENST00000667432.1:42912-ENST00000532992.5:264|1197
CVLRMDCLQAY
>FUSION-ENST00000667432.1:42912-ENST00000532992.5:264|1909
HPIWMKSSFVSFF
>FUSION-ENST00000667432.1:42912-ENST00000532992.5:264|2354
AISVLFGAR
>ENST00000379423.3|SNV-4967-C-T|2
LALRHGGPPHPRPPASPPHR
>FUSION-ENST00000667432.1:42912-ENST00000532992.5:264|541
FPQHYRFVLVAYFHQHDLGKLINK
>ENST00000643308.1|SNV-52616-G-A|1
EPNPSCLTGPLPHTSRRR
>FUSION-ENST00000667432.1:42912-ENST00000532992.5:264|469
WNYASEIGTVLQK
>FUSION-ENST00000667432.1:42912-ENST00000532992.5:264|1943
MCMHTRTHIYAQIK
>ENST00000538768.2|MNV-12772-AT-A|6
PGISHHPRRLWETAQALALR
>FUSION-ENST00000527752.1:5970-ENST00000361739.1:267|37
AGSLMGVAILVLVGK
>ENST00000262450.8|INDEL-25606-C-CTT|3
CPSLCLSARPRPR
>FUSION-ENST00000667432.1:42912-ENST00000532992.5:264|2331
QHGNLRGP
>ENST00000463763.6|MNV-18712-GTGTCG-G|5
SSTAPAKTISWTPGSR
>FUSION-ENST00000667432.1:42912-ENST00000532992.5:264|332
MCTWCIMYVKHLAQCLFGK
>FUSION-ENST00000667432.1:42912-ENST00000532992.5:264|391
RNVIQSPPSI
>FUSION-ENST00000667432.1:42912-ENST00000532992.5:264|1303
WSQMEMRK
>FUSION-ENST00000667432.1:42912-ENST00000532992.5:264|1799
LRVYIKSI
>FUSION-ENST00000667432.1:42912-ENST00000532992.5:264|653
LWGSNKVMYVK
>ENST00000572933.5|SNV-50652-G-A|8
TGRFLILQTETMK
>FUSION-ENST00000466801.5:1857-ENST00000484328.1:20325|21
SERPLPALSQ
>FUSION-ENST00000667432.1:42912-ENST00000532992.5:264|128
MQRWMVRPQAECILWVR
>ENST00000527416.2|SNV-67364-T-C|5
EPETAKFSPAERTHDGK
>ENST00000439351.5|SNV-17956-C-G|2
QLVKQGSVQK
>FUSION-ENST00000667432.1:42912-ENST00000532992.5:264|304
HVYLHTF
>ENST00000394329.8|SNV-176224-G-C|1
LSIEEVERLNTPRPR
>FUSION-ENST00000475789.1:7623-ENST00000405243.1:39117|10
ERISLYSDSIK
>ENST00000219689.11|SNV-80284-C-T|2
SPSSKGTSEPEKSLWK
>FUSION-ENST00000527752.1:5970-ENST00000361739.1:267|85
DACAREGR
>FUSION-ENST00000667432.1:42912-ENST00000532992.5:264|1203
CISIQLQTS
>FUSION-ENST00000667432.1:42912-ENST00000532992.5:264|2303
RQNCVFHTFLNIK
>FUSION-ENST00000667432.1:42912-ENST00000532992.5:264|1194
MYKFYYK
>FUSION-ENST00000667432.1:42912-ENST00000532992.5:264|66
MLAQWLRA
>FUSION-ENST00000667432.1:42912-ENST00000532992.5:264|1556
PSGSYVTFQTSLPLCFVCMFVR
>FUSION-ENST00000667432.1:42912-ENST00000532992.5:264|620
SGVEFSPCGITLALKIFWILEHFR
>ENST00000575945.1|SNV-15590-G-T|1
SVPPWLVLSSPRSRATWSTSPSSS
>ENST00000369367.8|SNV-64828-C-T|3
FHSPSTTWSLNK
>ENST00000398519.9|SNV-24155-C-T|3
AADDVER
>FUSION-ENST00000667432.1:42912-ENST00000532992.5:264|12
AFFQFHLSFNFIFEIIKK
>ENST00000444149.7|SNV-9793-A-G|3
ECGKAFGQSSSLTNHQRTHN
>FUSION-ENST00000667432.1:42912-ENST00000532992.5:264|808
EEYYFLTYKYRLSIPYLK
>ENST00000372348.7|INDEL-172126-C-CTT|24
TKATSLVDAVNSDAAKPSQLR
>FUSION-ENST00000667432.1:42912-ENST00000532992.5:264|1941
MCMHTRTHIYAQIKR
>ENST00000325722.8|SNV-78767-C-T|1
AITISSLLTTDLTAELSGGPK
>FUSION-ENST00000667432.1:42912-ENST00000532992.5:264|2141
MHDFSGEAVIQFLKR
>ENST00000398519.9|SNV-24155-C-T|5
FGASRAADDVER
>FUSION-ENST00000667432.1:42912-ENST00000532992.5:264|1872
MYTKFLK
>FUSION-ENST00000667432.1:42912-ENST00000532992.5:264|288
MSPTTLTNSIYF
>FUSION-ENST00000667432.1:42912-ENST00000532992.5:264|1886
IETICVVVVNMQVRLK
>FUSION-ENST00000667432.1:42912-ENST00000532992.5:264|1706
RLETVHICHFSFLSPSIPAFFER
>FUSION-ENST00000667432.1:42912-ENST00000532992.5:264|1974
SCGGLLCWK
>FUSION-ENST00000667432.1:42912-ENST00000532992.5:264|1258
VWLCPHPNLNWNCISK
>FUSION-ENST00000667432.1:42912-ENST00000532992.5:264|1029
MGVPKSHK
>FUSION-ENST00000667432.1:42912-ENST00000532992.5:264|136
GGYYFRRPVGGPVLQMR
>FUSION-ENST00000667432.1:42912-ENST00000532992.5:264|476
KMKMDDSR
>FUSION-ENST00000667432.1:42912-ENST00000532992.5:264|974
WPVIPCLWNQI
>FUSION-ENST00000667432.1:42912-ENST00000532992.5:264|1880
QWLPWLPMGIAWGSFNKH
>FUSION-ENST00000667432.1:42912-ENST00000532992.5:264|781
FSLFSYFDLQTKVR
>FUSION-ENST00000667432.1:42912-ENST00000532992.5:264|755
MVTMHTIWLIVILKAQTPPLLKIYM
>ENST00000473554.5|SNV-91485-C-T|4
MNSSRKTWK
>FUSION-ENST00000466801.5:1857-ENST00000484328.1:20325|84
GHGRGTGRPR
>FUSION-ENST00000667432.1:42912-ENST00000532992.5:264|1534
MMFNTFSFIY
>ENST00000590271.5|INDEL-144744-C-CA|1
NTSNPKK
>FUSION-ENST00000667432.1:42912-ENST00000532992.5:264|2005
MVIITEQIQNLYIVVKK
>FUSION-ENST00000667432.1:42912-ENST00000532992.5:264|1080
MDKAETQK
>FUSION-ENST00000667432.1:42912-ENST00000532992.5:264|364
SMNLKDCK
>ENST00000240499.8|MNV-6031-CCCTG-C|5
MELLTFRDVAIEFSPEEWKCLDTSR
>ENST00000616349.4|SNV-25295-G-A|1
FINTLQDNKKVR
>ENST00000265071.3|SNV-105811-C-T|1
TALLNMD
>ENST00000487961.1|SNV-269-G-A|2
LLRSGVKER
>FUSION-ENST00000667432.1:42912-ENST00000532992.5:264|1209
RHVYQVVCLRLVYNNK
>ENST00000358897.8|SNV-118660-G-A|5
KDLTEAHSRMSDLK
>FUSION-ENST00000667432.1:42912-ENST00000532992.5:264|432
YLLMFNKCQIFVMYCYLKS
>ENST00000443758.6|SNV-212388-G-A|2
ERLPQDLK
>FUSION-ENST00000667432.1:42912-ENST00000532992.5:264|308
MFTMHQTLF
>FUSION-ENST00000667432.1:42912-ENST00000532992.5:264|239
DKNNYTRELAGR
>FUSION-ENST00000667432.1:42912-ENST00000532992.5:264|1630
MFLFLASKTCMSKSSCYFR
>FUSION-ENST00000667432.1:42912-ENST00000532992.5:264|904
LCLETLFPVRCDC
>ENST00000539873.1|SNV-31586-T-G|2
ISSKGELEKYLQVR
>FUSION-ENST00000667432.1:42912-ENST00000532992.5:264|1317
MALPKMLIALR
>ENST00000620146.2|SNV-9841-C-T|2
MSFLHFPCFMRILSALVQFVKGL
>ENST00000244769.8|SNV-454954-C-T|1
FSEKMGLPAAPFLTKIEPSKPAATR
>ENST00000281513.10|SNV-21999-C-T|1
CQVPKDPKP
>FUSION-ENST00000667432.1:42912-ENST00000532992.5:264|333
CTWCIMYVK
>ENST00000620146.2|SNV-9841-C-T|4
MSFLHFPCFMRILSALVQFVK
>FUSION-ENST00000667432.1:42912-ENST00000532992.5:264|1889
NKIETICVVVVNMQVR
>FUSION-ENST00000667432.1:42912-ENST00000532992.5:264|1536
YWHTVFQSICITLK
>FUSION-ENST00000667432.1:42912-ENST00000532992.5:264|1555
MPSGSYVTFQTSLPLCFVCMFVRCE
>FUSION-ENST00000667432.1:42912-ENST00000532992.5:264|1665
GEQLFKNYHSSQLEID
>FUSION-ENST00000667432.1:42912-ENST00000532992.5:264|1772
VDKLGVALGRGA
>FUSION-ENST00000667432.1:42912-ENST00000532992.5:264|1502
MSHPSQNSP
>ENST00000359314.5|SNV-25590-G-A|5
LQEKGWLEGELNGR
>FUSION-ENST00000667432.1:42912-ENST00000532992.5:264|1757
MKVQLFQFF
>ENST00000003084.11|SNV-365732-A-T|1
VFFFSGTFRKNLDPYEQWSDQEIWK
>FUSION-ENST00000667432.1:42912-ENST00000532992.5:264|2357
TFSFLFFIFTESYFGR
>FUSION-ENST00000667432.1:42912-ENST00000532992.5:264|1152
NMRQFSI
>ENST00000641258.1|MNV-2844-GTTTTCTACACAATTGTCACTCC-G|1
QDNIISEP
>ENST00000496856.6|SNV-10500-C-T|1
SQALNVTVQQKWPLLRANSSGLYK
>FUSION-ENST00000667432.1:42912-ENST00000532992.5:264|809
EEYYFLTYKYR
>FUSION-ENST00000667432.1:42912-ENST00000532992.5:264|211
MATDQTVYPSPKKVTLR
>FUSION-ENST00000667432.1:42912-ENST00000532992.5:264|678
PTALAHPR
>FUSION-ENST00000667432.1:42912-ENST00000532992.5:264|2177
CHELIFPWK
>FUSION-ENST00000667432.1:42912-ENST00000532992.5:264|1116
MHLGSKSECKEIIFPYWFL
>FUSION-ENST00000667432.1:42912-ENST00000532992.5:264|27
TLFLLTHLTLIALWIR
>FUSION-ENST00000667432.1:42912-ENST00000532992.5:264|1142
VDKETVVYICDGILLSR
>FUSION-ENST00000667432.1:42912-ENST00000532992.5:264|580
MAQPGLPSDR
>FUSION-ENST00000667432.1:42912-ENST00000532992.5:264|1412
AAEICISSKEPNVSPQDNGENVSR
>FUSION-ENST00000667432.1:42912-ENST00000532992.5:264|140
VPKPQRTINAKGGYYFR
>FUSION-ENST00000527752.1:5970-ENST00000361739.1:267|87
LGRGCLR
>FUSION-ENST00000527752.1:5970-ENST00000361739.1:267|160
LGSDVRTPSPSAPGGMR
>FUSION-ENST00000667432.1:42912-ENST00000532992.5:264|695
CFLFLKK
>FUSION-ENST00000667432.1:42912-ENST00000532992.5:264|1183
TSQESLCPVDFQFRESKTINEK
>FUSION-ENST00000667432.1:42912-ENST00000532992.5:264|999
GRSDLVGWQHAGVEDEIV
>FUSION-ENST00000667432.1:42912-ENST00000532992.5:264|1792
RKMPSISSQGYTK
>ENST00000252242.9|SNV-3818-G-A|7
QDMARLLREYQK
>ENST00000283141.11|SNV-37712-G-A|1
KPIIISYKEVMK
>FUSION-ENST00000667432.1:42912-ENST00000532992.5:264|946
DKPIDFNVTEYDK
>ENST00000645119.1|MNV-2851-CTGACAAA-C|14
VGLMLQHIVLACCWPAGWRRCIR
>ENST00000441525.4|SNV-599-C-T|1
WQVLTALCQRQLGSSAR
>ENST00000507095.1|SNV-38182-A-C|5
YLDYGEEHWKKQTSQCLK
>FUSION-ENST00000667432.1:42912-ENST00000532992.5:264|1544
YSLQIVKYRN
>FUSION-ENST00000667432.1:42912-ENST00000532992.5:264|1260
RCWEGGTAR
>ENST00000521620.5|SNV-82703-A-G|4
SFSTREDIHHR
>FUSION-ENST00000667432.1:42912-ENST00000532992.5:264|602
AKETFTSRK
>FUSION-ENST00000466801.5:1857-ENST00000484328.1:20325|113
LTWPTDAGPDGGQSRSPAHRTR
>FUSION-ENST00000527752.1:5970-ENST00000361739.1:267|131
SRLEHAASKPGPGAARK
>FUSION-ENST00000667432.1:42912-ENST00000532992.5:264|803
LSIPYLKYLRQK
>ENST00000325239.11|SNV-258482-C-T|3
WQKRDISNFEYFMYLNTAAGR
>FUSION-ENST00000667432.1:42912-ENST00000532992.5:264|925
MLISPKQLK
>FUSION-ENST00000667432.1:42912-ENST00000532992.5:264|1296
KLLATGVKVTLVMF
>FUSION-ENST00000667432.1:42912-ENST00000532992.5:264|310
MDVGELKLPWGNKLSL
>FUSION-ENST00000667432.1:42912-ENST00000532992.5:264|1802
YVPALSPFPLR
>FUSION-ENST00000475789.1:7623-ENST00000405243.1:39117|3
ISLYSDSIKK
>ENST00000348261.11|SNV-51239-G-A|1
AAPGEPGWMGRL
>ENST00000302334.3|SNV-50366-T-C|3
IQWERDAEK
>FUSION-ENST00000667432.1:42912-ENST00000532992.5:264|1662
SREPSYAVSGLLTR
>FUSION-ENST00000667432.1:42912-ENST00000532992.5:264|2116
CQSIMRKGK
>ENST00000657361.1|SNV-468927-G-A|1
LQEVAFYQLQQDCDLSCQITIPKDR
>FUSION-ENST00000667432.1:42912-ENST00000532992.5:264|952
MIEDHAWVK
>ENST00000220659.11|SNV-5023-G-A|1
HIGDLLQHHQSLVRSAFR
>FUSION-ENST00000466801.5:1857-ENST00000484328.1:20325|150
QAPGGGCPEAVATAVTAR
>ENST00000475063.1|SNV-246751-G-A|2
MACIWYIIGKME
>ENST00000307659.6|SNV-80682-G-A|2
SKENTDFEAECCIVLDGIELQGER
>FUSION-ENST00000667432.1:42912-ENST00000532992.5:264|2044
LIKDYSMSYEIVKGTIC
>ENST00000221086.8|SNV-21499-T-G|5
SRNVAQQTR
>FUSION-ENST00000667432.1:42912-ENST00000532992.5:264|402
MQVRLELFYRR
>FUSION-ENST00000667432.1:42912-ENST00000532992.5:264|456
MSNICNVLLFK
>ENST00000305864.7|SNV-462989-C-A|1
TTEIPGKPENGNDQPQSDKESVK
>FUSION-ENST00000667432.1:42912-ENST00000532992.5:264|1673
MLAAIKGMGTEF
>FUSION-ENST00000667432.1:42912-ENST00000532992.5:264|1391
GSEPPHR
>FUSION-ENST00000667432.1:42912-ENST00000532992.5:264|1988
CLTVNDRF
>FUSION-ENST00000667432.1:42912-ENST00000532992.5:264|237
NNYTRELAGRAEIISVGVQ
>FUSION-ENST00000667432.1:42912-ENST00000532992.5:264|939
SVKVFPHVLQIK
>FUSION-ENST00000667432.1:42912-ENST00000532992.5:264|232
MDGTASSRVHLVGER
>ENST00000359314.5|SNV-25590-G-A|7
NVKKLQEK
>ENST00000530298.5|SNV-58303-C-T|1
DNPFEFNLEDPIPDTNSTSGDPVEK
>FUSION-ENST00000466801.5:1857-ENST00000484328.1:20325|41
TAAGARVR
>FUSION-ENST00000667432.1:42912-ENST00000532992.5:264|2323
QERYRIK
>ENST00000575945.1|SNV-15590-G-T|2
SVPPWLVLSSPRSR
>FUSION-ENST00000667432.1:42912-ENST00000532992.5:264|759
MVTMHTIWLIVILK
>FUSION-ENST00000667432.1:42912-ENST00000532992.5:264|213
MATDQTVYPSPKK
>FUSION-ENST00000667432.1:42912-ENST00000532992.5:264|2343
MLPERKASQAELVFHAR
>ENST00000293880.9|SNV-8412-G-C|2
HYEKAMK
>FUSION-ENST00000667432.1:42912-ENST00000532992.5:264|1384
VPTGELPSGAVRRGPPSSR
>ENST00000314393.6|SNV-172069-G-A|5
KLYEEDLEK
>FUSION-ENST00000667432.1:42912-ENST00000532992.5:264|2088
ELLQNHSTDNDLK
>FUSION-ENST00000667432.1:42912-ENST00000532992.5:264|485
GMAATRALLSYETAGFEVLTTK
>FUSION-ENST00000667432.1:42912-ENST00000532992.5:264|1839
CKCQIFR
>FUSION-ENST00000466801.5:1857-ENST00000484328.1:20325|48
QQPQQNSCGSARPERAR
>FUSION-ENST00000527752.1:5970-ENST00000361739.1:267|2
EILVGDVGQTVNDPSLTIK
>FUSION-ENST00000667432.1:42912-ENST00000532992.5:264|276
IYSLPQQLLR
>ENST00000485182.5|SNV-4992-G-T|5
SCAIPGAQVVKVYSDDGACR
>FUSION-ENST00000667432.1:42912-ENST00000532992.5:264|1508
HISACQIKL
>FUSION-ENST00000667432.1:42912-ENST00000532992.5:264|1874
MPKMYTKFLK
>FUSION-ENST00000466801.5:1857-ENST00000484328.1:20325|102
MVGNRGR
>FUSION-ENST00000667432.1:42912-ENST00000532992.5:264|1937
MHTRTHIYAQIKR
>FUSION-ENST00000667432.1:42912-ENST00000532992.5:264|846
MAHQHAR
>ENST00000375446.5|SNV-9208-A-T|2
YDLNIPAK
>FUSION-ENST00000667432.1:42912-ENST00000532992.5:264|1298
RKLLATGVK
>FUSION-ENST00000667432.1:42912-ENST00000532992.5:264|572
MGYSFQAYHLGHSFFK
>ENST00000422806.1|SNV-22-C-A|2
DGRAELTAFPR
>FUSION-ENST00000527752.1:5970-ENST00000361739.1:267|99
GDAGKTGSR
>FUSION-ENST00000667432.1:42912-ENST00000532992.5:264|1860
MWLFPIALTSSPPALPFNTCQPDR
>FUSION-ENST00000667432.1:42912-ENST00000532992.5:264|814
FIHVRTSFLFK
>ENST00000324324.12|SNV-12379-G-A|4
KALETINK
>FUSION-ENST00000667432.1:42912-ENST00000532992.5:264|2083
FPVLSKFTT
>FUSION-ENST00000667432.1:42912-ENST00000532992.5:264|2187
MLQTRPLPMDISHSK
>ENST00000322608.2|MNV-881-AC-A|1
DTVMAMMYTVVTPMLNPFIYSLRK
>ENST00000342992.10|SNV-198217-G-A|7
HSMVIKSAAFEDK
>FUSION-ENST00000527752.1:5970-ENST00000361739.1:267|100
APHPRLFLSAR
>FUSION-ENST00000667432.1:42912-ENST00000532992.5:264|546
MQIKKIK
>ENST00000522363.5|SNV-52476-A-T|1
CFLGQDGAIRSVYSRCDSHL
>FUSION-ENST00000667432.1:42912-ENST00000532992.5:264|190
EAGDCLYD
>FUSION-ENST00000527752.1:5970-ENST00000361739.1:267|147
RGGPVWTSLALRLGSPPPPAGAPAR
>FUSION-ENST00000667432.1:42912-ENST00000532992.5:264|397
IRILQPFHYMLR
>FUSION-ENST00000667432.1:42912-ENST00000532992.5:264|749
MHTIWLIVILKAQTPPLLKIYM
>FUSION-ENST00000466801.5:1857-ENST00000484328.1:20325|173
APPFGSTGTNPTSRHLVCGTGK
>FUSION-ENST00000667432.1:42912-ENST00000532992.5:264|1836
ELFSLHFIYSSHP
>FUSION-ENST00000667432.1:42912-ENST00000532992.5:264|151
YSSKIQRVSSATIEHLLGVGLLTPR
>FUSION-ENST00000667432.1:42912-ENST00000532992.5:264|804
LSIPYLKYLR
>FUSION-ENST00000667432.1:42912-ENST00000532992.5:264|316
ISSVFPVLFFPFR
>FUSION-ENST00000667432.1:42912-ENST00000532992.5:264|108
NTSSLTLKPVLLTPLTYVSHNTD
>FUSION-ENST00000527752.1:5970-ENST00000361739.1:267|80
EGRVLAR
>FUSION-ENST00000667432.1:42912-ENST00000532992.5:264|1096
SICAYPYNCKLHRHYK
>FUSION-ENST00000667432.1:42912-ENST00000532992.5:264|1571
AKGTVVGRIPTWPIK
>FUSION-ENST00000667432.1:42912-ENST00000532992.5:264|11
AFFQFHLSFNFIFEIIKKR
>FUSION-ENST00000667432.1:42912-ENST00000532992.5:264|1705
LETVHICHFSFLSPSIPAFFER
>FUSION-ENST00000527752.1:5970-ENST00000361739.1:267|96
TGSRLGR
>FUSION-ENST00000667432.1:42912-ENST00000532992.5:264|371
CTVNFWLSLLIAICK
>FUSION-ENST00000466801.5:1857-ENST00000484328.1:20325|105
GALPWEGARAWQRDGAAQVPGSRPR
>FUSION-ENST00000667432.1:42912-ENST00000532992.5:264|564
NVNAKMVR
>FUSION-ENST00000667432.1:42912-ENST00000532992.5:264|1683
MMGFHFHN
>FUSION-ENST00000667432.1:42912-ENST00000532992.5:264|1514
MMLLVLFDMV
>ENST00000645119.1|MNV-2851-CTGACAAA-C|5
RGGTVPK
>ENST00000485957.1|SNV-282508-G-A|1
MDQKKDR
>ENST00000496647.5|SNV-26225-C-T|5
MEKFESPFLHGAQNTGKFLTK
>FUSION-ENST00000527752.1:5970-ENST00000361739.1:267|113
AVPVCASPSLGSRVR
>FUSION-ENST00000667432.1:42912-ENST00000532992.5:264|166
ACLVKIHQAK
>FUSION-ENST00000667432.1:42912-ENST00000532992.5:264|947
VSLNVRDKPIDFNVTEYDK
>FUSION-ENST00000667432.1:42912-ENST00000532992.5:264|1952
MSCCPMPLVVTNRSSQMPIFL
>FUSION-ENST00000667432.1:42912-ENST00000532992.5:264|435
TDILKYLLMFNKCQIFVMYCYLK
>FUSION-ENST00000667432.1:42912-ENST00000532992.5:264|1652
GNLPSLPTTQFPLLLVR
>FUSION-ENST00000667432.1:42912-ENST00000532992.5:264|305
MHVYLHTF
>ENST00000252242.9|SNV-3818-G-A|2
LMNTKLALDVEIATYR
>FUSION-ENST00000667432.1:42912-ENST00000532992.5:264|2241
MLAAIIKSPPN
>ENST00000413199.1|SNV-882-C-T|1
GPCALAPNSSSERR
>ENST00000389857.11|SNV-77913-G-A|1
SIVLHLRRLIDQR
>ENST00000331351.6|SNV-444133-C-T|2
KPEDSSVPRCLGK
>ENST00000572933.5|SNV-50652-G-A|4
FLILQTETMKTTAHGLFRR
>FUSION-ENST00000667432.1:42912-ENST00000532992.5:264|626
TKPYSTIFLR
>ENST00000506102.5|SNV-95050-C-T|3
KVYSLSR
>ENST00000372348.7|INDEL-172126-C-CTT|5
CASPSLGTPSR
>FUSION-ENST00000667432.1:42912-ENST00000532992.5:264|609
MSSTPFIK
>FUSION-ENST00000667432.1:42912-ENST00000532992.5:264|1306
LRWSQMEMR
>ENST00000267119.6|MNV-2996-CCC-C|1
SGGLQEEV
>ENST00000543774.6|MNV-12772-AT-A|4
VKYVDKIHIGNYEIDAWYFSPSPK
>ENST00000268695.10|SNV-32104-C-T|5
AIDGLNLLPTLLQGRLMDR
>FUSION-ENST00000667432.1:42912-ENST00000532992.5:264|83
KQRFQAER
>FUSION-ENST00000527752.1:5970-ENST00000361739.1:267|88
PAPGRGGCWRGEG
>FUSION-ENST00000667432.1:42912-ENST00000532992.5:264|992
SDLVGWQHAGVEDEIV
>FUSION-ENST00000667432.1:42912-ENST00000532992.5:264|1563
IPTWPIK
>FUSION-ENST00000667432.1:42912-ENST00000532992.5:264|161
MAFIRFSK
>ENST00000485182.5|SNV-4992-G-T|1
MMGPAGLWRWQQVPQLATCVK
>ENST00000282041.11|SNV-67777-C-T|1
TAALWESQQVALDGELLDTMPK
>ENST00000434753.7|INDEL-47438-C-CA|2
CPMCYTVITFKQKNFYVLI
>FUSION-ENST00000667432.1:42912-ENST00000532992.5:264|2367
CSLREKHPR
>FUSION-ENST00000667432.1:42912-ENST00000532992.5:264|532
CFITTNL
>FUSION-ENST00000667432.1:42912-ENST00000532992.5:264|2210
FIYKDTNLIPK
>ENST00000509803.1|SNV-395824-G-C|4
MVVGQPTLMGGEFGDEDER
>ENST00000273353.4|SNV-118395-G-A|4
TEDLEDAKKK
>FUSION-ENST00000667432.1:42912-ENST00000532992.5:264|272
FFFLYRDIYSAI
>FUSION-ENST00000667432.1:42912-ENST00000532992.5:264|78
AVSTKAER
>FUSION-ENST00000667432.1:42912-ENST00000532992.5:264|300
NKSLFLALLRR
>FUSION-ENST00000667432.1:42912-ENST00000532992.5:264|1993
MLATFTFYI
>FUSION-ENST00000667432.1:42912-ENST00000532992.5:264|1927
ASHQNEIQSLIK
>FUSION-ENST00000667432.1:42912-ENST00000532992.5:264|105
MDSISIRIYLSEETNQMQ
>FUSION-ENST00000667432.1:42912-ENST00000532992.5:264|1715
MIKGFMNV
>ENST00000332539.5|SNV-2379-G-A|3
YIDHAAVLLHGLASLLGLVENR
>FUSION-ENST00000667432.1:42912-ENST00000532992.5:264|1099
LTKSICAYPYNCKLHR
>FUSION-ENST00000667432.1:42912-ENST00000532992.5:264|126
MQRWMVRPQAECILWVRDTAK
>ENST00000462195.6|MNV-18712-GTGTCG-G|1
WAGVEEFTWWEEETPEVCAQDAGCN
>FUSION-ENST00000667432.1:42912-ENST00000532992.5:264|1581
LTLTMMNPAFRAK
>FUSION-ENST00000667432.1:42912-ENST00000532992.5:264|186
MVVSTAE
>FUSION-ENST00000667432.1:42912-ENST00000532992.5:264|1421
MYFFFYIID
>FUSION-ENST00000667432.1:42912-ENST00000532992.5:264|1619
RITETTWLGPEGGL
>FUSION-ENST00000475789.1:7623-ENST00000405243.1:39117|11
MERISLYSDSIK
>FUSION-ENST00000667432.1:42912-ENST00000532992.5:264|624
MKSGVEFSPCGITLALK
>FUSION-ENST00000667432.1:42912-ENST00000532992.5:264|8
LPSPHNTICSLQIL
>FUSION-ENST00000667432.1:42912-ENST00000532992.5:264|1450
MSIVYLSICFIFFCSFLQ
>FUSION-ENST00000667432.1:42912-ENST00000532992.5:264|993
YHLHLLGDDIRNVCKVLCCTLK
>ENST00000276480.11|SNV-323518-G-A|1
ELITCPTPGCDGSGHVTENYASHR
>FUSION-ENST00000667432.1:42912-ENST00000532992.5:264|878
MMSSIGR
>ENST00000358514.9|SNV-393-G-A|4
GGFSFENCQRNASLKR
>ENST00000261170.5|SNV-51285-G-A|2
KVLNDTISYPDGTFMDWEFK
>FUSION-ENST00000667432.1:42912-ENST00000532992.5:264|973
MNKVRLSL
>FUSION-ENST00000667432.1:42912-ENST00000532992.5:264|1600
MYICTSLPARSSYRTFLAF
>FUSION-ENST00000667432.1:42912-ENST00000532992.5:264|1775
MVDKLGVALGR
>FUSION-ENST00000667432.1:42912-ENST00000532992.5:264|1462
NISFYFTGISA
>FUSION-ENST00000667432.1:42912-ENST00000532992.5:264|2021
LNIGNLALN
>FUSION-ENST00000667432.1:42912-ENST00000532992.5:264|2259
MEKIKITR
>ENST00000647059.1|SNV-78267-C-G|4
ARLILERFLQEQEETPPRPEK
>FUSION-ENST00000667432.1:42912-ENST00000532992.5:264|219
NPKVREFK
>ENST00000405510.5|SNV-55495-G-T|1
IRPTAVTLEHLPK
>ENST00000221086.8|SNV-21499-T-G|8
RGYIIDTRSR
>ENST00000506102.5|SNV-95050-C-T|2
KVYSLSRMGPHTTLHLHSTFNR
>ENST00000359947.9|SNV-66091-C-T|1
TGEQAPSSPPRCVQAR
>FUSION-ENST00000667432.1:42912-ENST00000532992.5:264|1645
MQQRKLIFVSNK
>FUSION-ENST00000667432.1:42912-ENST00000532992.5:264|648
YVKLFAWLLTHDV
>FUSION-ENST00000667432.1:42912-ENST00000532992.5:264|664
MLYHHKSLNTECCVFLK
>FUSION-ENST00000527752.1:5970-ENST00000361739.1:267|108
SAREVSARAPHPR
>ENST00000331738.12|SNV-11845-C-T|3
TPSPPLFR
>FUSION-ENST00000527752.1:5970-ENST00000361739.1:267|122
ARGLGAR
>ENST00000156471.10|SNV-79419-G-A|1
TLIVTHSNQTLNQLFEK
>FUSION-ENST00000527752.1:5970-ENST00000361739.1:267|135
WGAPRGTAGVAPFFLGARSR
>ENST00000496384.7|SNV-171593-T-A|3
SNNIFLHEDLTVKIGDFGLATEKSR
>FUSION-ENST00000667432.1:42912-ENST00000532992.5:264|1456
CWGSDWGFQFDYVRKN
>FUSION-ENST00000667432.1:42912-ENST00000532992.5:264|2330
MEKYIGGGGGR
>FUSION-ENST00000667432.1:42912-ENST00000532992.5:264|452
MSNICNVLLFKKLVF
>FUSION-ENST00000667432.1:42912-ENST00000532992.5:264|1417
NQFSGEKFKMAAEICISSK
>FUSION-ENST00000527752.1:5970-ENST00000361739.1:267|153
RVSHEGAGGAGMRVR
>FUSION-ENST00000667432.1:42912-ENST00000532992.5:264|2170
LHYLLEFGLGYVVR
>FUSION-ENST00000667432.1:42912-ENST00000532992.5:264|44
MRRLFFPK
>ENST00000442166.2|SNV-4127-G-A|5
KWLRPHHR
>FUSION-ENST00000667432.1:42912-ENST00000532992.5:264|1550
GKKAFSSR
>FUSION-ENST00000667432.1:42912-ENST00000532992.5:264|2268
SWSKMSR
>ENST00000480779.2|SNV-44182-G-C|1
MQQLMVR
>FUSION-ENST00000667432.1:42912-ENST00000532992.5:264|142
TITPGSLRAGLRSFL
>FUSION-ENST00000667432.1:42912-ENST00000532992.5:264|2271
KPKKVPVR
>ENST00000296420.9|SNV-462989-C-A|4
MCWKADPGKPENGNDQPQSDK
>ENST00000296420.9|SNV-462989-C-A|2
ADPGKPENGNDQPQSDK
>FUSION-ENST00000667432.1:42912-ENST00000532992.5:264|82
QRFQAER
>ENST00000475890.5|SNV-10811-G-C|5
EGKWSPRIWTGR
>ENST00000194130.7|SNV-31586-T-G|2
GELEKNSGMR
>ENST00000422806.1|SNV-22-C-A|1
AELTAFPR
>FUSION-ENST00000667432.1:42912-ENST00000532992.5:264|1369
SQHCRSNDSLHCAPGK
>FUSION-ENST00000667432.1:42912-ENST00000532992.5:264|786
MELIYVSYIPYAHSPKVIL
>ENST00000482851.1|SNV-31720-G-A|2
SVKFLACAGMEGNA
>ENST00000372348.7|INDEL-172126-C-CTT|4
CASPSLGTPSRWPATAQCWRPAK
>FUSION-ENST00000667432.1:42912-ENST00000532992.5:264|1332
MRFGGAR
>FUSION-ENST00000667432.1:42912-ENST00000532992.5:264|1458
CWGSDWGFQFDYVRK
>ENST00000312938.5|SNV-5803-C-T|2
SFPKHCQAVLK
>FUSION-ENST00000667432.1:42912-ENST00000532992.5:264|122
WMVRPQAECILWVRDTAKIK
>ENST00000589505.5|SNV-356-C-T|4
MCSGTYSGNMDWARRWW
>FUSION-ENST00000527752.1:5970-ENST00000361739.1:267|151
VSHEGAGGAGMRVR
>ENST00000369769.4|MNV-1811-TAAT-T|1
TGNSTATCTTNNPNSCVNIKK
>FUSION-ENST00000667432.1:42912-ENST00000532992.5:264|1407
YWQRCAVGVGLSLR
>FUSION-ENST00000667432.1:42912-ENST00000532992.5:264|665
GEEIETILADTVKPRLY
>FUSION-ENST00000667432.1:42912-ENST00000532992.5:264|916
LTLILWAPLSLTYCFVHCVLGW
>FUSION-ENST00000667432.1:42912-ENST00000532992.5:264|1668
DFHSINNRGEQLFK
>FUSION-ENST00000667432.1:42912-ENST00000532992.5:264|1597
MVLSCLIPVR
>FUSION-ENST00000466801.5:1857-ENST00000484328.1:20325|94
DLVARRGAAVHLHWDNPWSK
>FUSION-ENST00000667432.1:42912-ENST00000532992.5:264|1690
PSTSSSP
>ENST00000380773.9|SNV-663-G-A|1
RPATAAAAGSASPR
>FUSION-ENST00000667432.1:42912-ENST00000532992.5:264|1863
CEICATGMHDNSYHLLNA
>FUSION-ENST00000667432.1:42912-ENST00000532992.5:264|870
FEVNKAPLVPRFWVIIHNVL
>FUSION-ENST00000667432.1:42912-ENST00000532992.5:264|23
LKLGYKYGPEVAIITSMLISC
>ENST00000343638.9|SNV-5959-C-T|3
YKELSEK
>ENST00000463101.1|SNV-4856-G-A|5
WWKSGWPTEPEVWR
>FUSION-ENST00000667432.1:42912-ENST00000532992.5:264|832
NGIGAFIK
>ENST00000007708.7|INDEL-11311-C-CTT|7
MPTTWLSSCVTSITWPHLTWRSR
>ENST00000566377.5|SNV-547-A-C|3
AAPRVFPLSCAVPQYAWGK
>FUSION-ENST00000667432.1:42912-ENST00000532992.5:264|1700
MIFVAFTSFLFR
>FUSION-ENST00000667432.1:42912-ENST00000532992.5:264|2289
GNVSEMAGFRNHCSFSALYI
>ENST00000507095.1|SNV-38182-A-C|11
MSRYLDYGEEHWK
>FUSION-ENST00000667432.1:42912-ENST00000532992.5:264|1451
SCILGIPS
>FUSION-ENST00000667432.1:42912-ENST00000532992.5:264|603
AKETFTSR
>FUSION-ENST00000667432.1:42912-ENST00000532992.5:264|639
PFYYSLWECLCGGMWARMEK
>FUSION-ENST00000667432.1:42912-ENST00000532992.5:264|1806
MHKYVPALSPFPLR
>ENST00000369864.5|SNV-2294-C-T|2
RMSDPESVSSVFSDTSIVV
>ENST00000637938.1|SNV-81856-C-T|2
SQDIYILQASSAEVK
>FUSION-ENST00000667432.1:42912-ENST00000532992.5:264|2129
ELTSIWGRLLCPWLFTPFL
>FUSION-ENST00000667432.1:42912-ENST00000532992.5:264|65
LAQWLRA
>ENST00000263707.6|SNV-59601-C-A|3
QGPTGIHVVVSNEMVQK
>FUSION-ENST00000667432.1:42912-ENST00000532992.5:264|1019
MEALDFIFTMLTFVLMAQNQWWIK
>FUSION-ENST00000667432.1:42912-ENST00000532992.5:264|2221
MVLSSCDLMCWKGK
>FUSION-ENST00000667432.1:42912-ENST00000532992.5:264|1541
MFHTTPISIITNQFSMFLPLI
>ENST00000369870.7|SNV-6878-C-T|6
RLDRFCSALSFMLER
>ENST00000549511.5|SNV-3818-G-A|8
MARLLREYQK
>ENST00000480101.1|SNV-60952-C-T|1
IQWGQPLKE
>FUSION-ENST00000667432.1:42912-ENST00000532992.5:264|36
MDAQAWI
>FUSION-ENST00000667432.1:42912-ENST00000532992.5:264|983
EKHLCSCLRCELNQDR
>ENST00000590271.5|INDEL-144744-C-CA|2
MNTSNPKK
>FUSION-ENST00000667432.1:42912-ENST00000532992.5:264|446
MHCVGVK
>ENST00000531224.6|SNV-28418-G-A|1
ERGRGTFQR
>FUSION-ENST00000667432.1:42912-ENST00000532992.5:264|57
DVKKFVFLMAHSK
>ENST00000381317.9|MNV-18712-GTGTCG-G|6
HAGGVRTR
>ENST00000245503.10|SNV-21932-G-A|4
LINDLTAQRRR
>FUSION-ENST00000551915.5:790-ENST00000660834.1:97138|6
MMTGNYK
>FUSION-ENST00000667432.1:42912-ENST00000532992.5:264|1526
HHFLCVLFVCLLDVNNYFYPYSK
>FUSION-ENST00000667432.1:42912-ENST00000532992.5:264|187
GLFFLQKPIIWETTCHSSLPSR
>ENST00000313367.7|SNV-171698-C-A|3
TNAHEIEGTVFDR
>FUSION-ENST00000466801.5:1857-ENST00000484328.1:20325|33
QTPALNDSAIGDCAAR
>ENST00000481110.6|SNV-13856-G-A|2
AILPGWPGHPQLQLLRGR
>FUSION-ENST00000667432.1:42912-ENST00000532992.5:264|2358
SIYIKTFSFLFFIFTESYFGRVYLK
>FUSION-ENST00000667432.1:42912-ENST00000532992.5:264|423
EFQVTTM
>FUSION-ENST00000667432.1:42912-ENST00000532992.5:264|1603
YICTSLPAR
>FUSION-ENST00000667432.1:42912-ENST00000532992.5:264|2369
YSLWQFQSYLVQECKCSLR
>ENST00000645119.1|MNV-2851-CTGACAAA-C|18
YGVKVGLMLQHIVLACCWPAGWR
>FUSION-ENST00000667432.1:42912-ENST00000532992.5:264|578
MAQPGLPSDRLPWNHSQSHL
>FUSION-ENST00000667432.1:42912-ENST00000532992.5:264|1374
GPPSSRSQHCR
>ENST00000419067.6|SNV-15304-G-A|2
YQGMGSLDAMEKSSSSQK
>FUSION-ENST00000667432.1:42912-ENST00000532992.5:264|880
GKSFIKCAR
>ENST00000443758.6|SNV-212388-G-A|1
ERLPQDLKVSTDK
>FUSION-ENST00000527752.1:5970-ENST00000361739.1:267|34
GVAILVLVGK
>FUSION-ENST00000667432.1:42912-ENST00000532992.5:264|776
NGGFHHK
>ENST00000314393.6|SNV-172069-G-A|1
LYEEDLEKLVTRVK
>FUSION-ENST00000527752.1:5970-ENST00000361739.1:267|165
EAAAGRSPARGK
>FUSION-ENST00000667432.1:42912-ENST00000532992.5:264|1548
YSLQIVK
>FUSION-ENST00000667432.1:42912-ENST00000532992.5:264|98
MTPPTSIA
>ENST00000442166.2|SNV-4127-G-A|4
KWLRPHHRVMGR
>ENST00000368141.5|SNV-14552-C-A|1
EASSVSDFNQNFEVTNRIIEIANK
>FUSION-ENST00000527752.1:5970-ENST00000361739.1:267|1
SIGHQWY
>FUSION-ENST00000667432.1:42912-ENST00000532992.5:264|261
MSVLITKDSRCR
>FUSION-ENST00000527752.1:5970-ENST00000361739.1:267|132
SRLEHAASKPGPGAAR
>FUSION-ENST00000667432.1:42912-ENST00000532992.5:264|2212
AAPFKFIYK
>FUSION-ENST00000527752.1:5970-ENST00000361739.1:267|27
MAAILRLCPIWFFDSDLGGK
>ENST00000368011.9|SNV-287-G-A|5
DALLARAFHSCTELRR
>ENST00000647068.1|SNV-14876-C-T|11
MESLVEVTVGER
>FUSION-ENST00000667432.1:42912-ENST00000532992.5:264|486
MGMAATRALLSYETAGFEVLTTK
>FUSION-ENST00000667432.1:42912-ENST00000532992.5:264|957
NQQFLND
>FUSION-ENST00000667432.1:42912-ENST00000532992.5:264|1881
QWLPWLPMGIAWGSFNK
>FUSION-ENST00000667432.1:42912-ENST00000532992.5:264|1553
MGPCSYVLSEANGASEIAISVYIF
>ENST00000239462.9|SNV-9987-G-A|1
CCQEVTDLSR
>FUSION-ENST00000667432.1:42912-ENST00000532992.5:264|2188
NLSIHLRQILRSQ
>ENST00000418803.1|SNV-3920-C-A|5
SLGALEIVLLGDKALGKCSK
>FUSION-ENST00000667432.1:42912-ENST00000532992.5:264|1694
SLPIRQE
>FUSION-ENST00000667432.1:42912-ENST00000532992.5:264|1426
MKNQFSGEK
>FUSION-ENST00000667432.1:42912-ENST00000532992.5:264|495
KEIWYDLSANMTL
>FUSION-ENST00000667432.1:42912-ENST00000532992.5:264|769
MFCKSCTTYSNL
>FUSION-ENST00000667432.1:42912-ENST00000532992.5:264|1695
NIHTFAFPFIPALIWQFAHLFTQR
>ENST00000619410.4|SNV-145978-G-T|2
TGNPYYIRETENFYYLE
>FUSION-ENST00000667432.1:42912-ENST00000532992.5:264|496
MKEIWYDLSANMTL
>ENST00000497562.1|SNV-145978-G-T|5
RKICSPLWQQDR
>FUSION-ENST00000667432.1:42912-ENST00000532992.5:264|372
MCTVNFWLSLLIAICK
>FUSION-ENST00000667432.1:42912-ENST00000532992.5:264|1714
IKGFMNV
>FUSION-ENST00000667432.1:42912-ENST00000532992.5:264|2202
HQHSDHSR
>FUSION-ENST00000667432.1:42912-ENST00000532992.5:264|2371
VLFRYSLWQFQSYLVQECKCSLR
>FUSION-ENST00000667432.1:42912-ENST00000532992.5:264|245
MHGFHQILKGGCEPKK
>FUSION-ENST00000667432.1:42912-ENST00000532992.5:264|610
YFCNTSLWFISSVTLNNLTS
>ENST00000538768.2|MNV-12772-AT-A|14
LMPGISHHPR
>ENST00000343638.9|SNV-5959-C-T|4
KYKELSEK
>ENST00000468691.5|INDEL-47438-C-CA|2
CYTVITFKQKNFYVLI
>ENST00000368298.2|SNV-53759-G-A|3
HRVGAASPKSANWSPLK
>ENST00000358897.8|SNV-118660-G-A|2
MSDLKGELNEK
>FUSION-ENST00000667432.1:42912-ENST00000532992.5:264|444
HCVGVKGQHAGTADSR
>ENST00000313367.7|SNV-171697-G-A|3
YWNTNAHEIEGTVFDR
>FUSION-ENST00000466801.5:1857-ENST00000484328.1:20325|30
DAPGHCR
>FUSION-ENST00000667432.1:42912-ENST00000532992.5:264|1958
MHMSCCPMPLVVTNR
>FUSION-ENST00000667432.1:42912-ENST00000532992.5:264|1189
LHNKAVCILK
>FUSION-ENST00000667432.1:42912-ENST00000532992.5:264|1671
MDFHSINNR
>FUSION-ENST00000667432.1:42912-ENST00000532992.5:264|2318
LRVAVGVTELNLSFIIMYVYCYF
>FUSION-ENST00000667432.1:42912-ENST00000532992.5:264|868
FWVIIHNVL
>FUSION-ENST00000667432.1:42912-ENST00000532992.5:264|2297
CLFSRIKFL
>FUSION-ENST00000667432.1:42912-ENST00000532992.5:264|2031
IHCPSCRCLR
>ENST00000538768.2|MNV-12772-AT-A|4
RLWETAQALALRVLPQVHEI
>FUSION-ENST00000667432.1:42912-ENST00000532992.5:264|2109
LYCLTESINIYQPCAGISVK
>FUSION-ENST00000527752.1:5970-ENST00000361739.1:267|41
MLLPLGYAFLHW
>FUSION-ENST00000667432.1:42912-ENST00000532992.5:264|672
MNLFPQLENR
>FUSION-ENST00000667432.1:42912-ENST00000532992.5:264|420
MIPERTMRLCQVFSPMILSGIMQVR
>FUSION-ENST00000667432.1:42912-ENST00000532992.5:264|2014
MLKIQDSAGFK
>FUSION-ENST00000667432.1:42912-ENST00000532992.5:264|2183
DISHSKIFTSFSDTSVEK
>ENST00000371321.9|SNV-87291-C-T|2
EFSNPEMFDPRHFLDEGGNFK
>FUSION-ENST00000667432.1:42912-ENST00000532992.5:264|990
NVCKVLCCTLKYNSCLR
>ENST00000375446.5|SNV-9208-A-T|1
YDLNIPAKHAK
>FUSION-ENST00000667432.1:42912-ENST00000532992.5:264|434
YLLMFNK
>FUSION-ENST00000667432.1:42912-ENST00000532992.5:264|1269
SFTLEDIYK
>ENST00000480058.5|SNV-28466-G-T|1
DNWTDAEGYYLVNIGEVLDKR
>FUSION-ENST00000667432.1:42912-ENST00000532992.5:264|2287
AGFRNHCSFSALYI
>FUSION-ENST00000667432.1:42912-ENST00000532992.5:264|1611
CKLYMYICTSLPAR
>FUSION-ENST00000527752.1:5970-ENST00000361739.1:267|163
GKRLGSDVR
>ENST00000283141.11|SNV-37712-G-A|4
IFIIYLKKPIIISYK
>FUSION-ENST00000667432.1:42912-ENST00000532992.5:264|346
MFKKDNVISIVNCK
>FUSION-ENST00000667432.1:42912-ENST00000532992.5:264|1567
MSFCEHKYSFVWVYTEER
>ENST00000482851.1|SNV-31720-G-A|1
FLACAGMEGNA
>FUSION-ENST00000667432.1:42912-ENST00000532992.5:264|1301
MEMRKLLATGVK
>FUSION-ENST00000466801.5:1857-ENST00000484328.1:20325|17
MGSRAPPTNLY
>FUSION-ENST00000667432.1:42912-ENST00000532992.5:264|1509
MHISACQIKL
>FUSION-ENST00000667432.1:42912-ENST00000532992.5:264|2270
KSWSKMSR
>FUSION-ENST00000667432.1:42912-ENST00000532992.5:264|1698
DLPSSLSSYSTNSFSLK
>FUSION-ENST00000667432.1:42912-ENST00000532992.5:264|1940
CMHTRTHIYAQIKR
>ENST00000541869.5|SNV-5529-A-T|3
GKLTADINWAVIGISKGIIK
>FUSION-ENST00000667432.1:42912-ENST00000532992.5:264|1614
FYIYVNFTHMCK
>FUSION-ENST00000667432.1:42912-ENST00000532992.5:264|1264
SYLQEIC
>FUSION-ENST00000667432.1:42912-ENST00000532992.5:264|116
VRPQAECILWVRDTAKIK
>FUSION-ENST00000667432.1:42912-ENST00000532992.5:264|619
IFWILEHFR
>ENST00000372348.7|INDEL-172126-C-CTT|14
RGPPSAQPPFPPR
>ENST00000281282.5|SNV-77839-G-A|3
EKEALIEELLQAKQDLQDLLIAK
>ENST00000329357.6|SNV-1280-C-T|3
MASLCLKPLK
>ENST00000374900.4|SNV-91972-C-T|1
GQFSLAVGAQELFLCTGPMCR
>FUSION-ENST00000667432.1:42912-ENST00000532992.5:264|1781
PLSRTGDAHGRTK
>ENST00000641575.1|SNV-105239-G-A|1
TSLFSFRERAK
>FUSION-ENST00000667432.1:42912-ENST00000532992.5:264|1095
MVRMLGLVVDQWER
>FUSION-ENST00000667432.1:42912-ENST00000532992.5:264|1175
MYFTFKVTK
>FUSION-ENST00000466801.5:1857-ENST00000484328.1:20325|163
MIFPEELCNVHVPIAVQQWGGRR
>ENST00000331738.12|SNV-11845-C-T|1
TPSPPLFRGRNTAMDAQEALAR
>ENST00000304514.11|SNV-35180-G-A|3
LENYSEGGPLYK
>ENST00000394329.8|SNV-176224-G-C|6
LKQPIGQIPLESSPPVR
>ENST00000575556.1|SNV-393-G-A|2
CIIETRPPGAQGPSRTQDR
>FUSION-ENST00000667432.1:42912-ENST00000532992.5:264|738
FLKPIRKNVPGWLVPFC
>FUSION-ENST00000667432.1:42912-ENST00000532992.5:264|216
LICTFIYTLFNSINIPST
>FUSION-ENST00000667432.1:42912-ENST00000532992.5:264|1503
NNILSPTEL
>ENST00000616995.4|SNV-528045-G-A|5
QGLKCEGCSLNYHK
>FUSION-ENST00000667432.1:42912-ENST00000532992.5:264|1028
GVPKSHK
>ENST00000381317.9|MNV-18712-GTGTCG-G|12
GAHGQSWRLR
>ENST00000581241.5|SNV-24155-C-T|1
TSSGSAGTERSG
>FUSION-ENST00000667432.1:42912-ENST00000532992.5:264|2290
MGNVSEMAGFRNHCSFSALYI
>FUSION-ENST00000667432.1:42912-ENST00000532992.5:264|1052
GLETIIPSEGTQK
>FUSION-ENST00000667432.1:42912-ENST00000532992.5:264|2362
EKHPRQN
>ENST00000523582.5|SNV-20059-T-A|1
LLNEGDHHGMTPLHLAAKNGHDK
>FUSION-ENST00000667432.1:42912-ENST00000532992.5:264|579
AQPGLPSDR
>ENST00000454442.5|SNV-10811-G-C|10
GKMVPEDLDRQIGMAEAE
>ENST00000295569.12|SNV-68117-C-T|2
MRFPRMR
>ENST00000345136.7|SNV-55421-A-G|5
VPVDVAYRRGYFGEEMNR
>FUSION-ENST00000667432.1:42912-ENST00000532992.5:264|1587
HKNIFLVFNVILR
>FUSION-ENST00000667432.1:42912-ENST00000532992.5:264|701
MIVLRDGAFGGSD
>FUSION-ENST00000667432.1:42912-ENST00000532992.5:264|549
SYNHLHLYKKS
>ENST00000397909.7|SNV-863639-C-T|5
DQKSQAYLIGFIGVSGK
>ENST00000342992.10|SNV-198217-G-A|4
SAAFEDKAK
>FUSION-ENST00000667432.1:42912-ENST00000532992.5:264|1946
SSQMPIFL
>ENST00000504582.5|SNV-275985-G-A|2
MLTLGSFQKEQET
>FUSION-ENST00000667432.1:42912-ENST00000532992.5:264|265
TWDFRRHK
>FUSION-ENST00000527752.1:5970-ENST00000361739.1:267|70
SGAHLTSCVLTRASGEGWNGAVCR
>ENST00000619857.4|SNV-4011-G-A|2
LEALSTEKDEIEDVK
>FUSION-ENST00000667432.1:42912-ENST00000532992.5:264|295
LKEAITLEDL
>FUSION-ENST00000667432.1:42912-ENST00000532992.5:264|41
LFFPKAGSFLEPRPPSSQTWYIK
>ENST00000296591.10|SNV-441348-A-C|2
VFQGNFDNDTHSK
>ENST00000579455.2|SNV-37540-G-A|1
LSVSQPTSGIFSALHLQPESVQGRK
>FUSION-ENST00000667432.1:42912-ENST00000532992.5:264|67
MLAQWLR
>FUSION-ENST00000667432.1:42912-ENST00000532992.5:264|79
FQAERAVSTKAER
>FUSION-ENST00000667432.1:42912-ENST00000532992.5:264|566
RRNVNAK
>FUSION-ENST00000667432.1:42912-ENST00000532992.5:264|1977
GGNFVVPFLPRK
>FUSION-ENST00000667432.1:42912-ENST00000532992.5:264|2319
RLRVAVGVTELNLSFIIMYVYCYF
>FUSION-ENST00000667432.1:42912-ENST00000532992.5:264|1404
CAVGVGLSLR
>ENST00000503699.1|MNV-6031-CCCTG-C|1
PGHQQNLYRDVMLENYR
>FUSION-ENST00000667432.1:42912-ENST00000532992.5:264|2140
HDFSGEAVIQFLKR
>FUSION-ENST00000667432.1:42912-ENST00000532992.5:264|1026
GVPKSHKSSPK
>ENST00000372348.7|INDEL-172126-C-CTT|17
ASKSPCSRPLQSHSPPSRR
>FUSION-ENST00000667432.1:42912-ENST00000532992.5:264|467
WNYASEIGTVLQKAKNK
>ENST00000468638.1|SNV-110955-C-G|2
MPSSSDHR
>ENST00000626954.2|SNV-111404-C-T|1
YFALSSK
>FUSION-ENST00000667432.1:42912-ENST00000532992.5:264|1669
MDFHSINNRGEQLFK
>FUSION-ENST00000667432.1:42912-ENST00000532992.5:264|1220
IGLIFLHY
>ENST00000477310.1|SNV-11621-T-G|2
NDYRDVSK
>FUSION-ENST00000667432.1:42912-ENST00000532992.5:264|28
HLYDSHYIVGTILR
>FUSION-ENST00000667432.1:42912-ENST00000532992.5:264|1585
NIFLVFNVILR
>FUSION-ENST00000667432.1:42912-ENST00000532992.5:264|556
LACEEEILKQESLQLNPLGCTLR
>ENST00000512449.5|SNV-70131-G-A|2
GPQWWLKTVIEQISK
>FUSION-ENST00000667432.1:42912-ENST00000532992.5:264|385
GNKFFKPHVTNCK
>ENST00000372271.4|SNV-357-G-T|1
PGFFCDCLPSLEIR
>ENST00000301061.9|SNV-5300-G-A|2
AVGAALRKR
>ENST00000547974.5|SNV-36463-A-G|2
MSATGSPRSR
>ENST00000475063.1|SNV-246751-G-A|9
SMFALLAHWMACIWYIIGKME
>FUSION-ENST00000667432.1:42912-ENST00000532992.5:264|129
TLRHININ
>FUSION-ENST00000466801.5:1857-ENST00000484328.1:20325|72
WQPSCAR
>FUSION-ENST00000667432.1:42912-ENST00000532992.5:264|2086
ELLQNHSTDNDLKTILLN
>FUSION-ENST00000667432.1:42912-ENST00000532992.5:264|1632
MFLFLASKTCMSK
>FUSION-ENST00000667432.1:42912-ENST00000532992.5:264|465
NKNFAAIPLYA
>ENST00000647428.1|SNV-108849-G-A|3
EDKEAETTRLLIIASIGQLK
>ENST00000525306.1|SNV-172793-G-A|5
MGYVYRCSCWR
>FUSION-ENST00000667432.1:42912-ENST00000532992.5:264|1043
TKHSTFSFISGAKLWGCK
>ENST00000479736.1|SNV-52639-G-A|2
LLREKTIECISLI
>FUSION-ENST00000466801.5:1857-ENST00000484328.1:20325|55
EGRGLGGQLCRALAFCVSSPSK
>ENST00000441525.4|SNV-599-C-T|3
SRWQVLTALCQRQLGSSAR
>ENST00000479768.6|SNV-16098-G-A|1
HVLQAHAGGFVCS
>FUSION-ENST00000667432.1:42912-ENST00000532992.5:264|115
DTAKIKQSEVIFTTEASSVRPCGK
>FUSION-ENST00000667432.1:42912-ENST00000532992.5:264|1878
GIAWGSFNK
>ENST00000490923.5|SNV-10811-G-C|1
VPEDLDR
>ENST00000462887.1|SNV-1544-T-C|2
DAGDGVRHLLRYR
>ENST00000521573.2|SNV-19567-G-A|3
VKEEIKILVQDK
>FUSION-ENST00000466801.5:1857-ENST00000484328.1:20325|171
FLDYLSTYSGPFSHTTDFLVR
>ENST00000221086.8|SNV-21499-T-G|1
NVAQQTRAKGGGFEQEAHYPQWR
>ENST00000647068.1|SNV-14876-C-T|9
MESLVEVTVGERVR
>ENST00000647428.1|SNV-108849-G-A|5
NPLTKEDKEAETTR
>ENST00000281513.10|SNV-21999-C-T|2
DDFTSIIGKCQVPKDPKP
>ENST00000273691.7|SNV-15185-C-A|1
CDYTTSAQIQDVVVTWRFKSFCK
>FUSION-ENST00000667432.1:42912-ENST00000532992.5:264|843
TSGKCSCWLGSHSPVLWSEC
>ENST00000245503.10|SNV-21932-G-A|2
RLQTESGEFSR
>FUSION-ENST00000667432.1:42912-ENST00000532992.5:264|509
IYEALFSLAI
>ENST00000606809.1|SNV-709-C-T|4
MNKPLPTLLDIRDALICK
>FUSION-ENST00000667432.1:42912-ENST00000532992.5:264|1546
YSLQIVKYR
>FUSION-ENST00000667432.1:42912-ENST00000532992.5:264|1864
MCEICATGMHDNSYHLLNA
>FUSION-ENST00000667432.1:42912-ENST00000532992.5:264|905
MLCLETLFPVRCDC
>ENST00000463763.6|MNV-18712-GTGTCG-G|9
VHRRSSTAPAK
>FUSION-ENST00000667432.1:42912-ENST00000532992.5:264|2107
DQESKDPYACFLCSASLQPSR
>ENST00000438045.5|INDEL-39197-A-ACATTA|11
MTGRILLSYMKAFK
>FUSION-ENST00000667432.1:42912-ENST00000532992.5:264|483
MAATRALLSYETAGFEVLTTK
>FUSION-ENST00000527752.1:5970-ENST00000361739.1:267|102
WQGCLRPGGAGAGAARGDAGK
>FUSION-ENST00000667432.1:42912-ENST00000532992.5:264|933
MYYHPHEPAALDPGIHMVALV
>FUSION-ENST00000667432.1:42912-ENST00000532992.5:264|1400
MWKGNMGSEPPHR
>FUSION-ENST00000667432.1:42912-ENST00000532992.5:264|411
LCQVFSPMILSGIMQVRLELFYRR
>FUSION-ENST00000667432.1:42912-ENST00000532992.5:264|212
ATDQTVYPSPKK
>FUSION-ENST00000667432.1:42912-ENST00000532992.5:264|1831
IPFLELILNHFSNGLR
>ENST00000260723.6|SNV-5583-C-T|1
QPFSGDLLSFSQMCK
>ENST00000372348.7|INDEL-172126-C-CTT|9
AWSWTAPRR
>FUSION-ENST00000667432.1:42912-ENST00000532992.5:264|1682
MGFHFHN
>FUSION-ENST00000527752.1:5970-ENST00000361739.1:267|57
ARSGPAAGAEALGQRGLPGWA
>FUSION-ENST00000667432.1:42912-ENST00000532992.5:264|1364
SGFAGQAQGPGAVCSQGTWCPLS
>FUSION-ENST00000667432.1:42912-ENST00000532992.5:264|1511
MHISACQIK
>FUSION-ENST00000667432.1:42912-ENST00000532992.5:264|523
HRMGASLTKVVTR
>FUSION-ENST00000667432.1:42912-ENST00000532992.5:264|1934
THIYAQIKR
>FUSION-ENST00000667432.1:42912-ENST00000532992.5:264|573
SHLGEST
>FUSION-ENST00000667432.1:42912-ENST00000532992.5:264|2232
MGKHLFYSLPFSEAKPWSILDTGK
>FUSION-ENST00000667432.1:42912-ENST00000532992.5:264|2155
TIINRTGHRHPWVASFYPTHCK
>FUSION-ENST00000667432.1:42912-ENST00000532992.5:264|60
LCPPSGGGSWYDLQKEAYPSNI
>FUSION-ENST00000667432.1:42912-ENST00000532992.5:264|1970
MSLSVLSLESFKVSLLHCS
>FUSION-ENST00000667432.1:42912-ENST00000532992.5:264|1340
MWNSKSN
>FUSION-ENST00000667432.1:42912-ENST00000532992.5:264|1401
TSATAMWKGNMGSEPPHR
>ENST00000244513.10|SNV-451-C-T|3
LSLNASAEHLELR
>FUSION-ENST00000466801.5:1857-ENST00000484328.1:20325|68
AAAGRAGEGGKGVGR
>ENST00000479768.6|SNV-16098-G-A|7
MKCVEETGTFFKPTLAALFVR
>FUSION-ENST00000667432.1:42912-ENST00000532992.5:264|2056
LPATSASRVQAILLPQPPE
>ENST00000637938.1|SNV-81856-C-T|4
KSQDIYILQASSAEVK
>ENST00000326765.10|SNV-61059-C-A|1
FQGLMLDRRGR
>FUSION-ENST00000667432.1:42912-ENST00000532992.5:264|1304
WSQMEMR
>FUSION-ENST00000527752.1:5970-ENST00000361739.1:267|148
RGGPVWTSLALR
>FUSION-ENST00000667432.1:42912-ENST00000532992.5:264|690
SACIHAILLLFVGVLVWGNVGTYGK
>ENST00000420118.1|SNV-3925-C-A|4
ALGKCSK
>ENST00000511434.1|SNV-50366-T-C|4
DAPIGTGLDDILETIRIQWERDAEK
>ENST00000462195.6|MNV-18712-GTGTCG-G|4
VGANAGLR
>ENST00000431375.6|SNV-17271-G-A|4
RCGGHGSIIISPCVVCRGAGQAK
>FUSION-ENST00000667432.1:42912-ENST00000532992.5:264|2247
VTPKLSELKITK
>ENST00000358292.7|SNV-23001-G-A|3
AQKPWRHIWR
>FUSION-ENST00000667432.1:42912-ENST00000532992.5:264|2251
VYASCYNK
>ENST00000473554.5|SNV-91485-C-T|1
KIQNYAQ
>ENST00000474734.5|SNV-5445-C-T|3
WIGCAPGR
>ENST00000194130.7|SNV-31586-T-G|4
ISSKGELEK
>FUSION-ENST00000667432.1:42912-ENST00000532992.5:264|1092
VRMLGLVVDQWERK
>ENST00000314191.7|SNV-125953-C-T|3
LGLSGDEVDNK
>FUSION-ENST00000667432.1:42912-ENST00000532992.5:264|997
YHLHLLGDDIR
>ENST00000520983.5|SNV-52476-A-T|1
NSVYQRRSY
>FUSION-ENST00000667432.1:42912-ENST00000532992.5:264|1337
MTACTVHLEKLQTLK
>ENST00000220659.11|SNV-5023-G-A|5
RSVVKHIGDLLQHHQSLVR
>FUSION-ENST00000667432.1:42912-ENST00000532992.5:264|178
YGIVVKNK
>FUSION-ENST00000466801.5:1857-ENST00000484328.1:20325|155
ARQAPGGGCPEAVATAVTARDRP
>FUSION-ENST00000475789.1:7623-ENST00000405243.1:39117|64
EFHYIQTLSR
>FUSION-ENST00000667432.1:42912-ENST00000532992.5:264|956
MYILTRTFWR
>FUSION-ENST00000667432.1:42912-ENST00000532992.5:264|828
EVEGSCLASFPPCKDTVFSR
>FUSION-ENST00000667432.1:42912-ENST00000532992.5:264|2128
TSLVKNK
>FUSION-ENST00000667432.1:42912-ENST00000532992.5:264|2071
IANPTEKKATCQLCAFLTK
>FUSION-ENST00000667432.1:42912-ENST00000532992.5:264|906
LCLETLFPVR
>FUSION-ENST00000466801.5:1857-ENST00000484328.1:20325|42
ARAPLPRALGPAETR
>FUSION-ENST00000667432.1:42912-ENST00000532992.5:264|210
ATDQTVYPSPKKVTLR
>FUSION-ENST00000667432.1:42912-ENST00000532992.5:264|2269
KVPVRSICHSLF
>FUSION-ENST00000667432.1:42912-ENST00000532992.5:264|652
MLWGSNKVMYVKLFAWLLTHDV
>ENST00000372348.7|INDEL-172126-C-CTT|1
WPATAQCWRPAKTSTRSA
>FUSION-ENST00000466801.5:1857-ENST00000484328.1:20325|69
AAAGRAGEGGK
>FUSION-ENST00000667432.1:42912-ENST00000532992.5:264|1895
VASCMSLCVLKLQNVPAI
>FUSION-ENST00000667432.1:42912-ENST00000532992.5:264|1125
KLYRQFGAK
>FUSION-ENST00000527752.1:5970-ENST00000361739.1:267|150
VSHEGAGGAGMRVRAR
>FUSION-ENST00000667432.1:42912-ENST00000532992.5:264|2040
MSYEIVKGTIC
>FUSION-ENST00000667432.1:42912-ENST00000532992.5:264|1879
MGIAWGSFNK
>ENST00000302079.10|SNV-446634-C-T|1
YFFQFGFFSWNKNVEVNK
>FUSION-ENST00000667432.1:42912-ENST00000532992.5:264|570
MGYSFQAYHLGHSFFKR
>ENST00000647068.1|SNV-14876-C-T|3
NLLLLLEVAWNLWWKSR
>FUSION-ENST00000667432.1:42912-ENST00000532992.5:264|425
MYCYLKS
>FUSION-ENST00000667432.1:42912-ENST00000532992.5:264|325
QIACLVHWAESR
>ENST00000261170.5|SNV-51285-G-A|1
VLNDTISYPDGTFMDWEFK
>FUSION-ENST00000667432.1:42912-ENST00000532992.5:264|1065
MEYYSAVKR
>ENST00000304514.11|SNV-35180-G-A|4
SVMQKLENYSEGGPLYKNGSLR
>ENST00000424776.5|SNV-891-C-T|4
GDGNQNGYRGCDHEYTDHPSKGSYR
>FUSION-ENST00000667432.1:42912-ENST00000532992.5:264|571
GYSFQAYHLGHSFFK
>FUSION-ENST00000667432.1:42912-ENST00000532992.5:264|1104
MPLNGRLTK
>FUSION-ENST00000667432.1:42912-ENST00000532992.5:264|2123
TEQNNKNHMQLN
>FUSION-ENST00000667432.1:42912-ENST00000532992.5:264|1255
CWEGGTAR
>ENST00000575945.1|SNV-15590-G-T|3
SVPPWLVLSSPR
>FUSION-ENST00000466801.5:1857-ENST00000484328.1:20325|20
SATAQRGTR
>ENST00000278070.7|INDEL-13916-C-CA|1
DACPSHSR
>FUSION-ENST00000667432.1:42912-ENST00000532992.5:264|1174
MYFTFKVTKSSSQVI
>ENST00000581241.5|SNV-24155-C-T|2
MTSSGSAGTERSG
>FUSION-ENST00000667432.1:42912-ENST00000532992.5:264|1601
YICTSLPARSSYR
>ENST00000245503.10|SNV-21932-G-A|1
RLQTESGEFSRQLDEK
>ENST00000368755.2|SNV-51-T-C|2
QPCQPPPACPTPK
>ENST00000356920.9|SNV-802-G-A|1
NLIVMLRDTDVNKK
>ENST00000503699.1|MNV-6031-CCCTG-C|3
PGHQQNLYR
>FUSION-ENST00000667432.1:42912-ENST00000532992.5:264|120
VRPQAECILWVR
>FUSION-ENST00000667432.1:42912-ENST00000532992.5:264|1370
SPGHFRDLHGSPSHHRPVGPGGK
>FUSION-ENST00000667432.1:42912-ENST00000532992.5:264|2101
GCILLSHTL
>FUSION-ENST00000667432.1:42912-ENST00000532992.5:264|965
SKCIRSSLISLSIVVIK
>FUSION-ENST00000667432.1:42912-ENST00000532992.5:264|1745
GELNDVILGVLGR
>FUSION-ENST00000466801.5:1857-ENST00000484328.1:20325|40
APLPRALGPAETR
>ENST00000372348.7|INDEL-172126-C-CTT|12
GPPSAQPPFPPRCHQHPRPWQGTSR
>FUSION-ENST00000667432.1:42912-ENST00000532992.5:264|1981
CIIRKGGNFVVPFLPR
>FUSION-ENST00000667432.1:42912-ENST00000532992.5:264|1640
LIFVSNK
>ENST00000343529.9|SNV-493024-C-A|5
LRWWQPFVIR
>FUSION-ENST00000667432.1:42912-ENST00000532992.5:264|824
VRKPIKGAIFGER
>FUSION-ENST00000667432.1:42912-ENST00000532992.5:264|1730
YCIPPMQHIFLP
>FUSION-ENST00000667432.1:42912-ENST00000532992.5:264|861
VDYTMQF
>FUSION-ENST00000667432.1:42912-ENST00000532992.5:264|901
MSLYAQDFLMSRVR
>FUSION-ENST00000466801.5:1857-ENST00000484328.1:20325|35
NALAHPSPAPSALLRPGK
>FUSION-ENST00000527752.1:5970-ENST00000361739.1:267|76
VLARRGVMLGR
>FUSION-ENST00000667432.1:42912-ENST00000532992.5:264|1764
YFFQILLPCLK
>FUSION-ENST00000667432.1:42912-ENST00000532992.5:264|1693
MHMPSTSSSP
>FUSION-ENST00000667432.1:42912-ENST00000532992.5:264|1518
MISAFGVCLRIL
>FUSION-ENST00000667432.1:42912-ENST00000532992.5:264|691
WDIVGNLLLLR
>ENST00000219084.10|SNV-269191-C-G|5
DYFQVWISQLFRR
>FUSION-ENST00000667432.1:42912-ENST00000532992.5:264|669
NLFPQLENRANIGR
>FUSION-ENST00000466801.5:1857-ENST00000484328.1:20325|85
GAAVHLHWDNPWSKAPRR
>FUSION-ENST00000527752.1:5970-ENST00000361739.1:267|91
MPAPGRGGCWR
>FUSION-ENST00000667432.1:42912-ENST00000532992.5:264|1784
MPLSRTGDAHGR
>FUSION-ENST00000667432.1:42912-ENST00000532992.5:264|641
PFYYSLWECLCGGMWAR
>FUSION-ENST00000466801.5:1857-ENST00000484328.1:20325|149
QAPGGGCPEAVATAVTARDRP
>ENST00000674083.1|SNV-176573-A-G|1
QNDSFLCLPCNCDK
>FUSION-ENST00000667432.1:42912-ENST00000532992.5:264|995
YHLHLLGDDIRNVCK
>ENST00000572933.5|SNV-50652-G-A|2
TTAHGLFRR
>ENST00000378126.4|SNV-1660-C-T|2
VGERALSSYILVHAESGK
>ENST00000343455.7|SNV-67364-T-C|4
FSPAERTHDGK
>FUSION-ENST00000667432.1:42912-ENST00000532992.5:264|812
TSFLFKEEYYFLTYK
>ENST00000412632.6|SNV-28002-T-G|3
AERLGSVIK
>ENST00000392825.8|SNV-268448-G-A|6
AVISRNQEGPGKMGK
>ENST00000360093.7|SNV-48265-C-T|1
NPNYGYTSFDTFSWAFLSLF
>FUSION-ENST00000667432.1:42912-ENST00000532992.5:264|1163
SLSPILCPIYLFHLAFLICILLQ
>FUSION-ENST00000667432.1:42912-ENST00000532992.5:264|152
YSSKIQR
>FUSION-ENST00000667432.1:42912-ENST00000532992.5:264|1853
LSVLLFS
>FUSION-ENST00000667432.1:42912-ENST00000532992.5:264|1821
MDYRNISRVHIGCR
>ENST00000343638.9|SNV-5959-C-T|2
YKELSEKK
>ENST00000298139.7|SNV-82703-A-G|1
EDIHHRFVR
>ENST00000655314.1|SNV-227360-A-T|12
MSILCCQMERSHSMMVTFIQKPR
>FUSION-ENST00000667432.1:42912-ENST00000532992.5:264|989
VLCCTLK
>ENST00000272164.6|SNV-26101-G-A|2
VGSTTNEAASEAGAISPPR
>ENST00000674471.1|SNV-38182-A-C|1
SIGRNRHLSA
>FUSION-ENST00000667432.1:42912-ENST00000532992.5:264|670
MNLFPQLENRANIGR
>ENST00000294016.8|SNV-150466-A-G|1
SPTDEIANLVPSVQCVDK
>ENST00000496420.5|INDEL-39197-A-ACATTA|2
TALGHTRPSITLVKMTGR
>ENST00000507095.1|SNV-38182-A-C|9
MSRYLDYGEEHWKK
>FUSION-ENST00000667432.1:42912-ENST00000532992.5:264|1875
MPKMYTK
>FUSION-ENST00000667432.1:42912-ENST00000532992.5:264|76
AERQGTVFMTESSK
>ENST00000589505.5|SNV-356-C-T|8
MCSGTYSGNMDWAR
>ENST00000497562.1|SNV-145978-G-T|2
ICSPLWQQDR
>FUSION-ENST00000466801.5:1857-ENST00000484328.1:20325|160
RVDSMARQAPGGGCPEAVATAVTAR
>FUSION-ENST00000667432.1:42912-ENST00000532992.5:264|2146
HQMHDFSGEAVIQFLK
>FUSION-ENST00000667432.1:42912-ENST00000532992.5:264|1599
YICTSLPARSSYRTFLAF
>FUSION-ENST00000667432.1:42912-ENST00000532992.5:264|1113
ICNNHSKCT
>FUSION-ENST00000667432.1:42912-ENST00000532992.5:264|1017
MLTFVLMAQNQWWIK
>ENST00000368011.9|SNV-287-G-A|1
RFYLVGGLLAGGAR
>ENST00000619410.4|SNV-145978-G-T|1
ETENFYYLE
>ENST00000409404.6|SNV-530836-G-C|2
EELIGIPVVLFVIFILVVLFIVFR
>FUSION-ENST00000667432.1:42912-ENST00000532992.5:264|1658
EPSYAVSGLLTRK
>ENST00000422806.1|SNV-22-C-A|3
MDGRAELTAFPR
>ENST00000673182.1|SNV-87566-C-T|1
RPTGSFNFTLAPLKNLRWK
>FUSION-ENST00000667432.1:42912-ENST00000532992.5:264|802
YLRQKCFR
>FUSION-ENST00000667432.1:42912-ENST00000532992.5:264|55
KFVFLMAHSK
>FUSION-ENST00000667432.1:42912-ENST00000532992.5:264|2004
VIITEQIQNLYIVVKK
>ENST00000531224.6|SNV-28418-G-A|2
DDGVDYWAKRER
>FUSION-ENST00000667432.1:42912-ENST00000532992.5:264|1429
RSDGFIRGFCFCFLLIFSYCHLLPF
>ENST00000420699.9|SNV-83576-G-C|3
GTSDQEDSVLGIAR
>FUSION-ENST00000667432.1:42912-ENST00000532992.5:264|1280
FSLSSSLLNIHSTILKCFIILLY
>ENST00000462195.6|MNV-18712-GTGTCG-G|8
QTPRTERGR
>FUSION-ENST00000667432.1:42912-ENST00000532992.5:264|844
AHQHARTSGK
>FUSION-ENST00000667432.1:42912-ENST00000532992.5:264|123
WMVRPQAECILWVRDTAK
>FUSION-ENST00000667432.1:42912-ENST00000532992.5:264|1109
IIIINNNNCSK
>ENST00000525306.1|SNV-172793-G-A|4
GYVYRCSCWR
>FUSION-ENST00000667432.1:42912-ENST00000532992.5:264|839
ENNNQYDSIK
>ENST00000368141.5|SNV-14552-C-A|3
GVMEIKEASSVSDFNQNFEVTNR
>ENST00000219084.10|SNV-269191-C-G|4
MDYFQVWISQLFRRYNK
>ENST00000281282.5|SNV-77839-G-A|2
EALIEELLQAK
>FUSION-ENST00000667432.1:42912-ENST00000532992.5:264|521
MGASLTKVVTR
>FUSION-ENST00000667432.1:42912-ENST00000532992.5:264|1786
MNDINKTL
>FUSION-ENST00000667432.1:42912-ENST00000532992.5:264|2329
EKYIGGGGGR
>FUSION-ENST00000667432.1:42912-ENST00000532992.5:264|1449
SIVYLSICFIFFCSFLQ
>FUSION-ENST00000667432.1:42912-ENST00000532992.5:264|1707
MRLETVHICHFSFLSPSIPAFFER
>ENST00000372348.7|INDEL-172126-C-CTT|3
WPATAQCWRPAK
>FUSION-ENST00000667432.1:42912-ENST00000532992.5:264|508
MLNKLCCVPMF
>ENST00000306087.3|SNV-781-C-G|5
DRYVFPLPYLGDTDRLK
>ENST00000382172.4|SNV-79501-C-T|4
HYQTGQPLPKNMVSCLCESK
>ENST00000487961.1|SNV-269-G-A|3
MLLRSGVKER
>FUSION-ENST00000667432.1:42912-ENST00000532992.5:264|1960
FLPFESSSCLFLGASR
>FUSION-ENST00000667432.1:42912-ENST00000532992.5:264|717
LLPSHDFSLIYSLTIL
>FUSION-ENST00000667432.1:42912-ENST00000532992.5:264|1858
YPSALLVIQASVQMSNLQR
>ENST00000512139.5|SNV-71412-C-T|2
MHTFIFPITLAEVVLRPYSYPSKK
>FUSION-ENST00000667432.1:42912-ENST00000532992.5:264|2154
TGHRHPWVASFYPTHCK
>FUSION-ENST00000667432.1:42912-ENST00000532992.5:264|1637
AYHQLIVEVVPILFPMGY
>ENST00000406875.8|SNV-61930-C-G|3
LKSLGLIQADLKPENIMLVDPSR
>ENST00000252242.9|SNV-3818-G-A|3
EYQKLMNTKLALDVEIATYR
>FUSION-ENST00000667432.1:42912-ENST00000532992.5:264|2127
TSLVKNKTEQNNK
>FUSION-ENST00000667432.1:42912-ENST00000532992.5:264|1947
PLVVTNRSSQMPIFL
>FUSION-ENST00000667432.1:42912-ENST00000532992.5:264|2159
SKYNEKR
>ENST00000424776.5|SNV-891-C-T|5
GDGNQNGYRGCDHEYTDHPSK
>FUSION-ENST00000667432.1:42912-ENST00000532992.5:264|428
FNKCQIFVMYCYLKS
>ENST00000475063.1|SNV-246751-G-A|1
ACIWYIIGKME
>FUSION-ENST00000667432.1:42912-ENST00000532992.5:264|726
RSHFLTRVHT
>FUSION-ENST00000667432.1:42912-ENST00000532992.5:264|1955
HMSCCPMPLVVTNRSSQMPIFL
>FUSION-ENST00000667432.1:42912-ENST00000532992.5:264|1123
LYRQFGAKLSSK
>FUSION-ENST00000667432.1:42912-ENST00000532992.5:264|2181
MWSGLAWLCSLSFLSR
>FUSION-ENST00000667432.1:42912-ENST00000532992.5:264|1816
VHIGCRDSICPKCTQNF
>FUSION-ENST00000667432.1:42912-ENST00000532992.5:264|1576
MMNPAFRAKGTVVGR
>FUSION-ENST00000667432.1:42912-ENST00000532992.5:264|1983
TMCIIRKGGNFVVPFLPR
>ENST00000272427.11|SNV-345380-C-T|1
YLEEFITNITNVLLETVHTTK
>ENST00000409202.8|SNV-142971-A-G|2
NEFWSPSSEAEAGEGHRR
>FUSION-ENST00000667432.1:42912-ENST00000532992.5:264|1515
FFLRPMELQK
>ENST00000645119.1|MNV-2851-CTGACAAA-C|4
RGGTVPKCPLLR
>FUSION-ENST00000667432.1:42912-ENST00000532992.5:264|1870
YTKFLKQEFR
>FUSION-ENST00000667432.1:42912-ENST00000532992.5:264|1465
LRVFVSLTS
>ENST00000645300.1|MNV-2851-CTGACAAA-C|1
SMKAKWR
>ENST00000511524.1|SNV-468529-T-A|2
AGTVPRAPLTVSCR
>FUSION-ENST00000667432.1:42912-ENST00000532992.5:264|1350
QTSSLGSFHMVLSL
>FUSION-ENST00000667432.1:42912-ENST00000532992.5:264|2093
MHVSCAQQVYNLAEEKR
>FUSION-ENST00000667432.1:42912-ENST00000532992.5:264|518
VVTRDTHFPFAYQLFSLII
>FUSION-ENST00000667432.1:42912-ENST00000532992.5:264|716
MINMSLSGMCLLQH
>ENST00000394329.8|SNV-176224-G-C|3
QPIGQIPLESSPPVRLSIEEVER
>FUSION-ENST00000667432.1:42912-ENST00000532992.5:264|763
LNSFLQSAPTPPHTATSMLLEK
>ENST00000444310.4|SNV-19293-G-A|1
APPPATEFGSL
>FUSION-ENST00000667432.1:42912-ENST00000532992.5:264|1593
MRMQPISAHVKP
>FUSION-ENST00000527752.1:5970-ENST00000361739.1:267|82
GCLRLRPCTAR
>FUSION-ENST00000667432.1:42912-ENST00000532992.5:264|739
MFLKPIRKNVPGWLVPFC
>FUSION-ENST00000667432.1:42912-ENST00000532992.5:264|1613
FYIYVNFTHMCKLYMYICTSLPAR
>FUSION-ENST00000527752.1:5970-ENST00000361739.1:267|157
TPSPSAPGGMRVSHEGAGGAGMRVR
>ENST00000359863.8|SNV-21518-C-T|3
EDSETRTHSIIPRGSLFLK
>FUSION-ENST00000667432.1:42912-ENST00000532992.5:264|1935
THIYAQIK
>FUSION-ENST00000667432.1:42912-ENST00000532992.5:264|2147
LSAEPKHQMHDFSGEAVIQFLKR
>ENST00000419067.6|SNV-15304-G-A|5
KYQGMGSLDAMEK
>ENST00000547140.1|SNV-3001-C-T|1
TVVSWYIAWLALAA
>FUSION-ENST00000667432.1:42912-ENST00000532992.5:264|454
MSNICNVLLFKK
>FUSION-ENST00000667432.1:42912-ENST00000532992.5:264|1964
YVHAHTHTHICTDKK
>ENST00000412360.1|SNV-277-G-A|2
RQRTHQK
>FUSION-ENST00000667432.1:42912-ENST00000532992.5:264|1021
MYADITKTA
>FUSION-ENST00000667432.1:42912-ENST00000532992.5:264|62
VSKLCPPSGGGSWYDLQKEAYPSNI
>FUSION-ENST00000527752.1:5970-ENST00000361739.1:267|90
PAPGRGGCWR
>FUSION-ENST00000667432.1:42912-ENST00000532992.5:264|1243
MKSDGFIRGFHFCFLLSFSCHHHIR
>FUSION-ENST00000667432.1:42912-ENST00000532992.5:264|463
MVSTREVELAVS
>FUSION-ENST00000667432.1:42912-ENST00000532992.5:264|1253
TKPEEGIVR
>FUSION-ENST00000527752.1:5970-ENST00000361739.1:267|112
AVPVCASPSLGSRVRLGSR
>FUSION-ENST00000551915.5:790-ENST00000660834.1:97138|2
MTGNYKKMHLS
>ENST00000505222.5|SNV-20475-C-T|1
WCFVNFTSCFCLRKGR
>ENST00000462195.6|MNV-18712-GTGTCG-G|18
EGGPAPGAVWHR
>ENST00000369870.7|SNV-6878-C-T|4
LDRFCSALSFMLERHLSTHMWK
>ENST00000529522.5|SNV-28418-G-A|8
MTTEMMVWIIGPKEK
>FUSION-ENST00000667432.1:42912-ENST00000532992.5:264|2180
WSGLAWLCSLSFLSR
>FUSION-ENST00000667432.1:42912-ENST00000532992.5:264|504
FEDYCVLTWQYTIK
>ENST00000369367.8|SNV-64828-C-T|5
SRFHSPSTTWSLNK
>FUSION-ENST00000667432.1:42912-ENST00000532992.5:264|262
SVLITKDSR
>ENST00000351513.7|SNV-19567-G-A|1
EEIKILVQDKGVNSFK
>FUSION-ENST00000667432.1:42912-ENST00000532992.5:264|2055
VQAILLPQPPE
>FUSION-ENST00000667432.1:42912-ENST00000532992.5:264|1525
HHFLCVLFVCLLDVNNYFYPYSKGK
>FUSION-ENST00000667432.1:42912-ENST00000532992.5:264|740
FLKPIRK
>ENST00000481470.5|SNV-146497-C-T|2
GCAVYLILPK
>FUSION-ENST00000667432.1:42912-ENST00000532992.5:264|303
MNKSLFLALLR
>FUSION-ENST00000667432.1:42912-ENST00000532992.5:264|1435
VDCSLNLLSSR
>ENST00000507095.1|SNV-38182-A-C|14
EPEKQVMSRYLDYGEEHWK
>FUSION-ENST00000667432.1:42912-ENST00000532992.5:264|170
MVYKACLVK
>FUSION-ENST00000667432.1:42912-ENST00000532992.5:264|6
MMIIINIYMILTIL
>FUSION-ENST00000667432.1:42912-ENST00000532992.5:264|577
AQPGLPSDRLPWNHSQSHL
>ENST00000331351.6|SNV-444133-C-T|3
KPEDSSVPR
>ENST00000342992.10|SNV-110383-G-A|3
ATNEVESDTCSCSVK
>FUSION-ENST00000667432.1:42912-ENST00000532992.5:264|339
TFLYWLPFS
>ENST00000511524.1|SNV-468529-T-A|4
HQERAGTVPR
>FUSION-ENST00000667432.1:42912-ENST00000532992.5:264|477
ALLSYETAGFEVLTTKAQRTR
>FUSION-ENST00000667432.1:42912-ENST00000532992.5:264|1545
MYSLQIVKYRN
>FUSION-ENST00000667432.1:42912-ENST00000532992.5:264|1022
MYADITK
>ENST00000496384.7|SNV-171593-T-A|1
IGDFGLATEKSR
>ENST00000267085.8|SNV-10811-G-C|1
MVPEDLDR
>FUSION-ENST00000527752.1:5970-ENST00000361739.1:267|101
WQGCLRPGGAGAGAARGDAGKTGSR
>FUSION-ENST00000667432.1:42912-ENST00000532992.5:264|866
LEKAHPLLNCLFAEDT
>FUSION-ENST00000667432.1:42912-ENST00000532992.5:264|33
NSKHIKEAPAELQI
>FUSION-ENST00000667432.1:42912-ENST00000532992.5:264|1945
MDQWYSMTIDL
>ENST00000209728.9|INDEL-3706-G-GA|3
PLPFWCSWNWK
>FUSION-ENST00000667432.1:42912-ENST00000532992.5:264|1328
VRIIWFGCVPTQISTGIVSPR
>ENST00000409749.7|SNV-269-G-A|1
DLDHLKPLMDQFFQDANVVFEINK
>FUSION-ENST00000667432.1:42912-ENST00000532992.5:264|1618
ITETTWLGPEGGL
>FUSION-ENST00000667432.1:42912-ENST00000532992.5:264|2229
YSPQIIYSSSSAEGGVFSHLDCYNK
>ENST00000442166.2|SNV-4127-G-A|1
WLRPHHRVMGRCR
>FUSION-ENST00000667432.1:42912-ENST00000532992.5:264|528
WGAFKALLST
>FUSION-ENST00000667432.1:42912-ENST00000532992.5:264|160
AFIRFSK
>ENST00000496856.6|SNV-10500-C-T|5
ILDKSQALNVTVQQK
>FUSION-ENST00000667432.1:42912-ENST00000532992.5:264|289
VVFKIEWA
>FUSION-ENST00000667432.1:42912-ENST00000532992.5:264|1441
GAGLSCAVLMEVTKSHEIR
>ENST00000343253.11|SNV-90711-G-A|1
MQLEQPSTLKESHK
>ENST00000476031.1|SNV-2152-T-A|3
MVQGAREGQCDSEVPGSLHP
>ENST00000512139.5|SNV-71412-C-T|3
HTFIFPITLAEVVLRPYSYPSK
>ENST00000413199.1|SNV-882-C-T|4
EGPIRGPCALAPNSSSER
>FUSION-ENST00000667432.1:42912-ENST00000532992.5:264|466
AKNKNFAAIPLYA
>ENST00000438045.5|INDEL-39197-A-ACATTA|3
IKVEQCFDLDRK
>ENST00000435205.6|SNV-168275-G-A|2
NHWAQIVKILEK
>FUSION-ENST00000667432.1:42912-ENST00000532992.5:264|1273
MVGILSKSFTLEDIYK
>FUSION-ENST00000667432.1:42912-ENST00000532992.5:264|1110
MIIIINNNNCSK
>ENST00000418374.6|SNV-134093-C-T|1
WLCFSQSR
>FUSION-ENST00000667432.1:42912-ENST00000532992.5:264|1341
PGCTGRGVL
>FUSION-ENST00000667432.1:42912-ENST00000532992.5:264|2072
MIANPTEKKATCQLCAFLTK
>FUSION-ENST00000667432.1:42912-ENST00000532992.5:264|617
IFWILEHFRFQIFRTGK
>FUSION-ENST00000667432.1:42912-ENST00000532992.5:264|440
MGITPCSLKTDILK
>FUSION-ENST00000667432.1:42912-ENST00000532992.5:264|2214
GKAAPFK
>ENST00000443866.2|SNV-44182-G-C|6
QERDESLLQLEHKMQQLMALSLK
>FUSION-ENST00000667432.1:42912-ENST00000532992.5:264|226
MNSDIQSLNFQMRNPK
>FUSION-ENST00000667432.1:42912-ENST00000532992.5:264|772
MENKTLQYNIS
>ENST00000245503.10|SNV-21932-G-A|6
EEEQQRLINDLTAQRR
>FUSION-ENST00000466801.5:1857-ENST00000484328.1:20325|51
GLGGQLCRALAFCVSSPSK
>ENST00000379423.3|SNV-4967-C-T|1
HGGPPHPRPPASPPHR
>FUSION-ENST00000667432.1:42912-ENST00000532992.5:264|1023
SSPKNLLR
>ENST00000367167.4|INDEL-640-A-AA|4
CDVQLVKKLETR
>FUSION-ENST00000667432.1:42912-ENST00000532992.5:264|991
NVCKVLCCTLK
>ENST00000503285.1|SNV-71412-C-T|2
AEVVLRPYSYPSK
>FUSION-ENST00000667432.1:42912-ENST00000532992.5:264|94
MGQIYIGKAFI
>ENST00000647428.1|SNV-108849-G-A|1
EAETTRLLIIASIGQLKTLNK
>FUSION-ENST00000466801.5:1857-ENST00000484328.1:20325|1
TTKWRVK
>FUSION-ENST00000667432.1:42912-ENST00000532992.5:264|1036
PPYGGELN
>ENST00000356920.9|SNV-802-G-A|2
NLIVMLRDTDVNK
>ENST00000314393.6|SNV-172069-G-A|4
KLYEEDLEKLVTR
>FUSION-ENST00000667432.1:42912-ENST00000532992.5:264|409
ILSGIMQVR
>FUSION-ENST00000667432.1:42912-ENST00000532992.5:264|2117
CQSIMRK
>FUSION-ENST00000667432.1:42912-ENST00000532992.5:264|2267
SWSKMSRFEK
>ENST00000637938.1|SNV-81856-C-T|5
RKSQDIYILQASSAEVK
>ENST00000463101.1|SNV-4856-G-A|6
MWWKSGWPTEPEVWR
>FUSION-ENST00000667432.1:42912-ENST00000532992.5:264|1089
MLGLVVDQWERKFYK
>FUSION-ENST00000667432.1:42912-ENST00000532992.5:264|890
MRIHINGMR
>FUSION-ENST00000667432.1:42912-ENST00000532992.5:264|926
GQRLGIQA
>ENST00000247668.7|SNV-38549-C-T|4
EVERVAMTAEVCSRQHR
>ENST00000361820.6|SNV-1281-G-A|1
MMELDLVSLVLHIPVISIVRHEFPR
>FUSION-ENST00000667432.1:42912-ENST00000532992.5:264|460
MFFVVLY
>ENST00000643837.1|SNV-78267-C-G|4
MARLILERFLQEQEETPP
>ENST00000426216.6|INDEL-144744-C-CA|1
SVMNTSNPKK
>FUSION-ENST00000667432.1:42912-ENST00000532992.5:264|735
MWMICGCLASPSFLTLNLYSIK
>FUSION-ENST00000667432.1:42912-ENST00000532992.5:264|459
MTSAIFAIFAYK
>FUSION-ENST00000667432.1:42912-ENST00000532992.5:264|1855
AFFSPLYLF
>FUSION-ENST00000667432.1:42912-ENST00000532992.5:264|368
MCTVNFWLSLLIAICKCILRR
>FUSION-ENST00000667432.1:42912-ENST00000532992.5:264|2066
ATCQLCAFLTKELFSAAKLEIINY
>FUSION-ENST00000667432.1:42912-ENST00000532992.5:264|296
MLKEAITLEDL
>FUSION-ENST00000551915.5:790-ENST00000660834.1:97138|8
LQEDASVLTKNNKPR
>FUSION-ENST00000667432.1:42912-ENST00000532992.5:264|1783
PLSRTGDAHGR
>FUSION-ENST00000667432.1:42912-ENST00000532992.5:264|1385
VPTGELPSGAVRR
>ENST00000462195.6|MNV-18712-GTGTCG-G|17
EGGPAPGAVWHRESRPAQK
>FUSION-ENST00000667432.1:42912-ENST00000532992.5:264|207
MSQGEISLSVVKNK
>FUSION-ENST00000667432.1:42912-ENST00000532992.5:264|724
MTLANSSINLSAAS
>FUSION-ENST00000667432.1:42912-ENST00000532992.5:264|1288
GAGLSCAIFVIVNKSHEI
>FUSION-ENST00000667432.1:42912-ENST00000532992.5:264|934
VFPHVLQIKQNIRR
>ENST00000505897.5|SNV-11312-C-T|1
ISICMLINQHSGCRPQRR
>FUSION-ENST00000667432.1:42912-ENST00000532992.5:264|871
FEVNKAPLVPR
>FUSION-ENST00000667432.1:42912-ENST00000532992.5:264|1386
VPTGELPSGAVR
>ENST00000444016.5|SNV-10312-C-T|1
LAGTLNPSDPNICSFWESFTTTTK
>FUSION-ENST00000667432.1:42912-ENST00000532992.5:264|1749
MHMGELNDVILGVLGR
>FUSION-ENST00000667432.1:42912-ENST00000532992.5:264|37
LLWVLGGPHQMDAQAWI
>FUSION-ENST00000667432.1:42912-ENST00000532992.5:264|2006
VIITEQIQNLYIVVK
>FUSION-ENST00000667432.1:42912-ENST00000532992.5:264|1985
TMCIIRK
>FUSION-ENST00000667432.1:42912-ENST00000532992.5:264|612
MIFNKYFCNTSLWFISSVTLNNLTS
>FUSION-ENST00000667432.1:42912-ENST00000532992.5:264|597
SFFLTDR
>FUSION-ENST00000667432.1:42912-ENST00000532992.5:264|1201
SSLFFFFFLLCLINAENFLESF
>FUSION-ENST00000527752.1:5970-ENST00000361739.1:267|119
RPNPARGRR
>FUSION-ENST00000667432.1:42912-ENST00000532992.5:264|747
AQTPPLLK
>FUSION-ENST00000667432.1:42912-ENST00000532992.5:264|1871
MYTKFLKQEFR
>FUSION-ENST00000667432.1:42912-ENST00000532992.5:264|1578
MMNPAFRAK
>FUSION-ENST00000667432.1:42912-ENST00000532992.5:264|1877
MGIAWGSFNKH
>FUSION-ENST00000667432.1:42912-ENST00000532992.5:264|931
MSCENCIWVGSPNVITW
>ENST00000379423.3|SNV-4967-C-T|3
GFVRLALRHGGPPHPRPPASPPHR
>FUSION-ENST00000667432.1:42912-ENST00000532992.5:264|297
SLFLALLRRQK
>FUSION-ENST00000667432.1:42912-ENST00000532992.5:264|1869
FLKQEFR
>FUSION-ENST00000667432.1:42912-ENST00000532992.5:264|147
IRTITPGSLRAGLR
>FUSION-ENST00000667432.1:42912-ENST00000532992.5:264|594
MAIHNQTPDAQHSK
>FUSION-ENST00000667432.1:42912-ENST00000532992.5:264|438
MGITPCSLKTDILKYLLMFNK
>FUSION-ENST00000667432.1:42912-ENST00000532992.5:264|1549
MYSLQIVK
>ENST00000496420.5|INDEL-39197-A-ACATTA|1
TALGHTRPSITLVKMTGRILLSYMK
>FUSION-ENST00000667432.1:42912-ENST00000532992.5:264|1746
MGELNDVILGVLGR
>ENST00000620146.2|SNV-9841-C-T|1
SFLHFPCFMRILSALVQFVKGL
>FUSION-ENST00000667432.1:42912-ENST00000532992.5:264|1394
GNMGSEPPHRVPTGELPSGAVR
>FUSION-ENST00000667432.1:42912-ENST00000532992.5:264|64
MVSKLCPPSGGGSWYDLQK
>FUSION-ENST00000667432.1:42912-ENST00000532992.5:264|1674
YHLCLFKSFAS
>FUSION-ENST00000667432.1:42912-ENST00000532992.5:264|1561
YSFVWVYTEER
>FUSION-ENST00000667432.1:42912-ENST00000532992.5:264|1202
MSSLFFFFFLLCLINAENFLESF
>FUSION-ENST00000667432.1:42912-ENST00000532992.5:264|1274
MVGILSK
>FUSION-ENST00000667432.1:42912-ENST00000532992.5:264|1857
MSNLQRAFFSPLYLF
>ENST00000460554.2|SNV-15185-C-A|1
SPCLPLSSSNVTTPPLPRSRTWW
>FUSION-ENST00000667432.1:42912-ENST00000532992.5:264|2152
HPWVASFYPTHCK
>FUSION-ENST00000667432.1:42912-ENST00000532992.5:264|1299
MRKLLATGVK
>FUSION-ENST00000667432.1:42912-ENST00000532992.5:264|2310
EEEFSGIFSHVML
>FUSION-ENST00000527752.1:5970-ENST00000361739.1:267|159
TPSPSAPGGMR
>FUSION-ENST00000667432.1:42912-ENST00000532992.5:264|2260
MTTLLFS
>FUSION-ENST00000667432.1:42912-ENST00000532992.5:264|1796
IEQPKKTETLR
>FUSION-ENST00000667432.1:42912-ENST00000532992.5:264|1231
KEIFGGKTQGVGTYTQ
>ENST00000616349.4|SNV-25295-G-A|7
RHHTLKK
>FUSION-ENST00000667432.1:42912-ENST00000532992.5:264|1905
MSSIFICNSGHPTAEQR
>FUSION-ENST00000667432.1:42912-ENST00000532992.5:264|1944
DQWYSMTIDL
>ENST00000398519.9|SNV-24155-C-T|1
AADDVERERR
>FUSION-ENST00000527752.1:5970-ENST00000361739.1:267|74
LGGGIAETAARSGAHLTSCVLTR
>FUSION-ENST00000667432.1:42912-ENST00000532992.5:264|5
MIIINIYMILTIL
>FUSION-ENST00000667432.1:42912-ENST00000532992.5:264|2078
SYTVIPVVFLR
>FUSION-ENST00000667432.1:42912-ENST00000532992.5:264|536
FICCFMISR
>FUSION-ENST00000527752.1:5970-ENST00000361739.1:267|98
GDAGKTGSRLGR
>FUSION-ENST00000527752.1:5970-ENST00000361739.1:267|143
LGSPPPPAGAPARTPAAGGGVR
>FUSION-ENST00000667432.1:42912-ENST00000532992.5:264|1164
MSLSPILCPIYLFHLAFLICILLQ
>FUSION-ENST00000527752.1:5970-ENST00000361739.1:267|95
TGSRLGRGCLR
>FUSION-ENST00000667432.1:42912-ENST00000532992.5:264|415
MRLCQVFSPMILSGIMQVRLELFYR
>ENST00000511524.1|SNV-468529-T-A|1
AGTVPRAPLTVSCRR
>ENST00000438045.5|INDEL-39197-A-ACATTA|1
VEQCFDLDRK
>FUSION-ENST00000667432.1:42912-ENST00000532992.5:264|150
RIRTITPGSLR
>FUSION-ENST00000667432.1:42912-ENST00000532992.5:264|1488
LVFNSWAQVILLPWPPK
>ENST00000497562.1|SNV-145978-G-T|4
KICSPLWQQDR
>ENST00000431375.6|SNV-17271-G-A|3
CGGHGSIIISPCVVCR
>FUSION-ENST00000667432.1:42912-ENST00000532992.5:264|1720
RVNIGSFIFTFPLLR
>FUSION-ENST00000667432.1:42912-ENST00000532992.5:264|869
APLVPRFWVIIHNVL
>FUSION-ENST00000667432.1:42912-ENST00000532992.5:264|674
MVNIFLFFEEPPYCFPWWL
>FUSION-ENST00000667432.1:42912-ENST00000532992.5:264|1032
DFGDSVGESVGR
>ENST00000418374.6|SNV-134093-C-T|2
MWLCFSQSR
>FUSION-ENST00000527752.1:5970-ENST00000361739.1:267|77
LRPCTARLGGGIAETAAR
>ENST00000272164.6|SNV-26101-G-A|3
YETALKVGSTTNEAASEAGAISPPR
>FUSION-ENST00000667432.1:42912-ENST00000532992.5:264|49
AHSKTLDF
>ENST00000342992.10|SNV-198217-G-A|5
SAAFEDK
>FUSION-ENST00000667432.1:42912-ENST00000532992.5:264|817
SSRFIHVR
>FUSION-ENST00000667432.1:42912-ENST00000532992.5:264|1838
CKCQIFRELFSLHFIYSSHP
>FUSION-ENST00000667432.1:42912-ENST00000532992.5:264|1702
GLFKDSHNLLTQTRP
>ENST00000369870.7|SNV-6878-C-T|5
LDRFCSALSFMLER
>FUSION-ENST00000667432.1:42912-ENST00000532992.5:264|1272
VGILSKSFTLEDIYK
>FUSION-ENST00000667432.1:42912-ENST00000532992.5:264|684
DIWVASTFWLL
>FUSION-ENST00000667432.1:42912-ENST00000532992.5:264|660
SLNTECCVFLK
>ENST00000273691.7|SNV-15185-C-A|2
CDYTTSAQIQDVVVTWRFK
>FUSION-ENST00000667432.1:42912-ENST00000532992.5:264|403
QVRLELFYR
>FUSION-ENST00000667432.1:42912-ENST00000532992.5:264|680
SLGGLCLFVRVITDW
>ENST00000462195.6|MNV-18712-GTGTCG-G|19
GVSHPAFGKEGGPAPGAVWHR
>ENST00000412360.1|SNV-277-G-A|1
QRTHQKEPIPDTFWRPQR
>FUSION-ENST00000475789.1:7623-ENST00000405243.1:39117|4
ISLYSDSIK
>FUSION-ENST00000667432.1:42912-ENST00000532992.5:264|1959
DIAVGMHMSCCPMPLVVTNR
>FUSION-ENST00000466801.5:1857-ENST00000484328.1:20325|146
MPCGARGLSHSRAGAGIAHR
>FUSION-ENST00000667432.1:42912-ENST00000532992.5:264|1259
MVWLCPHPNLNWNCISK
>ENST00000538768.2|MNV-12772-AT-A|10
PGISHHPR
>ENST00000412632.6|SNV-28002-T-G|4
GLITKAERLGSVIK
>ENST00000673182.1|SNV-87566-C-T|2
RPTGSFNFTLAPLKNLR
>FUSION-ENST00000667432.1:42912-ENST00000532992.5:264|1121
QFGAKLSSKICNNHSK
>FUSION-ENST00000667432.1:42912-ENST00000532992.5:264|1207
HVYQVVCLRLVYNNK
>FUSION-ENST00000667432.1:42912-ENST00000532992.5:264|2151
HPWVASFYPTHCKGNAVR
>FUSION-ENST00000667432.1:42912-ENST00000532992.5:264|236
ELAGRAEIISVGVQ
>FUSION-ENST00000667432.1:42912-ENST00000532992.5:264|1444
MGAGLSCAVLMEVTK
>FUSION-ENST00000667432.1:42912-ENST00000532992.5:264|1468
FSRKCSIIHN
>FUSION-ENST00000667432.1:42912-ENST00000532992.5:264|2256
ITRKPTILVR
>ENST00000473362.1|SNV-1393924-C-T|2
KSFLNVDLWLHLSQT
>FUSION-ENST00000667432.1:42912-ENST00000532992.5:264|1718
RVNIGSFIFTFPLLRTVSDT
>ENST00000475659.1|MNV-60640-GGATGGAATT-G|1
GPCARMVTPASVSQDIKADTATWK
>FUSION-ENST00000667432.1:42912-ENST00000532992.5:264|963
CIRSSLISLSIVVIKS
>FUSION-ENST00000667432.1:42912-ENST00000532992.5:264|2168
MKSTPQCCMTLK
>FUSION-ENST00000667432.1:42912-ENST00000532992.5:264|1242
KSDGFIRGFHFCFLLSFSCHHHIR
>ENST00000358514.9|SNV-393-G-A|5
GGFSFENCQRNASLK
>ENST00000496783.1|SNV-91951-G-A|1
SHLHVPAGGHFR
>ENST00000361339.9|SNV-91395-T-C|2
ELLEQTADCCMRQGSYHLATK
>FUSION-ENST00000667432.1:42912-ENST00000532992.5:264|406
MILSGIMQVRLELFYRR
>FUSION-ENST00000667432.1:42912-ENST00000532992.5:264|1477
LNKTGDK
>ENST00000324803.6|MNV-3273-GC-G|3
LLTRAHVECPPAHTCQRGVPA
>FUSION-ENST00000667432.1:42912-ENST00000532992.5:264|2215
CWKGKAAPFK
>ENST00000338904.7|SNV-4407-T-G|4
RIPHTRNDLVEPPEHR
>FUSION-ENST00000667432.1:42912-ENST00000532992.5:264|1916
MHRHPIWMKSSFVSFF
>FUSION-ENST00000667432.1:42912-ENST00000532992.5:264|1809
YLAYPHNQQIWVRWIPIPLQS
>FUSION-ENST00000667432.1:42912-ENST00000532992.5:264|1648
MFRDRSFLISALSLLYFLFLMILT
>FUSION-ENST00000667432.1:42912-ENST00000532992.5:264|2373
QRVLFRYSLWQFQSYLVQECK
>FUSION-ENST00000667432.1:42912-ENST00000532992.5:264|915
MVDKSAGALA
>FUSION-ENST00000667432.1:42912-ENST00000532992.5:264|780
MFSLFSYFDLQTKVRNGGFHHK
>FUSION-ENST00000667432.1:42912-ENST00000532992.5:264|1205
LVYNNKI
>ENST00000439351.5|SNV-17956-C-G|1
QLVKQGSVQKVYNGLQGY
>FUSION-ENST00000667432.1:42912-ENST00000532992.5:264|2300
QNCVFHTFLNIKCLFSR
>FUSION-ENST00000667432.1:42912-ENST00000532992.5:264|944
MFLDSTAINL
>ENST00000272164.6|SNV-26101-G-A|1
VGSTTNEAASEAGAISPPRGR
>ENST00000372348.7|INDEL-172126-C-CTT|19
ERASKSPCSRPLQSHSPPSR
>ENST00000636298.1|SNV-686970-C-T|2
CVLSTLLLVR
>ENST00000656486.1|SNV-51683-C-T|1
GATSAPAACATAFQFACR
>ENST00000536742.5|SNV-544-A-C|1
LQSSPNSGAVRPFYASEHLR
>ENST00000381317.9|MNV-18712-GTGTCG-G|7
DPGPGRHAGGVRTR
>ENST00000377722.2|SNV-602-A-T|4
RSTEAVVQACR
>ENST00000281282.5|SNV-77839-G-A|4
EKEALIEELLQAK
>ENST00000356920.9|SNV-802-G-A|4
KNLIVMLRDTDVNK
>FUSION-ENST00000466801.5:1857-ENST00000484328.1:20325|76
GHCAGHRPGR
>ENST00000646630.1|SNV-23321-G-A|1
DLFYVSHPPLAR
>ENST00000560078.1|SNV-6720-G-A|2
NPAGQNLRPRMWTPGLR
>ENST00000313116.11|SNV-33690-C-G|3
KIEKIIHVTTK
>FUSION-ENST00000667432.1:42912-ENST00000532992.5:264|1346
EMPGCTGR
>FUSION-ENST00000667432.1:42912-ENST00000532992.5:264|662
MLYHHKSLNTECCVFLKFK
>ENST00000520643.5|SNV-20004-C-T|2
DNLPPVCGSNSCLHVGKEK
>FUSION-ENST00000667432.1:42912-ENST00000532992.5:264|1270
VGILSKSFTLEDIYKQSVSNSISL
>FUSION-ENST00000667432.1:42912-ENST00000532992.5:264|1053
MGLETIIPSEGTQK
>FUSION-ENST00000667432.1:42912-ENST00000532992.5:264|2173
MKPQADLGAISSLQLPSQAQPKSAR
>FUSION-ENST00000667432.1:42912-ENST00000532992.5:264|365
MSMNLKDCK
>FUSION-ENST00000667432.1:42912-ENST00000532992.5:264|322
MCLNIQNHITIVLS
>FUSION-ENST00000667432.1:42912-ENST00000532992.5:264|228
MNSDIQSLNFQMR
>ENST00000616349.4|SNV-25295-G-A|4
KFINTLQDNKK
>ENST00000616995.4|SNV-528045-G-A|4
QGLKCEGCSLNYHKR
>FUSION-ENST00000466801.5:1857-ENST00000484328.1:20325|115
LTWPTDAGPDGGQSR
>FUSION-ENST00000466801.5:1857-ENST00000484328.1:20325|54
FGFLRQQPQQNSCGSARPER
>FUSION-ENST00000667432.1:42912-ENST00000532992.5:264|1903
MSSIFICNSGHPTAEQRAADCR
>FUSION-ENST00000667432.1:42912-ENST00000532992.5:264|1475
LNKTGDKR
>ENST00000313116.11|SNV-33690-C-G|4
GYEHKKIEK
>ENST00000579455.2|SNV-37540-G-A|3
KPACAQSLLPCSVAVDHKVK
>FUSION-ENST00000667432.1:42912-ENST00000532992.5:264|980
HLCSCLRCELNQDRR
>FUSION-ENST00000466801.5:1857-ENST00000484328.1:20325|104
AWQRDGAAQVPGSRPR
>FUSION-ENST00000667432.1:42912-ENST00000532992.5:264|1684
LGQVGWACSRILTTY
>FUSION-ENST00000667432.1:42912-ENST00000532992.5:264|2179
MWSGLAWLCSLSFLSRCHELIFPWK
>ENST00000645119.1|MNV-2851-CTGACAAA-C|9
LMLLYERIQSMK
>FUSION-ENST00000667432.1:42912-ENST00000532992.5:264|775
NGGFHHKFMENK
>ENST00000641575.1|SNV-105239-G-A|3
NSRTSLFSFRER
>FUSION-ENST00000667432.1:42912-ENST00000532992.5:264|144
TITPGSLR
>ENST00000461371.5|SNV-33718-T-A|5
NHGTVWSEIGKGILDGSLDK
>FUSION-ENST00000667432.1:42912-ENST00000532992.5:264|421
IPERTMR
>FUSION-ENST00000466801.5:1857-ENST00000484328.1:20325|77
APPRALR
>FUSION-ENST00000667432.1:42912-ENST00000532992.5:264|1402
TSATAMWK
>ENST00000505897.5|INDEL-11311-C-CTT|2
WGGRCWGPGPGC
>FUSION-ENST00000667432.1:42912-ENST00000532992.5:264|2278
TKKSTCSK
>ENST00000334268.9|SNV-412991-G-C|6
AEKPARVSKDVEDVPASNK
>FUSION-ENST00000667432.1:42912-ENST00000532992.5:264|1193
MYKFYYKLHNK
>FUSION-ENST00000667432.1:42912-ENST00000532992.5:264|2255
ITRKPTILVRVYASCYNK
>FUSION-ENST00000667432.1:42912-ENST00000532992.5:264|1313
LWTVAFWVNGEMS
>FUSION-ENST00000667432.1:42912-ENST00000532992.5:264|1290
GAGLSCAIFVIVNK
>FUSION-ENST00000466801.5:1857-ENST00000484328.1:20325|172
HLVCGTGK
>FUSION-ENST00000466801.5:1857-ENST00000484328.1:20325|164
IFPEELCNVHVPIAVQQWGGR
>FUSION-ENST00000667432.1:42912-ENST00000532992.5:264|1830
IPFLELILNHFSNGLRAEASLGGSK
>FUSION-ENST00000667432.1:42912-ENST00000532992.5:264|583
ILYAVFYFILY
>ENST00000369367.8|SNV-64828-C-T|6
RSRFHSPSTTWSLNK
>ENST00000331738.12|SNV-11844-C-T|4
SLSRTPSPPSFRGR
>ENST00000581241.5|SNV-24155-C-T|3
TSSGSAGTER
>FUSION-ENST00000667432.1:42912-ENST00000532992.5:264|805
LSIPYLK
>FUSION-ENST00000466801.5:1857-ENST00000484328.1:20325|130
MRGPLCRAGPAGCPTR
>FUSION-ENST00000667432.1:42912-ENST00000532992.5:264|1482
LLISISCHIVPARTSCTMLNKTGDK
>FUSION-ENST00000667432.1:42912-ENST00000532992.5:264|321
CLNIQNHITIVLS
>FUSION-ENST00000527752.1:5970-ENST00000361739.1:267|28
EGVVELGDQRPWLPF
>ENST00000296484.7|SNV-4875-T-G|6
DKTVRIWVPNGK
>ENST00000304494.9|SNV-24185-C-T|1
LVHDAAREGFLDTLVVLHRAGAR
>FUSION-ENST00000667432.1:42912-ENST00000532992.5:264|673
VNIFLFFEEPPYCFPWWL
>FUSION-ENST00000466801.5:1857-ENST00000484328.1:20325|43
ARAPLPR
>FUSION-ENST00000466801.5:1857-ENST00000484328.1:20325|96
GRLPTGLGVPCPGR
>ENST00000647428.1|SNV-108849-G-A|4
EDKEAETTR
>FUSION-ENST00000667432.1:42912-ENST00000532992.5:264|1311
MLIALRTIRSR
>FUSION-ENST00000667432.1:42912-ENST00000532992.5:264|1971
SLSVLSLESFK
>FUSION-ENST00000667432.1:42912-ENST00000532992.5:264|441
GITPCSLK
>FUSION-ENST00000667432.1:42912-ENST00000532992.5:264|1936
HTRTHIYAQIKR
>FUSION-ENST00000667432.1:42912-ENST00000532992.5:264|1091
MLGLVVDQWER
>ENST00000267119.6|MNV-2996-CCC-C|3
WELLQQLDLNNCKNNLEHPR
>ENST00000244513.10|SNV-451-C-T|2
LSLNASAEHLELRWFR
>ENST00000336735.9|SNV-35906-G-A|1
DLIQYYQFLAEK
>ENST00000368141.5|SNV-14553-C-T|3
GVMEIKEASSVSDFNQNFEVLNR
>FUSION-ENST00000667432.1:42912-ENST00000532992.5:264|2097
ETRHINRSTLEVL
>FUSION-ENST00000667432.1:42912-ENST00000532992.5:264|1057
MEFAVAWMGLETIIPSEGTQKWK
>FUSION-ENST00000667432.1:42912-ENST00000532992.5:264|2243
INFSFILES
>FUSION-ENST00000667432.1:42912-ENST00000532992.5:264|1961
MFLPFESSSCLFLGASR
>ENST00000354891.7|SNV-204540-G-A|3
ITVDDYGTR
>FUSION-ENST00000667432.1:42912-ENST00000532992.5:264|2077
NPPPFFFQDGISLLLPR
>ENST00000481470.5|SNV-146497-C-T|4
MGCAVYLILPK
>ENST00000441525.4|SNV-599-C-T|2
WQVLTALCQR
>FUSION-ENST00000667432.1:42912-ENST00000532992.5:264|1844
RILSNIQVPFLLFRPRCK
>FUSION-ENST00000667432.1:42912-ENST00000532992.5:264|682
SLGGLCLFVR
>ENST00000479768.6|SNV-16098-G-A|4
MDEVRGGDRHVLQAHAGGFVCS
>FUSION-ENST00000667432.1:42912-ENST00000532992.5:264|1004
WPEHQYLK
>FUSION-ENST00000667432.1:42912-ENST00000532992.5:264|389
MSSKFYSQLLL
>ENST00000220763.10|SNV-234643-C-T|1
IPTACITVEDAEMMLRMASHGIK
>ENST00000304514.11|SNV-35180-G-A|7
EMLKSVMQK
>ENST00000593261.1|SNV-9350-G-A|3
VVKIGGEYPMLYLP
>FUSION-ENST00000667432.1:42912-ENST00000532992.5:264|256
SETQEWSASSVLQVVEEAGMICRK
>FUSION-ENST00000667432.1:42912-ENST00000532992.5:264|2265
MSRFEKIFAIFSVNDNIAI
>FUSION-ENST00000667432.1:42912-ENST00000532992.5:264|1105
FLPLLLHFSSFSSPFKL
>FUSION-ENST00000667432.1:42912-ENST00000532992.5:264|1500
MNYLSYFCI
>ENST00000674471.1|SNV-38182-A-C|4
MEKSIGR
>FUSION-ENST00000527752.1:5970-ENST00000361739.1:267|169
RLREAAAGR
>FUSION-ENST00000667432.1:42912-ENST00000532992.5:264|1663
MSREPSYAVSGLLTR
>FUSION-ENST00000667432.1:42912-ENST00000532992.5:264|53
NKIKQANK
>FUSION-ENST00000667432.1:42912-ENST00000532992.5:264|1061
RNELMEFAVAWMGLETIIPSEGTQK
>FUSION-ENST00000466801.5:1857-ENST00000484328.1:20325|75
GHCAGHRPGRARPSTPPSPPPR
>ENST00000372348.7|SNV-172127-C-T|2
TKATSLVDAVNSDAAKPSQLGEGLK
>FUSION-ENST00000667432.1:42912-ENST00000532992.5:264|1398
MWKGNMGSEPPHRVPTGELPSGAVR
>FUSION-ENST00000667432.1:42912-ENST00000532992.5:264|1176
ISIKMYFTFKVTK
>FUSION-ENST00000667432.1:42912-ENST00000532992.5:264|470
EDNEALSGIFSNDFK
>FUSION-ENST00000667432.1:42912-ENST00000532992.5:264|650
VMYVKLFAWLLTHDV
>FUSION-ENST00000667432.1:42912-ENST00000532992.5:264|106
MDSISIR
>FUSION-ENST00000667432.1:42912-ENST00000532992.5:264|311
DVGELKLPWGNK
>FUSION-ENST00000667432.1:42912-ENST00000532992.5:264|1994
SCNAERN
>FUSION-ENST00000667432.1:42912-ENST00000532992.5:264|823
KPIKGAIFGER
>ENST00000575556.1|SNV-393-G-A|1
CIIETRPPGAQGPSRTQDRDHHR
>FUSION-ENST00000667432.1:42912-ENST00000532992.5:264|1726
YCPFSLGCWR
>FUSION-ENST00000667432.1:42912-ENST00000532992.5:264|687
GAGWVFFPCR
>ENST00000496420.5|INDEL-39197-A-ACATTA|5
MTALGHTRPSITLVK
>FUSION-ENST00000667432.1:42912-ENST00000532992.5:264|1612
MCKLYMYICTSLPAR
>ENST00000655314.1|SNV-227360-A-T|8
MERSHSMMVTFIQKPRITYVL
>FUSION-ENST00000667432.1:42912-ENST00000532992.5:264|982
HLCSCLR
>FUSION-ENST00000667432.1:42912-ENST00000532992.5:264|1230
EIFGGKTQGVGTYTQ
>FUSION-ENST00000667432.1:42912-ENST00000532992.5:264|2189
NLSIHLRQILR
>ENST00000334268.9|SNV-412991-G-C|2
DVEDVPASNKAK
>ENST00000626954.2|SNV-111404-C-T|4
MISLPLVCLSSASNMYFALSSK
>ENST00000641575.1|SNV-146721-G-A|1
VNFDNVGFEYLSLLQVATFK
>ENST00000306087.3|SNV-781-C-G|1
LKAAGLPVGASDGLLSAPEKAR
>ENST00000306087.3|SNV-781-C-G|4
YVFPLPYLGDTDR
>FUSION-ENST00000667432.1:42912-ENST00000532992.5:264|553
SYNHLHLYK
>FUSION-ENST00000667432.1:42912-ENST00000532992.5:264|1620
MRITETTWLGPEGGL
>FUSION-ENST00000667432.1:42912-ENST00000532992.5:264|2039
SYEIVKGTIC
>FUSION-ENST00000667432.1:42912-ENST00000532992.5:264|1237
MNLNLHH
>FUSION-ENST00000667432.1:42912-ENST00000532992.5:264|168
MVYKACLVKIHQAK
>FUSION-ENST00000667432.1:42912-ENST00000532992.5:264|25
MLKLGYK
>FUSION-ENST00000466801.5:1857-ENST00000484328.1:20325|86
GAAVHLHWDNPWSKAPR
>FUSION-ENST00000667432.1:42912-ENST00000532992.5:264|831
MNGIGAFIKEVEGSCLASFPPCK
>FUSION-ENST00000527752.1:5970-ENST00000361739.1:267|103
WQGCLRPGGAGAGAAR
>ENST00000389857.11|SNV-77913-G-A|3
SIVLHLR
>FUSION-ENST00000667432.1:42912-ENST00000532992.5:264|1355
EAVSCKSTGAELLKTMGTCL
>ENST00000358897.8|SNV-118660-G-A|3
DLTEAHSRMSDLKGELNEK
>ENST00000392825.8|SNV-268448-G-A|2
MGKAVLIPK
>ENST00000350110.2|SNV-280233-A-G|1
NIQLHHSGR
>FUSION-ENST00000667432.1:42912-ENST00000532992.5:264|2296
MMCYTLGYSFYSLTHSFDSHNNF
>FUSION-ENST00000667432.1:42912-ENST00000532992.5:264|1568
MSFCEHK
>ENST00000280904.11|SNV-34353-C-T|2
LGEKVYLCNQDENHKHA
>FUSION-ENST00000667432.1:42912-ENST00000532992.5:264|1365
SNDSLHCAPGKAADTQSQTMKAAGK
>FUSION-ENST00000667432.1:42912-ENST00000532992.5:264|1596
VLSCLIPVR
>FUSION-ENST00000667432.1:42912-ENST00000532992.5:264|1643
SFLISALSLLYFLFLMILT
>ENST00000359314.5|SNV-25590-G-A|4
LQEKGWLEGELNGRR
>FUSION-ENST00000667432.1:42912-ENST00000532992.5:264|1793
DSEREKR
>FUSION-ENST00000667432.1:42912-ENST00000532992.5:264|1381
MLVPKTMGKMSPGHFR
>FUSION-ENST00000667432.1:42912-ENST00000532992.5:264|2262
FEKIFAIFSVNDNIAI
>ENST00000579455.2|SNV-37540-G-A|2
LSVSQPTSGIFSALHLQPESVQGR
>FUSION-ENST00000527752.1:5970-ENST00000361739.1:267|128
LEHAASKPGPGAARKK
>FUSION-ENST00000667432.1:42912-ENST00000532992.5:264|1112
SECKEIIFPYWFL
>ENST00000356920.9|SNV-802-G-A|3
NLIVMLR
>ENST00000609498.5|SNV-553865-G-A|4
ANRHSFVHMEHEK
>ENST00000476031.1|SNV-2152-T-A|1
EGQCDSEVPGSLHP
>ENST00000490882.5|SNV-146497-C-T|1
NGLCGVSYIAQEPGNYEVSIK
>FUSION-ENST00000667432.1:42912-ENST00000532992.5:264|342
DNVISIVNCK
>FUSION-ENST00000667432.1:42912-ENST00000532992.5:264|1293
MQYLIVVLSF
>FUSION-ENST00000667432.1:42912-ENST00000532992.5:264|1641
KLIFVSNKLN
>FUSION-ENST00000667432.1:42912-ENST00000532992.5:264|1356
EAVSCKSTGAELLK
>ENST00000674471.1|SNV-38182-A-C|5
NISICPLPGTWIMEKSIGRNR
>FUSION-ENST00000466801.5:1857-ENST00000484328.1:20325|31
QTPALNDSAIGDCAARDAPGHCRFK
>FUSION-ENST00000667432.1:42912-ENST00000532992.5:264|2114
GKQLLTELVTDTHGLHPFIPHIVK
>FUSION-ENST00000667432.1:42912-ENST00000532992.5:264|959
LIFITMNQQFLND
>FUSION-ENST00000667432.1:42912-ENST00000532992.5:264|1846
RILSNIQVPFLLFRPR
>FUSION-ENST00000667432.1:42912-ENST00000532992.5:264|159
MAFIRFSKGGVNQK
>FUSION-ENST00000667432.1:42912-ENST00000532992.5:264|255
SETQEWSASSVLQVVEEAGMICRKK
>FUSION-ENST00000667432.1:42912-ENST00000532992.5:264|1519
ISAFGVCLR
>FUSION-ENST00000667432.1:42912-ENST00000532992.5:264|1235
QRNHLPLLVSVTSVSSFS
>ENST00000420118.1|SNV-3925-C-A|7
LLGDKALGK
>FUSION-ENST00000667432.1:42912-ENST00000532992.5:264|338
MSVCVCMCTWCIMYVK
>ENST00000304494.9|SNV-24185-C-T|4
VAELLLLHGAEPNCADPATLTR
>ENST00000369367.8|SNV-64828-C-T|2
FHSPSTTWSLNKDTPQEK
>FUSION-ENST00000667432.1:42912-ENST00000532992.5:264|842
CSCWLGSHSPVLWSEC
>FUSION-ENST00000667432.1:42912-ENST00000532992.5:264|2199
MKISSIHK
>FUSION-ENST00000667432.1:42912-ENST00000532992.5:264|1148
IQWTLGTLWGKVWEGGEG
>FUSION-ENST00000667432.1:42912-ENST00000532992.5:264|1547
MYSLQIVKYR
>FUSION-ENST00000667432.1:42912-ENST00000532992.5:264|2244
ITKINFSFILES
>FUSION-ENST00000667432.1:42912-ENST00000532992.5:264|112
RTISFPFGNSDS
>FUSION-ENST00000667432.1:42912-ENST00000532992.5:264|362
SMNLKDCKIWFSHPLQK
>FUSION-ENST00000667432.1:42912-ENST00000532992.5:264|422
MIPERTMR
>FUSION-ENST00000667432.1:42912-ENST00000532992.5:264|1591
MQPISAHVKP
>FUSION-ENST00000667432.1:42912-ENST00000532992.5:264|87
SAQVTSGRFPFISSTCG
>ENST00000426216.6|INDEL-144744-C-CA|2
ETRSVMNTSNPKK
>FUSION-ENST00000667432.1:42912-ENST00000532992.5:264|1976
GGNFVVPFLPRKSCGGLLCWK
>FUSION-ENST00000667432.1:42912-ENST00000532992.5:264|1539
MLSFSRYWHTVFQSICITLK
>ENST00000438045.5|INDEL-39197-A-ACATTA|8
ILLSYMKAFKIQR
>FUSION-ENST00000667432.1:42912-ENST00000532992.5:264|1422
MMYFFFYIID
>FUSION-ENST00000667432.1:42912-ENST00000532992.5:264|2379
NQIEFKTMKQR
>FUSION-ENST00000667432.1:42912-ENST00000532992.5:264|1336
TACTVHLEKLQTLK
>FUSION-ENST00000466801.5:1857-ENST00000484328.1:20325|132
LSTDLADGRRT
>FUSION-ENST00000667432.1:42912-ENST00000532992.5:264|1962
YVHAHTHTHICTDKKVK
>FUSION-ENST00000667432.1:42912-ENST00000532992.5:264|635
MWARMEKISHS
>FUSION-ENST00000667432.1:42912-ENST00000532992.5:264|2017
MILIISLPRVAL
>FUSION-ENST00000667432.1:42912-ENST00000532992.5:264|2302
RQNCVFHTFLNIKCLFSR
>FUSION-ENST00000667432.1:42912-ENST00000532992.5:264|2213
GKAAPFKFIYK
>FUSION-ENST00000667432.1:42912-ENST00000532992.5:264|2118
VWNSIWLLKCQSIMRK
>ENST00000518476.6|SNV-420185-G-A|1
EWPTLSIYELIALLKWKK
>FUSION-ENST00000667432.1:42912-ENST00000532992.5:264|1153
KNMRQFSI
>ENST00000372348.7|INDEL-172126-C-CTT|22
ATSLVDAVNSDAAKPSQLR
>FUSION-ENST00000667432.1:42912-ENST00000532992.5:264|1510
HISACQIK
>FUSION-ENST00000667432.1:42912-ENST00000532992.5:264|630
MGVSTTNSWKTKPYSTIFLR
>ENST00000572933.5|SNV-50652-G-A|3
TTAHGLFR
>FUSION-ENST00000667432.1:42912-ENST00000532992.5:264|473
KMDDSREDNEALSGIFSNDFK
>FUSION-ENST00000667432.1:42912-ENST00000532992.5:264|2321
YTVISSLSENICSEIPIQCFCR
>FUSION-ENST00000667432.1:42912-ENST00000532992.5:264|1686
VKLGQVGWACSRILTTY
>ENST00000673182.1|SNV-87566-C-T|4
KRPTGSFNFTLAPLKNLR
>ENST00000518476.6|SNV-420185-G-A|2
EWPTLSIYELIALLKWK
>FUSION-ENST00000466801.5:1857-ENST00000484328.1:20325|90
RGAAVHLHWDNPWSK
>ENST00000329357.6|SNV-1280-C-T|6
LVLPITRRMASLCLKPLK
>FUSION-ENST00000667432.1:42912-ENST00000532992.5:264|1876
GIAWGSFNKH
>FUSION-ENST00000667432.1:42912-ENST00000532992.5:264|1463
MNISFYFTGISA
>FUSION-ENST00000667432.1:42912-ENST00000532992.5:264|137
TINAKGGYYFRRPVGGPVLQMR
>FUSION-ENST00000527752.1:5970-ENST00000361739.1:267|38
LIFISDFWGLAPFPEEGSCR
>FUSION-ENST00000667432.1:42912-ENST00000532992.5:264|1748
HMGELNDVILGVLGR
>FUSION-ENST00000667432.1:42912-ENST00000532992.5:264|498
MYPLMKEIWYDLSANMTL
>FUSION-ENST00000667432.1:42912-ENST00000532992.5:264|667
AWWLTPVIPALWEAEVGGSR
>ENST00000616995.4|SNV-528045-G-A|2
CEGCSLNYHKR
>ENST00000358292.7|SNV-23001-G-A|5
QQHSSEQKAQKPWR
>FUSION-ENST00000667432.1:42912-ENST00000532992.5:264|1722
SFLFPLSIHPCFF
>ENST00000619831.4|SNV-958919-T-C|4
RSAVEGMPSNLDSEAAWGK
>ENST00000647428.1|SNV-108849-G-A|2
EAETTRLLIIASIGQLK
>FUSION-ENST00000667432.1:42912-ENST00000532992.5:264|1387
GSEPPHRVPTGELPSGAVRR
>ENST00000306773.5|SNV-1414-C-T|1
VARTCALLALCLLGAGAQDFGPTR
>ENST00000351008.4|SNV-184467-C-T|3
AESFSVMYTLFATK
>FUSION-ENST00000667432.1:42912-ENST00000532992.5:264|1157
SSVFLSSGSPSSK
>ENST00000513016.5|SNV-67420-G-T|1
AHVSNWSQSAALLFQCFPVLCK
>ENST00000244534.7|SNV-65-C-G|3
SESAPLAPTIPAPAEKTPVK
>FUSION-ENST00000667432.1:42912-ENST00000532992.5:264|1725
MYCPFSLGCWRN
>ENST00000313367.7|SNV-171697-G-A|2
YWNTNAHEIEGTVFDRSGK
>FUSION-ENST00000667432.1:42912-ENST00000532992.5:264|2160
MSKYNEKR
>FUSION-ENST00000667432.1:42912-ENST00000532992.5:264|642
MPFYYSLWECLCGGMWAR
>FUSION-ENST00000667432.1:42912-ENST00000532992.5:264|845
MAHQHARTSGK
>FUSION-ENST00000667432.1:42912-ENST00000532992.5:264|892
MDERMRIHINGMR
>ENST00000492815.5|SNV-39048-G-A|1
SLLLHCSNWDAETLTEDQEFTWRKK
>ENST00000505897.5|SNV-11312-C-T|3
FYLSRISICMLINQHSGCRPQRR
>FUSION-ENST00000667432.1:42912-ENST00000532992.5:264|1512
LLVLFDMV
>ENST00000519480.5|SNV-38757-C-G|2
GHDDDLTALEGSLEEMK
>ENST00000329357.6|SNV-1280-C-T|4
RMASLCLKPLKTR
>FUSION-ENST00000667432.1:42912-ENST00000532992.5:264|1171
VTKSSSQVI
>ENST00000343455.7|SNV-67364-T-C|2
THDGKVR
>FUSION-ENST00000667432.1:42912-ENST00000532992.5:264|1562
IPTWPIKCPPTDAHA
>FUSION-ENST00000466801.5:1857-ENST00000484328.1:20325|158
MARQAPGGGCPEAVATAVTAR
>FUSION-ENST00000527752.1:5970-ENST00000361739.1:267|46
GLIHPLF
>FUSION-ENST00000667432.1:42912-ENST00000532992.5:264|1195
MDCLQAY
>FUSION-ENST00000466801.5:1857-ENST00000484328.1:20325|18
GTRRGTAALSTLVHCSESSQ
>FUSION-ENST00000667432.1:42912-ENST00000532992.5:264|1133
MENQTFYILIHKWS
>FUSION-ENST00000667432.1:42912-ENST00000532992.5:264|1517
ISAFGVCLRIL
>FUSION-ENST00000667432.1:42912-ENST00000532992.5:264|852
LHGTEYKSLLVYLGKGLL
>FUSION-ENST00000667432.1:42912-ENST00000532992.5:264|388
SSKFYSQLLL
>FUSION-ENST00000667432.1:42912-ENST00000532992.5:264|1316
ALPKMLIALR
>FUSION-ENST00000667432.1:42912-ENST00000532992.5:264|277
IGIKIYSLPQQLLRCLNE
>ENST00000549511.5|SNV-3818-G-A|7
ARLLREYQK
>ENST00000355468.7|SNV-4693-C-T|1
DSVMQQNLVYYWFHRAR
>FUSION-ENST00000527752.1:5970-ENST00000361739.1:267|25
LCPIWFFDSDLGGK
>FUSION-ENST00000667432.1:42912-ENST00000532992.5:264|111
QSEVIFTTEASSVRPCGK
>FUSION-ENST00000667432.1:42912-ENST00000532992.5:264|2012
MLKIQDSAGFKVLGTNVSHCQ
>ENST00000637938.1|SNV-81856-C-T|1
SQDIYILQASSAEVKSAWTDVIGR
>FUSION-ENST00000667432.1:42912-ENST00000532992.5:264|247
MHGFHQILKGGCEPK
>FUSION-ENST00000527752.1:5970-ENST00000361739.1:267|55
SGPAAGAEALGQRGLPGWA
>FUSION-ENST00000667432.1:42912-ENST00000532992.5:264|819
GAIFGERALTRH
>ENST00000505222.5|SNV-20475-C-T|6
QVVLCKFHFVFLSQK
>FUSION-ENST00000667432.1:42912-ENST00000532992.5:264|2224
MSGEILLSTSKMVLSSCDLMCWKGK
>FUSION-ENST00000667432.1:42912-ENST00000532992.5:264|1861
HDNSYHLLNA
>FUSION-ENST00000667432.1:42912-ENST00000532992.5:264|1376
MGKMSPGHFR
>ENST00000381317.9|MNV-18712-GTGTCG-G|16
GAALGIRPQR
>ENST00000278070.7|INDEL-13916-C-CA|2
KDACPSHSR
>ENST00000426937.5|SNV-133144-G-A|1
IFRNRQC
>FUSION-ENST00000667432.1:42912-ENST00000532992.5:264|589
AIHNQTPDAQHSKLKK
>FUSION-ENST00000667432.1:42912-ENST00000532992.5:264|95
GQIYIGK
>FUSION-ENST00000667432.1:42912-ENST00000532992.5:264|875
MMSSIGRRFEVNK
>FUSION-ENST00000667432.1:42912-ENST00000532992.5:264|714
MSLSGMCLLQH
>FUSION-ENST00000667432.1:42912-ENST00000532992.5:264|2285
MYQKWQDSEITVVFLPYIFNQDEK
>FUSION-ENST00000667432.1:42912-ENST00000532992.5:264|1696
MNIHTFAFPFIPALIWQFAHLFTQR
>FUSION-ENST00000667432.1:42912-ENST00000532992.5:264|962
SSLISLSIVVIK
>FUSION-ENST00000667432.1:42912-ENST00000532992.5:264|1814
MYLTICVCMYLAYPHNQQIWVR
>FUSION-ENST00000667432.1:42912-ENST00000532992.5:264|1224
MIFFFNLLKVGPSILKIGLIFLHY
>FUSION-ENST00000667432.1:42912-ENST00000532992.5:264|941
CVKYSAAH
>ENST00000496420.5|INDEL-39197-A-ACATTA|3
MTALGHTRPSITLVKMTGR
>FUSION-ENST00000527752.1:5970-ENST00000361739.1:267|125
RRPNPAR
>FUSION-ENST00000466801.5:1857-ENST00000484328.1:20325|46
ALAFCVSSPSK
>ENST00000356607.9|SNV-63957-C-T|3
EPLIATAVKFLQNFRVR
>FUSION-ENST00000667432.1:42912-ENST00000532992.5:264|2292
MGNVSEMAGFR
>ENST00000382172.4|SNV-79501-C-T|1
NMVSCLCESKK
>FUSION-ENST00000667432.1:42912-ENST00000532992.5:264|1037
MPPYGGELN
>FUSION-ENST00000667432.1:42912-ENST00000532992.5:264|2372
VLFRYSLWQFQSYLVQECK
>FUSION-ENST00000667432.1:42912-ENST00000532992.5:264|499
SDLISSI
>FUSION-ENST00000667432.1:42912-ENST00000532992.5:264|387
FYSQLLL
>ENST00000413199.1|SNV-882-C-T|3
EGPIRGPCALAPNSSSERR
>FUSION-ENST00000667432.1:42912-ENST00000532992.5:264|1169
GLRMNIFLSTSCINFTTNCTIR
>ENST00000645119.1|MNV-2851-CTGACAAA-C|15
VGLMLQHIVLACCWPAGWRR
>FUSION-ENST00000667432.1:42912-ENST00000532992.5:264|1433
VDCSLNLLSSRDPSISAS
>FUSION-ENST00000667432.1:42912-ENST00000532992.5:264|1758
CEQWNTRLSMSGESSSALK
>FUSION-ENST00000667432.1:42912-ENST00000532992.5:264|608
SSTPFIK
>FUSION-ENST00000667432.1:42912-ENST00000532992.5:264|302
NKSLFLALLR
>FUSION-ENST00000667432.1:42912-ENST00000532992.5:264|1631
FLFLASKTCMSK
>FUSION-ENST00000667432.1:42912-ENST00000532992.5:264|2376
KQRVLFR
>FUSION-ENST00000667432.1:42912-ENST00000532992.5:264|628
MGVSTTNSWKTKPYSTIFLRE
>ENST00000475063.1|SNV-246751-G-A|8
MFALLAHWMACIWYIIGK
>FUSION-ENST00000667432.1:42912-ENST00000532992.5:264|867
RLEKAHPLLNCLFAEDT
>FUSION-ENST00000667432.1:42912-ENST00000532992.5:264|576
LPWNHSQSHL
>FUSION-ENST00000667432.1:42912-ENST00000532992.5:264|517
MLFVGTMPR
>ENST00000357540.8|SNV-1544-T-C|1
HLLSLIQLEAFLSRLCCTCEAAYR
>ENST00000369367.8|SNV-64828-C-T|4
SRFHSPSTTWSLNKDTPQEK
>ENST00000566807.5|SNV-78267-C-G|5
ARLILERFLQEQEETPPSK
>FUSION-ENST00000667432.1:42912-ENST00000532992.5:264|872
RFEVNKAPLVPR
>FUSION-ENST00000667432.1:42912-ENST00000532992.5:264|711
RRHSSGMQLHL
>ENST00000380094.10|SNV-662-G-A|1
EELQAAGGCPGPAEDTLLHCAAR
>FUSION-ENST00000667432.1:42912-ENST00000532992.5:264|2082
MDKVLREEER
>FUSION-ENST00000667432.1:42912-ENST00000532992.5:264|488
ILQAVLITSGKL
>ENST00000505222.5|SNV-20475-C-T|3
WCFVNFTSCFCLR
>ENST00000309318.8|SNV-427-C-G|3
REGKVTVK
>ENST00000468638.1|SNV-110955-C-G|4
MPLHHALHCMPSSSDHR
>FUSION-ENST00000667432.1:42912-ENST00000532992.5:264|2378
TMKQRVLFR
>ENST00000397909.7|SNV-863639-C-T|3
SQAYLIGFIGVSGK
>ENST00000443758.6|SNV-212388-G-A|3
GQVQVADLLGINGTGKERLPQDLK
>ENST00000431375.6|SNV-17271-G-A|6
STCRRCGGHGSIIISPCVVCR
>ENST00000367167.4|INDEL-640-A-AA|3
KLETRQEALFWVEGPSS
>FUSION-ENST00000667432.1:42912-ENST00000532992.5:264|253
KHILVIFEYLAPFVSETK
>FUSION-ENST00000667432.1:42912-ENST00000532992.5:264|1897
LKDTGRNK
>FUSION-ENST00000667432.1:42912-ENST00000532992.5:264|1908
MKSSFVSFF
>FUSION-ENST00000667432.1:42912-ENST00000532992.5:264|412
LCQVFSPMILSGIMQVRLELFYR
>FUSION-ENST00000667432.1:42912-ENST00000532992.5:264|1054
EFAVAWMGLETIIPSEGTQKWKTK
>ENST00000007708.7|INDEL-11311-C-CTT|6
MPTTWLSSCVTSITWPHLTWRSRR
>ENST00000636298.1|SNV-686970-C-T|3
ETDGQVPFLSTRCVLSTLLLVRVR
>FUSION-ENST00000667432.1:42912-ENST00000532992.5:264|1828
AEASLGGSKGS
>ENST00000674471.1|SNV-38182-A-C|7
KNISICPLPGTWIMEKSIGR
>ENST00000301618.8|SNV-35945-C-T|4
NQTAAQRALKPLPK
>ENST00000219084.10|SNV-269191-C-G|2
RYNKTYK
>FUSION-ENST00000667432.1:42912-ENST00000532992.5:264|1170
MGLRMNIFLSTSCINFTTNCTIR
>ENST00000268695.10|SNV-32104-C-T|2
LMDRLIFYYRGDTLMAATLGQHK
>FUSION-ENST00000667432.1:42912-ENST00000532992.5:264|1033
MDFGDSVGESVGR
>FUSION-ENST00000667432.1:42912-ENST00000532992.5:264|1411
EPNVSPQDNGENVSR
>FUSION-ENST00000667432.1:42912-ENST00000532992.5:264|1837
CQIFRELFSLHFIYSSHP
>FUSION-ENST00000667432.1:42912-ENST00000532992.5:264|1392
MGSEPPHR
>FUSION-ENST00000667432.1:42912-ENST00000532992.5:264|761
LLEKVFCIYSLLIWTLVTELN
>ENST00000645119.1|MNV-2851-CTGACAAA-C|10
LMLLYER
>ENST00000462195.6|MNV-18712-GTGTCG-G|7
TERGRVGANAGLR
>ENST00000487961.1|SNV-269-G-A|6
DPSAQLPTGMLLRSGVKER
>FUSION-ENST00000667432.1:42912-ENST00000532992.5:264|1709
LCEVTAK
>ENST00000438045.5|INDEL-39197-A-ACATTA|10
ILLSYMK
>ENST00000655314.1|SNV-227360-A-T|2
MMVTFIQKPRITYVL
>ENST00000420118.1|SNV-3925-C-A|8
MLLGDKALGK
>ENST00000244534.7|SNV-65-C-G|1
SESAPLAPTIPAPAEKTPVKK
>ENST00000462195.6|MNV-18712-GTGTCG-G|3
VGANAGLRWGLGR
>ENST00000606809.1|SNV-709-C-T|1
DALICKAQLGQGSGVRSDLNESGAR
>ENST00000372271.4|SNV-357-G-T|2
MPGFFCDCLPSLEIR
>FUSION-ENST00000667432.1:42912-ENST00000532992.5:264|1180
TINEKYETI
>FUSION-ENST00000466801.5:1857-ENST00000484328.1:20325|103
AWQRDGAAQVPGSRPRDLVAR
>ENST00000209728.9|INDEL-3706-G-GA|5
KSWKPLPFWCSWNWK
>FUSION-ENST00000667432.1:42912-ENST00000532992.5:264|632
MGVSTTNSWK
>FUSION-ENST00000667432.1:42912-ENST00000532992.5:264|407
ILSGIMQVRLELFYR
>FUSION-ENST00000667432.1:42912-ENST00000532992.5:264|2383
MNQIEFK
>FUSION-ENST00000667432.1:42912-ENST00000532992.5:264|260
SVLITKDSRCR
>FUSION-ENST00000667432.1:42912-ENST00000532992.5:264|515
MLFVGTMPRL
>ENST00000526157.5|SNV-7456-A-G|4
TRLPGQGQLYLCLGKFGGQK
>FUSION-ENST00000466801.5:1857-ENST00000484328.1:20325|161
RVDSMAR
>ENST00000512449.5|SNV-70131-G-A|4
IIAAITLMGPQWWLKTVIEQISK
>ENST00000521620.5|SNV-82703-A-G|3
MSFSTREDIHHRFVR
>ENST00000372348.7|INDEL-172126-C-CTT|11
CHQHPRPWQGTSR
>ENST00000473362.1|SNV-1393924-C-T|5
MWICGCTYHRLEIVCLSFL
>FUSION-ENST00000667432.1:42912-ENST00000532992.5:264|859
SVTVFIAF
>FUSION-ENST00000667432.1:42912-ENST00000532992.5:264|1495
MNISVHVFL
>ENST00000326765.10|SNV-61059-C-A|4
RFQGLMLDRR
>ENST00000475946.5|SNV-74417-C-T|2
MVGAPRGSSPPRSLQDQIGLAEGTR
>FUSION-ENST00000667432.1:42912-ENST00000532992.5:264|998
MYHLHLLGDDIR
>ENST00000475063.1|SNV-246751-G-A|11
SMFALLAHWMACIWYIIGK
>FUSION-ENST00000527752.1:5970-ENST00000361739.1:267|66
MLGRRGPGWGVGACD
>FUSION-ENST00000667432.1:42912-ENST00000532992.5:264|768
FCKSCTTYSNL
>ENST00000538768.2|MNV-12772-AT-A|18
MWTRSTSGTTKLMPGISHHPR
>ENST00000381317.9|MNV-18712-GTGTCG-G|13
GAHGQSWR
>ENST00000356921.7|SNV-21039-G-A|1
KPNGETSTTTIRVWNK
>FUSION-ENST00000667432.1:42912-ENST00000532992.5:264|1606
LYMYICTSLPARSSYR
>FUSION-ENST00000667432.1:42912-ENST00000532992.5:264|92
MVLFKSAQVTSGR
>FUSION-ENST00000667432.1:42912-ENST00000532992.5:264|246
HGFHQILKGGCEPK
>ENST00000348261.11|SNV-51239-G-A|2
AQQRAAPGEPGWMGRL
>ENST00000361339.9|SNV-91395-T-C|6
DSSDLPEESRRELLEQTADCCMR
>FUSION-ENST00000667432.1:42912-ENST00000532992.5:264|984
EKHLCSCLR
>FUSION-ENST00000667432.1:42912-ENST00000532992.5:264|1499
NYLSYFCI
>ENST00000647068.1|SNV-14876-C-T|5
MKNLLLLLEVAWNLWWKSR
>ENST00000497562.1|SNV-145978-G-T|6
MRKICSPLWQQDR
>FUSION-ENST00000667432.1:42912-ENST00000532992.5:264|1410
SFQRPSWQPLPSQACRPR
>FUSION-ENST00000667432.1:42912-ENST00000532992.5:264|478
ALLSYETAGFEVLTTKAQR
>ENST00000368298.2|SNV-53759-G-A|1
SANWSPLK
>ENST00000324324.12|SNV-12379-G-A|2
ALETINK
>ENST00000442166.2|SNV-4127-G-A|6
RPPAPQPQPSSSLLNSELWLSTRK
>FUSION-ENST00000667432.1:42912-ENST00000532992.5:264|298
SLFLALLRR
>FUSION-ENST00000667432.1:42912-ENST00000532992.5:264|1755
LSMSGESSSALK
>ENST00000461371.5|SNV-33718-T-A|3
GILDGSLDK
>ENST00000261574.10|SNV-52639-G-A|3
LLREKTIECISLIGLAVGK
>FUSION-ENST00000667432.1:42912-ENST00000532992.5:264|2019
MILIISLPR
>ENST00000482777.5|SNV-145963-G-A|1
CTTAHSSLNNSAFPLYDAPFR
>FUSION-ENST00000667432.1:42912-ENST00000532992.5:264|90
MVLFKSAQVTSGRFPFISSTCG
>FUSION-ENST00000667432.1:42912-ENST00000532992.5:264|2346
MQMLPERKASQAELVFHAR
>FUSION-ENST00000667432.1:42912-ENST00000532992.5:264|2111
QLLTELVTDTHGLHPFIPHIVK
>FUSION-ENST00000667432.1:42912-ENST00000532992.5:264|1071
ARLHDITPLL
>FUSION-ENST00000667432.1:42912-ENST00000532992.5:264|1920
MSGTSEQGWHLSLWC
>ENST00000487961.1|SNV-269-G-A|7
DPSAQLPTGMLLRSGVK
>FUSION-ENST00000667432.1:42912-ENST00000532992.5:264|644
MFHIYLMPIAQR
>FUSION-ENST00000667432.1:42912-ENST00000532992.5:264|2233
VQSPDNLFFL
>FUSION-ENST00000667432.1:42912-ENST00000532992.5:264|1047
WKTKHSTFSFISGAK
>FUSION-ENST00000466801.5:1857-ENST00000484328.1:20325|61
GVGRAALPR
>FUSION-ENST00000667432.1:42912-ENST00000532992.5:264|1900
AADCRVASCMSLCVLKLQNVPAI
>FUSION-ENST00000667432.1:42912-ENST00000532992.5:264|238
NNYTRELAGR
>FUSION-ENST00000667432.1:42912-ENST00000532992.5:264|2089
MELLQNHSTDNDLK
>ENST00000563362.1|SNV-12536-C-T|6
MEFCKTGSLTIALVTGGDQILNFLR
>ENST00000239462.9|SNV-9987-G-A|2
EQCSAQRCCQEVTDLSR
>FUSION-ENST00000667432.1:42912-ENST00000532992.5:264|181
PVWQAVLK
>FUSION-ENST00000667432.1:42912-ENST00000532992.5:264|588
LKKADER
>FUSION-ENST00000667432.1:42912-ENST00000532992.5:264|1540
FHTTPISIITNQFSMFLPLI
>ENST00000245503.10|SNV-21932-G-A|3
RRLQTESGEFSR
>FUSION-ENST00000466801.5:1857-ENST00000484328.1:20325|147
PCGARGLSHSR
>FUSION-ENST00000667432.1:42912-ENST00000532992.5:264|881
MGKSFIKCAR
>FUSION-ENST00000667432.1:42912-ENST00000532992.5:264|507
LNKLCCVPMF
>FUSION-ENST00000667432.1:42912-ENST00000532992.5:264|1742
TVCQAQIATR
>ENST00000438045.5|INDEL-39197-A-ACATTA|13
LAISQSHLMTALGHTRPSITLVK
>FUSION-ENST00000667432.1:42912-ENST00000532992.5:264|731
MICGCLASPSFLTLNLYSIK
>FUSION-ENST00000466801.5:1857-ENST00000484328.1:20325|156
MARQAPGGGCPEAVATAVTARDRP
>ENST00000381317.9|MNV-18712-GTGTCG-G|4
TRGLSER
>FUSION-ENST00000667432.1:42912-ENST00000532992.5:264|56
MPKNKIK
>ENST00000674383.1|SNV-38182-A-C|5
NVLWLCVTSGTWIMEKSIGRNR
>FUSION-ENST00000527752.1:5970-ENST00000361739.1:267|167
LREAAAGRSPAR
>ENST00000314393.6|SNV-172069-G-A|6
DPKKLYEEDLEK
>FUSION-ENST00000667432.1:42912-ENST00000532992.5:264|2201
MNTHIYMI
>FUSION-ENST00000667432.1:42912-ENST00000532992.5:264|1904
SSIFICNSGHPTAEQR
>FUSION-ENST00000667432.1:42912-ENST00000532992.5:264|1491
ISDILFIF
>ENST00000674383.1|SNV-38182-A-C|11
SRSSDECVVALCDQWYLDYGEEHWK
>FUSION-ENST00000667432.1:42912-ENST00000532992.5:264|1966
YVHAHTHTHICTDK
>FUSION-ENST00000667432.1:42912-ENST00000532992.5:264|2222
MVLSSCDLMCWK
>ENST00000219084.10|SNV-269191-C-G|7
DYFQVWISQLFR
>ENST00000589505.5|SNV-356-C-T|3
CSGTYSGNMDWARRWW
>FUSION-ENST00000667432.1:42912-ENST00000532992.5:264|837
ENNNQYDSIKR
>ENST00000512449.5|SNV-70131-G-A|1
TVIEQISK
>FUSION-ENST00000527752.1:5970-ENST00000361739.1:267|52
MGLSEGGAEFREVTQAGTAR
>FUSION-ENST00000667432.1:42912-ENST00000532992.5:264|746
AQTPPLLKIYM
>ENST00000356517.4|SNV-23551-C-T|1
DDGLMYVTRLRNVGV
>FUSION-ENST00000667432.1:42912-ENST00000532992.5:264|2070
KATCQLCAFLTK
>FUSION-ENST00000667432.1:42912-ENST00000532992.5:264|1114
ICNNHSK
>FUSION-ENST00000527752.1:5970-ENST00000361739.1:267|117
GLGARAPPKAVPVCASPSLGSR
>FUSION-ENST00000527752.1:5970-ENST00000361739.1:267|86
LGRGCLRLRPCTAR
>FUSION-ENST00000667432.1:42912-ENST00000532992.5:264|1636
MAHKMPTH
>ENST00000380152.7|SNV-48320-C-T|2
AQLDPSLLAVLKNGR
>FUSION-ENST00000667432.1:42912-ENST00000532992.5:264|1570
GTVVGRIPTWPIK
>ENST00000367771.11|MNV-39538-GGG-G|1
SQCTTLDVEESS
>FUSION-ENST00000667432.1:42912-ENST00000532992.5:264|1558
CPPTDAHA
>ENST00000209728.9|INDEL-3706-G-GA|4
SWKPLPFWCSWNWK
>FUSION-ENST00000667432.1:42912-ENST00000532992.5:264|1580
LTLTMMNPAFRAKGTVVGR
>ENST00000240499.8|MNV-6031-CCCTG-C|1
CLDTSRICIEM
>FUSION-ENST00000667432.1:42912-ENST00000532992.5:264|647
LFAWLLTHDV
>FUSION-ENST00000667432.1:42912-ENST00000532992.5:264|2007
MVIITEQIQNLYIVVK
>FUSION-ENST00000667432.1:42912-ENST00000532992.5:264|1926
MVLDAQASYLDEIILCFIFLK
>ENST00000272427.11|SNV-345380-C-T|2
SCKYLEEFITNITNVLLETVHTTK
>ENST00000647068.1|SNV-14876-C-T|7
MESLVEVTVGERVRIPAK
>FUSION-ENST00000667432.1:42912-ENST00000532992.5:264|2242
MLAAIIK
>FUSION-ENST00000466801.5:1857-ENST00000484328.1:20325|60
GVGRAALPRFGFLR
>FUSION-ENST00000667432.1:42912-ENST00000532992.5:264|1102
MPLNGRLTKSICAYPYNCK
>ENST00000262450.8|INDEL-25606-C-CTT|1
CPSLCLSARPRPRRAK
>FUSION-ENST00000667432.1:42912-ENST00000532992.5:264|2381
NQIEFKTMK
>FUSION-ENST00000466801.5:1857-ENST00000484328.1:20325|70
WQPSCARRPLFPPPPSEQPRGGR
>FUSION-ENST00000667432.1:42912-ENST00000532992.5:264|396
IRILQPFHYMLRK
>FUSION-ENST00000667432.1:42912-ENST00000532992.5:264|35
MNSKHIK
>FUSION-ENST00000667432.1:42912-ENST00000532992.5:264|439
GITPCSLKTDILK
>FUSION-ENST00000667432.1:42912-ENST00000532992.5:264|2327
EKYIGGGGGRDI
>FUSION-ENST00000667432.1:42912-ENST00000532992.5:264|2320
LWLFSVCISPSSLLFNCVYTK
>FUSION-ENST00000667432.1:42912-ENST00000532992.5:264|1868
FLKQEFRK
>FUSION-ENST00000667432.1:42912-ENST00000532992.5:264|643
FHIYLMPIAQR
>FUSION-ENST00000667432.1:42912-ENST00000532992.5:264|2223
SGEILLSTSKMVLSSCDLMCWKGK
>FUSION-ENST00000667432.1:42912-ENST00000532992.5:264|215
MATDQTVYPSPK
>FUSION-ENST00000667432.1:42912-ENST00000532992.5:264|1818
NISRVHIGCRDSICPK
>FUSION-ENST00000667432.1:42912-ENST00000532992.5:264|1228
MIFFFNLLK
>ENST00000360093.7|SNV-48265-C-T|2
AGRNPNYGYTSFDTFSWAFLSLF
>FUSION-ENST00000527752.1:5970-ENST00000361739.1:267|79
EGRVLARR
>FUSION-ENST00000667432.1:42912-ENST00000532992.5:264|1501
SHPSQNSP
>FUSION-ENST00000667432.1:42912-ENST00000532992.5:264|182
MPVWQAVLK
>FUSION-ENST00000667432.1:42912-ENST00000532992.5:264|2084
MFPVLSKFTT
>ENST00000306773.5|SNV-1414-C-T|3
MPAGRVAR
>FUSION-ENST00000667432.1:42912-ENST00000532992.5:264|526
MHRMGASLTK
>FUSION-ENST00000667432.1:42912-ENST00000532992.5:264|922
LISPKQLKTY
>FUSION-ENST00000667432.1:42912-ENST00000532992.5:264|1856
SNLQRAFFSPLYLF
>FUSION-ENST00000667432.1:42912-ENST00000532992.5:264|1819
NISRVHIGCR
>ENST00000240499.8|MNV-6031-CCCTG-C|2
DVAIEFSPEEWKCLDTSRICIEM
>FUSION-ENST00000466801.5:1857-ENST00000484328.1:20325|112
GGPGARVSAS
>ENST00000560078.1|SNV-6720-G-A|1
NPAGQNLRPRMWTPGLRLR
>FUSION-ENST00000667432.1:42912-ENST00000532992.5:264|2382
MNQIEFKTMK
>FUSION-ENST00000667432.1:42912-ENST00000532992.5:264|1227
IFFFNLLK
>FUSION-ENST00000667432.1:42912-ENST00000532992.5:264|591
AIHNQTPDAQHSKLK
>FUSION-ENST00000667432.1:42912-ENST00000532992.5:264|335
SVCVCMCTWCIMYVKHLAQCLFGK
>ENST00000529522.5|SNV-28418-G-A|2
EKEVVVLFNVAEGALTSK
>FUSION-ENST00000667432.1:42912-ENST00000532992.5:264|2250
VYASCYNKVTPK
>ENST00000496856.6|SNV-10500-C-T|6
LCKILDKSQALNVTVQQK
>FUSION-ENST00000667432.1:42912-ENST00000532992.5:264|1129
MQEWKMK
>ENST00000572933.5|SNV-50652-G-A|9
DWEENWNEWKTGRFLILQTETMK
>ENST00000420118.1|SNV-3925-C-A|5
LLGDKALGKCSK
>FUSION-ENST00000667432.1:42912-ENST00000532992.5:264|1788
MTRRPYLSR
>ENST00000487961.1|SNV-269-G-A|4
LLRSGVK
>FUSION-ENST00000667432.1:42912-ENST00000532992.5:264|497
YPLMKEIWYDLSANMTL
>ENST00000460554.2|SNV-15185-C-A|4
MSPCLPLSSSNVTTPPLPRSR
>ENST00000244534.7|SNV-65-C-G|2
MSESAPLAPTIPAPAEKTPVKK
>FUSION-ENST00000667432.1:42912-ENST00000532992.5:264|912
SLLPWIQAFIWWPWSSGNLSHSLR
>FUSION-ENST00000667432.1:42912-ENST00000532992.5:264|513
DTHFPFAYQLFSLII
>FUSION-ENST00000667432.1:42912-ENST00000532992.5:264|668
ANIGRAWWLTPVIPALWEAEVGGSR
>ENST00000575556.1|SNV-393-G-A|4
FQKCIIETRPPGAQGPSRTQDR
>FUSION-ENST00000466801.5:1857-ENST00000484328.1:20325|74
ARPSTPPSPPPR
>FUSION-ENST00000667432.1:42912-ENST00000532992.5:264|744
MSRTVGRK
>FUSION-ENST00000667432.1:42912-ENST00000532992.5:264|894
AVFNSGVPVSQMDERMR
>FUSION-ENST00000667432.1:42912-ENST00000532992.5:264|2124
NKTEQNNKNHMQLN
>FUSION-ENST00000667432.1:42912-ENST00000532992.5:264|2280
WQDSEITVVFLPYIFNQDEKK
>ENST00000474734.5|SNV-5445-C-T|4
RWIGCAPGRR
>FUSION-ENST00000667432.1:42912-ENST00000532992.5:264|1516
MFFLRPMELQK
>ENST00000458420.7|SNV-468529-T-A|3
TSGEGRHR
>FUSION-ENST00000667432.1:42912-ENST00000532992.5:264|1232
KEIFGGK
>FUSION-ENST00000667432.1:42912-ENST00000532992.5:264|1439
EVTKSHEIR
>FUSION-ENST00000667432.1:42912-ENST00000532992.5:264|1701
DSHNLLTQTRP
>ENST00000481470.5|SNV-146497-C-T|1
GCAVYLILPKSLVTTR
>FUSION-ENST00000667432.1:42912-ENST00000532992.5:264|552
MSYNHLHLYKK
>ENST00000496384.7|SNV-171593-T-A|2
IGDFGLATEK
>FUSION-ENST00000667432.1:42912-ENST00000532992.5:264|1734
MNLASFLPPAPVR
>ENST00000616349.4|SNV-25295-G-A|6
HHTLKKFINTLQDNK
>ENST00000538768.2|MNV-12772-AT-A|9
MPGISHHPRR
>FUSION-ENST00000667432.1:42912-ENST00000532992.5:264|748
HTIWLIVILKAQTPPLLKIYM
>FUSION-ENST00000667432.1:42912-ENST00000532992.5:264|1535
YWHTVFQSICITLKFHQAVI
>FUSION-ENST00000667432.1:42912-ENST00000532992.5:264|1551
MGKKAFSSR
>FUSION-ENST00000466801.5:1857-ENST00000484328.1:20325|78
RPGAGGGHLRGHCAGHRPGR
>ENST00000538768.2|MNV-12772-AT-A|13
LMPGISHHPRR
>ENST00000521620.5|SNV-82703-A-G|2
SFSTREDIHHRFVR
>FUSION-ENST00000667432.1:42912-ENST00000532992.5:264|188
MGLFFLQKPIIWETTCHSSLPSR
>FUSION-ENST00000667432.1:42912-ENST00000532992.5:264|618
IFWILEHFRFQIFR
>ENST00000355480.10|SNV-50703-G-A|1
ILNVAKGIR
>FUSION-ENST00000667432.1:42912-ENST00000532992.5:264|2325
YIGGGGGRDI
>FUSION-ENST00000667432.1:42912-ENST00000532992.5:264|1812
MYLAYPHNQQIWVR
>ENST00000343253.11|SNV-90711-G-A|4
KMQLEQPSTLK
>FUSION-ENST00000527752.1:5970-ENST00000361739.1:267|174
MVSGRPR
>ENST00000491071.6|SNV-426827-C-A|2
EQYSKYNIHKDQ
>ENST00000400454.6|SNV-499295-G-A|1
SSVGSQVSLSCSVTETEDQELSWYR
>FUSION-ENST00000667432.1:42912-ENST00000532992.5:264|970
PQNFHFLIIK
>ENST00000367614.5|SNV-1161-C-T|2
ILGYRSIMELVLDMPDVVR
>ENST00000394329.8|SNV-176224-G-C|4
QPIGQIPLESSPPVR
>ENST00000408887.3|SNV-651-G-A|3
QQPRHNR
>FUSION-ENST00000667432.1:42912-ENST00000532992.5:264|767
SCTTYSNL
>ENST00000462195.6|MNV-18712-GTGTCG-G|9
QTPRTER
>FUSION-ENST00000667432.1:42912-ENST00000532992.5:264|910
NNDVIHWQK
>ENST00000314191.7|SNV-125953-C-T|1
LGLSGDEVDNKVKGAAGR
>FUSION-ENST00000667432.1:42912-ENST00000532992.5:264|1735
LMNLASFLPPAPVR
>FUSION-ENST00000667432.1:42912-ENST00000532992.5:264|1103
PLNGRLTK
>ENST00000674247.1|SNV-2888-G-A|2
WPHLALQR
>FUSION-ENST00000527752.1:5970-ENST00000361739.1:267|62
ASGEGWNGAVCRRVR
>FUSION-ENST00000667432.1:42912-ENST00000532992.5:264|47
QANKLLLSK
>ENST00000525157.5|SNV-750-T-C|2
MPIFWTITLFLLGAAKGK
>FUSION-ENST00000667432.1:42912-ENST00000532992.5:264|1425
KNQFSGEK
>ENST00000566621.6|SNV-78267-C-G|4
LILERFLQEQEETPPSK
>FUSION-ENST00000667432.1:42912-ENST00000532992.5:264|399
LELFYRRQK
>ENST00000007708.7|INDEL-11311-C-CTT|2
FTWSTSPPTSTTCSLSSSR
>ENST00000381317.9|MNV-18712-GTGTCG-G|18
GNEGEVLGAVR
>ENST00000412632.6|SNV-28002-T-G|6
VKGLITKAER
>FUSION-ENST00000667432.1:42912-ENST00000532992.5:264|822
KPIKGAIFGERALTR
>FUSION-ENST00000466801.5:1857-ENST00000484328.1:20325|145
PCGARGLSHSRAGAGIAHR
>ENST00000007708.7|SNV-11312-C-T|1
ISICMLINQHTLIFDGSTNPAHPK
>FUSION-ENST00000667432.1:42912-ENST00000532992.5:264|1342
MPGCTGRGVL
>FUSION-ENST00000667432.1:42912-ENST00000532992.5:264|1040
HSTFSFISGAKLWGCK
>ENST00000469372.5|SNV-41534-T-G|6
RNDYRDIYAIGVGK
>FUSION-ENST00000667432.1:42912-ENST00000532992.5:264|85
MMKQRFQAER
>FUSION-ENST00000667432.1:42912-ENST00000532992.5:264|1034
GINDTMDFGDSVGESVGRG
>FUSION-ENST00000667432.1:42912-ENST00000532992.5:264|886
TARKIIVV
>FUSION-ENST00000667432.1:42912-ENST00000532992.5:264|693
MRISAGG
>FUSION-ENST00000667432.1:42912-ENST00000532992.5:264|1991
MCLTVNDR
>FUSION-ENST00000667432.1:42912-ENST00000532992.5:264|102
MRLQRLGMTPPTSIA
>ENST00000566621.6|SNV-78267-C-G|2
FLQEQEETPPSK
>FUSION-ENST00000667432.1:42912-ENST00000532992.5:264|1533
MFNTFSFIY
>FUSION-ENST00000667432.1:42912-ENST00000532992.5:264|9
RLPSPHNTICSLQIL
>FUSION-ENST00000667432.1:42912-ENST00000532992.5:264|1521
EVVSNNLQMCFK
>FUSION-ENST00000667432.1:42912-ENST00000532992.5:264|1383
MLVPKTMGK
>ENST00000503699.1|MNV-6031-CCCTG-C|4
MPGHQQNLYR
>FUSION-ENST00000667432.1:42912-ENST00000532992.5:264|2030
IHCPSCRCLRLNIGNLALN
>FUSION-ENST00000527752.1:5970-ENST00000361739.1:267|109
SAREVSAR
>ENST00000620146.2|SNV-9841-C-T|3
SFLHFPCFMRILSALVQFVK
>FUSION-ENST00000667432.1:42912-ENST00000532992.5:264|1610
MCKLYMYICTSLPARSSYR
>FUSION-ENST00000667432.1:42912-ENST00000532992.5:264|124
WMVRPQAECILWVR
>ENST00000409202.8|SNV-142971-A-G|4
MEIFKNEFWSPSSEAEAGEGHRR
>FUSION-ENST00000667432.1:42912-ENST00000532992.5:264|649
MYVKLFAWLLTHDV
>ENST00000338904.7|SNV-4407-T-G|5
GYVLITCSWQNEMQKRIPHTR
>ENST00000325239.11|SNV-258482-C-T|1
DISNFEYFMYLNTAAGR
>FUSION-ENST00000667432.1:42912-ENST00000532992.5:264|606
SSTPFIKAK
>FUSION-ENST00000667432.1:42912-ENST00000532992.5:264|2023
CLRLNIGNLALN
>FUSION-ENST00000667432.1:42912-ENST00000532992.5:264|1097
SICAYPYNCKLHR
>FUSION-ENST00000466801.5:1857-ENST00000484328.1:20325|106
GALPWEGARAWQR
>FUSION-ENST00000466801.5:1857-ENST00000484328.1:20325|124
AGPAGCPTRGLEPASRIESA
>FUSION-ENST00000667432.1:42912-ENST00000532992.5:264|1774
VDKLGVALGR
>FUSION-ENST00000667432.1:42912-ENST00000532992.5:264|1589
MYRHKNIFLVFNVILR
>FUSION-ENST00000667432.1:42912-ENST00000532992.5:264|706
SLSSFTNSLTFCAVDKHK
>FUSION-ENST00000667432.1:42912-ENST00000532992.5:264|86
FPFISSTCG
>FUSION-ENST00000667432.1:42912-ENST00000532992.5:264|1609
CKLYMYICTSLPARSSYR
>FUSION-ENST00000527752.1:5970-ENST00000361739.1:267|20
MSPRPPVWLSLMVSSRCSTT
>FUSION-ENST00000667432.1:42912-ENST00000532992.5:264|59
EAYPSNI
>FUSION-ENST00000667432.1:42912-ENST00000532992.5:264|2266
VPVRSICHSLF
>ENST00000271588.9|INDEL-321259-C-CA|1
YVCVAVNVAGMTDKKI
>FUSION-ENST00000667432.1:42912-ENST00000532992.5:264|622
KSGVEFSPCGITLALKIFWILEHFR
>FUSION-ENST00000667432.1:42912-ENST00000532992.5:264|2015
MTMILVS
>ENST00000283141.11|SNV-37712-G-A|5
IKIFIIYLKKPIIISYK
>FUSION-ENST00000667432.1:42912-ENST00000532992.5:264|2003
MVIITEQIQNLYIVVKKSLR
>FUSION-ENST00000667432.1:42912-ENST00000532992.5:264|554
MSYNHLHLYK
>ENST00000492815.5|SNV-39048-G-A|2
SLLLHCSNWDAETLTEDQEFTWRK
>ENST00000392825.8|SNV-268448-G-A|7
AVISRNQEGPGK
>FUSION-ENST00000667432.1:42912-ENST00000532992.5:264|1711
MISIKLCEVTAKN
>FUSION-ENST00000667432.1:42912-ENST00000532992.5:264|1150
IQWTLGTLWGK
>FUSION-ENST00000667432.1:42912-ENST00000532992.5:264|1357
AAGKEAVSCKSTGAELLK
>ENST00000442166.2|SNV-4127-G-A|2
WLRPHHRVMGR
>ENST00000343529.9|SNV-493024-C-A|3
WWQPFVIR
>ENST00000298139.7|SNV-82703-A-G|3
KLNLSCGTYHAGMSFSTREDIHHR
>FUSION-ENST00000667432.1:42912-ENST00000532992.5:264|344
KDNVISIVNCK
>FUSION-ENST00000667432.1:42912-ENST00000532992.5:264|2226
MSGEILLSTSKMVLSSCDLMCWK
>FUSION-ENST00000667432.1:42912-ENST00000532992.5:264|15
RAFFQFHLSFNFIFEIIK
>FUSION-ENST00000667432.1:42912-ENST00000532992.5:264|1951
SCCPMPLVVTNRSSQMPIFL
>FUSION-ENST00000667432.1:42912-ENST00000532992.5:264|1560
YSFVWVYTEERK
>FUSION-ENST00000667432.1:42912-ENST00000532992.5:264|1068
LLLSSPFLG
>ENST00000262450.8|INDEL-25606-C-CTT|4
RCPSLCLSARPRPRR
>ENST00000307659.6|SNV-80682-G-A|1
ENTDFEAECCIVLDGIELQGER
>FUSION-ENST00000527752.1:5970-ENST00000361739.1:267|110
VRLGSRWQGCLRPGGAGAGAAR
>FUSION-ENST00000667432.1:42912-ENST00000532992.5:264|284
MSFLQTSTSSSVKCTSNCK
>ENST00000655314.1|SNV-227360-A-T|5
SHSMMVTFIQKPRITYVL
>FUSION-ENST00000667432.1:42912-ENST00000532992.5:264|395
ILQPFHYMLR
>FUSION-ENST00000667432.1:42912-ENST00000532992.5:264|1826
VICIFFK
>ENST00000219084.10|SNV-269191-C-G|1
YNKTYKTCSHCK
>FUSION-ENST00000667432.1:42912-ENST00000532992.5:264|1031
MDFGDSVGESVGRG
>FUSION-ENST00000667432.1:42912-ENST00000532992.5:264|2131
RTSLVKNK
>FUSION-ENST00000667432.1:42912-ENST00000532992.5:264|2136
MRKELTSIWGR
>FUSION-ENST00000667432.1:42912-ENST00000532992.5:264|1676
KYHLCLFKSFAS
>ENST00000616349.4|SNV-25295-G-A|3
FINTLQDNK
>ENST00000461371.5|SNV-33718-T-A|1
GILDGSLDKNMTRK
>FUSION-ENST00000667432.1:42912-ENST00000532992.5:264|733
MWMICGCLASPSFLTLNLYSIKR
>FUSION-ENST00000667432.1:42912-ENST00000532992.5:264|2091
MHVSCAQQVYNLAEEKRHDI
>FUSION-ENST00000667432.1:42912-ENST00000532992.5:264|863
AALMVDYTMQF
>ENST00000460554.2|SNV-15185-C-A|5
SPCLPLSSSNVTTPPLPR
>ENST00000259782.9|SNV-72685-G-A|2
EAQGQKEK
>ENST00000462195.6|MNV-18712-GTGTCG-G|15
ESRPAQKHKPFTTTLTHGGSK
>FUSION-ENST00000667432.1:42912-ENST00000532992.5:264|1586
HKNIFLVFNVILRLTLTMMNPAFR
>FUSION-ENST00000667432.1:42912-ENST00000532992.5:264|967
MEQLYLLHFTWSNY
>ENST00000520983.5|SNV-52476-A-T|4
GVLGSCICGFCAGILFTRDGAIR
>FUSION-ENST00000667432.1:42912-ENST00000532992.5:264|1537
LSFSRYWHTVFQSICITLKFHQAVI
>FUSION-ENST00000667432.1:42912-ENST00000532992.5:264|707
MSLSSFTNSLTFCAVDKHK
>FUSION-ENST00000667432.1:42912-ENST00000532992.5:264|2153
TGHRHPWVASFYPTHCKGNAVR
>ENST00000481470.5|SNV-146497-C-T|5
TIKMGCAVYLILPKSLVTTR
>ENST00000521098.2|SNV-48373-G-A|4
APPVSDPENSQGPAAGSSNEPGK
>FUSION-ENST00000667432.1:42912-ENST00000532992.5:264|2384
SFIVPCLEPW
>ENST00000296420.9|SNV-462989-C-A|3
MCWKADPGKPENGNDQPQSDKESVK
>FUSION-ENST00000667432.1:42912-ENST00000532992.5:264|2119
VWNSIWLLKCQSIMR
>FUSION-ENST00000667432.1:42912-ENST00000532992.5:264|1434
MVDCSLNLLSSRDPSISAS
>FUSION-ENST00000667432.1:42912-ENST00000532992.5:264|1086
LGLVVDQWERKFYK
>FUSION-ENST00000667432.1:42912-ENST00000532992.5:264|224
MNSDIQSLNFQMRNPKVR
>FUSION-ENST00000667432.1:42912-ENST00000532992.5:264|1522
MEVVSNNLQMCFK
>ENST00000506364.6|SNV-90556-C-T|1
TLLTYEASKLTNHVELFK
>FUSION-ENST00000667432.1:42912-ENST00000532992.5:264|1323
MESKEIILEL
>FUSION-ENST00000667432.1:42912-ENST00000532992.5:264|771
ENKTLQYNIS
>FUSION-ENST00000667432.1:42912-ENST00000532992.5:264|1931
MSLGNSK
>FUSION-ENST00000667432.1:42912-ENST00000532992.5:264|1998
MKSCNAER
>FUSION-ENST00000466801.5:1857-ENST00000484328.1:20325|58
AALPRFGFLR
>ENST00000503699.1|MNV-6031-CCCTG-C|2
MPGHQQNLYRDVMLENYR
>ENST00000419067.6|SNV-15304-G-A|3
YQGMGSLDAMEK
>ENST00000372348.7|INDEL-172126-C-CTT|16
SPCSRPLQSHSPPSR
>FUSION-ENST00000667432.1:42912-ENST00000532992.5:264|165
ACLVKIHQAKALR
>FUSION-ENST00000667432.1:42912-ENST00000532992.5:264|1588
YRHKNIFLVFNVILR
>ENST00000389857.11|SNV-77913-G-A|2
SIVLHLRR
>ENST00000643837.1|SNV-78267-C-G|1
FLQEQEETPP
>FUSION-ENST00000667432.1:42912-ENST00000532992.5:264|1489
LAKLVFNSWAQVILLPWPPK
>ENST00000369864.5|SNV-2294-C-T|3
GQRRMSDPESVSSVFSDTSIVV
>ENST00000505897.5|INDEL-11311-C-CTT|3
ISIFACSSTSTVGAGHSGGER
>ENST00000356607.9|SNV-63957-C-T|2
FLQNFRVR
>FUSION-ENST00000667432.1:42912-ENST00000532992.5:264|2182
IFTSFSDTSVEK
>FUSION-ENST00000667432.1:42912-ENST00000532992.5:264|100
LQRLGMTPPTSIA
>FUSION-ENST00000667432.1:42912-ENST00000532992.5:264|537
LINKFICCFMISRCFITTNL
>FUSION-ENST00000667432.1:42912-ENST00000532992.5:264|514
LFVGTMPRL
>ENST00000471347.5|SNV-118660-G-A|2
SDLKGELNEK
>ENST00000397909.7|SNV-863639-C-T|4
DQKSQAYLIGFIGVSGKTK
>FUSION-ENST00000667432.1:42912-ENST00000532992.5:264|1659
EPSYAVSGLLTR
>FUSION-ENST00000667432.1:42912-ENST00000532992.5:264|1921
CLLSIYPHTQNVSS
>FUSION-ENST00000466801.5:1857-ENST00000484328.1:20325|133
LSTDLADGRR
>ENST00000357540.8|SNV-1544-T-C|3
DAGDGVRHLLSLIQLEAFLSR
>FUSION-ENST00000667432.1:42912-ENST00000532992.5:264|685
MDIWVASTFWLL
>FUSION-ENST00000667432.1:42912-ENST00000532992.5:264|1187
AVCILKTSQESLCPVDFQFR
>ENST00000358897.8|SNV-118660-G-A|1
MSDLKGELNEKQK
>ENST00000331738.12|SNV-11844-C-T|3
TPSPPSFR
>FUSION-ENST00000667432.1:42912-ENST00000532992.5:264|2094
HVSCAQQVYNLAEEK
>FUSION-ENST00000667432.1:42912-ENST00000532992.5:264|419
IPERTMRLCQVFSPMILSGIMQVR
>ENST00000462195.6|MNV-18712-GTGTCG-G|21
GAHVSLGGGGGTGDTCGSLATLTR
>FUSION-ENST00000667432.1:42912-ENST00000532992.5:264|264
MSVLITK
>FUSION-ENST00000667432.1:42912-ENST00000532992.5:264|71
MTESSKCGLVR
>ENST00000480101.1|SNV-60952-C-T|3
KIQWGQPLKE
>FUSION-ENST00000667432.1:42912-ENST00000532992.5:264|1617
MRFYIYVNFTHMCK
>ENST00000526157.5|SNV-7456-A-G|1
LPGQGQLYLCLGKFGGQKAM
>ENST00000645119.1|MNV-2851-CTGACAAA-C|2
GGTVPKCPLLRR
>ENST00000424776.5|SNV-891-C-T|3
GCDHEYTDHPSK
>FUSION-ENST00000667432.1:42912-ENST00000532992.5:264|1001
MSSKGRSDLVGWQHAGVEDEIV
>FUSION-ENST00000667432.1:42912-ENST00000532992.5:264|1198
MCVLRMDCLQAY
>ENST00000343253.11|SNV-90711-G-A|2
MQLEQPSTLK
>FUSION-ENST00000527752.1:5970-ENST00000361739.1:267|81
GCLRLRPCTARLGGGIAETAAR
>FUSION-ENST00000667432.1:42912-ENST00000532992.5:264|1655
YCKIINR
>ENST00000381317.9|MNV-18712-GTGTCG-G|17
GNEGEVLGAVRGAALGIRPQR
>FUSION-ENST00000667432.1:42912-ENST00000532992.5:264|172
GWIFSGTQATLISDMVYK
>ENST00000369870.7|SNV-6878-C-T|3
FCSALSFMLER
>FUSION-ENST00000667432.1:42912-ENST00000532992.5:264|849
MTCESPPGLILCWYSLAR
>FUSION-ENST00000667432.1:42912-ENST00000532992.5:264|2231
GKHLFYSLPFSEAKPWSILDTGK
>ENST00000358514.9|SNV-393-G-A|7
MLKPALEPRGGFSFENCQRNASLK
>ENST00000674247.1|SNV-2888-G-A|1
WPHLALQRGSSFLILFLFGNEEVK
>FUSION-ENST00000667432.1:42912-ENST00000532992.5:264|1790
MPSISSQGYTK
>ENST00000507095.1|SNV-38182-A-C|7
YLDYGEEHWK
>FUSION-ENST00000667432.1:42912-ENST00000532992.5:264|1249
MEAPCPFPLYFALFISSIWLS
>ENST00000462195.6|MNV-18712-GTGTCG-G|20
GVSHPAFGK
>FUSION-ENST00000667432.1:42912-ENST00000532992.5:264|1005
MWPEHQYLK
>FUSION-ENST00000667432.1:42912-ENST00000532992.5:264|703
IITNMIVLR
>ENST00000251810.8|SNV-30695-C-T|1
VFQAENSFDFMENISLEGKTNFFEK
>FUSION-ENST00000667432.1:42912-ENST00000532992.5:264|1554
PSGSYVTFQTSLPLCFVCMFVRCE
>FUSION-ENST00000667432.1:42912-ENST00000532992.5:264|930
SCENCIWVGSPNVITW
>ENST00000477310.1|SNV-11621-T-G|1
DVSKLTDTICGVGNMSANASDQER
>FUSION-ENST00000667432.1:42912-ENST00000532992.5:264|233
DGTASSR
>FUSION-ENST00000667432.1:42912-ENST00000532992.5:264|605
MSSTPFIKAKETFTSR
>FUSION-ENST00000466801.5:1857-ENST00000484328.1:20325|22
MSERPLPALSQ
>ENST00000418593.6|SNV-7456-A-G|3
FGHTPVQARLGCLAK
>FUSION-ENST00000527752.1:5970-ENST00000361739.1:267|24
LCPIWFFDSDLGGKTSDLPWEGH
>FUSION-ENST00000667432.1:42912-ENST00000532992.5:264|527
MRSTLHM
>FUSION-ENST00000667432.1:42912-ENST00000532992.5:264|1012
AQNQWWIK
>ENST00000560078.1|SNV-6720-G-A|4
LLDPGRNPAGQNLRPRMWTPGLR
>ENST00000326765.10|SNV-61059-C-A|3
FQGLMLDR
>FUSION-ENST00000667432.1:42912-ENST00000532992.5:264|315
MISSVFPVLFFPFRLQLHD
>ENST00000489133.6|SNV-39048-G-A|1
SLLLHCSNWDAET
>ENST00000506364.6|SNV-90556-C-T|2
TLLTYEASK
>FUSION-ENST00000527752.1:5970-ENST00000361739.1:267|42
GLRKPKVM
>FUSION-ENST00000667432.1:42912-ENST00000532992.5:264|2048
MVILRPYKRK
>FUSION-ENST00000667432.1:42912-ENST00000532992.5:264|587
KADERFDLFHLIK
>FUSION-ENST00000667432.1:42912-ENST00000532992.5:264|1692
HMPSTSSSP
>ENST00000473362.1|SNV-1393924-C-T|7
MWICGCTYHR
>FUSION-ENST00000667432.1:42912-ENST00000532992.5:264|1287
MILRLPQPCK
>ENST00000296591.10|SNV-441348-A-C|3
DKVFQGNFDNDTHSKNVIDPPIYAR
>FUSION-ENST00000667432.1:42912-ENST00000532992.5:264|943
FLDSTAINL
>ENST00000326765.10|SNV-61059-C-A|6
EPHGPDALRRFQGLMLDR
>FUSION-ENST00000667432.1:42912-ENST00000532992.5:264|1808
MITVTIY
>FUSION-ENST00000667432.1:42912-ENST00000532992.5:264|189
LQGMAGGCV
>FUSION-ENST00000667432.1:42912-ENST00000532992.5:264|1347
MEMPGCTGR
>FUSION-ENST00000667432.1:42912-ENST00000532992.5:264|1467
KCSIIHN
>ENST00000420118.1|SNV-3925-C-A|3
ALGKCSKVTAVGR
>ENST00000480101.1|SNV-60952-C-T|2
IQWGQPLK
>FUSION-ENST00000667432.1:42912-ENST00000532992.5:264|847
ICLWIPYVLPPS
>ENST00000518476.6|SNV-420185-G-A|5
MCPYYKEWPTLSIYELIALLK
>FUSION-ENST00000667432.1:42912-ENST00000532992.5:264|177
MYGIVVKNKCDNGC
>FUSION-ENST00000667432.1:42912-ENST00000532992.5:264|1724
YCPFSLGCWRN
>ENST00000568840.1|SNV-547-A-C|2
MVFPLSCAVPQYAWGKMGSNSEVAR
>FUSION-ENST00000667432.1:42912-ENST00000532992.5:264|196
EGSEHEGREAGDCLYD
>FUSION-ENST00000667432.1:42912-ENST00000532992.5:264|227
NSDIQSLNFQMR
>FUSION-ENST00000667432.1:42912-ENST00000532992.5:264|1042
IILQDSA
>FUSION-ENST00000667432.1:42912-ENST00000532992.5:264|1782
MPLSRTGDAHGRTK
>ENST00000531839.5|SNV-30593-G-A|2
TQQYSQK
>ENST00000329357.6|SNV-1280-C-T|5
RMASLCLKPLK
>FUSION-ENST00000667432.1:42912-ENST00000532992.5:264|1271
MVGILSKSFTLEDIYKQSVSNSISL
>ENST00000507095.1|SNV-38182-A-C|13
QVMSRYLDYGEEHWK
>FUSION-ENST00000667432.1:42912-ENST00000532992.5:264|727
RSHFLTR
>FUSION-ENST00000667432.1:42912-ENST00000532992.5:264|2134
LIKRTSLVK
>FUSION-ENST00000667432.1:42912-ENST00000532992.5:264|2104
DPYACFLCSASLQPSRR
>FUSION-ENST00000667432.1:42912-ENST00000532992.5:264|1605
LYMYICTSLPARSSYRTFLAF
>FUSION-ENST00000667432.1:42912-ENST00000532992.5:264|1118
MHLGSKSECK
>ENST00000370613.7|SNV-1544-T-C|2
LEIYLEPLKDAGDGVRHLLR
>FUSION-ENST00000667432.1:42912-ENST00000532992.5:264|173
IIISENNEEAIFSK
>FUSION-ENST00000667432.1:42912-ENST00000532992.5:264|408
MILSGIMQVRLELFYR
>FUSION-ENST00000667432.1:42912-ENST00000532992.5:264|2324
MRQERYR
>ENST00000355265.7|SNV-16098-G-A|2
WMKCVEETGTFFKPTLAALFVR
>ENST00000443758.6|SNV-212388-G-A|7
NKGQVQVADLLGINGTGK
>ENST00000674247.1|SNV-2888-G-A|3
EARWPHLALQR
