# Supplementary material for: Identification of non-canonical peptides with moPepGen
Source: Nat Biotechnol. 2025 Jun 16;44(4):568–73. doi: 10.1038/s41587-025-02701-0 (PMC12680078; doi:10.1038/s41587-025-02701-0)
Supplement: Supplementary file 4 — Supplementary Data: Cancer cell line variant peptide database. Custom peptide database FASTA file for each of the 376 cell lines from the Cancer Cell Line Encyclopedia with proteomics characterization or used in the reference channel. Variant peptide FASTA files were produced by moPepGen as the result of cell-line-specific publicly available mutations and fusions. [file 41587_2025_2701_MOESM4_ESM.zip › ACH-000580.fasta]

>ENST00000344803.3|SNV-2582-C-T|1
YHGPPIPSALPPEDCTVTQSK
>ENST00000334011.10|SNV-36967-T-A|6
IDEVLKYYLIRDGCVSEDSVK
>FUSION-ENST00000496652.5:28346-ENST00000652379.1:25317|947
SRIDPDSISK
>FUSION-ENST00000627851.2:29321-ENST00000548204.1:66714|5
RAGACWRNPSFPGISWR
>FUSION-ENST00000580675.1:315-ENST00000380249.5:382|33
MSPPSRSGSPCRMPSRPR
>FUSION-ENST00000496652.5:28346-ENST00000652379.1:25317|913
MTDGVSYQCSFVNR
>FUSION-ENST00000496652.5:28346-ENST00000652379.1:25317|1451
SPRMPSFPSVCLQLPQA
>ENST00000507557.5|INDEL-28498-C-CA|3
AKKLFLSNHHS
>FUSION-ENST00000496652.5:28346-ENST00000652379.1:25317|162
MALERRAHTRPSPAVESGR
>FUSION-ENST00000496652.5:28346-ENST00000652379.1:25317|370
GHSYCAAR
>FUSION-ENST00000608999.6:191543-ENST00000367506.10:5137|2
ETWVSDKPVK
>ENST00000389048.8|INDEL-1401-C-CC|2
LPAPPSLPDLR
>ENST00000342056.6|SNV-687-A-C|6
GKQGARMSLLGKPLSYPSSQSCR
>ENST00000247452.4|SNV-2105-G-A|3
EHFVYREPRELLTK
>FUSION-ENST00000496652.5:28346-ENST00000652379.1:25317|1244
SLCLSLFLSVSLSLSVR
>FUSION-ENST00000496652.5:28346-ENST00000652379.1:25317|228
EWTGAAGAAR
>FUSION-ENST00000634903.1:191543-ENST00000367506.10:5137|5
SQSDSPPASPSPTAKTLRR
>ENST00000580130.5|SNV-66118-C-T|3
MLPSTSRHSTDSWTKVLHWVF
>ENST00000389506.10|SNV-84908-G-A|1
KYYDSKGIGCYMFR
>ENST00000476871.5|INDEL-9192-C-CC|8
GQGPRPLGQR
>FUSION-ENST00000496652.5:28346-ENST00000652379.1:25317|467
DENHERR
>FUSION-ENST00000496652.5:28346-ENST00000652379.1:25317|483
LPGPAGLLFSR
>ENST00000495435.1|SNV-117867-G-A|7
LSSTNLSPSDKR
>ENST00000627450.2|INDEL-23191-G-GA|17
KLEGGSEDAGGQSENR
>ENST00000622652.1|SNV-36967-T-A|11
STGPDANR
>FUSION-ENST00000496652.5:28346-ENST00000652379.1:25317|805
GFTVLPR
>ENST00000637658.2|MNV-7791-AAGA-A|1
RKRPGHF
>FUSION-ENST00000496652.5:28346-ENST00000652379.1:25317|1373
MRVCVGR
>FUSION-ENST00000496652.5:28346-ENST00000652379.1:25317|830
PCHRQAGRQAGR
>ENST00000375782.2|SNV-4521-G-A|1
WLDLLGILVSLLGELWCLVSVR
>ENST00000373277.8|SNV-31534-G-A|2
SCALSMDQIPDLHSPMSPISK
>ENST00000368507.7|SNV-37953-G-A|4
VSTQDPPEVTHIFLNISR
>FUSION-ENST00000496652.5:28346-ENST00000652379.1:25317|831
PCHRQAGR
>ENST00000475918.5|SNV-46461-C-T|7
IPLFMLMSFMPASAVPLF
>FUSION-ENST00000496652.5:28346-ENST00000652379.1:25317|652
ARPVDSFRFFISFVSTR
>FUSION-ENST00000496652.5:28346-ENST00000652379.1:25317|269
RVPSGPLLVSR
>FUSION-ENST00000496652.5:28346-ENST00000652379.1:25317|680
LVSHSQPQVVRLP
>ENST00000563522.5|INDEL-23191-G-GA|14
MGKKLEGGSEDAGGQSEK
>FUSION-ENST00000496652.5:28346-ENST00000652379.1:25317|1287
ALYTERSGSRLSSR
>FUSION-ENST00000496652.5:28346-ENST00000652379.1:25317|1012
IELHCCNK
>FUSION-ENST00000496652.5:28346-ENST00000652379.1:25317|174
ASVALGR
>ENST00000460495.5|SNV-103311-G-A|1
NTRINYETWAS
>FUSION-ENST00000496652.5:28346-ENST00000652379.1:25317|1172
MIHLPGPPKVLETTGLSR
>FUSION-ENST00000496652.5:28346-ENST00000652379.1:25317|1420
LPVISLTDLETASRSVTPAVVPS
>FUSION-ENST00000496652.5:28346-ENST00000652379.1:25317|1404
MNYLMIYLCTYFQTESR
>ENST00000400566.6|SNV-146363-G-A|1
QSSSSGITSCSDGTSNRDSFR
>ENST00000461783.7|SNV-350744-C-T|3
DQKSLLPPSNQSQLLEEFLDNFKK
>FUSION-ENST00000496652.5:28346-ENST00000652379.1:25317|756
MPIIPAAR
>ENST00000469577.5|SNV-5078-A-G|2
MPPFVYPPYLPFPPPYGPQGPYR
>ENST00000263674.4|SNV-2536-G-A|8
RKVPPSGSGGSELSNR
>FUSION-ENST00000496652.5:28346-ENST00000652379.1:25317|749
KAEAGESLEPGKR
>FUSION-ENST00000496652.5:28346-ENST00000652379.1:25317|633
IDVGVCVIQINTHRSIK
>ENST00000307002.3|INDEL-41-T-TT|6
LEGVEHLLLLLLFDR
>FUSION-ENST00000496652.5:28346-ENST00000652379.1:25317|354
RRYSHDPPGSFR
>FUSION-ENST00000496652.5:28346-ENST00000652379.1:25317|399
AASGKPKSLGSGGSMVAK
>FUSION-ENST00000496652.5:28346-ENST00000652379.1:25317|637
EIDFCMIDVGVCVIQINTHRSIKK
>ENST00000395667.7|MNV-227-CC-C|3
EPIPSLYAGSVR
>ENST00000471239.1|SNV-357710-G-A|7
LCFTVDFALEFTCFESKTKNVLWR
>FUSION-ENST00000496652.5:28346-ENST00000652379.1:25317|771
VSHFVIQKYTDSPKTQK
>ENST00000392806.4|SNV-6634-G-A|1
GSQEGDQEVQGHGVPVETPEAQK
>ENST00000264596.4|SNV-41572-C-T|3
NTIISWTSSRVDHVMDFVARK
>FUSION-ENST00000496652.5:28346-ENST00000652379.1:25317|578
AVAPEAR
>FUSION-ENST00000496652.5:28346-ENST00000652379.1:25317|1084
LLGARPSSAK
>FUSION-ENST00000496652.5:28346-ENST00000652379.1:25317|289
LHLRLNTGTRPIVNK
>FUSION-ENST00000496652.5:28346-ENST00000652379.1:25317|209
GKKPGSLAWSRAWNASA
>ENST00000513335.5|SNV-42330-G-A|4
KEAEAHMHMGLLYK
>ENST00000398718.1|SNV-52-C-T|7
MKILCIFLTFVFTVSCGSSVPQK
>ENST00000585446.1|SNV-318748-A-G|9
MDDMTNSFGKFSDYPR
>FUSION-ENST00000496652.5:28346-ENST00000652379.1:25317|505
SESAFWAAGLLLTRCPLATCR
>ENST00000426333.7|INDEL-23379-G-GTG|5
CRRGWQSLCASTR
>FUSION-ENST00000262811.10:49832-ENST00000621646.1:8293|8
KVVGQITVDMMYGGMR
>ENST00000463101.1|SNV-1722-G-A|5
QRLCGAALQDVQPHR
>FUSION-ENST00000496652.5:28346-ENST00000652379.1:25317|92
FRHLVYVLG
>FUSION-ENST00000496652.5:28346-ENST00000652379.1:25317|1072
NPRSGFGFLARRPKPAENFPAQDPV
>FUSION-ENST00000496652.5:28346-ENST00000652379.1:25317|183
MGSPRERGPCLGK
>FUSION-ENST00000496652.5:28346-ENST00000652379.1:25317|1332
QLQEENKTRILSDTALTTR
>FUSION-ENST00000496652.5:28346-ENST00000652379.1:25317|359
FSLIKNESR
>ENST00000342992.10|INDEL-189557-C-CC|6
LEKVKKPCSTR
>FUSION-ENST00000496652.5:28346-ENST00000652379.1:25317|154
MGQSVLRDGR
>FUSION-ENST00000496652.5:28346-ENST00000652379.1:25317|1483
KMIWAGHASSR
>FUSION-ENST00000496652.5:28346-ENST00000652379.1:25317|85
MVILLSTR
>FUSION-ENST00000496652.5:28346-ENST00000652379.1:25317|1364
MPSVALGFSPFGSFDRR
>FUSION-ENST00000496652.5:28346-ENST00000652379.1:25317|785
TLSRGVPWSVYHR
>FUSION-ENST00000496652.5:28346-ENST00000652379.1:25317|1052
ALATPPTPHAPRPGHPR
>ENST00000465297.5|SNV-83634-C-T|1
TGERPAWTLDP
>FUSION-ENST00000496652.5:28346-ENST00000652379.1:25317|59
PGRFLPFFNLIF
>FUSION-ENST00000496652.5:28346-ENST00000652379.1:25317|1118
MFTILHHDILFSR
>FUSION-ENST00000496652.5:28346-ENST00000652379.1:25317|978
MLFLSSLPSTSCPHHHFGAR
>ENST00000614258.1|SNV-264-A-G|5
AGSGQLR
>ENST00000531879.5|SNV-38614-A-G|5
HTTARCPASCCGR
>ENST00000565916.1|SNV-8524-G-A|2
MSHTLRGGCSS
>FUSION-ENST00000496652.5:28346-ENST00000652379.1:25317|31
FKQTASFLFRVK
>FUSION-ENST00000496652.5:28346-ENST00000652379.1:25317|513
VARRLGR
>ENST00000367806.7|MNV-63422-GG-G|3
QEECLFFLKGTEGRERPLNNG
>ENST00000555207.5|SNV-349070-C-T|3
CLSSCTASSIPAAASER
>ENST00000342056.6|SNV-687-A-C|4
QGARMSLLGKPLSYPSSQSCRR
>ENST00000398576.6|SNV-60803-C-T|3
IGLFADIELSRNEALIVLLR
>ENST00000247452.4|SNV-2105-G-A|1
EPRELLTKVWVQGHYLEYR
>ENST00000534836.6|SNV-67146-C-T|3
IPKSVLQIQNVLQEFFQNSDFK
>ENST00000504582.5|SNV-267721-G-A|11
SIPMPPRIAAMCAWEMALPARL
>FUSION-ENST00000496652.5:28346-ENST00000652379.1:25317|303
NAASCEN
>ENST00000674063.1|SNV-177217-G-A|3
TRNTEKFGR
>FUSION-ENST00000525728.5:29321-ENST00000548204.1:66714|3
TLSRNSLLCQDYR
>FUSION-ENST00000496652.5:28346-ENST00000652379.1:25317|187
SPADATPRR
>FUSION-ENST00000496652.5:28346-ENST00000652379.1:25317|867
MFYRPFLSGK
>FUSION-ENST00000496652.5:28346-ENST00000652379.1:25317|621
SVVFMCVNER
>FUSION-ENST00000496652.5:28346-ENST00000652379.1:25317|1474
PRVGRLGSDWTTPDR
>FUSION-ENST00000496652.5:28346-ENST00000652379.1:25317|971
SRNTTKETHTQTK
>FUSION-ENST00000496652.5:28346-ENST00000652379.1:25317|536
AAGRASPAR
>ENST00000323346.10|SNV-62982-G-A|7
KKMSYGATSQNCK
>ENST00000534407.5|SNV-11803-G-A|2
GRTGGGVGPKGR
>FUSION-ENST00000496652.5:28346-ENST00000652379.1:25317|1029
DFSSLEPLPPGFK
>ENST00000464239.5|SNV-31534-G-A|4
DQIPDLHSPMSPISK
>FUSION-ENST00000496652.5:28346-ENST00000652379.1:25317|369
GHSYCAARGEILGPAQDGPER
>FUSION-ENST00000496652.5:28346-ENST00000652379.1:25317|707
FRDGVSEARPPWLPRQPR
>FUSION-ENST00000496652.5:28346-ENST00000652379.1:25317|1150
LQGAEIAPLHYGPGCRVSETRSLNK
>ENST00000283365.13|SNV-318748-A-G|1
EVLRLPTAVFEGPSFGYTEQSAR
>FUSION-ENST00000496652.5:28346-ENST00000652379.1:25317|1234
MSVSFSVSLSDTPVPGRALPLPRK
>ENST00000280333.9|SNV-92688-A-T|2
SLKQNIDINR
>FUSION-ENST00000496652.5:28346-ENST00000652379.1:25317|1174
MIHLPGPPK
>FUSION-ENST00000496652.5:28346-ENST00000652379.1:25317|1411
ETLLESETQRAPSSDLID
>FUSION-ENST00000496652.5:28346-ENST00000652379.1:25317|29
QTASFLFRVK
>FUSION-ENST00000496652.5:28346-ENST00000652379.1:25317|1064
GDQEGRRPDR
>ENST00000513335.5|SNV-42330-G-A|1
EDGQLLEAAEHYEAFHQLTQGRIWK
>FUSION-ENST00000496652.5:28346-ENST00000652379.1:25317|438
MVPLVAR
>FUSION-ENST00000608999.6:191543-ENST00000367506.10:5137|3
DEDETDGSEEVKETWVSDKPVKHVS
>FUSION-ENST00000496652.5:28346-ENST00000652379.1:25317|161
ALERRAHTRPSPAVESGR
>ENST00000413366.8|INDEL-384603-A-AC|1
TQNHPLHTKSAVE
>FUSION-ENST00000496652.5:28346-ENST00000652379.1:25317|1194
PLSPPPPKMK
>FUSION-ENST00000496652.5:28346-ENST00000652379.1:25317|892
LNLFRSYGSSCSQWDSIR
>ENST00000563635.5|SNV-255846-C-T|4
TRSIPNIVKDDLYVCK
>ENST00000476871.5|INDEL-9192-C-CC|3
RSQTMWTLSLSCVLRTSG
>FUSION-ENST00000496652.5:28346-ENST00000652379.1:25317|377
LECSKQARAAWIPQLGIME
>ENST00000627450.2|INDEL-23191-G-GA|13
LEGGSEDAGGQSENRRGK
>FUSION-ENST00000580675.1:315-ENST00000380249.5:382|9
GGTGARHSGLTCRAR
>FUSION-ENST00000496652.5:28346-ENST00000652379.1:25317|225
ARARVVCVGGR
>ENST00000355610.9|INDEL-15085-A-AA|1
HSCSHLEHPQK
>ENST00000456128.5|SNV-23761-A-G|4
IVGNKNFHEVLGTCVK
>ENST00000334011.10|SNV-36967-T-A|2
DGCVSEDSVKQYTSR
>ENST00000488433.5|SNV-5651-G-C|3
STCYRSCARLRPR
>ENST00000361445.9|SNV-117867-G-A|4
LVPERQEIIR
>ENST00000426333.7|INDEL-23379-G-GTG|6
LIKHVRCR
>ENST00000239449.6|SNV-1623-C-T|1
VMDINDNPPEVTILSITKR
>FUSION-ENST00000496652.5:28346-ENST00000652379.1:25317|1303
MIRLPGPPKVLETTGLSR
>ENST00000459993.5|SNV-55548-G-A|2
KLPCVSFAGIDSLDDVK
>FUSION-ENST00000496652.5:28346-ENST00000652379.1:25317|1183
MTCPLCHRLTP
>ENST00000481472.5|SNV-11187-G-A|5
LENYRNMVLLGFQFPKPEMICQLEN
>FUSION-ENST00000496652.5:28346-ENST00000652379.1:25317|821
MWVRLVSNWRPQWICPPRPPK
>FUSION-ENST00000496652.5:28346-ENST00000652379.1:25317|1496
MEKMKEINTK
>ENST00000598523.3|SNV-9222-G-A|4
DAFVHDVTVKNR
>FUSION-ENST00000496652.5:28346-ENST00000652379.1:25317|1199
GERGGERER
>FUSION-ENST00000496652.5:28346-ENST00000652379.1:25317|38
GLFSNFYDYYYCRR
>FUSION-ENST00000496652.5:28346-ENST00000652379.1:25317|1453
EMSPRMPSFPSVCLQLPQA
>FUSION-ENST00000496652.5:28346-ENST00000652379.1:25317|20
YVSEMGFGVLSCCPRWSR
>FUSION-ENST00000496652.5:28346-ENST00000652379.1:25317|199
IRSGGDGRR
>FUSION-ENST00000496652.5:28346-ENST00000652379.1:25317|1165
SVSFSVSLSDTPVPGRALPLPRE
>ENST00000311066.9|INDEL-82035-C-CA|7
HAAFSCPKK
>FUSION-ENST00000496652.5:28346-ENST00000652379.1:25317|632
MIDVGVCVIQINTHRSIKK
>FUSION-ENST00000496652.5:28346-ENST00000652379.1:25317|969
NTTKETHTQTKDNYSVCK
>FUSION-ENST00000496652.5:28346-ENST00000652379.1:25317|551
AWPAFGPSCVPVVGGAGR
>FUSION-ENST00000496652.5:28346-ENST00000652379.1:25317|117
NEIPTVPTYYPAKPQPR
>FUSION-ENST00000496652.5:28346-ENST00000652379.1:25317|1061
MSLWKDAR
>FUSION-ENST00000496652.5:28346-ENST00000652379.1:25317|268
MRVPSGPLLVSRTGAAG
>FUSION-ENST00000496652.5:28346-ENST00000652379.1:25317|1226
MISGGRGR
>FUSION-ENST00000496652.5:28346-ENST00000652379.1:25317|1171
IHLPGPPKVLETTGLSR
>FUSION-ENST00000496652.5:28346-ENST00000652379.1:25317|151
GQSVLRDGRAPFR
>FUSION-ENST00000496652.5:28346-ENST00000652379.1:25317|210
MGKKPGSLAWSRAWNASA
>ENST00000464239.5|SNV-31534-G-A|3
MSPISKSPSSPAYSTVTR
>ENST00000382751.4|INDEL-71075-A-AA|2
AEVGVWR
>ENST00000645291.2|SNV-57479-A-G|3
TLQQILSAFR
>ENST00000528615.5|SNV-38614-A-G|3
LRQIEEPCSLGVHAAVVIPPTWILR
>FUSION-ENST00000496652.5:28346-ENST00000652379.1:25317|601
CRCLCYTNK
>FUSION-ENST00000496652.5:28346-ENST00000652379.1:25317|1462
VDRLGPGVR
>FUSION-ENST00000496652.5:28346-ENST00000652379.1:25317|930
SLDRTER
>ENST00000563679.5|INDEL-23191-G-GA|6
WKEAHIR
>FUSION-ENST00000496652.5:28346-ENST00000652379.1:25317|572
GDPPRVAREAGDALPGPVAGPR
>ENST00000225916.10|SNV-7105-G-A|3
ELKDPNQLYTTLKNLLAQIK
>FUSION-ENST00000496652.5:28346-ENST00000652379.1:25317|1464
AVLGGGLTYR
>FUSION-ENST00000496652.5:28346-ENST00000652379.1:25317|65
SGDLSLPNSWDYR
>FUSION-ENST00000496652.5:28346-ENST00000652379.1:25317|282
KVKAGALAGR
>FUSION-ENST00000496652.5:28346-ENST00000652379.1:25317|1254
FLSVSRSISVFLGR
>ENST00000574006.5|SNV-2393-G-A|1
MRQQRIC
>FUSION-ENST00000634903.1:191543-ENST00000367506.10:5137|2
RDTSQFKGSLLI
>FUSION-ENST00000496652.5:28346-ENST00000652379.1:25317|1177
VLYTERSGSRLSSR
>FUSION-ENST00000496652.5:28346-ENST00000652379.1:25317|613
VSFLPVCLLKNGVFQK
>ENST00000393004.6|SNV-179410-G-A|2
CSESRLEK
>ENST00000341594.9|SNV-279295-C-T|2
LVCLHQEYQRDLK
>ENST00000432715.5|SNV-36273-G-A|3
NIAMEMK
>FUSION-ENST00000496652.5:28346-ENST00000652379.1:25317|404
MTRRAASGKPK
>ENST00000413366.8|INDEL-384603-A-AC|3
QKTQNHPLHTKSAVE
>FUSION-ENST00000496652.5:28346-ENST00000652379.1:25317|1327
ILSDTALTTRVMKSSAH
>FUSION-ENST00000496652.5:28346-ENST00000652379.1:25317|758
WVGDLGCVPPGALVD
>FUSION-ENST00000496652.5:28346-ENST00000652379.1:25317|732
LAGRGGTCL
>ENST00000469377.6|SNV-684283-G-A|4
CPLQTFTEQCQGYKCHEYSTAKW
>FUSION-ENST00000496652.5:28346-ENST00000652379.1:25317|882
EVPVPSGTVSGER
>FUSION-ENST00000496652.5:28346-ENST00000652379.1:25317|425
PTGADPLR
>FUSION-ENST00000496652.5:28346-ENST00000652379.1:25317|6
LWAHVVSFQTSMIIIIVGVISR
>FUSION-ENST00000496652.5:28346-ENST00000652379.1:25317|553
GRAWPAFGPSCVPVVGGAGR
>ENST00000460495.5|SNV-103311-G-A|5
MFCISNLIWNEEEGSQEHQDKLR
>FUSION-ENST00000496652.5:28346-ENST00000652379.1:25317|326
NEEFPVSAGHK
>FUSION-ENST00000496652.5:28346-ENST00000652379.1:25317|152
MGQSVLRDGRAPFR
>FUSION-ENST00000496652.5:28346-ENST00000652379.1:25317|946
MSRIDPDSISKTS
>ENST00000399332.6|SNV-72714-G-A|1
LEDILSHDNSALNCHSNDDK
>FUSION-ENST00000496652.5:28346-ENST00000652379.1:25317|1499
TVLFLGVG
>ENST00000313871.9|SNV-2358-G-A|6
WFALKESGSKKPSEDVLVK
>FUSION-ENST00000496652.5:28346-ENST00000652379.1:25317|1402
MNYLMIYLCTYFQTESRSGR
>FUSION-ENST00000496652.5:28346-ENST00000652379.1:25317|1366
MPSVALGFSPFGSFDR
>FUSION-ENST00000496652.5:28346-ENST00000652379.1:25317|788
NLGRQLLASRTLSR
>ENST00000530226.1|SNV-8512-C-G|8
MVSRRPATRASSTR
>FUSION-ENST00000496652.5:28346-ENST00000652379.1:25317|309
MSGAARALH
>FUSION-ENST00000496652.5:28346-ENST00000652379.1:25317|470
WPAGRPPLPGGSS
>FUSION-ENST00000496652.5:28346-ENST00000652379.1:25317|1313
RERENETPPP
>ENST00000377360.8|SNV-379359-T-C|5
AIYDMMGKHTYPVLK
>ENST00000515223.1|SNV-11242-G-A|1
SQMFCQAARGR
>FUSION-ENST00000496652.5:28346-ENST00000652379.1:25317|1293
MTCPLCRRLTP
>FUSION-ENST00000496652.5:28346-ENST00000652379.1:25317|1218
LLDFNINGVLR
>FUSION-ENST00000496652.5:28346-ENST00000652379.1:25317|1091
MDTSALARGLR
>ENST00000361445.9|SNV-117867-G-A|3
LVPERQEIIRQIWWER
>ENST00000400566.6|SNV-146363-G-A|4
VSLKASDSMDSLYSR
>FUSION-ENST00000496652.5:28346-ENST00000652379.1:25317|188
SPADATPR
>FUSION-ENST00000496652.5:28346-ENST00000652379.1:25317|1049
DTAALSPPLSTAGPTPPR
>ENST00000286760.5|SNV-13637-A-G|5
GRICAKGASLR
>FUSION-ENST00000496652.5:28346-ENST00000652379.1:25317|4
IIIIVGVISR
>ENST00000433976.6|SNV-10493-T-G|1
RTHTGEKPYICKECGK
>FUSION-ENST00000496652.5:28346-ENST00000652379.1:25317|133
APWNGFAPR
>FUSION-ENST00000525728.5:29321-ENST00000548204.1:66714|5
LPMTLSRNSLLCQDYR
>FUSION-ENST00000496652.5:28346-ENST00000652379.1:25317|1454
MEMSPRMPSFPSVCLQLPQA
>ENST00000372731.8|SNV-65496-C-T|5
KLSDDNTIGKEEIQQWLAQFVEHWK
>FUSION-ENST00000496652.5:28346-ENST00000652379.1:25317|623
KSVVFMCVNER
>ENST00000674063.1|SNV-177217-G-A|5
VPFILTYDFIHVIQQGKTR
>FUSION-ENST00000496652.5:28346-ENST00000652379.1:25317|1368
VDLVSCLFHHHHHHR
>ENST00000376033.3|SNV-5078-A-G|1
GMMPPFVYPPYLPFPPPYGPQGPYR
>ENST00000622652.1|SNV-36967-T-A|1
NICQQLGSDFTL
>ENST00000585446.1|SNV-318748-A-G|11
YDQFLREVLRLPTAVF
>ENST00000310357.8|SNV-19645-G-A|4
FNCSRKTVEFK
>FUSION-ENST00000496652.5:28346-ENST00000652379.1:25317|27
MYVCMYVSEMGFGVLSCCPR
>FUSION-ENST00000496652.5:28346-ENST00000652379.1:25317|167
GSRVQIPESGVAEMGAARRPVR
>ENST00000342992.10|SNV-242744-G-A|1
IADASPDEG
>ENST00000302068.8|SNV-6633-G-A|4
MGPTELLIEMK
>ENST00000498125.5|SNV-344753-C-T|6
VKSQEPTDKAFSLFPMWR
>FUSION-ENST00000496652.5:28346-ENST00000652379.1:25317|1319
MLERQIK
>ENST00000333479.12|SNV-48617-G-A|3
LLRGYEIREVNLLNK
>FUSION-ENST00000496652.5:28346-ENST00000652379.1:25317|502
CPLATCRWR
>FUSION-ENST00000496652.5:28346-ENST00000652379.1:25317|878
EYFELEDSKFHPFHSTVSWGVSVR
>FUSION-ENST00000496652.5:28346-ENST00000652379.1:25317|1467
LGSDWTTPDR
>FUSION-ENST00000496652.5:28346-ENST00000652379.1:25317|40
LQARTTTPADFYVVSHVFRR
>FUSION-ENST00000496652.5:28346-ENST00000652379.1:25317|816
LVSNWRPQWICPPRPPKVLG
>FUSION-ENST00000496652.5:28346-ENST00000652379.1:25317|449
RGAAGPPSCLWRWDPAAVFSWWPGR
>FUSION-ENST00000496652.5:28346-ENST00000652379.1:25317|1187
MQYLGPFFFSSSSFLSFFLD
>FUSION-ENST00000496652.5:28346-ENST00000652379.1:25317|241
PGQGEARGNSGGGP
>FUSION-ENST00000496652.5:28346-ENST00000652379.1:25317|1265
MHTDIQERKK
>FUSION-ENST00000496652.5:28346-ENST00000652379.1:25317|923
ATSFGGCQSVVE
>ENST00000554502.5|SNV-166703-G-A|5
KLEQALEK
>FUSION-ENST00000496652.5:28346-ENST00000652379.1:25317|219
RSEGTGDGLRCPRPIER
>FUSION-ENST00000496652.5:28346-ENST00000652379.1:25317|245
LIEPSSSWFPPKFPSG
>FUSION-ENST00000496652.5:28346-ENST00000652379.1:25317|512
VAWAGGVVGDATSRPR
>ENST00000471239.1|SNV-357710-G-A|13
CSWQGEMLCFTVDFALEFTCFESK
>FUSION-ENST00000496652.5:28346-ENST00000652379.1:25317|1289
ALYTERSGSR
>ENST00000476826.5|SNV-7624-C-T|1
SAGTEMLR
>FUSION-ENST00000496652.5:28346-ENST00000652379.1:25317|1062
RPKPAENFPAQDPV
>ENST00000617998.6|SNV-13475-C-T|2
MTFVEIVTPFNIDRLQELVRR
>FUSION-ENST00000496652.5:28346-ENST00000652379.1:25317|1132
TSYFLEIRR
>FUSION-ENST00000496652.5:28346-ENST00000652379.1:25317|298
TEDPLPGAAR
>FUSION-ENST00000496652.5:28346-ENST00000652379.1:25317|1257
LSLSPGLCLCLCLSLSRSLSFYR
>ENST00000652320.1|SNV-113657-T-C|3
CSQCHKNYIHLCSLKAHLK
>FUSION-ENST00000496652.5:28346-ENST00000652379.1:25317|390
LKGIDGRAPPGVEPAA
>FUSION-ENST00000496652.5:28346-ENST00000652379.1:25317|1302
IRLPGPPKVLETTGLSR
>FUSION-ENST00000262811.10:49832-ENST00000621646.1:8293|3
GMKGLVYETSVLDPDEGIRF
>FUSION-ENST00000496652.5:28346-ENST00000652379.1:25317|1125
CLSLSVSVSVSLSLSLSLSLCLSVR
>FUSION-ENST00000496652.5:28346-ENST00000652379.1:25317|1383
GNAFQSPIRMHR
>FUSION-ENST00000496652.5:28346-ENST00000652379.1:25317|1019
MRYDPLNNIFANQK
>FUSION-ENST00000496652.5:28346-ENST00000652379.1:25317|976
MLFLSSLPSTSCPHHHFGARR
>FUSION-ENST00000496652.5:28346-ENST00000652379.1:25317|302
MWRTEDPLPGAAR
>ENST00000555207.5|SNV-349070-C-T|5
MLLSRCLSSCTASSIPAAASERK
>ENST00000504582.5|SNV-267721-G-A|13
RSIPMPPRIAAMCAWEMALPAR
>FUSION-ENST00000496652.5:28346-ENST00000652379.1:25317|533
GPRALRVWLR
>ENST00000342992.10|SNV-281062-G-A|3
KTSRLAWALIEDK
>ENST00000467785.5|SNV-46461-C-T|7
SFMPASAVPLFSCGVISTLR
>ENST00000265162.10|SNV-177031-A-G|1
EGITLSSSNPSGNAFLK
>ENST00000382751.4|INDEL-71075-A-AA|4
NRAEVGVWR
>FUSION-ENST00000496652.5:28346-ENST00000652379.1:25317|624
MKSVVFMCVNER
>FUSION-ENST00000496652.5:28346-ENST00000652379.1:25317|958
CLLIHEYK
>ENST00000261778.2|MNV-65702-GA-G|1
ELTHVASEMKQS
>FUSION-ENST00000496652.5:28346-ENST00000652379.1:25317|5
MIIIIVGVISR
>FUSION-ENST00000496652.5:28346-ENST00000652379.1:25317|363
HLPRMFSLIK
>FUSION-ENST00000496652.5:28346-ENST00000652379.1:25317|1013
MIELHCCNK
>ENST00000251973.10|INDEL-9192-C-CC|4
GPAPWGR
>FUSION-ENST00000627851.2:29321-ENST00000548204.1:66714|3
AGACWRNPSFPGISWRALHLS
>ENST00000652320.1|SNV-113657-T-C|2
NYIHLCSLKAHLK
>FUSION-ENST00000496652.5:28346-ENST00000652379.1:25317|1173
IHLPGPPK
>FUSION-ENST00000496652.5:28346-ENST00000652379.1:25317|501
CPLATCRWRGWASGCAR
>FUSION-ENST00000496652.5:28346-ENST00000652379.1:25317|1316
QIKVRGEK
>ENST00000507557.5|INDEL-28498-C-CA|2
KLFLSNHHS
>FUSION-ENST00000496652.5:28346-ENST00000652379.1:25317|36
TTTPADFYVVSHVFR
>FUSION-ENST00000496652.5:28346-ENST00000652379.1:25317|485
SCLSRLPGPAGLLFSR
>ENST00000289004.8|SNV-5808-T-C|2
FLHFHPVTFWVGNAK
>ENST00000339362.9|INDEL-64972-C-CT|2
KDGTFFKLSIR
>FUSION-ENST00000262811.10:49832-ENST00000621646.1:8293|5
VVGQITVDMMYGGMRGMK
>FUSION-ENST00000672207.1:1259-ENST00000566476.2:1771|2
MKAAEALI
>FUSION-ENST00000496652.5:28346-ENST00000652379.1:25317|890
MFGQDLAFPPYFTS
>FUSION-ENST00000496652.5:28346-ENST00000652379.1:25317|925
SSLQSLFKTYVS
>FUSION-ENST00000496652.5:28346-ENST00000652379.1:25317|231
PTLIRPQKRCWLI
>ENST00000306534.8|SNV-11803-G-A|1
TGGGVGPKGR
>FUSION-ENST00000496652.5:28346-ENST00000652379.1:25317|866
FYRPFLSGK
>ENST00000579014.5|SNV-132486-G-A|11
MSQKNAVDLVYRAEDHAAEFQR
>FUSION-ENST00000496652.5:28346-ENST00000652379.1:25317|143
WPPLPSADRK
>ENST00000471239.1|SNV-357710-G-A|4
WISRWNLPVLRVRPR
>FUSION-ENST00000496652.5:28346-ENST00000652379.1:25317|561
DPFWRVPVRSR
>FUSION-ENST00000496652.5:28346-ENST00000652379.1:25317|1523
SFFLFSLDGVSLLSPR
>ENST00000220676.2|SNV-116868-C-T|2
VFSHNESKYCK
>FUSION-ENST00000496652.5:28346-ENST00000652379.1:25317|763
ADTLTGR
>FUSION-ENST00000496652.5:28346-ENST00000652379.1:25317|1200
GERGGER
>FUSION-ENST00000496652.5:28346-ENST00000652379.1:25317|1162
PAPREAEAGESLEPGK
>ENST00000647755.1|SNV-492398-G-A|4
DRYLNGSQFSWK
>FUSION-ENST00000496652.5:28346-ENST00000652379.1:25317|1264
HTDIQERKK
>ENST00000513171.5|SNV-33026-A-T|1
HFIMMWSPSCSML
>FUSION-ENST00000496652.5:28346-ENST00000652379.1:25317|575
AATRGDPPR
>ENST00000579014.5|SNV-132486-G-A|2
TQSTWSTELRTMPLSSR
>FUSION-ENST00000496652.5:28346-ENST00000652379.1:25317|1406
MSIGLVSNSRPQVIRPPRPPEVLG
>ENST00000617998.6|SNV-13475-C-T|4
MTFVEIVTPFNIDRLQELVR
>FUSION-ENST00000496652.5:28346-ENST00000652379.1:25317|229
DGAGASGPYPAVAGSR
>FUSION-ENST00000496652.5:28346-ENST00000652379.1:25317|1138
WHSPLTRVGK
>ENST00000251973.10|INDEL-9192-C-CC|6
ARGPAPWGR
>FUSION-ENST00000496652.5:28346-ENST00000652379.1:25317|869
MEGESELNHQTQER
>FUSION-ENST00000496652.5:28346-ENST00000652379.1:25317|464
RWCGRVGFVAAVAPGPPVAGPR
>FUSION-ENST00000496652.5:28346-ENST00000652379.1:25317|688
VRSRLTAPSASQVQAILLPQPPD
>FUSION-ENST00000496652.5:28346-ENST00000652379.1:25317|347
ETKVFGFRGEYGCK
>FUSION-ENST00000496652.5:28346-ENST00000652379.1:25317|395
SLGSGGSMVAKLKLK
>FUSION-ENST00000496652.5:28346-ENST00000652379.1:25317|173
MASVALGRSK
>FUSION-ENST00000496652.5:28346-ENST00000652379.1:25317|1422
ERLPVISLTDLETASRSVTPAVVPS
>ENST00000645291.2|SNV-57479-A-G|4
ALGLDSYPVRTLQQILSAFRVR
>FUSION-ENST00000496652.5:28346-ENST00000652379.1:25317|146
DGRWPPLPSADR
>ENST00000628077.2|SNV-606-G-A|1
LYRLWPRNPPSR
>ENST00000645461.1|SNV-87280-A-G|4
TAKNFPTQRCLTLVTFWMK
>ENST00000369146.8|SNV-7213-C-T|1
VFVLVCAFSSVFAIGALTTQPESPR
>FUSION-ENST00000262811.10:49832-ENST00000621646.1:8293|1
GLVYETSVLDPDEGIRF
>FUSION-ENST00000496652.5:28346-ENST00000652379.1:25317|782
GVPWSVYHRTVHVR
>ENST00000605781.5|SNV-66845-G-A|1
DIVLVAYSALGSQQDKR
>ENST00000374700.7|SNV-83634-C-T|1
GLGESGVFLGCSVFFAIHDAVSAA
>ENST00000467785.5|SNV-46461-C-T|11
LMSFMPASAVPLFSCGVISTLR
>FUSION-ENST00000496652.5:28346-ENST00000652379.1:25317|935
NSSLQHTRPLAGEFLSMSVKSLDR
>FUSION-ENST00000496652.5:28346-ENST00000652379.1:25317|1250
SISVFLGRSLSFSRSR
>FUSION-ENST00000496652.5:28346-ENST00000652379.1:25317|418
APAALVTLDNLGPIARPPWRR
>FUSION-ENST00000496652.5:28346-ENST00000652379.1:25317|447
GAAGPPSCLWRWDPAAVFSWWPGR
>FUSION-ENST00000496652.5:28346-ENST00000652379.1:25317|1127
YTPATVYGIKSIIKYV
>ENST00000482462.1|SNV-9347-G-A|5
KLSPLSARPGRSFTK
>ENST00000371939.7|SNV-10039-C-G|3
SIVMGFSGNK
>ENST00000402538.7|SNV-122551-G-A|1
IKSKFHDK
>FUSION-ENST00000496652.5:28346-ENST00000652379.1:25317|948
MSRIDPDSISK
>ENST00000355610.9|INDEL-15085-A-AA|4
ENDLLAQFDAIPGKKR
>ENST00000433976.6|SNV-10493-T-G|4
AFTTSSHLIVHRR
>FUSION-ENST00000496652.5:28346-ENST00000652379.1:25317|822
TTAVLCSSQGRKQK
>FUSION-ENST00000496652.5:28346-ENST00000652379.1:25317|1485
MKKMIWAGHASSR
>FUSION-ENST00000496652.5:28346-ENST00000652379.1:25317|1154
RLQGAEIAPLHYGPGCRVSETR
>FUSION-ENST00000496652.5:28346-ENST00000652379.1:25317|857
LLLSVLLHK
>ENST00000645461.1|SNV-87280-A-G|6
TAKNFPTQR
>FUSION-ENST00000496652.5:28346-ENST00000652379.1:25317|1212
MSQSCSCMLER
>FUSION-ENST00000496652.5:28346-ENST00000652379.1:25317|684
LVRLVSHSQPQVVR
>FUSION-ENST00000496652.5:28346-ENST00000652379.1:25317|606
VNTYRLYGNRLLYDR
>ENST00000598523.3|SNV-9222-G-A|6
LWVPDCYFLNSKDAFVHDVTVKNR
>ENST00000413366.8|INDEL-384597-C-CA|INDEL-384603-A-AC|1
QKNPKPSAPH
>FUSION-ENST00000496652.5:28346-ENST00000652379.1:25317|1116
MFTILHHDILFSRNP
>ENST00000355610.9|INDEL-15085-A-AA|2
RHSCSHLEHPQK
>ENST00000537335.5|SNV-8985-C-T|1
EEHFAVNMNLHYLENGTVMLNFIYR
>FUSION-ENST00000477390.5:58082-ENST00000649699.1:55254|1
FYLICQKVWPTLV
>FUSION-ENST00000496652.5:28346-ENST00000652379.1:25317|1005
MYLFFLIYFS
>FUSION-ENST00000496652.5:28346-ENST00000652379.1:25317|940
IDPDSISKTS
>FUSION-ENST00000496652.5:28346-ENST00000652379.1:25317|1054
VPKALATPPTPHAPRPGHPR
>FUSION-ENST00000496652.5:28346-ENST00000652379.1:25317|349
YSHDPPGSFRETKVFGFR
>FUSION-ENST00000496652.5:28346-ENST00000652379.1:25317|287
LNTGTRPIVNK
>FUSION-ENST00000496652.5:28346-ENST00000652379.1:25317|530
ALRVWLRWWR
>FUSION-ENST00000496652.5:28346-ENST00000652379.1:25317|1292
TCPLCRRLTP
>ENST00000487575.6|SNV-24398-G-T|3
PFSLIKQTLFQKK
>FUSION-ENST00000496652.5:28346-ENST00000652379.1:25317|731
MGPARWLKPVIPSLWEAK
>FUSION-ENST00000496652.5:28346-ENST00000652379.1:25317|78
MGRSYHLWDYD
>ENST00000279873.12|SNV-190088-A-G|2
TIDDIFKHEK
>ENST00000398718.1|SNV-52-C-T|4
KILCIFLTFVFTVSCGSSVPQKK
>FUSION-ENST00000496652.5:28346-ENST00000652379.1:25317|1148
VSETRSLNKYGN
>FUSION-ENST00000496652.5:28346-ENST00000652379.1:25317|498
GWASGCAR
>FUSION-ENST00000496652.5:28346-ENST00000652379.1:25317|1046
WIPLHWPEASEVHHRHQPSPSASL
>FUSION-ENST00000496652.5:28346-ENST00000652379.1:25317|100
MMCCCHGNPAQYERNR
>FUSION-ENST00000496652.5:28346-ENST00000652379.1:25317|655
MTGVSHRARPVDSFRFFISFVSTR
>FUSION-ENST00000496652.5:28346-ENST00000652379.1:25317|783
GVPWSVYHR
>FUSION-ENST00000496652.5:28346-ENST00000652379.1:25317|318
SLPFVHTARRYYR
>ENST00000286760.5|SNV-13637-A-G|2
GASLRSR
>FUSION-ENST00000496652.5:28346-ENST00000652379.1:25317|255
LWWRSVAVLTCKSVVRPGYR
>ENST00000280333.9|SNV-92688-A-T|1
SLKQNIDINRQAK
>FUSION-ENST00000496652.5:28346-ENST00000652379.1:25317|330
DGDRGLQLFPMNEEFPVSAGHK
>FUSION-ENST00000496652.5:28346-ENST00000652379.1:25317|560
VPVRSRR
>FUSION-ENST00000496652.5:28346-ENST00000652379.1:25317|590
DVYFTYEKRR
>FUSION-ENST00000496652.5:28346-ENST00000652379.1:25317|1237
SVSFSVSLSDTPVPGR
>FUSION-ENST00000496652.5:28346-ENST00000652379.1:25317|970
NTTKETHTQTK
>ENST00000543794.5|SNV-37302-T-C|1
LIEFPVL
>ENST00000432715.5|SNV-36273-G-A|2
NIAMEMKEDFLKPPER
>ENST00000487575.6|SNV-24398-G-T|6
MPFSLIKQTLFQK
>FUSION-ENST00000496652.5:28346-ENST00000652379.1:25317|206
CPRPIERESGSDPRIR
>FUSION-ENST00000496652.5:28346-ENST00000652379.1:25317|1168
MSLSLSHSLSLR
>ENST00000279873.12|SNV-190088-A-G|1
TIDDIFKHEKLSR
>FUSION-ENST00000496652.5:28346-ENST00000652379.1:25317|886
MPTLGVNGLTAAGPPNKLRPVFGLC
>FUSION-ENST00000496652.5:28346-ENST00000652379.1:25317|573
GDPPRVAR
>FUSION-ENST00000496652.5:28346-ENST00000652379.1:25317|931
SVKSLDRTER
>FUSION-ENST00000496652.5:28346-ENST00000652379.1:25317|1240
LSLSASLFLFLR
>FUSION-ENST00000496652.5:28346-ENST00000652379.1:25317|1
VEVISNF
>ENST00000585446.1|SNV-318748-A-G|5
MTNSFGKFSDYPR
>FUSION-ENST00000496652.5:28346-ENST00000652379.1:25317|549
AWPAFGPSCVPVVGGAGRKCFR
>FUSION-ENST00000496652.5:28346-ENST00000652379.1:25317|1074
YVQTLLSISTTTHGPLWNHWLFEK
>ENST00000412964.6|SNV-29330-T-C|3
FASQRNDTQEK
>FUSION-ENST00000496652.5:28346-ENST00000652379.1:25317|1186
QYLGPFFFSSSSFLSFFLD
>FUSION-ENST00000496652.5:28346-ENST00000652379.1:25317|1353
TVLAWAERGGPGTRKPA
>FUSION-ENST00000496652.5:28346-ENST00000652379.1:25317|457
GSRGGSRWGPR
>FUSION-ENST00000496652.5:28346-ENST00000652379.1:25317|446
GAAGPPSCLWRWDPAAVFSWWPGRA
>FUSION-ENST00000496652.5:28346-ENST00000652379.1:25317|33
LPPFLLFGFALR
>FUSION-ENST00000496652.5:28346-ENST00000652379.1:25317|735
NPVSIENTK
>FUSION-ENST00000496652.5:28346-ENST00000652379.1:25317|472
SRSARWPAGRPPLPGGSS
>FUSION-ENST00000496652.5:28346-ENST00000652379.1:25317|570
EAGDALPGPVAGPR
>FUSION-ENST00000496652.5:28346-ENST00000652379.1:25317|242
MPGQGEARGNSGGGP
>FUSION-ENST00000496652.5:28346-ENST00000652379.1:25317|1166
MSVSFSVSLSDTPVPGRALPLPRE
>FUSION-ENST00000496652.5:28346-ENST00000652379.1:25317|1011
MIELHCCNKSPQR
>FUSION-ENST00000496652.5:28346-ENST00000652379.1:25317|936
NSSLQHTRPLAGEFLSMSVK
>ENST00000311066.9|INDEL-82035-C-CA|4
KTPFSSQKK
>ENST00000496524.5|MNV-73296-TT-T|3
STARNINGNMCSIHLLIFYR
>FUSION-ENST00000496652.5:28346-ENST00000652379.1:25317|166
VQIPESGVAEMGAAR
>ENST00000262126.9|SNV-120204-A-G|1
SEADKPKPRSSPASKDTRPK
>ENST00000272367.7|SNV-10855-A-G|5
GTEGSWRWTDGTPFNAAQSK
>ENST00000444908.7|SNV-101767-G-A|3
LSRAPMVTHQCWMDRTER
>FUSION-ENST00000496652.5:28346-ENST00000652379.1:25317|371
DGRGHSYCAARGEILGPAQDGPER
>FUSION-ENST00000496652.5:28346-ENST00000652379.1:25317|708
MFRDGVSEARPPWLPRQPR
>ENST00000505124.5|INDEL-20011-C-CA|6
DQFNYKPILTKKAVYPMWVCR
>FUSION-ENST00000496652.5:28346-ENST00000652379.1:25317|537
VARAAGRASPAR
>FUSION-ENST00000496652.5:28346-ENST00000652379.1:25317|53
LPASAAHTAAITGVR
>ENST00000340645.9|SNV-52978-G-C|4
ENENIGDQLRQLQIQLR
>FUSION-ENST00000496652.5:28346-ENST00000652379.1:25317|1263
MKEKALYCYWAR
>ENST00000674063.1|SNV-177217-G-A|2
NTEKFGR
>FUSION-ENST00000496652.5:28346-ENST00000652379.1:25317|259
VNYAWAGRSQRK
>FUSION-ENST00000496652.5:28346-ENST00000652379.1:25317|156
AHTRPSPAVESGRERR
>ENST00000504582.5|SNV-267721-G-A|12
SIPMPPRIAAMCAWEMALPAR
>ENST00000398718.1|SNV-52-C-T|1
ILCIFLTFVFTVSCGSSVPQKKTR
>ENST00000504582.5|SNV-267721-G-A|2
MCAWEMALPARL
>ENST00000280285.9|SNV-38872-A-T|1
EVTLHLLPGELLLCEASTVLK
>ENST00000334011.10|SNV-36967-T-A|4
YYLIRDGCVSEDSVKQYTSR
>ENST00000220676.2|SNV-116722-C-T|1
SNLNSTIFKNFHRNK
>FUSION-ENST00000496652.5:28346-ENST00000652379.1:25317|441
IKPCMSEYARPVQ
>ENST00000378404.4|SNV-831-T-C|1
DITELLMQLLLASGHTSPCQLDK
>FUSION-ENST00000262811.10:49832-ENST00000621646.1:8293|7
KVVGQITVDMMYGGMRGMK
>ENST00000476871.5|INDEL-9192-C-CC|5
RRSQTMWTLSLSCVLR
>ENST00000496826.1|SNV-39635-C-T|3
LASHISTISR
>FUSION-ENST00000496652.5:28346-ENST00000652379.1:25317|1137
WHSPLTRVGKR
>ENST00000401525.7|SNV-36989-C-T|1
EKPSEEPTTWTGYFGK
>FUSION-ENST00000496652.5:28346-ENST00000652379.1:25317|994
RLALSPR
>FUSION-ENST00000496652.5:28346-ENST00000652379.1:25317|1329
ILSDTALTTR
>ENST00000636043.1|SNV-15459-C-A|3
TTPSPAEPTENGQRTQFANEK
>ENST00000598523.3|SNV-9222-G-A|3
DAFVHDVTVKNRVFQLHPDGTVR
>FUSION-ENST00000496652.5:28346-ENST00000652379.1:25317|957
MCLLIHEYKR
>ENST00000505124.5|INDEL-20011-C-CA|5
KAVYPMWVCR
>ENST00000585446.1|SNV-318748-A-G|4
TNSFGKFSDYPR
>ENST00000496524.5|MNV-73296-TT-T|1
NINGNMCSIHLLIFYRQILGDVLLK
>FUSION-ENST00000496652.5:28346-ENST00000652379.1:25317|685
MLVRLVSHSQPQVVR
>ENST00000355673.8|SNV-7660-G-T|5
GGGGLRGINGEARPARCR
>FUSION-ENST00000496652.5:28346-ENST00000652379.1:25317|1341
GTGDAEACLR
>FUSION-ENST00000496652.5:28346-ENST00000652379.1:25317|435
MRAFIRSKPTR
>ENST00000624760.1|SNV-920-T-G|1
NLLTVGFVSYFLV
>ENST00000239449.6|SNV-1623-C-T|3
CTLLVKVMDINDNPPEVTILSITKR
>ENST00000316059.7|INDEL-38239-C-CA|1
HDADSFYQFSCNICGKKI
>FUSION-ENST00000496652.5:28346-ENST00000652379.1:25317|114
MNEIPTVPTYYPAKPQPRERAWR
>FUSION-ENST00000496652.5:28346-ENST00000652379.1:25317|1015
YDPLNNIFANQK
>FUSION-ENST00000496652.5:28346-ENST00000652379.1:25317|451
RPRRGAAGPPSCLWR
>ENST00000505294.5|SNV-100824-C-T|1
SFQVPLFSR
>FUSION-ENST00000496652.5:28346-ENST00000652379.1:25317|164
MGAARRPVR
>ENST00000532401.1|SNV-6519-T-C|2
AEQAGCGQAQEPEEGTDR
>ENST00000389658.4|SNV-132486-G-A|4
IRHHIDDLVMHMSQK
>FUSION-ENST00000496652.5:28346-ENST00000652379.1:25317|288
LHLRLNTGTRPIVNKYR
>ENST00000505294.5|SNV-100824-C-T|3
GQTQPSGRRSFQVPLFSR
>FUSION-ENST00000496652.5:28346-ENST00000652379.1:25317|1280
IRNGVRR
>ENST00000510520.5|SNV-6835-G-A|7
MPTATQKTDTGLTQELLK
>ENST00000569715.5|INDEL-23191-G-GA|2
TRSYGFVGT
>FUSION-ENST00000496652.5:28346-ENST00000652379.1:25317|784
TLSRGVPWSVYHRTVHVR
>FUSION-ENST00000496652.5:28346-ENST00000652379.1:25317|845
PRVTVARTSPETLEISPLR
>FUSION-ENST00000496652.5:28346-ENST00000652379.1:25317|1284
LSSRGQEFETSPANVVKPPSLLKIR
>FUSION-ENST00000496652.5:28346-ENST00000652379.1:25317|615
FFPHSFSLFRVSFLPVCLLK
>FUSION-ENST00000496652.5:28346-ENST00000652379.1:25317|466
MDENHERRWCGR
>ENST00000263674.4|SNV-2536-G-A|7
KVPPSGSGGSELSNR
>ENST00000532401.1|SNV-6519-T-C|1
AEQAGCGQAQEPEEGTDRLPAGGD
>FUSION-ENST00000496652.5:28346-ENST00000652379.1:25317|1299
VLETTGLSR
>ENST00000465297.5|SNV-83634-C-T|2
MTGERPAWTLDP
>ENST00000372731.8|SNV-65496-C-T|4
LSDDNTIGKEEIQQWLAQFVEHWK
>FUSION-ENST00000496652.5:28346-ENST00000652379.1:25317|920
MTEESNFVTSR
>FUSION-ENST00000496652.5:28346-ENST00000652379.1:25317|709
FRDGVSEARPPWLPR
>ENST00000530226.1|SNV-8512-C-G|3
ASSTRWPRAPASSTCK
>FUSION-ENST00000496652.5:28346-ENST00000652379.1:25317|1510
MAALGSPHPPPPRFK
>FUSION-ENST00000496652.5:28346-ENST00000652379.1:25317|1446
MTERDPVSR
>ENST00000376266.9|MNV-1317-CTC-C|12
MFPPSGSTGLIPPPLSSSAPFNSAK
>ENST00000367590.9|SNV-155831-C-T|6
FFQTCEKELAKINTFYLEK
>FUSION-ENST00000496652.5:28346-ENST00000652379.1:25317|500
WRGWASGCAR
>FUSION-ENST00000627851.2:29321-ENST00000548204.1:66714|1
NPSFPGISWRALHLS
>FUSION-ENST00000496652.5:28346-ENST00000652379.1:25317|734
NPVSIENTKLAGR
>ENST00000359486.7|SNV-133505-A-G|1
NMGDLFGPFYPQDYAAALPKNPPPK
>FUSION-ENST00000496652.5:28346-ENST00000652379.1:25317|1394
MIYLCTYFQTESRSGRGEAR
>ENST00000614258.1|SNV-264-A-G|7
GSLGSRLLLLWLLLAYWKAGSGQLR
>FUSION-ENST00000496652.5:28346-ENST00000652379.1:25317|403
TRRAASGKPK
>ENST00000395667.7|MNV-227-CC-C|6
NAPIFVVRREPIPSLYAGSVR
>ENST00000304494.9|SNV-27072-G-C|8
GSNHARIDAAEGPSDIPDSK
>ENST00000496826.1|SNV-39635-C-T|7
MELTNPDPRLASHISTISR
>FUSION-ENST00000496652.5:28346-ENST00000652379.1:25317|281
VKAGALAGR
>FUSION-ENST00000496652.5:28346-ENST00000652379.1:25317|774
ALALVSVPVILFGLDLD
>FUSION-ENST00000496652.5:28346-ENST00000652379.1:25317|1104
NRTSVPLGCRK
>ENST00000312562.7|SNV-6519-T-C|1
LAAAKRR
>ENST00000534836.6|SNV-67146-C-T|1
SVLQIQNVLQEFFQNSDFKLGSHCK
>ENST00000313871.9|SNV-2358-G-A|2
KPSEDVLVKVFEK
>FUSION-ENST00000496652.5:28346-ENST00000652379.1:25317|792
LAGVLKLILNRNLGR
>FUSION-ENST00000496652.5:28346-ENST00000652379.1:25317|1009
MIELHCCNKSPQRSPYLTK
>FUSION-ENST00000496652.5:28346-ENST00000652379.1:25317|587
ECFRSLLCVSTFSK
>FUSION-ENST00000496652.5:28346-ENST00000652379.1:25317|545
LPAPALETRAGPLR
>ENST00000468475.1|SNV-8985-C-T|3
GPGYTQYGVSMHCVREEHFAV
>ENST00000468475.1|SNV-8985-C-T|1
HCVREEHFAV
>FUSION-ENST00000496652.5:28346-ENST00000652379.1:25317|1389
RGTAHRFGSR
>ENST00000461023.5|SNV-42681-G-A|4
MGSPHTGSISSTAGRCR
>FUSION-ENST00000496652.5:28346-ENST00000652379.1:25317|687
SRLTAPSASQVQAILLPQPPD
>FUSION-ENST00000496652.5:28346-ENST00000652379.1:25317|740
MPVIPSLWDAEVDASPEVGSWR
>FUSION-ENST00000496652.5:28346-ENST00000652379.1:25317|109
AGPYPYPQQVSK
>FUSION-ENST00000496652.5:28346-ENST00000652379.1:25317|911
MTDGVSYQCSFVNRVR
>ENST00000460495.5|SNV-103311-G-A|7
MFCISNLIWNEEEGSQEHQDK
>ENST00000513335.5|SNV-42330-G-A|5
IDCGKKEAEAHMHMGLLYK
>FUSION-ENST00000496652.5:28346-ENST00000652379.1:25317|1378
MTGVSHR
>FUSION-ENST00000496652.5:28346-ENST00000652379.1:25317|901
DLGFLMAKCQHLGLMD
>FUSION-ENST00000496652.5:28346-ENST00000652379.1:25317|1159
EAEAGESLEPGK
>FUSION-ENST00000496652.5:28346-ENST00000652379.1:25317|1343
TRGTGDAEACLR
>FUSION-ENST00000496652.5:28346-ENST00000652379.1:25317|69
EDPVELDSSLAR
>FUSION-ENST00000496652.5:28346-ENST00000652379.1:25317|398
AASGKPKSLGSGGSMVAKLK
>FUSION-ENST00000496652.5:28346-ENST00000652379.1:25317|1188
SATMQYLGPFFFSSSSFLSFFLD
>ENST00000342992.10|SNV-221283-G-A|1
IALDASISGSPYPTITWIK
>ENST00000361530.11|SNV-11459-A-C|3
ALQRTLK
>FUSION-ENST00000496652.5:28346-ENST00000652379.1:25317|286
LNTGTRPIVNKYR
>FUSION-ENST00000496652.5:28346-ENST00000652379.1:25317|493
GSGLPVTRLAGRAPA
>ENST00000496384.7|SNV-171593-T-A|2
IGDFGLATEK
>FUSION-ENST00000496652.5:28346-ENST00000652379.1:25317|1521
VEYDGGSR
>FUSION-ENST00000496652.5:28346-ENST00000652379.1:25317|610
FTLCIYVF
>FUSION-ENST00000496652.5:28346-ENST00000652379.1:25317|1020
SALFEWLPISL
>ENST00000617998.6|SNV-13475-C-T|7
SIAANMTFVEIVTPFNIDRLQELVR
>FUSION-ENST00000496652.5:28346-ENST00000652379.1:25317|951
YRHKHHLDPLR
>FUSION-ENST00000496652.5:28346-ENST00000652379.1:25317|1158
EAEAGESLEPGKR
>FUSION-ENST00000496652.5:28346-ENST00000652379.1:25317|807
RGFTVLPR
>FUSION-ENST00000580675.1:315-ENST00000380249.5:382|22
AGGPRLRGPCARPVRPLPPR
>ENST00000476016.1|SNV-14708-C-T|5
MARCCTQLVFYPENEMIYKWENFK
>FUSION-ENST00000496652.5:28346-ENST00000652379.1:25317|790
LILNRNLGRQLLASR
>FUSION-ENST00000496652.5:28346-ENST00000652379.1:25317|423
PTGADPLRGGDACIYQIK
>FUSION-ENST00000496652.5:28346-ENST00000652379.1:25317|24
YVCMYVSEMGFGVLSCCPRWSR
>FUSION-ENST00000496652.5:28346-ENST00000652379.1:25317|1181
MVLYTER
>ENST00000469377.6|SNV-684283-G-A|1
MPGIQVP
>ENST00000061240.7|SNV-121186-C-A|7
IGFGLEQNNTVKGKVPLK
>FUSION-ENST00000496652.5:28346-ENST00000652379.1:25317|714
VKPRLYSQYTTLAGRCAVLYCL
>FUSION-ENST00000580675.1:315-ENST00000380249.5:382|13
GPCARPVRPLPPRGGTGAR
>FUSION-ENST00000496652.5:28346-ENST00000652379.1:25317|1371
RVCVGRGCGVGTEGSVLR
>ENST00000361445.9|SNV-117867-G-A|2
QEIIRQIWWER
>FUSION-ENST00000496652.5:28346-ENST00000652379.1:25317|208
CPRPIER
>ENST00000496826.1|SNV-39635-C-T|1
LASHISTISRCSNKCSNTLEAPR
>FUSION-ENST00000496652.5:28346-ENST00000652379.1:25317|747
AEAGESLEPGKR
>FUSION-ENST00000496652.5:28346-ENST00000652379.1:25317|704
DGVSEARPPWLPRQPRETDPGWAR
>ENST00000487575.6|SNV-24398-G-T|1
QTLFQKKM
>FUSION-ENST00000496652.5:28346-ENST00000652379.1:25317|1282
GQEFETSPANVVKPPSLLKIR
>ENST00000389048.8|INDEL-1401-C-CC|12
ATEDPPDAREEGVGSGQR
>FUSION-ENST00000496652.5:28346-ENST00000652379.1:25317|1139
WHSPLTR
>FUSION-ENST00000496652.5:28346-ENST00000652379.1:25317|232
MPTLIRPQKRCWLI
>ENST00000504582.5|SNV-267721-G-A|7
PPRIAAMCAWEMALPARL
>FUSION-ENST00000496652.5:28346-ENST00000652379.1:25317|1243
RVLRCLERPR
>FUSION-ENST00000496652.5:28346-ENST00000652379.1:25317|751
PIIPAARKAEAGESLEPGK
>ENST00000251973.10|INDEL-9192-C-CC|7
RARGPAPWGR
>FUSION-ENST00000496652.5:28346-ENST00000652379.1:25317|595
YTSLYKEGIVDKDVYFTYEK
>FUSION-ENST00000496652.5:28346-ENST00000652379.1:25317|1458
LGPGVRDQAGR
>FUSION-ENST00000496652.5:28346-ENST00000652379.1:25317|799
TGVSHRPRPIYLFINFESR
>ENST00000496384.7|SNV-171593-T-A|3
SNNIFLHEDLTVKIGDFGLATEKSR
>ENST00000395667.7|MNV-227-CC-C|8
NAPIFVVR
>ENST00000313871.9|SNV-2358-G-A|4
ESGSKKPSEDVLVKVFEK
>FUSION-ENST00000496652.5:28346-ENST00000652379.1:25317|844
VTVARTSPETLEISPLR
>ENST00000579014.5|SNV-132486-G-A|12
SQKNAVDLVYR
>ENST00000476871.5|INDEL-9192-C-CC|6
GQGPRPLGQRRR
>ENST00000629917.1|SNV-28412-T-A|7
AREGVAANLACLLISMFCFRDCVWK
>FUSION-ENST00000496652.5:28346-ENST00000652379.1:25317|722
GGQTNRASMVKPR
>FUSION-ENST00000496652.5:28346-ENST00000652379.1:25317|308
SGAARALH
>ENST00000263674.4|SNV-2536-G-A|5
VPPSGSGGSELSNR
>FUSION-ENST00000496652.5:28346-ENST00000652379.1:25317|965
DNYSVCK
>ENST00000368507.7|SNV-37953-G-A|1
TMLNVPELQSAMKYKVSVR
>ENST00000389048.8|INDEL-1401-C-CC|11
ATEDPPDAREEGVGSGQRGK
>ENST00000562119.5|INDEL-23191-G-GA|36
RYSRPTPGQWARYGPEYK
>FUSION-ENST00000496652.5:28346-ENST00000652379.1:25317|781
GVPWSVYHRTVHVRR
>FUSION-ENST00000496652.5:28346-ENST00000652379.1:25317|400
AASGKPK
>FUSION-ENST00000496652.5:28346-ENST00000652379.1:25317|276
GGIPRPLQSAEGAPPARLARR
>FUSION-ENST00000496652.5:28346-ENST00000652379.1:25317|350
YSHDPPGSFRETK
>FUSION-ENST00000496652.5:28346-ENST00000652379.1:25317|834
LSLDLSSSWVRG
>ENST00000351960.10|SNV-62233-T-A|6
IDRLALLK
>ENST00000555207.5|SNV-349070-C-T|1
CLSSCTASSIPAAASERKSLLICQK
>ENST00000604729.5|SNV-11846-C-T|2
KHTGMASIDSSAPETTSDSSSTLSR
>ENST00000361745.10|SNV-5651-G-C|1
IEAPKKER
>ENST00000464239.5|SNV-31534-G-A|2
SPISKSPSSPAYSTVTR
>ENST00000402813.7|SNV-80166-A-C|1
QRLPKVEK
>ENST00000405015.7|SNV-320053-A-T|2
SIQEDSKK
>FUSION-ENST00000496652.5:28346-ENST00000652379.1:25317|91
HLVYVLG
>FUSION-ENST00000496652.5:28346-ENST00000652379.1:25317|657
MTGVSHRARPVDSFR
>FUSION-ENST00000496652.5:28346-ENST00000652379.1:25317|1056
DARDSAK
>FUSION-ENST00000496652.5:28346-ENST00000652379.1:25317|1338
EEGWKER
>ENST00000496826.1|SNV-39635-C-T|5
MELTNPDPRLASHISTISRCSNK
>FUSION-ENST00000496652.5:28346-ENST00000652379.1:25317|609
MVNTYRLYGNR
>ENST00000444908.7|SNV-101767-G-A|4
LSRAPMVTHQCWMDR
>ENST00000647510.1|SNV-41645-G-A|3
MGPGERGRPGLGAQPHLQCPR
>FUSION-ENST00000496652.5:28346-ENST00000652379.1:25317|1348
PLSPPPPPPKMTAR
>ENST00000476016.1|SNV-14708-C-T|3
ARCCTQLVFYPENEMIYKWENFK
>ENST00000503804.5|SNV-6835-G-A|6
DRMEMPTATQKTDTGLTQELLK
>ENST00000468475.1|SNV-8985-C-T|4
TRGPGYTQYGVSMHCVREEHFAV
>FUSION-ENST00000580675.1:315-ENST00000380249.5:382|26
PSRPRAGGPRLR
>FUSION-ENST00000580675.1:315-ENST00000380249.5:382|32
SPPSRSGSPCRMPSRPR
>FUSION-ENST00000496652.5:28346-ENST00000652379.1:25317|12
GFGVLSCCPRWSRTPVLK
>FUSION-ENST00000496652.5:28346-ENST00000652379.1:25317|955
MCLLIHEYKRVK
>FUSION-ENST00000496652.5:28346-ENST00000652379.1:25317|168
GSRVQIPESGVAEMGAAR
>FUSION-ENST00000496652.5:28346-ENST00000652379.1:25317|723
AGGSRGGQTNRASMVKPR
>FUSION-ENST00000496652.5:28346-ENST00000652379.1:25317|1189
TNHHLLDLSQGVSGLLGER
>FUSION-ENST00000496652.5:28346-ENST00000652379.1:25317|988
LECDGVISAHCNRHLPGFKR
>ENST00000239449.6|SNV-1623-C-T|2
VMDINDNPPEVTILSITK
>ENST00000355151.9|SNV-4298-G-A|3
ETFARQVVLLSQEMDAGLQAWQLR
>ENST00000563679.5|INDEL-23191-G-GA|10
LEGGSEDAGGQSEK
>FUSION-ENST00000496652.5:28346-ENST00000652379.1:25317|123
RPVSSRWPLKIR
>FUSION-ENST00000496652.5:28346-ENST00000652379.1:25317|1310
LTETSASRVPVILLR
>ENST00000461783.7|SNV-350744-C-T|1
SLLPPSNQSQLLEEFLDNFKK
>ENST00000563679.5|INDEL-23191-G-GA|11
KLEGGSEDAGGQSEKNR
>FUSION-ENST00000496652.5:28346-ENST00000652379.1:25317|1198
GGERERER
>FUSION-ENST00000496652.5:28346-ENST00000652379.1:25317|729
MGPARWLKPVIPSLWEAKAGGSR
>FUSION-ENST00000496652.5:28346-ENST00000652379.1:25317|593
EGIVDKDVYFTYEKR
>ENST00000628077.2|SNV-606-G-A|6
MPPLLPLRLYR
>FUSION-ENST00000496652.5:28346-ENST00000652379.1:25317|1003
MTSESYFLLIFTYVCIYFF
>FUSION-ENST00000496652.5:28346-ENST00000652379.1:25317|1488
GRNSSIDTADLHLWNPQSSTHKTGD
>ENST00000264108.5|SNV-24284-A-C|3
CNTNTAIELKLVRFPEDLEHDIR
>FUSION-ENST00000496652.5:28346-ENST00000652379.1:25317|879
EYFELEDSK
>ENST00000302068.8|SNV-6633-G-A|2
MGPTELLIEMKDWKGDK
>ENST00000311892.10|SNV-4298-G-A|6
VKIFSTCYLLDKLYCCHR
>FUSION-ENST00000496652.5:28346-ENST00000652379.1:25317|586
SLLCVSTFSK
>FUSION-ENST00000496652.5:28346-ENST00000652379.1:25317|1077
VQRDGDFHPQGPH
>FUSION-ENST00000496652.5:28346-ENST00000652379.1:25317|35
TTTPADFYVVSHVFRR
>ENST00000432715.5|SNV-36273-G-A|1
NIAMEMKEDFLKPPERIFHK
>FUSION-ENST00000496652.5:28346-ENST00000652379.1:25317|1008
IELHCCNKSPQRSPYLTK
>FUSION-ENST00000580675.1:315-ENST00000380249.5:382|8
HSGLTCR
>ENST00000342992.10|INDEL-189557-C-CC|1
TTTSKTC
>FUSION-ENST00000496652.5:28346-ENST00000652379.1:25317|262
MVNYAWAGRSQR
>FUSION-ENST00000496652.5:28346-ENST00000652379.1:25317|777
IVTFKVSHFVIQK
>FUSION-ENST00000496652.5:28346-ENST00000652379.1:25317|202
ESGSDPRIR
>FUSION-ENST00000496652.5:28346-ENST00000652379.1:25317|213
SEGTGDGLRCPRPIERESGSDPR
>ENST00000467785.5|SNV-46461-C-T|5
SFMPASAVPLFSCGVISTLRSR
>FUSION-ENST00000496652.5:28346-ENST00000652379.1:25317|332
PLDVRGCTR
>FUSION-ENST00000496652.5:28346-ENST00000652379.1:25317|338
SASPNFLEGQVAFSHPRLSNNR
>ENST00000395667.7|MNV-227-CC-C|1
EPIPSLYAGSVRRVS
>FUSION-ENST00000496652.5:28346-ENST00000652379.1:25317|1001
MYVFIFFNLFLLR
>FUSION-ENST00000496652.5:28346-ENST00000652379.1:25317|991
LALSPRLECDGVISAHCNRHLPGFK
>FUSION-ENST00000496652.5:28346-ENST00000652379.1:25317|1497
SISRKMEK
>FUSION-ENST00000496652.5:28346-ENST00000652379.1:25317|413
MVVAVPTMVTTGDGESGFDSGEGA
>FUSION-ENST00000496652.5:28346-ENST00000652379.1:25317|1401
NYLMIYLCTYFQTESRSGR
>FUSION-ENST00000496652.5:28346-ENST00000652379.1:25317|1152
LQGAEIAPLHYGPGCR
>FUSION-ENST00000496652.5:28346-ENST00000652379.1:25317|698
LFFSLVR
>FUSION-ENST00000496652.5:28346-ENST00000652379.1:25317|999
MYVFIFFNLFLLRR
>FUSION-ENST00000580675.1:315-ENST00000380249.5:382|30
SGSPCRMPSRPRAGGPR
>FUSION-ENST00000496652.5:28346-ENST00000652379.1:25317|506
SESAFWAAGLLLTR
>FUSION-ENST00000496652.5:28346-ENST00000652379.1:25317|1526
TRVGTVRSGR
>FUSION-ENST00000496652.5:28346-ENST00000652379.1:25317|568
VPGSGPRAGPR
>FUSION-ENST00000496652.5:28346-ENST00000652379.1:25317|125
RRPVSSRWPLK
>FUSION-ENST00000496652.5:28346-ENST00000652379.1:25317|603
LLYDRCR
>ENST00000495435.1|SNV-117867-G-A|12
RLSSTNLSPSDK
>FUSION-ENST00000496652.5:28346-ENST00000652379.1:25317|889
FGQDLAFPPYFTS
>FUSION-ENST00000496652.5:28346-ENST00000652379.1:25317|378
LECSKQAR
>FUSION-ENST00000496652.5:28346-ENST00000652379.1:25317|217
VVCVGGRR
>ENST00000459993.5|SNV-55548-G-A|3
IPGLVTLKKLPCVSFAGIDSLDDVK
>FUSION-ENST00000496652.5:28346-ENST00000652379.1:25317|279
AGALAGRGGIPRPLQSAEGAPPAR
>FUSION-ENST00000496652.5:28346-ENST00000652379.1:25317|1386
FGSRGNAFQSPIR
>ENST00000302068.8|SNV-6633-G-A|3
MGPTELLIEMKDWK
>ENST00000400358.8|SNV-89056-C-T|2
DSTISNEFSQSCSSGR
>FUSION-ENST00000496652.5:28346-ENST00000652379.1:25317|534
ASPARRCSR
>FUSION-ENST00000496652.5:28346-ENST00000652379.1:25317|1442
DPVSRES
>FUSION-ENST00000496652.5:28346-ENST00000652379.1:25317|542
KCFRLPLWR
>FUSION-ENST00000496652.5:28346-ENST00000652379.1:25317|118
MNEIPTVPTYYPAKPQPR
>FUSION-ENST00000496652.5:28346-ENST00000652379.1:25317|837
VSCRLSLDLSSSWVR
>FUSION-ENST00000496652.5:28346-ENST00000652379.1:25317|794
DPPALGLPKVRG
>ENST00000311066.9|INDEL-82035-C-CA|2
TPFSSQKK
>FUSION-ENST00000496652.5:28346-ENST00000652379.1:25317|270
MRVPSGPLLVSR
>ENST00000534836.6|SNV-67146-C-T|4
MIPKSVLQIQNVLQEFFQNSDFK
>FUSION-ENST00000496652.5:28346-ENST00000652379.1:25317|352
RYSHDPPGSFRETK
>ENST00000426626.1|SNV-10855-A-G|1
WTDGTPFNAAQSKASHSTRK
>ENST00000461023.5|SNV-42681-G-A|7
TAAWMGSPHTGSISSTAGRCRR
>ENST00000311892.10|SNV-4298-G-A|2
LYCCHRK
>FUSION-ENST00000496652.5:28346-ENST00000652379.1:25317|64
SGDLSLPNSWDYRDLLSPGGR
>FUSION-ENST00000496652.5:28346-ENST00000652379.1:25317|1066
SGFGFLAR
>FUSION-ENST00000496652.5:28346-ENST00000652379.1:25317|1075
MYVQTLLSISTTTHGPLWNHWLFEK
>ENST00000579014.5|SNV-132486-G-A|14
HMSQKNAVDLVYRAEDHAAEFQR
>ENST00000495435.1|SNV-117867-G-A|6
LSSTNLSPSDKRSSAR
>ENST00000400588.5|SNV-45437-G-A|4
TMHKQMCLR
>ENST00000645461.1|SNV-87280-A-G|5
MTAKNFPTQRCLTLVTFWMK
>ENST00000469377.6|SNV-684283-G-A|8
NTLPLNGNFNNSYSLHK
>FUSION-ENST00000496652.5:28346-ENST00000652379.1:25317|755
PIIPAAR
>FUSION-ENST00000496652.5:28346-ENST00000652379.1:25317|649
LLICINVNVSVR
>FUSION-ENST00000496652.5:28346-ENST00000652379.1:25317|341
MLTSYATPER
>FUSION-ENST00000496652.5:28346-ENST00000652379.1:25317|887
PTLGVNGLTAAGPPNK
>ENST00000554502.5|SNV-166703-G-A|6
HKKLEQALEK
>FUSION-ENST00000496652.5:28346-ENST00000652379.1:25317|1362
MPSVALGFSPFGSFDRRNPTQR
>ENST00000539738.1|SNV-59489-C-T|2
CCSRISGPCLWPYFLSGV
>ENST00000334011.10|SNV-36967-T-A|3
DGCVSEDSVK
>ENST00000557221.1|SNV-4298-G-A|4
RQVVLLSQEMDAGLQAWQLR
>ENST00000574006.5|SNV-2393-G-A|3
MLTVAYEHGVNLFDTAEVYAAGK
>ENST00000645291.2|SNV-57479-A-G|1
TLQQILSAFRVRVR
>ENST00000396268.7|MNV-1317-CTC-C|8
NGSHLALRHSPGPTPRPSRCLR
>FUSION-ENST00000477390.5:58082-ENST00000649699.1:55254|5
RCMRFYLICQK
>FUSION-ENST00000496652.5:28346-ENST00000652379.1:25317|68
MYILPPFLHSLFINNFR
>FUSION-ENST00000496652.5:28346-ENST00000652379.1:25317|357
NESRRFEDDQIPS
>FUSION-ENST00000496652.5:28346-ENST00000652379.1:25317|1460
VDWQPQHCK
>ENST00000426626.1|SNV-10855-A-G|2
WTDGTPFNAAQSKASHSTR
>FUSION-ENST00000496652.5:28346-ENST00000652379.1:25317|157
AHTRPSPAVESGRER
>FUSION-ENST00000496652.5:28346-ENST00000652379.1:25317|1016
RYDPLNNIFANQKVFQ
>FUSION-ENST00000496652.5:28346-ENST00000652379.1:25317|894
AQDADSFFAVVRTQS
>ENST00000486301.5|SNV-17374-C-T|2
MQVSGPTSTCRSWPRR
>ENST00000487575.6|SNV-24398-G-T|2
QTLFQKK
>FUSION-ENST00000496652.5:28346-ENST00000652379.1:25317|823
TTAVLCSSQGRK
>FUSION-ENST00000496652.5:28346-ENST00000652379.1:25317|827
QAGRKTTAVLCSSQGR
>ENST00000569715.5|INDEL-23191-G-GA|1
SYGFVGT
>ENST00000372731.8|SNV-65496-C-T|2
EEIQQWLAQFVEHWKELK
>ENST00000413366.8|INDEL-384603-A-AC|2
TQNHPLHTK
>ENST00000531879.5|SNV-38614-A-G|1
CPASCCGRSRSR
>FUSION-ENST00000496652.5:28346-ENST00000652379.1:25317|177
RRGSGGVR
>FUSION-ENST00000496652.5:28346-ENST00000652379.1:25317|175
MASVALGR
>ENST00000305748.7|SNV-4808-G-A|3
NLDLDSIIAEVHAQYEEIAR
>ENST00000552697.1|SNV-62982-G-A|3
SYGATSQNCKVQK
>FUSION-ENST00000496652.5:28346-ENST00000652379.1:25317|803
GFTVLPRLGPRDPPALGLPK
>ENST00000467785.5|SNV-46461-C-T|4
MPASAVPLFSCGVISTLR
>FUSION-ENST00000496652.5:28346-ENST00000652379.1:25317|1283
GQEFETSPANVVKPPSLLK
>ENST00000610372.4|SNV-89056-C-T|2
EFSQSCSSGR
>FUSION-ENST00000496652.5:28346-ENST00000652379.1:25317|479
CRPGSGSLTHPGAAGK
>ENST00000436760.1|SNV-86978-G-A|2
PFCNLLSVKDSQVVQMVLDGLK
>FUSION-ENST00000496652.5:28346-ENST00000652379.1:25317|198
SGGDGRR
>FUSION-ENST00000525728.5:29321-ENST00000548204.1:66714|6
MLPMTLSRNSLLCQDYR
>FUSION-ENST00000496652.5:28346-ENST00000652379.1:25317|434
RAFIRSKPTR
>FUSION-ENST00000496652.5:28346-ENST00000652379.1:25317|1495
EKMKEINTK
>FUSION-ENST00000496652.5:28346-ENST00000652379.1:25317|941
IDPDSISK
>FUSION-ENST00000496652.5:28346-ENST00000652379.1:25317|1059
MSLWKDARDSAK
>FUSION-ENST00000496652.5:28346-ENST00000652379.1:25317|995
RRLALSPR
>FUSION-ENST00000496652.5:28346-ENST00000652379.1:25317|1503
GTALMLPSDPPAK
>ENST00000456128.5|SNV-23761-A-G|1
NFHEVLGTCVKNCGHR
>ENST00000251973.10|INDEL-9192-C-CC|1
GEGEGEGEGEGARQCGPCL
>FUSION-ENST00000496652.5:28346-ENST00000652379.1:25317|800
MTGVSHRPRPIYLFINFESR
>FUSION-ENST00000496652.5:28346-ENST00000652379.1:25317|873
IQRDTRGK
>FUSION-ENST00000496652.5:28346-ENST00000652379.1:25317|176
RGSGGVR
>FUSION-ENST00000496652.5:28346-ENST00000652379.1:25317|1155
RLQGAEIAPLHYGPGCR
>FUSION-ENST00000477390.5:58082-ENST00000649699.1:55254|6
MRCMRFYLICQK
>ENST00000302068.8|SNV-6633-G-A|6
ISQLTRMGPTELLIEMK
>FUSION-ENST00000496652.5:28346-ENST00000652379.1:25317|385
MLLAECPAGPEAFTLKK
>FUSION-ENST00000496652.5:28346-ENST00000652379.1:25317|1178
MVLYTERSGSRLSSR
>ENST00000400588.5|SNV-45437-G-A|1
QMCLRQSSEPPRGAK
>ENST00000341594.9|SNV-293662-C-T|2
HVSRQDTLQQCQAWLSAV
>FUSION-ENST00000496652.5:28346-ENST00000652379.1:25317|265
VPSGPLLVSRTGAAG
>FUSION-ENST00000496652.5:28346-ENST00000652379.1:25317|1466
LGSDWTTPDRAVLGGGLTYR
>FUSION-ENST00000496652.5:28346-ENST00000652379.1:25317|320
SLPFVHTAR
>ENST00000444908.7|SNV-101767-G-A|1
APMVTHQCWMDRTER
>FUSION-ENST00000496652.5:28346-ENST00000652379.1:25317|773
VSHFVIQK
>FUSION-ENST00000496652.5:28346-ENST00000652379.1:25317|1025
IVKVKTK
>ENST00000342992.10|SNV-281062-G-A|4
MTLWWDAPLNDGCAPITHYIIEKRK
>FUSION-ENST00000672207.1:1259-ENST00000566476.2:1771|1
KAAEALI
>FUSION-ENST00000496652.5:28346-ENST00000652379.1:25317|310
GRPTALAER
>FUSION-ENST00000496652.5:28346-ENST00000652379.1:25317|577
AVAPEARAATR
>ENST00000476016.1|SNV-14708-C-T|2
CCTQLVFYPENEMIYK
>ENST00000569715.5|INDEL-23191-G-GA|9
EAHIRRYSRPTPGQNPK
>FUSION-ENST00000496652.5:28346-ENST00000652379.1:25317|54
LPTLVSNSCPQAIR
>ENST00000496826.1|SNV-39635-C-T|6
ELTNPDPRLASHISTISR
>FUSION-ENST00000496652.5:28346-ENST00000652379.1:25317|753
PIIPAARK
>ENST00000264501.8|SNV-93908-C-A|3
TEQSTIGTTNQGQAQTNLKMK
>FUSION-ENST00000496652.5:28346-ENST00000652379.1:25317|1465
RVDRLGPGVR
>FUSION-ENST00000496652.5:28346-ENST00000652379.1:25317|1073
NPRSGFGFLAR
>FUSION-ENST00000496652.5:28346-ENST00000652379.1:25317|511
VAWAGGVVGDATSRPRGR
>FUSION-ENST00000496652.5:28346-ENST00000652379.1:25317|612
VSFLPVCLLKNGVFQKFTLCIYVF
>FUSION-ENST00000496652.5:28346-ENST00000652379.1:25317|1427
EAPCLLGPKRPSWKVR
>ENST00000396268.7|MNV-1317-CTC-C|1
HPETSSDHVGTGCFQ
>FUSION-ENST00000496652.5:28346-ENST00000652379.1:25317|1507
MRPPPPRHVPLPSPGWPLPGDPR
>ENST00000628077.2|SNV-606-G-A|5
PPLLPLRLYR
>ENST00000568598.1|SNV-79533-C-T|3
ARPAGLAGCAWEGLHRHLPGPR
>FUSION-ENST00000496652.5:28346-ENST00000652379.1:25317|651
FFISFVSTR
>FUSION-ENST00000496652.5:28346-ENST00000652379.1:25317|444
WDPAAVFSWWPGRA
>FUSION-ENST00000496652.5:28346-ENST00000652379.1:25317|368
GHSYCAARGEILGPAQDGPERK
>FUSION-ENST00000496652.5:28346-ENST00000652379.1:25317|127
FRRRPVSSR
>FUSION-ENST00000496652.5:28346-ENST00000652379.1:25317|678
FLSFFCFFPACFLA
>ENST00000355151.9|SNV-4298-G-A|2
QVVLLSQEMDAGLQAWQLR
>ENST00000262126.9|SNV-120204-A-G|4
LKSEADKPKPRSSPASK
>FUSION-ENST00000496652.5:28346-ENST00000652379.1:25317|88
MSALPIIVKQNSPSVGLFTH
>FUSION-ENST00000496652.5:28346-ENST00000652379.1:25317|197
RRGCGVLPPPPPPR
>ENST00000627450.2|INDEL-23191-G-GA|14
LEGGSEDAGGQSENRR
>FUSION-ENST00000496652.5:28346-ENST00000652379.1:25317|417
APAALVTLDNLGPIARPPWRRRPIR
>FUSION-ENST00000496652.5:28346-ENST00000652379.1:25317|977
LFLSSLPSTSCPHHHFGAR
>ENST00000342056.6|SNV-687-A-C|1
MSLLGKPLSYPSSQSCRRNVK
>ENST00000398576.6|SNV-60803-C-T|2
NEALIVLLR
>ENST00000428413.5|SNV-58464-G-A|1
HTVQGGGAGPGHRHR
>ENST00000480523.1|SNV-89056-C-T|3
SSPRAAVR
>FUSION-ENST00000298784.5:93040-ENST00000371953.8:61888|8
VIGFWIQSIK
>FUSION-ENST00000496652.5:28346-ENST00000652379.1:25317|620
SVVFMCVNERAYVVISVFFLPLLR
>FUSION-ENST00000496652.5:28346-ENST00000652379.1:25317|983
CPPPRPANLYTFNR
>ENST00000504582.5|SNV-267721-G-A|10
MPPRIAAMCAWEMALPAR
>FUSION-ENST00000496652.5:28346-ENST00000652379.1:25317|696
LFFSLVRGFLVFLRVFNPR
>FUSION-ENST00000525728.5:29321-ENST00000548204.1:66714|2
NSLLCQDYR
>ENST00000389506.10|SNV-84908-G-A|2
KKYYDSK
>FUSION-ENST00000496652.5:28346-ENST00000652379.1:25317|626
TFILRMK
>FUSION-ENST00000496652.5:28346-ENST00000652379.1:25317|921
LIASLPW
>FUSION-ENST00000496652.5:28346-ENST00000652379.1:25317|1048
DTAALSPPLSTAGPTPPRNPR
>ENST00000371939.7|SNV-10039-C-G|6
MTYKWKSIVMGFSGNK
>FUSION-ENST00000496652.5:28346-ENST00000652379.1:25317|1153
LLDFNINC
>FUSION-ENST00000496652.5:28346-ENST00000652379.1:25317|896
AQDADSFFAVVR
>FUSION-ENST00000496652.5:28346-ENST00000652379.1:25317|770
YTDSPKTQK
>FUSION-ENST00000496652.5:28346-ENST00000652379.1:25317|604
LYGNRLLYDRCR
>ENST00000574006.5|SNV-2393-G-A|2
LTVAYEHGVNLFDTAEVYAAGK
>ENST00000351960.10|SNV-62233-T-A|1
EKQAASPLEPKELEELR
>FUSION-ENST00000496652.5:28346-ENST00000652379.1:25317|463
WCGRVGFVAAVAPGPPVAGPR
>FUSION-ENST00000496652.5:28346-ENST00000652379.1:25317|608
VNTYRLYGNR
>ENST00000471239.1|SNV-357710-G-A|1
WNLPVLRVRPRMCSGDLNFPSLR
>ENST00000389048.8|INDEL-1401-C-CC|25
RAKQLVLELGEEAILEGCVGPPR
>ENST00000389048.8|INDEL-1401-C-CC|18
AVQLVDSPRR
>ENST00000341594.9|SNV-279295-C-T|3
LVCLHQEYQR
>ENST00000409018.7|SNV-46247-G-A|3
EFQAPIGSEEGLHLLEDPER
>FUSION-ENST00000496652.5:28346-ENST00000652379.1:25317|1478
IWAGHASSR
>FUSION-ENST00000496652.5:28346-ENST00000652379.1:25317|420
TNPVSPSPAPAGGR
>FUSION-ENST00000496652.5:28346-ENST00000652379.1:25317|388
APPGVEPAA
>FUSION-ENST00000496652.5:28346-ENST00000652379.1:25317|1290
MALYTERSGSR
>ENST00000396268.7|MNV-1317-CTC-C|5
HSPGPTPRPSRCLREAAR
>ENST00000563522.5|INDEL-23191-G-GA|13
GKKLEGGSEDAGGQSEK
>FUSION-ENST00000496652.5:28346-ENST00000652379.1:25317|962
STVRMVLR
>FUSION-ENST00000496652.5:28346-ENST00000652379.1:25317|1355
TVLAWAERGGPGTR
>FUSION-ENST00000496652.5:28346-ENST00000652379.1:25317|1433
LSLPKCWDDWR
>FUSION-ENST00000496652.5:28346-ENST00000652379.1:25317|605
LYGNRLLYDR
>FUSION-ENST00000496652.5:28346-ENST00000652379.1:25317|1253
FLSVSRSISVFLGRSLSFSR
>ENST00000220676.2|SNV-116868-C-T|3
VFSHNESK
>ENST00000251973.10|INDEL-9192-C-CC|2
GEGEGEGEGEGAR
>ENST00000645291.2|SNV-57479-A-G|2
TLQQILSAFRVR
>ENST00000487278.1|SNV-11845-C-T|1
QHRIVLPP
>ENST00000503804.5|SNV-6835-G-A|5
MEMPTATQKTDTGLTQELLK
>ENST00000340645.9|SNV-52978-G-C|2
QLQIQLR
>ENST00000342992.10|SNV-210052-G-A|1
NVKSAANLIVEEEDLRIVEPLK
>FUSION-ENST00000496652.5:28346-ENST00000652379.1:25317|15
MGFGVLSCCPRWSR
>ENST00000480523.1|SNV-89056-C-T|2
MSSPRAAVRAAR
>FUSION-ENST00000496652.5:28346-ENST00000652379.1:25317|711
CAVLYCL
>FUSION-ENST00000496652.5:28346-ENST00000652379.1:25317|664
LLRLVSNSRPPVMRPPRPLEVLG
>FUSION-ENST00000496652.5:28346-ENST00000652379.1:25317|716
VKPRLYSQYTTLAGR
>FUSION-ENST00000496652.5:28346-ENST00000652379.1:25317|737
QARPTWRNPVSIENTK
>FUSION-ENST00000496652.5:28346-ENST00000652379.1:25317|77
GRSYHLWDYD
>ENST00000531272.6|SNV-5181-G-A|1
PQVFTPTWATTSPLVTPSLFPTCPR
>ENST00000265162.10|SNV-177031-A-G|2
SEKEGITLSSSNPSGNAFLK
>ENST00000467785.5|SNV-46461-C-T|3
PASAVPLFSCGVISTLR
>ENST00000405015.7|SNV-320053-A-T|4
QRSIQEDSKK
>FUSION-ENST00000496652.5:28346-ENST00000652379.1:25317|1515
TEMSHRAR
>FUSION-ENST00000496652.5:28346-ENST00000652379.1:25317|531
ALRVWLR
>FUSION-ENST00000496652.5:28346-ENST00000652379.1:25317|1285
LSSRGQEFETSPANVVKPPSLLK
>FUSION-ENST00000496652.5:28346-ENST00000652379.1:25317|672
SWLTAPSASRVR
>ENST00000562119.5|INDEL-23191-G-GA|33
YSRPTPGQWARYGPEYKSMK
>FUSION-ENST00000496652.5:28346-ENST00000652379.1:25317|1110
DPILKSGVASPSTVSK
>FUSION-ENST00000496652.5:28346-ENST00000652379.1:25317|1398
MIYLCTYFQTESR
>FUSION-ENST00000496652.5:28346-ENST00000652379.1:25317|695
GFLVFLR
>FUSION-ENST00000496652.5:28346-ENST00000652379.1:25317|240
GNSGGGP
>FUSION-ENST00000496652.5:28346-ENST00000652379.1:25317|863
MFYRPFLSGKNRSPVR
>FUSION-ENST00000496652.5:28346-ENST00000652379.1:25317|1117
FTILHHDILFSR
>FUSION-ENST00000496652.5:28346-ENST00000652379.1:25317|211
GKKPGSLAWSR
>ENST00000580130.5|SNV-66118-C-T|1
HSTDSWTKVLHWVF
>FUSION-ENST00000496652.5:28346-ENST00000652379.1:25317|1102
TSVPLGCRK
>ENST00000382751.4|INDEL-71075-A-AA|1
AEVGVWRSAAGDP
>FUSION-ENST00000496652.5:28346-ENST00000652379.1:25317|406
RAYHGDHG
>FUSION-ENST00000496652.5:28346-ENST00000652379.1:25317|808
KPVSFCNFFFFFFFLRRGFTVLPR
>FUSION-ENST00000496652.5:28346-ENST00000652379.1:25317|607
MVNTYRLYGNRLLYDR
>ENST00000515499.5|SNV-11242-G-A|1
MSQMFCQAAR
>FUSION-ENST00000496652.5:28346-ENST00000652379.1:25317|112
SRAGPYPYPQQVSK
>FUSION-ENST00000496652.5:28346-ENST00000652379.1:25317|1089
GLRSTSPSPTVTVSILVSLPK
>FUSION-ENST00000496652.5:28346-ENST00000652379.1:25317|115
NEIPTVPTYYPAKPQPRER
>ENST00000534987.5|SNV-62233-T-A|8
MQQRIDRLALLK
>FUSION-ENST00000496652.5:28346-ENST00000652379.1:25317|1501
LPSDPPAK
>ENST00000290310.3|SNV-6533-G-A|3
STLSNFTQTLEDVFRRIFITYMDN
>ENST00000535114.1|SNV-5808-T-C|3
GRFLHFHPVTFWVGNAKQVEAGAR
>ENST00000343674.10|SNV-38614-A-G|5
EIVAISCSWCKQAYHSKVSCFMLR
>FUSION-ENST00000496652.5:28346-ENST00000652379.1:25317|1097
CICPCPK
>ENST00000412964.6|SNV-29330-T-C|2
FASQRNDTQEKCVK
>ENST00000629917.1|SNV-28412-T-A|9
FTNKAREGVAANLACLLISMFCFR
>FUSION-ENST00000634903.1:191543-ENST00000367506.10:5137|1
DTSQFKGSLLI
>ENST00000565916.1|SNV-8524-G-A|1
SHTLRGGCSS
>FUSION-ENST00000496652.5:28346-ENST00000652379.1:25317|1131
MTSYFLEIRRR
>ENST00000389048.8|INDEL-1401-C-CC|9
EEGVGSGQRGK
>ENST00000389048.8|INDEL-1401-C-CC|10
EEGVGSGQR
>FUSION-ENST00000496652.5:28346-ENST00000652379.1:25317|597
CLCYTNKYTSLYKEGIVDK
>FUSION-ENST00000496652.5:28346-ENST00000652379.1:25317|14
GFGVLSCCPRWSR
>ENST00000262126.9|SNV-120204-A-G|6
IQINSLLKLKSEADKPKPR
>ENST00000647510.1|SNV-41645-G-A|1
GRPGLGAQPHLQCPR
>ENST00000598523.3|SNV-9222-G-A|7
LWVPDCYFLNSKDAFVHDVTVK
>ENST00000372348.7|SNV-172351-G-A|4
TRQPPERIASGTITK
>FUSION-ENST00000496652.5:28346-ENST00000652379.1:25317|588
MECFRSLLCVSTFSK
>FUSION-ENST00000496652.5:28346-ENST00000652379.1:25317|1431
CWDDWREAPCLLGPK
>FUSION-ENST00000496652.5:28346-ENST00000652379.1:25317|676
ARSWLTAPSASR
>ENST00000427314.6|SNV-38925-A-G|5
TVPLLSKVDDIHAICGLLK
>FUSION-ENST00000496652.5:28346-ENST00000652379.1:25317|23
MYVSEMGFGVLSCCPR
>ENST00000341594.9|SNV-279295-C-T|6
EAVTKSEKLVCLHQEYQR
>ENST00000627282.2|SNV-12056-G-C|2
IYQWINELSSPDTRENALLELSK
>ENST00000488685.1|SNV-31534-G-A|5
MDQIPDLHSPMSPISKSPSSPAYST
>ENST00000568598.1|SNV-79533-C-T|2
ARPAGLAGCAWEGLHRHLPGPRANL
>ENST00000471239.1|SNV-357710-G-A|12
MLCFTVDFALEFTCFESK
>ENST00000428413.5|SNV-58464-G-A|2
HTVQGGGAGPGHR
>FUSION-ENST00000496652.5:28346-ENST00000652379.1:25317|50
GSSVSLSR
>FUSION-ENST00000496652.5:28346-ENST00000652379.1:25317|1222
GRVPAWMR
>FUSION-ENST00000496652.5:28346-ENST00000652379.1:25317|611
NGVFQKFTLCIYVF
>FUSION-ENST00000496652.5:28346-ENST00000652379.1:25317|1370
VCVGRGCGVGTEGSVLR
>FUSION-ENST00000496652.5:28346-ENST00000652379.1:25317|1210
MSQSCSCMLERQIK
>FUSION-ENST00000496652.5:28346-ENST00000652379.1:25317|856
LLLSVLLHKGVLR
>FUSION-ENST00000496652.5:28346-ENST00000652379.1:25317|1536
GDLELLGSRDPPASASR
>FUSION-ENST00000496652.5:28346-ENST00000652379.1:25317|1479
MIWAGHASSRLSLRHFGRPR
>ENST00000467785.5|SNV-46461-C-T|8
MSFMPASAVPLFSCGVISTLR
>FUSION-ENST00000580675.1:315-ENST00000380249.5:382|5
ARRGEMNSVSQMEMQK
>ENST00000261667.8|SNV-86978-G-A|1
DSQVVQMVLDGLK
>FUSION-ENST00000496652.5:28346-ENST00000652379.1:25317|393
VAKLKLK
>ENST00000627450.2|INDEL-23191-G-GA|16
KLEGGSEDAGGQSENRR
>FUSION-ENST00000580675.1:315-ENST00000380249.5:382|10
GGTGARHSGLTCR
>FUSION-ENST00000496652.5:28346-ENST00000652379.1:25317|825
KTTAVLCSSQGRK
>FUSION-ENST00000496652.5:28346-ENST00000652379.1:25317|226
EWTGAAGAARARAR
>FUSION-ENST00000496652.5:28346-ENST00000652379.1:25317|301
WRTEDPLPGAAR
>ENST00000598523.3|SNV-9222-G-A|2
NRVFQLHPDGTVR
>FUSION-ENST00000496652.5:28346-ENST00000652379.1:25317|215
SEGTGDGLR
>FUSION-ENST00000496652.5:28346-ENST00000652379.1:25317|222
ARVVCVGGR
>FUSION-ENST00000496652.5:28346-ENST00000652379.1:25317|1021
MSALFEWLPISL
>FUSION-ENST00000496652.5:28346-ENST00000652379.1:25317|1413
RCHVWLISYF
>FUSION-ENST00000496652.5:28346-ENST00000652379.1:25317|521
MVAFLGTGVR
>FUSION-ENST00000496652.5:28346-ENST00000652379.1:25317|9
TPVLKQSACLPRPPTLLLLQA
>FUSION-ENST00000496652.5:28346-ENST00000652379.1:25317|986
HLPGFKRFSCLSLPSSWDYR
>FUSION-ENST00000496652.5:28346-ENST00000652379.1:25317|671
SWLTAPSASRVRALLLPQPPD
>ENST00000342992.10|SNV-210052-G-A|6
IRDAHLDDQANYNVSLTNHRGK
>ENST00000342992.10|INDEL-189557-C-CC|3
KPCSTRTTTSK
>FUSION-ENST00000496652.5:28346-ENST00000652379.1:25317|635
IDVGVCVIQINTHR
>FUSION-ENST00000496652.5:28346-ENST00000652379.1:25317|557
ALPERACGPR
>ENST00000486301.5|SNV-17374-C-T|6
MQVSGPTSTCR
>ENST00000343674.10|SNV-38614-A-G|2
QIEEPCSLGVHAAVVIPPTWILR
>ENST00000469377.6|SNV-684283-G-A|9
MNTLPLNGNFNNSYSLHK
>FUSION-ENST00000496652.5:28346-ENST00000652379.1:25317|673
SWLTAPSASR
>FUSION-ENST00000496652.5:28346-ENST00000652379.1:25317|110
ERAWRNQR
>FUSION-ENST00000496652.5:28346-ENST00000652379.1:25317|452
AVRRPRR
>FUSION-ENST00000496652.5:28346-ENST00000652379.1:25317|670
VRALLLPQPPD
>ENST00000342992.10|SNV-242744-G-A|2
PKIADASPDEG
>FUSION-ENST00000496652.5:28346-ENST00000652379.1:25317|205
KPGSLAWSR
>FUSION-ENST00000496652.5:28346-ENST00000652379.1:25317|1472
LSLRHFGRPRR
>ENST00000481472.5|SNV-11187-G-A|3
MVLLGFQFPKPEMICQLEN
>ENST00000307002.3|INDEL-41-T-TT|3
LEGVEHLLLLLLFDRCEQQGTAKWK
>ENST00000647755.1|SNV-492398-G-A|2
YLNGSQFSWK
>ENST00000674464.1|SNV-684283-G-A|2
NTLPLNGNFN
>FUSION-ENST00000496652.5:28346-ENST00000652379.1:25317|391
LKGIDGR
>FUSION-ENST00000496652.5:28346-ENST00000652379.1:25317|1359
NPTQRLAAAED
>FUSION-ENST00000496652.5:28346-ENST00000652379.1:25317|895
MAQDADSFFAVVRTQS
>FUSION-ENST00000496652.5:28346-ENST00000652379.1:25317|203
ESGSDPR
>ENST00000461023.5|SNV-42681-G-A|3
GSPHTGSISSTAGRCR
>FUSION-ENST00000496652.5:28346-ENST00000652379.1:25317|374
MIKRDGR
>ENST00000395667.7|MNV-227-CC-C|2
EPIPSLYAGSVRR
>FUSION-ENST00000496652.5:28346-ENST00000652379.1:25317|904
LRDLGFLMAK
>FUSION-ENST00000496652.5:28346-ENST00000652379.1:25317|694
GFLVFLRVFNPR
>FUSION-ENST00000496652.5:28346-ENST00000652379.1:25317|437
VPLVARSSPTWITVVILELIHADGR
>FUSION-ENST00000496652.5:28346-ENST00000652379.1:25317|290
AGGKLHLRLNTGTRPIVNK
>FUSION-ENST00000496652.5:28346-ENST00000652379.1:25317|271
AGEVEHERTC
>ENST00000508594.1|SNV-33026-A-T|2
TFYYDVEPFLFYVMTE
>ENST00000511608.5|SNV-42569-C-T|1
IYPGVDFGGEELNVIFVK
>ENST00000579014.5|SNV-132486-G-A|6
TWSCTCPKRTQSTWSTELR
>ENST00000433746.2|SNV-102546-C-T|2
ELSLESLQAMATLPVKPDFTETR
>FUSION-ENST00000496652.5:28346-ENST00000652379.1:25317|899
AKCQHLGLMD
>FUSION-ENST00000496652.5:28346-ENST00000652379.1:25317|917
EFLRGGAFGGDAIVGLNT
>ENST00000061240.7|SNV-121186-C-A|6
GKVPLKFSGQNEK
>FUSION-ENST00000496652.5:28346-ENST00000652379.1:25317|1490
EINTKTESTV
>FUSION-ENST00000496652.5:28346-ENST00000652379.1:25317|346
MPTGDAAALFP
>FUSION-ENST00000496652.5:28346-ENST00000652379.1:25317|663
ALLLPQPPD
>ENST00000543774.6|SNV-16713-C-T|6
LVEEHLKSAQYKKPPITVDFVCLK
>FUSION-ENST00000496652.5:28346-ENST00000652379.1:25317|179
GPCLGKR
>ENST00000372731.8|SNV-65496-C-T|1
EEIQQWLAQFVEHWKELKQLAAAR
>ENST00000614258.1|SNV-264-A-G|1
YSIPEEAKHGTFVGR
>FUSION-ENST00000496652.5:28346-ENST00000652379.1:25317|870
DFNEGSFGHILILW
>ENST00000372348.7|SNV-172351-G-A|2
IASGTITK
>FUSION-ENST00000496652.5:28346-ENST00000652379.1:25317|71
GTGLAESAGK
>FUSION-ENST00000496652.5:28346-ENST00000652379.1:25317|55
MLPTLVSNSCPQAIR
>FUSION-ENST00000496652.5:28346-ENST00000652379.1:25317|1425
RPSWKVRR
>FUSION-ENST00000496652.5:28346-ENST00000652379.1:25317|247
GERLIEPSSSWFPPKFPSG
>FUSION-ENST00000496652.5:28346-ENST00000652379.1:25317|1219
GAFSDFSLGHVWRPYFSYFPDK
>ENST00000498125.5|SNV-344753-C-T|2
AFSLFPMWRSSR
>FUSION-ENST00000496652.5:28346-ENST00000652379.1:25317|101
MCCCHGNPAQYER
>ENST00000674063.1|SNV-177217-G-A|1
NTEKFGRFR
>FUSION-ENST00000496652.5:28346-ENST00000652379.1:25317|967
ETHTQTKDNYSVCK
>FUSION-ENST00000496652.5:28346-ENST00000652379.1:25317|524
APGAPCVAAMVAFLGTGVR
>FUSION-ENST00000496652.5:28346-ENST00000652379.1:25317|80
MCLAEEPMGRSYHLWDYD
>FUSION-ENST00000496652.5:28346-ENST00000652379.1:25317|819
MWVRLVSNWRPQWICPPRPPKVLG
>ENST00000061240.7|SNV-121186-C-A|5
VPLKFSGQNEK
>FUSION-ENST00000496652.5:28346-ENST00000652379.1:25317|556
ALPERACGPRGR
>FUSION-ENST00000496652.5:28346-ENST00000652379.1:25317|519
MVAFLGTGVRVAR
>ENST00000608749.5|SNV-23761-A-G|3
IVGNKNFHEVMLALTVLGTCVK
>FUSION-ENST00000496652.5:28346-ENST00000652379.1:25317|686
LTAPSASQVQAILLPQPPD
>ENST00000371939.7|SNV-10039-C-G|4
WKSIVMGFSGNKDFLPK
>FUSION-ENST00000496652.5:28346-ENST00000652379.1:25317|97
MCCCHGNPAQYERNRR
>FUSION-ENST00000496652.5:28346-ENST00000652379.1:25317|1385
FGSRGNAFQSPIRMHR
>ENST00000413366.8|INDEL-384597-C-CA|2
NQNHPLHTK
>FUSION-ENST00000496652.5:28346-ENST00000652379.1:25317|1440
TGGRHHACLAQR
>ENST00000324447.7|SNV-17341-G-A|2
NPYATITYNVPEEK
>ENST00000427314.6|SNV-38925-A-G|1
VDDIHAICGLLKDFLRNLK
>ENST00000471239.1|SNV-357710-G-A|3
WNLPVLR
>ENST00000510520.5|SNV-6835-G-A|5
MPTATQKTDTGLTQELLKVLHK
>FUSION-ENST00000496652.5:28346-ENST00000652379.1:25317|56
LFLMFSVGR
>FUSION-ENST00000496652.5:28346-ENST00000652379.1:25317|191
LLPSSRPRPAPRPR
>ENST00000311066.9|INDEL-82035-C-CA|6
HAAFSCPKKTPFSSQK
>FUSION-ENST00000496652.5:28346-ENST00000652379.1:25317|1040
THAGGSKTTRCD
>FUSION-ENST00000496652.5:28346-ENST00000652379.1:25317|306
GIGDCNYSP
>FUSION-ENST00000298784.5:93040-ENST00000371953.8:61888|2
DIMTPPNLIAELHNILLK
>ENST00000562119.5|INDEL-23191-G-GA|34
YSRPTPGQWARYGPEYK
>ENST00000496524.5|MNV-73296-TT-T|2
NINGNMCSIHLLIFYR
>FUSION-ENST00000496652.5:28346-ENST00000652379.1:25317|135
GRAPWNGFAPR
>FUSION-ENST00000496652.5:28346-ENST00000652379.1:25317|1518
VAGMTEMSHRAR
>FUSION-ENST00000496652.5:28346-ENST00000652379.1:25317|589
RRIYVCK
>FUSION-ENST00000496652.5:28346-ENST00000652379.1:25317|1106
SGVASPSTVSKNRTSVPLGCR
>FUSION-ENST00000496652.5:28346-ENST00000652379.1:25317|581
GCRCASGPAAGVGLPGPVDQR
>ENST00000480523.1|SNV-89056-C-T|8
LHRDSTISNEFSQSCSSGR
>FUSION-ENST00000496652.5:28346-ENST00000652379.1:25317|1441
MTGGRHHACLAQR
>ENST00000622652.1|SNV-36967-T-A|12
GLSRSTGPDANRRPDPHR
>ENST00000311892.10|SNV-4298-G-A|3
IFSTCYLLDKLYCCHRK
>FUSION-ENST00000496652.5:28346-ENST00000652379.1:25317|1537
GDLELLGSR
>FUSION-ENST00000496652.5:28346-ENST00000652379.1:25317|454
WGPRAVR
>FUSION-ENST00000496652.5:28346-ENST00000652379.1:25317|507
YIFRSESAFWAAGLLLTRCPLATCR
>FUSION-ENST00000496652.5:28346-ENST00000652379.1:25317|1417
PAWPKETLLESETQR
>FUSION-ENST00000496652.5:28346-ENST00000652379.1:25317|343
VFGFRGEYGCKAET
>FUSION-ENST00000496652.5:28346-ENST00000652379.1:25317|631
IDVGVCVIQINTHRSIKK
>FUSION-ENST00000496652.5:28346-ENST00000652379.1:25317|1532
DPPASASRSAVMTRVGTVR
>FUSION-ENST00000496652.5:28346-ENST00000652379.1:25317|381
MAVLSWWSDLSG
>ENST00000534987.5|SNV-62233-T-A|9
MMQQRIDRLALLK
>FUSION-ENST00000496652.5:28346-ENST00000652379.1:25317|1392
SGRGEAR
>FUSION-ENST00000496652.5:28346-ENST00000652379.1:25317|284
TLKREFK
>FUSION-ENST00000496652.5:28346-ENST00000652379.1:25317|1034
VPTERRR
>FUSION-ENST00000496652.5:28346-ENST00000652379.1:25317|116
MNEIPTVPTYYPAKPQPRER
>ENST00000463101.1|SNV-1722-G-A|1
LCGAALQDVQPHRRQCDLQV
>FUSION-ENST00000298784.5:93040-ENST00000371953.8:61888|3
YTIFVLKDIMTPPNLIAELHNILLK
>ENST00000304494.9|SNV-27072-G-C|1
GSEKPRET
>FUSION-ENST00000496652.5:28346-ENST00000652379.1:25317|523
APGAPCVAAMVAFLGTGVRVAR
>FUSION-ENST00000496652.5:28346-ENST00000652379.1:25317|212
MGKKPGSLAWSR
>ENST00000531879.5|SNV-38614-A-G|3
CPASCCGR
>ENST00000405015.7|SNV-320053-A-T|1
SIQEDSKKGNEEK
>ENST00000504830.6|SNV-267721-G-A|3
CDVCLGDGSSCQTVR
>ENST00000307002.3|INDEL-41-T-TT|1
CEQQGTAKWK
>FUSION-ENST00000496652.5:28346-ENST00000652379.1:25317|1130
TSYFLEIRRR
>FUSION-ENST00000496652.5:28346-ENST00000652379.1:25317|1115
FTILHHDILFSRNP
>FUSION-ENST00000496652.5:28346-ENST00000652379.1:25317|48
CSRFIVHALGTR
>ENST00000262126.9|SNV-120204-A-G|5
LKSEADKPKPR
>FUSION-ENST00000496652.5:28346-ENST00000652379.1:25317|39
GLFSNFYDYYYCR
>ENST00000647510.1|SNV-41645-G-A|2
GPGERGRPGLGAQPHLQCPR
>FUSION-ENST00000496652.5:28346-ENST00000652379.1:25317|439
SEYARPVQ
>FUSION-ENST00000496652.5:28346-ENST00000652379.1:25317|681
LVSHSQPQVVR
>ENST00000225916.10|SNV-7105-G-A|2
DPNQLYTTLK
>FUSION-ENST00000496652.5:28346-ENST00000652379.1:25317|1026
MIVKVKTK
>FUSION-ENST00000496652.5:28346-ENST00000652379.1:25317|719
ASMVKPRLYSQYTTLAGR
>FUSION-ENST00000496652.5:28346-ENST00000652379.1:25317|1101
TSVPLGCRKSFLNVHLPVS
>FUSION-ENST00000496652.5:28346-ENST00000652379.1:25317|159
RAHTRPSPAVESGRER
>FUSION-ENST00000496652.5:28346-ENST00000652379.1:25317|1241
VLRCLERPRGI
>ENST00000369577.8|INDEL-107070-G-GA|2
TKEASFPIP
>FUSION-ENST00000496652.5:28346-ENST00000652379.1:25317|424
MPTGADPLRGGDACIYQIK
>FUSION-ENST00000496652.5:28346-ENST00000652379.1:25317|875
MIQRDTR
>ENST00000220676.2|SNV-116722-C-T|3
SNLNSTIFK
>FUSION-ENST00000496652.5:28346-ENST00000652379.1:25317|532
RCSRVCPGVDQR
>FUSION-ENST00000496652.5:28346-ENST00000652379.1:25317|1258
LSLSPGLCLCLCLSLSR
>FUSION-ENST00000496652.5:28346-ENST00000652379.1:25317|898
CQHLGLMD
>ENST00000469377.6|SNV-684283-G-A|3
CHEYSTAK
>ENST00000617998.6|SNV-27510-A-T|3
KALERELYHVISFVGSYVNYR
>ENST00000264501.8|SNV-93908-C-A|2
MKQDNVTIK
>ENST00000496826.1|SNV-39635-C-T|4
ELTNPDPRLASHISTISRCSNK
>FUSION-ENST00000496652.5:28346-ENST00000652379.1:25317|720
ASMVKPR
>ENST00000471851.1|SNV-36989-C-T|1
CLVAFPSRPSEEPTTWTGYFGK
>FUSION-ENST00000496652.5:28346-ENST00000652379.1:25317|486
AGLWPTGDPASRPRSCLSR
>FUSION-ENST00000496652.5:28346-ENST00000652379.1:25317|1468
HFGRPRRVDR
>ENST00000342992.10|INDEL-189557-C-CC|2
KPCSTRTTTSKTC
>ENST00000674464.1|SNV-684283-G-A|3
MNTLPLNGNFN
>ENST00000296632.8|SNV-10516-G-A|1
AQSVIDDLVYSIIDHIRPGPCR
>FUSION-ENST00000496652.5:28346-ENST00000652379.1:25317|1504
HVPLPSPGWPLPGDPR
>FUSION-ENST00000496652.5:28346-ENST00000652379.1:25317|596
YTSLYKEGIVDK
>FUSION-ENST00000496652.5:28346-ENST00000652379.1:25317|981
DGVSPCRPGWSRSLDLVTRPPRPPK
>FUSION-ENST00000496652.5:28346-ENST00000652379.1:25317|1395
IYLCTYFQTESRSGR
>FUSION-ENST00000496652.5:28346-ENST00000652379.1:25317|272
AGEVEHER
>FUSION-ENST00000496652.5:28346-ENST00000652379.1:25317|460
VGFVAAVAPGPPVAGPRGSR
>ENST00000645291.2|SNV-57479-A-G|5
ALGLDSYPVRTLQQILSAFR
>FUSION-ENST00000496652.5:28346-ENST00000652379.1:25317|514
FWGQVSVSRVAWAGGVVGDATSRPR
>FUSION-ENST00000496652.5:28346-ENST00000652379.1:25317|362
HLPRMFSLIKNESR
>FUSION-ENST00000496652.5:28346-ENST00000652379.1:25317|1100
KSFLNVHLPVS
>ENST00000629917.1|SNV-28412-T-A|5
EGVAANLACLLISMFCFRDCVWK
>ENST00000468360.5|SNV-18017-C-T|1
EEDPQPHEDPSAGQGVCGHR
>FUSION-ENST00000496652.5:28346-ENST00000652379.1:25317|103
TLLSLTLVWHGEET
>ENST00000543774.6|SNV-16713-C-T|1
KPPITVDFVCLKWAPPKHK
>ENST00000389048.8|INDEL-1401-C-CC|14
RATEDPPDAREEGVGSGQR
>FUSION-ENST00000496652.5:28346-ENST00000652379.1:25317|426
MPTGADPLR
>ENST00000504830.6|SNV-267721-G-A|2
CDVCLGDGSSCQTVRK
>ENST00000426333.7|INDEL-23379-G-GTG|2
GWQSLCASTR
>FUSION-ENST00000496652.5:28346-ENST00000652379.1:25317|1505
PPPPRHVPLPSPGWPLPGDPR
>FUSION-ENST00000496652.5:28346-ENST00000652379.1:25317|121
IRGRGCK
>FUSION-ENST00000496652.5:28346-ENST00000652379.1:25317|1530
SAVMTRVGTVRSGR
>ENST00000400588.5|SNV-45437-G-A|5
TQALQKTMHKQMCLR
>ENST00000534407.5|SNV-11803-G-A|3
MGRTGGGVGPKGR
>FUSION-ENST00000496652.5:28346-ENST00000652379.1:25317|736
QARPTWRNPVSIENTKLAGR
>ENST00000487575.6|SNV-24398-G-T|9
LLDKLLWQMPFSLIKQTLFQK
>ENST00000400358.8|SNV-89056-C-T|1
DSTISNEFSQSCSSGRQNIR
>FUSION-ENST00000496652.5:28346-ENST00000652379.1:25317|797
TGVSHRPRPIYLFINFESRL
>ENST00000610372.4|SNV-89056-C-T|1
EFSQSCSSGRQNIR
>ENST00000341594.9|SNV-279295-C-T|1
LVCLHQEYQRDLKAFEVWLGQEQEK
>FUSION-ENST00000496652.5:28346-ENST00000652379.1:25317|618
CVNERAYVVISVFFLPLLR
>ENST00000371321.9|SNV-87280-A-G|1
GTTILTSLTSVLHDSK
>FUSION-ENST00000496652.5:28346-ENST00000652379.1:25317|510
VAWAGGVVGDATSRPRGRYIFR
>FUSION-ENST00000496652.5:28346-ENST00000652379.1:25317|1223
ISGGRGRVPAWMR
>FUSION-ENST00000496652.5:28346-ENST00000652379.1:25317|912
TDGVSYQCSFVNR
>FUSION-ENST00000496652.5:28346-ENST00000652379.1:25317|1113
NKDPILK
>FUSION-ENST00000496652.5:28346-ENST00000652379.1:25317|1149
VSETRSLNK
>ENST00000334011.10|SNV-36967-T-A|1
DGCVSEDSVKQYTSRDHLAK
>ENST00000273353.4|SNV-144567-C-A|2
RMQTQMDK
>FUSION-ENST00000496652.5:28346-ENST00000652379.1:25317|959
MCLLIHEYK
>FUSION-ENST00000496652.5:28346-ENST00000652379.1:25317|61
DLLSPGGRG
>ENST00000264501.8|SNV-93908-C-A|4
TEQSTIGTTNQGQAQTNLK
>FUSION-ENST00000496652.5:28346-ENST00000652379.1:25317|767
GGGLRLRPPR
>ENST00000505124.5|INDEL-20011-C-CA|2
AVYPMWVCRMENPNCL
>ENST00000355673.8|SNV-7660-G-T|3
GINGEARPARCRKPGSR
>FUSION-ENST00000496652.5:28346-ENST00000652379.1:25317|908
TDGVSYQCSFVNRVRLR
>ENST00000488685.1|SNV-31534-G-A|2
SPISKSPSSPAYST
>FUSION-ENST00000496652.5:28346-ENST00000652379.1:25317|833
MRPCHRQAGR
>FUSION-ENST00000496652.5:28346-ENST00000652379.1:25317|1438
TGGRHHACLAQRDPLGK
>FUSION-ENST00000496652.5:28346-ENST00000652379.1:25317|1494
MKEINTK
>FUSION-ENST00000496652.5:28346-ENST00000652379.1:25317|1436
HHACLAQRDPLGK
>ENST00000389048.8|INDEL-1401-C-CC|24
AKQLVLELGEEAILEGCVGPPR
>FUSION-ENST00000496652.5:28346-ENST00000652379.1:25317|44
FIVHALGTR
>FUSION-ENST00000496652.5:28346-ENST00000652379.1:25317|1512
MAALGSPHPPPPR
>FUSION-ENST00000496652.5:28346-ENST00000652379.1:25317|950
HKHHLDPLR
>ENST00000370460.7|SNV-455887-C-T|4
IDLDLLSRVPGHSSLYAAPAKPDHK
>ENST00000367806.7|MNV-63422-GG-G|1
ERPLNNG
>ENST00000467785.5|SNV-46461-C-T|12
MLMSFMPASAVPLFSCGVISTLR
>ENST00000279873.12|SNV-190088-A-G|5
KTIDDIFK
>FUSION-ENST00000496652.5:28346-ENST00000652379.1:25317|474
ATVPPCALRCGRPGRPR
>FUSION-ENST00000496652.5:28346-ENST00000652379.1:25317|432
AFIRSKPTRSAPLRPRPGGGR
>FUSION-ENST00000298784.5:93040-ENST00000371953.8:61888|5
TITRYTIFVLK
>FUSION-ENST00000496652.5:28346-ENST00000652379.1:25317|108
AGPYPYPQQVSKVNSLWHVGTM
>ENST00000389048.8|INDEL-1401-C-CC|21
GGGCGAAPVQSQRAVQLVDSPR
>FUSION-ENST00000496652.5:28346-ENST00000652379.1:25317|1300
LPGPPKVLETTGLSRR
>FUSION-ENST00000580675.1:315-ENST00000380249.5:382|28
MPSRPRAGGPRLR
>ENST00000622652.1|SNV-36967-T-A|16
AFPLCPGLPPANASWGRR
>FUSION-ENST00000496652.5:28346-ENST00000652379.1:25317|1396
MIYLCTYFQTESRSGR
>FUSION-ENST00000496652.5:28346-ENST00000652379.1:25317|526
VCPGVDQR
>FUSION-ENST00000496652.5:28346-ENST00000652379.1:25317|1161
MPAPREAEAGESLEPGKR
>FUSION-ENST00000496652.5:28346-ENST00000652379.1:25317|170
ASVALGRSKGSR
>FUSION-ENST00000496652.5:28346-ENST00000652379.1:25317|592
DVYFTYEK
>FUSION-ENST00000496652.5:28346-ENST00000652379.1:25317|1180
MVLYTERSGSR
>FUSION-ENST00000496652.5:28346-ENST00000652379.1:25317|1129
YTPATVYGIK
>FUSION-ENST00000496652.5:28346-ENST00000652379.1:25317|1051
LTCPTEVK
>ENST00000371321.9|SNV-87280-A-G|2
NYLIPKGTTILTSLTSVLHDSK
>ENST00000333479.12|SNV-48617-G-A|4
LLRGYEIR
>FUSION-ENST00000496652.5:28346-ENST00000652379.1:25317|872
DTRGKDFNEGSFGHILILW
>FUSION-ENST00000496652.5:28346-ENST00000652379.1:25317|1498
MSISRKMEK
>ENST00000579014.5|SNV-132486-G-A|15
MHMSQKNAVDLVYRAEDHAAEFQR
>FUSION-ENST00000496652.5:28346-ENST00000652379.1:25317|1326
VMKSSAH
>FUSION-ENST00000496652.5:28346-ENST00000652379.1:25317|569
VPGSGPR
>FUSION-ENST00000496652.5:28346-ENST00000652379.1:25317|382
LLAECPAGPEAFTLKKLECSK
>ENST00000370328.4|SNV-14708-C-T|1
FPMDSHSCPLSFSSFFYPENEMIYK
>FUSION-ENST00000496652.5:28346-ENST00000652379.1:25317|1527
MTRVGTVRSGR
>FUSION-ENST00000496652.5:28346-ENST00000652379.1:25317|677
MARSWLTAPSASR
>ENST00000505294.5|SNV-100824-C-T|2
RSFQVPLFSR
>ENST00000342056.6|SNV-687-A-C|3
MSLLGKPLSYPSSQSCR
>ENST00000530226.1|SNV-8512-C-G|6
RPATRASSTR
>FUSION-ENST00000496652.5:28346-ENST00000652379.1:25317|102
MMCCCHGNPAQYER
>FUSION-ENST00000496652.5:28346-ENST00000652379.1:25317|1145
GAARSHFPGGSLGR
>ENST00000395667.7|MNV-227-CC-C|4
REPIPSLYAGSVRR
>FUSION-ENST00000496652.5:28346-ENST00000652379.1:25317|697
LFFSLVRGFLVFLR
>FUSION-ENST00000496652.5:28346-ENST00000652379.1:25317|1252
SISVFLGR
>FUSION-ENST00000496652.5:28346-ENST00000652379.1:25317|806
RGFTVLPRLGPR
>FUSION-ENST00000496652.5:28346-ENST00000652379.1:25317|3
MIIIIVGVISRVEVISNF
>ENST00000377360.8|SNV-379359-T-C|3
HTYPVLK
>ENST00000644935.1|SNV-28885-C-T|3
DAPRASSPSR
>FUSION-ENST00000496652.5:28346-ENST00000652379.1:25317|220
RSEGTGDGLR
>FUSION-ENST00000496652.5:28346-ENST00000652379.1:25317|478
CRPGSGSLTHPGAAGKAAR
>FUSION-ENST00000496652.5:28346-ENST00000652379.1:25317|1522
SFFLFSLDGVSLLSPRVEYDGGSR
>ENST00000335565.5|SNV-6306-T-C|1
HAGEILKSLGR
>FUSION-ENST00000496652.5:28346-ENST00000652379.1:25317|993
RLALSPRLECDGVISAHCNR
>FUSION-ENST00000496652.5:28346-ENST00000652379.1:25317|436
SSPTWITVVILELIHADGR
>FUSION-ENST00000496652.5:28346-ENST00000652379.1:25317|244
MPGQGEAR
>FUSION-ENST00000496652.5:28346-ENST00000652379.1:25317|1236
MSVSFSVSLSDTPVPGRALPLPR
>FUSION-ENST00000496652.5:28346-ENST00000652379.1:25317|804
GFTVLPRLGPR
>ENST00000220676.2|SNV-116868-C-T|1
VFSHNESKYCKSTFENK
>ENST00000396268.7|MNV-1317-CTC-C|2
EAARHPETSSDHVGTGCFQ
>ENST00000563679.5|INDEL-23191-G-GA|13
PGPGSEIADPTLAEMGKK
>FUSION-ENST00000496652.5:28346-ENST00000652379.1:25317|614
VSFLPVCLLK
>ENST00000264596.4|SNV-41572-C-T|1
VDHVMDFVARK
>FUSION-ENST00000496652.5:28346-ENST00000652379.1:25317|1502
MLPSDPPAK
>FUSION-ENST00000496652.5:28346-ENST00000652379.1:25317|818
WVRLVSNWRPQWICPPRPPKVLG
>FUSION-ENST00000496652.5:28346-ENST00000652379.1:25317|809
MKPVSFCNFFFFFFFLRRGFTVLPR
>FUSION-ENST00000496652.5:28346-ENST00000652379.1:25317|854
GVLRGKPHLGR
>ENST00000313871.9|SNV-2358-G-A|3
KPSEDVLVK
>FUSION-ENST00000496652.5:28346-ENST00000652379.1:25317|842
TSPETLEISPLR
>FUSION-ENST00000496652.5:28346-ENST00000652379.1:25317|1421
LPVISLTDLETASR
>FUSION-ENST00000496652.5:28346-ENST00000652379.1:25317|1227
CPSLSFYVCLFLCQSVRHPRAG
>FUSION-ENST00000496652.5:28346-ENST00000652379.1:25317|1540
RHLTCRGDLELLGSR
>ENST00000628077.2|SNV-606-G-A|3
PPLLPLRLYRLWPR
>FUSION-ENST00000496652.5:28346-ENST00000652379.1:25317|440
MSEYARPVQ
>ENST00000360093.7|SNV-113604-C-T|1
CKQEEVSAAIIQRNFR
>FUSION-ENST00000580675.1:315-ENST00000380249.5:382|14
GPCARPVRPLPPR
>FUSION-ENST00000496652.5:28346-ENST00000652379.1:25317|616
FFPHSFSLFR
>FUSION-ENST00000496652.5:28346-ENST00000652379.1:25317|448
GAAGPPSCLWR
>ENST00000508930.1|SNV-11242-G-A|1
SQMFCQAAR
>FUSION-ENST00000496652.5:28346-ENST00000652379.1:25317|365
GEILGPAQDGPERKHLPR
>ENST00000629650.2|SNV-33768-C-T|2
RSTVIDQISFLAVAR
>ENST00000504582.5|SNV-267721-G-A|8
MPPRIAAMCAWEMALPARL
>ENST00000617998.6|SNV-13475-C-T|3
TFVEIVTPFNIDRLQELVR
>FUSION-ENST00000496652.5:28346-ENST00000652379.1:25317|2
IIIIVGVISRVEVISNF
>FUSION-ENST00000496652.5:28346-ENST00000652379.1:25317|334
SVMPLDVRGCTR
>FUSION-ENST00000496652.5:28346-ENST00000652379.1:25317|1469
HFGRPRR
>FUSION-ENST00000496652.5:28346-ENST00000652379.1:25317|1070
MWSVGQRGDQEGR
>FUSION-ENST00000496652.5:28346-ENST00000652379.1:25317|1269
MHTDIQER
>ENST00000627282.2|SNV-12056-G-C|3
IYQWINELSSPDTR
>ENST00000395667.7|MNV-227-CC-C|9
LKNAPIFVVRR
>ENST00000444908.7|SNV-101767-G-A|5
KLSRAPMVTHQCWMDR
>FUSION-ENST00000496652.5:28346-ENST00000652379.1:25317|743
WTHHLKSGVGDKPDQHGEIPSQLK
>FUSION-ENST00000496652.5:28346-ENST00000652379.1:25317|145
DGRWPPLPSADRK
>ENST00000323346.10|SNV-62982-G-A|4
MSYGATSQNCK
>FUSION-ENST00000496652.5:28346-ENST00000652379.1:25317|300
MWRTEDPLPGAARGGPK
>ENST00000396268.7|MNV-1317-CTC-C|9
NGSHLALRHSPGPTPRPSR
>FUSION-ENST00000496652.5:28346-ENST00000652379.1:25317|1275
RGAGTCNPSYSGGWGGRIA
>FUSION-ENST00000496652.5:28346-ENST00000652379.1:25317|394
MVAKLKLK
>FUSION-ENST00000496652.5:28346-ENST00000652379.1:25317|1407
STDPFFLSFFLSFFLSFFLSFFLS
>ENST00000264108.5|SNV-24284-A-C|2
LVRFPEDLEHDIR
>FUSION-ENST00000496652.5:28346-ENST00000652379.1:25317|881
TAESIEDTGESVFK
>ENST00000487575.6|SNV-24398-G-T|5
PFSLIKQTLFQK
>ENST00000307002.3|INDEL-41-T-TT|4
LEGVEHLLLLLLFDRCEQQGTAK
>ENST00000372348.7|SNV-172351-G-A|3
QPPERIASGTITK
>ENST00000297494.8|INDEL-5464-G-GC|1
LQGRPSPGPPGP
>FUSION-ENST00000580675.1:315-ENST00000380249.5:382|27
PSRPRAGGPR
>FUSION-ENST00000496652.5:28346-ENST00000652379.1:25317|360
MFSLIKNESRR
>ENST00000311351.9|INDEL-6863-A-AA|1
IHVGKKIR
>FUSION-ENST00000496652.5:28346-ENST00000652379.1:25317|95
CCCHGNPAQYERNR
>FUSION-ENST00000496652.5:28346-ENST00000652379.1:25317|126
RRPVSSR
>ENST00000286760.5|SNV-13637-A-G|3
ICAKGASLRSR
>ENST00000511884.6|SNV-422352-C-T|1
NEEANSEDIPLTK
>ENST00000487278.1|SNV-11846-C-T|2
MASIDSSAPETTSDSSSTLSRRPL
>ENST00000426333.7|INDEL-23379-G-GTG|1
GWQSLCASTRLTG
>ENST00000469577.5|SNV-5078-A-G|1
PPFVYPPYLPFPPPYGPQGPYR
>ENST00000311066.9|INDEL-82035-C-CA|8
EFTYIGSLNKHAAFSCPKK
>ENST00000370460.7|SNV-455887-C-T|3
VPGHSSLYAAPAKPDHK
>FUSION-ENST00000496652.5:28346-ENST00000652379.1:25317|893
MLNLFRSYGSSCSQWDSIR
>FUSION-ENST00000496652.5:28346-ENST00000652379.1:25317|1031
MESCSVPQAGVQWR
>FUSION-ENST00000496652.5:28346-ENST00000652379.1:25317|275
LARRAGEVEHER
>FUSION-ENST00000496652.5:28346-ENST00000652379.1:25317|185
RVGGPLR
>ENST00000219611.7|SNV-25776-G-A|1
GTHSPPLTPEVTGLHGPRPL
>FUSION-ENST00000496652.5:28346-ENST00000652379.1:25317|410
VTTGDGESGFDSGEGA
>FUSION-ENST00000496652.5:28346-ENST00000652379.1:25317|311
RGRPTALAER
>FUSION-ENST00000496652.5:28346-ENST00000652379.1:25317|1169
IHLPGPPKVLETTGLSRR
>FUSION-ENST00000496652.5:28346-ENST00000652379.1:25317|1160
PAPREAEAGESLEPGKR
>ENST00000510072.1|SNV-11242-G-A|1
SQMFCQAARGEQPFQPWR
>ENST00000361445.9|SNV-117867-G-A|1
QEIIRQIWWERLQGCQR
>FUSION-ENST00000477390.5:58082-ENST00000649699.1:55254|4
CMRFYLICQK
>FUSION-ENST00000496652.5:28346-ENST00000652379.1:25317|1457
LGPGVRDQAGRR
>FUSION-ENST00000496652.5:28346-ENST00000652379.1:25317|1374
EPLRLDSGE
>FUSION-ENST00000496652.5:28346-ENST00000652379.1:25317|60
MPGRFLPFFNLIF
>FUSION-ENST00000496652.5:28346-ENST00000652379.1:25317|200
IRSGGDGR
>ENST00000220676.2|SNV-116868-C-T|4
DKVFSHNESKYCK
>ENST00000262126.9|SNV-120204-A-G|3
SEADKPKPR
>FUSION-ENST00000496652.5:28346-ENST00000652379.1:25317|348
ETKVFGFR
>ENST00000482462.1|SNV-9347-G-A|4
LSPLSARPGRSFTK
>ENST00000458128.3|SNV-472-G-T|1
YTIARALPFWNEEIVPQIKEGK
>ENST00000563635.5|SNV-255846-C-T|2
DDLYVCK
>FUSION-ENST00000496652.5:28346-ENST00000652379.1:25317|227
EWTGAAGAARAR
>FUSION-ENST00000496652.5:28346-ENST00000652379.1:25317|832
RPCHRQAGR
>ENST00000622652.1|SNV-36967-T-A|6
LGGLVRSHTSSPCIGR
>FUSION-ENST00000496652.5:28346-ENST00000652379.1:25317|139
GVGFRSPNPEWRR
>FUSION-ENST00000496652.5:28346-ENST00000652379.1:25317|1350
PLSPPPPPPK
>FUSION-ENST00000496652.5:28346-ENST00000652379.1:25317|224
MGERRSEGTGDGLR
>FUSION-ENST00000496652.5:28346-ENST00000652379.1:25317|1094
TGELISGLGYLIETTYE
>FUSION-ENST00000496652.5:28346-ENST00000652379.1:25317|367
GEILGPAQDGPER
>ENST00000543794.5|SNV-37302-T-C|2
WTMPHCVLTLKLIEFPVL
>ENST00000400588.5|SNV-45437-G-A|2
QMCLRQSSEPPR
>ENST00000449707.5|SNV-17618-C-T|1
IHTGEKPYHCHLCPYACADPFRLK
>ENST00000382751.4|INDEL-71075-A-AA|5
VPGFYQFFYSSDFEQKNRAEVGVWR
>FUSION-ENST00000496652.5:28346-ENST00000652379.1:25317|182
GSPRERGPCLGK
>ENST00000629650.2|SNV-33768-C-T|3
LTHNGPVRRSTVIDQISFLAVAR
>ENST00000507142.6|INDEL-174421-A-AA|1
KSTMYFT
>FUSION-ENST00000496652.5:28346-ENST00000652379.1:25317|759
IRWVGDLGCVPPGALVD
>FUSION-ENST00000496652.5:28346-ENST00000652379.1:25317|1443
TERDPVSRES
>ENST00000311955.4|SNV-490-G-A|2
YERDAGVLEPGQPENNIDR
>ENST00000610372.4|SNV-89056-C-T|3
KEFSQSCSSGRQNIR
>FUSION-ENST00000496652.5:28346-ENST00000652379.1:25317|1030
ESCSVPQAGVQWR
>FUSION-ENST00000496652.5:28346-ENST00000652379.1:25317|1528
TRVGTVR
>ENST00000480523.1|SNV-89056-C-T|4
MSSPRAAVR
>FUSION-ENST00000496652.5:28346-ENST00000652379.1:25317|16
GFGVLSCCPR
>FUSION-ENST00000496652.5:28346-ENST00000652379.1:25317|724
AGGSRGGQTNR
>FUSION-ENST00000496652.5:28346-ENST00000652379.1:25317|1516
MTEMSHRAR
>ENST00000389048.8|INDEL-1401-C-CC|7
GKAVRGNSR
>FUSION-ENST00000496652.5:28346-ENST00000652379.1:25317|1190
SKTNHHLLDLSQGVSGLLGER
>ENST00000467785.5|SNV-46461-C-T|1
PASAVPLFSCGVISTLRSR
>ENST00000297494.8|INDEL-5464-G-GC|2
KLQGRPSPGPPGP
>ENST00000486301.5|SNV-17374-C-T|1
QVSGPTSTCRSWPRR
>FUSION-ENST00000496652.5:28346-ENST00000652379.1:25317|1043
HQPSPSASL
>FUSION-ENST00000496652.5:28346-ENST00000652379.1:25317|692
VFNPRGLFR
>FUSION-ENST00000496652.5:28346-ENST00000652379.1:25317|415
RPIRTSALSTFDGSR
>FUSION-ENST00000496652.5:28346-ENST00000652379.1:25317|285
LNTGTRPIVNKYRK
>ENST00000456128.5|SNV-23761-A-G|5
RIVGNKNFHEVLGTCVK
>FUSION-ENST00000496652.5:28346-ENST00000652379.1:25317|165
VQIPESGVAEMGAARRPVR
>ENST00000428413.5|SNV-58464-G-A|4
RHTVQGGGAGPGHR
>FUSION-ENST00000496652.5:28346-ENST00000652379.1:25317|746
AEAGESLEPGKRR
>ENST00000563679.5|INDEL-23191-G-GA|3
RYSRPTPGQWAR
>ENST00000061240.7|SNV-121186-C-A|2
FSGQNEKNR
>ENST00000061240.7|SNV-121186-C-A|1
FSGQNEKNRVPR
>ENST00000496826.1|SNV-39635-C-T|2
LASHISTISRCSNK
>ENST00000622652.1|SNV-36967-T-A|22
TCGTVVDLCFRR
>ENST00000505124.5|INDEL-20011-C-CA|4
KAVYPMWVCRMENPNCL
>FUSION-ENST00000496652.5:28346-ENST00000652379.1:25317|249
SVVRPGYRGERLIEPSSSWFPPK
>FUSION-ENST00000496652.5:28346-ENST00000652379.1:25317|579
CASGPAAGVGLPGPVDQRAVAPEAR
>ENST00000458128.3|SNV-472-G-T|3
YADLTEDQLPSYESPKYTIAR
>ENST00000610372.4|SNV-89056-C-T|4
KEFSQSCSSGR
>ENST00000373277.8|SNV-31534-G-A|1
SPSSPAYSTVTR
>ENST00000563679.5|INDEL-23191-G-GA|4
EAHIRRYSRPTPGQWAR
>FUSION-ENST00000496652.5:28346-ENST00000652379.1:25317|397
SLGSGGSMVAK
>FUSION-ENST00000496652.5:28346-ENST00000652379.1:25317|739
PVIPSLWDAEVDASPEVGSWR
>FUSION-ENST00000496652.5:28346-ENST00000652379.1:25317|1361
PSVALGFSPFGSFDRRNPTQR
>FUSION-ENST00000496652.5:28346-ENST00000652379.1:25317|1163
MPAPREAEAGESLEPGK
>ENST00000380518.8|SNV-25881-C-T|3
DGPKGARGDSGPPG
>FUSION-ENST00000496652.5:28346-ENST00000652379.1:25317|1388
GTAHRFGSR
>FUSION-ENST00000496652.5:28346-ENST00000652379.1:25317|1274
EAGVEELLEPGR
>FUSION-ENST00000496652.5:28346-ENST00000652379.1:25317|853
GVLRGKPHLGRHSGLVLAI
>ENST00000532401.1|SNV-6519-T-C|3
ARAEQAGCGQAQEPEEGTDR
>ENST00000263674.4|SNV-2536-G-A|6
KVPPSGSGGSELSNREAGEAYR
>FUSION-ENST00000580675.1:315-ENST00000380249.5:382|34
SPPSRSGSPCR
>ENST00000530226.1|SNV-8512-C-G|2
WPRAPASSTCK
>FUSION-ENST00000496652.5:28346-ENST00000652379.1:25317|63
SGDLSLPNSWDYRDLLSPGGRG
>ENST00000311892.10|SNV-4298-G-A|7
MVKIFSTCYLLDKLYCCHR
>FUSION-ENST00000496652.5:28346-ENST00000652379.1:25317|1192
PLSPPPPKMKAK
>ENST00000323346.10|SNV-62982-G-A|1
VQKKEWK
>FUSION-ENST00000496652.5:28346-ENST00000652379.1:25317|1320
SQSCTCMLERQIKVR
>FUSION-ENST00000496652.5:28346-ENST00000652379.1:25317|337
LSNNRSVMPLDVR
>FUSION-ENST00000627851.2:29321-ENST00000548204.1:66714|4
AGACWRNPSFPGISWR
>ENST00000476016.1|SNV-14708-C-T|7
WSASTRMARCCTQLVFYPENEMIYK
>FUSION-ENST00000496652.5:28346-ENST00000652379.1:25317|1195
MPLSPPPPKMK
>FUSION-ENST00000496652.5:28346-ENST00000652379.1:25317|1205
VRGGEER
>ENST00000395667.7|MNV-227-CC-C|5
REPIPSLYAGSVR
>FUSION-ENST00000496652.5:28346-ENST00000652379.1:25317|522
APGAPCVAAMVAFLGTGVRVARR
>FUSION-ENST00000496652.5:28346-ENST00000652379.1:25317|429
SAPLRPRPGGGR
>ENST00000469577.5|SNV-5078-A-G|3
MMPPFVYPPYLPFPPPYGPQGPYR
>FUSION-ENST00000496652.5:28346-ENST00000652379.1:25317|461
VGFVAAVAPGPPVAGPR
>ENST00000264036.6|SNV-8606-C-T|1
VHIQSSQTVELSGLYTLQSILK
>FUSION-ENST00000496652.5:28346-ENST00000652379.1:25317|1185
MTCPLCHR
>FUSION-ENST00000496652.5:28346-ENST00000652379.1:25317|1273
EAGVEELLEPGRR
>FUSION-ENST00000496652.5:28346-ENST00000652379.1:25317|1086
APPPGRLLGARPSSAK
>ENST00000546934.1|SNV-4808-G-A|3
SMPSMRRSPGR
>ENST00000355151.9|SNV-4298-G-A|1
QVVLLSQEMDAGLQAWQLRQQK
>FUSION-ENST00000496652.5:28346-ENST00000652379.1:25317|261
VNYAWAGRSQR
>FUSION-ENST00000496652.5:28346-ENST00000652379.1:25317|295
MQPKAGGK
>FUSION-ENST00000496652.5:28346-ENST00000652379.1:25317|189
LLPSSRPRPAPRPRSPADATPRR
>ENST00000471239.1|SNV-357710-G-A|8
MLCFTVDFALEFTCFESKTKNVLWR
>FUSION-ENST00000496652.5:28346-ENST00000652379.1:25317|482
LPGPAGLLFSRASERPDSR
>ENST00000389658.4|SNV-132486-G-A|3
IRHHIDDLVMHMSQKNAVDLVYR
>ENST00000342056.6|SNV-687-A-C|2
MSLLGKPLSYPSSQSCRR
>FUSION-ENST00000496652.5:28346-ENST00000652379.1:25317|1098
MCICPCPK
>ENST00000614258.1|SNV-264-A-G|3
AGSGQLRYSIPEEAKHGTFVGR
>FUSION-ENST00000496652.5:28346-ENST00000652379.1:25317|793
LAGVLKLILNR
>FUSION-ENST00000496652.5:28346-ENST00000652379.1:25317|1325
MSQSCTCMLER
>FUSION-ENST00000496652.5:28346-ENST00000652379.1:25317|717
MVKPRLYSQYTTLAGR
>FUSION-ENST00000496652.5:28346-ENST00000652379.1:25317|850
GKPHLGRHSGLVLAI
>ENST00000360057.7|SNV-244837-T-C|1
VDVTVTLGGLAGR
>FUSION-ENST00000496652.5:28346-ENST00000652379.1:25317|690
MIDVSRR
>FUSION-ENST00000496652.5:28346-ENST00000652379.1:25317|267
RVPSGPLLVSRTGAAG
>FUSION-ENST00000496652.5:28346-ENST00000652379.1:25317|321
LALIKSLPFVHTARR
>ENST00000460495.5|SNV-103311-G-A|6
FCISNLIWNEEEGSQEHQDK
>ENST00000563679.5|INDEL-23191-G-GA|5
WKEAHIRR
>FUSION-ENST00000496652.5:28346-ENST00000652379.1:25317|1539
HLTCRGDLELLGSR
>FUSION-ENST00000496652.5:28346-ENST00000652379.1:25317|835
LSLDLSSSWVR
>FUSION-ENST00000496652.5:28346-ENST00000652379.1:25317|989
LECDGVISAHCNRHLPGFK
>FUSION-ENST00000496652.5:28346-ENST00000652379.1:25317|701
ETDPGWAR
>FUSION-ENST00000298784.5:93040-ENST00000371953.8:61888|4
YTIFVLK
>FUSION-ENST00000496652.5:28346-ENST00000652379.1:25317|817
LVSNWRPQWICPPRPPK
>FUSION-ENST00000496652.5:28346-ENST00000652379.1:25317|884
LRPVFGLC
>ENST00000304494.9|SNV-27072-G-C|2
NQRGSEKPRET
>ENST00000546934.1|SNV-4808-G-A|4
SMPSMRR
>FUSION-ENST00000496652.5:28346-ENST00000652379.1:25317|66
LFIFFSFGAGPPGLLSLR
>FUSION-ENST00000496652.5:28346-ENST00000652379.1:25317|99
MCCCHGNPAQYERNR
>FUSION-ENST00000496652.5:28346-ENST00000652379.1:25317|497
GWASGCARGSGLPVTR
>ENST00000488685.1|SNV-31534-G-A|1
SPSSPAYST
>FUSION-ENST00000496652.5:28346-ENST00000652379.1:25317|1380
HRALFPSWSWS
>FUSION-ENST00000496652.5:28346-ENST00000652379.1:25317|296
TEDPLPGAARGGPKSF
>ENST00000432715.5|SNV-36273-G-A|4
LLMSLLPRNIAMEMKEDFLKPPER
>ENST00000555207.5|SNV-349070-C-T|7
MLLSRCLSSCTASSIPAAASER
>ENST00000380518.8|SNV-25881-C-T|1
GDSGPPG
>FUSION-ENST00000496652.5:28346-ENST00000652379.1:25317|411
MVTTGDGESGFDSGEGA
>FUSION-ENST00000496652.5:28346-ENST00000652379.1:25317|1242
VLRCLERPR
>FUSION-ENST00000496652.5:28346-ENST00000652379.1:25317|1533
DPPASASRSAVMTR
>ENST00000264501.8|SNV-93908-C-A|5
GTKTEQSTIGTTNQGQAQTNLKMK
>FUSION-ENST00000496652.5:28346-ENST00000652379.1:25317|1297
VLETTGLSRRDFSL
>ENST00000531879.5|SNV-38614-A-G|6
GASRHTTARCPASCCGR
>FUSION-ENST00000496652.5:28346-ENST00000652379.1:25317|953
MYFSIIQ
>ENST00000307002.3|INDEL-41-T-TT|7
MLEGVEHLLLLLLFDR
>FUSION-ENST00000496652.5:28346-ENST00000652379.1:25317|93
RFRHLVYVLG
>ENST00000425128.6|SNV-79544-C-G|3
TGPVLVFEK
>ENST00000585446.1|SNV-318748-A-G|7
MDDMTNSFGKFSDYPRQF
>ENST00000495435.1|SNV-117867-G-A|10
MLSELEEVIQYKLVPERQEIIR
>FUSION-ENST00000496652.5:28346-ENST00000652379.1:25317|968
ETHTQTK
>FUSION-ENST00000496652.5:28346-ENST00000652379.1:25317|1060
SLWKDAR
>FUSION-ENST00000496652.5:28346-ENST00000652379.1:25317|484
SCLSRLPGPAGLLFSRASERPDSR
>ENST00000530226.1|SNV-8512-C-G|1
WPRAPASSTCKTWPPTR
>FUSION-ENST00000496652.5:28346-ENST00000652379.1:25317|1432
LSLPKCWDDWREAPCLLGPK
>ENST00000302068.8|SNV-6633-G-A|1
DWKGDKVK
>ENST00000510520.5|SNV-6835-G-A|9
EMPTATQKTDTGLTQELLK
>FUSION-ENST00000496652.5:28346-ENST00000652379.1:25317|1058
SLWKDARDSAK
>FUSION-ENST00000496652.5:28346-ENST00000652379.1:25317|956
CLLIHEYKR
>FUSION-ENST00000496652.5:28346-ENST00000652379.1:25317|535
AAGRASPARR
>FUSION-ENST00000496652.5:28346-ENST00000652379.1:25317|58
FLPFFNLIF
>FUSION-ENST00000496652.5:28346-ENST00000652379.1:25317|416
RRPIRTSALSTFDGSR
>ENST00000389048.8|INDEL-1401-C-CC|5
AVRGNSRLPAPPSLPDLR
>ENST00000341594.9|SNV-293662-C-T|1
QDTLQQCQAWLSAV
>FUSION-ENST00000496652.5:28346-ENST00000652379.1:25317|786
QLLASRTLSRGVPWSVYHR
>FUSION-ENST00000496652.5:28346-ENST00000652379.1:25317|1509
AALGSPHPPPPRFK
>FUSION-ENST00000496652.5:28346-ENST00000652379.1:25317|730
GPARWLKPVIPSLWEAK
>ENST00000571307.1|SNV-60899-G-A|2
QWVPSLQLLLQPHSLESLHCLYK
>FUSION-ENST00000496652.5:28346-ENST00000652379.1:25317|748
AEAGESLEPGK
>FUSION-ENST00000496652.5:28346-ENST00000652379.1:25317|433
AFIRSKPTR
>ENST00000311955.4|SNV-490-G-A|1
DAGVLEPGQPENNIDR
>ENST00000398718.1|SNV-52-C-T|3
ILCIFLTFVFTVSCGSSVPQK
>ENST00000289004.8|SNV-5808-T-C|4
GAKPERGRFLHFHPVTFWVGNAK
>FUSION-ENST00000496652.5:28346-ENST00000652379.1:25317|802
LGPRDPPALGLPK
>FUSION-ENST00000496652.5:28346-ENST00000652379.1:25317|1480
MIWAGHASSRLSLR
>FUSION-ENST00000496652.5:28346-ENST00000652379.1:25317|1147
SLNKYGN
>FUSION-ENST00000496652.5:28346-ENST00000652379.1:25317|402
RAASGKPK
>FUSION-ENST00000496652.5:28346-ENST00000652379.1:25317|243
PGQGEAR
>FUSION-ENST00000496652.5:28346-ENST00000652379.1:25317|134
GRAPWNGFAPREGPVPWK
>ENST00000617998.6|SNV-13475-C-T|6
MTFVEIVTPFNIDR
>FUSION-ENST00000496652.5:28346-ENST00000652379.1:25317|910
TDGVSYQCSFVNRVR
>FUSION-ENST00000496652.5:28346-ENST00000652379.1:25317|691
SGLTDGSSTLGLVVVGDFPDSPQM
>FUSION-ENST00000496652.5:28346-ENST00000652379.1:25317|966
ETHTQTKDNYSVCKSLLED
>FUSION-ENST00000496652.5:28346-ENST00000652379.1:25317|264
MVNYAWAGR
>FUSION-ENST00000496652.5:28346-ENST00000652379.1:25317|1018
RYDPLNNIFANQK
>FUSION-ENST00000496652.5:28346-ENST00000652379.1:25317|137
SPNPEWRR
>FUSION-ENST00000496652.5:28346-ENST00000652379.1:25317|17
MGFGVLSCCPR
>FUSION-ENST00000496652.5:28346-ENST00000652379.1:25317|517
MVAFLGTGVRVARR
>FUSION-ENST00000496652.5:28346-ENST00000652379.1:25317|960
STVRMVLRQK
>FUSION-ENST00000496652.5:28346-ENST00000652379.1:25317|1335
ERQLQEENKTR
>ENST00000504582.5|SNV-267721-G-A|14
MRSIPMPPRIAAMCAWEMALPAR
>FUSION-ENST00000525728.5:29321-ENST00000548204.1:66714|7
TWSMLPMTLSRNSLLCQDYR
>ENST00000552364.1|SNV-12286-C-T|4
ASASALLFRAISSYWAWTSAMMLSR
>ENST00000543774.6|SNV-16713-C-T|3
KPPITVDFVCLK
>FUSION-ENST00000496652.5:28346-ENST00000652379.1:25317|489
MRAGLWPTGDPASRPRSCLSR
>FUSION-ENST00000496652.5:28346-ENST00000652379.1:25317|585
EASPNTHAPWVVF
>ENST00000471239.1|SNV-357710-G-A|14
MCSWQGEMLCFTVDFALEFTCFESK
>ENST00000377360.8|SNV-379359-T-C|6
EEMMDIVKAIYDMMGKHTYPVLK
>ENST00000409018.7|SNV-46247-G-A|4
QQLAKEFQAPIGSEEGLHLLEDPER
>FUSION-ENST00000496652.5:28346-ENST00000652379.1:25317|401
RAASGKPKSLGSGGSMVAK
>FUSION-ENST00000496652.5:28346-ENST00000652379.1:25317|412
VVAVPTMVTTGDGESGFDSGEGA
>FUSION-ENST00000496652.5:28346-ENST00000652379.1:25317|1038
MVTSTHKVPTER
>ENST00000413366.8|INDEL-384603-A-AC|5
NESKQKTQNHPLHTK
>FUSION-ENST00000496652.5:28346-ENST00000652379.1:25317|312
LDGLVRPSDRPRRGRPTALAER
>ENST00000628077.2|SNV-606-G-A|2
LYRLWPR
>ENST00000460549.1|SNV-42200-C-T|1
QAPHLPHYDEEHSGPRRVPAR
>FUSION-ENST00000496652.5:28346-ENST00000652379.1:25317|504
SESAFWAAGLLLTRCPLATCRWR
>ENST00000496524.5|MNV-73296-TT-T|5
EICVLFTC
>ENST00000398718.1|SNV-52-C-T|6
KILCIFLTFVFTVSCGSSVPQK
>ENST00000401525.7|SNV-36989-C-T|2
LETVKEKPSEEPTTWTGYFGK
>FUSION-ENST00000496652.5:28346-ENST00000652379.1:25317|1531
SAVMTRVGTVR
>FUSION-ENST00000496652.5:28346-ENST00000652379.1:25317|28
QTASFLFRVKT
>FUSION-ENST00000580675.1:315-ENST00000380249.5:382|2
SPSSPSLTLGAVDR
>FUSION-ENST00000496652.5:28346-ENST00000652379.1:25317|628
GSSIKTFILR
>FUSION-ENST00000496652.5:28346-ENST00000652379.1:25317|1514
MGFLHLGQAGLQLPTVGES
>ENST00000475918.5|SNV-46461-C-T|8
CKIPLFMLMSFMPASAVPLF
>FUSION-ENST00000496652.5:28346-ENST00000652379.1:25317|1027
AGSFFFFFFFFFFFFFFW
>ENST00000450288.3|INDEL-23191-G-GA|3
EAHIRRYSRPTPGQI
>FUSION-ENST00000496652.5:28346-ENST00000652379.1:25317|1356
MTVLAWAERGGPGTR
>FUSION-ENST00000496652.5:28346-ENST00000652379.1:25317|1119
YPPPSLFLQKKLK
>ENST00000371939.7|SNV-10039-C-G|5
WKSIVMGFSGNK
>ENST00000487278.1|SNV-11846-C-T|4
MASIDSSAPETTSDSSSTLSR
>ENST00000557221.1|SNV-4298-G-A|3
RQVVLLSQEMDAGLQAWQLRQQK
>ENST00000426333.7|INDEL-23379-G-GTG|4
RGWQSLCASTR
>ENST00000504582.5|SNV-267721-G-A|5
IAAMCAWEMALPARL
>FUSION-ENST00000496652.5:28346-ENST00000652379.1:25317|1141
SHFPGGSLGRWHSPLTR
>ENST00000555207.5|SNV-349070-C-T|4
LLSRCLSSCTASSIPAAASERK
>ENST00000316534.8|MNV-73296-TT-T|1
NVLSLLPETLMEICVLFTC
>FUSION-ENST00000496652.5:28346-ENST00000652379.1:25317|780
TVHVRRR
>ENST00000341594.9|SNV-279295-C-T|4
SEKLVCLHQEYQRDLK
>FUSION-ENST00000496652.5:28346-ENST00000652379.1:25317|713
LYSQYTTLAGR
>FUSION-ENST00000496652.5:28346-ENST00000652379.1:25317|661
LVSNSRPPVMRPPRPLEVLG
>FUSION-ENST00000496652.5:28346-ENST00000652379.1:25317|353
RYSHDPPGSFR
>FUSION-ENST00000496652.5:28346-ENST00000652379.1:25317|304
KNAASCEN
>FUSION-ENST00000496652.5:28346-ENST00000652379.1:25317|1428
EAPCLLGPKRPSWK
>FUSION-ENST00000496652.5:28346-ENST00000652379.1:25317|1439
MTGGRHHACLAQRDPLGK
>ENST00000389048.8|INDEL-1401-C-CC|22
GGGCGAAPVQSQR
>FUSION-ENST00000496652.5:28346-ENST00000652379.1:25317|1133
MTSYFLEIRR
>ENST00000476826.5|SNV-7624-C-T|2
MSAGTEMLR
>ENST00000535621.6|INDEL-23191-G-GA|14
DASLEKIADPTLAEMGKK
>ENST00000368281.1|SNV-15258-C-A|1
GIQISICTPCLAENYPQLYHFSEIR
>FUSION-ENST00000496652.5:28346-ENST00000652379.1:25317|1233
SVSFSVSLSDTPVPGRALPLPRK
>FUSION-ENST00000496652.5:28346-ENST00000652379.1:25317|1175
TAGSSFYF
>FUSION-ENST00000496652.5:28346-ENST00000652379.1:25317|1202
RGERGER
>FUSION-ENST00000496652.5:28346-ENST00000652379.1:25317|1519
VAGMTEMSHR
>ENST00000371939.7|SNV-10039-C-G|2
SIVMGFSGNKDFLPK
>FUSION-ENST00000496652.5:28346-ENST00000652379.1:25317|1279
RRGAGTCNPSYSGGWGGR
>ENST00000557221.1|SNV-4298-G-A|6
MRRQVVLLSQEMDAGLQAWQLR
>FUSION-ENST00000496652.5:28346-ENST00000652379.1:25317|1477
IWAGHASSRLSLR
>FUSION-ENST00000496652.5:28346-ENST00000652379.1:25317|1109
DPILKSGVASPSTVSKNR
>FUSION-ENST00000496652.5:28346-ENST00000652379.1:25317|1382
GNAFQSPIRMHRALFPSWSWS
>ENST00000482462.1|SNV-9347-G-A|2
SFTKFLGVR
>FUSION-ENST00000496652.5:28346-ENST00000652379.1:25317|905
VDLHAFDSVILNPPNL
>FUSION-ENST00000496652.5:28346-ENST00000652379.1:25317|1088
STSPSPTVTVSILVSLPK
>FUSION-ENST00000496652.5:28346-ENST00000652379.1:25317|539
CFRLPLWR
>FUSION-ENST00000496652.5:28346-ENST00000652379.1:25317|795
DPPALGLPKVR
>FUSION-ENST00000496652.5:28346-ENST00000652379.1:25317|1022
LSILWLE
>ENST00000488433.5|SNV-5651-G-C|1
SCARLRPRR
>FUSION-ENST00000496652.5:28346-ENST00000652379.1:25317|550
AWPAFGPSCVPVVGGAGRK
>FUSION-ENST00000496652.5:28346-ENST00000652379.1:25317|874
MIQRDTRGK
>ENST00000413366.8|INDEL-384597-C-CA|5
NESKQKNQNHPLHTK
>FUSION-ENST00000496652.5:28346-ENST00000652379.1:25317|21
MYVSEMGFGVLSCCPRWSR
>ENST00000370721.5|SNV-684283-G-A|1
DTSAMNTLPLNGNFNNSYSLHK
>ENST00000475918.5|SNV-46461-C-T|3
SFMPASAVPLF
>ENST00000569715.5|INDEL-23191-G-GA|5
YSRPTPGQNPKYWR
>ENST00000286760.5|SNV-13637-A-G|1
GASLRSRK
>FUSION-ENST00000496652.5:28346-ENST00000652379.1:25317|84
VILLSTR
>FUSION-ENST00000496652.5:28346-ENST00000652379.1:25317|710
MFRDGVSEARPPWLPR
>ENST00000310357.8|SNV-19645-G-A|3
KTVEFKCDYSSYMPR
>ENST00000469377.6|SNV-684283-G-A|6
CPLQTFTEQCQGYKCHEYSTAK
>FUSION-ENST00000627851.2:29321-ENST00000548204.1:66714|6
RAGACWR
>FUSION-ENST00000496652.5:28346-ENST00000652379.1:25317|124
RPVSSRWPLK
>FUSION-ENST00000496652.5:28346-ENST00000652379.1:25317|178
GPCLGKRR
>FUSION-ENST00000496652.5:28346-ENST00000652379.1:25317|973
LFLSSLPSTSCPHHHFGARRK
>ENST00000377360.8|SNV-379359-T-C|2
HTYPVLKEDTPR
>FUSION-ENST00000496652.5:28346-ENST00000652379.1:25317|333
MPLDVRGCTR
>FUSION-ENST00000496652.5:28346-ENST00000652379.1:25317|1379
ALFPSWSWS
>ENST00000467785.5|SNV-46461-C-T|10
MLMSFMPASAVPLFSCGVISTLRSR
>FUSION-ENST00000496652.5:28346-ENST00000652379.1:25317|1471
VGRLGSDWTTPDR
>ENST00000283365.13|SNV-318748-A-G|2
YDQFLREVLR
>ENST00000405627.7|SNV-73436-C-T|2
LTSLAQKWFPELPLLHLEIGLLK
>FUSION-ENST00000496652.5:28346-ENST00000652379.1:25317|645
MQTTTTCISALNTLAYGKYVSVVWK
>FUSION-ENST00000496652.5:28346-ENST00000652379.1:25317|638
MEIDFCMIDVGVCVIQINTHRSIKK
>FUSION-ENST00000496652.5:28346-ENST00000652379.1:25317|1111
NKDPILKSGVASPSTVSK
>FUSION-ENST00000496652.5:28346-ENST00000652379.1:25317|820
WVRLVSNWRPQWICPPRPPK
>ENST00000389658.4|SNV-132486-G-A|5
LLLWSAKIRHHIDDLVMHMSQK
>FUSION-ENST00000496652.5:28346-ENST00000652379.1:25317|1482
KMIWAGHASSRLSLR
>ENST00000342056.6|SNV-687-A-C|5
QGARMSLLGKPLSYPSSQSCR
>ENST00000617998.6|SNV-13475-C-T|8
SIAANMTFVEIVTPFNIDR
>ENST00000498125.5|SNV-344753-C-T|3
AFSLFPMWR
>ENST00000428413.5|SNV-58464-G-A|3
RHTVQGGGAGPGHRHR
>ENST00000427314.6|SNV-38925-A-G|4
TVPLLSKVDDIHAICGLLKDFLR
>ENST00000412964.6|SNV-29330-T-C|4
KPQLKFASQRNDTQEK
>ENST00000355870.8|SNV-73436-C-T|1
WFPELPLLHLEIGLLK
>ENST00000225916.10|SNV-7105-G-A|4
ELKDPNQLYTTLK
>FUSION-ENST00000496652.5:28346-ENST00000652379.1:25317|1024
TKERLSILWLE
>ENST00000622652.1|SNV-36967-T-A|18
AVHIPGSPSK
>FUSION-ENST00000496652.5:28346-ENST00000652379.1:25317|149
DGRAPFRR
>FUSION-ENST00000496652.5:28346-ENST00000652379.1:25317|455
GGSRWGPRAVR
>ENST00000488433.5|SNV-5651-G-C|2
SCARLRPR
>ENST00000263674.4|SNV-2536-G-A|1
EAGEAYRSLSDPIPQRHR
>FUSION-ENST00000496652.5:28346-ENST00000652379.1:25317|307
MGIGDCNYSP
>FUSION-ENST00000496652.5:28346-ENST00000652379.1:25317|979
SLDLVTRPPRPPKVLG
>FUSION-ENST00000627851.2:29321-ENST00000548204.1:66714|9
LSPVPGLQTGQR
>ENST00000513335.5|SNV-42330-G-A|3
EAEAHMHMGLLYK
>ENST00000334011.10|SNV-36967-T-A|5
YYLIRDGCVSEDSVK
>FUSION-ENST00000496652.5:28346-ENST00000652379.1:25317|8
QSACLPRPPTLLLLQA
>ENST00000587957.1|INDEL-23379-G-GTG|5
MLNTERLIKHVR
>FUSION-ENST00000496652.5:28346-ENST00000652379.1:25317|721
GGQTNRASMVKPRLYSQYTTLAGR
>ENST00000480523.1|SNV-89056-C-T|1
SSPRAAVRAAR
>ENST00000644288.1|SNV-146363-G-A|4
MDSLYSRQSSSSGITSCSDGTSNR
>ENST00000536908.6|SNV-67146-C-T|2
SVIQNVLQEFFQNSDFK
>FUSION-ENST00000496652.5:28346-ENST00000652379.1:25317|1475
MPRVGRLGSDWTTPDR
>ENST00000647755.1|SNV-492398-G-A|5
QKDRYLNGSQFSWK
>FUSION-ENST00000496652.5:28346-ENST00000652379.1:25317|47
CSRFIVHALGTRGLFSNFYDYYYCR
>FUSION-ENST00000496652.5:28346-ENST00000652379.1:25317|702
QPRETDPGWARLFFSLVR
>FUSION-ENST00000496652.5:28346-ENST00000652379.1:25317|1304
IRLPGPPK
>FUSION-ENST00000496652.5:28346-ENST00000652379.1:25317|106
VNSLWHVGTM
>FUSION-ENST00000496652.5:28346-ENST00000652379.1:25317|184
MGSPRER
>FUSION-ENST00000496652.5:28346-ENST00000652379.1:25317|379
KLECSKQAR
>ENST00000507557.5|INDEL-28498-C-CA|1
LFLSNHHS
>FUSION-ENST00000496652.5:28346-ENST00000652379.1:25317|630
SIKKGSSIK
>ENST00000376251.5|SNV-27632-C-T|2
GRLLYAPLLLVEEGAVGEGYLGR
>ENST00000536908.6|SNV-67146-C-T|1
SVIQNVLQEFFQNSDFKLGSHCK
>FUSION-ENST00000496652.5:28346-ENST00000652379.1:25317|689
MVRSRLTAPSASQVQAILLPQPPD
>FUSION-ENST00000496652.5:28346-ENST00000652379.1:25317|814
GFHCGSQDGLDLLTP
>FUSION-ENST00000496652.5:28346-ENST00000652379.1:25317|1452
MSPRMPSFPSVCLQLPQA
>ENST00000286760.5|SNV-13637-A-G|4
ICAKGASLR
>ENST00000427314.6|SNV-38925-A-G|2
VDDIHAICGLLKDFLR
>FUSION-ENST00000496652.5:28346-ENST00000652379.1:25317|361
MFSLIKNESR
>FUSION-ENST00000496652.5:28346-ENST00000652379.1:25317|221
ARVVCVGGRR
>FUSION-ENST00000496652.5:28346-ENST00000652379.1:25317|1410
CHVWLISYF
>FUSION-ENST00000496652.5:28346-ENST00000652379.1:25317|1399
NYLMIYLCTYFQTESRSGRGEAR
>ENST00000539738.1|SNV-59489-C-T|4
MPLPLRCCSRISGPCLWPYFLSGV
>ENST00000546934.1|SNV-4808-G-A|9
DNNRNLDLDSIIAEVHAQYEEIAR
>FUSION-ENST00000496652.5:28346-ENST00000652379.1:25317|142
WPPLPSADRKGVGFR
>FUSION-ENST00000496652.5:28346-ENST00000652379.1:25317|236
MPTLIRPQK
>ENST00000539738.1|SNV-59489-C-T|1
ISGPCLWPYFLSGV
>FUSION-ENST00000496652.5:28346-ENST00000652379.1:25317|1307
MTAGSYSYFQ
>FUSION-ENST00000496652.5:28346-ENST00000652379.1:25317|81
CLAEEPMGR
>FUSION-ENST00000496652.5:28346-ENST00000652379.1:25317|1473
LSLRHFGRPR
>FUSION-ENST00000496652.5:28346-ENST00000652379.1:25317|564
SLCRDPFWR
>FUSION-ENST00000580675.1:315-ENST00000380249.5:382|3
GEMNSVSQMEMQK
>FUSION-ENST00000496652.5:28346-ENST00000652379.1:25317|658
PPRPLEVLG
>ENST00000481472.5|SNV-11187-G-A|1
MICQLEN
>FUSION-ENST00000496652.5:28346-ENST00000652379.1:25317|294
QPKAGGK
>ENST00000264596.4|SNV-41572-C-T|2
VDHVMDFVAR
>ENST00000579014.5|SNV-132486-G-A|7
MTWSCTCPKRTQSTWSTELR
>FUSION-ENST00000496652.5:28346-ENST00000652379.1:25317|1121
YPPPSLFLQK
>ENST00000316534.8|MNV-73296-TT-T|2
SRNVLSLLPETLMEICVLFTC
>FUSION-ENST00000496652.5:28346-ENST00000652379.1:25317|456
GGSRWGPR
>ENST00000622652.1|SNV-36967-T-A|8
RPDPHRLGGLVR
>ENST00000264501.8|SNV-93908-C-A|6
GTKTEQSTIGTTNQGQAQTNLK
>FUSION-ENST00000496652.5:28346-ENST00000652379.1:25317|765
GGGLRLRPPRSPGR
>ENST00000369577.8|INDEL-107070-G-GA|1
EASFPIP
>ENST00000433976.6|SNV-10493-T-G|7
VCGKAFTTSSHLIVHR
>FUSION-ENST00000496652.5:28346-ENST00000652379.1:25317|427
SAPLRPRPGGGRRR
>ENST00000310357.8|SNV-19645-G-A|1
TVEFKCDYSSYMPRVK
>ENST00000333026.4|SNV-27490-C-T|1
GSWGFLPFNRPITTVVGEPLPISR
>FUSION-ENST00000496652.5:28346-ENST00000652379.1:25317|266
VPSGPLLVSR
>ENST00000476871.5|INDEL-9192-C-CC|10
VCTASKGQGPRPLGQR
>FUSION-ENST00000496652.5:28346-ENST00000652379.1:25317|1461
VDRLGPGVRDQAGR
>FUSION-ENST00000496652.5:28346-ENST00000652379.1:25317|494
GSGLPVTRLAGR
>ENST00000572933.5|SNV-39766-G-A|2
AGMLDVNFDKSLLILFAEINYWER
>FUSION-ENST00000496652.5:28346-ENST00000652379.1:25317|641
EIDFCMIDVGVCVIQINTHR
>FUSION-ENST00000496652.5:28346-ENST00000652379.1:25317|1126
EAQVHLI
>ENST00000360093.7|SNV-113604-C-T|5
FMASNPSKVSYEPITTTLKCK
>ENST00000456128.5|SNV-23761-A-G|2
NFHEVLGTCVK
>FUSION-ENST00000496652.5:28346-ENST00000652379.1:25317|546
MLPAPALETRAGPLR
>FUSION-ENST00000496652.5:28346-ENST00000652379.1:25317|798
MTGVSHRPRPIYLFINFESRL
>ENST00000622652.1|SNV-36967-T-A|10
STGPDANRRPDPHR
>FUSION-ENST00000496652.5:28346-ENST00000652379.1:25317|7
MLWAHVVSFQTSMIIIIVGVISR
>FUSION-ENST00000496652.5:28346-ENST00000652379.1:25317|1434
AACSRGYSGG
>FUSION-ENST00000496652.5:28346-ENST00000652379.1:25317|1492
KEINTKTESTV
>FUSION-ENST00000496652.5:28346-ENST00000652379.1:25317|305
MKNAASCEN
>ENST00000324447.7|SNV-17341-G-A|1
NPYATITYNVPEEKMEK
>ENST00000555207.5|SNV-349070-C-T|6
LLSRCLSSCTASSIPAAASER
>FUSION-ENST00000496652.5:28346-ENST00000652379.1:25317|1416
MPAWPKETLLESETQRAPSSDLID
>FUSION-ENST00000496652.5:28346-ENST00000652379.1:25317|469
MDENHER
>FUSION-ENST00000496652.5:28346-ENST00000652379.1:25317|1423
ERLPVISLTDLETASR
>ENST00000337288.9|SNV-404-A-G|3
LPRGLLAAWLAGTR
>FUSION-ENST00000496652.5:28346-ENST00000652379.1:25317|386
LLAECPAGPEAFTLK
>FUSION-ENST00000496652.5:28346-ENST00000652379.1:25317|49
MCSRFIVHALGTR
>FUSION-ENST00000496652.5:28346-ENST00000652379.1:25317|73
DSHCPYLLSSETTAK
>FUSION-ENST00000496652.5:28346-ENST00000652379.1:25317|883
MEVPVPSGTVSGER
>ENST00000498523.1|SNV-179410-G-A|1
WSRVELKN
>FUSION-ENST00000496652.5:28346-ENST00000652379.1:25317|1041
THAGGSKTTR
>FUSION-ENST00000496652.5:28346-ENST00000652379.1:25317|89
SALPIIVK
>ENST00000622652.1|SNV-36967-T-A|13
GLSRSTGPDANR
>FUSION-ENST00000496652.5:28346-ENST00000652379.1:25317|336
LSNNRSVMPLDVRGCTR
>ENST00000376266.9|MNV-1317-CTC-C|11
FPPSGSTGLIPPPLSSSAPFNSAK
>ENST00000323346.10|SNV-62982-G-A|5
KMSYGATSQNCKVQK
>FUSION-ENST00000496652.5:28346-ENST00000652379.1:25317|428
SAPLRPRPGGGRR
>FUSION-ENST00000496652.5:28346-ENST00000652379.1:25317|171
MASVALGRSKGSR
>FUSION-ENST00000496652.5:28346-ENST00000652379.1:25317|1259
SFSVRLSLSPGLCLCLCLSLSR
>FUSION-ENST00000496652.5:28346-ENST00000652379.1:25317|1069
WSVGQRGDQEGR
>FUSION-ENST00000496652.5:28346-ENST00000652379.1:25317|1358
MTVLAWAER
>FUSION-ENST00000496652.5:28346-ENST00000652379.1:25317|1357
TVLAWAER
>FUSION-ENST00000477390.5:58082-ENST00000649699.1:55254|3
CMRFYLICQKVWPTLV
>ENST00000495893.7|SNV-52248-C-T|1
HQQISLHSPPSK
>FUSION-ENST00000496652.5:28346-ENST00000652379.1:25317|194
EASSAVTRPIPEKPAGAPGR
>FUSION-ENST00000496652.5:28346-ENST00000652379.1:25317|96
CCCHGNPAQYER
>FUSION-ENST00000496652.5:28346-ENST00000652379.1:25317|86
QNSPSVGLFTH
>FUSION-ENST00000496652.5:28346-ENST00000652379.1:25317|776
IVTFKVSHFVIQKYTDSPK
>FUSION-ENST00000496652.5:28346-ENST00000652379.1:25317|824
TTAVLCSSQGR
>ENST00000400358.8|SNV-89056-C-T|4
MLHRDSTISNEFSQSCSSGR
>FUSION-ENST00000496652.5:28346-ENST00000652379.1:25317|1489
GRNSSIDTADLHLWNPQSSTHK
>ENST00000389048.8|INDEL-1401-C-CC|19
AVQLVDSPR
>ENST00000361530.11|SNV-11459-A-C|5
VHRVRALQR
>FUSION-ENST00000496652.5:28346-ENST00000652379.1:25317|407
TSALSTFDGSRRAYHGDHG
>ENST00000413366.8|INDEL-384597-C-CA|3
QKNQNHPLHTKSAVE
>FUSION-ENST00000496652.5:28346-ENST00000652379.1:25317|1448
PSFPSVCLQLPQA
>ENST00000342992.10|INDEL-189557-C-CC|5
VKKPCSTR
>FUSION-ENST00000496652.5:28346-ENST00000652379.1:25317|317
RYYRLDGLVRPSDRPR
>FUSION-ENST00000496652.5:28346-ENST00000652379.1:25317|1170
MIHLPGPPKVLETTGLSRR
>FUSION-ENST00000580675.1:315-ENST00000380249.5:382|29
MPSRPRAGGPR
>FUSION-ENST00000496652.5:28346-ENST00000652379.1:25317|450
RGAAGPPSCLWR
>FUSION-ENST00000496652.5:28346-ENST00000652379.1:25317|1065
SGFGFLARRPKPAENFPAQDPV
>FUSION-ENST00000496652.5:28346-ENST00000652379.1:25317|703
QPRETDPGWAR
>ENST00000361530.11|SNV-11459-A-C|1
TLKAKLQELQVLEEVLGDPELTGEK
>FUSION-ENST00000496652.5:28346-ENST00000652379.1:25317|1092
DTSALAR
>FUSION-ENST00000496652.5:28346-ENST00000652379.1:25317|540
AGPLRVARAAGR
>FUSION-ENST00000496652.5:28346-ENST00000652379.1:25317|885
PTLGVNGLTAAGPPNKLRPVFGLC
>ENST00000393004.6|SNV-179410-G-A|1
CSESRLEKAELSLK
>ENST00000409018.7|SNV-46247-G-A|1
EFQAPIGSEEGLHLLEDPERRQVR
>ENST00000427314.6|SNV-38925-A-G|6
VKTVPLLSKVDDIHAICGLLK
>ENST00000530226.1|SNV-8512-C-G|5
RPATRASSTRWPR
>FUSION-ENST00000496652.5:28346-ENST00000652379.1:25317|431
SKPTRSAPLRPRPGGGR
>ENST00000598523.3|SNV-9222-G-A|1
NRVFQLHPDGTVRYGIR
>FUSION-ENST00000496652.5:28346-ENST00000652379.1:25317|1032
NIASWAEGLP
>FUSION-ENST00000496652.5:28346-ENST00000652379.1:25317|277
GGIPRPLQSAEGAPPARLAR
>FUSION-ENST00000496652.5:28346-ENST00000652379.1:25317|954
CLLIHEYKRVK
>FUSION-ENST00000496652.5:28346-ENST00000652379.1:25317|239
MIRGLGAETISTYSQTLNG
>ENST00000510520.5|SNV-6835-G-A|4
PTATQKTDTGLTQELLKVLHK
>FUSION-ENST00000496652.5:28346-ENST00000652379.1:25317|230
MDGAGASGPYPAVAGSR
>ENST00000426333.7|INDEL-23379-G-GTG|3
RGWQSLCASTRLTG
>ENST00000461023.5|SNV-42681-G-A|6
MGSPHTGSISSTAGR
>FUSION-ENST00000496652.5:28346-ENST00000652379.1:25317|26
YVCMYVSEMGFGVLSCCPR
>FUSION-ENST00000496652.5:28346-ENST00000652379.1:25317|1321
MSQSCTCMLERQIKVR
>FUSION-ENST00000496652.5:28346-ENST00000652379.1:25317|465
DENHERRWCGR
>FUSION-ENST00000496652.5:28346-ENST00000652379.1:25317|1207
SQSCSCMLERQIKVR
>ENST00000274217.4|INDEL-27014-C-CT|3
RGSMCNTLFFRCHSGI
>FUSION-ENST00000496652.5:28346-ENST00000652379.1:25317|1286
SGSRLSSR
>FUSION-ENST00000496652.5:28346-ENST00000652379.1:25317|120
GRGCKSR
>FUSION-ENST00000496652.5:28346-ENST00000652379.1:25317|150
DGRAPFR
>ENST00000261778.2|MNV-65702-GA-G|2
ELTHVASEMK
>FUSION-ENST00000496652.5:28346-ENST00000652379.1:25317|45
SASDPSHPHYLRLQAR
>FUSION-ENST00000496652.5:28346-ENST00000652379.1:25317|252
SVAVLTCKSVVRPGYRGER
>FUSION-ENST00000496652.5:28346-ENST00000652379.1:25317|1103
TSVPLGCR
>FUSION-ENST00000496652.5:28346-ENST00000652379.1:25317|419
APAALVTLDNLGPIARPPWR
>FUSION-ENST00000496652.5:28346-ENST00000652379.1:25317|488
RAGLWPTGDPASRPRSCLSR
>ENST00000251973.10|INDEL-9192-C-CC|5
ARGPAPWGRGEGEGEGEGEGAR
>ENST00000504582.5|SNV-267721-G-A|3
CAWEMALPAR
>FUSION-ENST00000496652.5:28346-ENST00000652379.1:25317|665
MLLRLVSNSRPPVMRPPRPLEVLG
>FUSION-ENST00000496652.5:28346-ENST00000652379.1:25317|520
VAFLGTGVR
>ENST00000629917.1|SNV-28412-T-A|6
EGVAANLACLLISMFCFR
>FUSION-ENST00000496652.5:28346-ENST00000652379.1:25317|933
SVKSLDR
>FUSION-ENST00000496652.5:28346-ENST00000652379.1:25317|46
SASDPSHPHYLR
>FUSION-ENST00000496652.5:28346-ENST00000652379.1:25317|258
SQRKLWWR
>FUSION-ENST00000496652.5:28346-ENST00000652379.1:25317|1317
LERQIKVR
>FUSION-ENST00000496652.5:28346-ENST00000652379.1:25317|1042
THAGGSK
>FUSION-ENST00000496652.5:28346-ENST00000652379.1:25317|473
CGRPGRPR
>FUSION-ENST00000496652.5:28346-ENST00000652379.1:25317|1108
SGVASPSTVSK
>ENST00000449707.5|SNV-17618-C-T|2
IHTGEKPYHCHLCPYACADPFR
>ENST00000505124.5|INDEL-20011-C-CA|3
AVYPMWVCR
>ENST00000412964.6|SNV-29330-T-C|1
NDTQEKCVK
>ENST00000382751.4|INDEL-71075-A-AA|6
VPGFYQFFYSSDFEQKNR
>FUSION-ENST00000496652.5:28346-ENST00000652379.1:25317|490
RAGLWPTGDPASRPR
>ENST00000487575.6|SNV-24398-G-T|4
MPFSLIKQTLFQKK
>FUSION-ENST00000496652.5:28346-ENST00000652379.1:25317|1305
MIRLPGPPK
>FUSION-ENST00000496652.5:28346-ENST00000652379.1:25317|292
QPKAGGKLHLR
>FUSION-ENST00000496652.5:28346-ENST00000652379.1:25317|1415
PAWPKETLLESETQRAPSSDLID
>ENST00000061240.7|SNV-121186-C-A|3
FSGQNEK
>FUSION-ENST00000496652.5:28346-ENST00000652379.1:25317|459
VGFVAAVAPGPPVAGPRGSRGGSR
>ENST00000263674.4|SNV-2536-G-A|2
EAGEAYRSLSDPIPQR
>ENST00000313871.9|SNV-2358-G-A|1
KPSEDVLVKVFEKFGEIR
>ENST00000389048.8|INDEL-1401-C-CC|8
EEGVGSGQRGKAVR
>ENST00000389658.4|SNV-132486-G-A|1
HHIDDLVMHMSQKNAVDLVYR
>FUSION-ENST00000496652.5:28346-ENST00000652379.1:25317|481
ASERPDSR
>ENST00000622652.1|SNV-36967-T-A|20
RLGKAVHIPGSPSK
>FUSION-ENST00000496652.5:28346-ENST00000652379.1:25317|787
QLLASRTLSR
>ENST00000552364.1|SNV-12286-C-T|6
MDLSNDAVQVQVPVVVHGQDDGR
>FUSION-ENST00000496652.5:28346-ENST00000652379.1:25317|1245
SLSFSRSR
>FUSION-ENST00000580675.1:315-ENST00000380249.5:382|18
LRGPCARPVRPLPPRGGTGAR
>FUSION-ENST00000496652.5:28346-ENST00000652379.1:25317|251
SVVRPGYR
>ENST00000337288.9|SNV-404-A-G|4
MLPRGLLAAWLAGTR
>FUSION-ENST00000496652.5:28346-ENST00000652379.1:25317|625
TFILRMKSVVFMCVNER
>ENST00000622652.1|SNV-36967-T-A|15
AFPLCPGLPPANASWGRRR
>ENST00000342992.10|SNV-210052-G-A|3
GKNVKSAANLIVEEEDLR
>FUSION-ENST00000496652.5:28346-ENST00000652379.1:25317|1520
LTAPSASQVQVILLPQPSR
>ENST00000312562.7|SNV-6519-T-C|2
NKLAAAKR
>ENST00000289004.8|SNV-5808-T-C|3
GRFLHFHPVTFWVGNAK
>FUSION-ENST00000496652.5:28346-ENST00000652379.1:25317|880
TAESIEDTGESVFKEYFELEDSK
>FUSION-ENST00000496652.5:28346-ENST00000652379.1:25317|571
VAREAGDALPGPVAGPR
>ENST00000543774.6|SNV-16713-C-T|4
SAQYKKPPITVDFVCLKWAPPK
>FUSION-ENST00000496652.5:28346-ENST00000652379.1:25317|591
DVYFTYEKR
>ENST00000569715.5|INDEL-23191-G-GA|8
RYSRPTPGQNPK
>FUSION-ENST00000496652.5:28346-ENST00000652379.1:25317|1124
LSVSVSGSR
>FUSION-ENST00000496652.5:28346-ENST00000652379.1:25317|1351
MPLSPPPPPPK
>ENST00000522515.5|INDEL-6863-A-AA|20
WAKKYGDIPR
>FUSION-ENST00000496652.5:28346-ENST00000652379.1:25317|1235
SVSFSVSLSDTPVPGRALPLPR
>FUSION-ENST00000496652.5:28346-ENST00000652379.1:25317|1363
PSVALGFSPFGSFDRR
>FUSION-ENST00000496652.5:28346-ENST00000652379.1:25317|1211
SQSCSCMLER
>ENST00000389506.10|SNV-84908-G-A|3
SIQTDKRK
>FUSION-ENST00000496652.5:28346-ENST00000652379.1:25317|903
LRDLGFLMAKCQHLGLMD
>FUSION-ENST00000496652.5:28346-ENST00000652379.1:25317|1083
LLGARPSSAKVQR
>FUSION-ENST00000496652.5:28346-ENST00000652379.1:25317|580
CASGPAAGVGLPGPVDQR
>ENST00000629917.1|SNV-28412-T-A|3
FCFRDCVWK
>FUSION-ENST00000496652.5:28346-ENST00000652379.1:25317|868
EGESELNHQTQER
>ENST00000510520.5|SNV-6835-G-A|8
EMPTATQKTDTGLTQELLKVLHK
>FUSION-ENST00000496652.5:28346-ENST00000652379.1:25317|836
VSCRLSLDLSSSWVRG
>FUSION-ENST00000496652.5:28346-ENST00000652379.1:25317|683
MLVRLVSHSQPQVVRLP
>ENST00000460495.5|SNV-103311-G-A|2
VHKNTRINYETWAS
>ENST00000495435.1|SNV-117867-G-A|3
RSSARSGGR
>FUSION-ENST00000496652.5:28346-ENST00000652379.1:25317|718
ASMVKPRLYSQYTTLAGRCAVLYCL
>ENST00000563679.5|INDEL-23191-G-GA|7
GKWKEAHIR
>FUSION-ENST00000496652.5:28346-ENST00000652379.1:25317|992
LALSPRLECDGVISAHCNR
>FUSION-ENST00000496652.5:28346-ENST00000652379.1:25317|392
LKLKGIDGR
>FUSION-ENST00000496652.5:28346-ENST00000652379.1:25317|169
SKGSRVQIPESGVAEMGAAR
>ENST00000555207.5|SNV-349070-C-T|2
CLSSCTASSIPAAASERK
>FUSION-ENST00000496652.5:28346-ENST00000652379.1:25317|998
YVFIFFNLFLLRR
>ENST00000313871.9|SNV-2358-G-A|7
WFALKESGSK
>FUSION-ENST00000496652.5:28346-ENST00000652379.1:25317|358
FSLIKNESRR
>ENST00000458128.3|SNV-472-G-T|2
YTIARALPFWNEEIVPQIK
>ENST00000563679.5|INDEL-23191-G-GA|2
YSRPTPGQWAR
>ENST00000674063.1|SNV-177217-G-A|4
VPFILTYDFIHVIQQGKTRNTEK
>FUSION-ENST00000496652.5:28346-ENST00000652379.1:25317|193
EASSAVTRPIPEKPAGAPGRVLFSL
>ENST00000325617.10|INDEL-35414-A-AA|1
AALEKPMDLEEEKKAK
>FUSION-ENST00000496652.5:28346-ENST00000652379.1:25317|757
MEKSRLN
>FUSION-ENST00000496652.5:28346-ENST00000652379.1:25317|453
WGPRAVRRPR
>ENST00000563667.5|INDEL-23191-G-GA|14
RGAQIADPTLAEMGKK
>ENST00000535621.6|INDEL-23191-G-GA|13
IADPTLAEMGKK
>FUSION-ENST00000496652.5:28346-ENST00000652379.1:25317|1484
KKMIWAGHASSR
>ENST00000370460.7|SNV-455887-C-T|1
VPGHSSLYAAPAKPDHKETATKPKR
>ENST00000402813.7|SNV-80166-A-C|2
LKQRLPK
>ENST00000311892.10|SNV-4298-G-A|8
VKIFSTCYLLDK
>FUSION-ENST00000496652.5:28346-ENST00000652379.1:25317|1146
MGAARSHFPGGSLGR
>FUSION-ENST00000496652.5:28346-ENST00000652379.1:25317|1367
VDLVSCLFHHHHHHRR
>ENST00000220676.2|SNV-116722-C-T|4
SDTVIESNTFCSKSNLNSTIFK
>FUSION-ENST00000496652.5:28346-ENST00000652379.1:25317|643
YVSVVWK
>FUSION-ENST00000496652.5:28346-ENST00000652379.1:25317|515
FWGQVSVSR
>ENST00000488685.1|SNV-31534-G-A|4
DQIPDLHSPMSPISKSPSSPAYST
>ENST00000432715.5|SNV-36273-G-A|6
QERLLMSLLPRNIAMEMK
>FUSION-ENST00000496652.5:28346-ENST00000652379.1:25317|1006
SPQRSPYLTK
>FUSION-ENST00000644715.2:315-ENST00000380249.5:382|1
ASGTTTTAVKVR
>FUSION-ENST00000496652.5:28346-ENST00000652379.1:25317|237
GLGAETISTYSQTLNG
>FUSION-ENST00000496652.5:28346-ENST00000652379.1:25317|98
MMCCCHGNPAQYERNRR
>FUSION-ENST00000496652.5:28346-ENST00000652379.1:25317|1360
RNPTQRLAAAED
>ENST00000644935.1|SNV-28885-C-T|1
ASSPSRQAPEPSLLFQDLPR
>FUSION-ENST00000496652.5:28346-ENST00000652379.1:25317|445
WDPAAVFSWWPGR
>FUSION-ENST00000525728.5:29321-ENST00000548204.1:66714|8
TRTWSMLPMTLSRNSLLCQDYR
>FUSION-ENST00000496652.5:28346-ENST00000652379.1:25317|838
LRVSCRLSLDLSSSWVR
>ENST00000279873.12|SNV-190088-A-G|6
SKPSEERKTIDDIFK
>ENST00000608749.5|SNV-23761-A-G|1
NFHEVMLALTVLGTCVKNCGHR
>FUSION-ENST00000496652.5:28346-ENST00000652379.1:25317|1535
GDLELLGSRDPPASASRSAVMTR
>ENST00000563635.5|SNV-255846-C-T|3
SIPNIVKDDLYVCK
>FUSION-ENST00000496652.5:28346-ENST00000652379.1:25317|914
PKCCRVDLHAFDSVILNPPNL
>FUSION-ENST00000496652.5:28346-ENST00000652379.1:25317|1324
SQSCTCMLER
>FUSION-ENST00000496652.5:28346-ENST00000652379.1:25317|366
GEILGPAQDGPERK
>FUSION-ENST00000496652.5:28346-ENST00000652379.1:25317|1352
GGPGTRKPA
>ENST00000396268.7|MNV-1317-CTC-C|10
NGSHLALR
>FUSION-ENST00000496652.5:28346-ENST00000652379.1:25317|852
MGESETE
>FUSION-ENST00000627851.2:29321-ENST00000548204.1:66714|11
NLVHVAHDLIQKLSPVPGLQTGQR
>ENST00000444191.5|SNV-18915-C-A|1
QQLPPRK
>FUSION-ENST00000496652.5:28346-ENST00000652379.1:25317|196
REASSAVTRPIPEKPAGAPGR
>ENST00000413366.8|INDEL-384597-C-CA|4
QKNQNHPLHTK
>ENST00000225916.10|SNV-7105-G-A|5
GKELKDPNQLYTTLK
>ENST00000481472.5|SNV-11187-G-A|4
NMVLLGFQFPKPEMICQLEN
>FUSION-ENST00000496652.5:28346-ENST00000652379.1:25317|929
SLDRTERATSFGGCQSVVE
>FUSION-ENST00000496652.5:28346-ENST00000652379.1:25317|1050
LTCPTEVKWIPLHWPEASEVHHR
>FUSION-ENST00000496652.5:28346-ENST00000652379.1:25317|727
WLKPVIPSLWEAK
>FUSION-ENST00000496652.5:28346-ENST00000652379.1:25317|975
LFLSSLPSTSCPHHHFGARR
>FUSION-ENST00000496652.5:28346-ENST00000652379.1:25317|1375
DGREPLRLDSGE
>FUSION-ENST00000496652.5:28346-ENST00000652379.1:25317|328
GLQLFPMNEEFPVSAGHKLALIK
>FUSION-ENST00000496652.5:28346-ENST00000652379.1:25317|1035
VTSTHKVPTERR
>ENST00000413366.8|INDEL-384597-C-CA|INDEL-384603-A-AC|2
NESKQKNPKPSAPH
>ENST00000529901.1|SNV-29671-A-G|2
RAHQGSLESQLTSESYYK
>ENST00000395487.6|SNV-141879-C-T|1
LHYCSGSHRPHTEVFPYILADDK
>FUSION-ENST00000496652.5:28346-ENST00000652379.1:25317|1057
RVPKALATPPTPHAPRPGHPR
>ENST00000481472.5|SNV-11187-G-A|2
VLLGFQFPKPEMICQLEN
>FUSION-ENST00000496652.5:28346-ENST00000652379.1:25317|928
MSSLQSLFK
>FUSION-ENST00000496652.5:28346-ENST00000652379.1:25317|654
TGVSHRARPVDSFRFFISFVSTR
>FUSION-ENST00000496652.5:28346-ENST00000652379.1:25317|918
SREFLRGGAFGGDAIVGLNT
>ENST00000461023.5|SNV-42681-G-A|10
IHKQHRR
>FUSION-ENST00000496652.5:28346-ENST00000652379.1:25317|1349
MPLSPPPPPPKMTAR
>ENST00000333479.12|SNV-48617-G-A|1
GYEIREVNLLNKEIMR
>FUSION-ENST00000496652.5:28346-ENST00000652379.1:25317|1266
HTDIQERK
>FUSION-ENST00000496652.5:28346-ENST00000652379.1:25317|462
WCGRVGFVAAVAPGPPVAGPRGSR
>ENST00000563667.5|INDEL-23191-G-GA|13
GAQIADPTLAEMGKK
>FUSION-ENST00000496652.5:28346-ENST00000652379.1:25317|138
SPNPEWR
>ENST00000585446.1|SNV-318748-A-G|6
DDMTNSFGKFSDYPRQF
>FUSION-ENST00000496652.5:28346-ENST00000652379.1:25317|1493
MKEINTKTESTV
>ENST00000361530.11|SNV-11459-A-C|4
VRALQRTLK
>FUSION-ENST00000496652.5:28346-ENST00000652379.1:25317|864
FYRPFLSGKNR
>FUSION-ENST00000496652.5:28346-ENST00000652379.1:25317|1459
VDWQPQHCKGCVGMEMSPR
>ENST00000585446.1|SNV-318748-A-G|13
VYGRYDQFLREVLR
>FUSION-ENST00000496652.5:28346-ENST00000652379.1:25317|1333
QLQEENKTR
>FUSION-ENST00000496652.5:28346-ENST00000652379.1:25317|712
LYSQYTTLAGRCAVLYCL
>ENST00000475918.5|SNV-46461-C-T|1
PASAVPLF
>FUSION-ENST00000496652.5:28346-ENST00000652379.1:25317|1538
HLTCRGDLELLGSRDPPASASR
>FUSION-ENST00000496652.5:28346-ENST00000652379.1:25317|964
DNYSVCKSLLED
>FUSION-ENST00000496652.5:28346-ENST00000652379.1:25317|216
VVCVGGRRR
>ENST00000471239.1|SNV-357710-G-A|2
WNLPVLRVRPR
>FUSION-ENST00000496652.5:28346-ENST00000652379.1:25317|700
ETDPGWARLFFSLVR
>FUSION-ENST00000496652.5:28346-ENST00000652379.1:25317|283
MKVKAGALAGR
>FUSION-ENST00000496652.5:28346-ENST00000652379.1:25317|1248
VGPCPFHESEK
>FUSION-ENST00000496652.5:28346-ENST00000652379.1:25317|915
MPKCCRVDLHAFDSVILNPPNL
>FUSION-ENST00000496652.5:28346-ENST00000652379.1:25317|938
EFSGRIESQYRVPVADR
>ENST00000053243.6|SNV-2508-A-T|1
VDSDLCFPLPAMEEGATILVTTK
>ENST00000389048.8|INDEL-1401-C-CC|15
RATEDPPDAR
>ENST00000608749.5|SNV-23761-A-G|2
NFHEVMLALTVLGTCVK
>ENST00000367590.9|SNV-155831-C-T|1
INTFYLEKLAEAQRR
>FUSION-ENST00000496652.5:28346-ENST00000652379.1:25317|1134
TSYFLEIR
>ENST00000389048.8|INDEL-1401-C-CC|6
AVRGNSR
>FUSION-ENST00000496652.5:28346-ENST00000652379.1:25317|1107
SGVASPSTVSKNR
>FUSION-ENST00000496652.5:28346-ENST00000652379.1:25317|1261
EKALYCYWAR
>FUSION-ENST00000496652.5:28346-ENST00000652379.1:25317|10
WSRTPVLKQSACLPRPPTLLLLQA
>FUSION-ENST00000496652.5:28346-ENST00000652379.1:25317|891
SYGSSCSQWDSIR
>FUSION-ENST00000496652.5:28346-ENST00000652379.1:25317|1090
DTSALARGLR
>FUSION-ENST00000496652.5:28346-ENST00000652379.1:25317|516
VAFLGTGVRVARR
>FUSION-ENST00000496652.5:28346-ENST00000652379.1:25317|1270
GAGTCNPSYSGGWGGRIA
>ENST00000346085.10|SNV-427877-C-T|2
ITSKDIVTPEAWRVMMFLK
>ENST00000463101.1|SNV-1722-G-A|4
QRLCGAALQDVQPHRR
>FUSION-ENST00000496652.5:28346-ENST00000652379.1:25317|527
VWLRWWRFWGQVSVSR
>FUSION-ENST00000496652.5:28346-ENST00000652379.1:25317|598
CLCYTNKYTSLYK
>FUSION-ENST00000496652.5:28346-ENST00000652379.1:25317|471
SARWPAGRPPLPGGSS
>ENST00000622652.1|SNV-36967-T-A|21
TCGTVVDLCFRRLGK
>FUSION-ENST00000496652.5:28346-ENST00000652379.1:25317|916
GGAFGGDAIVGLNT
>FUSION-ENST00000496652.5:28346-ENST00000652379.1:25317|1456
GCVGMEMSPR
>FUSION-ENST00000496652.5:28346-ENST00000652379.1:25317|559
SRRALPER
>FUSION-ENST00000496652.5:28346-ENST00000652379.1:25317|1151
LQGAEIAPLHYGPGCRVSETR
>ENST00000636043.1|SNV-15459-C-A|2
TQFANEK
>ENST00000563635.5|SNV-255846-C-T|1
DDLYVCKLSPVMPNPGNAFDQFLPK
>ENST00000433976.6|SNV-10493-T-G|5
AFTTSSHLIVHR
>FUSION-ENST00000496652.5:28346-ENST00000652379.1:25317|1063
GDQEGRRPDRR
>FUSION-ENST00000496652.5:28346-ENST00000652379.1:25317|907
CCRVDLHAFDSVILNPPNL
>ENST00000340645.9|SNV-52978-G-C|1
QLQIQLRESIDGK
>ENST00000239449.6|SNV-1623-C-T|4
CTLLVKVMDINDNPPEVTILSITK
>ENST00000461783.7|SNV-350744-C-T|2
SLLPPSNQSQLLEEFLDNFK
>ENST00000579014.5|SNV-132486-G-A|1
TQSTWSTELRTMPLSSRD
>ENST00000674063.1|SNV-177217-G-A|6
ERVPFILTYDFIHVIQQGKTR
>FUSION-ENST00000496652.5:28346-ENST00000652379.1:25317|331
ATLTGSACAYPTPAGAGNPLNPIR
>ENST00000460495.5|SNV-103311-G-A|4
FCISNLIWNEEEGSQEHQDKLR
>ENST00000569715.5|INDEL-23191-G-GA|7
RYSRPTPGQNPKYWR
>FUSION-ENST00000496652.5:28346-ENST00000652379.1:25317|476
AARATVPPCALRCGRPGRPR
>FUSION-ENST00000496652.5:28346-ENST00000652379.1:25317|674
ARSWLTAPSASRVR
>FUSION-ENST00000496652.5:28346-ENST00000652379.1:25317|153
GQSVLRDGR
>ENST00000264596.4|SNV-41572-C-T|4
NTIISWTSSRVDHVMDFVAR
>FUSION-ENST00000496652.5:28346-ENST00000652379.1:25317|1099
SFLNVHLPVS
>ENST00000535114.1|SNV-5808-T-C|1
FLHFHPVTFWVGNAKQVEAGAR
>FUSION-ENST00000496652.5:28346-ENST00000652379.1:25317|113
NEIPTVPTYYPAKPQPRERAWR
>FUSION-ENST00000496652.5:28346-ENST00000652379.1:25317|963
MSTVRMVLR
>FUSION-ENST00000644715.2:315-ENST00000380249.5:382|2
MASGTTTTAVKVR
>FUSION-ENST00000496652.5:28346-ENST00000652379.1:25317|1365
PSVALGFSPFGSFDR
>ENST00000471851.1|SNV-36989-C-T|2
MCLVAFPSRPSEEPTTWTGYFGK
>ENST00000476871.5|INDEL-9192-C-CC|7
GQGPRPLGQRR
>FUSION-ENST00000496652.5:28346-ENST00000652379.1:25317|1247
VGPCPFHESEKR
>ENST00000337288.9|SNV-404-A-G|1
GLLAAWLAGTRGGGLLALLANQCR
>FUSION-ENST00000496652.5:28346-ENST00000652379.1:25317|1215
VDLVSCLFHR
>FUSION-ENST00000496652.5:28346-ENST00000652379.1:25317|855
LLLSVLLHKGVLRGKPHLGR
>ENST00000239449.6|SNV-1502-G-A|3
KTFEINPISGEVNLRSPLDFK
>ENST00000393004.6|SNV-179410-G-A|6
SRVKELK
>ENST00000504582.5|SNV-267721-G-A|9
PPRIAAMCAWEMALPAR
>ENST00000310357.8|SNV-19645-G-A|5
FLSKFNCSRK
>ENST00000552364.1|SNV-12286-C-T|3
AISSYWAWTSAMMLSR
>ENST00000311066.9|INDEL-82035-C-CA|1
TPFSSQKKSFSFI
>FUSION-ENST00000496652.5:28346-ENST00000652379.1:25317|851
GKPHLGR
>FUSION-ENST00000580675.1:315-ENST00000380249.5:382|31
SGSPCRMPSRPR
>ENST00000488685.1|SNV-31534-G-A|3
MSPISKSPSSPAYST
>ENST00000579014.5|SNV-132486-G-A|9
MTWSCTCPKR
>FUSION-ENST00000496652.5:28346-ENST00000652379.1:25317|335
SVMPLDVR
>ENST00000473458.5|SNV-89056-C-T|6
MTETERKEFSQSCSSGR
>FUSION-ENST00000496652.5:28346-ENST00000652379.1:25317|1455
GCVGMEMSPRMPSFPSVCLQLPQA
>FUSION-ENST00000496652.5:28346-ENST00000652379.1:25317|1281
GQEFETSPANVVKPPSLLKIRNGVR
>ENST00000473458.5|SNV-89056-C-T|5
TETERKEFSQSCSSGR
>FUSION-ENST00000496652.5:28346-ENST00000652379.1:25317|768
MGGGLRLRPPR
>ENST00000395667.7|MNV-227-CC-C|12
MENLESRLKNAPIFVVR
>FUSION-ENST00000496652.5:28346-ENST00000652379.1:25317|144
WPPLPSADR
>FUSION-ENST00000496652.5:28346-ENST00000652379.1:25317|567
VPGSGPRAGPRSLCR
>ENST00000359486.7|SNV-133505-A-G|3
WASYRNMGDLFGPFYPQDYAAALPK
>FUSION-ENST00000496652.5:28346-ENST00000652379.1:25317|600
CRCLCYTNKYTSLYK
>FUSION-ENST00000496652.5:28346-ENST00000652379.1:25317|1230
SVSLFLPVSVSASLSLSRR
>FUSION-ENST00000496652.5:28346-ENST00000652379.1:25317|1112
MNKDPILKSGVASPSTVSK
>ENST00000264108.5|SNV-24284-A-C|1
FPEDLEHDIR
>ENST00000342992.10|SNV-210052-G-A|5
DAHLDDQANYNVSLTNHRGK
>ENST00000307002.3|INDEL-41-T-TT|5
MLEGVEHLLLLLLFDRCEQQGTAK
>FUSION-ENST00000496652.5:28346-ENST00000652379.1:25317|1220
RGAFSDFSLGHVWRPYFSYFPDK
>FUSION-ENST00000496652.5:28346-ENST00000652379.1:25317|160
RAHTRPSPAVESGR
>FUSION-ENST00000496652.5:28346-ENST00000652379.1:25317|715
MVKPRLYSQYTTLAGRCAVLYCL
>FUSION-ENST00000496652.5:28346-ENST00000652379.1:25317|841
TSPETLEISPLRAAT
>ENST00000239449.6|SNV-1502-G-A|2
TFEINPISGEVNLRSPLDFK
>FUSION-ENST00000496652.5:28346-ENST00000652379.1:25317|811
MKPVSFCNFFFFFFFLRR
>FUSION-ENST00000496652.5:28346-ENST00000652379.1:25317|796
DPPALGLPK
>ENST00000280333.9|SNV-92688-A-T|3
LQEEKSLKQNIDINR
>FUSION-ENST00000496652.5:28346-ENST00000652379.1:25317|1419
SVTPAVVPS
>ENST00000579122.1|SNV-27072-G-C|1
FKEPERL
>ENST00000622652.1|SNV-36967-T-A|9
STGPDANRRPDPHRLGGLVR
>ENST00000585446.1|SNV-318748-A-G|10
EVLRLPTAVF
>ENST00000644288.1|SNV-146363-G-A|3
DSLYSRQSSSSGITSCSDGTSNR
>ENST00000587957.1|INDEL-23379-G-GTG|2
MCGAGEAGSHCVHQQD
>FUSION-ENST00000496652.5:28346-ENST00000652379.1:25317|128
EGPVPWKASRFR
>FUSION-ENST00000496652.5:28346-ENST00000652379.1:25317|562
DPFWRVPVR
>FUSION-ENST00000496652.5:28346-ENST00000652379.1:25317|909
MTDGVSYQCSFVNRVRLR
>FUSION-ENST00000496652.5:28346-ENST00000652379.1:25317|1047
WIPLHWPEASEVHHR
>FUSION-ENST00000627851.2:29321-ENST00000548204.1:66714|7
LSPVPGLQTGQRRAGACWR
>FUSION-ENST00000496652.5:28346-ENST00000652379.1:25317|1087
STSPSPTVTVSILVSLPKAPPPGR
>FUSION-ENST00000525728.5:29321-ENST00000548204.1:66714|1
AVSFLDS
>FUSION-ENST00000496652.5:28346-ENST00000652379.1:25317|1424
RERLPVISLTDLETASR
>ENST00000247452.4|SNV-2105-G-A|4
EHFVYREPR
>FUSION-ENST00000496652.5:28346-ENST00000652379.1:25317|1249
LSLFLSVSHCLSLSLSR
>ENST00000400588.5|SNV-45437-G-A|6
TQALQKTMHK
>ENST00000423598.6|SNV-67146-C-T|1
FRFQAWITLQTTGYY
>ENST00000458128.3|SNV-472-G-T|4
RYADLTEDQLPSYESPKYTIAR
>ENST00000351960.10|SNV-62233-T-A|2
EKQAASPLEPK
>FUSION-ENST00000496652.5:28346-ENST00000652379.1:25317|653
ARPVDSFR
>FUSION-ENST00000496652.5:28346-ENST00000652379.1:25317|656
TGVSHRARPVDSFR
>ENST00000475918.5|SNV-46461-C-T|2
MPASAVPLF
>FUSION-ENST00000496652.5:28346-ENST00000652379.1:25317|554
ACGPRGRAWPAFGPSCVPVVGGAGR
>ENST00000369577.8|INDEL-107070-G-GA|3
KTKEASFPIP
>ENST00000339362.9|INDEL-64972-C-CT|1
DGTFFKLSIR
>ENST00000342992.10|INDEL-189557-C-CC|4
VKKPCSTRTTTSK
>FUSION-ENST00000496652.5:28346-ENST00000652379.1:25317|132
APWNGFAPREGPVPWK
>FUSION-ENST00000496652.5:28346-ENST00000652379.1:25317|659
RPPRPLEVLG
>ENST00000323346.10|SNV-62982-G-A|3
MSYGATSQNCKVQK
>FUSION-ENST00000496652.5:28346-ENST00000652379.1:25317|1393
IYLCTYFQTESRSGRGEAR
>FUSION-ENST00000496652.5:28346-ENST00000652379.1:25317|1542
WIWETFRRR
>FUSION-ENST00000496652.5:28346-ENST00000652379.1:25317|1228
CPSLSFYVCLFLCQSVRHPR
>ENST00000496384.7|SNV-171593-T-A|1
IGDFGLATEKSR
>FUSION-ENST00000496652.5:28346-ENST00000652379.1:25317|660
MRPPRPLEVLG
>ENST00000355610.9|INDEL-15085-A-AA|3
KRHSCSHLEHPQK
>FUSION-ENST00000496652.5:28346-ENST00000652379.1:25317|1513
GFLHLGQAGLQLPTVGES
>FUSION-ENST00000580675.1:315-ENST00000380249.5:382|19
LRGPCARPVRPLPPR
>FUSION-ENST00000496652.5:28346-ENST00000652379.1:25317|355
FEDDQIPS
>ENST00000393004.6|SNV-179410-G-A|4
ELKCSESR
>FUSION-ENST00000496652.5:28346-ENST00000652379.1:25317|1143
GAARSHFPGGSLGRWHSPLTR
>ENST00000279873.12|SNV-190088-A-G|4
KTIDDIFKHEK
>ENST00000622652.1|SNV-36967-T-A|17
AFPLCPGLPPANASWGR
>ENST00000536908.6|SNV-67146-C-T|3
GMIPKSVIQNVLQEFFQNSDFK
>FUSION-ENST00000496652.5:28346-ENST00000652379.1:25317|1251
SISVFLGRSLSFSR
>ENST00000367034.5|SNV-7624-C-T|3
KHLYSTRNVVACESIG
>FUSION-ENST00000496652.5:28346-ENST00000652379.1:25317|1298
VLETTGLSRR
>ENST00000389048.8|INDEL-1401-C-CC|3
GNSRLPAPPSLPDLRDWS
>ENST00000585446.1|SNV-318748-A-G|14
MVYGRYDQFLREVLR
>ENST00000503804.5|SNV-6835-G-A|3
TDTGLTQELLK
>FUSION-ENST00000496652.5:28346-ENST00000652379.1:25317|849
HSGLVLAI
>FUSION-ENST00000496652.5:28346-ENST00000652379.1:25317|812
KPVSFCNFFFFFFFLR
>FUSION-ENST00000496652.5:28346-ENST00000652379.1:25317|1157
EAEAGESLEPGKRR
>FUSION-ENST00000496652.5:28346-ENST00000652379.1:25317|1342
TRGTGDAEACLREEGWK
>ENST00000433976.6|SNV-10493-T-G|2
RTHTGEKPYICK
>ENST00000400566.6|SNV-146363-G-A|2
QSSSSGITSCSDGTSNR
>FUSION-ENST00000496652.5:28346-ENST00000652379.1:25317|840
MLRVSCR
>ENST00000220676.2|SNV-116722-C-T|2
SNLNSTIFKNFHR
>ENST00000579014.5|SNV-132486-G-A|3
TQSTWSTELR
>FUSION-ENST00000496652.5:28346-ENST00000652379.1:25317|380
AVLSWWSDLSG
>ENST00000461023.5|SNV-42681-G-A|9
TAAWMGSPHTGSISSTAGR
>FUSION-ENST00000496652.5:28346-ENST00000652379.1:25317|769
YTDSPKTQKAVF
>FUSION-ENST00000496652.5:28346-ENST00000652379.1:25317|499
WRGWASGCARGSGLPVTR
>ENST00000460549.1|SNV-42200-C-T|2
QAPHLPHYDEEHSGPRR
>FUSION-ENST00000496652.5:28346-ENST00000652379.1:25317|22
YVSEMGFGVLSCCPR
>ENST00000589426.5|SNV-36340-C-T|1
GQFTGTWRPRLRL
>ENST00000510072.1|SNV-11242-G-A|2
MSQMFCQAARGEQPFQPWR
>FUSION-ENST00000496652.5:28346-ENST00000652379.1:25317|529
CSRVCPGVDQR
>ENST00000579014.5|SNV-132486-G-A|16
HMSQKNAVDLVYR
>FUSION-ENST00000496652.5:28346-ENST00000652379.1:25317|387
MLLAECPAGPEAFTLK
>FUSION-ENST00000496652.5:28346-ENST00000652379.1:25317|1450
DQAGRRGETPSL
>FUSION-ENST00000496652.5:28346-ENST00000652379.1:25317|70
GTGLAESAGKEDPVELDSSLAR
>FUSION-ENST00000496652.5:28346-ENST00000652379.1:25317|919
TEESNFVTSR
>ENST00000546934.1|SNV-4808-G-A|1
PSMRRSPGR
>FUSION-ENST00000496652.5:28346-ENST00000652379.1:25317|647
MQTTTTCISALNTLAYGK
>FUSION-ENST00000496652.5:28346-ENST00000652379.1:25317|254
SVAVLTCK
>FUSION-ENST00000496652.5:28346-ENST00000652379.1:25317|192
GCGVLPPPPPPR
>FUSION-ENST00000496652.5:28346-ENST00000652379.1:25317|1387
GTAHRFGSRGNAFQSPIR
>FUSION-ENST00000496652.5:28346-ENST00000652379.1:25317|742
SGVGDKPDQHGEIPSQLK
>ENST00000505124.5|INDEL-20011-C-CA|1
MENPNCL
>FUSION-ENST00000496652.5:28346-ENST00000652379.1:25317|1288
MALYTERSGSRLSSR
>ENST00000529901.1|SNV-29671-A-G|3
FRRAHQGSLESQLTSESYYK
>ENST00000398576.6|SNV-60803-C-T|1
NEALIVLLREGESLEDLMK
>FUSION-ENST00000496652.5:28346-ENST00000652379.1:25317|1470
VGRLGSDWTTPDRAVLGGGLTYR
>ENST00000343674.10|SNV-38614-A-G|4
QAYHSKVSCFMLR
>ENST00000359486.7|SNV-133505-A-G|2
NMGDLFGPFYPQDYAAALPK
>ENST00000272367.7|SNV-10855-A-G|3
WTDGTPFNAAQSK
>ENST00000425128.6|SNV-79544-C-G|1
TGPVLVFEKILYKFCR
>FUSION-ENST00000496652.5:28346-ENST00000652379.1:25317|1337
EEGWKERQLQEENK
>ENST00000351960.10|SNV-62233-T-A|5
IDRLALLKEK
>FUSION-ENST00000496652.5:28346-ENST00000652379.1:25317|345
PTGDAAALFP
>FUSION-ENST00000496652.5:28346-ENST00000652379.1:25317|565
AGPRSLCRDPFWR
>FUSION-ENST00000496652.5:28346-ENST00000652379.1:25317|1136
VGKRAGLQL
>FUSION-ENST00000496652.5:28346-ENST00000652379.1:25317|1076
DGDFHPQGPH
>ENST00000622652.1|SNV-36967-T-A|14
RGLSRSTGPDANR
>FUSION-ENST00000496652.5:28346-ENST00000652379.1:25317|1405
SIGLVSNSRPQVIRPPRPPEVLG
>FUSION-ENST00000496652.5:28346-ENST00000652379.1:25317|1203
GGEERRER
>FUSION-ENST00000496652.5:28346-ENST00000652379.1:25317|263
VNYAWAGR
>ENST00000311066.9|INDEL-82035-C-CA|3
TPFSSQK
>FUSION-ENST00000496652.5:28346-ENST00000652379.1:25317|32
FKQTASFLFR
>ENST00000552364.1|SNV-12286-C-T|1
AISSYWAWTSAMMLSRSRFR
>ENST00000471239.1|SNV-357710-G-A|9
LCFTVDFALEFTCFESKTK
>FUSION-ENST00000496652.5:28346-ENST00000652379.1:25317|492
LAGRAPA
>FUSION-ENST00000496652.5:28346-ENST00000652379.1:25317|373
RDGRGHSYCAAR
>FUSION-ENST00000496652.5:28346-ENST00000652379.1:25317|1135
MTSYFLEIR
>FUSION-ENST00000496652.5:28346-ENST00000652379.1:25317|1444
MTERDPVSRES
>FUSION-ENST00000496652.5:28346-ENST00000652379.1:25317|1095
LYRTGELISGLGYLIETTYE
>FUSION-ENST00000496652.5:28346-ENST00000652379.1:25317|1004
YLFFLIYFS
>ENST00000244364.10|SNV-457222-C-T|3
GFHGEIEDLQQWLTDTERHLLASK
>FUSION-ENST00000496652.5:28346-ENST00000652379.1:25317|636
MIDVGVCVIQINTHR
>FUSION-ENST00000496652.5:28346-ENST00000652379.1:25317|548
MLPAPALETR
>ENST00000398718.1|SNV-52-C-T|2
ILCIFLTFVFTVSCGSSVPQKK
>FUSION-ENST00000496652.5:28346-ENST00000652379.1:25317|204
KPGSLAWSRAWNASA
>ENST00000614258.1|SNV-264-A-G|6
LLLLWLLLAYWKAGSGQLR
>ENST00000389048.8|INDEL-1401-C-CC|20
GGGCGAAPVQSQRAVQLVDSPRR
>ENST00000486301.5|SNV-17374-C-T|5
QVSGPTSTCR
>ENST00000476871.5|INDEL-9192-C-CC|1
SQTMWTLSLSCVLRTSG
>ENST00000389048.8|INDEL-1401-C-CC|13
ATEDPPDAR
>ENST00000304494.9|SNV-27072-G-C|5
IDAAEGPSDIPDSKNQR
>ENST00000409018.7|SNV-46247-G-A|2
EFQAPIGSEEGLHLLEDPERR
>FUSION-ENST00000496652.5:28346-ENST00000652379.1:25317|1369
GCGVGTEGSVLR
>FUSION-ENST00000496652.5:28346-ENST00000652379.1:25317|705
DGVSEARPPWLPRQPR
>FUSION-ENST00000496652.5:28346-ENST00000652379.1:25317|323
NEEFPVSAGHKLALIKSLPFVHTAR
>ENST00000473832.1|SNV-57515-C-G|4
MALWPPSPLTR
>ENST00000274217.4|INDEL-27014-C-CT|1
GSMCNTLFFRCHSGI
>ENST00000552697.1|SNV-62982-G-A|2
SYGATSQNCKVQKK
>ENST00000467785.5|SNV-46461-C-T|6
MSFMPASAVPLFSCGVISTLRSR
>FUSION-ENST00000496652.5:28346-ENST00000652379.1:25317|327
MNEEFPVSAGHK
>ENST00000674464.1|SNV-684283-G-A|4
DTSAMNTLPLNGNFN
>ENST00000617998.6|SNV-13475-C-T|5
TFVEIVTPFNIDR
>ENST00000644288.1|SNV-146363-G-A|5
MDSLYSR
>ENST00000380518.8|SNV-25881-C-T|2
GARGDSGPPG
>ENST00000568598.1|SNV-79533-C-T|4
ARPAGLAGCAWEGLHR
>ENST00000395667.7|MNV-227-CC-C|10
LKNAPIFVVR
>ENST00000554502.5|SNV-166703-G-A|1
LEQALEKQSETVDELTGKNNQILK
>FUSION-ENST00000496652.5:28346-ENST00000652379.1:25317|1291
MALYTER
>ENST00000505419.5|SNV-38872-A-T|1
APKPSFVSYVRPEVNCCFVKPAQY
>FUSION-ENST00000496652.5:28346-ENST00000652379.1:25317|111
SRAGPYPYPQQVSKVNSLWHVGTM
>FUSION-ENST00000496652.5:28346-ENST00000652379.1:25317|1491
TRGRNSSIDTADLHLWNPQSSTHK
>ENST00000289004.8|SNV-5808-T-C|1
FLHFHPVTFWVGNAKQATSFYCSK
>FUSION-ENST00000496652.5:28346-ENST00000652379.1:25317|1486
NSSIDTADLHLWNPQSSTHKTGD
>ENST00000290310.3|SNV-6533-G-A|2
RIFITYMDN
>FUSION-ENST00000496652.5:28346-ENST00000652379.1:25317|662
LVSNSRPPVMR
>ENST00000342992.10|SNV-210052-G-A|2
NVKSAANLIVEEEDLR
>ENST00000361530.11|SNV-11459-A-C|2
ALQRTLKAK
>FUSION-ENST00000496652.5:28346-ENST00000652379.1:25317|1331
TRILSDTALTTR
>ENST00000469377.6|SNV-684283-G-A|7
MCPLQTFTEQCQGYKCHEYSTAK
>FUSION-ENST00000496652.5:28346-ENST00000652379.1:25317|351
YSHDPPGSFR
>FUSION-ENST00000496652.5:28346-ENST00000652379.1:25317|1345
MGRTRGTGDAEACLR
>FUSION-ENST00000496652.5:28346-ENST00000652379.1:25317|775
MALALVSVPVILFGLDLD
>ENST00000614258.1|SNV-264-A-G|4
AGSGQLRYSIPEEAK
>FUSION-ENST00000496652.5:28346-ENST00000652379.1:25317|1272
EAGVEELLEPGRRR
>FUSION-ENST00000496652.5:28346-ENST00000652379.1:25317|234
MPTLIRPQKR
>ENST00000530226.1|SNV-8512-C-G|7
VSRRPATRASSTR
>FUSION-ENST00000496652.5:28346-ENST00000652379.1:25317|961
MSTVRMVLRQK
>ENST00000587957.1|INDEL-23379-G-GTG|4
LNTERLIKHVR
>FUSION-ENST00000496652.5:28346-ENST00000652379.1:25317|1278
MESGAVGQAPVTPATR
>ENST00000355673.8|SNV-7660-G-T|1
CRKPGSRR
>ENST00000333479.12|SNV-48617-G-A|5
KLLRGYEIR
>ENST00000367034.5|SNV-7624-C-T|1
NVVACESIG
>FUSION-ENST00000496652.5:28346-ENST00000652379.1:25317|860
SPVRTRLLLSVLLHK
>FUSION-ENST00000496652.5:28346-ENST00000652379.1:25317|525
WWRFWGQVSVSR
>FUSION-ENST00000496652.5:28346-ENST00000652379.1:25317|1271
GAGTCNPSYSGGWGGR
>FUSION-ENST00000496652.5:28346-ENST00000652379.1:25317|299
WRTEDPLPGAARGGPK
>FUSION-ENST00000496652.5:28346-ENST00000652379.1:25317|1164
ALPLPRE
>FUSION-ENST00000496652.5:28346-ENST00000652379.1:25317|475
ATVPPCALR
>FUSION-ENST00000496652.5:28346-ENST00000652379.1:25317|1204
VRGGEERR
>ENST00000339362.9|INDEL-64972-C-CT|4
IEWKKDGTFFK
>FUSION-ENST00000496652.5:28346-ENST00000652379.1:25317|543
LPAPALETRAGPLRVAR
>ENST00000539738.1|SNV-59489-C-T|3
PLPLRCCSRISGPCLWPYFLSGV
>FUSION-ENST00000496652.5:28346-ENST00000652379.1:25317|518
VAFLGTGVRVAR
>FUSION-ENST00000496652.5:28346-ENST00000652379.1:25317|19
MYVSEMGFGVLSCCPRWSRTPVLK
>FUSION-ENST00000496652.5:28346-ENST00000652379.1:25317|140
GVGFRSPNPEWR
>FUSION-ENST00000496652.5:28346-ENST00000652379.1:25317|642
MEIDFCMIDVGVCVIQINTHR
>ENST00000432715.5|SNV-36273-G-A|5
LLMSLLPRNIAMEMK
>FUSION-ENST00000496652.5:28346-ENST00000652379.1:25317|72
DSHCPYLLSSETTAKGTGLAESAGK
>FUSION-ENST00000496652.5:28346-ENST00000652379.1:25317|1267
MHTDIQERK
>FUSION-ENST00000496652.5:28346-ENST00000652379.1:25317|744
PRWTHHLK
>ENST00000360057.7|SNV-244837-T-C|3
IEEKDLKVDVTVTLGGLAGR
>FUSION-ENST00000496652.5:28346-ENST00000652379.1:25317|1039
MVTSTHK
>ENST00000503804.5|SNV-6835-G-A|4
MEMPTATQKTDTGLTQELLKVLHK
>FUSION-ENST00000496652.5:28346-ENST00000652379.1:25317|1079
MPEEFSQCASARVLSDL
>FUSION-ENST00000496652.5:28346-ENST00000652379.1:25317|1294
TCPLCRR
>FUSION-ENST00000525728.5:29321-ENST00000548204.1:66714|4
MTLSRNSLLCQDYR
>FUSION-ENST00000496652.5:28346-ENST00000652379.1:25317|552
GRAWPAFGPSCVPVVGGAGRK
>ENST00000543774.6|SNV-16713-C-T|2
KPPITVDFVCLKWAPPK
>FUSION-ENST00000496652.5:28346-ENST00000652379.1:25317|313
LDGLVRPSDRPRR
>ENST00000475918.5|SNV-46461-C-T|4
MSFMPASAVPLF
>FUSION-ENST00000496652.5:28346-ENST00000652379.1:25317|888
MPTLGVNGLTAAGPPNK
>FUSION-ENST00000496652.5:28346-ENST00000652379.1:25317|1500
TSTGCPGWAGWDQTGPPR
>ENST00000372348.7|SNV-172351-G-A|1
IASGTITKGVVLDSTEALCLAISR
>ENST00000563679.5|INDEL-23191-G-GA|12
KLEGGSEDAGGQSEK
>ENST00000468360.5|SNV-18017-C-T|2
GREEDPQPHEDPSAGQGVCGHR
>ENST00000463101.1|SNV-1722-G-A|3
LCGAALQDVQPHR
>ENST00000373277.8|SNV-31534-G-A|3
DSIRSCALSMDQIPDLHSPMSPISK
>ENST00000423598.6|SNV-67146-C-T|3
TEASDSECSSRILSKFR
>FUSION-ENST00000496652.5:28346-ENST00000652379.1:25317|1463
AVLGGGLTYRVDWQPQHCK
>FUSION-ENST00000496652.5:28346-ENST00000652379.1:25317|1418
MPAWPKETLLESETQR
>ENST00000515223.1|SNV-11242-G-A|2
MSQMFCQAARGR
>ENST00000471239.1|SNV-357710-G-A|6
CCVSRWISRWNLPVLR
>FUSION-ENST00000496652.5:28346-ENST00000652379.1:25317|339
SASPNFLEGQVAFSHPR
>FUSION-ENST00000496652.5:28346-ENST00000652379.1:25317|163
GAARRPVR
>FUSION-ENST00000496652.5:28346-ENST00000652379.1:25317|1085
APPPGRLLGARPSSAKVQR
>FUSION-ENST00000496652.5:28346-ENST00000652379.1:25317|726
WLKPVIPSLWEAKAGGSR
>FUSION-ENST00000496652.5:28346-ENST00000652379.1:25317|599
CLCYTNK
>FUSION-ENST00000496652.5:28346-ENST00000652379.1:25317|1122
LSVSVSGSRYPPPSLFLQKK
>FUSION-ENST00000298784.5:93040-ENST00000371953.8:61888|7
VIGFWIQSIKTITR
>ENST00000587957.1|INDEL-23379-G-GTG|1
CGAGEAGSHCVHQQD
>ENST00000552697.1|SNV-62982-G-A|4
SYGATSQNCK
>FUSION-ENST00000496652.5:28346-ENST00000652379.1:25317|42
FIVHALGTRGLFSNFYDYYYCRR
>FUSION-ENST00000496652.5:28346-ENST00000652379.1:25317|1201
GERGERGGER
>FUSION-ENST00000496652.5:28346-ENST00000652379.1:25317|414
RPIRTSALSTFDGSRR
>ENST00000274217.4|INDEL-27014-C-CT|2
GSMCNTLFFR
>ENST00000482462.1|SNV-9347-G-A|3
LSPLSARPGRSFTKFLGVR
>ENST00000510520.5|SNV-6835-G-A|6
PTATQKTDTGLTQELLK
>ENST00000617998.6|SNV-27510-A-T|2
ALERELYHVISFVGSYVNYR
>ENST00000552364.1|SNV-12286-C-T|2
AISSYWAWTSAMMLSRSR
>ENST00000569715.5|INDEL-23191-G-GA|4
YSRPTPGQNPKYWRTR
>FUSION-ENST00000496652.5:28346-ENST00000652379.1:25317|902
DLGFLMAK
>FUSION-ENST00000496652.5:28346-ENST00000652379.1:25317|1209
SQSCSCMLERQIK
>FUSION-ENST00000496652.5:28346-ENST00000652379.1:25317|1262
KEKALYCYWAR
>ENST00000360057.7|SNV-244837-T-C|2
DLKVDVTVTLGGLAGR
>FUSION-ENST00000496652.5:28346-ENST00000652379.1:25317|1397
IYLCTYFQTESR
>FUSION-ENST00000496652.5:28346-ENST00000652379.1:25317|1023
ERLSILWLE
>ENST00000394488.2|SNV-20972-C-T|1
GSLPGTDWTVFQINYSAYQPVIFAK
>ENST00000355673.8|SNV-7660-G-T|2
CRKPGSR
>ENST00000605781.5|SNV-66845-G-A|5
LLDFCKSKDIVLVAYSALGSQQDK
>ENST00000461023.5|SNV-42681-G-A|8
TAAWMGSPHTGSISSTAGRCR
>ENST00000360093.7|SNV-113604-C-T|3
VSYEPITTTLKCKQEEVSAAIIQR
>ENST00000251973.10|INDEL-9192-C-CC|3
GPAPWGRGEGEGEGEGEGAR
>ENST00000469377.6|SNV-684283-G-A|2
CHEYSTAKW
>FUSION-ENST00000496652.5:28346-ENST00000652379.1:25317|934
MSVKSLDR
>FUSION-ENST00000496652.5:28346-ENST00000652379.1:25317|622
KSVVFMCVNERAYVVISVFFLPLLR
>FUSION-ENST00000496652.5:28346-ENST00000652379.1:25317|396
SLGSGGSMVAKLK
>FUSION-ENST00000496652.5:28346-ENST00000652379.1:25317|1408
MTHDHHR
>ENST00000579014.5|SNV-132486-G-A|4
RTQSTWSTELRTMPLSSR
>ENST00000302068.8|SNV-6633-G-A|5
ISQLTRMGPTELLIEMKDWK
>FUSION-ENST00000496652.5:28346-ENST00000652379.1:25317|273
RAGEVEHERTC
>ENST00000272367.7|SNV-10855-A-G|2
WTDGTPFNAAQSKAPGSK
>ENST00000503804.5|SNV-6835-G-A|1
TDTGLTQELLKVLHKQCHHK
>FUSION-ENST00000496652.5:28346-ENST00000652379.1:25317|148
APFRRDGR
>FUSION-ENST00000496652.5:28346-ENST00000652379.1:25317|1217
LLDFNINGVLRVDLVSCLFHR
>FUSION-ENST00000627851.2:29321-ENST00000548204.1:66714|2
NPSFPGISWR
>FUSION-ENST00000262811.10:49832-ENST00000621646.1:8293|9
QQHGKKVVGQITVDMMYGGMR
>FUSION-ENST00000496652.5:28346-ENST00000652379.1:25317|1414
MRCHVWLISYF
>ENST00000504830.6|SNV-267721-G-A|1
CDVCLGDGSSCQTVRKMFK
>FUSION-ENST00000496652.5:28346-ENST00000652379.1:25317|563
SLCRDPFWRVPVR
>FUSION-ENST00000262811.10:49832-ENST00000621646.1:8293|6
VVGQITVDMMYGGMR
>ENST00000337288.9|SNV-404-A-G|2
GLLAAWLAGTR
>FUSION-ENST00000496652.5:28346-ENST00000652379.1:25317|18
YVSEMGFGVLSCCPRWSRTPVLK
>FUSION-ENST00000496652.5:28346-ENST00000652379.1:25317|1068
MWSVGQRGDQEGRRPDR
>ENST00000614258.1|SNV-264-A-G|2
YSIPEEAK
>FUSION-ENST00000496652.5:28346-ENST00000652379.1:25317|865
MFYRPFLSGKNR
>ENST00000311892.10|SNV-4298-G-A|1
LYCCHRKWTLDYK
>ENST00000389658.4|SNV-132486-G-A|2
HHIDDLVMHMSQK
>ENST00000360093.7|SNV-113604-C-T|4
VSYEPITTTLKCK
>FUSION-ENST00000496652.5:28346-ENST00000652379.1:25317|508
YIFRSESAFWAAGLLLTR
>FUSION-ENST00000496652.5:28346-ENST00000652379.1:25317|760
MIRWVGDLGCVPPGALVD
>ENST00000629917.1|SNV-28412-T-A|8
AREGVAANLACLLISMFCFR
>FUSION-ENST00000496652.5:28346-ENST00000652379.1:25317|982
DGVSPCRPGWSR
>FUSION-ENST00000496652.5:28346-ENST00000652379.1:25317|122
WPLKIRGR
>FUSION-ENST00000496652.5:28346-ENST00000652379.1:25317|1306
TAGSYSYFQ
>FUSION-ENST00000580675.1:315-ENST00000380249.5:382|4
RGEMNSVSQMEMQK
>ENST00000487575.6|SNV-24398-G-T|7
LLWQMPFSLIKQTLFQKK
>FUSION-ENST00000496652.5:28346-ENST00000652379.1:25317|996
YVFIFFNLFLLRRR
>FUSION-ENST00000496652.5:28346-ENST00000652379.1:25317|1010
IELHCCNKSPQR
>ENST00000571307.1|SNV-60899-G-A|3
MQWVPSLQLLLQPHSLESLHCLYK
>FUSION-ENST00000496652.5:28346-ENST00000652379.1:25317|383
MLLAECPAGPEAFTLKKLECSK
>FUSION-ENST00000496652.5:28346-ENST00000652379.1:25317|1053
DSAKLTCPTEVK
>FUSION-ENST00000496652.5:28346-ENST00000652379.1:25317|778
KIVTFKVSHFVIQK
>ENST00000529901.1|SNV-29671-A-G|1
AHQGSLESQLTSESYYK
>ENST00000486301.5|SNV-17374-C-T|4
MQVSGPTSTCRSWPR
>ENST00000304494.9|SNV-27072-G-C|7
GSNHARIDAAEGPSDIPDSKNQR
>FUSION-ENST00000496652.5:28346-ENST00000652379.1:25317|1344
GRTRGTGDAEACLR
>FUSION-ENST00000496652.5:28346-ENST00000652379.1:25317|190
LLPSSRPRPAPRPRSPADATPR
>FUSION-ENST00000496652.5:28346-ENST00000652379.1:25317|90
MSALPIIVK
>ENST00000340645.9|SNV-52978-G-C|3
ENENIGDQLRQLQIQLRESIDGK
>FUSION-ENST00000496652.5:28346-ENST00000652379.1:25317|248
GERLIEPSSSWFPPK
>FUSION-ENST00000496652.5:28346-ENST00000652379.1:25317|699
ETDPGWARLFFSLVRGFLVFLR
>FUSION-ENST00000608999.6:191543-ENST00000367506.10:5137|1
ETWVSDKPVKHVS
>FUSION-ENST00000496652.5:28346-ENST00000652379.1:25317|1255
SLSFYRFLSVSRSISVFLGR
>FUSION-ENST00000496652.5:28346-ENST00000652379.1:25317|1328
ILSDTALTTRVMK
>FUSION-ENST00000496652.5:28346-ENST00000652379.1:25317|30
QTASFLFR
>FUSION-ENST00000496652.5:28346-ENST00000652379.1:25317|1426
RPSWKVR
>FUSION-ENST00000477390.5:58082-ENST00000649699.1:55254|2
FYLICQK
>FUSION-ENST00000496652.5:28346-ENST00000652379.1:25317|1336
ERQLQEENK
>FUSION-ENST00000496652.5:28346-ENST00000652379.1:25317|990
LECDGVISAHCNR
>ENST00000504582.5|SNV-267721-G-A|1
CAWEMALPARL
>FUSION-ENST00000496652.5:28346-ENST00000652379.1:25317|364
KHLPRMFSLIK
>ENST00000463101.1|SNV-1722-G-A|6
IHDGRQRLCGAALQDVQPHR
>FUSION-ENST00000580675.1:315-ENST00000380249.5:382|1
SCSYSAIFAPPCN
>FUSION-ENST00000496652.5:28346-ENST00000652379.1:25317|574
AATRGDPPRVAR
>ENST00000343674.10|SNV-38614-A-G|3
VSCFMLR
>ENST00000311892.10|SNV-4298-G-A|4
IFSTCYLLDKLYCCHR
>ENST00000628077.2|SNV-606-G-A|4
MPPLLPLRLYRLWPR
>ENST00000413366.8|INDEL-384603-A-AC|INDEL-384597-C-CA|1
NPKPSAPH
>FUSION-ENST00000496652.5:28346-ENST00000652379.1:25317|356
RFEDDQIPS
>ENST00000342992.10|SNV-221283-G-A|4
TSLEVKRGDK
>FUSION-ENST00000496652.5:28346-ENST00000652379.1:25317|997
MYVFIFFNLFLLRRR
>ENST00000423598.6|SNV-67146-C-T|2
ILSKFRFQAWITLQTTGYY
>FUSION-ENST00000496652.5:28346-ENST00000652379.1:25317|876
FHPFHSTVSWGVSVRTVSGCL
>FUSION-ENST00000496652.5:28346-ENST00000652379.1:25317|130
EGPVPWK
>FUSION-ENST00000496652.5:28346-ENST00000652379.1:25317|932
MSVKSLDRTER
>FUSION-ENST00000496652.5:28346-ENST00000652379.1:25317|315
YYRLDGLVRPSDRPRR
>FUSION-ENST00000496652.5:28346-ENST00000652379.1:25317|1140
SHFPGGSLGRWHSPLTRVGK
>FUSION-ENST00000496652.5:28346-ENST00000652379.1:25317|11
WSRTPVLK
>FUSION-ENST00000496652.5:28346-ENST00000652379.1:25317|443
MLVSKIKPCMSEYARPVQ
>FUSION-ENST00000496652.5:28346-ENST00000652379.1:25317|496
GWASGCARGSGLPVTRLAGR
>FUSION-ENST00000496652.5:28346-ENST00000652379.1:25317|37
GLFSNFYDYYYCRRHLTCR
>FUSION-ENST00000496652.5:28346-ENST00000652379.1:25317|1481
MIWAGHASSR
>ENST00000507557.5|INDEL-28498-C-CA|4
CLFKAKK
>FUSION-ENST00000496652.5:28346-ENST00000652379.1:25317|147
RDGRWPPLPSADR
>ENST00000579014.5|SNV-132486-G-A|5
RTQSTWSTELR
>FUSION-ENST00000496652.5:28346-ENST00000652379.1:25317|1430
CWDDWREAPCLLGPKRPSWK
>FUSION-ENST00000496652.5:28346-ENST00000652379.1:25317|1167
SLSLSHSLSLR
>ENST00000273353.4|SNV-144567-C-A|4
ELTYQAEEDKKNLR
>ENST00000622652.1|SNV-36967-T-A|4
SHTSSPCIGRLCSLELLPPPPSK
>ENST00000563679.5|INDEL-23191-G-GA|8
LEGGSEDAGGQSEKNRR
>ENST00000305748.7|SNV-4808-G-A|2
NLDLDSIIAEVHAQYEEIARK
>FUSION-ENST00000496652.5:28346-ENST00000652379.1:25317|528
VWLRWWR
>ENST00000579014.5|SNV-132486-G-A|8
TWSCTCPKR
>FUSION-ENST00000496652.5:28346-ENST00000652379.1:25317|646
QTTTTCISALNTLAYGK
>FUSION-ENST00000627851.2:29321-ENST00000548204.1:66714|10
NLVHVAHDLIQKLSPVPGLQTGQRR
>FUSION-ENST00000496652.5:28346-ENST00000652379.1:25317|280
AGALAGR
>FUSION-ENST00000496652.5:28346-ENST00000652379.1:25317|344
VFGFRGEYGCK
>ENST00000579014.5|SNV-132486-G-A|17
MHMSQKNAVDLVYR
>FUSION-ENST00000496652.5:28346-ENST00000652379.1:25317|1232
ALPLPRK
>FUSION-ENST00000298784.5:93040-ENST00000371953.8:61888|1
DIMTPPNLIAELHNILLKTITHHS
>FUSION-ENST00000496652.5:28346-ENST00000652379.1:25317|1330
TRILSDTALTTRVMK
>FUSION-ENST00000496652.5:28346-ENST00000652379.1:25317|1208
MSQSCSCMLERQIKVR
>FUSION-ENST00000496652.5:28346-ENST00000652379.1:25317|1301
LPGPPKVLETTGLSR
>FUSION-ENST00000496652.5:28346-ENST00000652379.1:25317|937
IESQYRVPVADR
>ENST00000476871.5|INDEL-9192-C-CC|4
RSQTMWTLSLSCVLR
>FUSION-ENST00000496652.5:28346-ENST00000652379.1:25317|409
TSALSTFDGSR
>FUSION-ENST00000496652.5:28346-ENST00000652379.1:25317|257
KLWWRSVAVLTCK
>FUSION-ENST00000496652.5:28346-ENST00000652379.1:25317|538
VARAAGR
>FUSION-ENST00000496652.5:28346-ENST00000652379.1:25317|75
MDERDSHCPYLLSSETTAK
>FUSION-ENST00000496652.5:28346-ENST00000652379.1:25317|943
HHLDPLREFSGR
>FUSION-ENST00000262811.10:49832-ENST00000621646.1:8293|17
SPAPDVPAAQHASASSMNLK
>FUSION-ENST00000496652.5:28346-ENST00000652379.1:25317|828
QAGRQAGRK
>ENST00000629917.1|SNV-28412-T-A|2
ETESQPQQHSSLTLAFFIPYR
>FUSION-ENST00000496652.5:28346-ENST00000652379.1:25317|1105
NRTSVPLGCR
>ENST00000377360.8|SNV-379359-T-C|4
AIYDMMGKHTYPVLKEDTPR
>ENST00000317447.9|SNV-12891-A-G|1
NRGAMIIYTSGTTGRPK
>ENST00000480523.1|SNV-89056-C-T|7
LHRDSTISNEFSQSCSSGRQNIR
>FUSION-ENST00000496652.5:28346-ENST00000652379.1:25317|1381
MHRALFPSWSWS
>FUSION-ENST00000496652.5:28346-ENST00000652379.1:25317|728
GPARWLKPVIPSLWEAKAGGSR
>FUSION-ENST00000496652.5:28346-ENST00000652379.1:25317|1322
SQSCTCMLERQIK
>ENST00000534836.6|SNV-67146-C-T|2
SVLQIQNVLQEFFQNSDFK
>ENST00000569715.5|INDEL-23191-G-GA|6
YSRPTPGQNPK
>ENST00000311892.10|SNV-4298-G-A|5
IFSTCYLLDK
>ENST00000396268.7|MNV-1317-CTC-C|7
HSPGPTPRPSR
>ENST00000627282.2|SNV-12056-G-C|4
EKIYQWINELSSPDTRENALLELSK
>FUSION-ENST00000496652.5:28346-ENST00000652379.1:25317|376
QARAAWIPQLGIME
>ENST00000367034.5|SNV-7624-C-T|2
HLYSTRNVVACESIG
>FUSION-ENST00000298784.5:93040-ENST00000371953.8:61888|6
VIGFWIQSIKTITRYTIFVLK
>ENST00000585446.1|SNV-318748-A-G|15
ISDSSGVMVYGRYDQFLREVLR
>FUSION-ENST00000496652.5:28346-ENST00000652379.1:25317|1176
MTAGSSFYF
>ENST00000264596.4|SNV-41572-C-T|5
LPTRNTIISWTSSRVDHVMDFVAR
>ENST00000585446.1|SNV-318748-A-G|2
TNSFGKFSDYPRQF
>ENST00000531879.5|SNV-38614-A-G|2
CPASCCGRSR
>FUSION-ENST00000496652.5:28346-ENST00000652379.1:25317|939
EFSGRIESQYR
>ENST00000476871.5|INDEL-9192-C-CC|2
SQTMWTLSLSCVLR
>ENST00000400358.8|SNV-89056-C-T|3
MLHRDSTISNEFSQSCSSGRQNIR
>ENST00000476871.5|INDEL-9192-C-CC|9
VCTASKGQGPRPLGQRR
>FUSION-ENST00000496652.5:28346-ENST00000652379.1:25317|1529
MTRVGTVR
>FUSION-ENST00000496652.5:28346-ENST00000652379.1:25317|107
AWRNQRGK
>ENST00000307002.3|INDEL-41-T-TT|2
CEQQGTAK
>FUSION-ENST00000496652.5:28346-ENST00000652379.1:25317|1525
VGTVRSGR
>ENST00000503804.5|SNV-6835-G-A|2
TDTGLTQELLKVLHK
>FUSION-ENST00000496652.5:28346-ENST00000652379.1:25317|754
MPIIPAARK
>ENST00000605781.5|SNV-66845-G-A|2
DIVLVAYSALGSQQDK
>FUSION-ENST00000496652.5:28346-ENST00000652379.1:25317|706
DGVSEARPPWLPR
>FUSION-ENST00000496652.5:28346-ENST00000652379.1:25317|25
MYVCMYVSEMGFGVLSCCPRWSR
>FUSION-ENST00000496652.5:28346-ENST00000652379.1:25317|250
SVVRPGYRGER
>ENST00000460549.1|SNV-42200-C-T|3
QAPHLPHYDEEHSGPR
>FUSION-ENST00000496652.5:28346-ENST00000652379.1:25317|1318
MLERQIKVR
>ENST00000495435.1|SNV-117867-G-A|9
LSELEEVIQYKLVPERQEIIR
>ENST00000629650.2|SNV-33768-C-T|1
STVIDQISFLAVAR
>ENST00000562119.5|INDEL-23191-G-GA|32
YGPEYKSMK
>ENST00000425128.6|SNV-79544-C-G|2
TGPVLVFEKILYK
>FUSION-ENST00000496652.5:28346-ENST00000652379.1:25317|131
APWNGFAPREGPVPWKASR
>ENST00000579122.1|SNV-27072-G-C|2
HPRFKEPER
>ENST00000622652.1|SNV-36967-T-A|19
LGKAVHIPGSPSK
>FUSION-ENST00000496652.5:28346-ENST00000652379.1:25317|1376
DGREPLR
>ENST00000396268.7|MNV-1317-CTC-C|3
CLREAARHPETSSDHVGTGCFQ
>ENST00000572933.5|SNV-39766-G-A|1
SLLILFAEINYWER
>ENST00000473832.1|SNV-57515-C-G|1
ALWPPSPLTRSCALSWPR
>ENST00000360093.7|SNV-113604-C-T|2
CKQEEVSAAIIQR
>ENST00000377360.8|SNV-379359-T-C|1
HTYPVLKEDTPRQHVDVFFQK
>FUSION-ENST00000496652.5:28346-ENST00000652379.1:25317|34
MLPPFLLFGFALR
>ENST00000467785.5|SNV-46461-C-T|9
LMSFMPASAVPLFSCGVISTLRSR
>FUSION-ENST00000496652.5:28346-ENST00000652379.1:25317|256
LWWRSVAVLTCK
>ENST00000498125.5|SNV-344753-C-T|5
SQEPTDKAFSLFPMWR
>ENST00000469377.6|SNV-684283-G-A|5
MCPLQTFTEQCQGYKCHEYSTAKW
>FUSION-ENST00000496652.5:28346-ENST00000652379.1:25317|762
ADTLTGRR
>FUSION-ENST00000496652.5:28346-ENST00000652379.1:25317|738
QARPTWR
>FUSION-ENST00000496652.5:28346-ENST00000652379.1:25317|980
SLDLVTRPPRPPK
>ENST00000444908.7|SNV-101767-G-A|2
APMVTHQCWMDR
>FUSION-ENST00000496652.5:28346-ENST00000652379.1:25317|172
ASVALGRSK
>ENST00000427314.6|SNV-38925-A-G|3
VDDIHAICGLLK
>FUSION-ENST00000496652.5:28346-ENST00000652379.1:25317|238
IRGLGAETISTYSQTLNG
>FUSION-ENST00000580675.1:315-ENST00000380249.5:382|23
AGGPRLR
>FUSION-ENST00000496652.5:28346-ENST00000652379.1:25317|158
AHTRPSPAVESGR
>FUSION-ENST00000496652.5:28346-ENST00000652379.1:25317|1055
DARDSAKLTCPTEVK
>ENST00000225916.10|SNV-7105-G-A|1
DPNQLYTTLKNLLAQIK
>ENST00000495435.1|SNV-117867-G-A|8
LSSTNLSPSDK
>ENST00000461023.5|SNV-42681-G-A|5
GSPHTGSISSTAGR
>FUSION-ENST00000496652.5:28346-ENST00000652379.1:25317|119
GCKSRAGPYPYPQQVSK
>FUSION-ENST00000496652.5:28346-ENST00000652379.1:25317|1445
TERDPVSR
>ENST00000367590.9|SNV-155831-C-T|4
ELAKINTFYLEKLAEAQR
>FUSION-ENST00000496652.5:28346-ENST00000652379.1:25317|801
LGPRDPPALGLPKVR
>ENST00000355673.8|SNV-7660-G-T|4
GINGEARPARCR
>FUSION-ENST00000496652.5:28346-ENST00000652379.1:25317|291
AGGKLHLR
>FUSION-ENST00000496652.5:28346-ENST00000652379.1:25317|1114
MNKDPILK
>ENST00000460495.5|SNV-103311-G-A|3
KVHKNTR
>FUSION-ENST00000496652.5:28346-ENST00000652379.1:25317|480
ASERPDSRCRPGSGSLTHPGAAGK
>FUSION-ENST00000496652.5:28346-ENST00000652379.1:25317|666
LLRLVSNSRPPVMR
>ENST00000515499.5|SNV-11242-G-A|2
KMSQMFCQAAR
>ENST00000585446.1|SNV-318748-A-G|8
DDMTNSFGKFSDYPR
>ENST00000389048.8|INDEL-1401-C-CC|17
AVQLVDSPRRR
>FUSION-ENST00000496652.5:28346-ENST00000652379.1:25317|1429
EAPCLLGPK
>FUSION-ENST00000496652.5:28346-ENST00000652379.1:25317|1390
GEARRGTAHR
>FUSION-ENST00000496652.5:28346-ENST00000652379.1:25317|218
VVCVGGR
>FUSION-ENST00000496652.5:28346-ENST00000652379.1:25317|839
MLRVSCRLSLDLSSSWVR
>ENST00000543774.6|SNV-16713-C-T|5
SAQYKKPPITVDFVCLK
>FUSION-ENST00000262811.10:49832-ENST00000621646.1:8293|10
TFRQQHGKK
>ENST00000405627.7|SNV-73436-C-T|3
MLTSLAQKWFPELPLLHLEIGLLK
>FUSION-ENST00000496652.5:28346-ENST00000652379.1:25317|679
AFLFSRFLSFFCFFPACFLA
>FUSION-ENST00000496652.5:28346-ENST00000652379.1:25317|487
AGLWPTGDPASRPR
>FUSION-ENST00000496652.5:28346-ENST00000652379.1:25317|555
ACGPRGR
>FUSION-ENST00000496652.5:28346-ENST00000652379.1:25317|141
KGVGFRSPNPEWR
>ENST00000622652.1|SNV-36967-T-A|3
LCSLELLPPPPSK
>ENST00000617998.6|SNV-27510-A-T|1
ELYHVISFVGSYVNYR
>ENST00000604729.5|SNV-11846-C-T|1
HTGMASIDSSAPETTSDSSSTLSR
>FUSION-ENST00000496652.5:28346-ENST00000652379.1:25317|509
GRYIFRSESAFWAAGLLLTR
>ENST00000513335.5|SNV-42330-G-A|2
EDGQLLEAAEHYEAFHQLTQGR
>ENST00000244364.10|SNV-457222-C-T|2
HLLASKLLGGLPETAK
>FUSION-ENST00000496652.5:28346-ENST00000652379.1:25317|297
TEDPLPGAARGGPK
>FUSION-ENST00000496652.5:28346-ENST00000652379.1:25317|1184
TCPLCHR
>FUSION-ENST00000496652.5:28346-ENST00000652379.1:25317|83
GTAGSDIWCMCLAEEPMGR
>FUSION-ENST00000496652.5:28346-ENST00000652379.1:25317|558
RALPERACGPR
>ENST00000342992.10|SNV-281062-G-A|2
TSRLAWALIEDK
>FUSION-ENST00000634903.1:191543-ENST00000367506.10:5137|3
RDTSQFK
>FUSION-ENST00000496652.5:28346-ENST00000652379.1:25317|324
NEEFPVSAGHKLALIK
>FUSION-ENST00000496652.5:28346-ENST00000652379.1:25317|214
SEGTGDGLRCPRPIER
>ENST00000405015.7|SNV-320053-A-T|5
QRSIQEDSK
>ENST00000339362.9|INDEL-64972-C-CT|3
KDGTFFK
>ENST00000272367.7|SNV-10855-A-G|4
GTEGSWRWTDGTPFNAAQSKAPGSK
>FUSION-ENST00000496652.5:28346-ENST00000652379.1:25317|389
GIDGRAPPGVEPAA
>FUSION-ENST00000496652.5:28346-ENST00000652379.1:25317|1078
PEEFSQCASARVLSDL
>FUSION-ENST00000496652.5:28346-ENST00000652379.1:25317|944
HHLDPLR
>FUSION-ENST00000496652.5:28346-ENST00000652379.1:25317|82
MCLAEEPMGR
>FUSION-ENST00000496652.5:28346-ENST00000652379.1:25317|582
WGRGCRCASGPAAGVGLPGPVDQR
>ENST00000461023.5|SNV-42681-G-A|1
GSPHTGSISSTAGRCRR
>ENST00000473832.1|SNV-57515-C-G|3
ALWPPSPLTR
>ENST00000495435.1|SNV-117867-G-A|11
RLSSTNLSPSDKR
>ENST00000504582.5|SNV-267721-G-A|4
MCAWEMALPAR
>FUSION-ENST00000496652.5:28346-ENST00000652379.1:25317|922
MLIASLPW
>FUSION-ENST00000298784.5:93040-ENST00000371953.8:61888|9
ILLNISADCLNRVIGFWIQSIK
>FUSION-ENST00000496652.5:28346-ENST00000652379.1:25317|1276
RGAGTCNPSYSGGWGGR
>FUSION-ENST00000496652.5:28346-ENST00000652379.1:25317|1354
MTVLAWAERGGPGTRKPA
>FUSION-ENST00000496652.5:28346-ENST00000652379.1:25317|871
GKDFNEGSFGHILILW
>ENST00000247452.4|SNV-2105-G-A|2
EPRELLTK
>FUSION-ENST00000496652.5:28346-ENST00000652379.1:25317|1036
MVTSTHKVPTERR
>ENST00000244364.10|SNV-457222-C-T|1
LLGGLPETAK
>ENST00000389048.8|INDEL-1401-C-CC|23
QLVLELGEEAILEGCVGPPR
>ENST00000393004.6|SNV-179410-G-A|5
VKELKCSESR
>ENST00000389048.8|INDEL-1401-C-CC|1
LPAPPSLPDLRDWS
>ENST00000450288.3|INDEL-23191-G-GA|1
YSRPTPGQI
>FUSION-ENST00000496652.5:28346-ENST00000652379.1:25317|942
HHLDPLREFSGRIESQYR
>FUSION-ENST00000627851.2:29321-ENST00000548204.1:66714|8
LSPVPGLQTGQRR
>ENST00000487278.1|SNV-11845-C-T|2
STQAWPALTAVPLKQHRIVLPP
>FUSION-ENST00000496652.5:28346-ENST00000652379.1:25317|750
KAEAGESLEPGK
>FUSION-ENST00000496652.5:28346-ENST00000652379.1:25317|1028
MAGSFFFFFFFFFFFFFFW
>ENST00000605781.5|SNV-66845-G-A|4
SKDIVLVAYSALGSQQDK
>ENST00000342992.10|SNV-281062-G-A|1
TSRLAWALIEDKCEAQSYTAIK
>ENST00000530226.1|SNV-8512-C-G|4
ASSTRWPR
>FUSION-ENST00000496652.5:28346-ENST00000652379.1:25317|67
YILPPFLHSLFINNFR
>FUSION-ENST00000496652.5:28346-ENST00000652379.1:25317|195
RGCGVLPPPPPPR
>FUSION-ENST00000496652.5:28346-ENST00000652379.1:25317|1182
TCPLCHRLTP
>FUSION-ENST00000496652.5:28346-ENST00000652379.1:25317|1082
LLGARPSSAKVQRDGDFHPQGPH
>ENST00000395667.7|MNV-227-CC-C|7
NAPIFVVRR
>ENST00000405015.7|SNV-320053-A-T|3
SIQEDSK
>ENST00000627282.2|SNV-12056-G-C|5
EKIYQWINELSSPDTR
>ENST00000305748.7|SNV-4808-G-A|1
NLDLDSIIAEVHAQYEEIARKSK
>FUSION-ENST00000496652.5:28346-ENST00000652379.1:25317|1191
RSKTNHHLLDLSQGVSGLLGER
>FUSION-ENST00000496652.5:28346-ENST00000652379.1:25317|408
TSALSTFDGSRR
>FUSION-ENST00000496652.5:28346-ENST00000652379.1:25317|619
MCVNERAYVVISVFFLPLLR
>ENST00000498125.5|SNV-344753-C-T|4
SQEPTDKAFSLFPMWRSSR
>ENST00000406451.8|SNV-909082-G-T|1
TACEPMEEEPAL
>FUSION-ENST00000496652.5:28346-ENST00000652379.1:25317|1340
GTGDAEACLREEGWK
>ENST00000273353.4|SNV-144567-C-A|3
NLRRMQTQMDK
>ENST00000311066.9|INDEL-82035-C-CA|5
KTPFSSQK
>FUSION-ENST00000496652.5:28346-ENST00000652379.1:25317|1000
YVFIFFNLFLLR
>FUSION-ENST00000496652.5:28346-ENST00000652379.1:25317|1409
APSSDLID
>FUSION-ENST00000496652.5:28346-ENST00000652379.1:25317|329
GLQLFPMNEEFPVSAGHK
>FUSION-ENST00000496652.5:28346-ENST00000652379.1:25317|74
DERDSHCPYLLSSETTAK
>FUSION-ENST00000496652.5:28346-ENST00000652379.1:25317|1067
WSVGQRGDQEGRRPDR
>ENST00000471239.1|SNV-357710-G-A|10
MLCFTVDFALEFTCFESKTK
>FUSION-ENST00000496652.5:28346-ENST00000652379.1:25317|576
AVAPEARAATRGDPPR
>FUSION-ENST00000496652.5:28346-ENST00000652379.1:25317|43
FIVHALGTRGLFSNFYDYYYCR
>ENST00000389048.8|INDEL-1401-C-CC|4
GNSRLPAPPSLPDLR
>FUSION-ENST00000496652.5:28346-ENST00000652379.1:25317|1260
ALYCYWAR
>FUSION-ENST00000496652.5:28346-ENST00000652379.1:25317|650
FFISFVSTRLLICINVNVSVR
>FUSION-ENST00000496652.5:28346-ENST00000652379.1:25317|1229
CPSLSFYVCLFLCQSVR
>FUSION-ENST00000496652.5:28346-ENST00000652379.1:25317|477
AARATVPPCALR
>FUSION-ENST00000496652.5:28346-ENST00000652379.1:25317|1080
PEEFSQCASAR
>FUSION-ENST00000496652.5:28346-ENST00000652379.1:25317|640
MEIDFCMIDVGVCVIQINTHRSIK
>FUSION-ENST00000496652.5:28346-ENST00000652379.1:25317|927
SSLQSLFK
>FUSION-ENST00000496652.5:28346-ENST00000652379.1:25317|859
TRLLLSVLLHK
>ENST00000579014.5|SNV-132486-G-A|10
SQKNAVDLVYRAEDHAAEFQR
>FUSION-ENST00000496652.5:28346-ENST00000652379.1:25317|41
LQARTTTPADFYVVSHVFR
>FUSION-ENST00000496652.5:28346-ENST00000652379.1:25317|129
EGPVPWKASR
>ENST00000346085.10|SNV-427877-C-T|1
DIVTPEAWRVMMFLK
>FUSION-ENST00000496652.5:28346-ENST00000652379.1:25317|1213
VDLVSCLFHRHHRR
>FUSION-ENST00000496652.5:28346-ENST00000652379.1:25317|541
AGPLRVAR
>FUSION-ENST00000496652.5:28346-ENST00000652379.1:25317|1221
MRGAFSDFSLGHVWRPYFSYFPDK
>FUSION-ENST00000496652.5:28346-ENST00000652379.1:25317|629
KGSSIKTFILR
>FUSION-ENST00000496652.5:28346-ENST00000652379.1:25317|1412
ETLLESETQR
>FUSION-ENST00000496652.5:28346-ENST00000652379.1:25317|1120
YPPPSLFLQKK
>FUSION-ENST00000496652.5:28346-ENST00000652379.1:25317|1239
CLERPRGI
>ENST00000629917.1|SNV-28412-T-A|4
MFCFRDCVWK
>FUSION-ENST00000496652.5:28346-ENST00000652379.1:25317|62
DLLSPGGR
>ENST00000393004.6|SNV-179410-G-A|3
ELKCSESRLEK
>FUSION-ENST00000496652.5:28346-ENST00000652379.1:25317|1403
NYLMIYLCTYFQTESR
>ENST00000463101.1|SNV-1722-G-A|7
IHDGRQR
>ENST00000622652.1|SNV-36967-T-A|2
LCSLELLPPPPSKNICQQLGSDFTL
>ENST00000487278.1|SNV-11846-C-T|1
ASIDSSAPETTSDSSSTLSRRPL
>ENST00000389048.8|INDEL-1401-C-CC|16
RRATEDPPDAR
>ENST00000272367.7|SNV-10855-A-G|1
WTDGTPFNAAQSKAPGSKGSCPLR
>ENST00000341594.9|SNV-279295-C-T|5
SEKLVCLHQEYQR
>ENST00000645461.1|SNV-87280-A-G|7
MTAKNFPTQR
>ENST00000508594.1|SNV-33026-A-T|3
LFLDHKTFYYDVEPFLFYVMTE
>FUSION-ENST00000496652.5:28346-ENST00000652379.1:25317|1193
MPLSPPPPKMKAK
>FUSION-ENST00000496652.5:28346-ENST00000652379.1:25317|51
MGSSVSLSR
>ENST00000534987.5|SNV-62233-T-A|7
QQRIDRLALLK
>FUSION-ENST00000496652.5:28346-ENST00000652379.1:25317|253
SVAVLTCKSVVRPGYR
>ENST00000413366.8|INDEL-384603-A-AC|4
QKTQNHPLHTK
>FUSION-ENST00000496652.5:28346-ENST00000652379.1:25317|1179
VLYTERSGSR
>ENST00000487278.1|SNV-11846-C-T|3
ASIDSSAPETTSDSSSTLSR
>ENST00000496524.5|MNV-73296-TT-T|4
CTKSTARNINGNMCSIHLLIFYR
>ENST00000304494.9|SNV-27072-G-C|6
IDAAEGPSDIPDSK
>ENST00000413366.8|INDEL-384597-C-CA|1
NQNHPLHTKSAVE
>ENST00000463101.1|SNV-1722-G-A|2
LCGAALQDVQPHRR
>FUSION-ENST00000496652.5:28346-ENST00000652379.1:25317|829
QAGRQAGR
>FUSION-ENST00000496652.5:28346-ENST00000652379.1:25317|634
MIDVGVCVIQINTHRSIK
>ENST00000554502.5|SNV-166703-G-A|3
LEQALEK
>ENST00000333479.12|SNV-48617-G-A|2
GYEIREVNLLNK
>FUSION-ENST00000496652.5:28346-ENST00000652379.1:25317|1323
MSQSCTCMLERQIK
>ENST00000263674.4|SNV-2536-G-A|4
VPPSGSGGSELSNREAGEAYR
>FUSION-ENST00000496652.5:28346-ENST00000652379.1:25317|1508
MRPPPPR
>FUSION-ENST00000496652.5:28346-ENST00000652379.1:25317|201
ESGSDPRIRSGGDGR
>ENST00000471239.1|SNV-357710-G-A|5
WISRWNLPVLR
>ENST00000569715.5|INDEL-23191-G-GA|3
YWRTRSYGFVGT
>FUSION-ENST00000496652.5:28346-ENST00000652379.1:25317|278
GGIPRPLQSAEGAPPAR
>FUSION-ENST00000580675.1:315-ENST00000380249.5:382|6
HSGLTCRARR
>FUSION-ENST00000496652.5:28346-ENST00000652379.1:25317|1142
SHFPGGSLGR
>FUSION-ENST00000496652.5:28346-ENST00000652379.1:25317|1447
RGETPSL
>ENST00000585446.1|SNV-318748-A-G|3
MTNSFGKFSDYPRQF
>FUSION-ENST00000496652.5:28346-ENST00000652379.1:25317|181
ERGPCLGK
>ENST00000351960.10|SNV-62233-T-A|7
DAQIAMMQQRIDRLALLK
>FUSION-ENST00000496652.5:28346-ENST00000652379.1:25317|1311
LTETSASR
>ENST00000367590.9|SNV-155831-C-T|3
INTFYLEK
>ENST00000622652.1|SNV-36967-T-A|7
RPDPHRLGGLVRSHTSSPCIGR
>ENST00000273353.4|SNV-144567-C-A|1
RMQTQMDKLQLK
>ENST00000351960.10|SNV-62233-T-A|3
LALLKEKQAASPLEPK
>ENST00000313871.9|SNV-2358-G-A|5
ESGSKKPSEDVLVK
>ENST00000370460.7|SNV-455887-C-T|2
VPGHSSLYAAPAKPDHKETATKPK
>ENST00000627450.2|INDEL-23191-G-GA|15
LEGGSEDAGGQSENR
>FUSION-ENST00000496652.5:28346-ENST00000652379.1:25317|668
FVFLVGTPCLSMLLR
>FUSION-ENST00000496652.5:28346-ENST00000652379.1:25317|779
RKIVTFK
>ENST00000220676.2|SNV-116868-C-T|5
DKVFSHNESK
>FUSION-ENST00000496652.5:28346-ENST00000652379.1:25317|752
MPIIPAARKAEAGESLEPGK
>FUSION-ENST00000496652.5:28346-ENST00000652379.1:25317|1197
MPLSPPPPK
>ENST00000376251.5|SNV-27632-C-T|1
LLYAPLLLVEEGAVGEGYLGR
>ENST00000323346.10|SNV-62982-G-A|2
MSYGATSQNCKVQKK
>ENST00000647755.1|SNV-492398-G-A|1
YLNGSQFSWKSVK
>FUSION-ENST00000496652.5:28346-ENST00000652379.1:25317|235
PTLIRPQK
>FUSION-ENST00000496652.5:28346-ENST00000652379.1:25317|1309
ENETPPP
>ENST00000428413.5|SNV-58464-G-A|5
WGAGPWRRHTVQGGGAGPGHR
>ENST00000649046.1|SNV-84586-A-T|1
GIAVDPTVGFLFFSDWESLSGEPK
>ENST00000580130.5|SNV-66118-C-T|2
LPSTSRHSTDSWTKVLHWVF
>FUSION-ENST00000580675.1:315-ENST00000380249.5:382|35
MSPPSRSGSPCR
>ENST00000617998.6|SNV-13475-C-T|1
TFVEIVTPFNIDRLQELVRR
>ENST00000343674.10|SNV-38614-A-G|1
QIEEPCSLGVHAAVVIPPTWILRAR
>ENST00000361745.10|SNV-5651-G-C|2
KIEAPKK
>FUSION-ENST00000634903.1:191543-ENST00000367506.10:5137|4
TLRRDTSQFK
>FUSION-ENST00000496652.5:28346-ENST00000652379.1:25317|76
SYHLWDYD
>ENST00000290310.3|SNV-6533-G-A|4
MSTLSNFTQTLEDVFRRIFITYMDN
>FUSION-ENST00000496652.5:28346-ENST00000652379.1:25317|1045
NPRTHAGGSK
>FUSION-ENST00000496652.5:28346-ENST00000652379.1:25317|1033
MNIASWAEGLP
>ENST00000405015.7|SNV-320053-A-T|6
RQRSIQEDSK
>ENST00000372731.8|SNV-65496-C-T|3
EEIQQWLAQFVEHWK
>FUSION-ENST00000496652.5:28346-ENST00000652379.1:25317|57
MLFLMFSVGR
>ENST00000608749.5|SNV-23761-A-G|4
RIVGNKNFHEVMLALTVLGTCVK
>FUSION-ENST00000496652.5:28346-ENST00000652379.1:25317|772
VSHFVIQKYTDSPK
>ENST00000552364.1|SNV-12286-C-T|5
DLSNDAVQVQVPVVVHGQDDGR
>FUSION-ENST00000496652.5:28346-ENST00000652379.1:25317|858
TRLLLSVLLHKGVLR
>FUSION-ENST00000496652.5:28346-ENST00000652379.1:25317|1224
MISGGRGRVPAWMR
>FUSION-ENST00000496652.5:28346-ENST00000652379.1:25317|1437
HHACLAQR
>ENST00000579014.5|SNV-132486-G-A|13
MSQKNAVDLVYR
>ENST00000265403.12|SNV-210-C-A|1
GHEVTVLASSASIIFDPNDSSTLK
>FUSION-ENST00000496652.5:28346-ENST00000652379.1:25317|1007
MRLLQNS
>FUSION-ENST00000496652.5:28346-ENST00000652379.1:25317|325
MNEEFPVSAGHKLALIK
>FUSION-ENST00000496652.5:28346-ENST00000652379.1:25317|764
LRPPRSPGR
>FUSION-ENST00000496652.5:28346-ENST00000652379.1:25317|725
WLKPVIPSLWEAKAGGSRGGQTNR
>FUSION-ENST00000496652.5:28346-ENST00000652379.1:25317|583
MWGRGCRCASGPAAGVGLPGPVDQR
>FUSION-ENST00000496652.5:28346-ENST00000652379.1:25317|862
FYRPFLSGKNRSPVR
>ENST00000450288.3|INDEL-23191-G-GA|2
RYSRPTPGQI
>FUSION-ENST00000496652.5:28346-ENST00000652379.1:25317|1346
PLSPPPPPPKMTARIG
>FUSION-ENST00000496652.5:28346-ENST00000652379.1:25317|233
PTLIRPQKR
>FUSION-ENST00000496652.5:28346-ENST00000652379.1:25317|733
NPVSIENTKLAGRGGTCL
>FUSION-ENST00000496652.5:28346-ENST00000652379.1:25317|260
MVNYAWAGRSQRK
>FUSION-ENST00000496652.5:28346-ENST00000652379.1:25317|547
LPAPALETR
>FUSION-ENST00000496652.5:28346-ENST00000652379.1:25317|745
MPRWTHHLK
>ENST00000274217.4|INDEL-27014-C-CT|4
RGSMCNTLFFR
>ENST00000585446.1|SNV-318748-A-G|1
FSDYPRQF
>FUSION-ENST00000496652.5:28346-ENST00000652379.1:25317|1334
QLQEENK
>FUSION-ENST00000496652.5:28346-ENST00000652379.1:25317|495
GSGLPVTR
>ENST00000304494.9|SNV-27072-G-C|3
NQRGSEKPR
>ENST00000220676.2|SNV-116868-C-T|6
EIGQRDKVFSHNESK
>ENST00000368507.7|SNV-37953-G-A|2
TMLNVPELQSAMKYK
>FUSION-ENST00000496652.5:28346-ENST00000652379.1:25317|1347
MPLSPPPPPPKMTARIG
>ENST00000367590.9|SNV-155831-C-T|5
ELAKINTFYLEK
>ENST00000061240.7|SNV-121186-C-A|4
VPLKFSGQNEKNR
>FUSION-ENST00000496652.5:28346-ENST00000652379.1:25317|79
CLAEEPMGRSYHLWDYD
>FUSION-ENST00000496652.5:28346-ENST00000652379.1:25317|846
MPRVTVARTSPETLEISPLR
>FUSION-ENST00000496652.5:28346-ENST00000652379.1:25317|491
MRAGLWPTGDPASRPR
>ENST00000297494.8|INDEL-5464-G-GC|3
CLGSLVFPRKLQGRPSPGPPGP
>FUSION-ENST00000496652.5:28346-ENST00000652379.1:25317|667
MLLRLVSNSRPPVMR
>ENST00000598523.3|SNV-9222-G-A|5
DAFVHDVTVK
>ENST00000280333.9|SNV-92688-A-T|5
QVEERLQEEKSLK
>FUSION-ENST00000496652.5:28346-ENST00000652379.1:25317|1435
MAACSRGYSGG
>FUSION-ENST00000496652.5:28346-ENST00000652379.1:25317|1044
NPRTHAGGSKTTR
>FUSION-ENST00000608999.6:191543-ENST00000367506.10:5137|4
DEDETDGSEEVKETWVSDKPVK
>ENST00000361745.10|SNV-5651-G-C|3
TPEQVAEEEYLLQELRKIEAPK
>ENST00000342992.10|SNV-221283-G-A|3
RGDKIALDASISGSPYPTITWIK
>FUSION-ENST00000496652.5:28346-ENST00000652379.1:25317|1524
VGTVRSGRVCR
>FUSION-ENST00000496652.5:28346-ENST00000652379.1:25317|741
SGVGDKPDQHGEIPSQLKIQN
>FUSION-ENST00000496652.5:28346-ENST00000652379.1:25317|644
QTTTTCISALNTLAYGKYVSVVWK
>FUSION-ENST00000496652.5:28346-ENST00000652379.1:25317|1071
MWSVGQR
>ENST00000311892.10|SNV-4298-G-A|9
MVKIFSTCYLLDK
>ENST00000433976.6|SNV-10493-T-G|6
VCGKAFTTSSHLIVHRR
>FUSION-ENST00000496652.5:28346-ENST00000652379.1:25317|617
AYVVISVFFLPLLR
>ENST00000368507.7|SNV-37953-G-A|3
TMLNVPELQSAMK
>FUSION-ENST00000496652.5:28346-ENST00000652379.1:25317|843
VTVARTSPETLEISPLRAAT
>FUSION-ENST00000496652.5:28346-ENST00000652379.1:25317|1314
GERERER
>FUSION-ENST00000496652.5:28346-ENST00000652379.1:25317|186
SPADATPRRVGGPLR
>ENST00000264501.8|SNV-93908-C-A|1
MKQDNVTIKGLQTNVSIPK
>FUSION-ENST00000496652.5:28346-ENST00000652379.1:25317|900
MAKCQHLGLMD
>FUSION-ENST00000496652.5:28346-ENST00000652379.1:25317|815
MGFHCGSQDGLDLLTP
>ENST00000371939.7|SNV-10039-C-G|1
SIVMGFSGNKDFLPKTSFK
>FUSION-ENST00000496652.5:28346-ENST00000652379.1:25317|1268
HTDIQER
>ENST00000475613.6|SNV-118853-C-T|1
QWRKFMWR
>FUSION-ENST00000496652.5:28346-ENST00000652379.1:25317|1511
AALGSPHPPPPR
>ENST00000464239.5|SNV-31534-G-A|5
MDQIPDLHSPMSPISK
>ENST00000571307.1|SNV-60899-G-A|1
QWVPSLQLLLQPHSLESLHCLYKTR
>FUSION-ENST00000496652.5:28346-ENST00000652379.1:25317|1372
MRVCVGRGCGVGTEGSVLR
>ENST00000459993.5|SNV-55548-G-A|1
LPCVSFAGIDSLDDVK
>FUSION-ENST00000496652.5:28346-ENST00000652379.1:25317|1339
GTGDAEACLREEGWKER
>ENST00000531879.5|SNV-38614-A-G|4
HTTARCPASCCGRSR
>FUSION-ENST00000496652.5:28346-ENST00000652379.1:25317|693
GFLVFLRVFNPRGLFR
>FUSION-ENST00000496652.5:28346-ENST00000652379.1:25317|566
AGPRSLCR
>FUSION-ENST00000496652.5:28346-ENST00000652379.1:25317|1400
MNYLMIYLCTYFQTESRSGRGEAR
>FUSION-ENST00000496652.5:28346-ENST00000652379.1:25317|766
MGGGLRLRPPRSPGR
>ENST00000647755.1|SNV-492398-G-A|3
DRYLNGSQFSWKSVK
>FUSION-ENST00000496652.5:28346-ENST00000652379.1:25317|314
LDGLVRPSDRPR
>ENST00000367806.7|MNV-63422-GG-G|2
GTEGRERPLNNG
>ENST00000546934.1|SNV-4808-G-A|8
DNNRNLDLDSIIAEVHAQYEEIARK
>ENST00000396268.7|MNV-1317-CTC-C|4
CLREAAR
>FUSION-ENST00000496652.5:28346-ENST00000652379.1:25317|223
GERRSEGTGDGLR
>FUSION-ENST00000496652.5:28346-ENST00000652379.1:25317|826
KTTAVLCSSQGR
>FUSION-ENST00000496652.5:28346-ENST00000652379.1:25317|584
MWGRGCR
>ENST00000468475.1|SNV-8985-C-T|2
MHCVREEHFAV
>ENST00000636043.1|SNV-15459-C-A|1
TQFANEKTTSSSAEPTEHGER
>FUSION-ENST00000496652.5:28346-ENST00000652379.1:25317|422
GGDACIYQIK
>FUSION-ENST00000496652.5:28346-ENST00000652379.1:25317|1517
MTEMSHR
>ENST00000396268.7|MNV-1317-CTC-C|6
HSPGPTPRPSRCLR
>FUSION-ENST00000496652.5:28346-ENST00000652379.1:25317|1216
LLDFNINGVLRVDLVSCLFHRHHR
>FUSION-ENST00000496652.5:28346-ENST00000652379.1:25317|105
GKKTLLSLTLVWHGEET
>ENST00000535621.6|INDEL-23191-G-GA|15
MDASLEKIADPTLAEMGKK
>ENST00000652320.1|SNV-113657-T-C|1
AHLKGNCAAAPAPGLPLEDLTR
>ENST00000476016.1|SNV-14708-C-T|6
MARCCTQLVFYPENEMIYK
>ENST00000239449.6|SNV-1502-G-A|1
VIQSYTINIQATDGGGLSGK
>FUSION-ENST00000496652.5:28346-ENST00000652379.1:25317|322
LALIKSLPFVHTAR
>FUSION-ENST00000496652.5:28346-ENST00000652379.1:25317|669
MFVFLVGTPCLSMLLR
>FUSION-ENST00000496652.5:28346-ENST00000652379.1:25317|987
HLPGFKR
>FUSION-ENST00000496652.5:28346-ENST00000652379.1:25317|503
CPLATCR
>FUSION-ENST00000496652.5:28346-ENST00000652379.1:25317|926
MSSLQSLFKTYVS
>FUSION-ENST00000496652.5:28346-ENST00000652379.1:25317|945
SRIDPDSISKTS
>ENST00000461783.7|SNV-350744-C-T|4
DQKSLLPPSNQSQLLEEFLDNFK
>FUSION-ENST00000496652.5:28346-ENST00000652379.1:25317|375
AAWIPQLGIME
>ENST00000482462.1|SNV-9347-G-A|1
SFTKFLGVRSTPRPPTS
>ENST00000641350.1|SNV-766-C-T|1
ALCIFWFYLK
>FUSION-ENST00000496652.5:28346-ENST00000652379.1:25317|761
ADTLTGRRR
>FUSION-ENST00000496652.5:28346-ENST00000652379.1:25317|1391
SGRGEARR
>FUSION-ENST00000496652.5:28346-ENST00000652379.1:25317|1096
MLYRTGELISGLGYLIETTYE
>FUSION-ENST00000496652.5:28346-ENST00000652379.1:25317|906
VRLRDLGFLMAK
>ENST00000554502.5|SNV-166703-G-A|4
KLEQALEKQSETVDELTGK
>FUSION-ENST00000496652.5:28346-ENST00000652379.1:25317|319
SLPFVHTARR
>ENST00000316534.8|MNV-73296-TT-T|3
RSRNVLSLLPETLMEICVLFTC
>FUSION-ENST00000496652.5:28346-ENST00000652379.1:25317|675
MARSWLTAPSASRVR
>FUSION-ENST00000283632.5:20779-ENST00000643276.1:261136|1
AIDKDSL
>FUSION-ENST00000496652.5:28346-ENST00000652379.1:25317|1308
VPVILLR
>FUSION-ENST00000496652.5:28346-ENST00000652379.1:25317|594
EGIVDKDVYFTYEK
>FUSION-ENST00000496652.5:28346-ENST00000652379.1:25317|1315
GEKRGER
>FUSION-ENST00000496652.5:28346-ENST00000652379.1:25317|1476
IWAGHASSRLSLRHFGRPR
>FUSION-ENST00000496652.5:28346-ENST00000652379.1:25317|1238
MSVSFSVSLSDTPVPGR
>ENST00000400588.5|SNV-45437-G-A|7
VDYVQVDLEKTQALQKTMHK
>FUSION-ENST00000496652.5:28346-ENST00000652379.1:25317|405
AYHGDHG
>FUSION-ENST00000496652.5:28346-ENST00000652379.1:25317|949
HKHHLDPLREFSGR
>ENST00000456128.5|SNV-23761-A-G|3
IVGNKNFHEVLGTCVKNCGHR
>ENST00000280333.9|SNV-92688-A-T|4
LQEEKSLK
>FUSION-ENST00000496652.5:28346-ENST00000652379.1:25317|1156
RRLQGAEIAPLHYGPGCR
>FUSION-ENST00000496652.5:28346-ENST00000652379.1:25317|1256
SLSFYRFLSVSR
>FUSION-ENST00000496652.5:28346-ENST00000652379.1:25317|1277
ESGAVGQAPVTPATR
>FUSION-ENST00000496652.5:28346-ENST00000652379.1:25317|94
CCCHGNPAQYERNRR
>ENST00000461023.5|SNV-42681-G-A|2
MGSPHTGSISSTAGRCRR
>FUSION-ENST00000496652.5:28346-ENST00000652379.1:25317|1449
MPSFPSVCLQLPQA
>FUSION-ENST00000496652.5:28346-ENST00000652379.1:25317|342
GEYGCKAET
>FUSION-ENST00000496652.5:28346-ENST00000652379.1:25317|789
NLGRQLLASR
>ENST00000622652.1|SNV-36967-T-A|5
SHTSSPCIGR
>FUSION-ENST00000496652.5:28346-ENST00000652379.1:25317|877
FHPFHSTVSWGVSVR
>ENST00000563679.5|INDEL-23191-G-GA|14
ETWKPGPGSEIADPTLAEMGKK
>ENST00000262126.9|SNV-120204-A-G|2
SEADKPKPRSSPASK
>FUSION-ENST00000496652.5:28346-ENST00000652379.1:25317|1081
MPEEFSQCASAR
>ENST00000398718.1|SNV-52-C-T|5
MKILCIFLTFVFTVSCGSSVPQKK
>FUSION-ENST00000496652.5:28346-ENST00000652379.1:25317|316
YYRLDGLVRPSDRPR
>ENST00000652197.1|SNV-14193-G-C|1
DFYHTPSFLNFYPLGEDIDIIFNLK
>FUSION-ENST00000496652.5:28346-ENST00000652379.1:25317|813
MKPVSFCNFFFFFFFLR
>FUSION-ENST00000496652.5:28346-ENST00000652379.1:25317|1093
MDTSALAR
>FUSION-ENST00000496652.5:28346-ENST00000652379.1:25317|293
MQPKAGGKLHLR
>FUSION-ENST00000580675.1:315-ENST00000380249.5:382|7
HSGLTCRAR
>FUSION-ENST00000496652.5:28346-ENST00000652379.1:25317|430
SKPTRSAPLRPRPGGGRR
>FUSION-ENST00000496652.5:28346-ENST00000652379.1:25317|87
SALPIIVKQNSPSVGLFTH
>FUSION-ENST00000496652.5:28346-ENST00000652379.1:25317|602
LLYDRCRCLCYTNK
>ENST00000264036.6|SNV-8606-C-T|2
NRVHIQSSQTVELSGLYTLQSILK
>ENST00000040877.2|SNV-49622-C-T|1
YHTLIPTIGSEILEPFLPAVQMPIR
>FUSION-ENST00000283632.5:20779-ENST00000643276.1:261136|2
VGKAIDKDSL
>FUSION-ENST00000496652.5:28346-ENST00000652379.1:25317|52
LPASAAHTAAITGVRR
>ENST00000400566.6|SNV-146363-G-A|3
ASDSMDSLYSR
>FUSION-ENST00000496652.5:28346-ENST00000652379.1:25317|1225
ISGGRGR
>ENST00000605781.5|SNV-66845-G-A|3
SKDIVLVAYSALGSQQDKR
>ENST00000546934.1|SNV-4808-G-A|10
MDNNRNLDLDSIIAEVHAQYEEIAR
>FUSION-ENST00000496652.5:28346-ENST00000652379.1:25317|1541
RRHLTCR
>ENST00000554502.5|SNV-166703-G-A|2
LEQALEKQSETVDELTGK
>FUSION-ENST00000496652.5:28346-ENST00000652379.1:25317|372
DGRGHSYCAAR
>ENST00000433746.2|SNV-102546-C-T|1
ELSLESLQAMATLPVKPDFTETREK
>FUSION-ENST00000496652.5:28346-ENST00000652379.1:25317|1144
MGAARSHFPGGSLGRWHSPLTR
>FUSION-ENST00000496652.5:28346-ENST00000652379.1:25317|384
LLAECPAGPEAFTLKK
>FUSION-ENST00000496652.5:28346-ENST00000652379.1:25317|1487
NSSIDTADLHLWNPQSSTHK
>FUSION-ENST00000496652.5:28346-ENST00000652379.1:25317|1128
YTPATVYGIKSIIK
>FUSION-ENST00000496652.5:28346-ENST00000652379.1:25317|682
LVRLVSHSQPQVVRLP
>ENST00000504582.5|SNV-267721-G-A|6
IAAMCAWEMALPAR
>ENST00000557221.1|SNV-4298-G-A|5
RRQVVLLSQEMDAGLQAWQLR
>FUSION-ENST00000496652.5:28346-ENST00000652379.1:25317|104
KTLLSLTLVWHGEET
>FUSION-ENST00000496652.5:28346-ENST00000652379.1:25317|974
MLFLSSLPSTSCPHHHFGARRK
>FUSION-ENST00000496652.5:28346-ENST00000652379.1:25317|180
ERGPCLGKR
>ENST00000476016.1|SNV-14708-C-T|1
CCTQLVFYPENEMIYKWENFK
>FUSION-ENST00000496652.5:28346-ENST00000652379.1:25317|648
LYANNDNVYLCIEYSCVW
>ENST00000263674.4|SNV-2536-G-A|3
EAGEAYR
>ENST00000476016.1|SNV-14708-C-T|4
ARCCTQLVFYPENEMIYK
>FUSION-ENST00000496652.5:28346-ENST00000652379.1:25317|340
LTSYATPER
>FUSION-ENST00000496652.5:28346-ENST00000652379.1:25317|810
KPVSFCNFFFFFFFLRR
>ENST00000467785.5|SNV-46461-C-T|2
MPASAVPLFSCGVISTLRSR
>ENST00000342992.10|SNV-221283-G-A|2
GDKIALDASISGSPYPTITWIK
>ENST00000585446.1|SNV-318748-A-G|16
MISDSSGVMVYGRYDQFLREVLR
>ENST00000546934.1|SNV-4808-G-A|2
MPSMRRSPGR
>ENST00000367590.9|SNV-155831-C-T|2
INTFYLEKLAEAQR
>ENST00000475918.5|SNV-46461-C-T|5
LMSFMPASAVPLF
>FUSION-ENST00000496652.5:28346-ENST00000652379.1:25317|1206
QIKVRGGEER
>FUSION-ENST00000496652.5:28346-ENST00000652379.1:25317|544
MLPAPALETRAGPLRVAR
>ENST00000563153.5|SNV-79533-C-T|1
TPCGPGWLCLGGPAPTPAWTTG
>FUSION-ENST00000496652.5:28346-ENST00000652379.1:25317|421
GGDACIYQIKTNPVSPSPAPAGGR
>ENST00000579122.1|SNV-27072-G-C|3
DVARHPRFK
>FUSION-ENST00000496652.5:28346-ENST00000652379.1:25317|952
MLCPVLQ
>ENST00000496524.5|MNV-73296-TT-T|6
MEICVLFTC
>ENST00000534836.6|SNV-67146-C-T|5
GMIPKSVLQIQNVLQEFFQNSDFK
>FUSION-ENST00000496652.5:28346-ENST00000652379.1:25317|848
MPRVTVAR
>FUSION-ENST00000496652.5:28346-ENST00000652379.1:25317|468
MDENHERR
>FUSION-ENST00000496652.5:28346-ENST00000652379.1:25317|207
CPRPIERESGSDPR
>ENST00000304494.9|SNV-27072-G-C|4
IDAAEGPSDIPDSKNQRGSEKPR
>FUSION-ENST00000496652.5:28346-ENST00000652379.1:25317|791
LILNRNLGR
>FUSION-ENST00000496652.5:28346-ENST00000652379.1:25317|1196
PLSPPPPK
>ENST00000310357.8|SNV-19645-G-A|2
TVEFKCDYSSYMPR
>ENST00000522515.5|INDEL-6863-A-AA|21
MWAKKYGDIPR
>ENST00000382751.4|INDEL-71075-A-AA|3
NRAEVGVWRSAAGDP
>FUSION-ENST00000496652.5:28346-ENST00000652379.1:25317|1246
VGPCPFHESEKRVLR
>ENST00000486301.5|SNV-17374-C-T|3
QVSGPTSTCRSWPR
>ENST00000290310.3|SNV-6533-G-A|1
IFITYMDN
>FUSION-ENST00000496652.5:28346-ENST00000652379.1:25317|246
LIEPSSSWFPPK
>FUSION-ENST00000496652.5:28346-ENST00000652379.1:25317|1002
TSESYFLLIFTYVCIYFF
>ENST00000471239.1|SNV-357710-G-A|11
LCFTVDFALEFTCFESK
>ENST00000323346.10|SNV-62982-G-A|6
KMSYGATSQNCK
>FUSION-ENST00000496652.5:28346-ENST00000652379.1:25317|1037
VTSTHKVPTER
>FUSION-ENST00000496652.5:28346-ENST00000652379.1:25317|13
MGFGVLSCCPRWSRTPVLK
>ENST00000629917.1|SNV-28412-T-A|1
IENCNNSLA
>FUSION-ENST00000496652.5:28346-ENST00000652379.1:25317|1017
MRYDPLNNIFANQKVFQ
>FUSION-ENST00000496652.5:28346-ENST00000652379.1:25317|627
GSSIKTFILRMK
>ENST00000507142.6|INDEL-174421-A-AA|2
YKPLITGEKKSTMYFT
>ENST00000433976.6|SNV-10493-T-G|3
AFTTSSHLIVHRRTHTGEKPYICK
>FUSION-ENST00000496652.5:28346-ENST00000652379.1:25317|861
NRSPVRTR
>ENST00000400588.5|SNV-45437-G-A|3
TMHKQMCLRQSSEPPR
>FUSION-ENST00000496652.5:28346-ENST00000652379.1:25317|1384
GNAFQSPIR
>FUSION-ENST00000496652.5:28346-ENST00000652379.1:25317|639
EIDFCMIDVGVCVIQINTHRSIK
>FUSION-ENST00000496652.5:28346-ENST00000652379.1:25317|1231
SVSLFLPVSVSASLSLSR
>ENST00000563679.5|INDEL-23191-G-GA|1
YGEHPPVSSESHAWR
>FUSION-ENST00000496652.5:28346-ENST00000652379.1:25317|1214
VDLVSCLFHRHHR
>ENST00000644935.1|SNV-28885-C-T|2
DAPRASSPSRQAPEPSLLFQDLPR
>ENST00000274217.4|INDEL-27014-C-CT|5
DYHKRGSMCNTLFFR
>FUSION-ENST00000496652.5:28346-ENST00000652379.1:25317|897
MAQDADSFFAVVR
>FUSION-ENST00000496652.5:28346-ENST00000652379.1:25317|847
PRVTVAR
>FUSION-ENST00000496652.5:28346-ENST00000652379.1:25317|1123
LSVSVSGSRYPPPSLFLQK
>ENST00000371321.9|SNV-87280-A-G|3
FRNYLIPKGTTILTSLTSVLHDSK
>FUSION-ENST00000496652.5:28346-ENST00000652379.1:25317|136
SPNPEWRRWAPR
>FUSION-ENST00000496652.5:28346-ENST00000652379.1:25317|1377
CWRDGREPLR
>ENST00000627282.2|SNV-12056-G-C|1
IYQWINELSSPDTRENALLELSKK
>FUSION-ENST00000496652.5:28346-ENST00000652379.1:25317|1506
RPPPPRHVPLPSPGWPLPGDPR
>FUSION-ENST00000496652.5:28346-ENST00000652379.1:25317|972
SNKSRNTTK
>ENST00000473832.1|SNV-57515-C-G|2
MALWPPSPLTRSCALSWPR
>FUSION-ENST00000496652.5:28346-ENST00000652379.1:25317|1312
ERENETPPP
>ENST00000487575.6|SNV-24398-G-T|8
LLWQMPFSLIKQTLFQK
>ENST00000395667.7|MNV-227-CC-C|11
ENLESRLKNAPIFVVR
>FUSION-ENST00000496652.5:28346-ENST00000652379.1:25317|442
LVSKIKPCMSEYARPVQ
>FUSION-ENST00000496652.5:28346-ENST00000652379.1:25317|274
RAGEVEHER
>ENST00000563679.5|INDEL-23191-G-GA|9
LEGGSEDAGGQSEKNR
>ENST00000475918.5|SNV-46461-C-T|6
MLMSFMPASAVPLF
>ENST00000496384.7|SNV-171593-T-A|4
SNNIFLHEDLTVKIGDFGLATEK
>FUSION-ENST00000496652.5:28346-ENST00000652379.1:25317|924
TERATSFGGCQSVVE
>ENST00000342992.10|SNV-210052-G-A|4
DAHLDDQANYNVSLTNHRGKNVK
>ENST00000498125.5|SNV-344753-C-T|1
AFSLFPMWRSSRR
>FUSION-ENST00000496652.5:28346-ENST00000652379.1:25317|1014
YDPLNNIFANQKVFQ
