# Supplementary material for: Identification of non-canonical peptides with moPepGen
Source: Nat Biotechnol. 2025 Jun 16;44(4):568–73. doi: 10.1038/s41587-025-02701-0 (PMC12680078; doi:10.1038/s41587-025-02701-0)
Supplement: Supplementary file 4 — Supplementary Data: Cancer cell line variant peptide database. Custom peptide database FASTA file for each of the 376 cell lines from the Cancer Cell Line Encyclopedia with proteomics characterization or used in the reference channel. Variant peptide FASTA files were produced by moPepGen as the result of cell-line-specific publicly available mutations and fusions. [file 41587_2025_2701_MOESM4_ESM.zip › ACH-000582.fasta]

>ENST00000485069.1|SNV-38762-G-A|6
HRHIQPCRGPGR
>ENST00000284382.8|SNV-60370-C-T|6
QPLQTDIYGLAKKCNLTECQVER
>ENST00000472100.5|SNV-14174-G-T|2
LTGLVPLQPGAMGVDSR
>ENST00000452392.2|SNV-8078-C-T|1
VFFYMDR
>ENST00000334574.12|SNV-43897-A-G|4
GHHYWEVEVDEHLDYRVGVAFAGVR
>ENST00000261366.10|SNV-42369-C-T|3
DNSRCMLTDKER
>ENST00000618057.4|SNV-122912-G-A|4
CKCDNSDGSGLVYGKFCECDNR
>ENST00000435159.2|SNV-276628-G-A|7
EPRQWGVKQK
>ENST00000674316.1|SNV-528-C-T|3
GHLPTGIHGARRLLPLLWFFVLFK
>ENST00000367584.8|SNV-228582-C-G|1
QPISSHLSSDTTTSGTSDLK
>FUSION-ENST00000336498.8:143088-ENST00000506066.1:61561|12
IMPLLLLLPVQKSDDLGPHER
>ENST00000558552.1|SNV-136427-C-T|2
MTSAEGSPSWVPITRAGRGPGPAR
>ENST00000438130.6|SNV-99168-G-A|2
LLAFQGWRR
>ENST00000547058.6|SNV-2780-C-A|4
LRVILGVTIQADSNEK
>ENST00000269197.12|SNV-167098-G-A|3
KQENHPKK
>ENST00000510923.5|SNV-4803-C-T|3
TVSRFCVR
>ENST00000445716.6|INDEL-28032-A-AA|2
EKATEKNK
>ENST00000573519.5|SNV-79409-C-T|1
QNSFPIENR
>ENST00000560085.1|SNV-65395-G-C|2
ASYLDHPAWTSPSVVR
>FUSION-ENST00000443979.5:185295-ENST00000479789.1:45962|19
AGAAGGLHGPAEEELRR
>ENST00000637282.1|SNV-1374708-G-C|6
LLLKRGTGHVPEYEHILPAR
>ENST00000552697.1|SNV-62962-G-A|3
KPPPRIVK
>FUSION-ENST00000336498.8:143088-ENST00000506066.1:61561|8
SDDLGPHERNKHPVEEPR
>ENST00000523520.1|INDEL-29234-C-CCGG|1
RQSLHDHGHHDHGPLLHRVR
>ENST00000481407.5|INDEL-28032-A-AA|3
MYSEDKPLSSESLSESEYIEEEKNK
>ENST00000305476.10|SNV-9411-A-C|1
ALPAEQPGSFLYDAR
>ENST00000569163.1|SNV-22551-G-A|4
WLNFKKLLNEASTTHHCVETGSQK
>ENST00000476727.6|SNV-34945-G-A|1
LQPLLQNPSQVCGARKVPGA
>ENST00000304842.6|SNV-35254-A-G|5
SQPVKLESTRATVR
>ENST00000304987.4|SNV-117549-G-T|2
RHTLSEVTNQLVVMPWAGK
>ENST00000533229.1|SNV-193708-G-A|5
TRPPCPEDWRRQNLISLESFALK
>ENST00000371197.9|SNV-26711-G-A|2
YIANLISCFPSVCVRDK
>ENST00000381232.7|SNV-389020-G-A|2
EKMAPLWHSSSEVISMADR
>ENST00000665637.1|SNV-137260-G-A|2
ENYQFLQTNKK
>ENST00000254928.10|SNV-4227-G-C|1
TAVWEEGPGGQLVIQQKLLVPK
>ENST00000507866.6|SNV-531197-G-A|3
QEQGDVLTTKYQVDLEDGFK
>ENST00000368820.4|SNV-4123-G-A|3
VLEDGTLKIRSVQLR
>ENST00000524790.5|SNV-4414-G-A|3
RKEPITLQDPEAK
>ENST00000285667.4|SNV-7830-T-C|2
AMPGNNKLGGQDFNQR
>ENST00000295754.10|SNV-81846-A-T|5
VREHPCVESLK
>ENST00000472893.1|SNV-30259-G-A|1
VCTGFLTNPYLPLDSFPDINAFK
>ENST00000347063.9|SNV-8569-C-T|3
LFAEDTWNLQQER
>ENST00000468504.5|SNV-9160-C-A|9
PPTSSTPSLSRMFLMTYSLSPASK
>ENST00000375254.8|SNV-97625-G-A|1
ALATNPTLRHILVSQGLIR
>ENST00000571307.1|MNV-59611-CC-C|4
NSHSCYFYKDLTPEAKIPGQEK
>ENST00000321728.12|SNV-344836-G-A|3
DLKLDNVMLNSEGHIKIADFGMCK
>ENST00000583169.5|SNV-9256-T-A|4
FCGQQNPPVIKSSGRFLWNK
>ENST00000261413.9|SNV-96950-C-A|1
LPQYMERFKALHSK
>ENST00000624801.3|SNV-692-G-A|1
YACNDIRINIWYR
>ENST00000510923.5|SNV-4803-C-T|2
TVSRFCVRMYFHS
>ENST00000647849.1|SNV-12811-T-A|1
SSNPVAVLFDTLLHPDADFGYD
>ENST00000265044.6|SNV-152-T-A|1
QQSEEDLLLQEFSRNLSAK
>ENST00000515272.1|SNV-33155-G-A|2
KDYCIHLTIPYL
>FUSION-ENST00000393446.6:185295-ENST00000479789.1:45962|1
EAVKMMRDL
>ENST00000393847.6|INDEL-8633-C-CC|1
GWPLAGQ
>ENST00000635293.1|INDEL-13986-A-AAA|3
NHWMENISPFRSVGVSASRCSES
>ENST00000554253.1|SNV-14754-G-A|3
GCICLWNR
>ENST00000592447.5|MNV-21376-GA-G|3
VNSVALNGVAVASALKQK
>ENST00000648737.1|SNV-270295-C-T|4
MQTRDGERFLEK
>ENST00000389840.7|SNV-25851-C-A|1
AMKDWSANPLFERK
>ENST00000304372.6|INDEL-32956-C-CC|14
EGSRTTGRGWSWSER
>ENST00000393533.6|SNV-32796-A-C|4
LHRQPAEYSAFKLENER
>ENST00000533229.1|SNV-193708-G-A|6
MTRPPCPEDWRRQNLISLESFALK
>ENST00000463020.1|SNV-34526-G-A|4
AGNLARQAAATQPDAK
>ENST00000347063.9|SNV-8569-C-T|1
LFAEDTWNLQQERMYKMHR
>ENST00000641259.1|SNV-2355769-G-A|3
NSADADR
>ENST00000544378.6|MNV-59611-CC-C|2
EAGLIMWRR
>ENST00000476483.1|SNV-153071-C-T|4
DSAAYVHLATPGPCVKLQPHFHLR
>ENST00000392185.8|SNV-228232-G-T|1
CEALGKFTKAMDDGVK
>ENST00000322147.8|SNV-19603-G-A|2
CVNIDECRELNQR
>ENST00000555122.1|SNV-23989-C-T|1
VGWAVLGFWKSWGPGVIASRR
>ENST00000334018.11|SNV-26415-G-A|1
AGAVGTPEER
>ENST00000261366.10|SNV-42369-C-T|1
CMLTDKEREMAEIR
>ENST00000510385.5|INDEL-13986-A-AAA|1
ESMKMVL
>ENST00000441964.1|SNV-25405-C-T|1
ITTWYQYGFVQPQGSK
>ENST00000522585.1|SNV-96950-C-A|3
IETCACIKFSALIPLQMYFYENFKK
>ENST00000297001.7|SNV-38302-G-T|4
LVPEETTLEKTSDPISQCFTLKR
>ENST00000265707.10|SNV-95577-G-C|1
LACLQPHKNANK
>FUSION-ENST00000318217.10:400-ENST00000225823.6:1148982|2
LRGCPFLYP
>ENST00000588072.6|INDEL-21378-T-TC|3
LFSWKGINFVMVNSVALNGDR
>ENST00000552697.1|SNV-62962-G-A|9
RCLMKPPPR
>FUSION-ENST00000443979.5:185295-ENST00000479789.1:45962|6
GRRSSQDTPSGVCAGTPR
>ENST00000298274.12|SNV-56402-C-T|4
PENVLIGDLLKDLNLSLILNK
>ENST00000468621.5|SNV-34526-G-A|3
STSATFVLEILLAR
>ENST00000430787.1|SNV-1367-G-A|2
DVGSVTLFQVKILEK
>ENST00000478754.5|SNV-185401-G-A|1
QSPSATW
>FUSION-ENST00000589114.5:75031-ENST00000315677.8:873059|79
MPASCHLALQHIR
>ENST00000334574.12|SNV-43897-A-G|1
VGVAFAGVRKQEDLGANCLSWCMR
>ENST00000440757.2|INDEL-98256-T-TT|2
WLKLFFLAPLFPGPVRPGQVF
>ENST00000510385.5|INDEL-13986-A-AAA|7
NHWMENISPFRTRPAFKK
>ENST00000419761.6|SNV-11493-G-T|3
HVMATNTTMIGK
>ENST00000295754.10|SNV-81846-A-T|1
EHPCVESLKDNVLRDR
>ENST00000569916.1|INDEL-30625-G-GG|1
SQPAGNTACK
>ENST00000544378.6|MNV-59611-CC-C|5
SQDPWSREAGLIMWR
>ENST00000360822.7|SNV-177258-T-G|4
NGRHVLGLIEDDEALLK
>ENST00000511542.1|SNV-741-C-T|1
ENQETQGSTLFDSEEACQQK
>ENST00000304842.6|SNV-35254-A-G|2
ATVRTGLDLK
>ENST00000354552.7|SNV-264838-G-A|3
YANEQDK
>ENST00000648362.1|SNV-53945-A-C|1
EEMASLLSDKKQQYQTSCVALK
>ENST00000396418.7|SNV-85457-G-A|3
TEGEEDAQRSSTEQSGEAQEEAAK
>ENST00000602042.1|SNV-2782-C-T|2
RLRTDLFSSPCGNQTR
>ENST00000481771.5|SNV-3498-G-A|9
LIMICQLGKGQTPWPSCLS
>ENST00000642466.1|SNV-158775-C-A|1
FLPEPSTQECISPWFHHIHSLHF
>ENST00000456116.6|SNV-127803-C-T|1
ASFVCLGRTTW
>ENST00000264995.8|SNV-4803-C-T|1
FCKATSILEFYRELGLPPK
>ENST00000549798.1|SNV-125131-G-A|5
CSRIPRK
>ENST00000265707.10|SNV-95577-G-C|4
DVLCGKLACLQPHK
>ENST00000552643.5|SNV-5841-C-T|3
EAPGGGAAGHRLHR
>ENST00000366919.6|SNV-79102-C-T|3
LEQRPAGELSLLSIK
>ENST00000576024.1|INDEL-13986-A-AAA|12
NHWMENISPFSHLK
>ENST00000419761.6|SNV-11493-G-T|2
HVMATNTTMIGKTR
>ENST00000399881.8|SNV-31358-G-A|1
EKKFIVVCGNITVDSVTAFLR
>ENST00000465878.6|SNV-91752-G-A|1
NCLAEKAQEEERLSR
>ENST00000366956.10|SNV-174369-G-C|5
NLEKQKMPGLEAQK
>ENST00000511072.5|SNV-343300-C-T|3
AEPKLPRDALK
>ENST00000536101.5|SNV-284862-C-T|3
CISSDGVGGTTLLPEKLK
>FUSION-ENST00000443979.5:185295-ENST00000479789.1:45962|2
SSQDTPSGVCAGTPRVPR
>ENST00000547058.6|SNV-2780-C-A|2
VILGVTIQADSNEK
>ENST00000641224.1|SNV-3628-A-G|1
AVGGVVAVFYTVLTPLLNPVVYTLR
>ENST00000283296.12|SNV-98060-T-C|1
LWDLKVQEALLNKFSLSR
>ENST00000256999.7|SNV-39381-G-A|3
RTILFASWDAEEFGLLGSTEWAEK
>ENST00000672674.1|SNV-188254-A-T|6
RSWPRNAASLCHR
>ENST00000562841.1|INDEL-32956-C-CC|6
GACLGLSLTPSWESTYKRTR
>ENST00000521689.5|SNV-19395-C-T|3
HARTHPQTVLLESSCENKR
>ENST00000618057.4|SNV-122912-G-A|3
CDNSDGSGLVYGKFCECDNR
>ENST00000525460.5|SNV-362026-G-A|5
LKQWKDCK
>ENST00000542817.1|MNV-43752-CTCCAT-C|1
AECLPPSTLSG
>ENST00000571307.1|MNV-59611-CC-C|2
DLTPEAKIPGQEKLA
>FUSION-ENST00000336498.8:143088-ENST00000506066.1:61561|5
HPVEEPR
>ENST00000647821.1|SNV-35248-G-A|4
TLHGLKLGALQK
>ENST00000300107.7|SNV-194-C-T|2
LSCGACTCGAAAVR
>FUSION-ENST00000443979.5:185295-ENST00000479789.1:45962|29
APEARGYPPATR
>ENST00000281581.5|SNV-66129-G-A|2
GSLEGLHLLVEQESPMDLLSK
>ENST00000276054.9|SNV-11965-C-A|1
QANVQYKKFQAR
>ENST00000648737.1|SNV-270295-C-T|3
QTRDGERFLEK
>ENST00000394730.7|SNV-17845-C-T|4
FSEKLVEFLLLASWYQR
>ENST00000583169.5|SNV-9256-T-A|2
SSGRFLWNKFFADGELESMGFSAR
>ENST00000463020.1|SNV-34526-G-A|2
QAAATQPDAK
>ENST00000549798.1|SNV-125131-G-A|14
WYSFMQMCSR
>ENST00000393847.6|INDEL-8633-C-CC|5
ALNDTQKLALPHRCR
>ENST00000588072.6|MNV-21376-GA-G|4
GINFVMVNSVALNGVAVASALKQK
>ENST00000552643.5|SNV-5840-C-T|5
GLLHLREAPGGGAAGHRSHR
>ENST00000304372.6|INDEL-32956-C-CC|5
ANLQAILTPKK
>ENST00000492661.5|SNV-124439-G-A|1
DEYFENIIQNLKFSQSKQLK
>ENST00000453940.6|SNV-33130-A-G|1
LQGTEPRPSSSDMKR
>ENST00000402744.9|SNV-123240-G-A|2
SGSAHKYSSSPDDAIFQSLAR
>ENST00000478754.5|SNV-185402-G-A|1
VSISSKPFGHLVDDDDISDQEDHR
>ENST00000435159.2|SNV-276628-G-A|4
QKVGSGGK
>ENST00000521689.5|SNV-19395-C-T|5
GRHARTHPQTVLLESSCENK
>ENST00000440757.2|INDEL-98256-T-TT|1
LFFLAPLFPGPVRPGQVF
>ENST00000648362.1|SNV-53945-A-C|6
EIEREREEMASLLSDK
>ENST00000435159.2|SNV-276628-G-A|3
QKVGSGGKHVTATVACQR
>ENST00000587724.5|INDEL-21378-T-TC|1
GNHDIGFHYDFVMVNSVALNGDR
>ENST00000261383.3|SNV-200131-T-C|1
TINNAIK
>ENST00000665637.1|SNV-137260-G-A|6
IELVQKLAKENYQFLQTNK
>ENST00000337532.9|SNV-244778-G-A|2
QQTNEKYR
>ENST00000332517.4|SNV-1134-A-G|5
KGAQAVLTHEK
>ENST00000434824.2|SNV-254-A-G|1
LSIFLLLGFPDSNGK
>ENST00000465878.6|SNV-91752-G-A|5
LAEVELRLKNCLAEK
>ENST00000264995.8|SNV-4803-C-T|4
TVSRFCK
>ENST00000588072.6|MNV-21376-GA-G|1
QSSLKFLTD
>ENST00000373359.4|SNV-1593-G-A|4
YLECRPLSYSNPVEYK
>ENST00000404459.1|SNV-3140-G-A|2
ENTWSRR
>ENST00000532982.5|SNV-10570-G-A|3
RRLNLIYPMVTGTLPK
>ENST00000625191.3|SNV-1881-C-T|4
KLSREGSSHHLLR
>ENST00000397281.6|SNV-4629-C-T|1
IHTGERPYACPDCDRSFS
>ENST00000344209.10|SNV-27948-C-A|3
CPCCPAHCCCPEEALARQR
>ENST00000592258.5|INDEL-196-C-CG|14
MAVAVAMAGSLNR
>ENST00000359015.5|SNV-224684-G-A|1
QPSNQTVR
>ENST00000641259.1|SNV-2355769-G-A|7
GSKGFGFVTFKNSADADR
>ENST00000592258.5|INDEL-196-C-CG|11
AVAVAMAGSLNRVGARPR
>ENST00000569969.5|SNV-10931-C-T|4
LMALCVHCHRLPGSYDSTSLDR
>ENST00000592258.5|INDEL-196-C-CG|10
MAVAVAMAGSLNRVGARPRGR
>ENST00000624103.1|SNV-413-C-G|3
YVAICDRLRYTTILTNSR
>ENST00000374968.9|SNV-3704-C-T|2
EGIMPTFDLTKVLEAGDVQP
>ENST00000522585.1|SNV-96950-C-A|7
RIETCACIK
>ENST00000370751.10|SNV-8352-G-A|1
TNIFIICRDNKIYLDK
>ENST00000357641.10|SNV-14628-A-C|1
SSGARPRRVR
>ENST00000525460.5|SNV-362026-G-A|1
LFLPTLVC
>ENST00000624103.1|SNV-413-C-G|4
YVAICDRLR
>ENST00000546188.5|SNV-113676-C-T|2
FSVALQKLSSHLQPR
>ENST00000510923.5|SNV-4803-C-T|5
MATLSVGGKTVSRFCVR
>ENST00000399143.9|SNV-49269-A-G|2
DLQDNHFYVAVGLGTFK
>ENST00000485069.1|SNV-38762-G-A|7
HRHIQPCR
>ENST00000354386.10|SNV-23320-C-T|1
ENFLEEKENMEVSCHRGNVR
>ENST00000482847.5|SNV-9160-C-A|9
MTYSLSPASK
>ENST00000549518.6|SNV-8004-T-G|4
MDDIADRMRMDAGEVTLGNHNSVFK
>ENST00000603521.1|SNV-1569-C-T|2
MVYSFLLQLFSRVK
>ENST00000430787.1|SNV-1367-G-A|7
MGHSSLVQKDVGSVTLFQVK
>ENST00000260983.8|SNV-315138-G-A|2
QHLTRQHSHSAGEVGEDSR
>ENST00000592258.5|INDEL-196-C-CG|6
GRTCQTR
>ENST00000296452.5|SNV-107180-G-A|1
EPGKPGVLDGPTLPCCYAR
>ENST00000492661.5|SNV-124439-G-A|8
IGYPDDIVSNDNKLNNEYLELNYKK
>ENST00000549798.1|SNV-125131-G-A|16
QLPHQLRWYSFMQMCSR
>ENST00000435118.5|INDEL-14135-A-AA|2
LQFCQEVLPAPVFR
>ENST00000521689.5|SNV-19395-C-T|1
THPQTVLLESSCENKR
>ENST00000588072.6|MNV-21376-GA-G|5
GINFVMVNSVALNGVAVASALK
>ENST00000482939.1|SNV-872-C-A|3
LNAIPQAAQNISPEPTSLMK
>ENST00000453018.1|SNV-13209-C-G|3
KCQPWSSMIPHEHR
>ENST00000549798.1|SNV-125131-G-A|13
WYSFMQMCSRIPR
>ENST00000522585.1|SNV-96950-C-A|4
IETCACIKFSALIPLQMYFYENFK
>ENST00000592258.5|INDEL-196-C-CG|3
TCQTRVPVFGVKGLH
>ENST00000435159.2|SNV-276628-G-A|1
VGSGGKHVTATVACQRLGPSPR
>FUSION-ENST00000257209.8:75031-ENST00000315677.8:873059|71
TQLSVRVHACIVSSCITTYKK
>ENST00000260983.8|SNV-315138-G-A|1
QHSHSAGEVGEDSR
>ENST00000436985.6|INDEL-8027-A-AA|2
AANGGIFNKEKSK
>ENST00000481806.1|SNV-38950-T-G|1
AYLIGGLIALVAVAGSVVYIYNIFK
>ENST00000456116.6|SNV-127803-C-T|2
ASFVCLGR
>ENST00000367429.9|SNV-76384-C-T|4
KEFDYNSNIRYR
>ENST00000373359.4|SNV-1593-G-A|5
QRYLECRPLSYSNPVEYKLLWGPR
>ENST00000368326.5|SNV-6085-A-T|4
SGDLLKSPGLTLVRVNVESLTR
>ENST00000278314.5|SNV-20348-G-A|6
VHTGEKPYQCAKCGKSFSHSSALR
>ENST00000389840.7|SNV-25851-C-A|3
QNIEGISKAMKDWSANPLFER
>ENST00000624103.1|SNV-413-C-G|2
LRYTTILTNSR
>ENST00000341864.6|SNV-1682-C-A|5
LAIQCRADQSFTSPPQR
>ENST00000285667.4|SNV-7830-T-C|1
AMPGNNKLGGQDFNQRLLQYLYK
>ENST00000329281.6|SNV-12589-A-T|6
AALQRQNRDAHGAIQVLLSER
>FUSION-ENST00000589114.5:75031-ENST00000315677.8:873059|77
MPASCHLALQHIRR
>ENST00000323011.7|SNV-130255-G-A|2
ENIVRYDDEDGGEEDTEAFDMAALR
>ENST00000583493.1|SNV-6713-T-C|6
MNYVIHSSSPQLPRLK
>ENST00000317147.10|INDEL-30625-G-GG|3
NYRSQPAGNTAYCESARS
>ENST00000590353.1|INDEL-101880-A-AT|1
DSICAVVHCST
>ENST00000381661.3|SNV-53945-A-C|1
EEMASLLSDKKQQYGPLLR
>ENST00000375759.8|SNV-96505-C-T|3
GAAAQAGERESGVVAVFPEK
>ENST00000400445.7|SNV-253991-C-T|1
ETQAILSMQFHSFDRSVVVPVK
>ENST00000510385.5|INDEL-13986-A-AAA|2
IVKESMKMVL
>ENST00000562194.1|SNV-219677-G-A|5
LLDSEVYNMPLESQGDENKSVRNR
>ENST00000569969.5|SNV-10931-C-T|1
LPGSYDSTSLDR
>ENST00000438130.6|SNV-99168-G-A|4
VCHSEDHRLLAFQGWRR
>ENST00000624978.1|SNV-469-C-A|2
LGTIVMLRGLMWVSPFCFMVSR
>ENST00000532982.5|SNV-10570-G-A|1
LNLIYPMVTGTLPK
>ENST00000641259.1|SNV-2355769-G-A|5
GFGFVTFKNSADADR
>ENST00000297001.7|SNV-38302-G-T|5
LVPEETTLEKTSDPISQCFTLK
>ENST00000624618.1|SNV-977-G-A|3
NKNVKNALK
>ENST00000304372.6|INDEL-32956-C-CC|3
KSWHPEGLEQAEDQGERKPCP
>ENST00000424959.5|SNV-3498-G-A|2
STMLIMICQLGKGQTPWPSCLS
>ENST00000287652.8|SNV-12439-C-T|2
TAEGAARSVTVTAA
>ENST00000357232.10|SNV-169428-G-A|4
TTTILSYDYRPSYRMSVIATDQR
>ENST00000515091.1|SNV-619618-G-T|1
NGSLDQRTKR
>ENST00000489591.5|SNV-5585-C-G|1
HVLRHQLQ
>ENST00000413272.7|SNV-54654-C-A|4
MQHKFQQLK
>FUSION-ENST00000506054.5:143088-ENST00000506066.1:61561|6
SCLCCCCYQSK
>ENST00000510385.5|INDEL-13986-A-AAA|4
KIVKESMK
>ENST00000482847.5|SNV-9160-C-A|3
DVPDDIQPITSLQGVAR
>ENST00000354552.7|SNV-264838-G-A|5
RYANEQDK
>ENST00000368820.4|SNV-4123-G-A|5
VLEDGTLK
>ENST00000337338.9|SNV-113832-C-T|3
HLKIFHVKSNLTK
>FUSION-ENST00000443979.5:185295-ENST00000479789.1:45962|38
RPPLPRPGKLVQLARGR
>FUSION-ENST00000443979.5:185295-ENST00000479789.1:45962|34
GQARARGR
>ENST00000300107.7|SNV-34468-C-T|2
ESSEEEYDFGVEEEGWPR
>ENST00000413272.7|SNV-54654-C-A|3
MQHKFQQLKTGIVEK
>ENST00000515272.1|SNV-33155-G-A|3
MKDYCIHLTIPYL
>ENST00000552697.1|SNV-62962-G-A|1
KPPPRIVKSR
>ENST00000329697.10|SNV-22551-G-A|2
LLNEASTTHHCVETGSQK
>ENST00000533229.1|SNV-193708-G-A|4
RQNLISLESFALK
>FUSION-ENST00000434816.5:13617-ENST00000446306.7:47179|1
GVPAFTDTSH
>ENST00000635293.1|INDEL-13986-A-AAA|4
NHWMENISPFRSVGVSASR
>ENST00000284382.8|SNV-60370-C-T|2
CNLTECQVERWFR
>ENST00000373359.4|SNV-1593-G-A|7
LMRQRYLECRPLSYSNPVEYK
>ENST00000651943.2|SNV-705400-C-T|1
QITDLLDQSI
>ENST00000381232.7|SNV-389020-G-A|3
SGPGKEKMAPLWHSSSEVISMADR
>ENST00000624103.1|SNV-413-C-G|5
YVAICDR
>ENST00000377346.9|SNV-64762-C-T|1
DVPLALMVCALRKK
>ENST00000368326.5|SNV-6085-A-T|3
SPGLTLVR
>ENST00000342992.10|SNV-250445-G-A|2
YILTLENSCSKK
>ENST00000304372.6|INDEL-32956-C-CC|16
GCFPAQHLSCLESPFHSLREGSR
>ENST00000532538.1|SNV-14628-A-C|4
RSSGARPRR
>ENST00000287652.8|SNV-12439-C-T|3
SEGPAKTAEGAARSVTVTAA
>ENST00000639069.1|SNV-551785-C-T|2
SFFFTTSPSTWSLK
>ENST00000524790.5|SNV-4414-G-A|2
KEPITLQDPEAK
>ENST00000637282.1|SNV-1374708-G-C|2
GTGHVPEYEHILPARR
>ENST00000435159.2|SNV-276628-G-A|5
QWGVKQKVGSGGK
>FUSION-ENST00000589114.5:75031-ENST00000315677.8:873059|65
HHLQSHPELPRNLSFLSQPR
>ENST00000590353.1|INDEL-101880-A-AT|2
HNIQALLKDSICAVVHCST
>ENST00000546583.5|SNV-49954-G-A|6
MDNSHSLDMDSIIAEVK
>ENST00000261435.11|SNV-65314-G-A|2
EMKEILMAGSSLSAEVSGEDK
>ENST00000274008.5|SNV-105232-C-T|4
MGIQPPKGVFLYGPPGCSK
>ENST00000416899.7|SNV-107065-G-A|1
EKTHRGLYR
>ENST00000337338.9|SNV-113832-C-T|4
HLKIFHVK
>ENST00000283296.12|SNV-98060-T-C|2
LWDLKVQEALLNK
>ENST00000366919.6|SNV-79102-C-T|4
LRLEQRPAGELSLLSIKQLVR
>ENST00000278314.5|SNV-20348-G-A|1
SFSHSSALRIHQRVHAGEKPYK
>ENST00000327928.4|SNV-6943-G-C|1
QFNSRETLYGQEIDQASLLVILK
>ENST00000329281.6|SNV-12589-A-T|1
DAHGAIQVLLSEREQFRQEMIATQK
>ENST00000549518.6|SNV-8004-T-G|2
MRMDAGEVTLGNHNSVFK
>FUSION-ENST00000443979.5:185295-ENST00000479789.1:45962|31
AGARAPEAR
>ENST00000482847.5|SNV-9160-C-A|8
TYSLSPASK
>ENST00000465063.5|INDEL-14135-A-AA|3
LLMVPML
>ENST00000395395.7|SNV-41768-C-G|5
CGRAFGFKSLLTGHQR
>ENST00000438130.6|SNV-99168-G-A|3
LLAFQGWR
>ENST00000368498.7|INDEL-27217-A-AA|1
KNERSTT
>ENST00000367429.9|SNV-76384-C-T|1
EFDYNSNIRYRCR
>ENST00000641259.1|SNV-2355769-G-A|9
ILDVEIIFNERGSKGFGFVTFK
>ENST00000436985.6|INDEL-8027-A-AA|4
AANGGIFNK
>ENST00000344836.9|SNV-58270-C-T|1
LVGTKKLTK
>ENST00000294794.7|SNV-3752-G-A|6
VKAMSEGSDCQCKCVVRPLDR
>ENST00000523520.1|INDEL-29234-C-CCGG|6
TAPTWAGETACALRPAAVPP
>ENST00000393847.6|INDEL-8633-C-CC|4
LALPHRCR
>ENST00000482939.1|SNV-872-C-A|2
SQGRPSSCHAECNPSGCPK
>ENST00000547181.5|SNV-8004-T-G|1
DAGEVTLGNHNSVFK
>ENST00000434752.4|SNV-1246-G-C|3
GPPCPSPQNLSPWDR
>ENST00000522884.5|SNV-123126-C-T|2
MQIAIACEGDLLTKER
>ENST00000438130.6|SNV-99168-G-A|5
VCHSEDHRLLAFQGWR
>ENST00000565541.5|SNV-86193-G-T|3
SVMLENFWNLTALGR
>ENST00000572824.1|SNV-79409-C-T|1
YTFSISQNSFPIENR
>ENST00000375254.8|SNV-97625-G-A|2
ALATNPTLR
>ENST00000395395.7|SNV-41768-C-G|1
SLLTGHQRTHSEEELYVDR
>ENST00000641259.1|SNV-2355769-G-A|2
NSADADRAR
>ENST00000576024.1|INDEL-13986-A-AAA|14
KNHWMENISPFSHLK
>ENST00000524790.5|SNV-4414-G-A|1
KEPITLQDPEAKYPLPLIEK
>ENST00000348513.12|SNV-12133-G-T|5
YSRKVLDQVK
>ENST00000368820.4|SNV-4123-G-A|2
IRSVQLR
>ENST00000199447.9|SNV-19196-G-A|2
HNPPSKETEPQTDTEPNER
>ENST00000342992.10|SNV-226598-A-C|5
SDKVVIPDPYR
>ENST00000569722.5|SNV-191-G-A|2
ADLRALFR
>ENST00000341041.8|SNV-20769-C-T|4
LTIKKLR
>ENST00000261413.9|SNV-96950-C-A|5
LVEQLDIEETEQSKLPQYMER
>ENST00000482847.5|SNV-9160-C-A|11
MFLMTYSLSPASKEWPGMV
>FUSION-ENST00000443979.5:185295-ENST00000479789.1:45962|11
QPPCCVAGGRETEK
>ENST00000647821.1|SNV-35248-G-A|2
LGALQKLR
>ENST00000378814.9|SNV-222995-T-G|1
EADSTEHSTPSLVHDFRPSSNK
>ENST00000367429.9|SNV-76384-C-T|6
NKKEFDYNSNIR
>ENST00000554253.1|SNV-14754-G-A|9
GSLEGLHLLVEQESPMDLLKK
>ENST00000305476.10|SNV-9411-A-C|2
WTFGGRALPAEQPGSFLYDAR
>ENST00000559502.5|SNV-25754-A-G|1
LFSEKWASSF
>ENST00000436985.6|INDEL-8027-A-AA|3
AANGGIFNKEK
>ENST00000465063.5|INDEL-14135-A-AA|4
SSPCPCISSRLLMVPML
>ENST00000532982.5|SNV-10570-G-A|2
RLNLIYPMVTGTLPK
>ENST00000374438.1|SNV-107065-G-A|2
MAGNEREDPQRTLQIR
>ENST00000562194.1|SNV-219677-G-A|6
MLLDSEVYNMPLESQGDENKSVRNR
>ENST00000290868.7|SNV-25309-G-A|1
VTIAVAINQAIACRRIK
>ENST00000528278.2|SNV-66416-T-C|4
WLTLEFLNWPHRLITQHLEN
>ENST00000537935.1|SNV-697-C-T|1
FGLGNISLLLLDVILIILFYVR
>ENST00000269197.12|SNV-167098-G-A|2
QENHPKK
>FUSION-ENST00000443979.5:185295-ENST00000479789.1:45962|39
RPPLPRPGKLVQLAR
>ENST00000624618.1|SNV-977-G-A|1
NVKNALKK
>ENST00000558552.1|SNV-136427-C-T|3
TSAEGSPSWVPITRAGR
>ENST00000452236.3|SNV-41547-C-T|1
MLKPSGTPFLPDKVGDWMAK
>FUSION-ENST00000589114.5:75031-ENST00000315677.8:873059|62
NLSFLSQPR
>FUSION-ENST00000589114.5:75031-ENST00000315677.8:873059|53
MPTWTDR
>ENST00000323011.7|SNV-130255-G-A|1
YDDEDGGEEDTEAFDMAALR
>ENST00000332496.10|MNV-68023-CG-C|2
VRLGSEILTLWCES
>ENST00000294794.7|SNV-3752-G-A|2
CVVRPLDRDACQR
>ENST00000317147.10|INDEL-30625-G-GG|5
KNYRSQPAGNTAYCESAR
>ENST00000267890.11|SNV-174698-C-T|5
STTQCKSPGSPHNPKTSPK
>ENST00000569722.5|SNV-191-G-A|4
WAAAGGLWRSRADLR
>ENST00000314425.9|SNV-8659-C-T|3
SASTAPTPPPPPPPATPR
>ENST00000524820.6|SNV-74922-C-T|5
DFSGTSDPYVKIYLLPDWK
>FUSION-ENST00000443979.5:185295-ENST00000479789.1:45962|30
AGARAPEARGYPPATR
>ENST00000261366.10|SNV-42369-C-T|2
CMLTDKER
>ENST00000285667.4|SNV-7830-T-C|4
QGGMFLTRAMPGNNKLGGQDFNQR
>ENST00000284382.8|SNV-60370-C-T|4
KCNLTECQVERWFR
>ENST00000261435.11|SNV-65314-G-A|1
EILMAGSSLSAEVSGEDK
>ENST00000496123.6|SNV-18493-C-A|3
PSQTASAK
>ENST00000603521.1|SNV-1569-C-T|3
VYSFLLQLFSR
>ENST00000334574.12|SNV-43897-A-G|2
VGVAFAGVRK
>ENST00000265044.6|SNV-152-T-A|5
APKGSSKQQSEEDLLLQEFSR
>ENST00000321728.12|SNV-344836-G-A|4
DLKLDNVMLNSEGHIK
>FUSION-ENST00000589114.5:75031-ENST00000315677.8:873059|66
HHLQSHPELPR
>ENST00000357162.6|INDEL-628852-G-GA|4
NRQEFIK
>ENST00000327928.4|SNV-6662-C-T|1
GSTGKKGSR
>FUSION-ENST00000405709.7:75280-ENST00000297145.9:117502|2
NFEVHRGDIVSLVVSINVIS
>FUSION-ENST00000443979.5:185295-ENST00000479789.1:45962|28
APEARGYPPATRR
>ENST00000360581.6|SNV-120346-C-T|1
FTGDFTAPDLVCRVVRYL
>ENST00000428376.6|SNV-907-C-T|2
MWLCPLVLNLILMAASGAVCEVK
>ENST00000313599.7|SNV-83554-C-T|1
CSGRLEVYF
>ENST00000555122.1|SNV-23989-C-T|5
ALHRQDSQAGGSRVGWAVLGFWK
>ENST00000445912.5|SNV-19914-G-A|1
LPGGYGLPYTTEK
>ENST00000452335.2|SNV-14196-G-A|5
HSLSVQQLSQALQELFQKARK
>ENST00000408939.4|SNV-1266-G-T|2
NAVNEYDETMEK
>ENST00000332517.4|SNV-1134-A-G|6
RKGAQAVLTHEK
>ENST00000359597.8|INDEL-13986-A-AAA|5
KNHWMENISPFRK
>ENST00000323346.10|SNV-62962-G-A|1
MSYEATSQNCEVQKKEWK
>ENST00000592258.5|INDEL-196-C-CG|9
AVAVAMAGSLNRVGARPRGR
>ENST00000435159.2|SNV-276628-G-A|2
VGSGGKHVTATVACQR
>ENST00000344836.9|SNV-58270-C-T|4
VFYELQHSDK
>ENST00000317147.10|INDEL-30625-G-GG|1
SQPAGNTAYCESARS
>ENST00000639069.1|SNV-551785-C-T|3
WRSFFFTTSPSTWSLKLCSNDILLR
>ENST00000332517.4|SNV-1134-A-G|2
GAQAVLTHEKER
>ENST00000416614.7|SNV-21194-C-T|4
LRAPTLTEANHIRLSCLAVGLALLK
>ENST00000310357.8|SNV-36046-G-A|1
NLNTPVVKSSGRLR
>ENST00000435159.2|SNV-276628-G-A|6
QWGVKQK
>FUSION-ENST00000443979.5:185295-ENST00000479789.1:45962|1
SSQDTPSGVCAGTPRVPRS
>ENST00000322147.8|SNV-19603-G-A|1
CVNIDECRELNQRGLLCK
>ENST00000231706.6|SNV-118926-G-A|2
ANSRTSSK
>ENST00000515091.1|SNV-619618-G-T|4
MNGSLDQRTK
>ENST00000300107.7|SNV-34468-C-T|1
ESSEEEYDFGVEEEGWPRQADAANS
>ENST00000424959.5|SNV-3498-G-A|3
RSTMLIMICQLGKGQTPWPSCLS
>ENST00000635293.1|INDEL-13986-A-AAA|2
SVGVSASR
>ENST00000453940.6|SNV-33130-A-G|3
KLQGTEPRPSSSDMKR
>ENST00000445716.6|INDEL-28032-A-AA|1
ATEKNKK
>ENST00000393567.7|SNV-422898-C-T|1
AGYSIIISFK
>ENST00000286760.5|SNV-23676-C-T|2
KVEVPAVCPPHASINEHILAAIR
>ENST00000279230.10|SNV-4952-C-T|2
LNEVLYPLLRPSQAR
>FUSION-ENST00000318217.10:400-ENST00000225823.6:1148982|1
GCPFLYP
>ENST00000354725.8|SNV-34526-G-A|1
QAAATQPDAKDTPDEPWAFPAR
>ENST00000552697.1|SNV-62962-G-A|11
SYEATSQNCEVQKKEWK
>FUSION-ENST00000336498.8:143088-ENST00000506066.1:61561|2
SKQPQHRPEQP
>ENST00000327928.4|SNV-6943-G-C|3
ISLVAQNKKQFNSR
>FUSION-ENST00000443979.5:185295-ENST00000479789.1:45962|5
RSSQDTPSGVCAGTPR
>ENST00000453018.1|SNV-13209-C-G|1
EQYLSLRVA
>ENST00000321728.12|SNV-344836-G-A|2
LDNVMLNSEGHIK
>ENST00000496123.6|SNV-18493-C-A|4
MPSQTASAK
>ENST00000297001.7|SNV-38302-G-T|3
TSDPISQCFTLK
>ENST00000298274.12|SNV-56402-C-T|2
DLNLSLILNKSLTTAMQFK
>ENST00000476483.1|SNV-153071-C-T|3
LQPHFHLR
>FUSION-ENST00000469763.5:43627-ENST00000487459.5:217624|3
LEQKKQEVNEGVPPSEYVQYP
>ENST00000592447.5|INDEL-21378-T-TC|4
MVNSVALNGDR
>ENST00000522585.1|SNV-96950-C-A|8
FKRIETCACIK
>ENST00000635293.1|INDEL-13986-A-AAA|7
KNHWMENISPFR
>ENST00000344836.9|SNV-58270-C-T|2
VFYELQHSDKLVGTKK
>ENST00000354386.10|SNV-23320-C-T|3
ENFLEEK
>ENST00000493839.1|SNV-19914-G-A|6
MDCPTPQRNCPMAMGPEEWLVQR
>ENST00000399881.8|SNV-31358-G-A|2
YTSSYEALKEKK
>ENST00000583493.1|SNV-6713-T-C|5
MNYVIHSSSPQLPRLKR
>ENST00000278314.5|SNV-20348-G-A|2
SFSHSSALRIHQR
>FUSION-ENST00000589114.5:75031-ENST00000315677.8:873059|50
ASEEILSASLDSATPPRAWTV
>ENST00000592258.5|INDEL-196-C-CG|7
VGARPRGRTCQTR
>ENST00000368145.2|SNV-3488-G-A|1
NMNNAIKKLFCLQK
>ENST00000344862.9|SNV-10344-T-C|4
KAITYQAMAVRK
>ENST00000546583.5|SNV-49954-G-A|2
THLWCCPWTTATPWTWTASLLR
>ENST00000389840.7|SNV-25851-C-A|2
AMKDWSANPLFER
>ENST00000421025.3|SNV-38112-C-T|1
IYTGEKPYTCEECGKAFNCSSTLKK
>ENST00000480681.1|SNV-1682-C-A|1
ADQSFTSPPQRDVSKL
>ENST00000504435.1|SNV-38457-C-T|2
GSTRFPRTTR
>ENST00000416614.7|SNV-21194-C-T|2
APTLTEANHIRLSCLAVGLALLK
>ENST00000357641.10|SNV-14628-A-C|5
LDLVSAMRSSGARPR
>ENST00000480681.1|SNV-1682-C-A|4
LAIQCRADQSFTSPPQRDVSK
>ENST00000566270.5|SNV-909-C-T|4
ALCVHCHRLPGSYDSTSLDSLYPR
>FUSION-ENST00000257209.8:75031-ENST00000315677.8:873059|70
VHACIVSSCITTYK
>ENST00000507866.6|SNV-531197-G-A|1
YQVDLEDGFKAMYVNLTLTGEPIR
>ENST00000588072.6|INDEL-21378-T-TC|1
GINFVMVNSVALNGDRLWHLL
>ENST00000314425.9|SNV-8659-C-T|6
IPVKTRSASTAPTPPPPPPPATPR
>ENST00000573212.5|SNV-79409-C-T|2
TFPKDPVYTFSISQNSFPIENR
>FUSION-ENST00000443979.5:185295-ENST00000479789.1:45962|15
RAGPGRQPPCCVAGGR
>ENST00000422835.2|SNV-105232-C-T|3
GIQPPKGVFLYGPPGCSKTMIAK
>FUSION-ENST00000443979.5:185295-ENST00000479789.1:45962|26
GYPPATRR
>ENST00000472100.5|SNV-14174-G-T|1
LTGLVPLQPGAMGVDSRTSCSPQK
>ENST00000435118.5|INDEL-14135-A-AA|6
IDDINVTQKK
>ENST00000303617.5|SNV-140951-C-T|5
LPRVIGMSLAK
>ENST00000416614.7|SNV-21194-C-T|3
APTLTEANHIR
>ENST00000368326.5|SNV-6085-A-T|6
LEKSGDLLKSPGLTLVR
>ENST00000374695.8|SNV-105561-C-G|1
HPTPVALGHFHTVTLLR
>ENST00000635293.1|INDEL-13986-A-AAA|9
ALPNNTSSSPQPKKK
>ENST00000377346.9|SNV-64762-C-T|2
DVPLALMVCALRK
>ENST00000265707.10|SNV-95577-G-C|3
DVLCGKLACLQPHKNANK
>ENST00000507866.6|SNV-531197-G-A|2
YQVDLEDGFK
>ENST00000394730.7|SNV-17845-C-T|2
LVEFLLLASWYQR
>ENST00000399881.8|SNV-31358-G-A|3
YTSSYEALKEK
>ENST00000367429.9|SNV-76384-C-T|3
EFDYNSNIR
>ENST00000287652.8|SNV-12439-C-T|1
SVTVTAA
>ENST00000407292.1|SNV-258288-G-A|3
NAPSSPSSPIAKNPR
>ENST00000636603.1|SNV-244711-C-T|1
GLDGVHCVPIPDSGVVCGR
>ENST00000636136.1|SNV-25411-C-A|1
GPVVPLLCPR
>ENST00000347063.9|SNV-8569-C-T|2
LFAEDTWNLQQERMYK
>ENST00000544378.6|MNV-59611-CC-C|3
EAGLIMWR
>ENST00000337532.9|SNV-244778-G-A|3
SDQYDTADVPTYEEVTPYRQQTNEK
>ENST00000665637.1|SNV-137260-G-A|4
LAKENYQFLQTNKK
>ENST00000419761.6|SNV-11493-G-T|1
HVMATNTTMIGKTRQR
>ENST00000374583.1|SNV-4401-T-A|1
GEVATELPCHHNFHKPCVSIWLQK
>ENST00000616325.1|SNV-1054-G-T|3
HGTFLGR
>ENST00000361171.8|SNV-176364-C-G|2
EYEYSFGTEQSAAAR
>ENST00000279230.10|SNV-4952-C-T|1
LNEVLYPLLRPSQARLLIEK
>ENST00000378330.7|SNV-219677-G-A|2
SVRNRFNAR
>ENST00000569722.5|SNV-191-G-A|5
MWAAAGGLWRSRADLR
>FUSION-ENST00000336498.8:143088-ENST00000506066.1:61561|9
SDDLGPHERNK
>FUSION-ENST00000443979.5:185295-ENST00000479789.1:45962|14
AGPGRQPPCCVAGGR
>ENST00000348513.12|SNV-12133-G-T|1
VLDQVKASNPDLKLWEIGK
>ENST00000344862.9|SNV-10344-T-C|3
AITYQAMAVR
>ENST00000588072.6|MNV-21376-GA-G|3
QKQSSLK
>ENST00000341041.8|SNV-20769-C-T|2
LRDELVHK
>ENST00000297001.7|SNV-38302-G-T|2
TSDPISQCFTLKR
>ENST00000290868.7|SNV-25309-G-A|4
GRVTIAVAINQAIACRR
>ENST00000367561.9|SNV-64840-C-T|4
ETRISFLEK
>ENST00000367561.9|SNV-64840-C-T|5
ASSKETRISFLEK
>FUSION-ENST00000443979.5:185295-ENST00000479789.1:45962|17
RAQPARR
>ENST00000223145.10|SNV-91356-C-T|1
LSVSRVPCNVEGISPELEKVFIK
>ENST00000481407.5|INDEL-28032-A-AA|1
YSEDKPLSSESLSESEYIEEEKNKK
>ENST00000394730.7|SNV-17845-C-T|1
LVEFLLLASWYQRIQEVPGVK
>ENST00000565541.5|SNV-86193-G-T|4
ALYRSVMLENFWNLTALGRSHK
>ENST00000470583.5|SNV-91356-C-T|4
MPLSNISVPKLSVSR
>ENST00000276054.9|SNV-11965-C-A|5
VLSHKQANVQYK
>ENST00000294794.7|SNV-3752-G-A|1
CVVRPLDRDACQRINAGASR
>ENST00000276054.9|SNV-11965-C-A|3
QANVQYK
>ENST00000416899.7|SNV-107065-G-A|6
EYCLAVKELFCAKEWLVMK
>ENST00000367463.5|SNV-194347-G-A|5
ILSEKHEFNLVTSDIHNK
>ENST00000672674.1|SNV-188254-A-T|2
NAASLCHRYPIGLATNESGTR
>ENST00000508064.7|SNV-52438-G-C|1
HKDNFSPGQEVFYSCEPGYDLR
>ENST00000352312.6|SNV-41392-A-G|3
GRALVCRSRPPAHR
>FUSION-ENST00000469763.5:43627-ENST00000487459.5:217624|1
QEVNEGVPPSEYVQYP
>ENST00000482847.5|SNV-9160-C-A|4
SCRDVPDDIQPITSLQGVARYGVK
>ENST00000552089.5|SNV-2355769-G-A|6
QMFGGFGFVTFK
>ENST00000265044.6|SNV-152-T-A|4
GSSKQQSEEDLLLQEFSR
>ENST00000295754.10|SNV-81846-A-T|2
EHPCVESLKDNVLR
>ENST00000300107.7|SNV-194-C-T|1
LSCGACTCGAAAVRLITSSLASAQR
>ENST00000482847.5|SNV-9160-C-A|7
MTYSLSPASKEWPGMV
>ENST00000352312.6|SNV-41392-A-G|2
ALVCRSRPPAHR
>ENST00000359597.8|INDEL-13986-A-AAA|1
HFRPGTVDHTCNPSYSGG
>FUSION-ENST00000589114.5:75031-ENST00000315677.8:873059|61
NLSFLSQPRVAQSQPR
>ENST00000477542.5|SNV-9604-G-A|1
IVFTSGPYLLLFSITSFLLQR
>ENST00000665637.1|SNV-137260-G-A|5
LAKENYQFLQTNK
>ENST00000399881.8|SNV-31358-G-A|4
KYTSSYEALKEK
>ENST00000368145.2|SNV-3488-G-A|2
NMNNAIKK
>ENST00000304372.6|INDEL-32956-C-CC|6
ANLQAILTPK
>ENST00000523520.1|INDEL-29234-C-CCGG|2
RQSLHDHGHHDHGPLLHR
>ENST00000552697.1|SNV-62962-G-A|2
MKPPPRIVKSR
>ENST00000357162.6|INDEL-628852-G-GA|5
NNEKNRQEFIK
>ENST00000261837.11|SNV-65395-G-C|1
ESIIFGPSSVDFSLSGR
>ENST00000333891.14|SNV-260229-C-T|1
TMHYIFSHARIKITR
>ENST00000261366.10|SNV-42369-C-T|4
DNSRCMLTDK
>ENST00000265707.10|SNV-95577-G-C|5
KDVLCGKLACLQPHK
>ENST00000560085.1|SNV-65395-G-C|5
LPSIPKKASYLDHPAWTSPSVVR
>ENST00000641220.1|SNV-4553-C-T|1
YSTLMSWQLCLR
>ENST00000559502.5|SNV-25754-A-G|2
TARLFSEKWASSF
>ENST00000603521.1|SNV-1569-C-T|1
VYSFLLQLFSRVK
>ENST00000515091.1|SNV-619618-G-T|3
NGSLDQRTK
>FUSION-ENST00000443979.5:185295-ENST00000479789.1:45962|37
LVQLARGR
>ENST00000552697.1|SNV-62962-G-A|13
SYEATSQNCEVQK
>FUSION-ENST00000589114.5:75031-ENST00000315677.8:873059|75
MPASCHLALQHIRRHHLQSHPELPR
>ENST00000468621.5|SNV-34526-G-A|1
QPPHNLMQR
>ENST00000462159.1|SNV-10484-G-C|1
FHQGLLVDFLAFPQK
>ENST00000583169.5|SNV-9256-T-A|3
SSGRFLWNK
>ENST00000430787.1|SNV-1367-G-A|1
DVGSVTLFQVKILEKVR
>ENST00000510385.5|INDEL-13986-A-AAA|5
TRPAFKKK
>FUSION-ENST00000589114.5:75031-ENST00000315677.8:873059|56
VAQSQPR
>ENST00000504435.1|SNV-38457-C-T|3
MGSTRFPRTTR
>FUSION-ENST00000469763.5:61470-ENST00000487459.5:217624|2
HCLADTIRAPVNEGVPPSEYVQYP
>ENST00000261588.9|SNV-224921-A-G|2
RMWLAPILPGLVNR
>ENST00000674316.1|SNV-528-C-T|1
LLPLLWFFVLFK
>ENST00000507512.1|SNV-8569-C-T|2
LFAEDTWKLR
>ENST00000371237.9|SNV-32773-C-T|1
EVSSCHCASCQGNGVPVLKGSR
>ENST00000512091.6|SNV-836478-G-A|2
VQKEYGK
>ENST00000477397.1|SNV-19914-G-A|2
MDCPTPQRNCPM
>ENST00000650454.1|SNV-100852-C-T|3
SLFFPDEAINKHSRFSTLTR
>ENST00000569969.5|SNV-10931-C-T|5
MLMALCVHCHRLPGSYDSTSLDR
>ENST00000482939.1|SNV-872-C-A|1
SQGRPSSCHAECNPSGCPKHLS
>ENST00000512091.6|SNV-836478-G-A|3
KVQKEYGK
>FUSION-ENST00000336498.8:143088-ENST00000506066.1:61561|1
QPQHRPEQP
>ENST00000592447.5|MNV-21376-GA-G|2
MVNSVALNGVAVASALKQKQSSLK
>ENST00000314393.6|SNV-171840-G-A|5
STFARTQWPTPQEYDQLTAK
>ENST00000492661.5|SNV-124439-G-A|4
KDEYFENIIQNLKFSQSK
>ENST00000368145.2|SNV-3488-G-A|4
NKNMNNAIKK
>ENST00000549798.1|SNV-125131-G-A|6
MCSRIPRK
>ENST00000226355.5|SNV-4239-C-T|3
KFDVGFLPPFPTLDPEEK
>ENST00000262094.10|SNV-166573-G-A|1
DAMGFLLMFDLTSQQSFLNVRN
>ENST00000368145.2|SNV-3488-G-A|3
NMNNAIK
>ENST00000374438.1|SNV-107065-G-A|1
AGNEREDPQRTLQIR
>ENST00000552089.5|SNV-2355769-G-A|4
QMFGGFGFVTFKNSADADRAR
>ENST00000524820.6|SNV-74922-C-T|1
IYLLPDWKTKHQTK
>ENST00000379996.7|SNV-178432-G-A|1
SFLNGNLAGASLSPLHTK
>ENST00000435118.5|INDEL-14135-A-AA|7
EFRPEIPCIVVANKIDDINVTQKK
>ENST00000508064.7|SNV-52438-G-C|3
VCQPPPDVLHAERTQRHK
>ENST00000648362.1|SNV-53945-A-C|3
EEMASLLSDK
>ENST00000492082.5|SNV-418-C-T|1
LFYFFLQHV
>ENST00000409709.9|SNV-63920-C-T|1
NAPWRLFFCK
>ENST00000402744.9|SNV-123240-G-A|1
YSSSPDDAIFQSLAR
>ENST00000487674.1|SNV-344836-G-A|4
MLNSEGHIK
>ENST00000560085.1|SNV-65395-G-C|1
ASYLDHPAWTSPSVVRFYFR
>ENST00000592258.5|INDEL-196-C-CG|12
MAVAVAMAGSLNRVGARPR
>FUSION-ENST00000443979.5:185295-ENST00000479789.1:45962|43
AWEPGPR
>ENST00000370751.10|SNV-8352-G-A|2
TNIFIICRDNK
>ENST00000281581.5|SNV-66129-G-A|1
GSLEGLHLLVEQESPMDLLSKQQLR
>ENST00000496384.7|SNV-171593-T-A|2
IGDFGLATEK
>ENST00000323346.10|SNV-62962-G-A|3
MSYEATSQNCEVQK
>ENST00000527664.1|SNV-10949-A-T|4
MRRHSHLTLELI
>FUSION-ENST00000336498.8:143088-ENST00000506066.1:61561|7
NKHPVEEPR
>ENST00000379996.7|SNV-178432-G-A|3
DIQNLSVGLPRADEGLPANK
>ENST00000521689.5|SNV-19395-C-T|4
HARTHPQTVLLESSCENK
>ENST00000374438.1|SNV-107065-G-A|6
MKEKTHR
>ENST00000640292.2|SNV-37852-C-T|1
IVEKQQQKMD
>ENST00000367210.2|SNV-54191-C-T|1
GDVVSCNTQVAEKPVLTAVPGITR
>ENST00000357162.6|INDEL-628852-G-GA|1
QEFIKSPRS
>ENST00000362003.9|INDEL-55639-C-CA|1
KTQPFIL
>ENST00000637282.1|SNV-1374708-G-C|4
RGTGHVPEYEHILPARR
>ENST00000522884.5|SNV-123126-C-T|4
MQIAIACEGDLLTK
>ENST00000344836.9|SNV-58270-C-T|6
SVPLALQRVFYELQHSDK
>ENST00000398705.7|SNV-179372-C-T|1
TTESFASKV
>FUSION-ENST00000589114.5:75031-ENST00000315677.8:873059|60
NLSFLSQPRVAQSQPRMPTWTDR
>ENST00000480681.1|SNV-1682-C-A|2
ADQSFTSPPQRDVSK
>ENST00000562194.1|SNV-219677-G-A|4
MPLESQGDENKSVRNR
>ENST00000647821.1|SNV-35248-G-A|1
LGALQKLRK
>ENST00000366919.6|SNV-79102-C-T|5
LRLEQRPAGELSLLSIK
>ENST00000624103.1|SNV-413-C-G|1
LRYTTILTNSRIIQMGLLMITR
>ENST00000419470.6|SNV-907-C-T|1
AMWLCPLVLNLILMAASGAVCEVK
>ENST00000354552.7|SNV-264838-G-A|6
TEDEYETLERRYANEQDK
>ENST00000327928.4|SNV-6662-C-T|4
GDIGNKGVRGSTGK
>ENST00000413272.7|SNV-54654-C-A|6
AQERMQHK
>ENST00000485069.1|SNV-38762-G-A|4
GPGRLEEVGPFPTCGSPGLAQPGR
>ENST00000329281.6|SNV-12589-A-T|5
QNRDAHGAIQVLLSER
>ENST00000419761.6|SNV-11493-G-T|6
SSLLNRYLNDSLRHVMATNTTMIGK
>ENST00000639983.1|SNV-18794-C-T|6
ADLKERPGRVLPVTTLLHSR
>ENST00000574946.5|SNV-53046-A-G|3
FLPNKSKVFVALSSFPGAGSTWAR
>FUSION-ENST00000443979.5:185295-ENST00000479789.1:45962|33
ARGRAGAR
>ENST00000574946.5|SNV-53046-A-G|1
VFVALSSFPGAGSTWAR
>ENST00000265707.10|SNV-95577-G-C|2
LACLQPHK
>ENST00000554253.1|SNV-14754-G-A|7
KCSMSVHGYEGVLKGCICLWNR
>ENST00000267890.11|SNV-174698-C-T|2
TSPKSPVVPR
>ENST00000589793.1|SNV-25851-C-A|8
QKAKQNIEGISK
>ENST00000522884.5|SNV-123126-C-T|3
QIAIACEGDLLTK
>ENST00000342992.10|SNV-128567-C-T|1
CHYMTIHNVTPDDEGVYLVIAR
>ENST00000554253.1|SNV-14754-G-A|10
GSLEGLHLLVEQESPMDLLK
>ENST00000352312.6|SNV-41392-A-G|4
GRALVCR
>ENST00000511072.5|SNV-343300-C-T|4
AEPKLPR
>ENST00000331134.11|SNV-79409-C-T|1
DPVYTFSISQNSFPIENR
>FUSION-ENST00000443979.5:185295-ENST00000479789.1:45962|44
INDNLSTGKAWEPGPRRPPLPRPGK
>ENST00000552697.1|SNV-62962-G-A|7
CLMKPPPR
>ENST00000313599.7|SNV-83554-C-T|2
LVGGSNRCSGRLEVYF
>ENST00000368326.5|SNV-6085-A-T|1
SPGLTLVRVNVESLTRSMYWPQQR
>ENST00000360822.7|SNV-177258-T-G|1
HVLGLIEDDEALLKQISQGQR
>ENST00000348513.12|SNV-12133-G-T|4
KVLDQVK
>ENST00000430787.1|SNV-1367-G-A|5
MGHSSLVQKDVGSVTLFQVKILEK
>ENST00000377346.9|SNV-64762-C-T|3
DVPLALMVCALR
>ENST00000359591.9|SNV-4545-G-C|1
VITAALIGSLVCGLLLVIALGCTCK
>ENST00000265361.8|SNV-93711-A-G|1
ILLMDEDQDRICVGSK
>ENST00000398705.7|SNV-179372-C-T|2
VFEVTKTTESFASKV
>ENST00000512091.6|SNV-836478-G-A|1
VQKEYGKCLR
>ENST00000322147.8|SNV-19603-G-A|4
ARCVNIDECRELNQR
>ENST00000231706.6|SNV-118926-G-A|4
GFYYQQMSDAKANSR
>ENST00000395591.5|INDEL-14135-A-AA|6
HTATVDGRTILVADINVTQKK
>ENST00000554874.5|SNV-389020-G-A|1
APLWHSSSEVISMADR
>ENST00000515272.1|SNV-33155-G-A|1
DYCIHLTIPYL
>ENST00000267890.11|SNV-174698-C-T|3
SPGSPHNPKTSPKSPVVPR
>FUSION-ENST00000336498.8:143088-ENST00000506066.1:61561|10
SDDLGPHER
>ENST00000583842.1|SNV-16947-G-A|2
IQDEEYIAGNQEIGPSYEEFLKENK
>ENST00000319669.4|SNV-25754-A-G|1
LFSEKIFCCLFFITLFFIR
>ENST00000421025.3|SNV-38112-C-T|5
RIYTGEKPYTCEECGK
>ENST00000278855.7|SNV-3092-G-A|1
ISCSLDWLIVSVIPVAESR
>ENST00000481771.5|SNV-3498-G-A|4
MSLLKEKLLPVLVHTFWIDTK
>ENST00000314393.6|SNV-171840-G-A|1
TQWPTPQEYDQLTAKTGLVRTEIVR
>ENST00000565541.5|SNV-86193-G-T|2
SVMLENFWNLTALGRSHK
>ENST00000546188.5|SNV-113676-C-T|1
FSVALQKLSSHLQPRVPEHSNNK
>ENST00000481771.5|SNV-3498-G-A|5
MSLLKEK
>ENST00000674316.1|SNV-528-C-T|2
RLLPLLWFFVLFK
>ENST00000647821.1|SNV-35248-G-A|3
TLHGLKLGALQKLR
>ENST00000576024.1|INDEL-13986-A-AAA|11
NHWMENISPFSHLKSK
>FUSION-ENST00000257209.8:75031-ENST00000315677.8:873059|68
VHACIVSSCITTYKKTPPPVPPR
>ENST00000472893.1|SNV-30259-G-A|2
MVCTGFLTNPYLPLDSFPDINAFK
>FUSION-ENST00000589114.5:75031-ENST00000315677.8:873059|70
RHHLQSHPELPR
>ENST00000226355.5|SNV-4239-C-T|2
FDVGFLPPFPTLDPEEK
>ENST00000477397.1|SNV-19914-G-A|4
MDCPTPQR
>ENST00000285667.4|SNV-7830-T-C|5
QGGMFLTRAMPGNNK
>ENST00000588072.6|MNV-21376-GA-G|2
QKQSSLKFLTD
>ENST00000562210.1|SNV-86193-G-T|3
LENFWNLTALGK
>ENST00000504290.5|INDEL-13986-A-AAA|2
NHWMENISPFRCYLTYDGVTS
>ENST00000554253.1|SNV-14754-G-A|5
MSVHGYEGVLKGCICLWNR
>ENST00000400445.7|SNV-253991-C-T|3
RETQAILSMQFHSFDRSVVVPVK
>ENST00000344338.7|SNV-38328-G-A|1
FGQGSGPIVLDNVR
>FUSION-ENST00000443979.5:185295-ENST00000479789.1:45962|27
GYPPATR
>ENST00000522585.1|SNV-96950-C-A|5
IETCACIK
>ENST00000504290.5|INDEL-13986-A-AAA|1
CYLTYDGVTS
>ENST00000546583.5|SNV-49954-G-A|5
DNSHSLDMDSIIAEVK
>ENST00000354386.10|SNV-23320-C-T|2
ENFLEEKENMEVSCHR
>ENST00000465063.5|INDEL-14135-A-AA|9
KASILPR
>ENST00000588072.6|INDEL-21378-T-TC|2
GINFVMVNSVALNGDR
>ENST00000552643.5|SNV-5840-C-T|2
EAPGGGAAGHRSHRGPR
>ENST00000524820.6|SNV-74922-C-T|2
IYLLPDWKTK
>ENST00000337338.9|SNV-113832-C-T|1
IFHVKSNLTKVPSNITDVAPHLTK
>ENST00000515091.1|SNV-619618-G-T|2
MNGSLDQRTKR
>ENST00000477542.5|SNV-9604-G-A|2
MIVFTSGPYLLLFSITSFLLQR
>ENST00000482847.5|SNV-9160-C-A|10
FLMTYSLSPASKEWPGMV
>ENST00000267890.11|SNV-174698-C-T|4
SPGSPHNPKTSPK
>ENST00000297001.7|SNV-38302-G-T|1
TSDPISQCFTLKRYK
>ENST00000549798.1|SNV-125131-G-A|3
VQLHANVQQDSK
>ENST00000395461.7|SNV-909-C-T|1
LPGSYDSTSLDSLYPRGIQFK
>FUSION-ENST00000336498.8:143088-ENST00000506066.1:61561|4
HPVEEPRSK
>ENST00000337338.9|SNV-113832-C-T|2
IFHVKSNLTK
>ENST00000344209.10|SNV-27948-C-A|1
QRYMKQAQALGPQMMGKPLYWGADR
>ENST00000542817.1|MNV-43752-CTCCAT-C|2
TRAECLPPSTLSG
>ENST00000496384.7|SNV-171593-T-A|3
SNNIFLHEDLTVKIGDFGLATEKSR
>ENST00000422835.2|SNV-105232-C-T|4
GIQPPKGVFLYGPPGCSK
>ENST00000486922.1|SNV-907-C-T|2
MWLCPLVLNLILMAASGAVCEVKD
>ENST00000523520.1|INDEL-29234-C-CCGG|3
QPVPSDRRQSLHDHGHHDHGPLLHR
>ENST00000342992.10|SNV-250445-G-A|3
YILTLENSCSK
>ENST00000468504.5|SNV-9160-C-A|10
MPPTSSTPSLSRMFLMTYSLSPASK
>ENST00000485813.5|SNV-38762-G-A|1
DSLPASPSHSTM
>ENST00000304842.6|SNV-35254-A-G|4
LESTRATVR
>ENST00000344862.9|SNV-10344-T-C|5
KAITYQAMAVR
>FUSION-ENST00000443979.5:185295-ENST00000479789.1:45962|40
RPPLPRPGK
>ENST00000269197.12|SNV-167098-G-A|5
GYLAGTLAPLQMRKQENHPK
>ENST00000625191.3|SNV-1881-C-T|2
EGSSHHLLR
>ENST00000367561.9|SNV-64840-C-T|2
ISFLEKDMHYAK
>ENST00000487674.1|SNV-344836-G-A|2
MLNSEGHIKIADFGMCK
>ENST00000548768.1|SNV-3251-A-G|1
HALKEYIV
>ENST00000511072.5|SNV-343300-C-T|5
ALAHNLLVKAEPKLPR
>ENST00000583493.1|SNV-6713-T-C|1
AENELCHTQLVPPASQT
>ENST00000562210.1|SNV-86193-G-T|1
LENFWNLTALGKAIFLLGLR
>ENST00000648362.1|SNV-53945-A-C|4
EREEMASLLSDKK
>ENST00000358415.9|SNV-17598-T-C|2
FLHVPDTLEGHFDGVPVISK
>ENST00000635293.1|INDEL-13986-A-AAA|6
KNHWMENISPFRSVGVSASR
>ENST00000554253.1|SNV-14754-G-A|4
SVHGYEGVLKGCICLWNR
>ENST00000465878.6|SNV-91752-G-A|4
LKNCLAEK
>ENST00000445912.5|SNV-19914-G-A|2
APKLPGGYGLPYTTEK
>FUSION-ENST00000589114.5:75031-ENST00000315677.8:873059|51
ASEEILSASLDSATPPR
>ENST00000552697.1|SNV-62962-G-A|8
RCLMKPPPRIVK
>ENST00000544378.6|MNV-59611-CC-C|4
SQDPWSREAGLIMWRR
>FUSION-ENST00000443979.5:185295-ENST00000479789.1:45962|16
AQPARRAGPGR
>FUSION-ENST00000443979.5:185295-ENST00000479789.1:45962|3
SSQDTPSGVCAGTPR
>ENST00000546583.5|SNV-49954-G-A|3
SRTHLWCCPWTTATPWTWTASLLR
>ENST00000421025.3|SNV-38112-C-T|2
IYTGEKPYTCEECGKAFNCSSTLK
>ENST00000357641.10|SNV-14628-A-C|3
SSGARPR
>ENST00000562841.1|INDEL-32956-C-CC|4
VPRDAAPHAPPAK
>ENST00000492661.5|SNV-124439-G-A|5
KDEYFENIIQNLK
>ENST00000465878.6|SNV-91752-G-A|2
NCLAEKAQEEER
>ENST00000562841.1|INDEL-32956-C-CC|2
DAAPHAPPAK
>ENST00000505562.1|SNV-40994-C-T|2
WTSPFGSWCPLSMWVPLLAR
>ENST00000304372.6|INDEL-32956-C-CC|7
QGARANLQAILTPKK
>ENST00000416614.7|SNV-21194-C-T|1
APTLTEANHIRLSCLAVGLALLKR
>ENST00000371237.9|SNV-32773-C-T|2
EVSSCHCASCQGNGVPVLK
>ENST00000565637.5|SNV-86193-G-T|1
LENFWNLTALGYPVPKPALISLLER
>ENST00000544378.6|MNV-59611-CC-C|1
EAGLIMWRRIEDI
>ENST00000242310.4|SNV-850-C-T|1
LLPSVTELFPEF
>ENST00000274008.5|SNV-105232-C-T|3
MGIQPPKGVFLYGPPGCSKTMIAK
>ENST00000493839.1|SNV-19914-G-A|1
NCPMAMGPEEWLVQRAR
>ENST00000366956.10|SNV-174369-G-C|3
QKMPGLEAQKRPLMLAALNGLSVAR
>ENST00000370751.10|SNV-8352-G-A|4
LSKTNIFIICRDNK
>ENST00000456116.6|SNV-127803-C-T|3
RASFVCLGRTTW
>ENST00000334574.12|SNV-43897-A-G|3
VGVAFAGVR
>ENST00000430092.5|SNV-263127-C-T|1
CLSEADETLIVIEAIREASLLK
>ENST00000261837.11|SNV-65395-G-C|2
EVAIYSKESIIFGPSSVDFSLSGR
>ENST00000489591.5|SNV-5585-C-G|3
LCPLPLQWHPAGRHVLR
>ENST00000478754.5|SNV-185402-G-A|2
MVSISSKPFGHLVDDDDISDQEDHR
>ENST00000329697.10|SNV-22551-G-A|1
ASAIYFTSGTSGLPK
>ENST00000549798.1|SNV-125131-G-A|1
VQLHANVQQDSKETGPSAQ
>ENST00000304372.6|INDEL-32956-C-CC|17
GCFPAQHLSCLESPFHSLR
>ENST00000416899.7|SNV-107065-G-A|4
ELFCAKEWLVMKEK
>ENST00000461497.5|SNV-84421-G-A|1
VGVWNVPYIANVYLIKGKTLR
>ENST00000643024.1|SNV-13209-C-G|1
SGMKCQPWSSMIPHEHR
>ENST00000648737.1|SNV-270295-C-T|1
DGERFLEKE
>FUSION-ENST00000443979.5:185295-ENST00000479789.1:45962|35
GRGQARAR
>ENST00000413272.7|SNV-54654-C-A|2
FQQLKTGIVEK
>ENST00000562194.1|SNV-219677-G-A|3
PLESQGDENKSVRNR
>ENST00000476727.6|SNV-34945-G-A|2
LQPLLQNPSQVCGARK
>ENST00000441964.1|SNV-25406-C-T|1
ITTWYQYGFVQPQGLK
>ENST00000344862.9|SNV-10344-T-C|6
DKKAITYQAMAVR
>ENST00000229330.9|SNV-23501-C-T|2
MDPHRQGSNNIVLNSINDTINSTK
>FUSION-ENST00000589114.5:75031-ENST00000315677.8:873059|76
PASCHLALQHIRR
>FUSION-ENST00000443979.5:185295-ENST00000479789.1:45962|7
NGCRGRR
>ENST00000303617.5|SNV-140951-C-T|2
VIGMSLAKELIFSAR
>ENST00000592447.5|MNV-21376-GA-G|6
MVNSVALNGVAVASALK
>ENST00000555122.1|SNV-23989-C-T|2
VGWAVLGFWKSWGPGVIASR
>ENST00000552643.5|SNV-5840-C-T|3
EAPGGGAAGHRSHR
>ENST00000300107.7|SNV-34468-C-T|3
APTKESSEEEYDFGVEEEGWPR
>ENST00000485813.5|SNV-38762-G-A|3
MWWRDSLPASPSHSTM
>ENST00000637282.1|SNV-1374708-G-C|3
GTGHVPEYEHILPAR
>ENST00000524820.6|SNV-74922-C-T|4
DFSGTSDPYVKIYLLPDWKTK
>ENST00000295754.10|SNV-81846-A-T|6
DYEPPFGSKVREHPCVESLK
>ENST00000515226.5|SNV-96950-C-A|1
ERFKALHSK
>ENST00000476483.1|SNV-153071-C-T|1
LQPHFHLRAMASCGSKVAQ
>ENST00000562841.1|INDEL-32956-C-CC|1
DAAPHAPPAKSHFNWR
>ENST00000334018.11|SNV-26415-G-A|2
GPPGPQGPPGSPGRAGAVGTPEER
>ENST00000408939.4|SNV-1266-G-T|1
NAVNEYDETMEKYIPVLMAQAK
>ENST00000592447.5|MNV-21376-GA-G|5
VNSVALNGVAVASALK
>ENST00000569969.5|SNV-10931-C-T|2
ALCVHCHRLPGSYDSTSLDR
>ENST00000592447.5|INDEL-21378-T-TC|2
MVNSVALNGDRLWHLL
>ENST00000635293.1|INDEL-13986-A-AAA|8
KKNHWMENISPFR
>ENST00000549798.1|SNV-125131-G-A|11
MQMCSRIPR
>ENST00000452335.2|SNV-14196-G-A|4
ARKENPGQVHPR
>ENST00000641220.1|SNV-4553-C-T|2
YAAVCHPLRYSTLMSWQLCLR
>ENST00000547058.6|SNV-2780-C-A|1
VILGVTIQADSNEKHLQVIGYEK
>ENST00000522585.1|SNV-96950-C-A|2
FSALIPLQMYFYENFK
>ENST00000229002.6|SNV-238837-G-A|2
DILINFKLKK
>ENST00000546188.5|SNV-113676-C-T|3
FSVALQK
>ENST00000428376.6|SNV-907-C-T|1
WLCPLVLNLILMAASGAVCEVK
>ENST00000370751.10|SNV-8352-G-A|5
LSKTNIFIICR
>ENST00000674316.1|SNV-528-C-T|4
MGHLPTGIHGARRLLPLLWFFVLFK
>ENST00000463020.1|SNV-34526-G-A|1
QAAATQPDAKDTPDEVGVS
>ENST00000279230.10|SNV-4952-C-T|5
QRDPRLNEVLYPLLRPSQAR
>ENST00000604624.6|SNV-551785-C-T|2
DDVNVEIVFLHNISLNLELEALFK
>FUSION-ENST00000469763.5:43627-ENST00000487459.5:217624|2
KQEVNEGVPPSEYVQYP
>ENST00000672674.1|SNV-188254-A-T|1
NAASLCHRYPIGLATNESGTRR
>ENST00000493839.1|SNV-19914-G-A|3
DCPTPQRNCPMAMGPEEWLVQRAR
>ENST00000511238.5|SNV-224652-C-T|1
FLLTLGEPFLHTHISLPSLEQDSYR
>ENST00000359597.8|INDEL-13986-A-AAA|3
NHWMENISPFRK
>ENST00000374438.1|SNV-107065-G-A|3
AGNEREDPQR
>ENST00000510385.5|INDEL-13986-A-AAA|10
KNHWMENISPFRTRPAFK
>ENST00000274008.5|SNV-105232-C-T|1
GVFLYGPPGCSKTMIAK
>ENST00000341864.6|SNV-1682-C-A|1
ADQSFTSPPQRDFLLDIARQK
>ENST00000639069.1|SNV-551785-C-T|6
TSMWRSFFFTTSPSTWSLK
>ENST00000368376.7|SNV-3498-G-A|1
EKLLPVLVHTFWIDTKNYVEVTR
>ENST00000389840.7|SNV-25851-C-A|4
QNIEGISKAMK
>ENST00000295754.10|SNV-81846-A-T|4
VREHPCVESLKDNVLR
>FUSION-ENST00000443979.5:185295-ENST00000479789.1:45962|20
AGAAGGLHGPAEEELR
>ENST00000554253.1|SNV-14754-G-A|1
GCICLWNRNHQWTFLRR
>ENST00000368820.4|SNV-4123-G-A|8
AGRVRVLEDGTLK
>ENST00000576024.1|INDEL-13986-A-AAA|15
KKNHWMENISPFSHLK
>ENST00000389506.10|SNV-66416-T-C|2
LAPQAHNTTSR
>FUSION-ENST00000589114.5:75031-ENST00000315677.8:873059|69
RHHLQSHPELPRNLSFLSQPR
>ENST00000401095.8|SNV-159937-C-T|1
LWATCLAELQEFGRALR
>ENST00000492661.5|SNV-124439-G-A|3
DEYFENIIQNLK
>ENST00000317147.10|INDEL-30625-G-GG|4
NYRSQPAGNTAYCESAR
>ENST00000314425.9|SNV-8659-C-T|1
SASTAPTPPPPPPPATPRKNK
>ENST00000672674.1|SNV-188254-A-T|5
SWPRNAASLCHR
>ENST00000476483.1|SNV-153071-C-T|5
MDSAAYVHLATPGPCVKLQPHFHLR
>ENST00000313698.9|SNV-6770-G-A|2
HQGSHRWTHLEGSTYR
>ENST00000548768.1|SNV-3251-A-G|2
RHALKEYIV
>ENST00000650454.1|SNV-100852-C-T|4
SLFFPDEAINKHSR
>ENST00000569916.1|INDEL-30625-G-GG|2
NYRSQPAGNTACK
>ENST00000562841.1|INDEL-32956-C-CC|7
GACLGLSLTPSWESTYKR
>ENST00000395395.7|SNV-41768-C-G|3
AFGFKSLLTGHQRTHSEEELYVDR
>ENST00000264995.8|SNV-4803-C-T|2
FCKATSILEFYR
>ENST00000370119.8|SNV-12907-G-T|1
MEDSGVYLCEGINQA
>ENST00000304987.4|SNV-117549-G-T|3
SGQRRHTLSEVTNQLVVMPWAGK
>ENST00000528278.2|SNV-66416-T-C|3
LITQHLEN
>ENST00000508064.7|SNV-52438-G-C|2
TQRHKDNFSPGQEVFYSCEPGYDLR
>ENST00000549798.1|SNV-125131-G-A|8
QMCSRIPRK
>ENST00000555122.1|SNV-23989-C-T|4
QDSQAGGSRVGWAVLGFWK
>ENST00000304842.6|SNV-35254-A-G|3
LESTRATVRTGLDLK
>ENST00000314393.6|SNV-171840-G-A|4
STFARTQWPTPQEYDQLTAKTGLVR
>ENST00000435118.5|INDEL-14135-A-AA|1
LQFCQEVLPAPVFRLGC
>ENST00000354386.10|SNV-23320-C-T|4
RENFLEEKENMEVSCHR
>ENST00000222390.11|SNV-13209-C-G|1
SGMKCQPWSSMIPHEHSFLPSSYR
>ENST00000544378.6|MNV-59611-CC-C|7
FTQLLLLQRPHPRSQDPWSR
>ENST00000552643.5|SNV-5841-C-T|5
GLLHLREAPGGGAAGHRLHR
>ENST00000493839.1|SNV-19914-G-A|5
DCPTPQRNCPMAMGPEEWLVQR
>ENST00000404459.1|SNV-3140-G-A|1
ENTWSRRHK
>ENST00000342992.10|SNV-250445-G-A|4
YDAGKYILTLENSCSKK
>ENST00000229330.9|SNV-23501-C-T|1
QGSNNIVLNSINDTINSTK
>FUSION-ENST00000257209.8:75031-ENST00000315677.8:873059|72
TQLSVRVHACIVSSCITTYK
>ENST00000368801.4|SNV-3892-G-A|2
GSGSGQSPSSGQHR
>ENST00000298274.12|SNV-56402-C-T|6
EEMPENVLIGDLLKDLNLSLILNK
>ENST00000552643.5|SNV-5840-C-T|1
SHRGPRGPSR
>ENST00000343110.3|SNV-7875-C-T|2
NQLEEVSSALPR
>ENST00000570049.5|INDEL-32956-C-CC|1
GHGQLQTVGIPSH
>ENST00000265044.6|SNV-152-T-A|3
GSSKQQSEEDLLLQEFSRNLSAK
>ENST00000333891.14|SNV-260229-C-T|3
TMHYIFSHAR
>ENST00000314425.9|SNV-8659-C-T|4
TRSASTAPTPPPPPPPATPRK
>ENST00000327928.4|SNV-6662-C-T|2
GVRGSTGKK
>ENST00000528278.2|SNV-66416-T-C|5
MWLTLEFLNWPHRLITQHLEN
>ENST00000554253.1|SNV-14754-G-A|6
CSMSVHGYEGVLKGCICLWNR
>ENST00000413272.7|SNV-54654-C-A|7
QVAEGMFERAQERMQHK
>ENST00000510923.5|SNV-4803-C-T|4
ATLSVGGKTVSRFCVR
>ENST00000342992.10|SNV-226598-A-C|6
YGISDECKSDKVVIPDPYR
>ENST00000650454.1|SNV-100852-C-T|2
HSRFSTLTR
>ENST00000367429.9|SNV-76384-C-T|5
KEFDYNSNIR
>ENST00000361171.8|SNV-176364-C-G|3
SLAEIEKEYEYSFGTEQSAAAR
>ENST00000639983.1|SNV-18794-C-T|4
ERPGRVLPVTTLLHSRSCSCFVR
>ENST00000604624.6|SNV-551785-C-T|1
DDVNVEIVFLHNISLNLELEALFKR
>ENST00000430092.5|SNV-263127-C-T|2
EFKCLSEADETLIVIEAIREASLLK
>ENST00000533229.1|SNV-193708-G-A|2
QNLISLESFALK
>ENST00000515091.1|SNV-619618-G-T|5
NGSLDQR
>ENST00000592334.1|SNV-166573-G-A|2
FRDAMGFLLMFDLTSQQSFLNVRN
>ENST00000481407.5|INDEL-28032-A-AA|2
YSEDKPLSSESLSESEYIEEEKNK
>ENST00000522884.5|SNV-123126-C-T|1
QIAIACEGDLLTKER
>ENST00000381232.7|SNV-389020-G-A|1
MAPLWHSSSEVISMADR
>ENST00000592258.5|INDEL-196-C-CG|13
AVAVAMAGSLNR
>ENST00000592258.5|INDEL-196-C-CG|4
TCQTRVPVFGVK
>ENST00000482847.5|SNV-9160-C-A|2
DVPDDIQPITSLQGVARYGVK
>ENST00000479389.1|SNV-41641-C-T|1
LQDEANYHFYGSRMDRQTK
>ENST00000493839.1|SNV-19914-G-A|2
NCPMAMGPEEWLVQR
>ENST00000367561.9|SNV-64840-C-T|3
ETRISFLEKDMHYAK
>ENST00000478436.1|SNV-84421-G-A|1
MECPIYS
>ENST00000435118.5|INDEL-14135-A-AA|3
KLQFCQEVLPAPVFRLGC
>ENST00000552697.1|SNV-62962-G-A|10
RRCLMKPPPR
>ENST00000304372.6|INDEL-32956-C-CC|4
KSWHPEGLEQAEDQGER
>ENST00000544547.5|SNV-143646-C-T|1
GLAYCETHYNQLFGDVCFYCNR
>ENST00000370751.10|SNV-8352-G-A|6
IIDEQLVCRLSKTNIFIICR
>ENST00000465063.5|INDEL-14135-A-AA|2
MSYLLSTADINVTQKK
>ENST00000434752.4|SNV-1246-G-C|4
QTPNGAVRGPPCPSPQNLSPWDR
>ENST00000474420.1|SNV-9411-A-C|1
PAGPLGAGPCLR
>ENST00000357232.10|SNV-169428-G-A|2
VPPLQGQAVVNIQVIPLSK
>ENST00000329281.6|SNV-12589-A-T|2
DAHGAIQVLLSEREQFR
>ENST00000401095.8|SNV-159937-C-T|2
LWATCLAELQEFGR
>ENST00000374968.9|SNV-3704-C-T|1
VLEAGDVQP
>ENST00000332517.4|SNV-1134-A-G|4
KGAQAVLTHEKER
>FUSION-ENST00000405709.7:75280-ENST00000297145.9:117502|3
VRNFEVHRGDIVSLVVSINVIS
>ENST00000436985.6|INDEL-8027-A-AA|1
SKCKCSR
>ENST00000510385.5|INDEL-13986-A-AAA|6
TRPAFKK
>ENST00000465063.5|INDEL-14135-A-AA|5
SSPCPCISSR
>ENST00000399676.3|INDEL-526-T-TG|1
LWVILLPVQLL
>ENST00000492082.5|SNV-418-C-T|2
MLFYFFLQHV
>ENST00000438130.6|SNV-99168-G-A|1
LLAFQGWRRYSETKPK
>ENST00000552089.5|SNV-2355769-G-A|8
DPDLRQMFGGFGFVTFK
>ENST00000396418.7|SNV-85457-G-A|2
SSTEQSGEAQEEAAK
>ENST00000378402.10|SNV-102760-G-A|1
WEHEMVIIDVDGSLTGHK
>ENST00000485069.1|SNV-38762-G-A|8
VCGGGTACQRHRHIQPCR
>FUSION-ENST00000443979.5:185295-ENST00000479789.1:45962|25
GYPPATRRLR
>ENST00000624978.1|SNV-469-C-A|1
GLMWVSPFCFMVSR
>FUSION-ENST00000443979.5:185295-ENST00000479789.1:45962|10
QPPCCVAGGRETEKNGCR
>ENST00000522585.1|SNV-96950-C-A|6
RIETCACIKFSALIPLQMYFYENFK
>ENST00000222390.11|SNV-13209-C-G|3
SYKGTVSITKSGMK
>ENST00000635293.1|INDEL-13986-A-AAA|1
SVGVSASRCSES
>ENST00000339140.5|SNV-1121-G-A|2
VPDSLKDEDNARPRSCL
>ENST00000511072.5|SNV-343300-C-T|1
LPRDALKVGGPSAECPFDLTTKPK
>ENST00000486374.5|SNV-121797-C-T|2
HVSSLKGIKIADS
>ENST00000329281.6|SNV-12589-A-T|3
DAHGAIQVLLSER
>ENST00000616178.4|SNV-123126-C-T|2
LGTPQQIAIACEGDLLTK
>ENST00000532538.1|SNV-14628-A-C|5
MRSSGARPRR
>ENST00000368376.7|SNV-3498-G-A|7
EKYNADYDLSARQGADTLAFMSLLK
>ENST00000327928.4|SNV-6943-G-C|2
KQFNSRETLYGQEIDQASLLVILK
>ENST00000525460.5|SNV-362026-G-A|6
MLKQWKDCK
>ENST00000400445.7|SNV-253991-C-T|4
RETQAILSMQFHSFDR
>ENST00000463020.1|SNV-34526-G-A|5
QINLSNIRAGNLARQAAATQPDAK
>ENST00000368376.7|SNV-3498-G-A|3
QGADTLAFMSLLKEK
>FUSION-ENST00000336498.8:143088-ENST00000506066.1:61561|13
IMPLLLLLPVQK
>ENST00000560085.1|SNV-65395-G-C|3
KASYLDHPAWTSPSVVRFYFR
>ENST00000265044.6|SNV-152-T-A|6
MAPKGSSKQQSEEDLLLQEFSR
>ENST00000393631.5|SNV-27948-C-A|3
ITIQNPLARQR
>ENST00000482939.1|SNV-872-C-A|4
MLNAIPQAAQNISPEPTSLMK
>ENST00000367463.5|SNV-194347-G-A|3
HEFNLVTSDIHNK
>ENST00000368820.4|SNV-4123-G-A|1
IRSVQLRDR
>ENST00000299191.4|SNV-4021-C-T|4
GLMTARGGNCR
>FUSION-ENST00000405709.7:75280-ENST00000297145.9:117502|1
GDIVSLVVSINVIS
>ENST00000552643.5|SNV-5840-C-T|6
GLLHLREAPGGGAAGHR
>ENST00000636136.1|SNV-25411-C-A|2
GNLEKPFLGPRGPVVPLLCPR
>ENST00000549798.1|SNV-125131-G-A|7
MCSRIPR
>ENST00000552643.5|SNV-5841-C-T|7
GRGLLHLREAPGGGAAGHR
>ENST00000629359.2|SNV-1374708-G-C|1
GTGHVPEYGMVPSSLSMCMKSDK
>ENST00000304372.6|INDEL-32956-C-CC|19
RGCFPAQHLSCLESPFHSLR
>ENST00000569969.5|SNV-10931-C-T|3
MALCVHCHRLPGSYDSTSLDR
>ENST00000576024.1|INDEL-13986-A-AAA|16
SPQPKKK
>ENST00000399676.3|INDEL-526-T-TG|2
GGCGSYGWLPVQLLQALLLLLR
>ENST00000294517.11|SNV-2930-G-A|4
KHFCFLKCLPQVRPFYAVK
>ENST00000479389.1|SNV-41641-C-T|2
LQDEANYHFYGSRMDR
>ENST00000393533.6|SNV-32796-A-C|3
QPAEYSAFK
>ENST00000416614.7|SNV-21194-C-T|6
WASRLRAPTLTEANHIR
>ENST00000559502.5|SNV-25754-A-G|4
EHTSQNNEGTPTQKTARLFSEK
>FUSION-ENST00000443979.5:185295-ENST00000479789.1:45962|47
VPLKINDNLSTGKAWEPGPR
>ENST00000416899.7|SNV-107065-G-A|3
EWLVMKEK
>ENST00000477397.1|SNV-19914-G-A|3
DCPTPQR
>ENST00000371197.9|SNV-26711-G-A|3
GGNEQCLRYIANLISCFPSVCVRDK
>FUSION-ENST00000443979.5:185295-ENST00000479789.1:45962|4
RSSQDTPSGVCAGTPRVPR
>ENST00000313698.9|SNV-6770-G-A|3
RHQGSHRWTHLEGSTYR
>ENST00000452335.2|SNV-14196-G-A|3
KENPGQVHPR
>ENST00000389840.7|SNV-25851-C-A|8
MQKAKQNIEGISK
>ENST00000436985.6|INDEL-8027-A-AA|6
KAANGGIFNK
>ENST00000665637.1|SNV-137260-G-A|1
ENYQFLQTNKKEQEK
>ENST00000552643.5|SNV-5841-C-T|1
LHRGPRGPSR
>ENST00000583493.1|SNV-6713-T-C|2
MAENELCHTQLVPPASQT
>ENST00000479223.1|SNV-64762-C-T|2
MVCALRKK
>ENST00000569182.1|SNV-43575-T-C|2
TLPQTGICWTSSQHSQLR
>ENST00000453940.6|SNV-33130-A-G|4
KLQGTEPRPSSSDMK
>ENST00000285667.4|SNV-7830-T-C|3
AMPGNNK
>ENST00000374126.9|SNV-173477-C-T|2
LRPVPLYQHEEIIGK
>ENST00000525460.5|SNV-362026-G-A|4
QWKDCKQRPNLLIG
>ENST00000486374.5|SNV-121797-C-T|1
GIKIADS
>ENST00000470583.5|SNV-91356-C-T|3
PLSNISVPKLSVSR
>ENST00000341864.6|SNV-1682-C-A|2
ADQSFTSPPQRDFLLDIAR
>ENST00000341864.6|SNV-1682-C-A|3
ADQSFTSPPQR
>ENST00000408939.4|SNV-1266-G-T|3
DDEAIKNAVNEYDETMEK
>ENST00000616325.1|SNV-1054-G-T|1
HGTFLGRIAQDLGLELAELVQRLFR
>ENST00000648737.1|SNV-270295-C-T|2
DGERFLEK
>ENST00000279230.10|SNV-4952-C-T|4
DPRLNEVLYPLLRPSQAR
>ENST00000639069.1|SNV-551785-C-T|4
WRSFFFTTSPSTWSLK
>ENST00000313400.8|SNV-989188-C-T|1
ITCEEKMVSMA
>ENST00000484298.5|SNV-63055-G-C|2
VSATPGPADQKTEIPAVQSTSYSQR
>ENST00000569182.1|SNV-43575-T-C|3
CQAVVFRTLPQTGICWTSSQHSQLR
>ENST00000344209.10|SNV-27948-C-A|2
CPCCPAHCCCPEEALARQRYMK
>ENST00000566270.5|SNV-909-C-T|5
MALCVHCHRLPGSYDSTSLDSLYPR
>ENST00000389484.8|SNV-1856544-C-T|1
CYGGHCIINKDSEDIFCNCTNGK
>ENST00000513656.5|SNV-8569-C-T|1
LFAEDTWNW
>ENST00000360822.7|SNV-177258-T-G|3
NGRHVLGLIEDDEALLKQISQGQR
>ENST00000393533.6|SNV-32796-A-C|1
QPAEYSAFKLENERLK
>ENST00000294517.11|SNV-2930-G-A|2
CLPQVRPFYAVK
>ENST00000368145.2|SNV-3488-G-A|5
NKNMNNAIK
>ENST00000368801.4|SNV-3892-G-A|1
GSGSGQSPSSGQHRTGFGR
>ENST00000456116.6|SNV-127803-C-T|7
NVQSSSWSTAGMKRASFVCLGR
>ENST00000299191.4|SNV-4021-C-T|1
GGNCRDTETSQQALGKR
>ENST00000476483.1|SNV-153071-C-T|2
LQPHFHLRAMASCGSK
>ENST00000290868.7|SNV-25309-G-A|2
VTIAVAINQAIACRR
>ENST00000438130.6|SNV-99168-G-A|6
AYLRVCHSEDHRLLAFQGWR
>ENST00000648739.1|SNV-60193-G-A|4
GNMLRGIGETPIVPLGISYIDNFAK
>ENST00000470105.1|SNV-173477-C-T|4
MILDPQQKLRPVPLYQHEEIIGK
>FUSION-ENST00000589114.5:75031-ENST00000315677.8:873059|78
PASCHLALQHIR
>ENST00000261588.9|SNV-224921-A-G|3
LIDQVNDTSDGRR
>ENST00000374126.9|SNV-173477-C-T|1
LRPVPLYQHEEIIGKVCELINEVK
>ENST00000366956.10|SNV-174369-G-C|4
QKMPGLEAQK
>FUSION-ENST00000443979.5:185295-ENST00000479789.1:45962|22
AAGRAGAAGGLHGPAEEELR
>ENST00000554253.1|SNV-14754-G-A|2
GCICLWNRNHQWTFLR
>ENST00000395461.7|SNV-909-C-T|2
LPGSYDSTSLDSLYPR
>ENST00000261366.10|SNV-42369-C-T|5
EKDNSRCMLTDK
>ENST00000486922.1|SNV-907-C-T|1
WLCPLVLNLILMAASGAVCEVKD
>ENST00000290552.8|SNV-4737-C-T|1
FSFNDSSGSEEADFLSAETGSPR
>ENST00000515096.5|SNV-705400-C-T|3
HRRQITDLLDQSI
>ENST00000278409.1|SNV-935-C-T|1
KRTSFFL
>ENST00000481771.5|SNV-3498-G-A|3
SLLKEKLLPVLVHTFWIDTK
>ENST00000366956.10|SNV-174369-G-C|1
MPGLEAQKRPLMLAALNGLSVAR
>ENST00000394730.7|SNV-17845-C-T|5
KFSEKLVEFLLLASWYQR
>ENST00000303617.5|SNV-140951-C-T|3
VIGMSLAK
>ENST00000477397.1|SNV-19914-G-A|1
DCPTPQRNCPM
>ENST00000524820.6|SNV-74922-C-T|3
IYLLPDWK
>ENST00000672674.1|SNV-188254-A-T|3
NAASLCHR
>ENST00000618057.4|SNV-122912-G-A|1
FCECDNRECIDDETEEICGGHGK
>ENST00000635293.1|INDEL-13986-A-AAA|5
NHWMENISPFR
>ENST00000549798.1|SNV-125131-G-A|15
QLPHQLRWYSFMQMCSRIPR
>ENST00000321728.12|SNV-344836-G-A|5
GIIYRDLKLDNVMLNSEGHIK
>ENST00000456116.6|SNV-127803-C-T|6
MKRASFVCLGR
>ENST00000566270.5|SNV-909-C-T|1
LPGSYDSTSLDSLYPRGIQFKRPR
>ENST00000304372.6|INDEL-32956-C-CC|8
QGARANLQAILTPK
>ENST00000562210.1|SNV-86193-G-T|4
MLENFWNLTALGK
>ENST00000358415.9|SNV-17598-T-C|1
FLHVPDTLEGHFDGVPVISKGQQK
>ENST00000409709.9|SNV-63920-C-T|2
EQGAQERNAPWRLFFCK
>ENST00000481771.5|SNV-3498-G-A|8
MICQLGKGQTPWPSCLS
>ENST00000549798.1|SNV-125131-G-A|2
MVQLHANVQQDSKETGPSAQ
>ENST00000304372.6|INDEL-32956-C-CC|9
GWSWSERQGARANLQAILTPK
>ENST00000373191.9|SNV-112741-T-G|1
TERVGRR
>ENST00000223145.10|SNV-91356-C-T|2
LSVSRVPCNVEGISPELEK
>ENST00000465878.6|SNV-91752-G-A|3
LKNCLAEKAQEEER
>ENST00000397281.6|SNV-4629-C-T|2
RIHTGERPYACPDCDRSFS
>ENST00000374126.9|SNV-173477-C-T|3
VAMILDPQQKLRPVPLYQHEEIIGK
>ENST00000416614.7|SNV-21194-C-T|5
LRAPTLTEANHIR
>ENST00000303617.5|SNV-140951-C-T|4
LPRVIGMSLAKELIFSAR
>FUSION-ENST00000589114.5:75031-ENST00000315677.8:873059|55
VAQSQPRMPTWTDR
>ENST00000229002.6|SNV-238837-G-A|1
KRRPSGSK
>ENST00000366919.6|SNV-79102-C-T|2
LEQRPAGELSLLSIKQLVR
>ENST00000378330.7|SNV-219677-G-A|1
NRFNARQFISWLQDVDDK
>ENST00000314393.6|SNV-171840-G-A|2
TQWPTPQEYDQLTAKTGLVR
>ENST00000453940.6|SNV-33130-A-G|5
SSELLVRKLQGTEPRPSSSDMK
>ENST00000419761.6|SNV-11493-G-T|4
YLNDSLRHVMATNTTMIGKTR
>ENST00000299191.4|SNV-4021-C-T|5
GKGLMTARGGNCR
>ENST00000506946.1|SNV-4803-C-T|5
ATLSVGGKTVSRFCK
>ENST00000551307.5|SNV-94288-T-C|2
MSSKRPFV
>ENST00000624618.1|SNV-977-G-A|2
NVKNALK
>ENST00000395591.5|INDEL-14135-A-AA|5
TILVADINVTQKK
>ENST00000592447.5|INDEL-21378-T-TC|3
VNSVALNGDR
>ENST00000276054.9|SNV-11965-C-A|4
VLSHKQANVQYKK
>ENST00000342992.10|SNV-250445-G-A|5
YDAGKYILTLENSCSK
>ENST00000300107.7|SNV-194-C-T|3
MLSCGACTCGAAAVR
>ENST00000465063.5|INDEL-14135-A-AA|7
ASILPRSSPCPCISSR
>ENST00000373359.4|SNV-1593-G-A|3
YLECRPLSYSNPVEYKLLWGPR
>ENST00000648362.1|SNV-53945-A-C|5
EREEMASLLSDK
>ENST00000317147.10|INDEL-30625-G-GG|2
SQPAGNTAYCESAR
>ENST00000304842.6|SNV-35254-A-G|1
ATVRTGLDLKANK
>ENST00000552697.1|SNV-62962-G-A|4
MKPPPRIVK
>ENST00000389484.8|SNV-1856544-C-T|3
CVRCYGGHCIINK
>ENST00000337338.9|SNV-113832-C-T|5
ELRHLKIFHVK
>ENST00000461497.5|SNV-84421-G-A|2
VGVWNVPYIANVYLIKGK
>ENST00000278314.5|SNV-20348-G-A|5
CGKSFSHSSALR
>ENST00000641259.1|SNV-2355769-G-A|1
NSADADRAREK
>ENST00000508575.1|SNV-9689-G-A|2
MSTTGEIFPTPD
>ENST00000361171.8|SNV-176364-C-G|1
EYEYSFGTEQSAAARLPPSPTR
>ENST00000515096.5|SNV-705400-C-T|4
MHRRQITDLLDQSI
>ENST00000496123.6|SNV-18493-C-A|2
MPSQTASAKTQTSTCIPSSLPWGR
>ENST00000366956.10|SNV-174369-G-C|2
MPGLEAQK
>ENST00000558552.1|SNV-136427-C-T|5
TSAEGSPSWVPITR
>ENST00000456116.6|SNV-127803-C-T|4
RASFVCLGR
>ENST00000354552.7|SNV-264838-G-A|2
YANEQDKAQFLSK
>ENST00000536101.5|SNV-284862-C-T|1
LKTQFSSCESLLESRPSMGRK
>ENST00000576024.1|INDEL-13986-A-AAA|13
KNHWMENISPFSHLKSK
>ENST00000592258.5|INDEL-196-C-CG|5
GRTCQTRVPVFGVK
>ENST00000452335.2|SNV-14196-G-A|1
ENPGQVHPRAPELTLSLLTTMYNSK
>ENST00000504435.1|SNV-38457-C-T|5
MGSTRFPR
>ENST00000298274.12|SNV-56402-C-T|1
DLNLSLILNKSLTTAMQFKLVYK
>ENST00000304372.6|INDEL-32956-C-CC|13
TTGRGWSWSER
>ENST00000562210.1|SNV-86193-G-T|7
ALYRSVMLENFWNLTALGK
>ENST00000484039.5|SNV-26415-G-A|3
RGPPGPQGPPGSPGRAGAVGTPEER
>ENST00000264995.8|SNV-4803-C-T|3
TVSRFCKATSILEFYR
>ENST00000352312.6|SNV-41392-A-G|5
RGRALVCR
>ENST00000357232.10|SNV-169428-G-A|3
MSVIATDQR
>ENST00000486922.1|SNV-907-C-T|7
LDPEPCGCALWSSTSS
>ENST00000327097.4|SNV-39991-G-A|1
GDQEQPGLQGVPGPPGAVGHPGAK
>ENST00000393533.6|SNV-32796-A-C|5
LHRQPAEYSAFK
>ENST00000290607.12|SNV-115955-G-C|2
HSRSSPTPQFSLVGSSR
>ENST00000565541.5|SNV-86193-G-T|5
ALYRSVMLENFWNLTALGR
>ENST00000637282.1|SNV-1374708-G-C|5
RGTGHVPEYEHILPAR
>ENST00000304372.6|INDEL-32956-C-CC|11
GWSWSER
>ENST00000304372.6|INDEL-32956-C-CC|10
GWSWSERQGAR
>ENST00000562841.1|INDEL-32956-C-CC|3
VPRDAAPHAPPAKSHFNWR
>ENST00000389840.7|SNV-25851-C-A|7
AKQNIEGISK
>FUSION-ENST00000443979.5:185295-ENST00000479789.1:45962|41
AWEPGPRRPPLPRPGKLVQLAR
>ENST00000373359.4|SNV-1593-G-A|1
LLWGPRAHHETIKMK
>ENST00000510385.5|INDEL-13986-A-AAA|8
NHWMENISPFRTRPAFK
>ENST00000267890.11|SNV-174698-C-T|1
TSPKSPVVPRR
>ENST00000647417.1|SNV-67885-C-T|1
HMHQMYIFHLDLKPENILCVNRDAK
>ENST00000389484.8|SNV-1856544-C-T|4
CEVDKCVRCYGGHCIINK
>ENST00000393533.6|SNV-32796-A-C|6
DSLVERLHRQPAEYSAFK
>ENST00000357162.6|INDEL-628852-G-GA|2
QEFIKSPR
>ENST00000435118.5|INDEL-14135-A-AA|5
IDDINVTQKKLQFCQEVLPAPVFR
>FUSION-ENST00000443979.5:185295-ENST00000479789.1:45962|24
RGRAAGR
>ENST00000261588.9|SNV-224921-A-G|1
MWLAPILPGLVNR
>ENST00000344862.9|SNV-10344-T-C|2
AITYQAMAVRK
>ENST00000341041.8|SNV-20769-C-T|3
KLRDELVHK
>ENST00000290607.12|SNV-115955-G-C|1
SSPTPQFSLVGSSR
>ENST00000332517.4|SNV-1134-A-G|3
GAQAVLTHEK
>ENST00000546188.5|SNV-113676-C-T|6
AGGSIAKKFSVALQK
>ENST00000298274.12|SNV-56402-C-T|3
DLNLSLILNK
>ENST00000393631.5|SNV-27948-C-A|4
KITIQNPLARQR
>ENST00000416899.7|SNV-107065-G-A|2
EWLVMKEKTHR
>ENST00000434752.4|SNV-1246-G-C|1
GPPCPSPQNLSPWDRTTRR
>ENST00000639983.1|SNV-18794-C-T|2
VLPVTTLLHSRSCSCFVR
>ENST00000199447.9|SNV-19196-G-A|1
ETEPQTDTEPNER
>ENST00000261413.9|SNV-96950-C-A|2
LPQYMERFK
>ENST00000299191.4|SNV-4021-C-T|3
GLMTARGGNCRDTETSQQALGK
>ENST00000343110.3|SNV-7875-C-T|3
LPGLVFLYMEKNQLEEVSSALPR
>FUSION-ENST00000506054.5:143088-ENST00000506066.1:61561|8
KKSCLCCCCYQSK
>ENST00000279230.10|SNV-4952-C-T|3
DPRLNEVLYPLLRPSQARLLIEK
>FUSION-ENST00000443979.5:185295-ENST00000479789.1:45962|13
AGPGRQPPCCVAGGRETEK
>ENST00000304987.4|SNV-117549-G-T|1
HTLSEVTNQLVVMPWAGK
>ENST00000546583.5|SNV-49954-G-A|4
DNSHSLDMDSIIAEVKAQYEDIANR
>ENST00000373359.4|SNV-1593-G-A|2
LLWGPRAHHETIK
>ENST00000392185.8|SNV-228232-G-T|2
CEALGKFTK
>ENST00000552089.5|SNV-2355769-G-A|9
FRDPDLRQMFGGFGFVTFK
>ENST00000461497.5|SNV-84421-G-A|3
VGVWNVPYIANVYLIK
>ENST00000323830.4|SNV-9116-C-T|1
FFQPLTHLK
>ENST00000352312.6|SNV-41392-A-G|1
ALVCRSRPPAHRIK
>ENST00000357641.10|SNV-14628-A-C|4
LDLVSAMRSSGARPRR
>ENST00000222390.11|SNV-13209-C-G|2
GTVSITKSGMK
>ENST00000522585.1|SNV-96950-C-A|1
FSALIPLQMYFYENFKK
>ENST00000505562.1|SNV-40994-C-T|1
WTSPFGSWCPLSMWVPLLARR
>FUSION-ENST00000443979.5:185295-ENST00000479789.1:45962|42
AWEPGPRRPPLPRPGK
>ENST00000256999.7|SNV-39381-G-A|2
TILFASWDAEEFGLLGSTEWAEK
>ENST00000639983.1|SNV-18794-C-T|1
VLPVTTLLHSRSCSCFVRCR
>ENST00000342992.10|SNV-226598-A-C|1
VVIPDPYRLPGPPGKPKVLAR
>ENST00000327928.4|SNV-6662-C-T|3
GVRGSTGK
>ENST00000507512.1|SNV-8569-C-T|1
LFAEDTWKLRAFSDDLILLVPACSR
>ENST00000544547.5|SNV-143646-C-T|2
KGLAYCETHYNQLFGDVCFYCNR
>ENST00000341041.8|SNV-20769-C-T|1
LRDELVHKWFDDEVIAEAFK
>ENST00000357232.10|SNV-169428-G-A|1
VPPLQGQAVVNIQVIPLSKGR
>ENST00000552697.1|SNV-62962-G-A|6
CLMKPPPRIVK
>ENST00000484298.5|SNV-63055-G-C|1
TEIPAVQSTSYSQR
>ENST00000647417.1|SNV-67885-C-T|2
HMHQMYIFHLDLKPENILCVNR
>ENST00000496384.7|SNV-171593-T-A|1
IGDFGLATEKSR
>FUSION-ENST00000469763.5:61470-ENST00000487459.5:217624|1
APVNEGVPPSEYVQYP
>ENST00000569916.1|INDEL-30625-G-GG|3
KNYRSQPAGNTACK
>ENST00000613593.1|SNV-1586-G-T|1
ENNPPGFHIFTVSAWDADAQK
>ENST00000368326.5|SNV-6085-A-T|5
SGDLLKSPGLTLVR
>ENST00000436985.6|INDEL-8027-A-AA|5
KAANGGIFNKEK
>ENST00000393533.6|SNV-32796-A-C|2
QPAEYSAFKLENER
>ENST00000625191.3|SNV-1881-C-T|3
LSREGSSHHLLR
>ENST00000348513.12|SNV-12133-G-T|2
VLDQVKASNPDLK
>ENST00000465063.5|INDEL-14135-A-AA|1
SYLLSTADINVTQKK
>ENST00000304372.6|INDEL-32956-C-CC|1
SWHPEGLEQAEDQGERKPCP
>ENST00000378569.2|SNV-980-C-T|2
FINKKILK
>ENST00000435118.5|INDEL-14135-A-AA|4
KLQFCQEVLPAPVFR
>ENST00000381541.7|SNV-207287-G-A|1
GIGETPIVPLGISYIDNFAK
>ENST00000481771.5|SNV-3498-G-A|10
MLIMICQLGKGQTPWPSCLS
>ENST00000366919.6|SNV-79102-C-T|1
LEQRPAGELSLLSIKQLVRECK
>ENST00000504435.1|SNV-38457-C-T|4
GSTRFPR
>ENST00000592447.5|MNV-21376-GA-G|4
MVNSVALNGVAVASALKQK
>ENST00000452236.3|SNV-41547-C-T|2
MLKPSGTPFLPDK
>ENST00000366795.4|SNV-10749-G-A|1
ASADAELLELLCQGVDIPLHVPDPK
>ENST00000393631.5|SNV-27948-C-A|2
ITIQNPLARQRYMK
>ENST00000342992.10|SNV-226598-A-C|2
VVIPDPYRLPGPPGKPK
>ENST00000342992.10|SNV-250445-G-A|6
CENVNKYDAGKYILTLENSCSK
>ENST00000487674.1|SNV-344836-G-A|1
LNSEGHIKIADFGMCK
>ENST00000379996.7|SNV-178432-G-A|2
ADEGLPANK
>ENST00000571307.1|MNV-59611-CC-C|1
IPGQEKLA
>ENST00000342992.10|SNV-226598-A-C|3
VVIPDPYR
>ENST00000511072.5|SNV-343300-C-T|2
LPRDALK
>ENST00000260283.8|SNV-129628-G-A|1
FTKKVSLLIQFLIENCLR
>ENST00000407292.1|SNV-258288-G-A|2
NAPSSPSSPIAKNPRYEK
>ENST00000409515.3|SNV-17593-G-A|2
ARPNGRSNQGIQPR
>ENST00000430787.1|SNV-1367-G-A|6
GHSSLVQKDVGSVTLFQVK
>ENST00000510385.5|INDEL-13986-A-AAA|3
IVKESMK
>ENST00000314425.9|SNV-8659-C-T|5
TRSASTAPTPPPPPPPATPR
>ENST00000536101.5|SNV-284862-C-T|2
LKTQFSSCESLLESRPSMGR
>ENST00000465063.5|INDEL-14135-A-AA|8
KASILPRSSPCPCISSR
>ENST00000515226.5|SNV-96950-C-A|2
MERFKALHSK
>ENST00000379996.7|SNV-178432-G-A|4
SNSKDIQNLSVGLPRADEGLPANK
>ENST00000314393.6|SNV-171840-G-A|3
TQWPTPQEYDQLTAK
>ENST00000360822.7|SNV-177258-T-G|2
HVLGLIEDDEALLK
>ENST00000294794.7|SNV-3752-G-A|3
CVVRPLDR
>ENST00000635871.1|SNV-26015-C-T|1
YRWKPDYR
>ENST00000533229.1|SNV-193708-G-A|1
QNLISLESFALKLGSK
>ENST00000549798.1|SNV-125131-G-A|4
MVQLHANVQQDSK
>ENST00000629359.2|SNV-1374708-G-C|2
GTGHVPEYGMVPSSLSMCMK
>FUSION-ENST00000443979.5:185295-ENST00000479789.1:45962|9
ETEKNGCR
>ENST00000362003.9|INDEL-55639-C-CA|2
FIAKKTQPFIL
>ENST00000641259.1|SNV-2355769-G-A|4
GFGFVTFKNSADADRAR
>ENST00000368820.4|SNV-4123-G-A|7
VRVLEDGTLK
>ENST00000399143.9|SNV-49269-A-G|1
DLQDNHFYVAVGLGTFKYFPYWK
>ENST00000286760.5|SNV-23676-C-T|1
VEVPAVCPPHASINEHILAAIR
>ENST00000493839.1|SNV-19914-G-A|4
MDCPTPQRNCPMAMGPEEWLVQRAR
>ENST00000359597.8|INDEL-13986-A-AAA|2
KHFRPGTVDHTCNPSYSGG
>ENST00000468621.5|SNV-34526-G-A|2
STSATFVLEILLARQPPHNLMQR
>ENST00000665637.1|SNV-137260-G-A|3
ENYQFLQTNK
>ENST00000231706.6|SNV-118926-G-A|1
ANSRTSSKAK
>ENST00000541225.5|SNV-22971-A-G|1
TDLYLFSCIISFSSFIYYASVNVTR
>FUSION-ENST00000443979.5:185295-ENST00000479789.1:45962|36
LVQLARGRGQAR
>ENST00000478487.5|SNV-63723-A-C|2
MGTLTKCPLSSPSS
>ENST00000521689.5|SNV-19395-C-T|2
THPQTVLLESSCENK
>ENST00000482847.5|SNV-9160-C-A|1
DVPDDIQPITSLQGVARYGVKR
>ENST00000565541.5|SNV-86193-G-T|1
SVMLENFWNLTALGRSHKCSVSC
>ENST00000465063.5|INDEL-14135-A-AA|6
ASILPRSSPCPCISSRLLMVPML
>ENST00000507512.1|SNV-8569-C-T|3
LFAEDTWK
>ENST00000295754.10|SNV-81846-A-T|3
EHPCVESLK
>ENST00000592258.5|INDEL-196-C-CG|2
VPVFGVK
>ENST00000558552.1|SNV-136427-C-T|1
TSAEGSPSWVPITRAGRGPGPAR
>ENST00000546583.5|SNV-49954-G-A|1
THLWCCPWTTATPWTWTASLLRSR
>ENST00000592447.5|MNV-21376-GA-G|1
VNSVALNGVAVASALKQKQSSLK
>ENST00000256999.7|SNV-39381-G-A|1
NSRLLQER
>ENST00000354869.7|INDEL-14135-A-AA|5
IDADINVTQKKLQFCQEVLPAPVFR
>ENST00000558552.1|SNV-136427-C-T|4
MTSAEGSPSWVPITRAGR
>ENST00000637282.1|SNV-1374708-G-C|1
GTGHVPEYEHILPARRGGSHL
>ENST00000552643.5|SNV-5841-C-T|2
EAPGGGAAGHRLHRGPR
>ENST00000368801.4|SNV-3893-G-A|1
GSGSGQSPSSGQHETGFGR
>ENST00000570049.5|INDEL-32956-C-CC|2
MGHGQLQTVGIPSH
>ENST00000269197.12|SNV-167098-G-A|1
QENHPKKR
>ENST00000261413.9|SNV-96950-C-A|4
LVEQLDIEETEQSKLPQYMERFK
>ENST00000396496.7|SNV-12301-C-G|1
VARSSSE
>ENST00000367584.8|SNV-228582-C-G|2
TDKQPISSHLSSDTTTSGTSDLK
>ENST00000368376.7|SNV-3498-G-A|6
YNADYDLSARQGADTLAFMSLLK
>ENST00000413272.7|SNV-54654-C-A|5
AQERMQHKFQQLK
>ENST00000482847.5|SNV-9160-C-A|5
SCRDVPDDIQPITSLQGVAR
>ENST00000430787.1|SNV-1367-G-A|3
DVGSVTLFQVK
>FUSION-ENST00000506054.5:143088-ENST00000506066.1:61561|7
KSCLCCCCYQSK
>ENST00000396496.7|SNV-12301-C-G|2
SKVARSSSE
>ENST00000549798.1|SNV-125131-G-A|12
WYSFMQMCSRIPRK
>FUSION-ENST00000589114.5:75031-ENST00000315677.8:873059|74
PASCHLALQHIRRHHLQSHPELPR
>ENST00000323830.4|SNV-9116-C-T|2
RFFQPLTHLK
>ENST00000546188.5|SNV-113676-C-T|4
KFSVALQKLSSHLQPR
>ENST00000569722.5|SNV-191-G-A|3
SRADLRALFR
>ENST00000524608.5|SNV-4414-G-A|4
SMNSRRK
>ENST00000322147.8|SNV-19603-G-A|5
ARCVNIDECR
>ENST00000569722.5|SNV-191-G-A|1
ADLRALFRSR
>ENST00000527664.1|SNV-10949-A-T|2
RHSHLTLELI
>ENST00000254928.10|SNV-4227-G-C|2
TAVWEEGPGGQLVIQQK
>ENST00000379310.8|INDEL-261948-T-TT|1
SGFFVDFF
>ENST00000489591.5|SNV-5585-C-G|2
LCPLPLQWHPAGRHVLRHQLQ
>ENST00000298274.12|SNV-56402-C-T|5
MPENVLIGDLLKDLNLSLILNK
>ENST00000651943.2|SNV-86887-G-A|1
VDNIIADLLVDMLGVLASYNLTVR
>ENST00000592258.5|INDEL-196-C-CG|1
VPVFGVKGLH
>ENST00000313698.9|SNV-6770-G-A|1
WTHLEGSTYR
>ENST00000265044.6|SNV-152-T-A|2
QQSEEDLLLQEFSR
>ENST00000323346.10|SNV-62962-G-A|6
KKMSYEATSQNCEVQK
>ENST00000463020.1|SNV-34526-G-A|3
AGNLARQAAATQPDAKDTPDEVGVS
>ENST00000378569.2|SNV-980-C-T|1
ILKQRLESYR
>FUSION-ENST00000443979.5:185295-ENST00000479789.1:45962|12
QPPCCVAGGR
>ENST00000368376.7|SNV-3498-G-A|4
QGADTLAFMSLLK
>ENST00000523520.1|INDEL-29234-C-CCGG|4
QPVPSDRR
>ENST00000436985.6|INDEL-8027-A-AA|7
DDLTPLLLAVSGKKAANGGIFNK
>ENST00000269197.12|SNV-167098-G-A|4
KQENHPK
>ENST00000368498.7|INDEL-27217-A-AA|2
ELEANKKR
>ENST00000479223.1|SNV-64762-C-T|1
VCALRKK
>ENST00000525340.5|SNV-13946-C-A|1
PSPVSYFLEPTIAAPFLESGSSEAR
>ENST00000479389.1|SNV-41641-C-T|3
LQDEANYHFYGSR
>ENST00000562841.1|INDEL-32956-C-CC|5
TRVPRDAAPHAPPAK
>ENST00000354869.7|INDEL-14135-A-AA|7
EFRPEIPCIVVANKIDADINVTQKK
>ENST00000470105.1|SNV-173477-C-T|3
ILDPQQKLRPVPLYQHEEIIGK
>ENST00000639069.1|SNV-551785-C-T|7
MTSMWRSFFFTTSPSTWSLK
>ENST00000629359.2|SNV-1374708-G-C|4
RGTGHVPEYGMVPSSLSMCMK
>ENST00000536101.5|SNV-284862-C-T|4
STSLKCISSDGVGGTTLLPEKLK
>ENST00000294517.11|SNV-2930-G-A|1
CLPQVRPFYAVKCNSSPGVLK
>ENST00000368326.5|SNV-6085-A-T|2
SPGLTLVRVNVESLTR
>ENST00000368376.7|SNV-3498-G-A|5
YNADYDLSARQGADTLAFMSLLKEK
>ENST00000552643.5|SNV-5841-C-T|4
EAPGGGAAGHR
>ENST00000504435.1|SNV-38457-C-T|1
FPRTTRSTR
>ENST00000641259.1|SNV-2355769-G-A|8
GSKGFGFVTFK
>ENST00000226355.5|SNV-4239-C-T|4
LCFFYNKKFDVGFLPPFPTLDPEEK
>ENST00000549518.6|SNV-8004-T-G|1
MDAGEVTLGNHNSVFK
>ENST00000583493.1|SNV-6713-T-C|4
NYVIHSSSPQLPRLK
>ENST00000368820.4|SNV-4123-G-A|4
VLEDGTLKIR
>ENST00000544378.6|MNV-59611-CC-C|6
SQDPWSR
>ENST00000367463.5|SNV-194347-G-A|1
HEFNLVTSDIHNKTRLTK
>ENST00000367429.9|SNV-76384-C-T|2
EFDYNSNIRYR
>ENST00000231706.6|SNV-118926-G-A|3
GFYYQQMSDAKANSRTSSK
>ENST00000559502.5|SNV-25754-A-G|3
TARLFSEK
>ENST00000342992.10|SNV-226598-A-C|4
SDKVVIPDPYRLPGPPGKPK
>ENST00000278314.5|SNV-20348-G-A|3
SFSHSSALR
>ENST00000574946.5|SNV-53046-A-G|2
SKVFVALSSFPGAGSTWAR
>ENST00000368586.10|SNV-18016-G-A|1
VIHMVCATQWNTCLPLLQHNLR
>ENST00000344836.9|SNV-58270-C-T|3
VFYELQHSDKLVGTK
>ENST00000452335.2|SNV-14196-G-A|2
ENPGQVHPR
>ENST00000322147.8|SNV-19603-G-A|3
CVNIDECR
>ENST00000274008.5|SNV-105232-C-T|2
GVFLYGPPGCSK
>ENST00000532538.1|SNV-14628-A-C|7
MRSSGARPR
>ENST00000489591.5|SNV-5585-C-G|4
RLCPLPLQWHPAGRHVLR
>ENST00000389506.10|SNV-66416-T-C|1
LAPQAHNTTSRELNVSK
>ENST00000284382.8|SNV-60370-C-T|3
CNLTECQVER
>ENST00000389840.7|SNV-25851-C-A|5
QNIEGISK
>FUSION-ENST00000257209.8:75031-ENST00000315677.8:873059|69
VHACIVSSCITTYKK
>ENST00000342992.10|SNV-117691-G-A|1
CSAPLTVR
>ENST00000648739.1|SNV-60193-G-A|2
LRGIGETPIVPLGISYIDNFAK
>ENST00000313400.8|SNV-989188-C-T|2
DTKITCEEKMVSMA
>ENST00000625191.3|SNV-1881-C-T|1
EGSSHHLLRQVRPGPVYKPAPAR
>ENST00000261413.9|SNV-96950-C-A|3
LPQYMER
>ENST00000639983.1|SNV-18794-C-T|3
VLPVTTLLHSR
>ENST00000369915.8|SNV-16966-G-A|1
MTSPPDYKVGDKIATR
>ENST00000357162.6|INDEL-628852-G-GA|6
SQEQKNNEKNR
>ENST00000421025.3|SNV-38112-C-T|4
RIYTGEKPYTCEECGKAFNCSSTLK
>ENST00000331113.9|SNV-1913-C-T|1
LQDDVDTDTAGESALPTMTARQR
>ENST00000294517.11|SNV-2930-G-A|3
HFCFLKCLPQVRPFYAVK
>ENST00000354386.10|SNV-23320-C-T|5
RENFLEEK
>ENST00000560085.1|SNV-65395-G-C|4
KASYLDHPAWTSPSVVR
>ENST00000485813.5|SNV-38762-G-A|2
WWRDSLPASPSHSTM
>ENST00000592447.5|INDEL-21378-T-TC|1
VNSVALNGDRLWHLL
>ENST00000583493.1|SNV-6713-T-C|3
NYVIHSSSPQLPRLKR
>ENST00000304372.6|INDEL-32956-C-CC|18
RGCFPAQHLSCLESPFHSLREGSR
>ENST00000348513.12|SNV-12133-G-T|3
KVLDQVKASNPDLK
>ENST00000261588.9|SNV-224921-A-G|4
TPDKLIDQVNDTSDGRR
>ENST00000333891.14|SNV-260229-C-T|2
TMHYIFSHARIK
>ENST00000629359.2|SNV-1374708-G-C|3
RGTGHVPEYGMVPSSLSMCMKSDK
>ENST00000357641.10|SNV-14628-A-C|2
SSGARPRR
>ENST00000368376.7|SNV-3498-G-A|2
EKLLPVLVHTFWIDTK
>ENST00000409515.3|SNV-17593-G-A|1
SNQGIQPR
>ENST00000527664.1|SNV-10949-A-T|1
HSHLTLELI
>ENST00000492661.5|SNV-124439-G-A|6
LNNEYLELNYKKDEYFENIIQNLK
>ENST00000395395.7|SNV-41768-C-G|4
AFGFKSLLTGHQR
>ENST00000303617.5|SNV-140951-C-T|6
LAIIPGGGGTQRLPRVIGMSLAK
>ENST00000370751.10|SNV-8352-G-A|3
TNIFIICR
>ENST00000452236.3|SNV-41547-C-T|3
SLPVKPSKMLKPSGTPFLPDK
>ENST00000562210.1|SNV-86193-G-T|8
CDVGEFLEPDCFG
>ENST00000465063.5|INDEL-14135-A-AA|10
DPKKASILPR
>ENST00000369915.8|SNV-16966-G-A|3
MTSPPDYK
>ENST00000389840.7|SNV-25851-C-A|6
AKQNIEGISKAMK
>ENST00000552089.5|SNV-2355769-G-A|7
DPDLRQMFGGFGFVTFKNSADADR
>ENST00000367463.5|SNV-194347-G-A|2
HEFNLVTSDIHNKTR
>ENST00000525460.5|SNV-362026-G-A|2
CAQTSRLFLPTLVC
>ENST00000571307.1|MNV-59611-CC-C|3
DLTPEAKIPGQEK
>ENST00000329697.10|SNV-22551-G-A|3
KLLNEASTTHHCVETGSQK
>ENST00000492661.5|SNV-124439-G-A|7
LNNEYLELNYKK
>ENST00000623607.4|SNV-169428-G-A|3
SVIATDQR
>ENST00000639983.1|SNV-18794-C-T|5
ERPGRVLPVTTLLHSR
>ENST00000478487.5|SNV-63723-A-C|1
GTLTKCPLSSPSS
>ENST00000651943.2|SNV-705400-C-T|2
RQITDLLDQSI
>ENST00000394730.7|SNV-17845-C-T|3
FSEKLVEFLLLASWYQRIQEVPGVK
>ENST00000367463.5|SNV-194347-G-A|4
ILSEKHEFNLVTSDIHNKTR
>ENST00000558552.1|SNV-136427-C-T|6
MTSAEGSPSWVPITR
>ENST00000648362.1|SNV-53945-A-C|2
EEMASLLSDKK
>ENST00000310357.8|SNV-36046-G-A|2
NLNTPVVKSSGR
>ENST00000639069.1|SNV-551785-C-T|1
SFFFTTSPSTWSLKLCSNDILLR
>ENST00000583842.1|SNV-16947-G-A|1
NFLKKISK
>ENST00000337532.9|SNV-244778-G-A|1
QQTNEKYRLVVLVGPVGVGLNELK
>ENST00000555122.1|SNV-23989-C-T|3
VGWAVLGFWK
>ENST00000453018.1|SNV-13209-C-G|4
MKCQPWSSMIPHEHR
>ENST00000395395.7|SNV-41768-C-G|2
SLLTGHQR
>ENST00000551307.5|SNV-94288-T-C|1
SSKRPFV
>ENST00000373359.4|SNV-1593-G-A|6
QRYLECRPLSYSNPVEYK
>ENST00000554253.1|SNV-14754-G-A|8
GSLEGLHLLVEQESPMDLLKKK
>ENST00000576024.1|INDEL-13986-A-AAA|10
NHWMENISPFSHLKSKK
>ENST00000284382.8|SNV-60370-C-T|1
CNLTECQVERWFRSR
>ENST00000323346.10|SNV-62962-G-A|5
KMSYEATSQNCEVQK
>FUSION-ENST00000443979.5:185295-ENST00000479789.1:45962|45
INDNLSTGKAWEPGPR
>ENST00000314425.9|SNV-8659-C-T|2
SASTAPTPPPPPPPATPRK
>FUSION-ENST00000443979.5:185295-ENST00000479789.1:45962|18
AGAAGGLHGPAEEELRRAQPAR
>ENST00000323346.10|SNV-62962-G-A|4
KMSYEATSQNCEVQKK
>ENST00000413272.7|SNV-54654-C-A|1
FQQLKTGIVEKVK
>ENST00000421025.3|SNV-38112-C-T|3
IYTGEKPYTCEECGK
>ENST00000303617.5|SNV-140951-C-T|1
VIGMSLAKELIFSARVLDGK
>FUSION-ENST00000336498.8:143088-ENST00000506066.1:61561|3
HPVEEPRSKQPQHRPEQP
>ENST00000396418.7|SNV-85457-G-A|1
SSTEQSGEAQEEAAKSES
>ENST00000323346.10|SNV-62962-G-A|2
MSYEATSQNCEVQKK
>ENST00000592258.5|INDEL-196-C-CG|8
VGARPRGR
>ENST00000672674.1|SNV-188254-A-T|4
SWPRNAASLCHRYPIGLATNESGTR
>ENST00000342992.10|SNV-250445-G-A|1
YILTLENSCSKKEYTIVVK
>ENST00000457544.7|SNV-13209-C-G|2
SGMKCQPWSSMIPHEHSYR
>ENST00000523520.1|INDEL-29234-C-CCGG|5
ERQPVPSDRR
>ENST00000393847.6|INDEL-8633-C-CC|6
ALNDTQKLALPHR
>ENST00000299191.4|SNV-4021-C-T|2
GGNCRDTETSQQALGK
>ENST00000424959.5|SNV-3498-G-A|1
GQTPWPSCLS
>ENST00000515326.5|SNV-96222-G-A|2
GTIEVEDEGIETLEEVASAK
>ENST00000569182.1|SNV-43575-T-C|1
TLPQTGICWTSSQHSQLRAL
>ENST00000261383.3|SNV-200131-T-C|2
TQTISLGQGQGPIAAKTINNAIK
>ENST00000527664.1|SNV-10949-A-T|3
RRHSHLTLELI
>ENST00000335016.9|SNV-134433-G-T|1
GNDESESYFESDPPSPK
>ENST00000478754.5|SNV-185401-G-A|2
AAVTAESSFPTWCPSRQSPSATW
>FUSION-ENST00000336498.8:143088-ENST00000506066.1:61561|11
IMPLLLLLPVQKSDDLGPHERNK
>ENST00000419761.6|SNV-11493-G-T|5
YLNDSLRHVMATNTTMIGK
>FUSION-ENST00000443979.5:185295-ENST00000479789.1:45962|8
ETEKNGCRGR
>ENST00000375759.8|SNV-96505-C-T|1
ESGVVAVFPEKSESPQK
>ENST00000354386.10|SNV-23320-C-T|6
DDELSKRENFLEEK
>ENST00000562210.1|SNV-86193-G-T|6
SVMLENFWNLTALGK
>ENST00000453940.6|SNV-33130-A-G|2
LQGTEPRPSSSDMK
>ENST00000629359.2|SNV-1374708-G-C|5
LLLKRGTGHVPEYGMVPSSLSMCMK
>ENST00000304372.6|INDEL-32956-C-CC|12
TTGRGWSWSERQGAR
>ENST00000643024.1|SNV-13209-C-G|2
GTVSITKSGMKCQPWSSMIPHEHR
>ENST00000482847.5|SNV-9160-C-A|6
TYSLSPASKEWPGMV
>ENST00000357641.10|SNV-14628-A-C|6
ELLEKLDLVSAMRSSGARPR
>ENST00000294794.7|SNV-3752-G-A|4
AMSEGSDCQCKCVVRPLDRDACQR
>ENST00000368820.4|SNV-4123-G-A|6
VRVLEDGTLKIR
>ENST00000602042.1|SNV-2782-C-T|1
LRTDLFSSPCGNQTR
>ENST00000290868.7|SNV-25309-G-A|6
ILYSDQKGRVTIAVAINQAIACR
>ENST00000357162.6|INDEL-628852-G-GA|3
NRQEFIKSPR
>ENST00000308624.10|SNV-258288-G-A|1
NPRYEKR
>ENST00000367463.5|SNV-194347-G-A|6
TVVLLLRILSEKHEFNLVTSDIHNK
>ENST00000369915.8|SNV-16966-G-A|2
MTSPPDYKVGDK
>ENST00000434752.4|SNV-1246-G-C|2
GPPCPSPQNLSPWDRTTR
>ENST00000339140.5|SNV-1121-G-A|1
DEDNARPRSCL
>ENST00000294794.7|SNV-3752-G-A|5
AMSEGSDCQCKCVVRPLDR
>ENST00000341864.6|SNV-1682-C-A|4
LAIQCRADQSFTSPPQRDFLLDIAR
>ENST00000321728.12|SNV-344836-G-A|1
LDNVMLNSEGHIKIADFGMCK
>FUSION-ENST00000443979.5:185295-ENST00000479789.1:45962|32
GRAGARAPEAR
>ENST00000332496.10|MNV-68023-CG-C|1
LGSEILTLWCES
>ENST00000332517.4|SNV-1134-A-G|1
GAQAVLTHEKERVK
>ENST00000408939.4|SNV-1266-G-T|4
HNRDDEAIKNAVNEYDETMEK
>ENST00000474420.1|SNV-9411-A-C|2
MPAGPLGAGPCLR
>ENST00000549798.1|SNV-125131-G-A|9
MQMCSRIPRK
>ENST00000367561.9|SNV-64840-C-T|1
ISFLEKDMHYAKISSMENK
>ENST00000482847.5|SNV-9160-C-A|13
MFLMTYSLSPASK
>ENST00000639069.1|SNV-551785-C-T|5
MWRSFFFTTSPSTWSLK
>ENST00000416899.7|SNV-107065-G-A|5
ELFCAKEWLVMK
>ENST00000393847.6|INDEL-8633-C-CC|3
LALPHRCRGWPLAGQ
>ENST00000378402.10|SNV-102760-G-A|2
AGFRWEHEMVIIDVDGSLTGHK
>ENST00000496384.7|SNV-171593-T-A|4
SNNIFLHEDLTVKIGDFGLATEK
>ENST00000479223.1|SNV-64762-C-T|3
MVCALRK
>FUSION-ENST00000443979.5:185295-ENST00000479789.1:45962|48
VPLKINDNLSTGK
>ENST00000648739.1|SNV-60193-G-A|3
MLRGIGETPIVPLGISYIDNFAK
>ENST00000400445.7|SNV-253991-C-T|2
ETQAILSMQFHSFDR
>FUSION-ENST00000443979.5:185295-ENST00000479789.1:45962|21
AAGRAGAAGGLHGPAEEELRR
>ENST00000290868.7|SNV-25309-G-A|5
GRVTIAVAINQAIACR
>ENST00000223145.10|SNV-91356-C-T|3
SVPMPLSNISVPKLSVSR
>ENST00000389484.8|SNV-1856544-C-T|2
CYGGHCIINK
>ENST00000496123.6|SNV-18493-C-A|1
PSQTASAKTQTSTCIPSSLPWGR
>ENST00000532538.1|SNV-14628-A-C|6
RSSGARPR
>ENST00000304460.11|SNV-19558-T-G|1
VNKDIEFMIGHKPNIFWQVTWR
>ENST00000562210.1|SNV-86193-G-T|5
SVMLENFWNLTALGKAIFLLGLR
>ENST00000562210.1|SNV-86193-G-T|2
MLENFWNLTALGKAIFLLGLR
>ENST00000453018.1|SNV-13209-C-G|2
DAATREQYLSLRVA
>FUSION-ENST00000434816.5:13617-ENST00000446306.7:47179|2
ARGVPAFTDTSH
>ENST00000343110.3|SNV-7875-C-T|1
NQLEEVSSALPRNLEQLR
>ENST00000650454.1|SNV-100852-C-T|1
HSRFSTLTRNIR
>ENST00000548768.1|SNV-3251-A-G|3
MRHALKEYIV
>ENST00000354552.7|SNV-264838-G-A|1
YANEQDKAQFLSKELEHVK
>ENST00000551798.1|SNV-8004-T-G|2
RMDAGEVTLGNHNSVFK
>ENST00000319669.4|SNV-25754-A-G|2
TARLFSEKIFCCLFFITLFFIR
>ENST00000367584.8|SNV-228582-C-G|3
KTDKQPISSHLSSDTTTSGTSDLK
>ENST00000304372.6|INDEL-32956-C-CC|2
SWHPEGLEQAEDQGER
>ENST00000304372.6|INDEL-32956-C-CC|15
EGSRTTGR
>ENST00000616325.1|SNV-1054-G-T|2
HGTFLGRIAQDLGLELAELVQR
>ENST00000552697.1|SNV-62962-G-A|5
CLMKPPPRIVKSR
>ENST00000549798.1|SNV-125131-G-A|17
PYQRQLPHQLRWYSFMQMCSR
>ENST00000552089.5|SNV-2355769-G-A|5
QMFGGFGFVTFKNSADADR
>FUSION-ENST00000336498.8:143088-ENST00000506066.1:61561|6
NKHPVEEPRSK
>ENST00000549798.1|SNV-125131-G-A|18
MPYQRQLPHQLRWYSFMQMCSR
>ENST00000525460.5|SNV-362026-G-A|3
MCAQTSRLFLPTLVC
>ENST00000354552.7|SNV-264838-G-A|4
RYANEQDKAQFLSK
>FUSION-ENST00000589114.5:75031-ENST00000315677.8:873059|52
MPTWTDRASEEILSASLDSATPPR
>ENST00000515326.5|SNV-96222-G-A|1
GTIEVEDEGIETLEEVASAKQSVK
>ENST00000482847.5|SNV-9160-C-A|12
FLMTYSLSPASK
>ENST00000276054.9|SNV-11965-C-A|2
QANVQYKK
>ENST00000329281.6|SNV-12589-A-T|4
QNRDAHGAIQVLLSEREQFR
>ENST00000278314.5|SNV-20348-G-A|4
CGKSFSHSSALRIHQR
>ENST00000284382.8|SNV-60370-C-T|5
KCNLTECQVER
>ENST00000510923.5|SNV-4803-C-T|1
FCVRMYFHS
>ENST00000583169.5|SNV-9256-T-A|1
FLWNKFFADGELESMGFSAR
>ENST00000393847.6|INDEL-8633-C-CC|2
CRGWPLAGQ
>ENST00000226355.5|SNV-4239-C-T|1
FDVGFLPPFPTLDPEEKCQAYESNR
>ENST00000486922.1|SNV-907-C-T|5
AMWLCPLVLNLILMAASGAVCEVKD
>ENST00000396496.7|SNV-12301-C-G|3
MSKVARSSSE
>ENST00000547058.6|SNV-2780-C-A|3
LRVILGVTIQADSNEKHLQVIGYEK
>ENST00000375759.8|SNV-96505-C-T|2
ESGVVAVFPEK
>FUSION-ENST00000443979.5:185295-ENST00000479789.1:45962|23
GRAAGRAGAAGGLHGPAEEELR
>ENST00000485069.1|SNV-38762-G-A|5
HIQPCRGPGR
>ENST00000508575.1|SNV-9689-G-A|1
STTGEIFPTPD
>ENST00000492661.5|SNV-124439-G-A|2
DEYFENIIQNLKFSQSK
>ENST00000641259.1|SNV-2355769-G-A|6
GFGFVTFK
>ENST00000290868.7|SNV-25309-G-A|3
VTIAVAINQAIACR
>ENST00000504793.1|SNV-121037-C-T|1
LEQNFGSSFLSLFDVPFWFFQLP
>ENST00000515091.1|SNV-619618-G-T|6
MNGSLDQR
>ENST00000603521.1|SNV-1569-C-T|4
MVYSFLLQLFSR
>ENST00000354869.7|INDEL-14135-A-AA|6
IDADINVTQKK
>ENST00000562841.1|INDEL-32956-C-CC|8
GACLGLSLTPSWESTYK
>ENST00000374438.1|SNV-107065-G-A|4
MAGNEREDPQR
>ENST00000344862.9|SNV-10344-T-C|1
AITYQAMAVRKVTPER
>ENST00000618057.4|SNV-122912-G-A|2
FCECDNR
>ENST00000331113.9|SNV-1913-C-T|2
LQDDVDTDTAGESALPTMTAR
>ENST00000430787.1|SNV-1367-G-A|4
GHSSLVQKDVGSVTLFQVKILEK
>ENST00000549518.6|SNV-8004-T-G|3
DDIADRMRMDAGEVTLGNHNSVFK
>ENST00000456116.6|SNV-127803-C-T|5
KRASFVCLGR
>ENST00000367561.9|SNV-64840-C-T|6
MASSKETRISFLEK
>ENST00000371197.9|SNV-26711-G-A|1
YIANLISCFPSVCVRDKK
>ENST00000616178.4|SNV-123126-C-T|1
LGTPQQIAIACEGDLLTKER
>ENST00000546188.5|SNV-113676-C-T|5
KFSVALQK
>FUSION-ENST00000443979.5:185295-ENST00000479789.1:45962|46
INDNLSTGK
>ENST00000526713.1|SNV-367822-G-A|1
QFSVRREEG
>ENST00000504290.5|INDEL-13986-A-AAA|4
KNHWMENISPFRCYLTYDGVTS
>ENST00000440757.2|INDEL-98256-T-TT|3
MWLKLFFLAPLFPGPVRPGQVF
>ENST00000264995.8|SNV-4803-C-T|5
MATLSVGGKTVSRFCK
>ENST00000487674.1|SNV-344836-G-A|3
LNSEGHIK
>ENST00000481771.5|SNV-3498-G-A|7
ICQLGKGQTPWPSCLS
>ENST00000457544.7|SNV-13209-C-G|1
SGMKCQPWSSMIPHEHSYRGK
>ENST00000549798.1|SNV-125131-G-A|10
QMCSRIPR
>ENST00000533229.1|SNV-193708-G-A|3
RQNLISLESFALKLGSK
>ENST00000344836.9|SNV-58270-C-T|5
SVPLALQRVFYELQHSDKLVGTK
>ENST00000552697.1|SNV-62962-G-A|12
SYEATSQNCEVQKK
