# Supplementary material for: Identification of non-canonical peptides with moPepGen
Source: Nat Biotechnol. 2025 Jun 16;44(4):568–73. doi: 10.1038/s41587-025-02701-0 (PMC12680078; doi:10.1038/s41587-025-02701-0)
Supplement: Supplementary file 4 — Supplementary Data: Cancer cell line variant peptide database. Custom peptide database FASTA file for each of the 376 cell lines from the Cancer Cell Line Encyclopedia with proteomics characterization or used in the reference channel. Variant peptide FASTA files were produced by moPepGen as the result of cell-line-specific publicly available mutations and fusions. [file 41587_2025_2701_MOESM4_ESM.zip › ACH-000589.fasta]

>FUSION-ENST00000509400.5:97117-ENST00000302125.9:195|499
EKSSTNNS
>FUSION-ENST00000509400.5:97117-ENST00000302125.9:195|1463
ATYKTHACDLSSVLYFLCVFFLRK
>FUSION-ENST00000574721.1:133211-ENST00000652379.1:25317|692
FLSFFCFFPACFLA
>FUSION-ENST00000509400.5:97117-ENST00000302125.9:195|2057
ILLARRFSNCLVWADGLR
>FUSION-ENST00000509400.5:97117-ENST00000302125.9:195|2494
RSREAFDPTSK
>FUSION-ENST00000509400.5:97117-ENST00000302125.9:195|764
MNLINIMLSER
>FUSION-ENST00000509400.5:97117-ENST00000302125.9:195|1691
MIRVMEFWK
>ENST00000449771.7|SNV-19281-C-T|1
HLLATCPNFIRDRK
>ENST00000302475.8|SNV-459802-G-C|6
LKARVQELLSALER
>FUSION-ENST00000574721.1:133211-ENST00000652379.1:25317|413
RAASGKPKSLGSGGSMVAK
>FUSION-ENST00000360150.9:14313-ENST00000534622.5:31188|5
TFPTLSR
>ENST00000219611.7|MNV-24783-TG-T|10
GWSWWSPWKPSRPR
>FUSION-ENST00000574721.1:133211-ENST00000652379.1:25317|1018
MIELHCCNKSPQR
>FUSION-ENST00000574721.1:133211-ENST00000652379.1:25317|815
RGFTVLPR
>FUSION-ENST00000509400.5:97117-ENST00000302125.9:195|2554
QQLTGPSSPGHR
>FUSION-ENST00000509400.5:97117-ENST00000302125.9:195|2882
GRVVFFFFFFFFETKSCSFA
>FUSION-ENST00000509400.5:97117-ENST00000302125.9:195|1163
ILLPQTS
>FUSION-ENST00000574721.1:133211-ENST00000652379.1:25317|889
TAESIEDTGESVFK
>FUSION-ENST00000509400.5:97117-ENST00000302125.9:195|1465
ATYKTHACDLSSVLYFLCVFFLR
>FUSION-ENST00000509400.5:97117-ENST00000302125.9:195|2409
SRVRAESEGGGGGGGR
>FUSION-ENST00000574721.1:133211-ENST00000652379.1:25317|1015
IELHCCNKSPQRSPYLTK
>FUSION-ENST00000574721.1:133211-ENST00000652379.1:25317|447
SEYARPVQ
>FUSION-ENST00000509400.5:97117-ENST00000302125.9:195|2374
MPYTSAFQLLSQGLPYVLR
>FUSION-ENST00000574721.1:133211-ENST00000652379.1:25317|334
NEEFPVSAGHK
>FUSION-ENST00000509400.5:97117-ENST00000302125.9:195|3685
MPLHSSLSDSETLSQKKK
>FUSION-ENST00000574721.1:133211-ENST00000652379.1:25317|411
AASGKPKSLGSGGSMVAK
>FUSION-ENST00000574721.1:133211-ENST00000652379.1:25317|142
DGRWPPLPSADRK
>FUSION-ENST00000574721.1:133211-ENST00000652379.1:25317|868
NRSPVRTR
>FUSION-ENST00000574721.1:133211-ENST00000652379.1:25317|83
MDERDSHCPYLLSSETTAK
>ENST00000274576.9|SNV-101935-T-A|2
GPACLQAK
>FUSION-ENST00000509400.5:97117-ENST00000302125.9:195|808
MINTQCMQR
>ENST00000217939.7|SNV-36336-T-G|3
NAAGHTERLGSLK
>FUSION-ENST00000301634.12:11705-ENST00000635056.2:110404|89
TVIVAALDGTFQRKR
>ENST00000506538.6|SNV-21366-G-T|2
IVREFSGHQGQINDMAFIPDGR
>ENST00000550722.5|MNV-206593-AA-A|2
KQEVPEENT
>FUSION-ENST00000509400.5:97117-ENST00000302125.9:195|3674
MEPLHFSLATEQDSVSKEK
>FUSION-ENST00000509400.5:97117-ENST00000302125.9:195|507
WEATKTKQIR
>FUSION-ENST00000574721.1:133211-ENST00000652379.1:25317|1162
RLQGAEIAPLHYGPGCR
>FUSION-ENST00000509400.5:97117-ENST00000302125.9:195|112
SRQGEGLK
>ENST00000258873.9|SNV-11215-G-A|3
MPRNSGAGYSCPHGDPSMLDSR
>FUSION-ENST00000509400.5:97117-ENST00000302125.9:195|1662
MIIPMNFCIFCRDR
>FUSION-ENST00000509400.5:97117-ENST00000302125.9:195|3788
QIGWVIVLPSSAKGEIALASHIFR
>FUSION-ENST00000509400.5:97117-ENST00000302125.9:195|3177
PAIPALWK
>FUSION-ENST00000509400.5:97117-ENST00000302125.9:195|820
TICRFAA
>FUSION-ENST00000574721.1:133211-ENST00000652379.1:25317|60
LQARTTTPADFYVVSHVFRR
>FUSION-ENST00000574721.1:133211-ENST00000652379.1:25317|499
WRGWASGCARGSGLPVTR
>ENST00000465984.5|SNV-13003-G-T|5
TRKGRPLSRPTPGPGWEWHR
>FUSION-ENST00000509400.5:97117-ENST00000302125.9:195|565
MPVLHAEF
>FUSION-ENST00000509400.5:97117-ENST00000302125.9:195|1295
TPAIAGTWQAEAGESGREAAVSR
>FUSION-ENST00000574721.1:133211-ENST00000652379.1:25317|749
AEAGESLEPGKRR
>FUSION-ENST00000574721.1:133211-ENST00000652379.1:25317|293
LNTGTRPIVNKYRK
>FUSION-ENST00000509400.5:97117-ENST00000302125.9:195|4235
EVDVIQVKASRIQR
>FUSION-ENST00000509400.5:97117-ENST00000302125.9:195|4101
KVWTYSLQKVMLSQIKP
>FUSION-ENST00000509400.5:97117-ENST00000302125.9:195|2322
LKPRLYQK
>FUSION-ENST00000509400.5:97117-ENST00000302125.9:195|653
MFAQGQNCVKTFLR
>FUSION-ENST00000509400.5:97117-ENST00000302125.9:195|597
MFLRGCEKR
>FUSION-ENST00000509400.5:97117-ENST00000302125.9:195|2461
MLSASLGPRRSSGGSNVCK
>ENST00000316059.7|INDEL-38239-C-CA|1
HDADSFYQFSCNICGKKI
>FUSION-ENST00000509400.5:97117-ENST00000302125.9:195|4119
SLFTATEGHLFSK
>FUSION-ENST00000509400.5:97117-ENST00000302125.9:195|1284
ERLFYLVSFLL
>ENST00000534663.1|SNV-64459-G-T|3
ESCDGMGDVSEKHGSGPVVPENAVR
>FUSION-ENST00000509400.5:97117-ENST00000302125.9:195|3482
SGSPFFFFFGDIGWLCPPSWRAVV
>FUSION-ENST00000509400.5:97117-ENST00000302125.9:195|4076
IQVTSCYPNLLDQNYSGR
>ENST00000581305.1|SNV-705-G-A|12
RPVWLLLWKQCCSYWK
>ENST00000400100.5|SNV-153349-G-T|2
AAGRGVPAGVPIPQAPA
>FUSION-ENST00000574721.1:133211-ENST00000652379.1:25317|1452
MTERDPVSRES
>FUSION-ENST00000509400.5:97117-ENST00000302125.9:195|280
RQINTVVR
>FUSION-ENST00000509400.5:97117-ENST00000302125.9:195|2800
EAEPGKWLEPR
>FUSION-ENST00000509400.5:97117-ENST00000302125.9:195|1075
SSNSQAFLIFLFTVLK
>FUSION-ENST00000574721.1:133211-ENST00000652379.1:25317|376
GHSYCAARGEILGPAQDGPERK
>FUSION-ENST00000509400.5:97117-ENST00000302125.9:195|286
GLLAAGSELCGESWVGK
>FUSION-ENST00000574721.1:133211-ENST00000652379.1:25317|925
MTEESNFVTSR
>FUSION-ENST00000574721.1:133211-ENST00000652379.1:25317|606
CLCYTNKYTSLYK
>FUSION-ENST00000509400.5:97117-ENST00000302125.9:195|2290
HAPVVPAIREAEAGELLEPGRR
>ENST00000312600.4|SNV-1472-G-C|1
AICHMNGVRLNNRQVYVGR
>FUSION-ENST00000509400.5:97117-ENST00000302125.9:195|2413
PVIMVSVLELL
>FUSION-ENST00000509400.5:97117-ENST00000302125.9:195|94
LVRLVLNSWPQVICLPGPPK
>FUSION-ENST00000574721.1:133211-ENST00000652379.1:25317|229
MPTLIRPQKR
>FUSION-ENST00000509400.5:97117-ENST00000302125.9:195|2303
MEPLHSSLGDRVR
>ENST00000422841.5|SNV-23821-C-T|2
MSCSWQYIVEHRTKPGVEH
>ENST00000399810.7|SNV-19180-C-A|1
INKPIEPLNRDFGRANHVQADFYR
>ENST00000314355.7|SNV-4030-G-A|2
THLISEEEWR
>ENST00000519921.5|SNV-35686-G-T|6
CVIQRAMVKACPHVWFER
>FUSION-ENST00000509400.5:97117-ENST00000302125.9:195|26
VPSRLTATSASQVQAILLPHLPD
>ENST00000263174.9|MNV-21650-CT-C|8
KQNQQDQHQIQVLEQSIPGLRK
>FUSION-ENST00000509400.5:97117-ENST00000302125.9:195|3913
KKVCFLCTPTLADLS
>FUSION-ENST00000509400.5:97117-ENST00000302125.9:195|1657
NFCIFCR
>FUSION-ENST00000574721.1:133211-ENST00000652379.1:25317|346
SASPNFLEGQVAFSHPRLSNNR
>FUSION-ENST00000509400.5:97117-ENST00000302125.9:195|3410
ARGSATKMAHLAVDR
>FUSION-ENST00000574721.1:133211-ENST00000652379.1:25317|464
GGSRWGPR
>ENST00000502721.5|SNV-14428-G-A|1
TNLEDKNEWKNCIDITGVR
>FUSION-ENST00000509400.5:97117-ENST00000302125.9:195|4217
MQHSGRSCHVPSTAIGI
>FUSION-ENST00000509400.5:97117-ENST00000302125.9:195|2263
FSRLVYVVACISISFIFIVE
>FUSION-ENST00000509400.5:97117-ENST00000302125.9:195|3293
IKISGFCNYISTKK
>FUSION-ENST00000509400.5:97117-ENST00000302125.9:195|4266
MSCSTFK
>FUSION-ENST00000509400.5:97117-ENST00000302125.9:195|2533
VEPPSLQKIQK
>FUSION-ENST00000574721.1:133211-ENST00000652379.1:25317|427
SKPTRSAPLRPRPGGGRR
>ENST00000311923.1|SNV-367-G-A|2
HDNIVRVVATSTR
>FUSION-ENST00000509400.5:97117-ENST00000302125.9:195|4057
KHACLNG
>FUSION-ENST00000574721.1:133211-ENST00000652379.1:25317|580
GDPPRVAREAGDALPGPVAGPR
>FUSION-ENST00000509400.5:97117-ENST00000302125.9:195|1122
LRVSITVR
>ENST00000469541.5|SNV-4154-G-T|2
RGLLCEMYAYSLRPFIHLGR
>ENST00000542466.2|SNV-1143-G-A|3
GLGTASRVAFPHTVGRVVANSR
>FUSION-ENST00000574721.1:133211-ENST00000652379.1:25317|568
AGPRSLCR
>FUSION-ENST00000509400.5:97117-ENST00000302125.9:195|837
IFFLIKTCSSLSLV
>FUSION-ENST00000509400.5:97117-ENST00000302125.9:195|3689
MPLHSSLSDSETLSQK
>ENST00000615498.4|SNV-29446-G-T|1
HHHTEQVHCR
>ENST00000489378.5|SNV-5599-G-T|4
AHNISIPARPQRRGISICEK
>FUSION-ENST00000509400.5:97117-ENST00000302125.9:195|1694
LSRLVSNSWSQAIHSPWPPK
>ENST00000374469.6|SNV-100190-G-T|4
AARCDYTDLMKK
>FUSION-ENST00000509400.5:97117-ENST00000302125.9:195|1412
LAGRGADPPTSLPDGVAAGRR
>FUSION-ENST00000509400.5:97117-ENST00000302125.9:195|3512
SLSLLKIQK
>FUSION-ENST00000509400.5:97117-ENST00000302125.9:195|1814
FVCFNYLSIYFETEFR
>FUSION-ENST00000509400.5:97117-ENST00000302125.9:195|1774
MIWPLPAFPLLQAH
>FUSION-ENST00000509400.5:97117-ENST00000302125.9:195|326
WVLFLFECGLTFVTHSTNRVQQK
>FUSION-ENST00000509400.5:97117-ENST00000302125.9:195|3461
YKWQIMTFIFFPFN
>FUSION-ENST00000509400.5:97117-ENST00000302125.9:195|1468
SHYVALAGLK
>FUSION-ENST00000509400.5:97117-ENST00000302125.9:195|3237
GTGLGVVAHACNPSTLGGRGGQITR
>FUSION-ENST00000509400.5:97117-ENST00000302125.9:195|4024
SGIVWALSKHLR
>FUSION-ENST00000509400.5:97117-ENST00000302125.9:195|1756
MGCEKNNKF
>ENST00000282516.13|SNV-99184-A-T|5
EQSEKAAMYDIICSPSK
>FUSION-ENST00000574721.1:133211-ENST00000652379.1:25317|1050
VPKALATPPTPHAPRPGHPR
>ENST00000233057.9|SNV-42273-C-G|3
IGDFGLVTSVK
>FUSION-ENST00000574721.1:133211-ENST00000652379.1:25317|1133
TSYFLEIRR
>FUSION-ENST00000509400.5:97117-ENST00000302125.9:195|3485
MPGSWSHSWPTSNK
>FUSION-ENST00000509400.5:97117-ENST00000302125.9:195|765
VLIHVTTWMNLINIMLSERGQTQK
>FUSION-ENST00000509400.5:97117-ENST00000302125.9:195|2318
VARACNLGYSGG
>FUSION-ENST00000574721.1:133211-ENST00000652379.1:25317|982
MLFLSSLPSTSCPHHHFGAR
>FUSION-ENST00000509400.5:97117-ENST00000302125.9:195|1457
SLKYWLTATSASRVQAILVSQPPR
>FUSION-ENST00000509400.5:97117-ENST00000302125.9:195|1653
NFCIFCRDRTSPCCPG
>FUSION-ENST00000509400.5:97117-ENST00000302125.9:195|3213
HLWSQLLGR
>FUSION-ENST00000509400.5:97117-ENST00000302125.9:195|1395
EHRVGGK
>FUSION-ENST00000574721.1:133211-ENST00000652379.1:25317|1356
TVLAWAERGGPGTR
>FUSION-ENST00000509400.5:97117-ENST00000302125.9:195|300
MEQSQLFPVKPCPNC
>FUSION-ENST00000509400.5:97117-ENST00000302125.9:195|3164
EVIFELRLRIVR
>FUSION-ENST00000509400.5:97117-ENST00000302125.9:195|2149
PWFMGFNESSLLKSPNK
>ENST00000367167.4|INDEL-640-A-AA|4
CDVQLVKKLETR
>FUSION-ENST00000509400.5:97117-ENST00000302125.9:195|1071
VYWLRPLLK
>FUSION-ENST00000509400.5:97117-ENST00000302125.9:195|2854
WQEILGKLRAK
>FUSION-ENST00000509400.5:97117-ENST00000302125.9:195|829
MIIKILGK
>ENST00000333972.11|SNV-5378-T-C|2
VTEPEAGGLLSSRGR
>ENST00000400100.5|SNV-153349-G-T|1
GVPAGVPIPQAPA
>ENST00000409592.7|SNV-202452-G-T|1
VLLQNEEDEITTTVTRVLTDIVAK
>ENST00000529230.6|INDEL-38176-A-AA|20
GPGVCRSTNKKPQTGSWR
>FUSION-ENST00000509400.5:97117-ENST00000302125.9:195|370
WADLCDSLNQ
>FUSION-ENST00000509400.5:97117-ENST00000302125.9:195|3499
LVSSSQPQVICPPWPPKVLGLQA
>ENST00000278849.4|SNV-6288-C-A|1
YASKLRIAQVSPGPR
>FUSION-ENST00000509400.5:97117-ENST00000302125.9:195|3379
MLHMITSVIFYWSHRQTLVPYGR
>FUSION-ENST00000574721.1:133211-ENST00000652379.1:25317|1414
IYLCTYFQTESR
>FUSION-ENST00000509400.5:97117-ENST00000302125.9:195|2682
KISGFEHYSFMLSMWLGSGLIR
>FUSION-ENST00000509400.5:97117-ENST00000302125.9:195|762
MNLINIMLSERGQTQK
>ENST00000465301.2|SNV-94132-C-A|1
TSDHGERPSLLTR
>FUSION-ENST00000509400.5:97117-ENST00000302125.9:195|3889
MRVRWQR
>FUSION-ENST00000509400.5:97117-ENST00000302125.9:195|3861
DRSPTQVTLVHGLR
>FUSION-ENST00000509400.5:97117-ENST00000302125.9:195|3815
TFGEKPR
>FUSION-ENST00000509400.5:97117-ENST00000302125.9:195|146
VLGSDIS
>FUSION-ENST00000574721.1:133211-ENST00000652379.1:25317|1465
LSLRHFGRPR
>FUSION-ENST00000509400.5:97117-ENST00000302125.9:195|522
ILELMPLTLGISAEAMGK
>FUSION-ENST00000509400.5:97117-ENST00000302125.9:195|1731
RCQALICFL
>FUSION-ENST00000509400.5:97117-ENST00000302125.9:195|364
HHHIWLILYF
>FUSION-ENST00000574721.1:133211-ENST00000652379.1:25317|926
CCRVDLHAFDSVILNPPNL
>FUSION-ENST00000509400.5:97117-ENST00000302125.9:195|4048
YGPRQFLSFQCGPGKPKNTPALMDK
>FUSION-ENST00000509400.5:97117-ENST00000302125.9:195|1478
KDFLFFVEMR
>FUSION-ENST00000509400.5:97117-ENST00000302125.9:195|2597
MLRPFILKLVLL
>ENST00000480829.1|SNV-139076-T-G|1
SPTSPGTKMASLCRAPR
>ENST00000220244.7|SNV-167700-C-G|2
LGGDRGLK
>FUSION-ENST00000574721.1:133211-ENST00000652379.1:25317|301
MQPKAGGKLHLR
>ENST00000614341.5|SNV-3238-C-T|1
APLWDMFLSDEDSVSR
>FUSION-ENST00000509400.5:97117-ENST00000302125.9:195|1789
MKLGGGACSEPR
>FUSION-ENST00000574721.1:133211-ENST00000652379.1:25317|304
TEDPLPGAARGGPKSF
>FUSION-ENST00000509400.5:97117-ENST00000302125.9:195|2313
RFDSKALTFLFCFK
>FUSION-ENST00000509400.5:97117-ENST00000302125.9:195|361
MLILGNQPPSCEGAK
>ENST00000469230.5|MNV-2150-AG-A|17
ITFVSKDINRAAWPWSYITSQPR
>ENST00000449771.7|SNV-19281-C-T|2
HLLATCPNFIRDR
>FUSION-ENST00000509400.5:97117-ENST00000302125.9:195|1040
GNSQGRK
>FUSION-ENST00000574721.1:133211-ENST00000652379.1:25317|314
GIGDCNYSP
>FUSION-ENST00000574721.1:133211-ENST00000652379.1:25317|18
YVSEMGFGVLSCCPRWSRTPVLK
>FUSION-ENST00000509400.5:97117-ENST00000302125.9:195|663
VEDPWAIPSR
>FUSION-ENST00000509400.5:97117-ENST00000302125.9:195|964
FKGGGGR
>FUSION-ENST00000509400.5:97117-ENST00000302125.9:195|2841
MAKPCLYKK
>FUSION-ENST00000509400.5:97117-ENST00000302125.9:195|3615
GNIIVTPARVRSIPSPSWS
>FUSION-ENST00000574721.1:133211-ENST00000652379.1:25317|80
DSHCPYLLSSETTAKGTGLAESAGK
>FUSION-ENST00000509400.5:97117-ENST00000302125.9:195|1675
MSEDHIVQLVATF
>FUSION-ENST00000509400.5:97117-ENST00000302125.9:195|502
MWPTSCCLS
>FUSION-ENST00000509400.5:97117-ENST00000302125.9:195|1326
MGSRPGRGAPHIPDR
>FUSION-ENST00000574721.1:133211-ENST00000652379.1:25317|577
VPGSGPR
>FUSION-ENST00000509400.5:97117-ENST00000302125.9:195|793
MDEPYKHYAK
>FUSION-ENST00000509400.5:97117-ENST00000302125.9:195|687
HHVMMFWSITDHICDGHSIR
>FUSION-ENST00000509400.5:97117-ENST00000302125.9:195|1303
MKTSQAWQR
>FUSION-ENST00000577944.5:23572-ENST00000617373.4:10305|7
SAQANSWMR
>ENST00000303127.12|SNV-14428-G-A|5
GRLTVMTNLEDK
>FUSION-ENST00000509400.5:97117-ENST00000302125.9:195|3721
MVIHNCSPSYFR
>ENST00000467792.1|SNV-106838-G-A|3
PKVQYKSNCKPSTFAYPAPLEIPK
>ENST00000514331.1|SNV-387744-A-G|8
CSMTLLMKQK
>ENST00000550912.1|SNV-8138-A-T|4
MPSVAVLVGAWWRR
>FUSION-ENST00000574721.1:133211-ENST00000652379.1:25317|77
EDPVELDSSLAR
>FUSION-ENST00000574721.1:133211-ENST00000652379.1:25317|351
VFGFRGEYGCKAET
>FUSION-ENST00000509400.5:97117-ENST00000302125.9:195|595
KNETKNK
>FUSION-ENST00000509400.5:97117-ENST00000302125.9:195|2350
LSSVRLSNLSKVT
>ENST00000497048.5|SNV-2377-C-A|2
LAAVATWRPYLGERQR
>FUSION-ENST00000509400.5:97117-ENST00000302125.9:195|39
CCFNEIGNRR
>FUSION-ENST00000509400.5:97117-ENST00000302125.9:195|3175
PAIPALWKIEVGGLLESR
>FUSION-ENST00000574721.1:133211-ENST00000652379.1:25317|612
LYGNRLLYDRCR
>ENST00000504022.1|SNV-145566-G-T|1
VESVQIYKNPVTWLK
>FUSION-ENST00000509400.5:97117-ENST00000302125.9:195|3908
KVCFLCTPTLADLS
>FUSION-ENST00000509400.5:97117-ENST00000302125.9:195|878
FLKLGSDILGALPQFEIASVWHVR
>ENST00000263174.9|MNV-21650-CT-C|1
LNCKSQRR
>FUSION-ENST00000509400.5:97117-ENST00000302125.9:195|422
TRVTEQAAHERER
>FUSION-ENST00000509400.5:97117-ENST00000302125.9:195|1062
IPGLCAEFTESEYYQNKGHK
>FUSION-ENST00000509400.5:97117-ENST00000302125.9:195|4223
TAHADCHLPLFPPFRWVK
>ENST00000333972.11|SNV-5378-T-C|6
LLGQDTFR
>ENST00000356113.10|SNV-150376-G-A|3
IQFINQTETPIQTTFTMSLLRTK
>FUSION-ENST00000574721.1:133211-ENST00000652379.1:25317|770
YTDSPKTQK
>FUSION-ENST00000574721.1:133211-ENST00000652379.1:25317|239
MPGQGEAR
>ENST00000528037.1|SNV-6288-C-A|8
ALARTLNR
>FUSION-ENST00000509400.5:97117-ENST00000302125.9:195|3393
LLQNKLSQNFK
>FUSION-ENST00000509400.5:97117-ENST00000302125.9:195|1881
YHYIPTRMPK
>FUSION-ENST00000509400.5:97117-ENST00000302125.9:195|1895
SDFFYSHNFTKAISEMQIKSTLR
>FUSION-ENST00000574721.1:133211-ENST00000652379.1:25317|714
FRDGVSEARPPWLPRQPR
>FUSION-ENST00000574721.1:133211-ENST00000652379.1:25317|1299
MESGAVGQAPVTPATR
>FUSION-ENST00000509400.5:97117-ENST00000302125.9:195|3698
QNVAYPHNGLLLGHKRELIL
>FUSION-ENST00000574721.1:133211-ENST00000652379.1:25317|278
MRVPSGPLLVSR
>FUSION-ENST00000509400.5:97117-ENST00000302125.9:195|323
CTSLCDSVHVSGCR
>FUSION-ENST00000574721.1:133211-ENST00000652379.1:25317|178
ASVALGRSKGSR
>FUSION-ENST00000509400.5:97117-ENST00000302125.9:195|937
MVAHACNPSTLGDQGGWVMR
>FUSION-ENST00000431770.1:2251-ENST00000436742.5:20585|12
AGDSTPFWTKMDARVEADPR
>FUSION-ENST00000509400.5:97117-ENST00000302125.9:195|620
AEPHYTFPSFS
>FUSION-ENST00000509400.5:97117-ENST00000302125.9:195|3251
RGPEVTKK
>FUSION-ENST00000574721.1:133211-ENST00000652379.1:25317|133
SPNPEWRRWAPR
>FUSION-ENST00000509400.5:97117-ENST00000302125.9:195|2112
VTAVTSK
>FUSION-ENST00000509400.5:97117-ENST00000302125.9:195|794
VSPPYTQVSHPANTVFSICIW
>ENST00000258042.1|SNV-10066-T-C|3
ISSLDNSSFTAR
>FUSION-ENST00000574721.1:133211-ENST00000652379.1:25317|476
MDENHERR
>FUSION-ENST00000574721.1:133211-ENST00000652379.1:25317|252
MIRGLGAETISTYSQTLNG
>FUSION-ENST00000509400.5:97117-ENST00000302125.9:195|2661
WLGSGLIRK
>ENST00000399810.7|SNV-19180-C-A|5
RINKPIEPLNR
>FUSION-ENST00000509400.5:97117-ENST00000302125.9:195|3980
SKNSLPLSRLGLK
>ENST00000649021.1|SNV-31079-A-G|7
MMPNKVGK
>FUSION-ENST00000509400.5:97117-ENST00000302125.9:195|2848
PVIPALWEAEAGR
>FUSION-ENST00000574721.1:133211-ENST00000652379.1:25317|1189
MVLYTER
>ENST00000489378.5|SNV-5599-G-T|5
MAHNISIPARPQRRGISICEK
>ENST00000368799.2|SNV-10869-A-C|5
KGYSPTHREEAYGK
>FUSION-ENST00000509400.5:97117-ENST00000302125.9:195|152
QHLVQKA
>FUSION-ENST00000509400.5:97117-ENST00000302125.9:195|3495
CRIFRACHVLM
>FUSION-ENST00000509400.5:97117-ENST00000302125.9:195|3930
MLRQENGMNPGGGGCSEPR
>FUSION-ENST00000509400.5:97117-ENST00000302125.9:195|1201
MLARMVSISCPR
>ENST00000232603.10|SNV-117534-G-T|1
LLTEDENTSDSDIILVSDK
>FUSION-ENST00000523927.5:95663-ENST00000338825.5:26547|10
KTQSPLFIGAGIPVAKQIINNGIK
>FUSION-ENST00000509400.5:97117-ENST00000302125.9:195|2724
MPFITLS
>ENST00000368168.4|MNV-2092-GG-G|4
ATLDVADGR
>FUSION-ENST00000574721.1:133211-ENST00000652379.1:25317|1256
SVSLFLPVSVSASLSLSR
>FUSION-ENST00000509400.5:97117-ENST00000302125.9:195|2908
MLETQTEQRLYSHVAQILVWRK
>ENST00000458222.5|SNV-7670-G-T|4
QKELYPATPACTPSNR
>FUSION-ENST00000509400.5:97117-ENST00000302125.9:195|2445
MFAKCLR
>FUSION-ENST00000509400.5:97117-ENST00000302125.9:195|1426
MTLFFFF
>FUSION-ENST00000509400.5:97117-ENST00000302125.9:195|2915
YNYPLLNVYCMLGTV
>FUSION-ENST00000509400.5:97117-ENST00000302125.9:195|885
AREALHN
>FUSION-ENST00000509400.5:97117-ENST00000302125.9:195|3667
NHVLIHAIT
>FUSION-ENST00000509400.5:97117-ENST00000302125.9:195|3833
AQSGRVLGQDRLPAR
>FUSION-ENST00000574721.1:133211-ENST00000652379.1:25317|575
VPGSGPRAGPRSLCR
>FUSION-ENST00000574721.1:133211-ENST00000652379.1:25317|553
RCSRVCPGVDQR
>FUSION-ENST00000509400.5:97117-ENST00000302125.9:195|1804
MPRPPKVLGLQV
>FUSION-ENST00000509400.5:97117-ENST00000302125.9:195|511
GKWEATK
>FUSION-ENST00000509400.5:97117-ENST00000302125.9:195|2654
NAVFLQQEALSIVQVR
>FUSION-ENST00000509400.5:97117-ENST00000302125.9:195|1518
MVQSWLTATFASR
>FUSION-ENST00000509400.5:97117-ENST00000302125.9:195|2189
MSHHAQPCRSSLVK
>ENST00000282516.13|SNV-99184-A-T|3
AAMYDIICSPSK
>ENST00000519921.5|SNV-35686-G-T|9
MCVIQRAMVK
>FUSION-ENST00000509400.5:97117-ENST00000302125.9:195|2347
LSNLSKVT
>ENST00000341509.9|SNV-8203-G-T|1
YLQFCLGCFANPIYAGDYPQVMK
>FUSION-ENST00000509400.5:97117-ENST00000302125.9:195|1180
MTAPQTLR
>FUSION-ENST00000574721.1:133211-ENST00000652379.1:25317|148
GKKTLLSLTLVWHGEET
>FUSION-ENST00000301634.12:12184-ENST00000635056.2:110404|90
RLGTEKER
>FUSION-ENST00000509400.5:97117-ENST00000302125.9:195|379
RYGVGEELVGQGLFLWAFK
>FUSION-ENST00000509400.5:97117-ENST00000302125.9:195|3658
MKVQNRK
>FUSION-ENST00000509400.5:97117-ENST00000302125.9:195|563
ESLPTHGLK
>FUSION-ENST00000509400.5:97117-ENST00000302125.9:195|1959
EGTQHYYSLR
>ENST00000480829.1|SNV-139076-T-G|6
RGAVRSPTSPGTK
>FUSION-ENST00000574721.1:133211-ENST00000652379.1:25317|597
DVYFTYEKR
>FUSION-ENST00000574721.1:133211-ENST00000652379.1:25317|47
FIVHALGTRGLFSNFYDYYYCR
>FUSION-ENST00000509400.5:97117-ENST00000302125.9:195|535
SPQNYLVQK
>FUSION-ENST00000509400.5:97117-ENST00000302125.9:195|2152
MPWFMGFNESSLLK
>FUSION-ENST00000509400.5:97117-ENST00000302125.9:195|3630
EKLKTFGQQHR
>FUSION-ENST00000509400.5:97117-ENST00000302125.9:195|1751
LCSSITFERPSLTII
>FUSION-ENST00000509400.5:97117-ENST00000302125.9:195|3375
MITSVIFYWSHRQTLVPYGR
>ENST00000416624.6|SNV-6284-A-G|1
GVVKWQRI
>FUSION-ENST00000574721.1:133211-ENST00000652379.1:25317|26
YVCMYVSEMGFGVLSCCPR
>FUSION-ENST00000509400.5:97117-ENST00000302125.9:195|3322
ADPPIPLKSLGLFLSKR
>FUSION-ENST00000509400.5:97117-ENST00000302125.9:195|2280
RPPPHLANFCISSRDGVSPC
>FUSION-ENST00000574721.1:133211-ENST00000652379.1:25317|879
GKDFNEGSFGHILILW
>FUSION-ENST00000574721.1:133211-ENST00000652379.1:25317|1412
IYLCTYFQTESRSGR
>FUSION-ENST00000509400.5:97117-ENST00000302125.9:195|4135
MRLCLYKLK
>FUSION-ENST00000509400.5:97117-ENST00000302125.9:195|1405
TLNEHAAFK
>FUSION-ENST00000574721.1:133211-ENST00000652379.1:25317|1417
MNYLMIYLCTYFQTESRSGRGEAR
>ENST00000505517.1|SNV-770698-C-A|6
PNYLTCFSRQAAQQQGQLPGASK
>FUSION-ENST00000574721.1:133211-ENST00000652379.1:25317|907
AQDADSFFAVVRTQS
>FUSION-ENST00000509400.5:97117-ENST00000302125.9:195|3585
MTSGLSSITYK
>ENST00000528037.1|SNV-6288-C-A|25
ATPQDPKGQGVGTGRYASK
>FUSION-ENST00000509400.5:97117-ENST00000302125.9:195|1643
SIGQIFCRTCFDWDLSKFFS
>FUSION-ENST00000509400.5:97117-ENST00000302125.9:195|1530
WSLALLSRLECSGVISAR
>ENST00000375377.2|SNV-86992-G-A|2
STCETQTKLK
>FUSION-ENST00000574721.1:133211-ENST00000652379.1:25317|52
LPASAAHTAAITGVRR
>FUSION-ENST00000574721.1:133211-ENST00000652379.1:25317|157
ERAWRNQR
>FUSION-ENST00000509400.5:97117-ENST00000302125.9:195|1501
MVRQLLTVSLNK
>ENST00000358658.8|MNV-118-CC-C|13
TWTWRSWRPSWGSWMPTGSGR
>FUSION-ENST00000509400.5:97117-ENST00000302125.9:195|3235
GGQITRSGDRDHPG
>FUSION-ENST00000509400.5:97117-ENST00000302125.9:195|1442
GQPTPRPQGK
>ENST00000394480.6|SNV-121383-G-C|1
LVSLEEPELRLEHCIEFVVR
>FUSION-ENST00000509400.5:97117-ENST00000302125.9:195|3794
PTSGCHSVFIKEGYESYKTR
>FUSION-ENST00000509400.5:97117-ENST00000302125.9:195|2842
AKPCLYK
>FUSION-ENST00000574721.1:133211-ENST00000652379.1:25317|562
VARAAGR
>FUSION-ENST00000574721.1:133211-ENST00000652379.1:25317|1535
MTRVGTVRSGR
>ENST00000262150.7|SNV-59397-G-A|2
GIVILKK
>ENST00000555170.1|SNV-114171-G-C|6
MKHVMLGK
>FUSION-ENST00000509400.5:97117-ENST00000302125.9:195|3751
MLQIKSEQ
>FUSION-ENST00000509400.5:97117-ENST00000302125.9:195|1880
YHYIPTRMPKF
>FUSION-ENST00000509400.5:97117-ENST00000302125.9:195|443
MPHGKSR
>ENST00000352983.7|SNV-4149-T-C|1
SANELIYKRGYGK
>FUSION-ENST00000509400.5:97117-ENST00000302125.9:195|1896
MSDFFYSHNFTKAISEMQIKSTLR
>FUSION-ENST00000509400.5:97117-ENST00000302125.9:195|1477
MKDFLFFVEMRSHYVALAGLK
>FUSION-ENST00000509400.5:97117-ENST00000302125.9:195|3811
GMLLVHPNSCRPLLRKPR
>FUSION-ENST00000509400.5:97117-ENST00000302125.9:195|284
GLLAAGSELCGESWVGKEEGAEGRR
>ENST00000394468.7|SNV-17733-G-T|2
STDNTTYIIKHGPR
>FUSION-ENST00000574721.1:133211-ENST00000652379.1:25317|981
LFLSSLPSTSCPHHHFGAR
>FUSION-ENST00000509400.5:97117-ENST00000302125.9:195|2749
FFFCSKIPSRILC
>FUSION-ENST00000574721.1:133211-ENST00000652379.1:25317|1040
NIASWAEGLP
>ENST00000645624.1|SNV-53169-A-G|8
SWLVQMSRFLLVYGKLK
>FUSION-ENST00000509400.5:97117-ENST00000302125.9:195|3139
PLHSSLGDKARPCL
>FUSION-ENST00000509400.5:97117-ENST00000302125.9:195|2372
MPYTSAFQLLSQGLPYVLRTQPNVR
>ENST00000418210.2|SNV-145912-C-T|1
GGGASAAAAAAAALGALLGAYLER
>FUSION-ENST00000574721.1:133211-ENST00000652379.1:25317|94
QNSPSVGLFTH
>FUSION-ENST00000509400.5:97117-ENST00000302125.9:195|2155
PYMPWFMGFNESSLLK
>FUSION-ENST00000509400.5:97117-ENST00000302125.9:195|1212
LLSNLFLKI
>FUSION-ENST00000509400.5:97117-ENST00000302125.9:195|3389
MFISYSFWGSGLGSSSAK
>FUSION-ENST00000509400.5:97117-ENST00000302125.9:195|1053
LRRADHLR
>FUSION-ENST00000509400.5:97117-ENST00000302125.9:195|557
RGNKTSISWDSCEN
>FUSION-ENST00000509400.5:97117-ENST00000302125.9:195|2844
WVESRNLGQAWATWQNPVSTKNTK
>ENST00000504430.5|SNV-99184-A-T|5
YDIICSPSK
>FUSION-ENST00000509400.5:97117-ENST00000302125.9:195|2537
QSCSVAQAAVQ
>FUSION-ENST00000509400.5:97117-ENST00000302125.9:195|93
LVLNSWPQVICLPGPPK
>FUSION-ENST00000644886.1:23572-ENST00000617373.4:10305|19
QTPGCDPR
>FUSION-ENST00000509400.5:97117-ENST00000302125.9:195|2931
GLWKPGR
>FUSION-ENST00000509400.5:97117-ENST00000302125.9:195|1304
GRGRGYFT
>FUSION-ENST00000574721.1:133211-ENST00000652379.1:25317|765
MPRWTHHLK
>FUSION-ENST00000509400.5:97117-ENST00000302125.9:195|2417
VQNLPGHLS
>ENST00000432533.6|MNV-2150-AG-A|1
PSYASWWQNPLCPAHLPGWWP
>FUSION-ENST00000509400.5:97117-ENST00000302125.9:195|173
FTAHCSTDQEIQDQGANRFRGW
>FUSION-ENST00000574721.1:133211-ENST00000652379.1:25317|269
VNYAWAGRSQR
>ENST00000256958.3|SNV-69437-C-G|1
YVEEQYGQPSSK
>ENST00000528037.1|SNV-6288-C-A|15
RSPLAHGTR
>FUSION-ENST00000509400.5:97117-ENST00000302125.9:195|1511
LPWLVSNSWAHDSPTPASQR
>FUSION-ENST00000509400.5:97117-ENST00000302125.9:195|2738
WWRMPVIPATR
>ENST00000503896.6|SNV-105284-G-A|6
HWICSSSMLTNTATSLL
>ENST00000453061.7|SNV-28011-G-A|4
FPWRPDSKNISK
>ENST00000368474.9|SNV-31079-A-G|1
VGKIGELVRYLNTNPVGGLLEYAR
>FUSION-ENST00000509400.5:97117-ENST00000302125.9:195|66
FFFDIVK
>FUSION-ENST00000509400.5:97117-ENST00000302125.9:195|2274
MQCVAFPPWLFFFFFLR
>FUSION-ENST00000509400.5:97117-ENST00000302125.9:195|3939
TLPSGSLLTRTCSELRR
>ENST00000672830.1|SNV-539921-A-G|2
LFEMARSGAIDMTK
>ENST00000358658.8|MNV-118-CC-C|4
CCCPSLAR
>ENST00000257897.7|SNV-14744-G-C|2
ELTLVLTAIGNDTANPVWESDTR
>FUSION-ENST00000509400.5:97117-ENST00000302125.9:195|2181
SFAHLYFCYFK
>FUSION-ENST00000574721.1:133211-ENST00000652379.1:25317|734
QARPTWRNPVSIENTK
>FUSION-ENST00000509400.5:97117-ENST00000302125.9:195|266
QLATILDNTALKSSVGRVFVHLQNK
>FUSION-ENST00000509400.5:97117-ENST00000302125.9:195|1700
LVLNSPPQVIHPPWPPEVLGLQA
>FUSION-ENST00000574721.1:133211-ENST00000652379.1:25317|1268
RVLRCLERPR
>FUSION-ENST00000574721.1:133211-ENST00000652379.1:25317|177
SKGSRVQIPESGVAEMGAAR
>ENST00000268933.8|MNV-8278-GC-G|1
TPVLPAGPPPQTPGP
>FUSION-ENST00000574721.1:133211-ENST00000652379.1:25317|1019
IELHCCNK
>ENST00000458420.7|SNV-469540-G-A|1
IVTTDVPFAIDRNGNIRNTEK
>FUSION-ENST00000509400.5:97117-ENST00000302125.9:195|1839
MDQIYNGRPLRL
>FUSION-ENST00000509400.5:97117-ENST00000302125.9:195|4211
RSLSVAQACLK
>FUSION-ENST00000574721.1:133211-ENST00000652379.1:25317|733
QARPTWRNPVSIENTKLAGR
>FUSION-ENST00000509400.5:97117-ENST00000302125.9:195|2621
MNFLLALEITSYNSAG
>FUSION-ENST00000509400.5:97117-ENST00000302125.9:195|4116
MPVTPAL
>FUSION-ENST00000509400.5:97117-ENST00000302125.9:195|1005
TPTLEGCGFTRMR
>FUSION-ENST00000509400.5:97117-ENST00000302125.9:195|2852
AKGELRPGVVVDACNSSTLGGR
>FUSION-ENST00000509400.5:97117-ENST00000302125.9:195|552
MSGALVGGWKAALSWAPLPFHILSR
>FUSION-ENST00000509400.5:97117-ENST00000302125.9:195|742
KWKQPNYLPLGIR
>FUSION-ENST00000574721.1:133211-ENST00000652379.1:25317|400
VTTGDGESGFDSGEGA
>FUSION-ENST00000522349.5:95663-ENST00000338825.5:26547|2
VLLGKYTFYVFC
>FUSION-ENST00000574721.1:133211-ENST00000652379.1:25317|530
KCFRLPLWR
>FUSION-ENST00000509400.5:97117-ENST00000302125.9:195|3792
EGYESYKTR
>FUSION-ENST00000574721.1:133211-ENST00000652379.1:25317|160
NEIPTVPTYYPAKPQPRER
>ENST00000513985.5|SNV-105284-G-A|10
NKSPAPVEK
>FUSION-ENST00000509400.5:97117-ENST00000302125.9:195|1450
QFKRQNGGV
>ENST00000506538.6|SNV-21366-G-T|1
EFSGHQGQINDMAFIPDGR
>ENST00000555159.5|SNV-32798-T-G|3
TGMTNMTQSLERMKQR
>FUSION-ENST00000509400.5:97117-ENST00000302125.9:195|972
YISFSFFFFFFLRWSLALSPR
>FUSION-ENST00000509400.5:97117-ENST00000302125.9:195|3562
GCFYIVYYTLHYACNL
>FUSION-ENST00000509400.5:97117-ENST00000302125.9:195|1065
KIPGLCAEFTESEYYQNK
>FUSION-ENST00000509400.5:97117-ENST00000302125.9:195|1328
DHATALQPGHY
>FUSION-ENST00000574721.1:133211-ENST00000652379.1:25317|1362
EEGWKER
>FUSION-ENST00000574721.1:133211-ENST00000652379.1:25317|1201
MQYLGPFFFSSSSFLSFFLD
>FUSION-ENST00000509400.5:97117-ENST00000302125.9:195|2953
MMMMIIIILR
>ENST00000352903.6|SNV-121462-G-T|1
AGRSLFLTR
>FUSION-ENST00000509400.5:97117-ENST00000302125.9:195|3571
MELLASLWC
>ENST00000559894.1|SNV-1146-G-T|2
LWSVCLRSPSDK
>FUSION-ENST00000509400.5:97117-ENST00000302125.9:195|425
MTRVTEQAAHER
>ENST00000504681.5|SNV-26704-C-A|1
FIIQHVTYTSTGYQHQK
>FUSION-ENST00000509400.5:97117-ENST00000302125.9:195|3180
SFKESDTIKFAF
>ENST00000529230.6|INDEL-38176-A-AA|14
LCRFSKSIK
>ENST00000558127.5|SNV-121462-G-T|5
MAGRSLFLTVSSTPGSWGASGFRR
>FUSION-ENST00000509400.5:97117-ENST00000302125.9:195|3542
KKPRNYR
>FUSION-ENST00000644886.1:23572-ENST00000617373.4:10305|30
QRKLIHPVMVQHIQPAALR
>ENST00000492943.1|SNV-54520-G-C|7
MGTAATIIADLKQSGK
>FUSION-ENST00000509400.5:97117-ENST00000302125.9:195|4108
MLPKPVGPELFRK
>FUSION-ENST00000509400.5:97117-ENST00000302125.9:195|438
GGAIHLNTQIS
>FUSION-ENST00000509400.5:97117-ENST00000302125.9:195|4117
SLFTATEGHLFSKD
>FUSION-ENST00000509400.5:97117-ENST00000302125.9:195|1645
SIGQIFCR
>FUSION-ENST00000574721.1:133211-ENST00000652379.1:25317|582
AATRGDPPRVAR
>FUSION-ENST00000509400.5:97117-ENST00000302125.9:195|1148
MFLFFLGKISKSGFALHR
>FUSION-ENST00000509400.5:97117-ENST00000302125.9:195|3570
ELLASLWC
>ENST00000492667.5|SNV-29659-A-T|7
MACPGILRPGSTSLPETPR
>FUSION-ENST00000574721.1:133211-ENST00000652379.1:25317|912
MTDGVSYQCSFVNRVRLR
>FUSION-ENST00000509400.5:97117-ENST00000302125.9:195|410
SELLCMR
>FUSION-ENST00000509400.5:97117-ENST00000302125.9:195|934
VAHACNPSTLGDQGGWVMRSGD
>FUSION-ENST00000509400.5:97117-ENST00000302125.9:195|1089
VLLCCPGWSAMARSR
>FUSION-ENST00000509400.5:97117-ENST00000302125.9:195|376
YGVGEELVGQGLFLWAFKLFAWGE
>FUSION-ENST00000509400.5:97117-ENST00000302125.9:195|2031
LISKLCSPALIFK
>FUSION-ENST00000509400.5:97117-ENST00000302125.9:195|1754
MSLAHLLTSLR
>FUSION-ENST00000509400.5:97117-ENST00000302125.9:195|1314
MGSQAETLLTSR
>FUSION-ENST00000509400.5:97117-ENST00000302125.9:195|1345
MSTSFYTDTATIR
>FUSION-ENST00000509400.5:97117-ENST00000302125.9:195|830
AICNDHL
>ENST00000510187.5|SNV-30157-G-T|2
LLTPSSIQSIPRR
>FUSION-ENST00000574721.1:133211-ENST00000652379.1:25317|1427
SVTPAVVPS
>FUSION-ENST00000509400.5:97117-ENST00000302125.9:195|1816
YDTLVSICVSKHI
>FUSION-ENST00000509400.5:97117-ENST00000302125.9:195|1909
VAHACNPSTLGGQGGWIT
>FUSION-ENST00000509400.5:97117-ENST00000302125.9:195|3800
FFLPVISTIFLLFCFFLQRQNY
>FUSION-ENST00000509400.5:97117-ENST00000302125.9:195|4182
MVHCSLNLLGQVILPA
>FUSION-ENST00000509400.5:97117-ENST00000302125.9:195|2380
GQEFLGLSSPIARPGR
>FUSION-ENST00000509400.5:97117-ENST00000302125.9:195|3243
NVEHCIK
>ENST00000303127.12|SNV-14428-G-A|2
LTVMTNLEDKNEWK
>FUSION-ENST00000509400.5:97117-ENST00000302125.9:195|3756
QEVTEDRELCRPLGREGPIIW
>ENST00000618298.6|SNV-48452-C-A|3
YLPPHDPHVDDPMRLKPLFR
>FUSION-ENST00000509400.5:97117-ENST00000302125.9:195|1562
TWTLATPPPSLLAILHLALICVPQK
>FUSION-ENST00000574721.1:133211-ENST00000652379.1:25317|785
LRPPRSPGR
>FUSION-ENST00000509400.5:97117-ENST00000302125.9:195|1434
MHVISQVYFTSFVFFF
>FUSION-ENST00000509400.5:97117-ENST00000302125.9:195|3907
QGTTPRPK
>ENST00000331858.5|SNV-2197-C-T|1
SEGGEVAGGPAQESRQEVRGSPR
>FUSION-ENST00000509400.5:97117-ENST00000302125.9:195|2387
MLGPQSIGFCSPK
>ENST00000375377.2|SNV-86992-G-A|5
QVSSPYSQGKSTCETQTK
>FUSION-ENST00000509400.5:97117-ENST00000302125.9:195|652
MMFAQGQNCVKTFLRTYPSH
>FUSION-ENST00000574721.1:133211-ENST00000652379.1:25317|1467
IWAGHASSRLSLR
>FUSION-ENST00000509400.5:97117-ENST00000302125.9:195|1688
IRVMEFWKEDHR
>FUSION-ENST00000509400.5:97117-ENST00000302125.9:195|1704
AFAFNCKYSNPLLGPLSS
>FUSION-ENST00000509400.5:97117-ENST00000302125.9:195|3456
LHAWLMVT
>ENST00000489378.5|SNV-5599-G-T|9
MAHNISIPARPQR
>FUSION-ENST00000509400.5:97117-ENST00000302125.9:195|840
STMIFFLIKTCSSLSLV
>ENST00000542466.2|SNV-1143-G-A|4
GLGTASRVAFPHTVGR
>ENST00000645624.1|SNV-53169-A-G|1
FLLVYGKLKIHR
>FUSION-ENST00000509400.5:97117-ENST00000302125.9:195|3194
CQELWLR
>FUSION-ENST00000509400.5:97117-ENST00000302125.9:195|3733
LSASKTALFLSP
>FUSION-ENST00000509400.5:97117-ENST00000302125.9:195|523
MILELMPLTLGISAEAMGK
>ENST00000492943.1|SNV-54520-G-C|16
RQMFNWTHWSMGTAATIIADLK
>FUSION-ENST00000509400.5:97117-ENST00000302125.9:195|841
MSTMIFFLIKTCSSLSLV
>FUSION-ENST00000509400.5:97117-ENST00000302125.9:195|1586
LVRPSIVPFYICILHDVIRI
>FUSION-ENST00000509400.5:97117-ENST00000302125.9:195|890
MNEVSQAR
>FUSION-ENST00000509400.5:97117-ENST00000302125.9:195|1847
GAGHGGSR
>ENST00000588184.2|SNV-6074-C-A|1
YHDFSIPDGSCPALGRPLREDPK
>FUSION-ENST00000509400.5:97117-ENST00000302125.9:195|462
VSTNIISILQIRK
>FUSION-ENST00000509400.5:97117-ENST00000302125.9:195|1928
LVGHEITGVWKTVLLH
>FUSION-ENST00000509400.5:97117-ENST00000302125.9:195|18
KLAIEETFCSHFTGDGNVSR
>ENST00000564040.6|SNV-49687-C-G|2
EAVSARTELKLPWNS
>FUSION-ENST00000509400.5:97117-ENST00000302125.9:195|2097
RLEESTGTVEAISSLR
>FUSION-ENST00000574721.1:133211-ENST00000652379.1:25317|559
DPFWRVPVRSR
>FUSION-ENST00000509400.5:97117-ENST00000302125.9:195|6
LVGMRQSRNEK
>FUSION-ENST00000509400.5:97117-ENST00000302125.9:195|707
VKPFPLRSSGISQMLIK
>FUSION-ENST00000509400.5:97117-ENST00000302125.9:195|2614
GQQRARK
>FUSION-ENST00000574721.1:133211-ENST00000652379.1:25317|1536
TRVGTVR
>FUSION-ENST00000509400.5:97117-ENST00000302125.9:195|3086
DGWITCGQEFK
>ENST00000394562.5|SNV-21425-C-G|6
ITYTPENLCRKLFLQHEGVK
>FUSION-ENST00000574721.1:133211-ENST00000652379.1:25317|462
WGPRAVR
>FUSION-ENST00000509400.5:97117-ENST00000302125.9:195|312
RGGFSFSLNVG
>FUSION-ENST00000509400.5:97117-ENST00000302125.9:195|306
LVSNSRPQVICLPRPPK
>ENST00000366574.7|SNV-766814-G-T|1
SEDCDTPDMK
>FUSION-ENST00000574721.1:133211-ENST00000652379.1:25317|973
NTTKETHTQTKDNYSVCK
>FUSION-ENST00000509400.5:97117-ENST00000302125.9:195|4083
QPRQLPTAGAK
>FUSION-ENST00000509400.5:97117-ENST00000302125.9:195|2179
MEQAEVNPGVGR
>FUSION-ENST00000574721.1:133211-ENST00000652379.1:25317|43
GLFSNFYDYYYCRRHLTCR
>ENST00000623821.1|SNV-1419-C-T|4
RSTCQAQGLCTGLPPLR
>FUSION-ENST00000574721.1:133211-ENST00000652379.1:25317|32
FKQTASFLFR
>FUSION-ENST00000509400.5:97117-ENST00000302125.9:195|1331
AEAALSALWEAKAGCWEVEVVASR
>FUSION-ENST00000509400.5:97117-ENST00000302125.9:195|301
LFFLPLFCF
>FUSION-ENST00000574721.1:133211-ENST00000652379.1:25317|1222
GERGGER
>FUSION-ENST00000509400.5:97117-ENST00000302125.9:195|1509
MSHCAWP
>FUSION-ENST00000509400.5:97117-ENST00000302125.9:195|3268
MASQPQERAAEVSR
>ENST00000492667.5|SNV-29659-A-T|5
MASSWFPSTHGMPRHLATWLYLPA
>FUSION-ENST00000509400.5:97117-ENST00000302125.9:195|654
MMFAQGQNCVKTFLR
>ENST00000555571.5|SNV-630005-G-T|4
KGKSLAVK
>ENST00000268124.10|SNV-15528-G-A|4
WYRLSDKGEWLVR
>FUSION-ENST00000475622.5:29263-ENST00000508514.5:782|5
AESRDIPIWGRSTSR
>FUSION-ENST00000509400.5:97117-ENST00000302125.9:195|1458
SLKYWLTATSASR
>ENST00000645682.1|SNV-20948-T-G|2
KAEFSHNQISEICDLSAYHALTK
>FUSION-ENST00000509400.5:97117-ENST00000302125.9:195|316
SCCPGWSATA
>FUSION-ENST00000509400.5:97117-ENST00000302125.9:195|223
REVVFSLLFTYLKGFFFFLR
>FUSION-ENST00000509400.5:97117-ENST00000302125.9:195|17
LAIEETFCSHFTGDGNVSR
>FUSION-ENST00000509400.5:97117-ENST00000302125.9:195|2914
GAWPWKK
>FUSION-ENST00000509400.5:97117-ENST00000302125.9:195|3611
MPSITSSFGF
>ENST00000649022.1|SNV-31079-A-G|2
ALHGEATNSMASDNQVGK
>FUSION-ENST00000574721.1:133211-ENST00000652379.1:25317|1358
TVLAWAER
>FUSION-ENST00000574721.1:133211-ENST00000652379.1:25317|354
ETKVFGFR
>ENST00000368168.4|MNV-2092-GG-G|2
ATLDVADGRRLACPVG
>FUSION-ENST00000574721.1:133211-ENST00000652379.1:25317|207
ARARVVCVGGR
>FUSION-ENST00000509400.5:97117-ENST00000302125.9:195|3798
PTSGCHSVFIK
>FUSION-ENST00000509400.5:97117-ENST00000302125.9:195|2500
MCSLDKG
>ENST00000529230.6|INDEL-38176-A-AA|17
KPQTGSWR
>ENST00000649021.1|SNV-31079-A-G|11
MISESLDNLESMMPNKVGK
>FUSION-ENST00000509400.5:97117-ENST00000302125.9:195|2036
AIQVVPFLPHFS
>ENST00000375377.2|SNV-86992-G-A|4
QVSSPYSQGKSTCETQTKLK
>FUSION-ENST00000574721.1:133211-ENST00000652379.1:25317|1072
VTSTHKVPTER
>FUSION-ENST00000509400.5:97117-ENST00000302125.9:195|2177
MEQAEVNPGVGRSQANQEAESQEK
>FUSION-ENST00000509400.5:97117-ENST00000302125.9:195|732
NFMECELYLNLKN
>ENST00000409694.6|SNV-416333-G-A|4
MTETLTNTLK
>FUSION-ENST00000509400.5:97117-ENST00000302125.9:195|101
WNYCHSLIACFSLSWK
>FUSION-ENST00000509400.5:97117-ENST00000302125.9:195|2586
EKMHFSEINAS
>FUSION-ENST00000523927.5:95663-ENST00000338825.5:26547|11
KTQSPLFIGAGIPVAK
>FUSION-ENST00000574721.1:133211-ENST00000652379.1:25317|1195
MPLSPPPPKMKAK
>FUSION-ENST00000509400.5:97117-ENST00000302125.9:195|3598
LSSNIESNFKR
>FUSION-ENST00000509400.5:97117-ENST00000302125.9:195|534
HSHTSHFLCVSFLAGGR
>FUSION-ENST00000431770.1:2251-ENST00000436742.5:20585|17
MAGDSTPFWTK
>FUSION-ENST00000509400.5:97117-ENST00000302125.9:195|797
SMQTQVLQLALQSLSIQK
>FUSION-ENST00000509400.5:97117-ENST00000302125.9:195|2078
ERGLIIGLLNEEMGGILKSISLR
>FUSION-ENST00000574721.1:133211-ENST00000652379.1:25317|122
RRPVSSRWPLK
>FUSION-ENST00000509400.5:97117-ENST00000302125.9:195|517
PLTLGISAEAMGK
>FUSION-ENST00000509400.5:97117-ENST00000302125.9:195|2216
YFLILLRKGLTFFSFFFFFYFFFFF
>ENST00000489120.5|SNV-6832-T-C|2
GRSRGSTGT
>FUSION-ENST00000509400.5:97117-ENST00000302125.9:195|2929
ATLPHSHSPHHLSPNLR
>FUSION-ENST00000574721.1:133211-ENST00000652379.1:25317|254
LIEPSSSWFPPK
>FUSION-ENST00000509400.5:97117-ENST00000302125.9:195|2743
MLISYITIVHLPK
>FUSION-ENST00000574721.1:133211-ENST00000652379.1:25317|161
MNEIPTVPTYYPAKPQPRER
>FUSION-ENST00000509400.5:97117-ENST00000302125.9:195|2581
MAPHELLVLPFLHSLNRYLLR
>FUSION-ENST00000509400.5:97117-ENST00000302125.9:195|3367
MDSIGDGSSWRLVTTLACRK
>FUSION-ENST00000509400.5:97117-ENST00000302125.9:195|3182
TLPLGQGKPYKSFKESDTIK
>ENST00000598378.2|SNV-15144-C-A|1
SPQLGAILTTEIER
>FUSION-ENST00000509400.5:97117-ENST00000302125.9:195|802
MQRISSR
>FUSION-ENST00000574721.1:133211-ENST00000652379.1:25317|1464
LSLRHFGRPRR
>FUSION-ENST00000509400.5:97117-ENST00000302125.9:195|1191
MPLPGEQRKTSCDYR
>FUSION-ENST00000509400.5:97117-ENST00000302125.9:195|3642
MLFFHNSTPSL
>FUSION-ENST00000509400.5:97117-ENST00000302125.9:195|564
PVLHAEF
>FUSION-ENST00000509400.5:97117-ENST00000302125.9:195|2879
VVFFFFFFFFETKSCSFA
>FUSION-ENST00000509400.5:97117-ENST00000302125.9:195|3146
VSRTCHVLGSTCDYVFRDEVR
>ENST00000469230.5|MNV-2150-AG-A|1
PSYASWWQALGLSPSLKSRPKR
>FUSION-ENST00000379454.9:95663-ENST00000338825.5:26547|14
TDDPEQKAKGTR
>FUSION-ENST00000574721.1:133211-ENST00000652379.1:25317|1353
ERQLQEENK
>FUSION-ENST00000509400.5:97117-ENST00000302125.9:195|3405
QMIYHDIIIIPYNK
>ENST00000443035.7|SNV-89855-C-T|1
CLLCHCYGLWFICLPAYVKVCHSK
>FUSION-ENST00000509400.5:97117-ENST00000302125.9:195|3617
GNIIVTPAR
>FUSION-ENST00000574721.1:133211-ENST00000652379.1:25317|837
QAGRQAGR
>ENST00000643684.1|SNV-18957-G-T|1
LQSRLDQMRK
>FUSION-ENST00000574721.1:133211-ENST00000652379.1:25317|726
VKPRLYSQYTTLAGRCAVLYCL
>FUSION-ENST00000509400.5:97117-ENST00000302125.9:195|3581
MGIVISIF
>ENST00000588184.2|SNV-6074-C-A|2
YHDFSIPDGSCPALGRPLR
>FUSION-ENST00000574721.1:133211-ENST00000652379.1:25317|436
MRAFIRSKPTR
>FUSION-ENST00000509400.5:97117-ENST00000302125.9:195|1824
SETPSQKQTNK
>ENST00000506507.5|SNV-55508-G-C|1
VGTRTSRLK
>FUSION-ENST00000509400.5:97117-ENST00000302125.9:195|1491
DHSSLQS
>FUSION-ENST00000509400.5:97117-ENST00000302125.9:195|2127
IEIAHLANDLASCRKSY
>ENST00000302079.10|SNV-351269-A-T|1
EEEEEENEEFEEERSREEK
>ENST00000643684.1|SNV-18957-G-T|2
LQSRLDQMR
>FUSION-ENST00000509400.5:97117-ENST00000302125.9:195|161
WQLCSAGLFSWPK
>FUSION-ENST00000509400.5:97117-ENST00000302125.9:195|3170
MILVGREVIFELRLR
>FUSION-ENST00000509400.5:97117-ENST00000302125.9:195|328
DINTPLNER
>FUSION-ENST00000509400.5:97117-ENST00000302125.9:195|2768
IQKLAGCGGGCL
>FUSION-ENST00000509400.5:97117-ENST00000302125.9:195|3920
NKNNQNVCTNDNKYSYTVTIFF
>FUSION-ENST00000574721.1:133211-ENST00000652379.1:25317|898
MFGQDLAFPPYFTS
>FUSION-ENST00000509400.5:97117-ENST00000302125.9:195|2902
RLSNGKGFPGDEHNMNGVR
>FUSION-ENST00000574721.1:133211-ENST00000652379.1:25317|773
VSHFVIQK
>FUSION-ENST00000509400.5:97117-ENST00000302125.9:195|1521
FFSALVAQAR
>FUSION-ENST00000574721.1:133211-ENST00000652379.1:25317|1440
LSLPKCWDDWREAPCLLGPK
>FUSION-ENST00000509400.5:97117-ENST00000302125.9:195|936
VAHACNPSTLGDQGGWVMR
>ENST00000469230.5|MNV-2150-AG-A|15
DINRAAWPWSYITSQPRR
>FUSION-ENST00000574721.1:133211-ENST00000652379.1:25317|652
MFVFLVGTPCLSMLLR
>FUSION-ENST00000574721.1:133211-ENST00000652379.1:25317|1439
CWDDWREAPCLLGPK
>ENST00000262518.9|MNV-18147-GAA-G|7
SVRPSTGYLPFHHPRHLLQHR
>ENST00000579014.5|SNV-107496-A-C|4
MASAPPILSLTFSSK
>FUSION-ENST00000509400.5:97117-ENST00000302125.9:195|242
MGFVMLPRLVSNS
>FUSION-ENST00000509400.5:97117-ENST00000302125.9:195|1275
FATGNILWCHVTCDSDMFGC
>FUSION-ENST00000509400.5:97117-ENST00000302125.9:195|888
MNEVSQARF
>FUSION-ENST00000509400.5:97117-ENST00000302125.9:195|2560
CPGGCLPTK
>FUSION-ENST00000509400.5:97117-ENST00000302125.9:195|4153
YENLMLYPI
>FUSION-ENST00000509400.5:97117-ENST00000302125.9:195|658
YANTYHCVTIAYSNQYSNTLYR
>FUSION-ENST00000509400.5:97117-ENST00000302125.9:195|2913
GAWPWKKR
>FUSION-ENST00000509400.5:97117-ENST00000302125.9:195|23
GQNLVCGFENMALGFLR
>FUSION-ENST00000509400.5:97117-ENST00000302125.9:195|3340
ILEFPTLSGLEPER
>FUSION-ENST00000574721.1:133211-ENST00000652379.1:25317|1002
RLALSPR
>FUSION-ENST00000509400.5:97117-ENST00000302125.9:195|203
YLLNIYYLYLWY
>ENST00000274576.9|SNV-101935-T-A|1
GPACLQAKDGISVK
>FUSION-ENST00000509400.5:97117-ENST00000302125.9:195|230
GDHCVLPR
>FUSION-ENST00000574721.1:133211-ENST00000652379.1:25317|290
KVKAGALAGR
>FUSION-ENST00000509400.5:97117-ENST00000302125.9:195|3012
KGVQSSKD
>FUSION-ENST00000574721.1:133211-ENST00000652379.1:25317|821
MKPVSFCNFFFFFFFLR
>FUSION-ENST00000509400.5:97117-ENST00000302125.9:195|2835
NLGQAWATWQNPVSTKNTKISR
>FUSION-ENST00000509400.5:97117-ENST00000302125.9:195|2787
VAHACNPGTLGGR
>FUSION-ENST00000509400.5:97117-ENST00000302125.9:195|2425
SCALPVKDLAMRVQNLPGHLS
>FUSION-ENST00000509400.5:97117-ENST00000302125.9:195|2888
LITYHVAR
>FUSION-ENST00000574721.1:133211-ENST00000652379.1:25317|387
KLECSKQAR
>FUSION-ENST00000574721.1:133211-ENST00000652379.1:25317|214
ERGPCLGK
>FUSION-ENST00000509400.5:97117-ENST00000302125.9:195|2519
IQTQGLVELSPDGSRAHVLSG
>FUSION-ENST00000509400.5:97117-ENST00000302125.9:195|2657
RKNAVFLQQEALSIVQVR
>FUSION-ENST00000574721.1:133211-ENST00000652379.1:25317|1119
NKDPILK
>FUSION-ENST00000509400.5:97117-ENST00000302125.9:195|307
LVRLVSNSRPQVICLPRPPK
>ENST00000469230.5|MNV-2150-AG-A|10
RMGSTAVTSKK
>FUSION-ENST00000574721.1:133211-ENST00000652379.1:25317|609
CRCLCYTNK
>FUSION-ENST00000509400.5:97117-ENST00000302125.9:195|187
TRNHYVGDLRAGGGSHFYSSG
>FUSION-ENST00000509400.5:97117-ENST00000302125.9:195|2728
MGFCYVAQAGLELLG
>ENST00000268124.10|SNV-15528-G-A|3
LSDKGEWLVR
>FUSION-ENST00000509400.5:97117-ENST00000302125.9:195|224
REVVFSLLFTYLK
>FUSION-ENST00000509400.5:97117-ENST00000302125.9:195|3427
VCGRLSQG
>FUSION-ENST00000509400.5:97117-ENST00000302125.9:195|430
NYSSCIRPFLHCYKEIPEIG
>FUSION-ENST00000509400.5:97117-ENST00000302125.9:195|506
TKQIRMISCMWPTSCCLS
>FUSION-ENST00000509400.5:97117-ENST00000302125.9:195|2740
LISYITIVHLPKLIN
>FUSION-ENST00000509400.5:97117-ENST00000302125.9:195|777
NIHVQLFYIHTMGYYSAIKR
>FUSION-ENST00000574721.1:133211-ENST00000652379.1:25317|1007
MYVFIFFNLFLLRR
>ENST00000589666.6|SNV-25059-G-A|3
CTQHRPYTCFHWHFVNQQR
>FUSION-ENST00000509400.5:97117-ENST00000302125.9:195|4075
IQVTSCYPNLLDQNYSGRSGLILCK
>ENST00000548363.1|SNV-2439-A-T|1
MCPGLCL
>FUSION-ENST00000574721.1:133211-ENST00000652379.1:25317|747
GPARWLKPVIPSLWEAK
>FUSION-ENST00000574721.1:133211-ENST00000652379.1:25317|168
RAHTRPSPAVESGR
>FUSION-ENST00000576936.5:133211-ENST00000652379.1:25317|7
VGTVRSGRVCR
>ENST00000518385.5|SNV-114580-G-C|6
VHLSDSERKMHPAEEDTNVYTEK
>FUSION-ENST00000509400.5:97117-ENST00000302125.9:195|860
MKLNTVYSLI
>ENST00000457545.7|INDEL-28669-C-CGTG|4
LSDEEMATILSFNRNWRAFDVFK
>FUSION-ENST00000509400.5:97117-ENST00000302125.9:195|3886
MWLKTAAIINAHIRLSQR
>FUSION-ENST00000574721.1:133211-ENST00000652379.1:25317|316
SGAARALH
>FUSION-ENST00000509400.5:97117-ENST00000302125.9:195|2993
GAPCTKEKEAPK
>FUSION-ENST00000509400.5:97117-ENST00000302125.9:195|428
QMTRVTEQAAHER
>FUSION-ENST00000509400.5:97117-ENST00000302125.9:195|2923
YSCPSLGEPGK
>FUSION-ENST00000509400.5:97117-ENST00000302125.9:195|3507
LAGRGRR
>FUSION-ENST00000509400.5:97117-ENST00000302125.9:195|1985
KSLGCGK
>FUSION-ENST00000574721.1:133211-ENST00000652379.1:25317|1169
PAPREAEAGESLEPGK
>ENST00000534663.1|SNV-64459-G-T|2
HGSGPVVPENAVR
>FUSION-ENST00000574721.1:133211-ENST00000652379.1:25317|1459
VDRLGPGVRDQAGR
>FUSION-ENST00000574721.1:133211-ENST00000652379.1:25317|748
MGPARWLKPVIPSLWEAK
>FUSION-ENST00000509400.5:97117-ENST00000302125.9:195|3500
LVSSSQPQVICPPWPPK
>ENST00000636569.1|SNV-80241-T-A|4
RATHVPNRDSK
>FUSION-ENST00000509400.5:97117-ENST00000302125.9:195|3156
NFPGLKRR
>FUSION-ENST00000509400.5:97117-ENST00000302125.9:195|1010
MAMTPTLEGCGFTRMRAR
>FUSION-ENST00000574721.1:133211-ENST00000652379.1:25317|659
IDVGVCVIQINTHR
>ENST00000298355.7|SNV-114171-G-C|1
HVMLGKDDKAWAMYVDNNR
>FUSION-ENST00000509400.5:97117-ENST00000302125.9:195|3409
GSATKMAHLAVDR
>FUSION-ENST00000574721.1:133211-ENST00000652379.1:25317|1430
ERLPVISLTDLETASRSVTPAVVPS
>FUSION-ENST00000509400.5:97117-ENST00000302125.9:195|3593
LSRLVSNSWAQVICPPQPPK
>FUSION-ENST00000509400.5:97117-ENST00000302125.9:195|3857
SPTQVTLVHGLRDLSR
>FUSION-ENST00000509400.5:97117-ENST00000302125.9:195|2138
DWHIEGVHGSLRVLWGVQGGEWG
>FUSION-ENST00000509400.5:97117-ENST00000302125.9:195|558
MRGNKTSISWDSCEN
>FUSION-ENST00000509400.5:97117-ENST00000302125.9:195|1060
MVSHACNPSTVGR
>FUSION-ENST00000509400.5:97117-ENST00000302125.9:195|2456
RSSGGSNVCKVLEK
>FUSION-ENST00000574721.1:133211-ENST00000652379.1:25317|519
VAWAGGVVGDATSRPRGR
>FUSION-ENST00000509400.5:97117-ENST00000302125.9:195|3836
MAQSGRVLGQDR
>ENST00000342992.10|SNV-210331-G-T|6
WTKNGEEVPFDNRVSYIVDK
>FUSION-ENST00000509400.5:97117-ENST00000302125.9:195|491
NHIQLVILPQLRGWSIPFPR
>FUSION-ENST00000509400.5:97117-ENST00000302125.9:195|1690
IRVMEFWK
>FUSION-ENST00000574721.1:133211-ENST00000652379.1:25317|266
SQRKLWWR
>FUSION-ENST00000574721.1:133211-ENST00000652379.1:25317|1285
MALYTERSGSRLSSR
>FUSION-ENST00000509400.5:97117-ENST00000302125.9:195|2899
GFPGDEHNMNGVR
>FUSION-ENST00000509400.5:97117-ENST00000302125.9:195|1235
MWDYRHPPPHPANFCIFGRDR
>ENST00000529230.6|INDEL-38176-A-AA|13
FSKSIKEGCWK
>FUSION-ENST00000574721.1:133211-ENST00000652379.1:25317|1251
SLSFYRFLSVSRSISVFLGR
>FUSION-ENST00000574721.1:133211-ENST00000652379.1:25317|410
AASGKPKSLGSGGSMVAKLK
>FUSION-ENST00000574721.1:133211-ENST00000652379.1:25317|326
SLPFVHTARRYYR
>FUSION-ENST00000509400.5:97117-ENST00000302125.9:195|4093
AQDNSYPSNVAQGSQKTR
>FUSION-ENST00000509400.5:97117-ENST00000302125.9:195|4139
VISSQKISIPGQARCSGSCL
>FUSION-ENST00000509400.5:97117-ENST00000302125.9:195|1615
LTLYISCPNLKSAIFPRSLVYFITK
>FUSION-ENST00000574721.1:133211-ENST00000652379.1:25317|1000
LALSPRLECDGVISAHCNR
>FUSION-ENST00000509400.5:97117-ENST00000302125.9:195|3592
LSRLVSNSWAQVICPPQPPKELGLR
>FUSION-ENST00000574721.1:133211-ENST00000652379.1:25317|687
MARSWLTAPSASR
>FUSION-ENST00000509400.5:97117-ENST00000302125.9:195|3887
WLKTAAIINAHIR
>FUSION-ENST00000509400.5:97117-ENST00000302125.9:195|1913
MSRDGLQVRSEIE
>FUSION-ENST00000509400.5:97117-ENST00000302125.9:195|3937
TCSELRRAQQHR
>ENST00000304338.8|SNV-129382-G-T|4
SSGSKDTQPLK
>FUSION-ENST00000509400.5:97117-ENST00000302125.9:195|1590
NKLVRPSIVPFYICILHDVIR
>FUSION-ENST00000574721.1:133211-ENST00000652379.1:25317|274
VPSGPLLVSR
>FUSION-ENST00000574721.1:133211-ENST00000652379.1:25317|1446
TGGRHHACLAQR
>FUSION-ENST00000509400.5:97117-ENST00000302125.9:195|769
GYYSAIKRNK
>FUSION-ENST00000509400.5:97117-ENST00000302125.9:195|2668
MLSMWLGSGLIRK
>ENST00000485546.1|INDEL-20830-C-CA|3
LILSITKKNINSLQEELLQLK
>FUSION-ENST00000509400.5:97117-ENST00000302125.9:195|174
FTAHCSTDQEIQDQGANRFR
>FUSION-ENST00000509400.5:97117-ENST00000302125.9:195|2480
MLIRLVSNSQPQVICLPQPPK
>FUSION-ENST00000574721.1:133211-ENST00000652379.1:25317|124
FRRRPVSSR
>FUSION-ENST00000509400.5:97117-ENST00000302125.9:195|567
DYRESLPTHGLK
>FUSION-ENST00000509400.5:97117-ENST00000302125.9:195|3286
ASTGFIQKQK
>FUSION-ENST00000574721.1:133211-ENST00000652379.1:25317|414
RAASGKPK
>FUSION-ENST00000509400.5:97117-ENST00000302125.9:195|1206
RSPALSPDQSAVVRSR
>FUSION-ENST00000509400.5:97117-ENST00000302125.9:195|2106
GGPVQFCLITLGR
>FUSION-ENST00000509400.5:97117-ENST00000302125.9:195|2382
GQGELVQGR
>FUSION-ENST00000574721.1:133211-ENST00000652379.1:25317|159
MNEIPTVPTYYPAKPQPRERAWR
>FUSION-ENST00000509400.5:97117-ENST00000302125.9:195|1133
QWLTPVIPALWEAEVGGSLEAR
>FUSION-ENST00000509400.5:97117-ENST00000302125.9:195|961
GGGGRGVGKVSSSFEAL
>ENST00000505517.1|SNV-770698-C-A|5
QAAQQQGQLPGASK
>FUSION-ENST00000509400.5:97117-ENST00000302125.9:195|3875
MAGFVGLPSHLLR
>FUSION-ENST00000574721.1:133211-ENST00000652379.1:25317|611
LLYDRCR
>FUSION-ENST00000509400.5:97117-ENST00000302125.9:195|3522
EFRFRCPGWSTMV
>ENST00000495538.5|SNV-41118-C-T|2
LPLTTCTRR
>FUSION-ENST00000509400.5:97117-ENST00000302125.9:195|3531
MPERAAK
>FUSION-ENST00000509400.5:97117-ENST00000302125.9:195|1715
MGWSYQK
>FUSION-ENST00000577944.5:23572-ENST00000617373.4:10305|1
GPRCSPPP
>FUSION-ENST00000509400.5:97117-ENST00000302125.9:195|1090
MVLLCCPGWSAMARSR
>FUSION-ENST00000509400.5:97117-ENST00000302125.9:195|1018
MLVMAMTPTLEGCGFTRMR
>FUSION-ENST00000509400.5:97117-ENST00000302125.9:195|3037
GVSSSMLK
>ENST00000609686.3|SNV-116024-G-T|2
SIITRICDLMSDLK
>FUSION-ENST00000509400.5:97117-ENST00000302125.9:195|3231
MSGGWKDEC
>FUSION-ENST00000509400.5:97117-ENST00000302125.9:195|2488
GPLCPVTLLILPISLDQLQR
>FUSION-ENST00000574721.1:133211-ENST00000652379.1:25317|739
MPVIPSLWDAEVDASPEVGSWR
>FUSION-ENST00000509400.5:97117-ENST00000302125.9:195|4124
HSKTKLLQR
>FUSION-ENST00000509400.5:97117-ENST00000302125.9:195|980
MWVNLCLRISALK
>FUSION-ENST00000509400.5:97117-ENST00000302125.9:195|2808
DHPDQHGDNPISIKNTKISWVWR
>ENST00000314759.6|SNV-18606-C-A|1
TPTPPEVNKIPEDILQLLSK
>FUSION-ENST00000509400.5:97117-ENST00000302125.9:195|53
MVLPHHIYFPFLSFV
>FUSION-ENST00000509400.5:97117-ENST00000302125.9:195|4216
QHSGRSCHVPSTAIGI
>FUSION-ENST00000509400.5:97117-ENST00000302125.9:195|2516
MENGGMWLEEIQR
>FUSION-ENST00000509400.5:97117-ENST00000302125.9:195|2331
GGSQGQEFK
>FUSION-ENST00000509400.5:97117-ENST00000302125.9:195|4123
TKLLQRELNIYHFNGATTVHF
>FUSION-ENST00000509400.5:97117-ENST00000302125.9:195|362
PCSLGMLILGNQPPSCEGAK
>FUSION-ENST00000509400.5:97117-ENST00000302125.9:195|1420
GSSLPSRGGGAEAPLTSR
>ENST00000457545.7|INDEL-28671-T-TG|3
LNLLVRLHRGFSFFAEV
>FUSION-ENST00000509400.5:97117-ENST00000302125.9:195|2501
ALEPMCSLDKG
>FUSION-ENST00000509400.5:97117-ENST00000302125.9:195|2224
MLPHLANVVAFPCCPG
>FUSION-ENST00000509400.5:97117-ENST00000302125.9:195|880
TCNSSCK
>FUSION-ENST00000509400.5:97117-ENST00000302125.9:195|952
MNPGGKLAVSR
>FUSION-ENST00000523927.5:95663-ENST00000338825.5:26547|2
YNDSDKNR
>FUSION-ENST00000574721.1:133211-ENST00000652379.1:25317|1360
EPLRLDSGE
>FUSION-ENST00000509400.5:97117-ENST00000302125.9:195|287
SAVQKGLLAAGSELCGESWVGK
>ENST00000438568.6|SNV-11233-C-G|4
LADFGALHRAEASGGVGGLTR
>FUSION-ENST00000509400.5:97117-ENST00000302125.9:195|984
MLITGSLSINMWVNLCLRISALK
>FUSION-ENST00000509400.5:97117-ENST00000302125.9:195|1232
KHRSVGNR
>FUSION-ENST00000509400.5:97117-ENST00000302125.9:195|1117
QQSETAIFTKK
>ENST00000571307.1|SNV-65900-T-A|9
VVLFRWVPVTDAYRQILFSVLK
>ENST00000466821.1|SNV-4149-T-C|6
LRIVEPYIAWGYPNLKSANELIYK
>FUSION-ENST00000509400.5:97117-ENST00000302125.9:195|3169
ILVGREVIFELR
>FUSION-ENST00000509400.5:97117-ENST00000302125.9:195|1626
GLIHNSFHTFTSHIQSTTK
>FUSION-ENST00000509400.5:97117-ENST00000302125.9:195|3525
ASVLAGPGQAYLEVK
>FUSION-ENST00000509400.5:97117-ENST00000302125.9:195|1108
MPVIPALWEAKTGGSPEVR
>FUSION-ENST00000574721.1:133211-ENST00000652379.1:25317|208
GPCLGKRR
>FUSION-ENST00000509400.5:97117-ENST00000302125.9:195|1064
KIPGLCAEFTESEYYQNKGHK
>ENST00000469230.5|MNV-2150-AG-A|12
AAWPWSYITSQPRRMGSTAVTSK
>FUSION-ENST00000574721.1:133211-ENST00000652379.1:25317|1224
RGERGER
>FUSION-ENST00000509400.5:97117-ENST00000302125.9:195|1989
GAADWLGMK
>ENST00000493005.5|SNV-364305-G-A|4
RPGIIVDLKVWHTDPGS
>FUSION-ENST00000509400.5:97117-ENST00000302125.9:195|3279
SYTPELTANDAGR
>FUSION-ENST00000574721.1:133211-ENST00000652379.1:25317|482
ATVPPCALRCGRPGRPR
>FUSION-ENST00000574721.1:133211-ENST00000652379.1:25317|1287
MALYTERSGSR
>FUSION-ENST00000509400.5:97117-ENST00000302125.9:195|4007
IINIPTQSPFFFRR
>FUSION-ENST00000509400.5:97117-ENST00000302125.9:195|3068
LGSASSLICDLGQITY
>ENST00000399799.3|INDEL-69690-A-AA|3
NSLTFPDDNDISKEAKKPYLCLPY
>FUSION-ENST00000509400.5:97117-ENST00000302125.9:195|1802
VLHMHNNMLVR
>FUSION-ENST00000574721.1:133211-ENST00000652379.1:25317|1055
MWSVGQRGDQEGRRPDR
>ENST00000342992.10|SNV-210331-G-T|5
NGEEVPFDNRVSYIVDK
>ENST00000216268.6|SNV-30679-G-A|2
RKSAVWK
>FUSION-ENST00000509400.5:97117-ENST00000302125.9:195|3087
AHACNPSTLGGRDGWITCGQEFK
>FUSION-ENST00000574721.1:133211-ENST00000652379.1:25317|610
LLYDRCRCLCYTNK
>ENST00000302079.10|SNV-351269-A-T|2
EEEEEENEEFEEERSR
>FUSION-ENST00000509400.5:97117-ENST00000302125.9:195|2129
IEIAHLANDLASCRK
>FUSION-ENST00000360150.9:14313-ENST00000534622.5:31188|1
WPSPSWPT
>FUSION-ENST00000509400.5:97117-ENST00000302125.9:195|1001
RARNTWPTQDR
>FUSION-ENST00000509400.5:97117-ENST00000302125.9:195|1624
CFCLNPSFPSDTTR
>ENST00000370656.5|SNV-1743-C-T|3
EREAFGDKAPPKPVPK
>FUSION-ENST00000574721.1:133211-ENST00000652379.1:25317|1477
KEINTKTESTV
>ENST00000634499.1|SNV-1527482-G-A|3
MSTTVMETTTTMATTTTR
>FUSION-ENST00000509400.5:97117-ENST00000302125.9:195|1606
MNTSLNLVPWVLYLS
>FUSION-ENST00000509400.5:97117-ENST00000302125.9:195|2484
IWPSFPFSCPFLLPPLPK
>FUSION-ENST00000509400.5:97117-ENST00000302125.9:195|1532
FFFFFFFFWRWSLALLSR
>FUSION-ENST00000509400.5:97117-ENST00000302125.9:195|3368
DSIGDGSSWRLVTTLACR
>FUSION-ENST00000509400.5:97117-ENST00000302125.9:195|104
GPWKFEIGFGSAPVFSALACFILPA
>FUSION-ENST00000477661.1:5134-ENST00000432950.1:6455|4
YYLTQWISVPHGRPWRSVR
>FUSION-ENST00000509400.5:97117-ENST00000302125.9:195|1910
MVAHACNPSTLGGQGGWIT
>FUSION-ENST00000509400.5:97117-ENST00000302125.9:195|294
MLSALASHPCRSTASQDLSSTVR
>ENST00000369282.5|SNV-43413-G-T|4
SRPPYRPRIGDSCCAK
>ENST00000469230.5|MNV-2150-AG-A|14
AAWPWSYITSQPR
>FUSION-ENST00000509400.5:97117-ENST00000302125.9:195|2399
EQNHFVVLSVNQNAF
>FUSION-ENST00000574721.1:133211-ENST00000652379.1:25317|1199
MPLSPPPPK
>ENST00000467821.1|SNV-100190-G-T|2
CSTKQLVVITQI
>FUSION-ENST00000509400.5:97117-ENST00000302125.9:195|997
NTWPTQDRKPLK
>FUSION-ENST00000509400.5:97117-ENST00000302125.9:195|1261
MVQPFPFSFPGLLSQGSLFPSSVR
>FUSION-ENST00000574721.1:133211-ENST00000652379.1:25317|1082
NPRSGFGFLARRPKPAENFPAQDPV
>FUSION-ENST00000574721.1:133211-ENST00000652379.1:25317|960
SRIDPDSISK
>FUSION-ENST00000509400.5:97117-ENST00000302125.9:195|1723
MCTRRMGWSYQK
>ENST00000523906.1|SNV-35686-G-T|9
ASLLMSPVPALRWVKCTGDSCV
>FUSION-ENST00000509400.5:97117-ENST00000302125.9:195|1202
LTATFASQAQTILLPQPPE
>FUSION-ENST00000509400.5:97117-ENST00000302125.9:195|218
GFFFFLR
>ENST00000355666.5|SNV-118122-T-C|3
LGLISRDPAAHPDMESDIR
>FUSION-ENST00000509400.5:97117-ENST00000302125.9:195|3020
NSEYVYCER
>FUSION-ENST00000574721.1:133211-ENST00000652379.1:25317|836
QAGRQAGRK
>FUSION-ENST00000574721.1:133211-ENST00000652379.1:25317|230
PTLIRPQK
>FUSION-ENST00000574721.1:133211-ENST00000652379.1:25317|1062
LLGARPSSAKVQR
>ENST00000242462.5|SNV-507-G-A|3
TQGNCAEAEEGGCR
>FUSION-ENST00000509400.5:97117-ENST00000302125.9:195|2465
MLSASLGPR
>FUSION-ENST00000574721.1:133211-ENST00000652379.1:25317|397
GIDGRAPPGVEPAA
>FUSION-ENST00000509400.5:97117-ENST00000302125.9:195|3355
MSMLFSSKPHFL
>FUSION-ENST00000509400.5:97117-ENST00000302125.9:195|1492
VQWRDHSSLQS
>FUSION-ENST00000574721.1:133211-ENST00000652379.1:25317|1525
MTEMSHR
>ENST00000484654.1|INDEL-5248-T-TC|11
QNSRSPAPNCSPR
>FUSION-ENST00000509400.5:97117-ENST00000302125.9:195|818
HVLNTVPGS
>ENST00000407215.7|MNV-3028-CC-C|1
GCWPASGPHPSGSWAASSRPS
>ENST00000255882.11|SNV-126396-G-C|2
FWTPMFSDK
>FUSION-ENST00000509400.5:97117-ENST00000302125.9:195|2832
PVIPALWEAEAGGSPEVR
>ENST00000453675.7|SNV-242508-C-A|8
GIAQENLRQHILQQVLQMK
>FUSION-ENST00000509400.5:97117-ENST00000302125.9:195|1663
IIPMNFCIFCR
>ENST00000502545.5|SNV-6318-C-A|1
LQQTQMGRITVAYQVNIRSQK
>FUSION-ENST00000574721.1:133211-ENST00000652379.1:25317|818
KPVSFCNFFFFFFFLRR
>ENST00000228434.7|SNV-6284-A-G|2
EPGHPWEWSNGK
>FUSION-ENST00000509400.5:97117-ENST00000302125.9:195|1991
MAKPCVY
>FUSION-ENST00000509400.5:97117-ENST00000302125.9:195|1176
MCIKARLLSIFLK
>ENST00000648194.1|SNV-120091-C-T|6
RRHASASSHVQPSDSEK
>FUSION-ENST00000574721.1:133211-ENST00000652379.1:25317|860
GVLRGKPHLGRHSGLVLAI
>ENST00000559764.2|SNV-121383-G-C|4
MSNASVALTVYYPPRLVSLEEPELR
>ENST00000443035.7|SNV-89855-C-T|2
CLLCHCYGLWFICLPAYVK
>FUSION-ENST00000574721.1:133211-ENST00000652379.1:25317|962
CLLIHEYKRVK
>FUSION-ENST00000509400.5:97117-ENST00000302125.9:195|2886
LITYHVARDIRK
>ENST00000665339.1|SNV-17935-C-T|2
MHFSDYFWSVLSSTTLATVELVPAV
>FUSION-ENST00000509400.5:97117-ENST00000302125.9:195|2531
VEPPSLQKIQKISR
>ENST00000219611.7|MNV-24783-TG-T|20
QGSREPPQSR
>FUSION-ENST00000574721.1:133211-ENST00000652379.1:25317|319
RGRPTALAER
>ENST00000418535.3|SNV-1045-T-C|1
QGPRFPQPGCANAAGRTR
>FUSION-ENST00000509400.5:97117-ENST00000302125.9:195|957
TSLQFSSYWTSLWSFILLAPSFLK
>FUSION-ENST00000509400.5:97117-ENST00000302125.9:195|1111
VVCTCSPSYSGG
>FUSION-ENST00000574721.1:133211-ENST00000652379.1:25317|144
TLLSLTLVWHGEET
>ENST00000417496.6|SNV-579391-A-C|4
RDSSACVDDTLGQVGAVK
>ENST00000489120.5|SNV-6832-T-C|1
SRGSTGT
>FUSION-ENST00000509400.5:97117-ENST00000302125.9:195|2100
RMRLEESTGTVEAISSLR
>ENST00000520381.5|SNV-104912-G-T|2
DAYVHALARFTLLTVSSGITEMK
>FUSION-ENST00000509400.5:97117-ENST00000302125.9:195|1279
PLGQIISSEEARINIAADPYR
>FUSION-ENST00000509400.5:97117-ENST00000302125.9:195|3938
TCSELRR
>FUSION-ENST00000509400.5:97117-ENST00000302125.9:195|176
QKFTAHCSTDQEIQDQGANRFR
>ENST00000441172.1|SNV-3372-G-T|2
KASLVLSLLGYLVVPSGAYILGR
>FUSION-ENST00000509400.5:97117-ENST00000302125.9:195|619
MTLSPTAPGLSPLCVVI
>FUSION-ENST00000509400.5:97117-ENST00000302125.9:195|2512
MWLEEIQR
>FUSION-ENST00000574721.1:133211-ENST00000652379.1:25317|64
GSSVSLSR
>FUSION-ENST00000574721.1:133211-ENST00000652379.1:25317|10
WSRTPVLKQSACLPRPPTLLLLQA
>FUSION-ENST00000380872.9:5134-ENST00000432950.1:6455|5
SIRVSNFNRR
>FUSION-ENST00000509400.5:97117-ENST00000302125.9:195|144
EILLLETLGFCPKLSHK
>ENST00000469230.5|MNV-2150-AG-A|8
MGSTAVTSKK
>ENST00000352983.7|SNV-4149-T-C|5
IVEPYIAWGYPNLKSANELIYK
>FUSION-ENST00000574721.1:133211-ENST00000652379.1:25317|431
AFIRSKPTR
>ENST00000605613.1|MNV-21650-CT-C|1
YPRYGPH
>FUSION-ENST00000509400.5:97117-ENST00000302125.9:195|2699
MLARLVSNS
>ENST00000303127.12|SNV-14428-G-A|3
LTVMTNLEDK
>ENST00000284601.4|SNV-197372-C-A|3
EKCGTGNITSVEEYSWVITEYQK
>FUSION-ENST00000509400.5:97117-ENST00000302125.9:195|555
TSISWDSCEN
>ENST00000638510.1|SNV-623978-G-T|2
MEPRSRPL
>FUSION-ENST00000574721.1:133211-ENST00000652379.1:25317|1066
STSPSPTVTVSILVSLPKAPPPGR
>FUSION-ENST00000509400.5:97117-ENST00000302125.9:195|645
PVIPATWEAK
>FUSION-ENST00000574721.1:133211-ENST00000652379.1:25317|46
FIVHALGTRGLFSNFYDYYYCRR
>FUSION-ENST00000509400.5:97117-ENST00000302125.9:195|509
GKWEATKTK
>ENST00000540869.5|SNV-12769-G-A|1
LEGALPSVVNGSTFPSGSTLPGPPK
>ENST00000507685.5|SNV-8636-G-A|2
MQAGDRTDFQR
>FUSION-ENST00000509400.5:97117-ENST00000302125.9:195|1342
QRHSSLPGRGSGR
>FUSION-ENST00000574721.1:133211-ENST00000652379.1:25317|1367
GTGDAEACLR
>ENST00000438568.6|SNV-11233-C-G|3
LADFGALHRAEASGGVGGLTRLR
>ENST00000449771.7|SNV-19281-C-T|4
QLHRHLLATCPNFIRDR
>ENST00000564040.6|SNV-49687-C-G|1
TELKLPWNS
>FUSION-ENST00000509400.5:97117-ENST00000302125.9:195|2521
VGGWFEPERQK
>FUSION-ENST00000509400.5:97117-ENST00000302125.9:195|3805
MLLVHPNSCRPLLRKPRAPV
>FUSION-ENST00000509400.5:97117-ENST00000302125.9:195|708
VKPFPLR
>FUSION-ENST00000574721.1:133211-ENST00000652379.1:25317|1193
MTCPLCHR
>ENST00000477245.5|SNV-126396-G-C|3
IKFWTPMFSDKK
>FUSION-ENST00000574721.1:133211-ENST00000652379.1:25317|820
KPVSFCNFFFFFFFLR
>FUSION-ENST00000509400.5:97117-ENST00000302125.9:195|2411
VSVLELL
>FUSION-ENST00000509400.5:97117-ENST00000302125.9:195|3720
VIHNCSPSYFR
>ENST00000484654.1|INDEL-5248-T-TC|6
EWGKAPWGEGSAPLDTLAGEAK
>FUSION-ENST00000509400.5:97117-ENST00000302125.9:195|4073
SGLILCKK
>FUSION-ENST00000574721.1:133211-ENST00000652379.1:25317|294
LNTGTRPIVNKYR
>FUSION-ENST00000574721.1:133211-ENST00000652379.1:25317|604
YTSLYKEGIVDK
>ENST00000528037.1|SNV-6288-C-A|9
ITSPRPRALARTLNR
>ENST00000356023.5|SNV-47212-C-T|17
CARVAAAGR
>FUSION-ENST00000509400.5:97117-ENST00000302125.9:195|1014
MAMTPTLEGCGFTR
>FUSION-ENST00000574721.1:133211-ENST00000652379.1:25317|1475
MKKMIWAGHASSR
>FUSION-ENST00000509400.5:97117-ENST00000302125.9:195|3216
MCCEDRECLVHSLIQQLFIK
>FUSION-ENST00000509400.5:97117-ENST00000302125.9:195|1003
TPTLEGCGFTRMRAR
>ENST00000278849.4|SNV-6288-C-A|3
GQGVGTGRYASK
>FUSION-ENST00000509400.5:97117-ENST00000302125.9:195|95
MLVRLVLNSWPQVICLPGPPK
>FUSION-ENST00000431770.1:2251-ENST00000436742.5:20585|13
MAGDSTPFWTKMDARVEADPR
>FUSION-ENST00000509400.5:97117-ENST00000302125.9:195|528
MQPSPSCGR
>FUSION-ENST00000574721.1:133211-ENST00000652379.1:25317|603
YTSLYKEGIVDKDVYFTYEK
>FUSION-ENST00000574721.1:133211-ENST00000652379.1:25317|425
RPIRTSALSTFDGSRR
>FUSION-ENST00000509400.5:97117-ENST00000302125.9:195|1692
LVSNSWSQAIHSPWPPKVLGLQV
>FUSION-ENST00000509400.5:97117-ENST00000302125.9:195|3870
AGFVGLPSHLLRVEGAHSSQLLRR
>FUSION-ENST00000574721.1:133211-ENST00000652379.1:25317|1388
ETLLESETQRAPSSDLID
>FUSION-ENST00000574721.1:133211-ENST00000652379.1:25317|809
LGPRDPPALGLPKVR
>FUSION-ENST00000509400.5:97117-ENST00000302125.9:195|3019
NSEYVYCERSTMH
>FUSION-ENST00000509400.5:97117-ENST00000302125.9:195|3675
EPLHFSLATEQDSVSK
>FUSION-ENST00000509400.5:97117-ENST00000302125.9:195|62
DILLCVCVFSALTPPKFFSFLIKV
>FUSION-ENST00000509400.5:97117-ENST00000302125.9:195|1919
MLKNEQR
>FUSION-ENST00000509400.5:97117-ENST00000302125.9:195|1417
GGGAEAPLTSRTGR
>FUSION-ENST00000574721.1:133211-ENST00000652379.1:25317|1248
MSQSCSCMLER
>FUSION-ENST00000509400.5:97117-ENST00000302125.9:195|684
FWSITDHICDGHSIR
>ENST00000457545.7|INDEL-28671-T-TG|4
LNLLVRLHR
>ENST00000407215.7|MNV-3028-CC-C|17
ELGSGRDFR
>FUSION-ENST00000574721.1:133211-ENST00000652379.1:25317|717
MFRDGVSEARPPWLPR
>ENST00000373968.3|SNV-3379-G-C|2
EEAFLGITHEK
>FUSION-ENST00000574721.1:133211-ENST00000652379.1:25317|119
WPLKIRGR
>ENST00000672923.1|SNV-15528-G-A|4
MMVITLPPGIGCRIRASGW
>FUSION-ENST00000509400.5:97117-ENST00000302125.9:195|1787
MKLGGGACSEPRSHHCTPAWVTE
>FUSION-ENST00000574721.1:133211-ENST00000652379.1:25317|751
AEAGESLEPGK
>FUSION-ENST00000431770.1:2251-ENST00000436742.5:20585|11
MDARVEADPR
>FUSION-ENST00000509400.5:97117-ENST00000302125.9:195|1975
SLRIGQDQLFAKISK
>ENST00000311635.12|SNV-48452-C-A|2
LKPLFRIHLMER
>ENST00000370576.9|SNV-76833-T-A|1
AIENFALTVK
>FUSION-ENST00000509400.5:97117-ENST00000302125.9:195|2778
FSKKEGK
>ENST00000488625.6|SNV-202097-C-T|2
VVVDGNVIR
>FUSION-ENST00000509400.5:97117-ENST00000302125.9:195|44
NPGFENPCFRSQER
>FUSION-ENST00000509400.5:97117-ENST00000302125.9:195|3024
YQGAYRALEQELGRNSEYVYCER
>FUSION-ENST00000509400.5:97117-ENST00000302125.9:195|634
VSWKTIFPRMWGVGWQYGG
>FUSION-ENST00000574721.1:133211-ENST00000652379.1:25317|1438
CWDDWREAPCLLGPKRPSWK
>FUSION-ENST00000509400.5:97117-ENST00000302125.9:195|2666
MLSMWLGSGLIRKR
>ENST00000469230.5|MNV-2150-AG-A|5
KAGPTMRPSYASWWQALGLSPSLK
>FUSION-ENST00000509400.5:97117-ENST00000302125.9:195|4077
MIQVTSCYPNLLDQNYSGR
>FUSION-ENST00000509400.5:97117-ENST00000302125.9:195|2820
MISEGQEFRRS
>FUSION-ENST00000509400.5:97117-ENST00000302125.9:195|3825
VLGQDRLPARLPGFLWNTK
>FUSION-ENST00000509400.5:97117-ENST00000302125.9:195|3431
QIQRVCGR
>ENST00000638510.1|SNV-623978-G-T|1
EPRSRPL
>FUSION-ENST00000509400.5:97117-ENST00000302125.9:195|3441
EFHQREK
>FUSION-ENST00000509400.5:97117-ENST00000302125.9:195|3120
SYPKYPEGFQRVMIHPGIFR
>FUSION-ENST00000509400.5:97117-ENST00000302125.9:195|3200
IWNSNYENDGGR
>FUSION-ENST00000509400.5:97117-ENST00000302125.9:195|2067
KPFSLQDPPLPTRDLISFGDNK
>FUSION-ENST00000574721.1:133211-ENST00000652379.1:25317|1506
TRGRNSSIDTADLHLWNPQSSTHK
>FUSION-ENST00000574721.1:133211-ENST00000652379.1:25317|1297
EAGVEELLEPGR
>ENST00000424808.6|SNV-60117-T-C|4
HCRRFAPSK
>FUSION-ENST00000509400.5:97117-ENST00000302125.9:195|2619
RNKEAGKPK
>FUSION-ENST00000509400.5:97117-ENST00000302125.9:195|3645
MQRGGLGIPMLFFHNSTPSL
>FUSION-ENST00000509400.5:97117-ENST00000302125.9:195|3295
LFALSRKASTGFIQK
>FUSION-ENST00000509400.5:97117-ENST00000302125.9:195|1855
VGGSPEVRSSRPA
>FUSION-ENST00000574721.1:133211-ENST00000652379.1:25317|111
VNSLWHVGTM
>FUSION-ENST00000509400.5:97117-ENST00000302125.9:195|3102
ANNVQGSKVGPGNGSK
>FUSION-ENST00000301634.12:12184-ENST00000635056.2:110404|88
LGTEKERVENGDFNWIVPGK
>FUSION-ENST00000509400.5:97117-ENST00000302125.9:195|345
YYFLVGK
>FUSION-ENST00000574721.1:133211-ENST00000652379.1:25317|979
LFLSSLPSTSCPHHHFGARR
>FUSION-ENST00000509400.5:97117-ENST00000302125.9:195|3741
QRTRGSPLALSLTS
>FUSION-ENST00000509400.5:97117-ENST00000302125.9:195|3097
DPIRTWK
>FUSION-ENST00000509400.5:97117-ENST00000302125.9:195|2705
VVGTTDIR
>FUSION-ENST00000509400.5:97117-ENST00000302125.9:195|3341
YVAPKILEFPTLSGLEPERGQSK
>FUSION-ENST00000574721.1:133211-ENST00000652379.1:25317|867
SPVRTRLLLSVLLHK
>FUSION-ENST00000509400.5:97117-ENST00000302125.9:195|4098
VMLSQIKP
>FUSION-ENST00000509400.5:97117-ENST00000302125.9:195|1447
MLPSQVLAVHCSR
>FUSION-ENST00000509400.5:97117-ENST00000302125.9:195|2595
MSEESYLK
>ENST00000489378.5|SNV-5599-G-T|8
AHNISIPARPQR
>FUSION-ENST00000509400.5:97117-ENST00000302125.9:195|2340
MYLILKMT
>FUSION-ENST00000509400.5:97117-ENST00000302125.9:195|2043
YPPPSPSAWLRIIFWLFPR
>FUSION-ENST00000509400.5:97117-ENST00000302125.9:195|359
MLVRLVSNSRPQVIHLPWPPK
>FUSION-ENST00000509400.5:97117-ENST00000302125.9:195|3398
RPSSLSHDLPQHCSLHGNWLAPE
>FUSION-ENST00000509400.5:97117-ENST00000302125.9:195|4220
DALLSSHPK
>FUSION-ENST00000574721.1:133211-ENST00000652379.1:25317|486
LAGRAPA
>FUSION-ENST00000574721.1:133211-ENST00000652379.1:25317|616
VNTYRLYGNR
>FUSION-ENST00000574721.1:133211-ENST00000652379.1:25317|79
GTGLAESAGK
>ENST00000538173.1|SNV-1668-G-T|5
HWRLIGLGQIR
>FUSION-ENST00000509400.5:97117-ENST00000302125.9:195|1231
HPPPHPANFCIFGR
>FUSION-ENST00000509400.5:97117-ENST00000302125.9:195|1267
MFHGFLKE
>FUSION-ENST00000509400.5:97117-ENST00000302125.9:195|2272
MQCVAFPPWLFFFFFLRR
>FUSION-ENST00000509400.5:97117-ENST00000302125.9:195|2061
LKDRIFK
>FUSION-ENST00000509400.5:97117-ENST00000302125.9:195|155
FELILFLRLLLL
>FUSION-ENST00000509400.5:97117-ENST00000302125.9:195|1110
MPVIPALWEAK
>ENST00000371447.4|SNV-23099-A-G|2
SVLKFQEK
>FUSION-ENST00000509400.5:97117-ENST00000302125.9:195|3395
FIMLLQNKLSQNFKNLK
>FUSION-ENST00000509400.5:97117-ENST00000302125.9:195|3513
MSLSLLKIQK
>ENST00000602886.2|SNV-35372-T-A|3
SGIDQGK
>FUSION-ENST00000509400.5:97117-ENST00000302125.9:195|1269
ILGLQSCWED
>FUSION-ENST00000574721.1:133211-ENST00000652379.1:25317|795
NLGRQLLASR
>FUSION-ENST00000509400.5:97117-ENST00000302125.9:195|3945
LGITRGRTPISSR
>FUSION-ENST00000509400.5:97117-ENST00000302125.9:195|3203
SLLDSGLSKE
>FUSION-ENST00000509400.5:97117-ENST00000302125.9:195|4168
VLGIQVRATVPGLYISKLLK
>ENST00000409003.5|SNV-242508-C-A|3
QHILQQVLQMK
>FUSION-ENST00000574721.1:133211-ENST00000652379.1:25317|1127
MCICPCPK
>FUSION-ENST00000509400.5:97117-ENST00000302125.9:195|2938
RNLDPELRVSDSSLLTFPR
>FUSION-ENST00000509400.5:97117-ENST00000302125.9:195|478
MMYNVCVGLR
>FUSION-ENST00000509400.5:97117-ENST00000302125.9:195|2898
GFPGDEHNMNGVRLCLVPGHGGK
>FUSION-ENST00000574721.1:133211-ENST00000652379.1:25317|82
DERDSHCPYLLSSETTAK
>FUSION-ENST00000574721.1:133211-ENST00000652379.1:25317|1254
LSLSPGLCLCLCLSLSR
>FUSION-ENST00000574721.1:133211-ENST00000652379.1:25317|295
LNTGTRPIVNK
>FUSION-ENST00000509400.5:97117-ENST00000302125.9:195|1489
VEFNWYMTLL
>ENST00000458222.5|SNV-7670-G-T|1
ELYPATPACTPSNRLTAK
>FUSION-ENST00000509400.5:97117-ENST00000302125.9:195|516
MPLTLGISAEAMGKWEATK
>FUSION-ENST00000509400.5:97117-ENST00000302125.9:195|533
HSHTSHFLCVSFLAGGRVCLPE
>FUSION-ENST00000509400.5:97117-ENST00000302125.9:195|2065
DLISFGDNK
>ENST00000559845.5|SNV-150376-G-A|3
MSLLRTKEK
>FUSION-ENST00000509400.5:97117-ENST00000302125.9:195|1453
MLARLVLNS
>FUSION-ENST00000509400.5:97117-ENST00000302125.9:195|1582
LLPLLYSLVIQVKTR
>ENST00000356082.9|SNV-26529-C-T|3
GYCNRYLVCVACHPCFQTYDADLR
>FUSION-ENST00000509400.5:97117-ENST00000302125.9:195|3275
KPVAAVLRQAVFPSLALCLR
>ENST00000537408.1|SNV-21296-C-G|3
MNRVAHPSHVLSSQQLLHR
>FUSION-ENST00000509400.5:97117-ENST00000302125.9:195|1021
GRLHLKK
>FUSION-ENST00000574721.1:133211-ENST00000652379.1:25317|156
AWRNQRGK
>FUSION-ENST00000509400.5:97117-ENST00000302125.9:195|198
MVEGEITVSFHGRRGK
>ENST00000278550.12|MNV-771348-GG-G|1
YSYDLNGTCTY
>FUSION-ENST00000509400.5:97117-ENST00000302125.9:195|401
MTQTLSPDPISNTR
>FUSION-ENST00000509400.5:97117-ENST00000302125.9:195|201
VEGEITVSFHGR
>FUSION-ENST00000509400.5:97117-ENST00000302125.9:195|1257
MCKNEYDFGLAELLGR
>FUSION-ENST00000509400.5:97117-ENST00000302125.9:195|1830
PVMPTLWEAEVGGSLEVR
>FUSION-ENST00000509400.5:97117-ENST00000302125.9:195|1208
LISLYLSNFLSFFFFLRR
>FUSION-ENST00000509400.5:97117-ENST00000302125.9:195|4056
MRSYFWQFFFK
>FUSION-ENST00000509400.5:97117-ENST00000302125.9:195|1572
NYCKILLCLCHSLA
>FUSION-ENST00000574721.1:133211-ENST00000652379.1:25317|681
SWLTAPSASR
>FUSION-ENST00000509400.5:97117-ENST00000302125.9:195|3192
CQELWLRYQ
>FUSION-ENST00000574721.1:133211-ENST00000652379.1:25317|895
PTLGVNGLTAAGPPNK
>FUSION-ENST00000574721.1:133211-ENST00000652379.1:25317|404
LKLKGIDGR
>FUSION-ENST00000509400.5:97117-ENST00000302125.9:195|91
MLTRVRLGLSLHR
>FUSION-ENST00000509400.5:97117-ENST00000302125.9:195|2883
GRVVFFFFFFFFETK
>FUSION-ENST00000574721.1:133211-ENST00000652379.1:25317|467
VGFVAAVAPGPPVAGPRGSRGGSR
>FUSION-ENST00000574721.1:133211-ENST00000652379.1:25317|57
MLFLMFSVGR
>FUSION-ENST00000509400.5:97117-ENST00000302125.9:195|2553
QQLTGPSSPGHREDCR
>FUSION-ENST00000509400.5:97117-ENST00000302125.9:195|1776
WVSSCWPGWSR
>ENST00000511589.1|SNV-13052-G-A|2
GTGAGRPPEAAEKPR
>FUSION-ENST00000509400.5:97117-ENST00000302125.9:195|229
GDHCVLPRQK
>FUSION-ENST00000509400.5:97117-ENST00000302125.9:195|357
MLVRLVSNSRPQVIHLPWPPKVLGL
>FUSION-ENST00000574721.1:133211-ENST00000652379.1:25317|1179
IHLPGPPKVLETTGLSR
>ENST00000401669.7|SNV-197411-G-A|1
GQWTRFPKWNACCESEMSFQLK
>FUSION-ENST00000360150.9:14313-ENST00000534622.5:31188|4
TFPTLSRYTLK
>ENST00000529230.6|INDEL-38176-A-AA|9
GHQCHVGGFGSK
>FUSION-ENST00000509400.5:97117-ENST00000302125.9:195|4081
QLPTAGAK
>ENST00000219611.7|MNV-24783-TG-T|3
AAESGTR
>ENST00000262518.9|MNV-18147-GAA-G|4
LSGAKGHGCPSPPADR
>ENST00000506507.5|SNV-55508-G-C|6
RPPNCTRR
>FUSION-ENST00000574721.1:133211-ENST00000652379.1:25317|1479
MKEINTK
>FUSION-ENST00000574721.1:133211-ENST00000652379.1:25317|1284
ALYTERSGSRLSSR
>FUSION-ENST00000509400.5:97117-ENST00000302125.9:195|2596
LRPFILKLVLL
>FUSION-ENST00000509400.5:97117-ENST00000302125.9:195|3371
MDSIGDGSSWR
>FUSION-ENST00000509400.5:97117-ENST00000302125.9:195|2828
SSRPAWPTWRNPVSTK
>FUSION-ENST00000509400.5:97117-ENST00000302125.9:195|580
TRIICDRDGMWLMK
>FUSION-ENST00000509400.5:97117-ENST00000302125.9:195|1443
LPSQVLAVHCSRGQPTPRPQGKNQR
>FUSION-ENST00000509400.5:97117-ENST00000302125.9:195|1424
SCWVHLPDGVVAGQR
>FUSION-ENST00000574721.1:133211-ENST00000652379.1:25317|756
PIIPAARK
>ENST00000242848.8|SNV-85211-G-A|7
MDKDLGSVQR
>ENST00000556881.5|SNV-19872-A-G|2
LSIGNTLFIDRRLQPQR
>FUSION-ENST00000574721.1:133211-ENST00000652379.1:25317|382
MIKRDGR
>FUSION-ENST00000509400.5:97117-ENST00000302125.9:195|2478
LVSNSQPQVICLPQPPK
>FUSION-ENST00000509400.5:97117-ENST00000302125.9:195|1198
VSISCPR
>FUSION-ENST00000509400.5:97117-ENST00000302125.9:195|3595
TVVVRGYFYLACLC
>ENST00000548363.1|SNV-2439-A-T|3
RGLASMCPGLCL
>FUSION-ENST00000509400.5:97117-ENST00000302125.9:195|2254
MMLIIYVFFNFIEK
>FUSION-ENST00000509400.5:97117-ENST00000302125.9:195|1022
PLDSSLGDRGRLHLK
>FUSION-ENST00000574721.1:133211-ENST00000652379.1:25317|3
MIIIIVGVISRVEVISNF
>FUSION-ENST00000574721.1:133211-ENST00000652379.1:25317|938
MSVKSLDR
>FUSION-ENST00000509400.5:97117-ENST00000302125.9:195|1139
GWTGWLTPVIPAP
>FUSION-ENST00000509400.5:97117-ENST00000302125.9:195|1313
GSQAETLLTSR
>FUSION-ENST00000509400.5:97117-ENST00000302125.9:195|3560
RARNISGCLR
>FUSION-ENST00000509400.5:97117-ENST00000302125.9:195|2946
MIIIILRQGLTLLSR
>FUSION-ENST00000509400.5:97117-ENST00000302125.9:195|759
NLINIMLSERGQTQKAIYYLIQFI
>FUSION-ENST00000509400.5:97117-ENST00000302125.9:195|2747
MYISPSFPLMLISYITIVHLPK
>ENST00000457545.7|INDEL-28671-T-TG|2
LHRGFSFFAEV
>FUSION-ENST00000574721.1:133211-ENST00000652379.1:25317|1261
EKALYCYWAR
>ENST00000374469.6|SNV-100190-G-T|1
CDYTDLMKKFSEAFETTLGK
>ENST00000356023.5|SNV-47212-C-T|1
FQCAQELRRR
>FUSION-ENST00000509400.5:97117-ENST00000302125.9:195|367
MSVFTSTLYYGSKQI
>ENST00000220244.7|SNV-167700-C-G|1
LGGDRGLKLK
>FUSION-ENST00000509400.5:97117-ENST00000302125.9:195|2021
LDMSKTEFLIPCPPSPGPA
>FUSION-ENST00000509400.5:97117-ENST00000302125.9:195|3991
ATPRPAKFCIFSR
>ENST00000352983.7|SNV-4149-T-C|3
SANELIYK
>FUSION-ENST00000509400.5:97117-ENST00000302125.9:195|2542
GCVQEAASQLR
>FUSION-ENST00000509400.5:97117-ENST00000302125.9:195|279
RQINTVVRQSEGSCSPLNI
>FUSION-ENST00000509400.5:97117-ENST00000302125.9:195|3530
MPERAAKSPFLR
>FUSION-ENST00000509400.5:97117-ENST00000302125.9:195|434
ITMNYSSCIRPFLHCYKEIPEIG
>ENST00000636569.1|SNV-80241-T-A|3
ATHVPNR
>FUSION-ENST00000509400.5:97117-ENST00000302125.9:195|2735
MPVIPATREAEAGESLEPGQQR
>ENST00000373795.7|SNV-33471-A-T|3
SRSWSHSR
>FUSION-ENST00000509400.5:97117-ENST00000302125.9:195|1660
MIIPMNFCIFCRDRTSPCCPG
>FUSION-ENST00000509400.5:97117-ENST00000302125.9:195|343
YYFLVGKQRR
>FUSION-ENST00000509400.5:97117-ENST00000302125.9:195|3004
MLFKPLHKLFFWK
>FUSION-ENST00000574721.1:133211-ENST00000652379.1:25317|630
AYVVISVFFLPLLR
>FUSION-ENST00000574721.1:133211-ENST00000652379.1:25317|463
GGSRWGPRAVR
>FUSION-ENST00000574721.1:133211-ENST00000652379.1:25317|841
MRPCHRQAGR
>FUSION-ENST00000509400.5:97117-ENST00000302125.9:195|1904
MAKPHLYKR
>FUSION-ENST00000509400.5:97117-ENST00000302125.9:195|1923
SAYIYKKTCSK
>FUSION-ENST00000509400.5:97117-ENST00000302125.9:195|756
MLSERGQTQKAIYYLIQFI
>FUSION-ENST00000509400.5:97117-ENST00000302125.9:195|1882
YHYIPTR
>FUSION-ENST00000509400.5:97117-ENST00000302125.9:195|4032
MEVLYYR
>FUSION-ENST00000574721.1:133211-ENST00000652379.1:25317|976
SNKSRNTTK
>ENST00000544378.6|SNV-65900-T-A|4
WVPVTDAYRQILFSVLKVTR
>FUSION-ENST00000509400.5:97117-ENST00000302125.9:195|200
MVEGEITVSFHGRR
>FUSION-ENST00000574721.1:133211-ENST00000652379.1:25317|1244
MSQSCSCMLERQIKVR
>FUSION-ENST00000509400.5:97117-ENST00000302125.9:195|1210
LISLYLSNFLSFFFFLR
>FUSION-ENST00000509400.5:97117-ENST00000302125.9:195|2297
LKQQQQQQQNTKISWAWR
>FUSION-ENST00000509400.5:97117-ENST00000302125.9:195|1952
QNQFTETVV
>FUSION-ENST00000509400.5:97117-ENST00000302125.9:195|500
MEKSSTNNS
>FUSION-ENST00000509400.5:97117-ENST00000302125.9:195|3537
TEMRYNK
>FUSION-ENST00000574721.1:133211-ENST00000652379.1:25317|745
GPARWLKPVIPSLWEAKAGGSR
>FUSION-ENST00000509400.5:97117-ENST00000302125.9:195|2213
MCLLPICR
>FUSION-ENST00000574721.1:133211-ENST00000652379.1:25317|34
MLPPFLLFGFALR
>FUSION-ENST00000574721.1:133211-ENST00000652379.1:25317|101
RFRHLVYVLG
>FUSION-ENST00000509400.5:97117-ENST00000302125.9:195|3330
MTLNFAKGR
>FUSION-ENST00000509400.5:97117-ENST00000302125.9:195|835
MYLTQCRAHSEHSINMAICNDHL
>ENST00000558629.5|SNV-98645-G-A|1
AVKLKFWL
>FUSION-ENST00000574721.1:133211-ENST00000652379.1:25317|398
LKGIDGRAPPGVEPAA
>ENST00000614547.4|SNV-31926-T-A|1
FILNTENNFTHTDNHDNTANITVK
>ENST00000425818.2|SNV-48277-A-C|5
RLEAFLTPK
>FUSION-ENST00000509400.5:97117-ENST00000302125.9:195|2710
LPRLVSNSWAEVICPPWPPK
>FUSION-ENST00000574721.1:133211-ENST00000652379.1:25317|328
SLPFVHTAR
>FUSION-ENST00000360150.9:14313-ENST00000534622.5:31188|2
YTLKWPSPSWPT
>ENST00000502622.1|SNV-8382-C-A|6
MTFTSWLHTIQDINISLWRLPEKVK
>FUSION-ENST00000574721.1:133211-ENST00000652379.1:25317|939
NSSLQHTRPLAGEFLSMSVKSLDR
>ENST00000332582.5|SNV-28609-T-C|2
GPMPPTLPGIRQNGHAASR
>FUSION-ENST00000509400.5:97117-ENST00000302125.9:195|178
SLSVGTTITNTLGWVIYKQK
>FUSION-ENST00000509400.5:97117-ENST00000302125.9:195|2005
PMELSSVHAHF
>FUSION-ENST00000421710.5:24541-ENST00000276935.6:773749|4
SHIPMLTLK
>FUSION-ENST00000574721.1:133211-ENST00000652379.1:25317|1099
SLWKDARDSAK
>ENST00000220244.7|SNV-167700-C-G|3
VLEKLGGDRGLK
>FUSION-ENST00000574721.1:133211-ENST00000652379.1:25317|491
GSGLPVTR
>ENST00000283882.4|SNV-20866-T-C|2
GTGSEDARK
>FUSION-ENST00000509400.5:97117-ENST00000302125.9:195|1709
MPSPHLFLIK
>FUSION-ENST00000509400.5:97117-ENST00000302125.9:195|2137
VLWGVQGGEWG
>ENST00000256458.5|SNV-48588-C-T|3
LRETACSSPGLIERFFQAELQICLR
>FUSION-ENST00000509400.5:97117-ENST00000302125.9:195|3264
DQWATESI
>FUSION-ENST00000509400.5:97117-ENST00000302125.9:195|3680
MAHTCNPSTLAG
>ENST00000457545.7|INDEL-28671-T-TG|9
AFDLQGILSFGGLSLRCR
>FUSION-ENST00000509400.5:97117-ENST00000302125.9:195|4072
SGLILCKKSCSHR
>ENST00000467153.5|SNV-6074-C-A|1
SCCQNITIFLFQMEAALPLEGP
>ENST00000335551.11|INDEL-2052437-G-GG|2
VCILPLQTQNETKSSIQWLCWA
>FUSION-ENST00000574721.1:133211-ENST00000652379.1:25317|194
LLPSSRPRPAPRPRSPADATPRR
>ENST00000418535.3|SNV-467-C-T|6
MCPHGLPWLLWPLCR
>FUSION-ENST00000509400.5:97117-ENST00000302125.9:195|3383
MATGLPQSE
>FUSION-ENST00000509400.5:97117-ENST00000302125.9:195|546
FCLTLGYYCHCCPG
>FUSION-ENST00000509400.5:97117-ENST00000302125.9:195|571
MWLMKDYRESLPTHGLK
>FUSION-ENST00000574721.1:133211-ENST00000652379.1:25317|941
IESQYRVPVADR
>FUSION-ENST00000509400.5:97117-ENST00000302125.9:195|867
MQVALMVMCVY
>FUSION-ENST00000574721.1:133211-ENST00000652379.1:25317|65
MGSSVSLSR
>FUSION-ENST00000574721.1:133211-ENST00000652379.1:25317|900
AKCQHLGLMD
>FUSION-ENST00000574721.1:133211-ENST00000652379.1:25317|803
MTGVSHRPRPIYLFINFESRL
>ENST00000370576.9|SNV-76833-T-A|2
KAIENFALTVK
>ENST00000407215.7|MNV-3028-CC-C|2
KASRPHR
>FUSION-ENST00000574721.1:133211-ENST00000652379.1:25317|521
FWGQVSVSRVAWAGGVVGDATSRPR
>FUSION-ENST00000509400.5:97117-ENST00000302125.9:195|1899
SDFFYSHNFTK
>FUSION-ENST00000509400.5:97117-ENST00000302125.9:195|206
QTIPFLPHT
>FUSION-ENST00000509400.5:97117-ENST00000302125.9:195|169
YEFRGDTNIQTMAELFK
>FUSION-ENST00000574721.1:133211-ENST00000652379.1:25317|263
LWWRSVAVLTCKSVVRPGYR
>FUSION-ENST00000574721.1:133211-ENST00000652379.1:25317|1330
MTAGSYSYFQ
>FUSION-ENST00000592126.1:11705-ENST00000635056.2:110404|94
GSELKMVTSTGLFQENF
>FUSION-ENST00000509400.5:97117-ENST00000302125.9:195|836
MYLTQCR
>FUSION-ENST00000477661.1:5134-ENST00000432950.1:6455|1
MGGPGEV
>FUSION-ENST00000509400.5:97117-ENST00000302125.9:195|298
MVLGASLWPQWEAVW
>FUSION-ENST00000574721.1:133211-ENST00000652379.1:25317|1029
MSALFEWLPISL
>FUSION-ENST00000509400.5:97117-ENST00000302125.9:195|460
MFSDDNYIGFDYLMF
>ENST00000495538.5|SNV-41118-C-T|9
MGHRTPSGPR
>FUSION-ENST00000509400.5:97117-ENST00000302125.9:195|2074
GGILKSISLR
>FUSION-ENST00000574721.1:133211-ENST00000652379.1:25317|526
ALRVWLRWWR
>FUSION-ENST00000509400.5:97117-ENST00000302125.9:195|3993
RATPRPAKFCIFSR
>FUSION-ENST00000509400.5:97117-ENST00000302125.9:195|2407
VRAESEGGGGGGGRK
>FUSION-ENST00000574721.1:133211-ENST00000652379.1:25317|1283
SGSRLSSR
>FUSION-ENST00000509400.5:97117-ENST00000302125.9:195|3022
ALEQELGRNSEYVYCER
>FUSION-ENST00000509400.5:97117-ENST00000302125.9:195|1152
MFLFFLGK
>FUSION-ENST00000574721.1:133211-ENST00000652379.1:25317|704
LFFSLVRGFLVFLR
>FUSION-ENST00000509400.5:97117-ENST00000302125.9:195|1609
SLVYFITKMFHI
>FUSION-ENST00000509400.5:97117-ENST00000302125.9:195|1878
HLGNLAGTWQFLLK
>FUSION-ENST00000574721.1:133211-ENST00000652379.1:25317|688
LVRLVSHSQPQVVRLP
>ENST00000356023.5|SNV-47212-C-T|7
GLPQMQNPPFCKKGSLQLGK
>ENST00000558127.5|SNV-121462-G-T|2
SLFLTVSSTPGSWGASGFRR
>FUSION-ENST00000644886.1:23572-ENST00000617373.4:10305|28
KLIHPVMVQHIQPAALRQTPGCDPR
>FUSION-ENST00000509400.5:97117-ENST00000302125.9:195|1805
AKPCCYQKVLHMHNNMLVR
>FUSION-ENST00000509400.5:97117-ENST00000302125.9:195|2307
KLLAGRSGSHL
>FUSION-ENST00000509400.5:97117-ENST00000302125.9:195|688
MHHVMMFWSITDHICDGHSIR
>FUSION-ENST00000509400.5:97117-ENST00000302125.9:195|3687
MPLHSSLSDSETLSQKK
>FUSION-ENST00000574721.1:133211-ENST00000652379.1:25317|272
MVNYAWAGR
>FUSION-ENST00000360150.9:14313-ENST00000534622.5:31188|6
GSSTNCFLITTSSSGLWKTFPTLSR
>FUSION-ENST00000644886.1:23572-ENST00000617373.4:10305|29
KLIHPVMVQHIQPAALR
>ENST00000377942.7|SNV-1299-C-G|2
IRDVNDNAPDIAITPLAAPGAR
>FUSION-ENST00000574721.1:133211-ENST00000652379.1:25317|270
MVNYAWAGRSQR
>FUSION-ENST00000509400.5:97117-ENST00000302125.9:195|4195
MPYFQVILKRK
>FUSION-ENST00000592126.1:11705-ENST00000635056.2:110404|91
ANAGKTVIVAALDGTFQRK
>FUSION-ENST00000509400.5:97117-ENST00000302125.9:195|713
GGSNGFR
>FUSION-ENST00000574721.1:133211-ENST00000652379.1:25317|81
DSHCPYLLSSETTAK
>FUSION-ENST00000509400.5:97117-ENST00000302125.9:195|1220
MFLNCSWTNR
>FUSION-ENST00000509400.5:97117-ENST00000302125.9:195|1277
VDLIVDVVIIIGE
>FUSION-ENST00000574721.1:133211-ENST00000652379.1:25317|180
ASVALGRSK
>ENST00000360375.8|SNV-30845-A-T|3
DCLQEKDEHFK
>ENST00000477245.5|SNV-126396-G-C|4
MIKFWTPMFSDKK
>FUSION-ENST00000574721.1:133211-ENST00000652379.1:25317|188
GKKPGSLAWSR
>FUSION-ENST00000509400.5:97117-ENST00000302125.9:195|3332
AGLLPSPHQTQPWLCSPSASFLS
>FUSION-ENST00000509400.5:97117-ENST00000302125.9:195|4071
KSCSHRLNLNASFSNPQPNTNW
>ENST00000367167.4|INDEL-640-A-AA|5
CDVQLVKK
>FUSION-ENST00000509400.5:97117-ENST00000302125.9:195|3384
TFHSTVHYMATGLPQSE
>FUSION-ENST00000509400.5:97117-ENST00000302125.9:195|2451
FIRVSHPALLCK
>FUSION-ENST00000509400.5:97117-ENST00000302125.9:195|265
SSVGRVFVHLQNK
>FUSION-ENST00000509400.5:97117-ENST00000302125.9:195|1373
MMGGRTETLLTS
>FUSION-ENST00000509400.5:97117-ENST00000302125.9:195|315
MLCYVAVDNWDR
>FUSION-ENST00000509400.5:97117-ENST00000302125.9:195|2355
TLHIHVFNPQNDLIHILQMRK
>FUSION-ENST00000509400.5:97117-ENST00000302125.9:195|1451
MQFKRQNGGV
>FUSION-ENST00000574721.1:133211-ENST00000652379.1:25317|911
TDGVSYQCSFVNRVRLR
>FUSION-ENST00000509400.5:97117-ENST00000302125.9:195|2251
MLIIYVFFNFIEKR
>ENST00000636569.1|SNV-80241-T-A|6
SKRATHVPNR
>FUSION-ENST00000509400.5:97117-ENST00000302125.9:195|2686
SDEEKRSVPSAGGSFHSPGER
>ENST00000297431.9|SNV-41215-T-G|3
IAAYLASYNPAR
>FUSION-ENST00000509400.5:97117-ENST00000302125.9:195|2943
MLGRLLSNS
>FUSION-ENST00000574721.1:133211-ENST00000652379.1:25317|1405
STDPFFLSFFLSFFLSFFLSFFLS
>FUSION-ENST00000509400.5:97117-ENST00000302125.9:195|2236
SIWIVSTFWL
>ENST00000495538.5|SNV-41118-C-T|8
GHRTPSGPR
>ENST00000215886.6|SNV-11968-C-G|2
LNLHFNPRFSESTIVCN
>FUSION-ENST00000509400.5:97117-ENST00000302125.9:195|3032
TYHALQAFAQAVLLER
>FUSION-ENST00000509400.5:97117-ENST00000302125.9:195|1603
NQKSTAWAFK
>FUSION-ENST00000574721.1:133211-ENST00000652379.1:25317|951
MSSLQSLFKTYVS
>FUSION-ENST00000509400.5:97117-ENST00000302125.9:195|2745
MYISPSFPLMLISYITIVHLPKLIN
>FUSION-ENST00000509400.5:97117-ENST00000302125.9:195|1984
MKSLGCGKQFSCTESAFEWGHR
>FUSION-ENST00000509400.5:97117-ENST00000302125.9:195|1343
QRHSSLPGR
>ENST00000492667.5|SNV-29659-A-T|3
MPRHLATWLYLPA
>FUSION-ENST00000574721.1:133211-ENST00000652379.1:25317|735
QARPTWR
>FUSION-ENST00000509400.5:97117-ENST00000302125.9:195|2813
SVARHGGSR
>FUSION-ENST00000574721.1:133211-ENST00000652379.1:25317|1051
RVPKALATPPTPHAPRPGHPR
>FUSION-ENST00000574721.1:133211-ENST00000652379.1:25317|718
MIDVSRR
>ENST00000520970.5|SNV-28993-A-T|3
SCSNWVGK
>FUSION-ENST00000574721.1:133211-ENST00000652379.1:25317|892
LRPVFGLC
>FUSION-ENST00000509400.5:97117-ENST00000302125.9:195|111
MSRQGEGLKVE
>FUSION-ENST00000509400.5:97117-ENST00000302125.9:195|1365
APLSSWPVLNELLGTPPR
>FUSION-ENST00000574721.1:133211-ENST00000652379.1:25317|1386
MPLSPPPPPPK
>FUSION-ENST00000509400.5:97117-ENST00000302125.9:195|275
MPGRSCSGAAWVPQ
>ENST00000462138.6|SNV-30218-C-T|3
SGKLAELLKMFGIDR
>ENST00000358658.8|MNV-118-CC-C|5
TKCCCPSLAR
>ENST00000344862.9|INDEL-3782-A-AA|2
WKKPRSSYFD
>FUSION-ENST00000509400.5:97117-ENST00000302125.9:195|3779
FLSFQTHK
>ENST00000645624.1|SNV-53169-A-G|4
SRFLLVYGKLK
>FUSION-ENST00000509400.5:97117-ENST00000302125.9:195|881
MTCNSSCK
>FUSION-ENST00000574721.1:133211-ENST00000652379.1:25317|1059
DGDFHPQGPH
>FUSION-ENST00000509400.5:97117-ENST00000302125.9:195|4105
LPKPVGPELFRKVWTYSLQK
>FUSION-ENST00000509400.5:97117-ENST00000302125.9:195|3637
MAYLLCRRHVGPER
>ENST00000497048.5|SNV-2377-C-A|3
LAAVATWRPYLGER
>FUSION-ENST00000509400.5:97117-ENST00000302125.9:195|1845
GAGHGGSRL
>ENST00000469230.5|MNV-2150-AG-A|7
MGSTAVTSKKAGPTMR
>FUSION-ENST00000574721.1:133211-ENST00000652379.1:25317|337
GLQLFPMNEEFPVSAGHK
>FUSION-ENST00000509400.5:97117-ENST00000302125.9:195|3774
MRAIKPGR
>FUSION-ENST00000574721.1:133211-ENST00000652379.1:25317|246
RSEGTGDGLRCPRPIER
>FUSION-ENST00000509400.5:97117-ENST00000302125.9:195|2402
RQTCEDLSMEQNHFVVLSVNQNAF
>FUSION-ENST00000574721.1:133211-ENST00000652379.1:25317|1334
NPTQRLAAAED
>ENST00000283882.4|SNV-20866-T-C|3
GTGSEDAR
>FUSION-ENST00000509400.5:97117-ENST00000302125.9:195|472
MLSRDIK
>FUSION-ENST00000574721.1:133211-ENST00000652379.1:25317|798
ALALVSVPVILFGLDLD
>FUSION-ENST00000509400.5:97117-ENST00000302125.9:195|3358
FPQNNHFFKKYQQICGP
>FUSION-ENST00000509400.5:97117-ENST00000302125.9:195|3710
EIKARHTK
>FUSION-ENST00000509400.5:97117-ENST00000302125.9:195|2984
GFQVMSTT
>FUSION-ENST00000574721.1:133211-ENST00000652379.1:25317|426
RPIRTSALSTFDGSR
>FUSION-ENST00000509400.5:97117-ENST00000302125.9:195|1407
RGSSLLRR
>FUSION-ENST00000509400.5:97117-ENST00000302125.9:195|1293
EAAVSRDGSSTVQLR
>ENST00000528037.1|SNV-6288-C-A|7
ALARTLNRCGTAR
>FUSION-ENST00000509400.5:97117-ENST00000302125.9:195|2131
IEIAHLANDLASCR
>ENST00000496039.5|SNV-70788-G-A|2
KTPKPSSQHSK
>FUSION-ENST00000574721.1:133211-ENST00000652379.1:25317|139
WPPLPSADRKGVGFR
>ENST00000287042.5|SNV-1778-C-A|2
FAVAPDLLK
>FUSION-ENST00000574721.1:133211-ENST00000652379.1:25317|1226
SVSFSVSLSDTPVPGRALPLPRK
>ENST00000581305.1|SNV-705-G-A|15
MRPVWLLLWK
>FUSION-ENST00000509400.5:97117-ENST00000302125.9:195|954
MCWYHPGF
>FUSION-ENST00000509400.5:97117-ENST00000302125.9:195|1472
MRSHYVALAGLK
>ENST00000319669.4|SNV-29153-A-G|2
LLSYVFFHVR
>FUSION-ENST00000509400.5:97117-ENST00000302125.9:195|1171
SCYGHSHACLFVDICFYFSWVKYLR
>FUSION-ENST00000509400.5:97117-ENST00000302125.9:195|3992
ATPRPAK
>ENST00000219611.7|MNV-24783-TG-T|2
AAESGTRAVR
>FUSION-ENST00000509400.5:97117-ENST00000302125.9:195|3232
RMMVVEAAAVPEYVL
>FUSION-ENST00000509400.5:97117-ENST00000302125.9:195|3599
LSSNIESNFK
>ENST00000444836.5|SNV-23838-A-T|1
EVRQDRLK
>FUSION-ENST00000574721.1:133211-ENST00000652379.1:25317|331
NEEFPVSAGHKLALIKSLPFVHTAR
>FUSION-ENST00000509400.5:97117-ENST00000302125.9:195|4027
MSGIVWALSK
>FUSION-ENST00000509400.5:97117-ENST00000302125.9:195|1955
KCNHSTSSSFPLHRQNQFTETVV
>FUSION-ENST00000509400.5:97117-ENST00000302125.9:195|1173
LLSIFLK
>ENST00000592226.5|SNV-8622-G-T|7
MATMTLQWLPPTGVPLAGAK
>FUSION-ENST00000509400.5:97117-ENST00000302125.9:195|3725
MGPHLYKK
>ENST00000367547.8|MNV-647-GG-G|14
LQRLPAAQAEDTGEAAR
>ENST00000490286.5|SNV-38992-C-T|2
PNLTTQKSHLLNIPSTLMSHCSTQR
>FUSION-ENST00000509400.5:97117-ENST00000302125.9:195|1930
EPGNGCCRLVGHEITGVWKTVLLH
>ENST00000571307.1|SNV-65900-T-A|12
MVVLFRWVPVTDAYR
>FUSION-ENST00000509400.5:97117-ENST00000302125.9:195|1100
MIFQNGVLVKALIK
>FUSION-ENST00000509400.5:97117-ENST00000302125.9:195|3263
AAEVSRK
>FUSION-ENST00000509400.5:97117-ENST00000302125.9:195|2011
TPDPFLSLSPHR
>FUSION-ENST00000477661.1:5134-ENST00000432950.1:6455|6
MEKYYLTQWISVPHGRPWRSVR
>FUSION-ENST00000509400.5:97117-ENST00000302125.9:195|2083
MASQCAETPGCSR
>ENST00000346166.7|SNV-8397-A-G|6
ICSVCISDYVTGNKLRQLPCMHEFR
>FUSION-ENST00000574721.1:133211-ENST00000652379.1:25317|784
GVPWSVYHR
>FUSION-ENST00000509400.5:97117-ENST00000302125.9:195|1291
DGSSTVQLR
>FUSION-ENST00000509400.5:97117-ENST00000302125.9:195|1367
MFQRAQGWG
>FUSION-ENST00000509400.5:97117-ENST00000302125.9:195|1093
VAGACNPSYSGG
>ENST00000427277.6|SNV-114209-G-T|4
GPPAKDPKPLWGSLQTAR
>FUSION-ENST00000574721.1:133211-ENST00000652379.1:25317|211
EWTGAAGAARAR
>ENST00000469230.5|MNV-2150-AG-A|2
PSYASWWQALGLSPSLKSRPK
>FUSION-ENST00000574721.1:133211-ENST00000652379.1:25317|185
KPGSLAWSR
>FUSION-ENST00000509400.5:97117-ENST00000302125.9:195|408
SELLCMRKG
>ENST00000360375.8|SNV-30845-A-T|4
LKDCLQEKDEHFK
>FUSION-ENST00000509400.5:97117-ENST00000302125.9:195|882
QMTCNSSCK
>ENST00000280155.4|SNV-1416-A-T|3
YWSFTQAIEYNLK
>FUSION-ENST00000574721.1:133211-ENST00000652379.1:25317|154
MGQSVLRDGR
>FUSION-ENST00000509400.5:97117-ENST00000302125.9:195|3396
FIMLLQNKLSQNFK
>FUSION-ENST00000509400.5:97117-ENST00000302125.9:195|939
VRLCLKK
>FUSION-ENST00000509400.5:97117-ENST00000302125.9:195|54
VRGQLYPRGFSFR
>FUSION-ENST00000509400.5:97117-ENST00000302125.9:195|3776
NVAEDCCHNQCPHPAVTACS
>FUSION-ENST00000509400.5:97117-ENST00000302125.9:195|3626
TFGQQHRCK
>FUSION-ENST00000509400.5:97117-ENST00000302125.9:195|4249
VAGACSPSYSGG
>FUSION-ENST00000509400.5:97117-ENST00000302125.9:195|1651
TSPCCPG
>ENST00000228434.7|SNV-6284-A-G|1
EPGHPWEWSNGKEFNNWFNVTGSDK
>ENST00000611639.1|SNV-6482-A-G|5
CLHELVKHEENGLVFEDSEELAALR
>FUSION-ENST00000509400.5:97117-ENST00000302125.9:195|1354
DASHFPDWAARQRGSSRPR
>FUSION-ENST00000509400.5:97117-ENST00000302125.9:195|1130
IESLHCSPGNK
>FUSION-ENST00000509400.5:97117-ENST00000302125.9:195|2810
DHPDQHGDNPISIK
>FUSION-ENST00000574721.1:133211-ENST00000652379.1:25317|1047
DTAALSPPLSTAGPTPPRNPR
>FUSION-ENST00000509400.5:97117-ENST00000302125.9:195|1016
MLVMAMTPTLEGCGFTRMRAR
>FUSION-ENST00000509400.5:97117-ENST00000302125.9:195|4092
MAQDNSYPSNVAQGSQKTRLP
>FUSION-ENST00000509400.5:97117-ENST00000302125.9:195|2968
FFTPSPFLHLQN
>FUSION-ENST00000509400.5:97117-ENST00000302125.9:195|3951
FSCLSLPTSGVR
>FUSION-ENST00000301634.12:11705-ENST00000635056.2:110404|86
RVENGDFNWIVPGKFLAFSGPHPK
>FUSION-ENST00000509400.5:97117-ENST00000302125.9:195|3569
MHVASFPLLPYPTLESHNLK
>FUSION-ENST00000574721.1:133211-ENST00000652379.1:25317|167
RAHTRPSPAVESGRER
>FUSION-ENST00000574721.1:133211-ENST00000652379.1:25317|772
VSHFVIQKYTDSPK
>FUSION-ENST00000509400.5:97117-ENST00000302125.9:195|3492
PVIPALWETEVGR
>FUSION-ENST00000509400.5:97117-ENST00000302125.9:195|3771
RAIKPGRLGG
>FUSION-ENST00000574721.1:133211-ENST00000652379.1:25317|924
TEESNFVTSR
>FUSION-ENST00000509400.5:97117-ENST00000302125.9:195|963
FKGGGGRGVGK
>FUSION-ENST00000574721.1:133211-ENST00000652379.1:25317|6
LWAHVVSFQTSMIIIIVGVISR
>FUSION-ENST00000509400.5:97117-ENST00000302125.9:195|4239
EVDVIQVK
>FUSION-ENST00000574721.1:133211-ENST00000652379.1:25317|1522
MGFLHLGQAGLQLPTVGES
>FUSION-ENST00000509400.5:97117-ENST00000302125.9:195|2849
MPVIPALWEAEAGR
>FUSION-ENST00000509400.5:97117-ENST00000302125.9:195|87
LGLSLHR
>FUSION-ENST00000509400.5:97117-ENST00000302125.9:195|3314
ARWSQRQLEGSVGY
>FUSION-ENST00000509400.5:97117-ENST00000302125.9:195|1448
TPVSTLHMLPSQVLAVHCSR
>FUSION-ENST00000509400.5:97117-ENST00000302125.9:195|1129
MIESLHCSPGNKAKPCLK
>ENST00000358763.7|SNV-544621-T-A|4
GTPREDEAK
>ENST00000344862.9|INDEL-3782-A-AA|6
TRSSKSVLR
>FUSION-ENST00000574721.1:133211-ENST00000652379.1:25317|1468
IWAGHASSR
>ENST00000673243.1|SNV-47212-C-T|6
LDMKEIHTYMKMFQCAQELR
>FUSION-ENST00000574721.1:133211-ENST00000652379.1:25317|1319
SQSCTCMLERQIK
>ENST00000520381.5|SNV-104912-G-T|5
CAIRIACIFSIQLERDAYVHALAR
>ENST00000511589.1|SNV-13052-G-A|5
RDPAAAVGPRGTGAGRPPEAAEKPR
>FUSION-ENST00000509400.5:97117-ENST00000302125.9:195|2571
QNESGQEGAECLRK
>ENST00000329474.7|SNV-258886-G-T|1
LMRYAKNSK
>FUSION-ENST00000509400.5:97117-ENST00000302125.9:195|3219
EPTRLWAKQGIR
>ENST00000302079.10|SNV-351269-A-T|3
EEEEEENEEFEEER
>ENST00000645624.1|SNV-53169-A-G|5
MSRFLLVYGKLK
>ENST00000493005.5|SNV-364305-G-A|3
VWHTDPGS
>FUSION-ENST00000509400.5:97117-ENST00000302125.9:195|3493
MPVIPALWETEVGR
>FUSION-ENST00000574721.1:133211-ENST00000652379.1:25317|721
LYSQYTTLAGRCAVLYCL
>FUSION-ENST00000509400.5:97117-ENST00000302125.9:195|3315
MARWSQRQLEGSVGY
>FUSION-ENST00000509400.5:97117-ENST00000302125.9:195|2397
MCLAGQRSGHEGTELAWSPFLGK
>FUSION-ENST00000509400.5:97117-ENST00000302125.9:195|1564
MYFCSCGYAY
>FUSION-ENST00000509400.5:97117-ENST00000302125.9:195|385
GAVQGKEEVK
>FUSION-ENST00000509400.5:97117-ENST00000302125.9:195|1600
STAWAFK
>ENST00000470103.1|SNV-104719-G-T|1
INVLVTPSHPVSLAALVTPTLPK
>FUSION-ENST00000509400.5:97117-ENST00000302125.9:195|3553
DQAGTQCMLLPFHYFPILHLNPTI
>FUSION-ENST00000509400.5:97117-ENST00000302125.9:195|771
GYYSAIKR
>ENST00000504022.1|SNV-145566-G-T|3
LKVESVQIYKNPVTWLK
>FUSION-ENST00000509400.5:97117-ENST00000302125.9:195|3151
GNTGIPERENIHTK
>FUSION-ENST00000574721.1:133211-ENST00000652379.1:25317|1306
ERENETPPP
>FUSION-ENST00000509400.5:97117-ENST00000302125.9:195|2711
MLPRLVSNSWAEVICPPWPPK
>FUSION-ENST00000509400.5:97117-ENST00000302125.9:195|3424
NTNSCLHGAYILVEEDR
>FUSION-ENST00000574721.1:133211-ENST00000652379.1:25317|1377
VCVGRGCGVGTEGSVLR
>FUSION-ENST00000509400.5:97117-ENST00000302125.9:195|1578
NGQMNELILTRWTHYWVYE
>ENST00000361953.7|SNV-10777-T-C|4
VSFWTIHPSANRYLTLDQVLKQQK
>FUSION-ENST00000509400.5:97117-ENST00000302125.9:195|3997
VQAILLPQPPDFR
>FUSION-ENST00000509400.5:97117-ENST00000302125.9:195|719
SVTQTGVK
>FUSION-ENST00000574721.1:133211-ENST00000652379.1:25317|1455
RGETPSL
>FUSION-ENST00000509400.5:97117-ENST00000302125.9:195|1649
MILTLGRSIGQIFCR
>FUSION-ENST00000574721.1:133211-ENST00000652379.1:25317|1163
RRLQGAEIAPLHYGPGCR
>FUSION-ENST00000574721.1:133211-ENST00000652379.1:25317|1173
SVSFSVSLSDTPVPGRALPLPRE
>FUSION-ENST00000509400.5:97117-ENST00000302125.9:195|2713
MVRNLDFT
>FUSION-ENST00000509400.5:97117-ENST00000302125.9:195|2674
EQDSVSKKIK
>FUSION-ENST00000509400.5:97117-ENST00000302125.9:195|2342
MLGINVWI
>FUSION-ENST00000509400.5:97117-ENST00000302125.9:195|1785
LGGGACSEPR
>ENST00000297954.8|SNV-114209-G-T|2
GPPAKDPAQAIVGLTADSTGLSGK
>FUSION-ENST00000509400.5:97117-ENST00000302125.9:195|3866
RESVCPSGAR
>ENST00000495538.5|SNV-41118-C-T|6
GHRTPSGPRLPLTTCTR
>FUSION-ENST00000574721.1:133211-ENST00000652379.1:25317|202
VVCVGGR
>FUSION-ENST00000574721.1:133211-ENST00000652379.1:25317|986
MSTVRMVLR
>FUSION-ENST00000574721.1:133211-ENST00000652379.1:25317|97
SALPIIVK
>FUSION-ENST00000574721.1:133211-ENST00000652379.1:25317|884
FHPFHSTVSWGVSVRTVSGCL
>FUSION-ENST00000509400.5:97117-ENST00000302125.9:195|2540
GCVQEAASQLRCSHLGNDSS
>FUSION-ENST00000509400.5:97117-ENST00000302125.9:195|2985
RAGHGGSCL
>ENST00000506538.6|SNV-21368-C-T|1
EFSGHQGQINDMAFSSDGR
>ENST00000614341.5|SNV-3238-C-T|2
EWGRAPLWDMFLSDEDSVSR
>FUSION-ENST00000509400.5:97117-ENST00000302125.9:195|3465
IRQGSYISLALQTSKTDPER
>FUSION-ENST00000574721.1:133211-ENST00000652379.1:25317|675
TGVSHRARPVDSFR
>ENST00000423958.2|INDEL-28671-T-TG|1
AFDLQGILSFGGLSLRCRIL
>FUSION-ENST00000574721.1:133211-ENST00000652379.1:25317|621
QTTTTCISALNTLAYGK
>FUSION-ENST00000509400.5:97117-ENST00000302125.9:195|2352
KLSSVRLSNLSK
>FUSION-ENST00000509400.5:97117-ENST00000302125.9:195|1264
HEVALSQVLVYFFFLLLSLQGQR
>FUSION-ENST00000574721.1:133211-ENST00000652379.1:25317|694
LTAPSASQVQAILLPQPPD
>FUSION-ENST00000509400.5:97117-ENST00000302125.9:195|3953
QWCYLGSLQSLPPGFKR
>ENST00000333972.11|SNV-5378-T-C|3
VTEPEAGGLLSSR
>ENST00000304338.8|SNV-129382-G-T|1
DTQPLKATLKSR
>FUSION-ENST00000509400.5:97117-ENST00000302125.9:195|4150
MKTSCCTPYNIYNYCQLKK
>FUSION-ENST00000574721.1:133211-ENST00000652379.1:25317|942
EFSGRIESQYRVPVADR
>ENST00000262518.9|MNV-18147-GAA-G|2
GHGCPSPPADR
>FUSION-ENST00000509400.5:97117-ENST00000302125.9:195|1902
MAKPHLYKRLQK
>FUSION-ENST00000513757.5:29263-ENST00000508514.5:782|8
MKAESRDIPIWGR
>FUSION-ENST00000509400.5:97117-ENST00000302125.9:195|55
MVRGQLYPRGFSFR
>FUSION-ENST00000509400.5:97117-ENST00000302125.9:195|572
WLMKDYR
>FUSION-ENST00000475622.5:29263-ENST00000508514.5:782|1
STSRRFQT
>FUSION-ENST00000574721.1:133211-ENST00000652379.1:25317|282
RAGEVEHER
>ENST00000511524.1|SNV-469540-G-A|3
WRPLTRTAPHSTARSATIK
>ENST00000311635.12|SNV-48452-C-A|1
LKPLFRIHLMERK
>ENST00000359322.5|SNV-3595-G-C|3
KITVPRDVMLEELSLLTNR
>FUSION-ENST00000509400.5:97117-ENST00000302125.9:195|891
LQLFSSHYLQIYLQHLEQQCTS
>FUSION-ENST00000509400.5:97117-ENST00000302125.9:195|4061
WPREAKK
>FUSION-ENST00000509400.5:97117-ENST00000302125.9:195|1398
AHLAPPLIHLTLSGHSTCFR
>FUSION-ENST00000574721.1:133211-ENST00000652379.1:25317|487
CRPGSGSLTHPGAAGKAAR
>ENST00000333972.11|SNV-5378-T-C|1
VTEPEAGGLLSSRGRER
>FUSION-ENST00000301634.12:12184-ENST00000635056.2:110404|86
ERVENGDFNWIVPGKFLAFSGPHPK
>FUSION-ENST00000509400.5:97117-ENST00000302125.9:195|643
PVIPATWEAKAGESLEPGR
>FUSION-ENST00000509400.5:97117-ENST00000302125.9:195|2636
MGLLWPRLWQASGYR
>FUSION-ENST00000509400.5:97117-ENST00000302125.9:195|35
DVLLPFYR
>FUSION-ENST00000509400.5:97117-ENST00000302125.9:195|1006
MTPTLEGCGFTRMR
>FUSION-ENST00000509400.5:97117-ENST00000302125.9:195|983
LITGSLSINMWVNLCLRISALK
>FUSION-ENST00000509400.5:97117-ENST00000302125.9:195|1821
QTNKQTK
>FUSION-ENST00000509400.5:97117-ENST00000302125.9:195|34
MSPWNGALSGK
>FUSION-ENST00000509400.5:97117-ENST00000302125.9:195|1893
AISEMQIK
>FUSION-ENST00000574721.1:133211-ENST00000652379.1:25317|237
MPGQGEARGNSGGGP
>ENST00000578473.5|SNV-10146-C-T|1
WPGVRARGSPGR
>FUSION-ENST00000509400.5:97117-ENST00000302125.9:195|2206
MPPLPANFVFLVDRVSPCWPGWSR
>FUSION-ENST00000509400.5:97117-ENST00000302125.9:195|1274
MTELTRVEK
>ENST00000219611.7|MNV-24783-TG-T|14
ATCWLCTAR
>FUSION-ENST00000509400.5:97117-ENST00000302125.9:195|4169
VLGIQVRATVPGLYISK
>FUSION-ENST00000574721.1:133211-ENST00000652379.1:25317|1245
SQSCSCMLERQIK
>ENST00000262462.9|SNV-489163-C-T|6
GEPGLLISRVNAKNLFFGYAGPYK
>FUSION-ENST00000509400.5:97117-ENST00000302125.9:195|1567
LLLCSVLCSY
>FUSION-ENST00000509400.5:97117-ENST00000302125.9:195|1699
MPGQAFFFCLFFFFFFETESR
>FUSION-ENST00000509400.5:97117-ENST00000302125.9:195|521
MILELMPLTLGISAEAMGKWEATK
>FUSION-ENST00000574721.1:133211-ENST00000652379.1:25317|391
MLLAECPAGPEAFTLKK
>FUSION-ENST00000574721.1:133211-ENST00000652379.1:25317|720
LAGRGGTCL
>FUSION-ENST00000509400.5:97117-ENST00000302125.9:195|2208
MPPLPANFVFLVDR
>FUSION-ENST00000509400.5:97117-ENST00000302125.9:195|1775
WVSSCWPGWSRTPDLR
>FUSION-ENST00000574721.1:133211-ENST00000652379.1:25317|1324
LPGPPKVLETTGLSR
>FUSION-ENST00000509400.5:97117-ENST00000302125.9:195|1488
MIPPPQLPK
>FUSION-ENST00000509400.5:97117-ENST00000302125.9:195|3577
CGFDSDSTTYMLAV
>FUSION-ENST00000509400.5:97117-ENST00000302125.9:195|1307
AAVQSSFGSASEGDCGKR
>FUSION-ENST00000574721.1:133211-ENST00000652379.1:25317|1335
RNPTQRLAAAED
>FUSION-ENST00000509400.5:97117-ENST00000302125.9:195|1918
MLKNEQRWFTG
>FUSION-ENST00000574721.1:133211-ENST00000652379.1:25317|371
HLPRMFSLIK
>FUSION-ENST00000509400.5:97117-ENST00000302125.9:195|272
MRQLATILDNTALK
>FUSION-ENST00000574721.1:133211-ENST00000652379.1:25317|1514
AALGSPHPPPPR
>ENST00000457545.7|INDEL-28671-T-TG|6
ILRLNLLVR
>FUSION-ENST00000574721.1:133211-ENST00000652379.1:25317|944
HHLDPLREFSGRIESQYR
>FUSION-ENST00000509400.5:97117-ENST00000302125.9:195|4107
LPKPVGPELFRK
>ENST00000559894.1|SNV-1146-G-T|5
SSFRATCWLCWRPGCPSRLWSVCLR
>ENST00000467821.1|SNV-100190-G-T|3
NVLQTTGSSPLRCSTKQLVVITQI
>FUSION-ENST00000509400.5:97117-ENST00000302125.9:195|1894
RLQKLVGGSGMCL
>FUSION-ENST00000509400.5:97117-ENST00000302125.9:195|2104
GGPVQFCLITLGRAFER
>ENST00000492943.1|SNV-54520-G-C|10
FNWTHWSMGTAATIIADLKQSGK
>FUSION-ENST00000509400.5:97117-ENST00000302125.9:195|1568
MLLLCSVLCSY
>FUSION-ENST00000509400.5:97117-ENST00000302125.9:195|1461
THACDLSSVLYFLCVFFLRK
>FUSION-ENST00000574721.1:133211-ENST00000652379.1:25317|894
MPTLGVNGLTAAGPPNKLRPVFGLC
>FUSION-ENST00000509400.5:97117-ENST00000302125.9:195|371
MWADLCDSLNQ
>FUSION-ENST00000574721.1:133211-ENST00000652379.1:25317|1233
VRGGEERR
>FUSION-ENST00000509400.5:97117-ENST00000302125.9:195|2539
CSHLGNDSS
>FUSION-ENST00000509400.5:97117-ENST00000302125.9:195|2470
ESEDKVSIK
>FUSION-ENST00000509400.5:97117-ENST00000302125.9:195|609
PATQGAEAGESLDPRR
>FUSION-ENST00000574721.1:133211-ENST00000652379.1:25317|513
RAGLWPTGDPASRPR
>ENST00000489378.5|SNV-5599-G-T|1
SVKRQHGT
>FUSION-ENST00000421710.5:24541-ENST00000276935.6:773749|6
TFWILWIIVTFVKVFNYLK
>FUSION-ENST00000509400.5:97117-ENST00000302125.9:195|1132
QWLTPVIPALWEAEVGGSLEARSWR
>ENST00000356672.3|SNV-4082-A-G|5
LSRPREDSSPPASGSVTRK
>FUSION-ENST00000509400.5:97117-ENST00000302125.9:195|2346
CLIPQPSSFLVR
>FUSION-ENST00000574721.1:133211-ENST00000652379.1:25317|920
GGAFGGDAIVGLNT
>FUSION-ENST00000509400.5:97117-ENST00000302125.9:195|1764
LCVFFRN
>FUSION-ENST00000509400.5:97117-ENST00000302125.9:195|530
MAMQPSPSCGRFTSQQWL
>FUSION-ENST00000380872.9:5134-ENST00000432950.1:6455|7
DAGLAKSIRVSNFNR
>FUSION-ENST00000509400.5:97117-ENST00000302125.9:195|3872
AGFVGLPSHLLRVEGAHSSQLLR
>FUSION-ENST00000574721.1:133211-ENST00000652379.1:25317|959
MSRIDPDSISKTS
>FUSION-ENST00000509400.5:97117-ENST00000302125.9:195|670
VAVWGVAMVSG
>ENST00000462138.6|SNV-30218-C-T|1
LAELLKMFGIDRDAIAQAVR
>FUSION-ENST00000509400.5:97117-ENST00000302125.9:195|1695
MLSRLVSNSWSQAIHSPWPPK
>FUSION-ENST00000574721.1:133211-ENST00000652379.1:25317|1457
LGPGVRDQAGRR
>FUSION-ENST00000509400.5:97117-ENST00000302125.9:195|2606
MEKSALCR
>FUSION-ENST00000509400.5:97117-ENST00000302125.9:195|1000
ARNTWPTQDR
>FUSION-ENST00000509400.5:97117-ENST00000302125.9:195|3853
MCMCAFREETR
>ENST00000255622.10|SNV-10309-T-G|2
DLNFATLYLKIYHLSYLHNCETR
>FUSION-ENST00000509400.5:97117-ENST00000302125.9:195|3962
LSESGSMGLPREK
>FUSION-ENST00000509400.5:97117-ENST00000302125.9:195|3796
PTSGCHSVFIKEGYESYK
>FUSION-ENST00000509400.5:97117-ENST00000302125.9:195|337
CKLCSQVCMPGLVAHCIFQK
>ENST00000528037.1|SNV-6288-C-A|6
TLNRCGTAR
>FUSION-ENST00000574721.1:133211-ENST00000652379.1:25317|355
YSHDPPGSFRETKVFGFR
>FUSION-ENST00000509400.5:97117-ENST00000302125.9:195|3739
MIKHRVTL
>FUSION-ENST00000509400.5:97117-ENST00000302125.9:195|1734
MHHHFQLIFFLF
>FUSION-ENST00000509400.5:97117-ENST00000302125.9:195|157
HSFIHAIIRFELILFLRLLLL
>FUSION-ENST00000574721.1:133211-ENST00000652379.1:25317|849
TSPETLEISPLRAAT
>FUSION-ENST00000574721.1:133211-ENST00000652379.1:25317|877
MGESETE
>FUSION-ENST00000574721.1:133211-ENST00000652379.1:25317|1270
VGPCPFHESEKR
>FUSION-ENST00000509400.5:97117-ENST00000302125.9:195|2449
VSHPALLCK
>FUSION-ENST00000509400.5:97117-ENST00000302125.9:195|1438
RNNSRPYK
>FUSION-ENST00000509400.5:97117-ENST00000302125.9:195|770
MGYYSAIKRNK
>FUSION-ENST00000509400.5:97117-ENST00000302125.9:195|3466
MIRQGSYISLALQTSKTDPER
>ENST00000645624.1|SNV-53169-A-G|6
SRFLLVYGK
>ENST00000559609.5|SNV-173227-G-T|2
IKGFTDSPHYSDHLNDSRLGAH
>FUSION-ENST00000509400.5:97117-ENST00000302125.9:195|2639
MPDLGKVPKR
>FUSION-ENST00000574721.1:133211-ENST00000652379.1:25317|1164
EAEAGESLEPGKRR
>ENST00000231137.6|SNV-2336-G-T|3
RIRAAPVGR
>FUSION-ENST00000592126.1:11705-ENST00000635056.2:110404|93
MVTSTGLFQENF
>FUSION-ENST00000509400.5:97117-ENST00000302125.9:195|1865
VILSLCKHHR
>FUSION-ENST00000509400.5:97117-ENST00000302125.9:195|1644
SIGQIFCRTCFDWDLSK
>FUSION-ENST00000509400.5:97117-ENST00000302125.9:195|2765
MAACSPRR
>FUSION-ENST00000509400.5:97117-ENST00000302125.9:195|211
NLGETPTFRPWQSFSR
>FUSION-ENST00000509400.5:97117-ENST00000302125.9:195|2269
QCVAFPPWLFFFFFLRRSLTLSPR
>FUSION-ENST00000574721.1:133211-ENST00000652379.1:25317|1279
GQEFETSPANVVKPPSLLKIR
>FUSION-ENST00000509400.5:97117-ENST00000302125.9:195|3505
RYHTWLILYF
>FUSION-ENST00000509400.5:97117-ENST00000302125.9:195|3624
GVDWAFPCFSSITQPPHCDSV
>ENST00000469230.5|MNV-2150-AG-A|9
MGSTAVTSK
>FUSION-ENST00000509400.5:97117-ENST00000302125.9:195|3494
IFRACHVLM
>FUSION-ENST00000574721.1:133211-ENST00000652379.1:25317|1369
TRGTGDAEACLREEGWK
>FUSION-ENST00000509400.5:97117-ENST00000302125.9:195|966
MSTPRFKGGGGR
>FUSION-ENST00000574721.1:133211-ENST00000652379.1:25317|949
YRHKHHLDPLR
>FUSION-ENST00000574721.1:133211-ENST00000652379.1:25317|769
YTDSPKTQKAVF
>FUSION-ENST00000509400.5:97117-ENST00000302125.9:195|4221
WVKDALLSSHPKK
>FUSION-ENST00000509400.5:97117-ENST00000302125.9:195|3189
MDGVGPEWQS
>FUSION-ENST00000509400.5:97117-ENST00000302125.9:195|4194
PYFQVILKRK
>FUSION-ENST00000509400.5:97117-ENST00000302125.9:195|2014
ETVDWSKSAG
>FUSION-ENST00000574721.1:133211-ENST00000652379.1:25317|1022
YDPLNNIFANQK
>FUSION-ENST00000509400.5:97117-ENST00000302125.9:195|3589
LVSNSWAQVICPPQPPKELGLR
>FUSION-ENST00000509400.5:97117-ENST00000302125.9:195|3152
GNTGIPER
>FUSION-ENST00000509400.5:97117-ENST00000302125.9:195|2260
LHLLASHHSPASASR
>FUSION-ENST00000509400.5:97117-ENST00000302125.9:195|3195
MCQELWLR
>FUSION-ENST00000509400.5:97117-ENST00000302125.9:195|1298
MRCAFRPSM
>FUSION-ENST00000509400.5:97117-ENST00000302125.9:195|1765
MLCVFFRN
>FUSION-ENST00000509400.5:97117-ENST00000302125.9:195|420
VTEQAAHERER
>FUSION-ENST00000509400.5:97117-ENST00000302125.9:195|2191
MSHHAQPCR
>FUSION-ENST00000509400.5:97117-ENST00000302125.9:195|947
LAVSRDLPTALSSLGDRVR
>FUSION-ENST00000574721.1:133211-ENST00000652379.1:25317|660
MIDVGVCVIQINTHR
>ENST00000581305.1|SNV-705-G-A|9
PVWLLLWKQCCSYWKIK
>FUSION-ENST00000509400.5:97117-ENST00000302125.9:195|3662
VARSCDYNK
>FUSION-ENST00000509400.5:97117-ENST00000302125.9:195|1013
AMTPTLEGCGFTR
>FUSION-ENST00000574721.1:133211-ENST00000652379.1:25317|1216
ISGGRGRVPAWMR
>FUSION-ENST00000509400.5:97117-ENST00000302125.9:195|2720
WLARDSK
>FUSION-ENST00000509400.5:97117-ENST00000302125.9:195|2511
WLEEIQR
>FUSION-ENST00000574721.1:133211-ENST00000652379.1:25317|1383
PLSPPPPPPKMTAR
>FUSION-ENST00000509400.5:97117-ENST00000302125.9:195|951
NPGGKLAVSR
>FUSION-ENST00000509400.5:97117-ENST00000302125.9:195|3941
TLPSGSLLTR
>FUSION-ENST00000509400.5:97117-ENST00000302125.9:195|1439
NQRRNNSRPYK
>FUSION-ENST00000509400.5:97117-ENST00000302125.9:195|3221
LGSLTNSTIIHKEPTRLWAK
>ENST00000400018.7|SNV-18606-C-A|2
TPTPPEVNK
>FUSION-ENST00000509400.5:97117-ENST00000302125.9:195|3277
RKPVAAVLRQAVFPSLALCLR
>FUSION-ENST00000509400.5:97117-ENST00000302125.9:195|2458
PLRRFIR
>FUSION-ENST00000509400.5:97117-ENST00000302125.9:195|2202
MLSRLTSNSWAQAIFLPWPPK
>FUSION-ENST00000574721.1:133211-ENST00000652379.1:25317|1489
MEMSPRMPSFPSVCLQLPQA
>FUSION-ENST00000574721.1:133211-ENST00000652379.1:25317|1337
MPSVALGFSPFGSFDRRNPTQR
>FUSION-ENST00000509400.5:97117-ENST00000302125.9:195|2892
LINKLITYHVARDIR
>FUSION-ENST00000509400.5:97117-ENST00000302125.9:195|2618
NKEAGKPK
>FUSION-ENST00000574721.1:133211-ENST00000652379.1:25317|699
VFNPRGLFR
>FUSION-ENST00000574721.1:133211-ENST00000652379.1:25317|848
MLRVSCR
>FUSION-ENST00000574721.1:133211-ENST00000652379.1:25317|1373
MTGVSHR
>ENST00000511524.1|SNV-469540-G-A|2
TAPHSTARSATIK
>FUSION-ENST00000509400.5:97117-ENST00000302125.9:195|1525
HVGQAGLELPTSGSLPASFSLPK
>FUSION-ENST00000509400.5:97117-ENST00000302125.9:195|1748
RQGLALSPSLECR
>ENST00000542466.2|SNV-1143-G-A|1
VAFPHTVGRVVANSR
>FUSION-ENST00000509400.5:97117-ENST00000302125.9:195|2404
AESEGGGGGGGRKEEYR
>FUSION-ENST00000509400.5:97117-ENST00000302125.9:195|999
ARNTWPTQDRKPLK
>FUSION-ENST00000574721.1:133211-ENST00000652379.1:25317|217
GSPRERGPCLGK
>FUSION-ENST00000509400.5:97117-ENST00000302125.9:195|1844
KKPRWDSPPHT
>FUSION-ENST00000509400.5:97117-ENST00000302125.9:195|4198
PYFQVILK
>ENST00000602886.2|SNV-35372-T-A|2
SGIDQGKGDVIGEDVQMPVK
>FUSION-ENST00000509400.5:97117-ENST00000302125.9:195|2580
APHELLVLPFLHSLNRYLLR
>FUSION-ENST00000509400.5:97117-ENST00000302125.9:195|2642
QWIEEFSKC
>FUSION-ENST00000509400.5:97117-ENST00000302125.9:195|648
FAQGQNCVKTFLRTYPSH
>ENST00000622132.5|SNV-159398-C-A|2
KNLEEAK
>FUSION-ENST00000509400.5:97117-ENST00000302125.9:195|3051
FWYEPDEK
>ENST00000282146.5|SNV-122847-C-A|4
LSGEMISMKDLLADNK
>FUSION-ENST00000574721.1:133211-ENST00000652379.1:25317|1280
GQEFETSPANVVKPPSLLK
>FUSION-ENST00000509400.5:97117-ENST00000302125.9:195|1306
MAAVQSSFGSASEGDCGKRGR
>FUSION-ENST00000574721.1:133211-ENST00000652379.1:25317|613
LYGNRLLYDR
>FUSION-ENST00000509400.5:97117-ENST00000302125.9:195|2330
MGGSQGQEFKNSLAK
>ENST00000513985.5|SNV-105284-G-A|3
LTNTATSLLLLWKR
>FUSION-ENST00000574721.1:133211-ENST00000652379.1:25317|372
KHLPRMFSLIK
>FUSION-ENST00000574721.1:133211-ENST00000652379.1:25317|822
LVSNWRPQWICPPRPPKVLG
>FUSION-ENST00000574721.1:133211-ENST00000652379.1:25317|853
PRVTVARTSPETLEISPLR
>ENST00000449771.7|SNV-19281-C-T|3
HLLATCPNFIR
>FUSION-ENST00000509400.5:97117-ENST00000302125.9:195|2134
WPGFLPPHIIFLFSPGSLPNTWWL
>FUSION-ENST00000509400.5:97117-ENST00000302125.9:195|1524
KILLILYSISMFFSALVAQAR
>FUSION-ENST00000574721.1:133211-ENST00000652379.1:25317|707
ETDPGWARLFFSLVR
>FUSION-ENST00000509400.5:97117-ENST00000302125.9:195|3534
RYNKGLPHHEG
>ENST00000523321.5|SNV-18807-A-G|1
GKLRVLLLD
>FUSION-ENST00000574721.1:133211-ENST00000652379.1:25317|116
GCKSRAGPYPYPQQVSK
>ENST00000558127.5|SNV-121462-G-T|6
AGRSLFLTVSSTPGSWGASGFR
>FUSION-ENST00000509400.5:97117-ENST00000302125.9:195|850
MVWSSALPNHMTSRI
>FUSION-ENST00000509400.5:97117-ENST00000302125.9:195|1322
GAPHIPDR
>FUSION-ENST00000296564.9:45839-ENST00000507111.1:89681|1
EVAEHFYNTG
>ENST00000555170.1|SNV-114171-G-C|3
KHVMLGKDDK
>FUSION-ENST00000509400.5:97117-ENST00000302125.9:195|2605
EKSALCR
>FUSION-ENST00000509400.5:97117-ENST00000302125.9:195|3453
MPGWIFLFMALVSALPCTAFK
>FUSION-ENST00000574721.1:133211-ENST00000652379.1:25317|102
CCCHGNPAQYERNRR
>FUSION-ENST00000574721.1:133211-ENST00000652379.1:25317|1219
MISGGRGR
>ENST00000477245.5|SNV-126396-G-C|5
IKFWTPMFSDK
>FUSION-ENST00000574721.1:133211-ENST00000652379.1:25317|268
MVNYAWAGRSQRK
>FUSION-ENST00000509400.5:97117-ENST00000302125.9:195|2774
MVITPSLLK
>ENST00000367943.5|SNV-7179-G-A|2
ILPVLGSQTRK
>FUSION-ENST00000509400.5:97117-ENST00000302125.9:195|3909
VEKQGTTPRPKSLSDALQAR
>FUSION-ENST00000509400.5:97117-ENST00000302125.9:195|181
MSLSVGTTITNTLGWVIYK
>ENST00000553525.6|SNV-630005-G-T|4
FTRSVGKSLAVK
>FUSION-ENST00000509400.5:97117-ENST00000302125.9:195|1665
FHPVTQAGVQWCNHGSLNLEPLK
>FUSION-ENST00000509400.5:97117-ENST00000302125.9:195|1494
MVCHSVTQNRVQWRDHSSLQS
>FUSION-ENST00000509400.5:97117-ENST00000302125.9:195|1224
SVGNRTRDAPDSMFLNCSWTNR
>ENST00000425818.2|SNV-48277-A-C|1
LEAFLTPKQKVGELK
>FUSION-ENST00000509400.5:97117-ENST00000302125.9:195|1246
ESCSVVRAGVQWCHPSSLRLLPPR
>FUSION-ENST00000509400.5:97117-ENST00000302125.9:195|457
DGVHIGCPTTALQWLGL
>FUSION-ENST00000509400.5:97117-ENST00000302125.9:195|335
LCSQVCMPGLVAHCIFQK
>ENST00000355666.5|SNV-118122-T-C|1
DPAAHPDMESDIRSWELFLSNVTK
>FUSION-ENST00000509400.5:97117-ENST00000302125.9:195|866
QVALMVMCVY
>FUSION-ENST00000509400.5:97117-ENST00000302125.9:195|1946
QGRTGELK
>FUSION-ENST00000574721.1:133211-ENST00000652379.1:25317|1349
QLQEENKTR
>FUSION-ENST00000509400.5:97117-ENST00000302125.9:195|2869
NHCAQIESLIIRAER
>ENST00000458420.7|SNV-469540-G-A|2
IVTTDVPFAIDRNGNIR
>FUSION-ENST00000509400.5:97117-ENST00000302125.9:195|339
QLKFTDLLLA
>FUSION-ENST00000574721.1:133211-ENST00000652379.1:25317|1481
MEKMKEINTK
>FUSION-ENST00000574721.1:133211-ENST00000652379.1:25317|1065
APPPGRLLGARPSSAK
>FUSION-ENST00000574721.1:133211-ENST00000652379.1:25317|1156
VSETRSLNKYGN
>FUSION-ENST00000509400.5:97117-ENST00000302125.9:195|976
ISALKAVRPLVSHSTR
>FUSION-ENST00000509400.5:97117-ENST00000302125.9:195|2006
MPMELSSVHAHF
>FUSION-ENST00000509400.5:97117-ENST00000302125.9:195|1669
FCRPPRSSHALSHFFFFSFFFFEMR
>FUSION-ENST00000477661.1:5134-ENST00000432950.1:6455|2
MQDWPSPSGCPTSTAGNWK
>FUSION-ENST00000574721.1:133211-ENST00000652379.1:25317|1339
MPSVALGFSPFGSFDRR
>FUSION-ENST00000574721.1:133211-ENST00000652379.1:25317|235
ESGSDPR
>FUSION-ENST00000509400.5:97117-ENST00000302125.9:195|2081
MASQCAETPGCSRER
>FUSION-ENST00000509400.5:97117-ENST00000302125.9:195|3187
MTLPLGQGKPYK
>FUSION-ENST00000509400.5:97117-ENST00000302125.9:195|469
DIKQNPLCEFVSTHTCICV
>FUSION-ENST00000509400.5:97117-ENST00000302125.9:195|1153
SFCGHMFLFFLGKISKSGFALHR
>FUSION-ENST00000509400.5:97117-ENST00000302125.9:195|2584
HFSEINAS
>ENST00000302079.10|SNV-351269-A-T|6
WEPSDESSEKREEEEEENEEFEEER
>FUSION-ENST00000509400.5:97117-ENST00000302125.9:195|1297
RCAFRPSM
>ENST00000503896.6|SNV-105284-G-A|8
KQPLNLKHWICSSSMLTNTATSLL
>FUSION-ENST00000509400.5:97117-ENST00000302125.9:195|3981
SKNSLPLSR
>FUSION-ENST00000509400.5:97117-ENST00000302125.9:195|1168
MSAVAQS
>FUSION-ENST00000509400.5:97117-ENST00000302125.9:195|1124
AKPCLKK
>FUSION-ENST00000509400.5:97117-ENST00000302125.9:195|3892
MQLDIGSGWEKAYINTVI
>FUSION-ENST00000509400.5:97117-ENST00000302125.9:195|3706
FTAALFIIALQNQTFIT
>ENST00000367007.5|SNV-43519-C-A|3
IAPIRKEQDK
>FUSION-ENST00000509400.5:97117-ENST00000302125.9:195|3843
RAAVTEEHWLSLLDLPCTMAQSGR
>FUSION-ENST00000509400.5:97117-ENST00000302125.9:195|4085
MPTSYWLLFSQQCNTCLGTRQPR
>FUSION-ENST00000509400.5:97117-ENST00000302125.9:195|2545
MVAHTCISSYSGG
>FUSION-ENST00000509400.5:97117-ENST00000302125.9:195|373
MSPDNLAHPKFGM
>FUSION-ENST00000509400.5:97117-ENST00000302125.9:195|175
FTAHCSTDQEIQDQGANR
>FUSION-ENST00000509400.5:97117-ENST00000302125.9:195|3906
QGTTPRPKSLSDALQAR
>FUSION-ENST00000509400.5:97117-ENST00000302125.9:195|1411
GADPPTSLPDGVAAGR
>FUSION-ENST00000574721.1:133211-ENST00000652379.1:25317|1260
SLCLSLFLSVSLSLSVR
>FUSION-ENST00000509400.5:97117-ENST00000302125.9:195|2214
GLTFFSFFFFFYFFFFF
>FUSION-ENST00000574721.1:133211-ENST00000652379.1:25317|296
LHLRLNTGTRPIVNKYR
>FUSION-ENST00000509400.5:97117-ENST00000302125.9:195|2072
PFSCLSLSSSWDYR
>FUSION-ENST00000574721.1:133211-ENST00000652379.1:25317|1123
FTILHHDILFSR
>FUSION-ENST00000509400.5:97117-ENST00000302125.9:195|455
TIILDSII
>FUSION-ENST00000574721.1:133211-ENST00000652379.1:25317|286
GGIPRPLQSAEGAPPAR
>FUSION-ENST00000509400.5:97117-ENST00000302125.9:195|3683
KKRPGVMAHTCNPSTLAG
>FUSION-ENST00000574721.1:133211-ENST00000652379.1:25317|631
CVNERAYVVISVFFLPLLR
>FUSION-ENST00000574721.1:133211-ENST00000652379.1:25317|600
MECFRSLLCVSTFSK
>FUSION-ENST00000509400.5:97117-ENST00000302125.9:195|1123
AKPCLKKK
>FUSION-ENST00000509400.5:97117-ENST00000302125.9:195|2827
SSRPAWPTWRNPVSTKNK
>FUSION-ENST00000509400.5:97117-ENST00000302125.9:195|856
MSMVWSSALPNHMTSR
>FUSION-ENST00000509400.5:97117-ENST00000302125.9:195|2075
MGGILKSISLR
>ENST00000645624.1|SNV-53169-A-G|11
MSWLVQMSRFLLVYGK
>FUSION-ENST00000574721.1:133211-ENST00000652379.1:25317|433
APAALVTLDNLGPIARPPWRR
>FUSION-ENST00000574721.1:133211-ENST00000652379.1:25317|514
MRAGLWPTGDPASRPR
>FUSION-ENST00000574721.1:133211-ENST00000652379.1:25317|285
GGIPRPLQSAEGAPPARLAR
>ENST00000341594.9|SNV-416333-G-A|1
ECHPPMTETLTNTLKEVNMR
>FUSION-ENST00000509400.5:97117-ENST00000302125.9:195|3071
SSRPTWPKW
>FUSION-ENST00000380548.9:815103-ENST00000603313.5:287758|2
RPPQLLKSCNLDPCPARPSVAHW
>FUSION-ENST00000574721.1:133211-ENST00000652379.1:25317|657
IDVGVCVIQINTHRSIK
>FUSION-ENST00000509400.5:97117-ENST00000302125.9:195|3434
LVTIPDAKNRTLTK
>FUSION-ENST00000509400.5:97117-ENST00000302125.9:195|3643
GGLGIPMLFFHNSTPSL
>FUSION-ENST00000509400.5:97117-ENST00000302125.9:195|1394
EHRVGGKVTDQQDPK
>FUSION-ENST00000509400.5:97117-ENST00000302125.9:195|1668
SSHALSHFFFFSFFFFEMR
>FUSION-ENST00000574721.1:133211-ENST00000652379.1:25317|1060
VQRDGDFHPQGPH
>FUSION-ENST00000509400.5:97117-ENST00000302125.9:195|1455
YWLTATSASRVQAILVSQPPR
>ENST00000467821.1|SNV-100190-G-T|10
MFYKAARCDYTDLMK
>FUSION-ENST00000509400.5:97117-ENST00000302125.9:195|3903
SLSDALQARDHEGTNPNFVPCPGR
>FUSION-ENST00000574721.1:133211-ENST00000652379.1:25317|444
SSPTWITVVILELIHADGR
>FUSION-ENST00000509400.5:97117-ENST00000302125.9:195|247
FHHFCCPV
>FUSION-ENST00000574721.1:133211-ENST00000652379.1:25317|753
KAEAGESLEPGK
>FUSION-ENST00000509400.5:97117-ENST00000302125.9:195|3885
WLKTAAIINAHIRLSQR
>FUSION-ENST00000509400.5:97117-ENST00000302125.9:195|950
MNPGGKLAVSRDLPTALSSLGDR
>FUSION-ENST00000509400.5:97117-ENST00000302125.9:195|2027
LCSPALIFKYYQC
>FUSION-ENST00000509400.5:97117-ENST00000302125.9:195|419
VTEQAAHERERR
>FUSION-ENST00000509400.5:97117-ENST00000302125.9:195|3484
PGSWSHSWPTSNK
>ENST00000592462.5|SNV-8622-G-T|5
MTLQWLPPTGVPLAGAK
>FUSION-ENST00000509400.5:97117-ENST00000302125.9:195|274
PGRSCSGAAWVPQ
>FUSION-ENST00000509400.5:97117-ENST00000302125.9:195|667
DWYQSMVEDPWAIPSR
>FUSION-ENST00000574721.1:133211-ENST00000652379.1:25317|1208
LLDFNINGVLRVDLVSCLFHRHHR
>FUSION-ENST00000509400.5:97117-ENST00000302125.9:195|4125
LSGCGGTHLSSQLLGKKHSK
>FUSION-ENST00000574721.1:133211-ENST00000652379.1:25317|619
QTTTTCISALNTLAYGKYVSVVWK
>ENST00000367547.8|MNV-647-GG-G|8
RSPCCQCLR
>FUSION-ENST00000509400.5:97117-ENST00000302125.9:195|2197
ESPSIAQAGVQWR
>FUSION-ENST00000574721.1:133211-ENST00000652379.1:25317|958
SRIDPDSISKTS
>FUSION-ENST00000509400.5:97117-ENST00000302125.9:195|4121
ELNIYHFNGATTVHF
>FUSION-ENST00000509400.5:97117-ENST00000302125.9:195|4228
MNRDIYLKTAHADCHLPLFPPFR
>ENST00000506538.6|SNV-21366-G-T|SNV-21368-C-T|3
KIVREFSGHQGQINDMAFISDGR
>FUSION-ENST00000574721.1:133211-ENST00000652379.1:25317|757
MPIIPAARK
>FUSION-ENST00000509400.5:97117-ENST00000302125.9:195|1252
NEYDFGLAELLGRLM
>ENST00000425818.2|SNV-48277-A-C|2
LEAFLTPKQK
>ENST00000367547.8|MNV-647-GG-G|1
SPCPQSACPV
>FUSION-ENST00000509400.5:97117-ENST00000302125.9:195|236
VPCCLASHGGR
>FUSION-ENST00000509400.5:97117-ENST00000302125.9:195|2669
LSMWLGSGLIR
>FUSION-ENST00000509400.5:97117-ENST00000302125.9:195|3976
LGLKGLTQFHR
>FUSION-ENST00000574721.1:133211-ENST00000652379.1:25317|854
MPRVTVARTSPETLEISPLR
>FUSION-ENST00000509400.5:97117-ENST00000302125.9:195|2231
FSIPLGTYLGVEFLGHMVALCLTF
>FUSION-ENST00000509400.5:97117-ENST00000302125.9:195|610
MPATQGAEAGESLDPRR
>FUSION-ENST00000509400.5:97117-ENST00000302125.9:195|1169
VDLPFIG
>FUSION-ENST00000509400.5:97117-ENST00000302125.9:195|2013
MVKPHLH
>FUSION-ENST00000574721.1:133211-ENST00000652379.1:25317|1006
YVFIFFNLFLLRR
>FUSION-ENST00000509400.5:97117-ENST00000302125.9:195|2051
HLMWTIWSISSSFSK
>FUSION-ENST00000509400.5:97117-ENST00000302125.9:195|3858
SPTQVTLVHGLR
>FUSION-ENST00000509400.5:97117-ENST00000302125.9:195|124
MNDQESLCGGSEGRR
>FUSION-ENST00000509400.5:97117-ENST00000302125.9:195|2102
GGPVQFCLITLGRAFERGR
>FUSION-ENST00000574721.1:133211-ENST00000652379.1:25317|48
FIVHALGTR
>FUSION-ENST00000574721.1:133211-ENST00000652379.1:25317|1419
MNYLMIYLCTYFQTESRSGR
>FUSION-ENST00000509400.5:97117-ENST00000302125.9:195|322
MCTSLCDSVHVSGCRMFYLR
>FUSION-ENST00000509400.5:97117-ENST00000302125.9:195|2698
LARLVSNS
>FUSION-ENST00000509400.5:97117-ENST00000302125.9:195|2241
SHFFFFFFLFLLFFFFLK
>FUSION-ENST00000509400.5:97117-ENST00000302125.9:195|2039
WEEFLNPSPLGIWD
>FUSION-ENST00000574721.1:133211-ENST00000652379.1:25317|647
LLRLVSNSRPPVMRPPRPLEVLG
>FUSION-ENST00000509400.5:97117-ENST00000302125.9:195|1762
MCIFPQLIK
>ENST00000215886.6|SNV-11968-C-G|1
FSESTIVCN
>FUSION-ENST00000509400.5:97117-ENST00000302125.9:195|4219
DALLSSHPKK
>FUSION-ENST00000509400.5:97117-ENST00000302125.9:195|1497
VCHSVTQNR
>FUSION-ENST00000431770.1:2251-ENST00000436742.5:20585|7
VEADPRGLQKWGSF
>FUSION-ENST00000574721.1:133211-ENST00000652379.1:25317|1105
SFLNVHLPVS
>FUSION-ENST00000509400.5:97117-ENST00000302125.9:195|3376
ITSVIFYWSHR
>FUSION-ENST00000509400.5:97117-ENST00000302125.9:195|2133
MRGGGTG
>FUSION-ENST00000509400.5:97117-ENST00000302125.9:195|2450
FIRVSHPALLCKYNLTEI
>FUSION-ENST00000509400.5:97117-ENST00000302125.9:195|1008
MTPTLEGCGFTR
>FUSION-ENST00000574721.1:133211-ENST00000652379.1:25317|810
LGPRDPPALGLPK
>FUSION-ENST00000509400.5:97117-ENST00000302125.9:195|2077
GLIIGLLNEEMGGILK
>FUSION-ENST00000574721.1:133211-ENST00000652379.1:25317|489
GSGLPVTRLAGRAPA
>FUSION-ENST00000509400.5:97117-ENST00000302125.9:195|3246
MGIEPHTIPCL
>FUSION-ENST00000509400.5:97117-ENST00000302125.9:195|2440
HYYLISLFLGSPWEPWNHIDVCLS
>FUSION-ENST00000509400.5:97117-ENST00000302125.9:195|2881
GKRGIEAR
>FUSION-ENST00000509400.5:97117-ENST00000302125.9:195|3245
GIEPHTIPCL
>FUSION-ENST00000509400.5:97117-ENST00000302125.9:195|389
ALASTQLPGRPQAAFTHGGR
>FUSION-ENST00000509400.5:97117-ENST00000302125.9:195|1408
RGSSLLR
>FUSION-ENST00000509400.5:97117-ENST00000302125.9:195|2099
MRLEESTGTVEAISSLR
>FUSION-ENST00000574721.1:133211-ENST00000652379.1:25317|132
GRAPWNGFAPR
>ENST00000427277.6|SNV-114209-G-T|1
DPKPLWGSLQTARA
>ENST00000342785.8|SNV-50063-G-C|2
TDEVVTLTPPIGPK
>FUSION-ENST00000509400.5:97117-ENST00000302125.9:195|2739
MWWRMPVIPATR
>FUSION-ENST00000509400.5:97117-ENST00000302125.9:195|1397
AHLAPPLIHLTLSGHSTCFREHR
>FUSION-ENST00000509400.5:97117-ENST00000302125.9:195|4237
EVDVIQVKASR
>FUSION-ENST00000509400.5:97117-ENST00000302125.9:195|368
SVFTSTLYYGSK
>FUSION-ENST00000509400.5:97117-ENST00000302125.9:195|4089
VGSRSHGL
>FUSION-ENST00000509400.5:97117-ENST00000302125.9:195|1027
MPLDSSLGDR
>FUSION-ENST00000509400.5:97117-ENST00000302125.9:195|1155
SFCGHMFLFFLGKISK
>ENST00000319669.4|SNV-29153-A-G|4
KIFCCLFFITLFFIRLLSYVFFHVR
>ENST00000546307.5|SNV-15666-G-C|1
FQLATRTFPR
>FUSION-ENST00000509400.5:97117-ENST00000302125.9:195|3454
LTRLVSNS
>FUSION-ENST00000574721.1:133211-ENST00000652379.1:25317|307
WRTEDPLPGAARGGPK
>FUSION-ENST00000574721.1:133211-ENST00000652379.1:25317|909
AQDADSFFAVVR
>FUSION-ENST00000509400.5:97117-ENST00000302125.9:195|2044
YPPPSPSAWLR
>FUSION-ENST00000574721.1:133211-ENST00000652379.1:25317|406
MVAKLKLK
>FUSION-ENST00000509400.5:97117-ENST00000302125.9:195|3064
APQTCLQRQISGSLQSPR
>FUSION-ENST00000509400.5:97117-ENST00000302125.9:195|3433
EKQIQRVCGR
>ENST00000346166.7|SNV-8397-A-G|2
QLPCMHEFRIHCIDR
>ENST00000418535.3|SNV-1045-T-C|3
RQGPRFPQPGCANAAGR
>FUSION-ENST00000509400.5:97117-ENST00000302125.9:195|4152
MKTSCCTPYNIYNYCQLK
>FUSION-ENST00000574721.1:133211-ENST00000652379.1:25317|935
SVKSLDRTER
>FUSION-ENST00000509400.5:97117-ENST00000302125.9:195|1142
MVKPPLY
>FUSION-ENST00000509400.5:97117-ENST00000302125.9:195|2046
MRKWEEFLNPSPLGIWD
>FUSION-ENST00000509400.5:97117-ENST00000302125.9:195|639
AGESLEPGRR
>ENST00000263174.9|MNV-21650-CT-C|7
QNQQDQHQIQVLEQSIPGLR
>FUSION-ENST00000574721.1:133211-ENST00000652379.1:25317|1461
RVDRLGPGVR
>ENST00000369282.5|SNV-43413-G-T|3
SRPPYRPRIGDSCCAKYTSDDFWYR
>FUSION-ENST00000509400.5:97117-ENST00000302125.9:195|927
MVAGTRSLSYSGG
>ENST00000649022.1|SNV-31079-A-G|1
ALHGEATNSMASDNQVGKIGELVR
>FUSION-ENST00000574721.1:133211-ENST00000652379.1:25317|1241
SISVFLGRSLSFSR
>ENST00000546307.5|SNV-15666-G-C|3
VLAVELASTSRFQLATR
>FUSION-ENST00000574721.1:133211-ENST00000652379.1:25317|588
CASGPAAGVGLPGPVDQR
>FUSION-ENST00000574721.1:133211-ENST00000652379.1:25317|640
TFILRMK
>FUSION-ENST00000509400.5:97117-ENST00000302125.9:195|1066
RKIPGLCAEFTESEYYQNK
>FUSION-ENST00000574721.1:133211-ENST00000652379.1:25317|1027
MRLLQNS
>FUSION-ENST00000509400.5:97117-ENST00000302125.9:195|3714
TVWQFLK
>FUSION-ENST00000509400.5:97117-ENST00000302125.9:195|1791
MVAGTCNPSYSGG
>FUSION-ENST00000509400.5:97117-ENST00000302125.9:195|2302
EPLHSSLGDRVR
>FUSION-ENST00000509400.5:97117-ENST00000302125.9:195|3822
LPARLPGFLWNTK
>ENST00000392621.6|SNV-5508-C-A|2
APEQGSLTVQCHYKQGWETYIKWW
>FUSION-ENST00000509400.5:97117-ENST00000302125.9:195|2964
MMMMMMMMMMIIIILRQGLTLLSR
>FUSION-ENST00000576936.5:133211-ENST00000652379.1:25317|9
SAVMTRVGTVRSGR
>FUSION-ENST00000509400.5:97117-ENST00000302125.9:195|3027
WPLKPVFSAKYQGAYR
>ENST00000356113.10|SNV-150376-G-A|2
IQFINQTETPIQTTFTMSLLRTKEK
>FUSION-ENST00000509400.5:97117-ENST00000302125.9:195|3673
EPLHFSLATEQDSVSKEK
>FUSION-ENST00000509400.5:97117-ENST00000302125.9:195|1523
ILLILYSISMFFSALVAQAR
>FUSION-ENST00000574721.1:133211-ENST00000652379.1:25317|1338
PSVALGFSPFGSFDRR
>FUSION-ENST00000574721.1:133211-ENST00000652379.1:25317|184
KPGSLAWSRAWNASA
>FUSION-ENST00000574721.1:133211-ENST00000652379.1:25317|1079
MDTSALAR
>ENST00000645624.1|SNV-53169-A-G|2
FLLVYGKLK
>FUSION-ENST00000509400.5:97117-ENST00000302125.9:195|3418
LRGWSPDTR
>FUSION-ENST00000509400.5:97117-ENST00000302125.9:195|1423
MSCWVHLPDGVVAGQRGSSLPSR
>FUSION-ENST00000574721.1:133211-ENST00000652379.1:25317|50
CSRFIVHALGTR
>FUSION-ENST00000574721.1:133211-ENST00000652379.1:25317|342
SVMPLDVRGCTR
>ENST00000358658.8|MNV-118-CC-C|10
TWCSCCCSAGR
>FUSION-ENST00000509400.5:97117-ENST00000302125.9:195|1551
LPHPANFCIFSRDR
>FUSION-ENST00000574721.1:133211-ENST00000652379.1:25317|472
RWCGRVGFVAAVAPGPPVAGPR
>ENST00000367167.4|INDEL-640-A-AA|1
QEALFWVEGPSS
>FUSION-ENST00000574721.1:133211-ENST00000652379.1:25317|1070
VTSTHKVPTERR
>FUSION-ENST00000509400.5:97117-ENST00000302125.9:195|2894
NGVRLCLVPGHGGKEGK
>FUSION-ENST00000574721.1:133211-ENST00000652379.1:25317|1371
GRTRGTGDAEACLR
>FUSION-ENST00000574721.1:133211-ENST00000652379.1:25317|904
LRDLGFLMAKCQHLGLMD
>FUSION-ENST00000509400.5:97117-ENST00000302125.9:195|1350
AEGLLTSQ
>FUSION-ENST00000574721.1:133211-ENST00000652379.1:25317|317
MSGAARALH
>FUSION-ENST00000509400.5:97117-ENST00000302125.9:195|811
ETILANTMKPR
>FUSION-ENST00000509400.5:97117-ENST00000302125.9:195|4227
NRDIYLKTAHADCHLPLFPPFR
>FUSION-ENST00000509400.5:97117-ENST00000302125.9:195|3982
NRSKNSLPLSR
>FUSION-ENST00000509400.5:97117-ENST00000302125.9:195|80
LTYLLREESDVFINSFFFFFFFLRR
>FUSION-ENST00000509400.5:97117-ENST00000302125.9:195|1237
MWDYRHPPPHPANFCIFGR
>FUSION-ENST00000574721.1:133211-ENST00000652379.1:25317|484
AARATVPPCALRCGRPGRPR
>FUSION-ENST00000509400.5:97117-ENST00000302125.9:195|3154
RGNTGIPER
>FUSION-ENST00000509400.5:97117-ENST00000302125.9:195|4050
MYGPRQFLSFQCGPGKPK
>FUSION-ENST00000509400.5:97117-ENST00000302125.9:195|2000
LTTLNLYL
>FUSION-ENST00000509400.5:97117-ENST00000302125.9:195|1467
SHYVALAGLKLLGS
>FUSION-ENST00000509400.5:97117-ENST00000302125.9:195|3437
MLVTIPDAKNR
>FUSION-ENST00000509400.5:97117-ENST00000302125.9:195|377
YGVGEELVGQGLFLWAFK
>FUSION-ENST00000509400.5:97117-ENST00000302125.9:195|2551
MCHHPWLIFVFLVETR
>FUSION-ENST00000509400.5:97117-ENST00000302125.9:195|1104
TGGSPEVR
>FUSION-ENST00000509400.5:97117-ENST00000302125.9:195|221
EVVFSLLFTYLK
>ENST00000435607.3|SNV-1088-T-C|1
NVEYTFTGIHTFESLIKILAR
>FUSION-ENST00000509400.5:97117-ENST00000302125.9:195|2789
SARITII
>FUSION-ENST00000509400.5:97117-ENST00000302125.9:195|2919
MNFYLTLLSNDNK
>FUSION-ENST00000574721.1:133211-ENST00000652379.1:25317|540
MVAFLGTGVRVAR
>FUSION-ENST00000509400.5:97117-ENST00000302125.9:195|3101
ANNVQGSKVGPGNGSKQVN
>FUSION-ENST00000509400.5:97117-ENST00000302125.9:195|1755
GCEKNNKF
>FUSION-ENST00000574721.1:133211-ENST00000652379.1:25317|520
VAWAGGVVGDATSRPR
>ENST00000612337.4|SNV-5599-G-T|3
TTWHIISVFRPGLR
>FUSION-ENST00000509400.5:97117-ENST00000302125.9:195|694
VRAPVRI
>ENST00000559894.1|SNV-1146-G-T|1
LWSVCLRSPSDKGQLTPSL
>FUSION-ENST00000509400.5:97117-ENST00000302125.9:195|46
WSRNPGFENPCFRSQER
>ENST00000513985.5|SNV-105284-G-A|11
ALDLLQQHANQYRNKSPAPVEK
>FUSION-ENST00000509400.5:97117-ENST00000302125.9:195|1500
VRQLLTVSLNK
>FUSION-ENST00000574721.1:133211-ENST00000652379.1:25317|1106
KSFLNVHLPVS
>FUSION-ENST00000509400.5:97117-ENST00000302125.9:195|3663
MVARSCDYNK
>FUSION-ENST00000509400.5:97117-ENST00000302125.9:195|1241
LLPPRFKR
>FUSION-ENST00000574721.1:133211-ENST00000652379.1:25317|59
TTTPADFYVVSHVFR
>FUSION-ENST00000574721.1:133211-ENST00000652379.1:25317|830
TTAVLCSSQGRKQK
>ENST00000407215.7|MNV-3028-CC-C|11
LISAFPWGR
>FUSION-ENST00000509400.5:97117-ENST00000302125.9:195|731
MECELYLNLK
>ENST00000360375.8|SNV-30845-A-T|1
DEHFKRLQEK
>FUSION-ENST00000574721.1:133211-ENST00000652379.1:25317|21
MYVSEMGFGVLSCCPRWSR
>ENST00000547374.5|SNV-104389-C-T|1
TGSPASVPCR
>FUSION-ENST00000509400.5:97117-ENST00000302125.9:195|1341
FLNLFPTFPPFPLHK
>FUSION-ENST00000509400.5:97117-ENST00000302125.9:195|2792
PLHSSLVTEEDSVSKKK
>ENST00000529230.6|INDEL-38176-A-AA|25
IEAKKMAR
>FUSION-ENST00000509400.5:97117-ENST00000302125.9:195|2647
MVLLVIPPADPAMQWIEEFSKC
>ENST00000528037.1|SNV-6288-C-A|12
QPFQILHGGSGCWLPSCRITSPRPR
>FUSION-ENST00000574721.1:133211-ENST00000652379.1:25317|1004
YVFIFFNLFLLRRR
>ENST00000571307.1|SNV-65900-T-A|2
MEPHHGSPVQVGPSHRCL
>FUSION-ENST00000509400.5:97117-ENST00000302125.9:195|3408
MAHLAVDR
>FUSION-ENST00000509400.5:97117-ENST00000302125.9:195|3541
KPRNYRK
>FUSION-ENST00000509400.5:97117-ENST00000302125.9:195|145
EILLLETLGFCPK
>FUSION-ENST00000509400.5:97117-ENST00000302125.9:195|182
IFTGTAELQLR
>FUSION-ENST00000509400.5:97117-ENST00000302125.9:195|1452
LARLVLNS
>FUSION-ENST00000574721.1:133211-ENST00000652379.1:25317|29
QTASFLFRVK
>ENST00000645237.2|SNV-106590-G-T|2
QLPSYGKK
>FUSION-ENST00000522349.5:95663-ENST00000338825.5:26547|3
LGIYDADGDGDFDVDDAKVLLGK
>ENST00000304338.8|SNV-129382-G-T|3
SSGSKDTQPLKATLK
>FUSION-ENST00000509400.5:97117-ENST00000302125.9:195|3565
MTDHCLILG
>FUSION-ENST00000521499.5:95663-ENST00000338825.5:26547|2
QKVPGSSMTGNS
>ENST00000637938.1|SNV-48419-C-A|1
SWERATRSSR
>FUSION-ENST00000509400.5:97117-ENST00000302125.9:195|3406
MQMIYHDIIIIPYNK
>FUSION-ENST00000509400.5:97117-ENST00000302125.9:195|2505
LTATSTSQVQVILLPQPPK
>FUSION-ENST00000509400.5:97117-ENST00000302125.9:195|1714
MGWSYQKFVPLANEMPSPHLFLIK
>FUSION-ENST00000509400.5:97117-ENST00000302125.9:195|3419
LERLRGWSPDTR
>FUSION-ENST00000509400.5:97117-ENST00000302125.9:195|721
MESRSVTQTGVKWR
>FUSION-ENST00000509400.5:97117-ENST00000302125.9:195|295
LSALASHPCR
>ENST00000484654.1|INDEL-5248-T-TC|13
NVPRQNSR
>FUSION-ENST00000509400.5:97117-ENST00000302125.9:195|1197
RQGLALLLK
>FUSION-ENST00000574721.1:133211-ENST00000652379.1:25317|153
GQSVLRDGR
>FUSION-ENST00000509400.5:97117-ENST00000302125.9:195|2419
RVQNLPGHLS
>FUSION-ENST00000574721.1:133211-ENST00000652379.1:25317|1186
MVLYTERSGSRLSSR
>FUSION-ENST00000509400.5:97117-ENST00000302125.9:195|75
FKRFSCLTFPISR
>FUSION-ENST00000509400.5:97117-ENST00000302125.9:195|3416
GWSPDTR
>FUSION-ENST00000509400.5:97117-ENST00000302125.9:195|2296
QQQQQQQNTK
>FUSION-ENST00000574721.1:133211-ENST00000652379.1:25317|503
CPLATCRWRGWASGCAR
>FUSION-ENST00000509400.5:97117-ENST00000302125.9:195|1372
MGGRTETLLTS
>FUSION-ENST00000509400.5:97117-ENST00000302125.9:195|3072
SSRPTWPK
>FUSION-ENST00000509400.5:97117-ENST00000302125.9:195|2864
ETQGKEEACLRSLSG
>FUSION-ENST00000509400.5:97117-ENST00000302125.9:195|1983
KSLGCGKQFSCTESAFEWGHR
>FUSION-ENST00000509400.5:97117-ENST00000302125.9:195|3657
VQNRKICR
>FUSION-ENST00000509400.5:97117-ENST00000302125.9:195|3069
VIKLGSASSLICDLGQITY
>FUSION-ENST00000509400.5:97117-ENST00000302125.9:195|3459
WQIMTFIFFPFN
>FUSION-ENST00000509400.5:97117-ENST00000302125.9:195|1826
PTLWEAEVGGSLEVRSSRPAWPT
>ENST00000465984.5|SNV-13003-G-T|4
KGRPLSRPTPGPGWEWHR
>FUSION-ENST00000509400.5:97117-ENST00000302125.9:195|931
KSVSHETSSKLFLESHINC
>FUSION-ENST00000574721.1:133211-ENST00000652379.1:25317|1122
MFTILHHDILFSRNP
>ENST00000373968.3|SNV-3379-G-C|3
NAAENGAIQNLIKEEAFLGITHEK
>FUSION-ENST00000509400.5:97117-ENST00000302125.9:195|2344
MSLEHSQMLGINVWI
>FUSION-ENST00000509400.5:97117-ENST00000302125.9:195|1147
FLFFLGKISKSGFALHR
>FUSION-ENST00000509400.5:97117-ENST00000302125.9:195|625
MVAHTCNASYSGG
>FUSION-ENST00000509400.5:97117-ENST00000302125.9:195|2386
LGPQSIGFCSPK
>FUSION-ENST00000509400.5:97117-ENST00000302125.9:195|815
MKLTPSSASGVEHVA
>FUSION-ENST00000509400.5:97117-ENST00000302125.9:195|4238
MEVDVIQVKASR
>FUSION-ENST00000509400.5:97117-ENST00000302125.9:195|3421
MLYNYKG
>FUSION-ENST00000509400.5:97117-ENST00000302125.9:195|336
FTDLLLA
>FUSION-ENST00000574721.1:133211-ENST00000652379.1:25317|1483
MSISRKMEK
>ENST00000514331.1|SNV-387744-A-G|3
TLLMKQKTGTT
>FUSION-ENST00000574721.1:133211-ENST00000652379.1:25317|972
ETHTQTK
>FUSION-ENST00000509400.5:97117-ENST00000302125.9:195|2585
MHFSEINAS
>FUSION-ENST00000509400.5:97117-ENST00000302125.9:195|313
MRGGFSFSLNVG
>FUSION-ENST00000509400.5:97117-ENST00000302125.9:195|3417
LRGWSPDTRLYK
>FUSION-ENST00000509400.5:97117-ENST00000302125.9:195|2900
KLINKLITYHVAR
>FUSION-ENST00000574721.1:133211-ENST00000652379.1:25317|223
SGGDGRR
>ENST00000263174.9|MNV-21650-CT-C|3
KLNCKSQR
>FUSION-ENST00000509400.5:97117-ENST00000302125.9:195|2557
VFSPGQR
>ENST00000565010.1|MNV-24783-TG-T|6
MLEPGEYAVVCCAFNHWGRPCR
>FUSION-ENST00000574721.1:133211-ENST00000652379.1:25317|918
LNLFRSYGSSCSQWDSIR
>ENST00000355666.5|SNV-118122-T-C|2
DPAAHPDMESDIR
>FUSION-ENST00000509400.5:97117-ENST00000302125.9:195|2009
TPDPFLSLSPHRICQFCK
>FUSION-ENST00000509400.5:97117-ENST00000302125.9:195|2360
MCQMTLHIHVFNPQNDLIHILQMRK
>FUSION-ENST00000509400.5:97117-ENST00000302125.9:195|729
MECELYLNLKN
>ENST00000356023.5|SNV-47212-C-T|10
KMFQCAQELRR
>FUSION-ENST00000509400.5:97117-ENST00000302125.9:195|1311
GSQAETLLTSRTG
>FUSION-ENST00000509400.5:97117-ENST00000302125.9:195|309
GGFSFSLNVG
>FUSION-ENST00000475622.5:29263-ENST00000508514.5:782|6
AESRDIPIWGR
>FUSION-ENST00000509400.5:97117-ENST00000302125.9:195|3172
MILVGREVIFELR
>ENST00000520970.5|SNV-28993-A-T|5
LPEPIVSTDSRLWVEFRSCSNWVGK
>ENST00000538173.1|SNV-1668-G-T|2
LIGLGQIRR
>FUSION-ENST00000574721.1:133211-ENST00000652379.1:25317|591
MWGRGCRCASGPAAGVGLPGPVDQR
>ENST00000538173.1|SNV-1668-G-T|4
HWRLIGLGQIRR
>FUSION-ENST00000509400.5:97117-ENST00000302125.9:195|1383
SSHPRQGGRAEALPTSQMMGGR
>ENST00000256458.5|SNV-48588-C-T|5
KLRETACSSPGLIER
>FUSION-ENST00000509400.5:97117-ENST00000302125.9:195|68
MSHLAWHINRFFFDIVK
>FUSION-ENST00000574721.1:133211-ENST00000652379.1:25317|644
LVSNSRPPVMR
>FUSION-ENST00000574721.1:133211-ENST00000652379.1:25317|509
SESAFWAAGLLLTRCPLATCR
>ENST00000310298.8|SNV-1797-C-T|1
LVAEDAPSPAAPLLSSGGPR
>ENST00000519921.5|SNV-35686-G-T|11
MVGQVHGGLMCVIQRAMVK
>ENST00000589666.6|SNV-25059-G-A|1
CTQHRPYTCFHWHFVNQQRRR
>FUSION-ENST00000509400.5:97117-ENST00000302125.9:195|3488
SLRPAWPTW
>ENST00000457545.7|INDEL-28669-C-CGTG|2
NWRAFDVFKEFSHLEDFPFDAEY
>FUSION-ENST00000509400.5:97117-ENST00000302125.9:195|755
LSERGQTQKAIYYLIQFI
>FUSION-ENST00000509400.5:97117-ENST00000302125.9:195|406
VKTAPSQGR
>FUSION-ENST00000509400.5:97117-ENST00000302125.9:195|2459
MPLRRFIR
>FUSION-ENST00000509400.5:97117-ENST00000302125.9:195|2782
MAVAGGLSCSPCGPPHRTV
>ENST00000371447.4|SNV-23099-A-G|4
ATPEEIKSVLK
>FUSION-ENST00000509400.5:97117-ENST00000302125.9:195|1533
MFFFFFFFFWRWSLALLSR
>ENST00000300482.9|SNV-41291-T-C|2
LQKVLAEDPERPACAPAAPR
>FUSION-ENST00000509400.5:97117-ENST00000302125.9:195|1369
TETLLTS
>FUSION-ENST00000574721.1:133211-ENST00000652379.1:25317|1020
MIELHCCNK
>FUSION-ENST00000509400.5:97117-ENST00000302125.9:195|1922
TCSKKSSS
>FUSION-ENST00000509400.5:97117-ENST00000302125.9:195|2126
MNLIPTPFLQWEVLQPFLVSIR
>FUSION-ENST00000574721.1:133211-ENST00000652379.1:25317|332
NEEFPVSAGHKLALIK
>FUSION-ENST00000574721.1:133211-ENST00000652379.1:25317|1456
DQAGRRGETPSL
>FUSION-ENST00000509400.5:97117-ENST00000302125.9:195|77
RSFALVSQAGVQWCHLDSQQPPPPR
>FUSION-ENST00000509400.5:97117-ENST00000302125.9:195|1052
RADHLRSGV
>FUSION-ENST00000509400.5:97117-ENST00000302125.9:195|1406
MTLNEHAAFK
>ENST00000649996.1|SNV-387744-A-G|2
AIATLMSDEVFHDIAYEAK
>FUSION-ENST00000509400.5:97117-ENST00000302125.9:195|538
EYSFPQK
>ENST00000556881.5|SNV-19872-A-G|6
TQDLKLSIGNTLFIDR
>FUSION-ENST00000574721.1:133211-ENST00000652379.1:25317|1537
MTRVGTVR
>FUSION-ENST00000509400.5:97117-ENST00000302125.9:195|1696
RPLPRPANFLYF
>FUSION-ENST00000574721.1:133211-ENST00000652379.1:25317|1069
GLRSTSPSPTVTVSILVSLPK
>FUSION-ENST00000509400.5:97117-ENST00000302125.9:195|3596
RTVVVRGYFYLACLC
>FUSION-ENST00000509400.5:97117-ENST00000302125.9:195|585
EFWRKYCLSEVSTLGQNG
>FUSION-ENST00000509400.5:97117-ENST00000302125.9:195|1625
MCFCLNPSFPSDTTR
>FUSION-ENST00000509400.5:97117-ENST00000302125.9:195|2363
YCFFFLTPLIVGIPWLFFIVFIY
>ENST00000358658.8|MNV-118-CC-C|14
KPTHWPPRTWTWR
>ENST00000672923.1|SNV-15528-G-A|3
MVITLPPGIGCRIRASGW
>FUSION-ENST00000509400.5:97117-ENST00000302125.9:195|3700
QNVAYPHNGLLLGHK
>FUSION-ENST00000509400.5:97117-ENST00000302125.9:195|2754
FTDKLQR
>FUSION-ENST00000509400.5:97117-ENST00000302125.9:195|2905
LYSHVAQILVWR
>FUSION-ENST00000509400.5:97117-ENST00000302125.9:195|2079
ERGLIIGLLNEEMGGILK
>ENST00000356672.3|SNV-4082-A-G|3
EDSSPPASGSVTRK
>FUSION-ENST00000509400.5:97117-ENST00000302125.9:195|2087
MHMASQCAETPGCSR
>ENST00000297431.9|SNV-41215-T-G|1
IAAYLASYNPARTDKR
>FUSION-ENST00000574721.1:133211-ENST00000652379.1:25317|762
SGVGDKPDQHGEIPSQLK
>FUSION-ENST00000431770.1:2251-ENST00000436742.5:20585|2
LNTILDENGCKSR
>ENST00000544378.6|SNV-65900-T-A|1
QILFSVLKVTRNLK
>ENST00000581305.1|SNV-705-G-A|2
ASPWWGK
>FUSION-ENST00000509400.5:97117-ENST00000302125.9:195|838
MIFFLIKTCSSLSLV
>FUSION-ENST00000509400.5:97117-ENST00000302125.9:195|3016
SQMRKGVQSSK
>FUSION-ENST00000521499.5:95663-ENST00000338825.5:26547|1
VPGSSMTGNS
>FUSION-ENST00000509400.5:97117-ENST00000302125.9:195|3061
ALKKSLVLLR
>FUSION-ENST00000509400.5:97117-ENST00000302125.9:195|4191
KTSKLSDLVHR
>ENST00000370656.5|SNV-1743-C-T|4
EREAFGDK
>FUSION-ENST00000509400.5:97117-ENST00000302125.9:195|3995
VQAILLPQPPDFRRATPRPAK
>FUSION-ENST00000509400.5:97117-ENST00000302125.9:195|2688
MSDEEKR
>FUSION-ENST00000509400.5:97117-ENST00000302125.9:195|2762
AACSPRRR
>FUSION-ENST00000574721.1:133211-ENST00000652379.1:25317|1120
MNKDPILK
>FUSION-ENST00000509400.5:97117-ENST00000302125.9:195|2637
MGLLWPR
>ENST00000396134.6|SNV-7491-G-A|2
GDALVCADPCQAHR
>FUSION-ENST00000509400.5:97117-ENST00000302125.9:195|1917
LKNEQRWFTG
>FUSION-ENST00000509400.5:97117-ENST00000302125.9:195|4232
MIPETAFSLFVSDT
>FUSION-ENST00000574721.1:133211-ENST00000652379.1:25317|340
PLDVRGCTR
>FUSION-ENST00000574721.1:133211-ENST00000652379.1:25317|902
DLGFLMAKCQHLGLMD
>FUSION-ENST00000509400.5:97117-ENST00000302125.9:195|4160
NYFIYHYLPFPCL
>FUSION-ENST00000509400.5:97117-ENST00000302125.9:195|342
MQNVLSTCINIFMCCA
>FUSION-ENST00000574721.1:133211-ENST00000652379.1:25317|310
MWRTEDPLPGAAR
>FUSION-ENST00000509400.5:97117-ENST00000302125.9:195|3894
MQLDIGSGWEK
>FUSION-ENST00000509400.5:97117-ENST00000302125.9:195|3767
VCVCVCVCVCMCVCECACVLSEKR
>ENST00000458222.5|SNV-7670-G-T|2
ELYPATPACTPSNR
>FUSION-ENST00000509400.5:97117-ENST00000302125.9:195|3079
VVGACNPSYLRG
>FUSION-ENST00000509400.5:97117-ENST00000302125.9:195|1334
SAIVIMARSQ
>FUSION-ENST00000509400.5:97117-ENST00000302125.9:195|2343
SLEHSQMLGINVWI
>FUSION-ENST00000509400.5:97117-ENST00000302125.9:195|2650
HSGCLVQ
>FUSION-ENST00000509400.5:97117-ENST00000302125.9:195|3532
GLPHHEG
>FUSION-ENST00000574721.1:133211-ENST00000652379.1:25317|330
LALIKSLPFVHTAR
>FUSION-ENST00000509400.5:97117-ENST00000302125.9:195|3705
MTQQFQS
>FUSION-ENST00000509400.5:97117-ENST00000302125.9:195|673
MEDNFSTDVGSRVAVWGVAMVSG
>FUSION-ENST00000509400.5:97117-ENST00000302125.9:195|2975
DLHDSASQSVR
>FUSION-ENST00000509400.5:97117-ENST00000302125.9:195|2248
MMNNVAVNIR
>FUSION-ENST00000574721.1:133211-ENST00000652379.1:25317|1466
IWAGHASSRLSLRHFGRPR
>FUSION-ENST00000574721.1:133211-ENST00000652379.1:25317|1312
VLETTGLSRR
>FUSION-ENST00000509400.5:97117-ENST00000302125.9:195|3917
YSYTVTIFF
>FUSION-ENST00000379454.9:95663-ENST00000338825.5:26547|12
GTRIIYDR
>FUSION-ENST00000509400.5:97117-ENST00000302125.9:195|3342
YVAPKILEFPTLSGLEPER
>ENST00000581305.1|SNV-705-G-A|7
QCCSYWKIK
>FUSION-ENST00000509400.5:97117-ENST00000302125.9:195|2146
MGFNESSLLK
>FUSION-ENST00000509400.5:97117-ENST00000302125.9:195|2034
LKLCFCPEFLLTL
>FUSION-ENST00000574721.1:133211-ENST00000652379.1:25317|86
MGRSYHLWDYD
>FUSION-ENST00000509400.5:97117-ENST00000302125.9:195|190
MTRNHYVGDLR
>FUSION-ENST00000509400.5:97117-ENST00000302125.9:195|3006
MLFKPLHK
>ENST00000492943.1|SNV-54520-G-C|6
GTAATIIADLKQSGK
>ENST00000314355.7|SNV-4030-G-A|4
QVPKTHLISEEEWR
>FUSION-ENST00000574721.1:133211-ENST00000652379.1:25317|890
EVPVPSGTVSGER
>FUSION-ENST00000509400.5:97117-ENST00000302125.9:195|3510
SLSLLKIQKLAGR
>FUSION-ENST00000574721.1:133211-ENST00000652379.1:25317|590
WGRGCRCASGPAAGVGLPGPVDQR
>FUSION-ENST00000509400.5:97117-ENST00000302125.9:195|3067
MAPQTCLQR
>FUSION-ENST00000509400.5:97117-ENST00000302125.9:195|3116
VMIHPGIFR
>FUSION-ENST00000509400.5:97117-ENST00000302125.9:195|2861
MIINTTILY
>FUSION-ENST00000509400.5:97117-ENST00000302125.9:195|3333
MALLRPR
>FUSION-ENST00000421710.5:24541-ENST00000276935.6:773749|3
INTLGVVAHACNLSTLGGQGR
>FUSION-ENST00000574721.1:133211-ENST00000652379.1:25317|680
SWLTAPSASRVR
>FUSION-ENST00000509400.5:97117-ENST00000302125.9:195|29
MLIRLVSNS
>ENST00000255882.11|SNV-126396-G-C|3
EDISIMIKFWTPMFSDKK
>FUSION-ENST00000574721.1:133211-ENST00000652379.1:25317|518
VAWAGGVVGDATSRPRGRYIFR
>FUSION-ENST00000509400.5:97117-ENST00000302125.9:195|3224
MLGSLTNSTIIHKEPTR
>FUSION-ENST00000509400.5:97117-ENST00000302125.9:195|4236
MEVDVIQVKASRIQR
>FUSION-ENST00000509400.5:97117-ENST00000302125.9:195|1642
TCFDWDLSK
>FUSION-ENST00000574721.1:133211-ENST00000652379.1:25317|477
MDENHER
>FUSION-ENST00000509400.5:97117-ENST00000302125.9:195|3984
EGSLFAGSKNR
>FUSION-ENST00000574721.1:133211-ENST00000652379.1:25317|1523
TEMSHRAR
>FUSION-ENST00000509400.5:97117-ENST00000302125.9:195|1211
MLISLYLSNFLSFFFFLR
>FUSION-ENST00000509400.5:97117-ENST00000302125.9:195|3904
SLSDALQAR
>FUSION-ENST00000509400.5:97117-ENST00000302125.9:195|1414
TGRLAGRGADPPTSLPDGVAAGR
>ENST00000645237.2|SNV-106590-G-T|6
IQTFLLLDEISQRNRQLPSYGK
>FUSION-ENST00000577944.5:23572-ENST00000617373.4:10305|2
PTSTCTCSSWRGPRCSPPP
>ENST00000492667.5|SNV-29659-A-T|4
ASSWFPSTHGMPRHLATWLYLPA
>ENST00000645624.1|SNV-53169-A-G|3
FLLVYGK
>ENST00000520623.5|SNV-16142-G-T|1
DFGMVTILVQDTDTALKELEK
>FUSION-ENST00000509400.5:97117-ENST00000302125.9:195|3911
VEKQGTTPRPK
>ENST00000623821.1|SNV-1419-C-T|3
RSTCQAQGLCTGLPPLRGCLPR
>ENST00000219611.7|MNV-24783-TG-T|19
QGSREPPQSRR
>FUSION-ENST00000574721.1:133211-ENST00000652379.1:25317|768
MIRWVGDLGCVPPGALVD
>FUSION-ENST00000574721.1:133211-ENST00000652379.1:25317|1484
PSFPSVCLQLPQA
>FUSION-ENST00000509400.5:97117-ENST00000302125.9:195|4147
TSCCTPYNIYNYCQLKK
>FUSION-ENST00000509400.5:97117-ENST00000302125.9:195|1742
IIAHCSLELLGSSDPPE
>FUSION-ENST00000509400.5:97117-ENST00000302125.9:195|3115
VMIHPGIFRTHISPR
>FUSION-ENST00000509400.5:97117-ENST00000302125.9:195|442
MPHGKSRSK
>ENST00000558127.5|SNV-121462-G-T|3
SLFLTVSSTPGSWGASGFR
>ENST00000268124.10|SNV-15528-G-A|2
LSDKGEWLVRELNLPVDR
>FUSION-ENST00000509400.5:97117-ENST00000302125.9:195|432
NYSSCIRPFLHCYK
>ENST00000556881.5|SNV-19872-A-G|3
LSIGNTLFIDRR
>FUSION-ENST00000509400.5:97117-ENST00000302125.9:195|3518
ATSASQV
>ENST00000502721.5|SNV-14428-G-A|5
MTNLEDK
>FUSION-ENST00000574721.1:133211-ENST00000652379.1:25317|1031
ERLSILWLE
>FUSION-ENST00000574721.1:133211-ENST00000652379.1:25317|669
FFISFVSTRLLICINVNVSVR
>ENST00000550912.1|SNV-8138-A-T|2
MPSVAVLVGAWWRRVSSLR
>FUSION-ENST00000574721.1:133211-ENST00000652379.1:25317|1220
GGERERER
>FUSION-ENST00000574721.1:133211-ENST00000652379.1:25317|150
DGRAPFR
>ENST00000331128.6|SNV-380-A-G|1
LLGGVTIAQGGVLPDIQAVLLPKK
>FUSION-ENST00000574721.1:133211-ENST00000652379.1:25317|118
IRGRGCK
>ENST00000467821.1|SNV-100190-G-T|9
FYKAARCDYTDLMK
>FUSION-ENST00000574721.1:133211-ENST00000652379.1:25317|367
FSLIKNESR
>FUSION-ENST00000574721.1:133211-ENST00000652379.1:25317|882
MIQRDTRGK
>FUSION-ENST00000509400.5:97117-ENST00000302125.9:195|3859
DRSPTQVTLVHGLRDLSR
>FUSION-ENST00000509400.5:97117-ENST00000302125.9:195|2283
WDYRRPPPHLANFCISSR
>FUSION-ENST00000509400.5:97117-ENST00000302125.9:195|327
WVLFLFECGLTFVTHSTNR
>FUSION-ENST00000509400.5:97117-ENST00000302125.9:195|318
MEFRSCCPGWSATA
>ENST00000519426.5|SNV-31998-G-A|4
FSFYPPLDEPSIGSKNVDLSGQQER
>FUSION-ENST00000574721.1:133211-ENST00000652379.1:25317|1351
GGPGTRKPA
>FUSION-ENST00000574721.1:133211-ENST00000652379.1:25317|72
YILPPFLHSLFINNFR
>FUSION-ENST00000509400.5:97117-ENST00000302125.9:195|138
KSVSHLLEVNIIKK
>FUSION-ENST00000509400.5:97117-ENST00000302125.9:195|3118
YPEGFQRVMIHPGIFR
>FUSION-ENST00000509400.5:97117-ENST00000302125.9:195|662
MVEDPWAIPSRFV
>FUSION-ENST00000574721.1:133211-ENST00000652379.1:25317|650
MLLRLVSNSRPPVMR
>FUSION-ENST00000509400.5:97117-ENST00000302125.9:195|1976
MSLRIGQDQLFAKISK
>FUSION-ENST00000509400.5:97117-ENST00000302125.9:195|2755
FRFTDKLQR
>FUSION-ENST00000509400.5:97117-ENST00000302125.9:195|303
MRVSIFL
>FUSION-ENST00000509400.5:97117-ENST00000302125.9:195|921
TVQIFTENF
>FUSION-ENST00000509400.5:97117-ENST00000302125.9:195|1189
KTSCDYR
>FUSION-ENST00000574721.1:133211-ENST00000652379.1:25317|1068
VPTERRR
>ENST00000455147.6|SNV-21431-G-T|2
GPRGEGGAMSENICSTLR
>FUSION-ENST00000509400.5:97117-ENST00000302125.9:195|3148
ENIHTKVSRTCHVLGSTCDYVFR
>FUSION-ENST00000509400.5:97117-ENST00000302125.9:195|440
SKARGGAIHLNTQIS
>FUSION-ENST00000509400.5:97117-ENST00000302125.9:195|740
WKQPNYLPLGIRMLL
>FUSION-ENST00000574721.1:133211-ENST00000652379.1:25317|1100
MSLWKDARDSAK
>ENST00000584176.1|SNV-9487-C-A|1
QPCPGGLIQVGTCPGHRGR
>FUSION-ENST00000574721.1:133211-ENST00000652379.1:25317|1093
LTCPTEVKWIPLHWPEASEVHHR
>ENST00000341594.9|SNV-416333-G-A|2
ECHPPMTETLTNTLK
>ENST00000438568.6|SNV-11233-C-G|1
AEASGGVGGLTRLR
>FUSION-ENST00000509400.5:97117-ENST00000302125.9:195|234
VPCCLASHGGRGDHCVLPR
>FUSION-ENST00000509400.5:97117-ENST00000302125.9:195|1480
CHHTQLNFFIFN
>ENST00000371447.4|SNV-23099-A-G|1
SVLKFQEKLNVDVIDDCEEK
>ENST00000262518.9|MNV-18147-GAA-G|6
HLLQHRLSGAK
>FUSION-ENST00000509400.5:97117-ENST00000302125.9:195|1978
MSLRIGQDQLFAK
>ENST00000228434.7|SNV-6284-A-G|3
KEPGHPWEWSNGK
>FUSION-ENST00000509400.5:97117-ENST00000302125.9:195|2178
EQAEVNPGVGR
>ENST00000496039.5|SNV-70788-G-A|1
KTPKPSSQHSKLQK
>FUSION-ENST00000574721.1:133211-ENST00000652379.1:25317|645
GSSIKTFILRMK
>FUSION-ENST00000509400.5:97117-ENST00000302125.9:195|194
ESCSVAR
>FUSION-ENST00000509400.5:97117-ENST00000302125.9:195|395
SLVNSAFHTHTFVGITSW
>FUSION-ENST00000509400.5:97117-ENST00000302125.9:195|1866
VILSLCK
>ENST00000389658.4|SNV-107496-A-C|1
YSVAFYSLDGVGTSNFEPHVLIK
>ENST00000256458.5|SNV-48588-C-T|4
LRETACSSPGLIER
>FUSION-ENST00000509400.5:97117-ENST00000302125.9:195|2709
LVSNSWAEVICPPWPPK
>FUSION-ENST00000509400.5:97117-ENST00000302125.9:195|785
TDTKGHILFDSIYMKYLE
>FUSION-ENST00000509400.5:97117-ENST00000302125.9:195|4189
TSKLSDLVHRI
>ENST00000510187.5|SNV-30157-G-T|5
TMTSERLLTPSSIQSIPR
>FUSION-ENST00000509400.5:97117-ENST00000302125.9:195|3334
EQGLQKLLRV
>FUSION-ENST00000421710.5:24541-ENST00000276935.6:773749|1
INTLGVVAHACNLSTLGGQGRRIT
>FUSION-ENST00000509400.5:97117-ENST00000302125.9:195|239
LPRLVSNS
>FUSION-ENST00000509400.5:97117-ENST00000302125.9:195|3348
MDHPGGWLPHWLVENFLRITISSR
>FUSION-ENST00000509400.5:97117-ENST00000302125.9:195|2973
DLHDSASQSVRITGVSHRIRPR
>FUSION-ENST00000509400.5:97117-ENST00000302125.9:195|1540
LFSCLSLPSSWNYR
>FUSION-ENST00000509400.5:97117-ENST00000302125.9:195|253
MCHHAQLIILFFYFIFGR
>FUSION-ENST00000509400.5:97117-ENST00000302125.9:195|889
NEVSQAR
>FUSION-ENST00000509400.5:97117-ENST00000302125.9:195|932
KSVSHETSSK
>ENST00000465149.1|SNV-9395-G-T|4
HCPPPGAARCPARVLR
>FUSION-ENST00000509400.5:97117-ENST00000302125.9:195|2884
ERGRVVFFFFFFFFETK
>FUSION-ENST00000513757.5:29263-ENST00000508514.5:782|7
KAESRDIPIWGR
>FUSION-ENST00000509400.5:97117-ENST00000302125.9:195|504
MISCMWPTSCCLS
>FUSION-ENST00000509400.5:97117-ENST00000302125.9:195|1670
SLSVPDKFCRPPR
>ENST00000257359.7|SNV-1015-T-A|5
RFVSEARFVETLLVADASK
>FUSION-ENST00000509400.5:97117-ENST00000302125.9:195|543
QGSYGYATQS
>FUSION-ENST00000509400.5:97117-ENST00000302125.9:195|4008
MIINIPTQSPFFFRR
>FUSION-ENST00000509400.5:97117-ENST00000302125.9:195|919
NHCDCLK
>FUSION-ENST00000574721.1:133211-ENST00000652379.1:25317|313
MKNAASCEN
>FUSION-ENST00000574721.1:133211-ENST00000652379.1:25317|1094
LTCPTEVK
>FUSION-ENST00000509400.5:97117-ENST00000302125.9:195|2704
VVGTTDIRHHAWLIFIYIFCR
>ENST00000258774.10|SNV-2795-G-T|1
HFPCLTVSVELLSMSSISR
>ENST00000409694.6|SNV-416333-G-A|2
MTETLTNTLKEVNMR
>FUSION-ENST00000509400.5:97117-ENST00000302125.9:195|767
NKVLIHVTTWMNLINIMLSER
>FUSION-ENST00000509400.5:97117-ENST00000302125.9:195|2578
YLLRTDFGAGRGGSR
>FUSION-ENST00000509400.5:97117-ENST00000302125.9:195|1109
PVIPALWEAK
>FUSION-ENST00000509400.5:97117-ENST00000302125.9:195|1977
SLRIGQDQLFAK
>FUSION-ENST00000522356.2:54296-ENST00000264935.6:6650|115
EADDAPSTSTLG
>FUSION-ENST00000509400.5:97117-ENST00000302125.9:195|464
VKVSTNIISILQIRK
>FUSION-ENST00000509400.5:97117-ENST00000302125.9:195|142
NLIYFYSAPL
>ENST00000581305.1|SNV-705-G-A|8
QCCSYWK
>FUSION-ENST00000509400.5:97117-ENST00000302125.9:195|2483
AFPFGALSLPLSFIPLVPDL
>FUSION-ENST00000509400.5:97117-ENST00000302125.9:195|20
NTCAVLMK
>FUSION-ENST00000509400.5:97117-ENST00000302125.9:195|1059
VSHACNPSTVGR
>FUSION-ENST00000509400.5:97117-ENST00000302125.9:195|258
MRHHAQLIFVFLVDR
>FUSION-ENST00000509400.5:97117-ENST00000302125.9:195|2590
SEESYLKKK
>FUSION-ENST00000509400.5:97117-ENST00000302125.9:195|1623
MCFCLNPSFPSDTTRFSR
>FUSION-ENST00000574721.1:133211-ENST00000652379.1:25317|198
RGCGVLPPPPPPR
>FUSION-ENST00000574721.1:133211-ENST00000652379.1:25317|1445
MTGGRHHACLAQRDPLGK
>FUSION-ENST00000509400.5:97117-ENST00000302125.9:195|417
MAKAGARPGEELYT
>FUSION-ENST00000509400.5:97117-ENST00000302125.9:195|1236
WDYRHPPPHPANFCIFGR
>ENST00000282007.7|SNV-85211-G-A|1
FEETNKSERTESLEAGDDESK
>FUSION-ENST00000592126.1:11705-ENST00000635056.2:110404|92
MANAGKTVIVAALDGTFQRK
>ENST00000502622.1|SNV-8382-C-A|5
TFTSWLHTIQDINISLWRLPEKVK
>FUSION-ENST00000509400.5:97117-ENST00000302125.9:195|723
MESRSVTQTGVK
>FUSION-ENST00000509400.5:97117-ENST00000302125.9:195|2171
MGLTLTAS
>FUSION-ENST00000509400.5:97117-ENST00000302125.9:195|1035
QGMASNGVSR
>ENST00000536709.1|SNV-6284-A-G|3
KEPGHPWEWSNGKEFNNW
>FUSION-ENST00000509400.5:97117-ENST00000302125.9:195|726
MRWSFHKIILQ
>ENST00000274576.9|SNV-101935-T-A|8
HHKEDEAGEGRFNFSAYGK
>FUSION-ENST00000509400.5:97117-ENST00000302125.9:195|550
AALSWAPLPFHILSR
>FUSION-ENST00000574721.1:133211-ENST00000652379.1:25317|536
GRAWPAFGPSCVPVVGGAGR
>FUSION-ENST00000509400.5:97117-ENST00000302125.9:195|2846
PVIPALWEAEAGRWVESR
>FUSION-ENST00000509400.5:97117-ENST00000302125.9:195|1618
FPSPPPSTFLPEELL
>FUSION-ENST00000509400.5:97117-ENST00000302125.9:195|807
INTQCMQR
>FUSION-ENST00000574721.1:133211-ENST00000652379.1:25317|448
MSEYARPVQ
>FUSION-ENST00000509400.5:97117-ENST00000302125.9:195|1631
WMDVAATTILSSYSGEN
>FUSION-ENST00000509400.5:97117-ENST00000302125.9:195|3168
ILVGREVIFELRLR
>FUSION-ENST00000509400.5:97117-ENST00000302125.9:195|2692
WGFVGHGK
>FUSION-ENST00000509400.5:97117-ENST00000302125.9:195|3043
RCAKQQGLSGK
>FUSION-ENST00000574721.1:133211-ENST00000652379.1:25317|991
CPPPRPANLYTFNR
>FUSION-ENST00000509400.5:97117-ENST00000302125.9:195|1936
MDNLVGR
>ENST00000506538.6|SNV-21368-C-T|3
KIVREFSGHQGQINDMAFSSDGR
>FUSION-ENST00000509400.5:97117-ENST00000302125.9:195|490
NHIQLVILPQLRGWSIPFPRK
>ENST00000645624.1|SNV-53169-A-G|9
MSWLVQMSRFLLVYGKLK
>FUSION-ENST00000509400.5:97117-ENST00000302125.9:195|1046
MAVTALNSMSSRGNSQGRK
>FUSION-ENST00000509400.5:97117-ENST00000302125.9:195|3444
FWGWLSGR
>ENST00000453675.7|SNV-242508-C-A|1
KVREEVR
>FUSION-ENST00000509400.5:97117-ENST00000302125.9:195|99
WNYCHSLIACFSLSWKICL
>FUSION-ENST00000574721.1:133211-ENST00000652379.1:25317|110
MMCCCHGNPAQYER
>FUSION-ENST00000509400.5:97117-ENST00000302125.9:195|3912
MVEKQGTTPRPK
>FUSION-ENST00000509400.5:97117-ENST00000302125.9:195|130
VNCLLEAHRVHGKGK
>FUSION-ENST00000509400.5:97117-ENST00000302125.9:195|2986
GKGFQVMSTT
>FUSION-ENST00000509400.5:97117-ENST00000302125.9:195|3867
VEGAHSSQLLRRESVCPSGAR
>FUSION-ENST00000509400.5:97117-ENST00000302125.9:195|915
MYVMNPP
>FUSION-ENST00000509400.5:97117-ENST00000302125.9:195|3236
GGQITRSGDR
>FUSION-ENST00000509400.5:97117-ENST00000302125.9:195|1183
MLEHANQFPASC
>FUSION-ENST00000574721.1:133211-ENST00000652379.1:25317|375
GEILGPAQDGPER
>FUSION-ENST00000509400.5:97117-ENST00000302125.9:195|4229
NRDIYLK
>FUSION-ENST00000574721.1:133211-ENST00000652379.1:25317|800
LAGVLKLILNRNLGR
>FUSION-ENST00000509400.5:97117-ENST00000302125.9:195|296
MLSALASHPCR
>ENST00000506507.5|SNV-55508-G-C|5
PPNCTRR
>FUSION-ENST00000509400.5:97117-ENST00000302125.9:195|3050
FWYEPDEKR
>FUSION-ENST00000509400.5:97117-ENST00000302125.9:195|1719
RMGWSYQK
>FUSION-ENST00000574721.1:133211-ENST00000652379.1:25317|1364
DGREPLR
>FUSION-ENST00000509400.5:97117-ENST00000302125.9:195|2008
ICQFCKQCLQNIFCI
>FUSION-ENST00000574721.1:133211-ENST00000652379.1:25317|430
AFIRSKPTRSAPLRPRPGGGR
>FUSION-ENST00000574721.1:133211-ENST00000652379.1:25317|215
DGAGASGPYPAVAGSR
>FUSION-ENST00000509400.5:97117-ENST00000302125.9:195|4164
MLLAIYPNFYSLR
>FUSION-ENST00000509400.5:97117-ENST00000302125.9:195|3841
MQTFGERGTNNLVMTGFR
>FUSION-ENST00000509400.5:97117-ENST00000302125.9:195|4210
SLSVAQACLK
>FUSION-ENST00000509400.5:97117-ENST00000302125.9:195|1721
KGYTGDLPTPAHNAK
>FUSION-ENST00000509400.5:97117-ENST00000302125.9:195|3238
GTGLGVVAHACNPSTLGGR
>FUSION-ENST00000509400.5:97117-ENST00000302125.9:195|2086
HMASQCAETPGCSR
>ENST00000300714.7|SNV-2334-T-C|5
LKVLKILLYLCSHGSSSFLLILK
>FUSION-ENST00000509400.5:97117-ENST00000302125.9:195|1536
DEVSPCWSGWSGTPNLR
>ENST00000299481.5|SNV-29316-G-T|2
SFCEALKHPECK
>FUSION-ENST00000574721.1:133211-ENST00000652379.1:25317|440
PTGADPLRGGDACIYQIK
>ENST00000513985.5|SNV-105284-G-A|13
TTTESKALDLLQQHANQYRNK
>ENST00000511589.1|SNV-13052-G-A|1
GTGAGRPPEAAEKPRK
>ENST00000339875.9|SNV-770698-C-A|1
LSNLFLQASSPTTGTAPRSQ
>FUSION-ENST00000509400.5:97117-ENST00000302125.9:195|848
MSGDKKHGDFLR
>FUSION-ENST00000509400.5:97117-ENST00000302125.9:195|1051
ADHLRSGV
>FUSION-ENST00000509400.5:97117-ENST00000302125.9:195|3373
QTLVPYGR
>FUSION-ENST00000509400.5:97117-ENST00000302125.9:195|3640
MAYLLCR
>FUSION-ENST00000509400.5:97117-ENST00000302125.9:195|3140
MPLHSSLGDKARPCL
>FUSION-ENST00000509400.5:97117-ENST00000302125.9:195|876
LFTIKLGILNQ
>ENST00000407215.7|MNV-3028-CC-C|10
LISAFPWGRIGGSSSSR
>ENST00000620285.1|SNV-47212-C-T|5
QKMFQCAQELR
>FUSION-ENST00000509400.5:97117-ENST00000302125.9:195|2136
MNSNSTGTYSINHNFSPYVGR
>FUSION-ENST00000509400.5:97117-ENST00000302125.9:195|774
MGYYSAIK
>ENST00000265433.8|SNV-31998-G-A|1
NVDLSGQQERKQIFK
>FUSION-ENST00000509400.5:97117-ENST00000302125.9:195|2797
MPLHSSLVTEEDSVSK
>FUSION-ENST00000509400.5:97117-ENST00000302125.9:195|2468
VSIKTINYSLWLGFG
>FUSION-ENST00000509400.5:97117-ENST00000302125.9:195|2226
MIIAHCNLKFLD
>FUSION-ENST00000509400.5:97117-ENST00000302125.9:195|520
ILELMPLTLGISAEAMGKWEATK
>FUSION-ENST00000509400.5:97117-ENST00000302125.9:195|1613
SAIFPRSLVYFITKMFHI
>FUSION-ENST00000509400.5:97117-ENST00000302125.9:195|4200
QTVTCHYFLPSDG
>FUSION-ENST00000509400.5:97117-ENST00000302125.9:195|1813
SCCPGWSAMV
>FUSION-ENST00000509400.5:97117-ENST00000302125.9:195|4065
MQAFPTRSPTQIGKLS
>FUSION-ENST00000509400.5:97117-ENST00000302125.9:195|4059
SPTQIGKLS
>FUSION-ENST00000509400.5:97117-ENST00000302125.9:195|289
STASQDLSSTVRQ
>FUSION-ENST00000509400.5:97117-ENST00000302125.9:195|1143
SGFALHRIGVSLVL
>ENST00000542466.2|SNV-1143-G-A|2
VAFPHTVGR
>FUSION-ENST00000509400.5:97117-ENST00000302125.9:195|88
VRLGLSLHRR
>ENST00000634499.1|SNV-1527482-G-A|1
MSTTVMETTTTMATTTTRKNR
>FUSION-ENST00000509400.5:97117-ENST00000302125.9:195|526
MQPSPSCGRFTSQQWL
>FUSION-ENST00000574721.1:133211-ENST00000652379.1:25317|1296
EAGVEELLEPGRR
>FUSION-ENST00000509400.5:97117-ENST00000302125.9:195|3287
ASTGFIQK
>FUSION-ENST00000509400.5:97117-ENST00000302125.9:195|1843
KPRWDSPPHT
>FUSION-ENST00000509400.5:97117-ENST00000302125.9:195|397
MMSLVNSAFHTHTFVGITSW
>FUSION-ENST00000509400.5:97117-ENST00000302125.9:195|2748
IPSRILC
>FUSION-ENST00000509400.5:97117-ENST00000302125.9:195|3694
WHIHTMDYYLAIKGN
>FUSION-ENST00000509400.5:97117-ENST00000302125.9:195|297
VLGASLWPQWEAVW
>FUSION-ENST00000509400.5:97117-ENST00000302125.9:195|2620
NFLLALEITSYNSAG
>ENST00000401605.5|MNV-47588-GA-G|5
FCGTTEFASGQWAGIDWMNQKEK
>FUSION-ENST00000509400.5:97117-ENST00000302125.9:195|903
MAHACNPNTLGGRGGRIT
>FUSION-ENST00000574721.1:133211-ENST00000652379.1:25317|58
TTTPADFYVVSHVFRR
>FUSION-ENST00000509400.5:97117-ENST00000302125.9:195|2320
LYQKYKN
>FUSION-ENST00000509400.5:97117-ENST00000302125.9:195|2252
MMLIIYVFFNFIEKR
>FUSION-ENST00000509400.5:97117-ENST00000302125.9:195|2357
TLHIHVFNPQNDLIHILQMR
>FUSION-ENST00000574721.1:133211-ENST00000652379.1:25317|292
TLKREFK
>ENST00000613773.4|SNV-3290-C-A|2
VAKGWSQGVGEVTSTSE
>FUSION-ENST00000509400.5:97117-ENST00000302125.9:195|2279
MESCSVWLFLPGFFFFFF
>FUSION-ENST00000509400.5:97117-ENST00000302125.9:195|2247
MNNVAVNIR
>FUSION-ENST00000574721.1:133211-ENST00000652379.1:25317|1359
MTVLAWAER
>ENST00000219611.7|MNV-24783-TG-T|22
APLPPRPPAPRQGSR
>ENST00000407215.7|MNV-3028-CC-C|16
ELGSGRDFRAGER
>FUSION-ENST00000574721.1:133211-ENST00000652379.1:25317|480
SRSARWPAGRPPLPGGSS
>FUSION-ENST00000509400.5:97117-ENST00000302125.9:195|248
MFHHFCCPV
>FUSION-ENST00000509400.5:97117-ENST00000302125.9:195|3726
MGPHLYK
>FUSION-ENST00000509400.5:97117-ENST00000302125.9:195|1577
MNELILTR
>FUSION-ENST00000509400.5:97117-ENST00000302125.9:195|518
MPLTLGISAEAMGK
>FUSION-ENST00000574721.1:133211-ENST00000652379.1:25317|1403
GTAHRFGSR
>FUSION-ENST00000509400.5:97117-ENST00000302125.9:195|2949
MMIIIILR
>FUSION-ENST00000509400.5:97117-ENST00000302125.9:195|3538
KTEMRYNK
>FUSION-ENST00000509400.5:97117-ENST00000302125.9:195|3316
MARWSQR
>FUSION-ENST00000509400.5:97117-ENST00000302125.9:195|3676
MEPLHFSLATEQDSVSK
>ENST00000484654.1|INDEL-5248-T-TC|1
EGSCALPDLPGCGSGGQPGPDPG
>ENST00000220244.7|SNV-167700-C-G|5
GPWTRVLEKLGGDR
>FUSION-ENST00000509400.5:97117-ENST00000302125.9:195|1508
TQLAFLI
>FUSION-ENST00000509400.5:97117-ENST00000302125.9:195|3374
ITSVIFYWSHRQTLVPYGR
>FUSION-ENST00000509400.5:97117-ENST00000302125.9:195|3594
MLSRLVSNSWAQVICPPQPPK
>ENST00000565010.1|MNV-24783-TG-T|2
VRGPYPR
>FUSION-ENST00000509400.5:97117-ENST00000302125.9:195|3473
MIYNMESRR
>ENST00000367547.8|MNV-647-GG-G|2
RSPCPQSACPV
>FUSION-ENST00000509400.5:97117-ENST00000302125.9:195|712
MGGSNGFRVKPFPLR
>ENST00000287042.5|SNV-1779-C-A|1
FAVAPDFIKFFK
>ENST00000377604.8|SNV-24211-C-T|2
DMDYRSYLREYGSQEGK
>FUSION-ENST00000509400.5:97117-ENST00000302125.9:195|1953
CNHSTSSSFPLHRQNQFTETVV
>FUSION-ENST00000509400.5:97117-ENST00000302125.9:195|1310
MAAVQSSFGSASEGDCGK
>FUSION-ENST00000644886.1:23572-ENST00000617373.4:10305|13
GAHLLPDFAAGQLLLH
>FUSION-ENST00000574721.1:133211-ENST00000652379.1:25317|421
TSALSTFDGSR
>FUSION-ENST00000509400.5:97117-ENST00000302125.9:195|2334
MVKPHLTKNTKK
>FUSION-ENST00000509400.5:97117-ENST00000302125.9:195|3021
ALEQELGRNSEYVYCERSTMH
>FUSION-ENST00000380548.9:815103-ENST00000603313.5:287758|1
SCNLDPCPARPSVAHW
>FUSION-ENST00000574721.1:133211-ENST00000652379.1:25317|1435
EAPCLLGPKRPSWKVR
>FUSION-ENST00000509400.5:97117-ENST00000302125.9:195|3613
VRSIPSPSWS
>FUSION-ENST00000644886.1:23572-ENST00000617373.4:10305|23
MVQHIQPAALRQTPGCDPR
>FUSION-ENST00000574721.1:133211-ENST00000652379.1:25317|14
GFGVLSCCPRWSR
>FUSION-ENST00000509400.5:97117-ENST00000302125.9:195|1470
MRSHYVALAGLKLLGS
>FUSION-ENST00000509400.5:97117-ENST00000302125.9:195|554
MSGALVGGWK
>FUSION-ENST00000509400.5:97117-ENST00000302125.9:195|1924
MSAYIYKKTCSK
>ENST00000496039.5|SNV-70788-G-A|3
LARKTPKPSSQHSK
>FUSION-ENST00000509400.5:97117-ENST00000302125.9:195|3144
TCHVLGSTCDYVFRDEVR
>FUSION-ENST00000509400.5:97117-ENST00000302125.9:195|3810
GMLLVHPNSCRPLLRKPRAPV
>ENST00000492943.1|SNV-54520-G-C|12
FNWTHWSMGTAATIIADLK
>FUSION-ENST00000509400.5:97117-ENST00000302125.9:195|2452
SSGGSNVCKVLEKL
>FUSION-ENST00000509400.5:97117-ENST00000302125.9:195|3743
MQLDGKQRTR
>ENST00000673243.1|SNV-47212-C-T|2
MFQCAQELRR
>FUSION-ENST00000574721.1:133211-ENST00000652379.1:25317|1343
ILSDTALTTRVMKSSAH
>FUSION-ENST00000574721.1:133211-ENST00000652379.1:25317|1170
MPAPREAEAGESLEPGK
>FUSION-ENST00000509400.5:97117-ENST00000302125.9:195|473
YNVCVGLRVR
>FUSION-ENST00000509400.5:97117-ENST00000302125.9:195|2278
ESCSVWLFLPGFFFFFF
>ENST00000367547.8|MNV-647-GG-G|6
SPCCQCLR
>FUSION-ENST00000509400.5:97117-ENST00000302125.9:195|1773
IWPLPAFPLLQAH
>FUSION-ENST00000509400.5:97117-ENST00000302125.9:195|2391
MWVVSIPPWDQAALTQQPLGAAV
>ENST00000468008.1|SNV-20131-G-A|2
RAAWCPWTTCRTT
>FUSION-ENST00000574721.1:133211-ENST00000652379.1:25317|16
GFGVLSCCPR
>FUSION-ENST00000509400.5:97117-ENST00000302125.9:195|1193
MPLPGEQRK
>FUSION-ENST00000574721.1:133211-ENST00000652379.1:25317|722
LYSQYTTLAGR
>FUSION-ENST00000509400.5:97117-ENST00000302125.9:195|13
MEMLVGMRQSR
>ENST00000358658.8|MNV-118-CC-C|11
TSENSPGSHTWPPALGMR
>FUSION-ENST00000509400.5:97117-ENST00000302125.9:195|98
MEAEGEDPLSLGGQGCDKPR
>FUSION-ENST00000644886.1:23572-ENST00000617373.4:10305|16
LHVRVHPGGGR
>FUSION-ENST00000574721.1:133211-ENST00000652379.1:25317|1026
MRYDPLNNIFANQK
>FUSION-ENST00000509400.5:97117-ENST00000302125.9:195|84
MKLTYLLR
>FUSION-ENST00000509400.5:97117-ENST00000302125.9:195|1733
HHHFQLIFFLF
>ENST00000367007.5|SNV-43519-C-A|4
TPVWFFVKIAPIRK
>FUSION-ENST00000360150.9:14313-ENST00000534622.5:31188|3
TFPTLSRYTLKWPSPSWPT
>FUSION-ENST00000509400.5:97117-ENST00000302125.9:195|448
EEGEAGTGMPHGK
>FUSION-ENST00000574721.1:133211-ENST00000652379.1:25317|1214
MRGAFSDFSLGHVWRPYFSYFPDK
>ENST00000342785.8|SNV-50063-G-C|3
VKTDEVVTLTPPIGPK
>ENST00000372324.5|SNV-6651-G-A|4
MIKHDRNK
>FUSION-ENST00000509400.5:97117-ENST00000302125.9:195|2128
MIEIAHLANDLASCRKSY
>FUSION-ENST00000574721.1:133211-ENST00000652379.1:25317|11
WSRTPVLK
>FUSION-ENST00000574721.1:133211-ENST00000652379.1:25317|1213
RGAFSDFSLGHVWRPYFSYFPDK
>FUSION-ENST00000574721.1:133211-ENST00000652379.1:25317|1442
HHACLAQRDPLGK
>FUSION-ENST00000574721.1:133211-ENST00000652379.1:25317|557
AAGRASPARR
>FUSION-ENST00000431770.1:2251-ENST00000436742.5:20585|5
CDGWRLNTILDENGCKSR
>ENST00000367167.4|INDEL-640-A-AA|2
LETRQEALFWVEGPSS
>FUSION-ENST00000509400.5:97117-ENST00000302125.9:195|605
LTRLVLNS
>FUSION-ENST00000509400.5:97117-ENST00000302125.9:195|74
RFSCLTFPISR
>ENST00000612337.4|SNV-5599-G-T|2
TTWHIISVFRPGLRDVAYQYVK
>ENST00000418535.3|SNV-467-C-T|2
MCPHGLPWLLWPLCRHQSRRPP
>FUSION-ENST00000509400.5:97117-ENST00000302125.9:195|2492
SREAFDPTSKVGLK
>FUSION-ENST00000509400.5:97117-ENST00000302125.9:195|1957
EGTQHYYSLRKCNHSTSSSFPLHR
>FUSION-ENST00000509400.5:97117-ENST00000302125.9:195|3429
TLTKIDK
>FUSION-ENST00000509400.5:97117-ENST00000302125.9:195|853
SMVWSSALPNHMTSRI
>FUSION-ENST00000574721.1:133211-ENST00000652379.1:25317|1149
SHFPGGSLGRWHSPLTR
>FUSION-ENST00000509400.5:97117-ENST00000302125.9:195|2356
MTLHIHVFNPQNDLIHILQMRK
>FUSION-ENST00000509400.5:97117-ENST00000302125.9:195|1782
MCQHAQLILYFVFCFCFLR
>FUSION-ENST00000574721.1:133211-ENST00000652379.1:25317|33
LPPFLLFGFALR
>FUSION-ENST00000509400.5:97117-ENST00000302125.9:195|906
AHACNPNTLGGR
>FUSION-ENST00000509400.5:97117-ENST00000302125.9:195|2826
NPVSTKNK
>FUSION-ENST00000574721.1:133211-ENST00000652379.1:25317|1397
GNAFQSPIRMHRALFPSWSWS
>ENST00000586052.5|SNV-91648-G-T|2
SHCRPLLSTPR
>FUSION-ENST00000509400.5:97117-ENST00000302125.9:195|2337
VKPHLTK
>FUSION-ENST00000574721.1:133211-ENST00000652379.1:25317|1071
MVTSTHKVPTERR
>FUSION-ENST00000509400.5:97117-ENST00000302125.9:195|722
ESRSVTQTGVK
>FUSION-ENST00000509400.5:97117-ENST00000302125.9:195|3081
VVGACNPSYLR
>FUSION-ENST00000509400.5:97117-ENST00000302125.9:195|1819
MYDTLVSICVSK
>FUSION-ENST00000509400.5:97117-ENST00000302125.9:195|4204
AWPVYFK
>FUSION-ENST00000574721.1:133211-ENST00000652379.1:25317|843
LSLDLSSSWVR
>FUSION-ENST00000574721.1:133211-ENST00000652379.1:25317|85
GRSYHLWDYD
>ENST00000495538.5|SNV-41118-C-T|3
LPLTTCTR
>ENST00000504022.1|SNV-145566-G-T|2
VESVQIYK
>FUSION-ENST00000509400.5:97117-ENST00000302125.9:195|32
MKSCLVL
>FUSION-ENST00000574721.1:133211-ENST00000652379.1:25317|1341
MPSVALGFSPFGSFDR
>FUSION-ENST00000574721.1:133211-ENST00000652379.1:25317|788
GGGLRLRPPRSPGR
>FUSION-ENST00000509400.5:97117-ENST00000302125.9:195|834
YLTQCRAHSEHSINMAICNDHL
>FUSION-ENST00000509400.5:97117-ENST00000302125.9:195|2520
IQTQGLVELSPDGSR
>FUSION-ENST00000509400.5:97117-ENST00000302125.9:195|2107
MGGPVQFCLITLGR
>FUSION-ENST00000509400.5:97117-ENST00000302125.9:195|3647
MSHHIRPVIVNFKD
>FUSION-ENST00000574721.1:133211-ENST00000652379.1:25317|186
GKKPGSLAWSRAWNASA
>FUSION-ENST00000574721.1:133211-ENST00000652379.1:25317|17
MGFGVLSCCPR
>FUSION-ENST00000509400.5:97117-ENST00000302125.9:195|3184
TLPLGQGKPYKSFK
>FUSION-ENST00000574721.1:133211-ENST00000652379.1:25317|389
MLLAECPAGPEAFTLKKLECSK
>ENST00000496144.5|SNV-418278-G-A|2
TVTESHPLSVPVK
>ENST00000571307.1|SNV-65900-T-A|11
VVLFRWVPVTDAYR
>ENST00000219611.7|MNV-24783-TG-T|16
RATCWLCTAR
>FUSION-ENST00000574721.1:133211-ENST00000652379.1:25317|1088
PEEFSQCASAR
>FUSION-ENST00000509400.5:97117-ENST00000302125.9:195|1703
YSNPLLGPLSS
>FUSION-ENST00000509400.5:97117-ENST00000302125.9:195|1309
AAVQSSFGSASEGDCGK
>FUSION-ENST00000574721.1:133211-ENST00000652379.1:25317|974
NTTKETHTQTK
>ENST00000233154.9|SNV-136452-G-T|1
YASPTPSTDAEYPANGSGADR
>FUSION-ENST00000574721.1:133211-ENST00000652379.1:25317|1321
SQSCTCMLER
>ENST00000411689.6|SNV-349-T-A|2
FQLSGCAATVAELATFPLDLTK
>FUSION-ENST00000509400.5:97117-ENST00000302125.9:195|3163
SSRPTLATVQEPISTK
>FUSION-ENST00000509400.5:97117-ENST00000302125.9:195|3260
NSDCGLASGSPASPAPSSGK
>FUSION-ENST00000509400.5:97117-ENST00000302125.9:195|3865
RESVCPSGARLPACPH
>FUSION-ENST00000509400.5:97117-ENST00000302125.9:195|1790
VAGTCNPSYSGG
>ENST00000579014.5|SNV-107496-A-C|2
MASAPPILSLTFSSKVVGSESK
>FUSION-ENST00000509400.5:97117-ENST00000302125.9:195|3307
VNTGSFLR
>FUSION-ENST00000574721.1:133211-ENST00000652379.1:25317|668
LLICINVNVSVR
>FUSION-ENST00000509400.5:97117-ENST00000302125.9:195|2403
MRQTCEDLSMEQNHFVVLSVNQNAF
>FUSION-ENST00000509400.5:97117-ENST00000302125.9:195|2566
MSFSSFHSFIP
>FUSION-ENST00000509400.5:97117-ENST00000302125.9:195|2282
WDYRRPPPHLANFCISSRDGVSPC
>ENST00000489378.5|SNV-5599-G-T|6
AHNISIPARPQRR
>FUSION-ENST00000644886.1:23572-ENST00000617373.4:10305|15
VHPGGGR
>ENST00000400018.7|SNV-18606-C-A|1
TPTPPEVNKIPEDILQK
>ENST00000358658.8|MNV-118-CC-C|1
SSPTSWTSWAPLGASSTPATGLRRT
>FUSION-ENST00000574721.1:133211-ENST00000652379.1:25317|166
AHTRPSPAVESGR
>FUSION-ENST00000509400.5:97117-ENST00000302125.9:195|165
MTLYNSFSLFER
>ENST00000520381.5|SNV-104912-G-T|3
DAYVHALAR
>FUSION-ENST00000509400.5:97117-ENST00000302125.9:195|3528
AAKSPFLR
>FUSION-ENST00000509400.5:97117-ENST00000302125.9:195|3301
MTEDRLFALSR
>ENST00000369282.5|SNV-43413-G-T|1
IGDSCCAKYTSDDFWYR
>FUSION-ENST00000509400.5:97117-ENST00000302125.9:195|1471
RSHYVALAGLK
>FUSION-ENST00000509400.5:97117-ENST00000302125.9:195|2238
YQYFIYFYC
>FUSION-ENST00000574721.1:133211-ENST00000652379.1:25317|1449
MAACSRGYSGG
>FUSION-ENST00000509400.5:97117-ENST00000302125.9:195|1971
ISKIISK
>FUSION-ENST00000509400.5:97117-ENST00000302125.9:195|3227
VVEAAAVPEYVL
>FUSION-ENST00000574721.1:133211-ENST00000652379.1:25317|1314
LERQIKVR
>FUSION-ENST00000574721.1:133211-ENST00000652379.1:25317|786
TLSRGVPWSVYHRTVHVR
>FUSION-ENST00000509400.5:97117-ENST00000302125.9:195|4102
KVWTYSLQK
>FUSION-ENST00000509400.5:97117-ENST00000302125.9:195|3515
VHACNPSTLGD
>FUSION-ENST00000509400.5:97117-ENST00000302125.9:195|3660
VARSCDYNKNH
>ENST00000274513.9|INDEL-292608-G-GA|1
TPVQATAVGQLGNCHALLSPGGR
>FUSION-ENST00000574721.1:133211-ENST00000652379.1:25317|819
MKPVSFCNFFFFFFFLRR
>FUSION-ENST00000509400.5:97117-ENST00000302125.9:195|2992
EKEAPKQVNMAQINI
>FUSION-ENST00000509400.5:97117-ENST00000302125.9:195|470
LSRDIKQNPLCEFVSTHTCICV
>ENST00000327987.9|SNV-44711-T-G|1
GRRTAQGR
>FUSION-ENST00000509400.5:97117-ENST00000302125.9:195|3651
MVTVNFFFEVESHSLCHPGWSAVA
>FUSION-ENST00000509400.5:97117-ENST00000302125.9:195|1822
SSRPAWPT
>FUSION-ENST00000574721.1:133211-ENST00000652379.1:25317|1
VEVISNF
>FUSION-ENST00000509400.5:97117-ENST00000302125.9:195|2306
LLAGRSGSHL
>FUSION-ENST00000509400.5:97117-ENST00000302125.9:195|2610
TEDNTIR
>ENST00000394562.5|SNV-21425-C-G|5
KLFLQHEGVK
>FUSION-ENST00000509400.5:97117-ENST00000302125.9:195|3785
MTSAGLVGRSSALQLNR
>FUSION-ENST00000574721.1:133211-ENST00000652379.1:25317|1443
HHACLAQR
>FUSION-ENST00000509400.5:97117-ENST00000302125.9:195|2616
EAGKPKGQQR
>FUSION-ENST00000574721.1:133211-ENST00000652379.1:25317|469
VGFVAAVAPGPPVAGPR
>FUSION-ENST00000509400.5:97117-ENST00000302125.9:195|1519
LFSCLSLLSSWDYR
>FUSION-ENST00000509400.5:97117-ENST00000302125.9:195|3471
MIYNMESRRYK
>FUSION-ENST00000509400.5:97117-ENST00000302125.9:195|1098
MIFQNGVLVKALIKEEDPWALC
>FUSION-ENST00000509400.5:97117-ENST00000302125.9:195|893
LPRLVSNF
>FUSION-ENST00000509400.5:97117-ENST00000302125.9:195|1413
LAGRGADPPTSLPDGVAAGR
>ENST00000528037.1|SNV-6288-C-A|4
CGTARSPR
>ENST00000262462.9|SNV-489163-C-T|3
NLFFGYAGPYK
>FUSION-ENST00000509400.5:97117-ENST00000302125.9:195|4034
KQLQVSQPTVNTCAAQSPSPQNTVT
>FUSION-ENST00000574721.1:133211-ENST00000652379.1:25317|449
IKPCMSEYARPVQ
>FUSION-ENST00000574721.1:133211-ENST00000652379.1:25317|1016
MIELHCCNKSPQRSPYLTK
>FUSION-ENST00000574721.1:133211-ENST00000652379.1:25317|1012
YLFFLIYFS
>FUSION-ENST00000509400.5:97117-ENST00000302125.9:195|1772
MGFIMLAR
>FUSION-ENST00000509400.5:97117-ENST00000302125.9:195|4053
MLASWGSQHK
>FUSION-ENST00000574721.1:133211-ENST00000652379.1:25317|1095
DSAKLTCPTEVK
>FUSION-ENST00000574721.1:133211-ENST00000652379.1:25317|443
MPTGADPLR
>FUSION-ENST00000509400.5:97117-ENST00000302125.9:195|877
LGSDILGALPQFEIASVWHVR
>FUSION-ENST00000509400.5:97117-ENST00000302125.9:195|3478
STIILWHMIYNMESRR
>FUSION-ENST00000509400.5:97117-ENST00000302125.9:195|3973
GLTQFHRTFVPHKPSK
>ENST00000618298.6|SNV-48452-C-A|4
MYLPPHDPHVDDPMRLKPLFR
>FUSION-ENST00000509400.5:97117-ENST00000302125.9:195|3248
KIYSPPTEPVLPAL
>FUSION-ENST00000509400.5:97117-ENST00000302125.9:195|168
GDTNIQTMAELFK
>FUSION-ENST00000509400.5:97117-ENST00000302125.9:195|3795
MPTSGCHSVFIKEGYESYKTR
>FUSION-ENST00000509400.5:97117-ENST00000302125.9:195|2589
KQLKSNK
>ENST00000311923.1|SNV-367-G-A|3
LRHDNIVRVVATSTR
>ENST00000262462.9|SNV-489163-C-T|4
VNAKNLFFGYAGPYKHTK
>FUSION-ENST00000509400.5:97117-ENST00000302125.9:195|3310
WSQRQLEGSVGY
>FUSION-ENST00000574721.1:133211-ENST00000652379.1:25317|1418
NYLMIYLCTYFQTESRSGR
>FUSION-ENST00000574721.1:133211-ENST00000652379.1:25317|752
KAEAGESLEPGKR
>FUSION-ENST00000509400.5:97117-ENST00000302125.9:195|2926
GWVFFSR
>FUSION-ENST00000509400.5:97117-ENST00000302125.9:195|2108
SSEGSGGNGWTCPILPDNLR
>FUSION-ENST00000509400.5:97117-ENST00000302125.9:195|1650
MILTLGR
>FUSION-ENST00000574721.1:133211-ENST00000652379.1:25317|1517
PPPPRHVPLPSPGWPLPGDPR
>FUSION-ENST00000574721.1:133211-ENST00000652379.1:25317|683
LVSHSQPQVVR
>FUSION-ENST00000509400.5:97117-ENST00000302125.9:195|2288
EAEAGELLEPGRR
>FUSION-ENST00000509400.5:97117-ENST00000302125.9:195|1856
VGGSPEVR
>FUSION-ENST00000574721.1:133211-ENST00000652379.1:25317|850
TSPETLEISPLR
>FUSION-ENST00000574721.1:133211-ENST00000652379.1:25317|1316
MLERQIK
>FUSION-ENST00000509400.5:97117-ENST00000302125.9:195|133
KVNCLLEAHRVHGK
>FUSION-ENST00000509400.5:97117-ENST00000302125.9:195|2228
MIIAHCNLK
>FUSION-ENST00000509400.5:97117-ENST00000302125.9:195|1344
STSFYTDTATIR
>FUSION-ENST00000509400.5:97117-ENST00000302125.9:195|2715
CLFLRVTL
>FUSION-ENST00000574721.1:133211-ENST00000652379.1:25317|742
WLKPVIPSLWEAKAGGSRGGQTNR
>ENST00000257901.7|SNV-5140-C-A|3
AKQDMACLIKEYQEVMNSK
>FUSION-ENST00000509400.5:97117-ENST00000302125.9:195|58
FFSFLIKV
>FUSION-ENST00000509400.5:97117-ENST00000302125.9:195|1097
IFQNGVLVKALIKEEDPWALC
>FUSION-ENST00000509400.5:97117-ENST00000302125.9:195|1315
LGSQAEGLLTSQTMGSQAETLLTSR
>FUSION-ENST00000574721.1:133211-ENST00000652379.1:25317|1128
YTPATVYGIKSIIKYV
>FUSION-ENST00000509400.5:97117-ENST00000302125.9:195|1242
LLPPRFK
>FUSION-ENST00000509400.5:97117-ENST00000302125.9:195|1758
MGCEKNNK
>ENST00000529230.6|INDEL-38176-A-AA|24
EKRGPGVCR
>FUSION-ENST00000509400.5:97117-ENST00000302125.9:195|2793
MPLHSSLVTEEDSVSKKK
>FUSION-ENST00000509400.5:97117-ENST00000302125.9:195|463
VSTNIISILQIR
>FUSION-ENST00000509400.5:97117-ENST00000302125.9:195|4128
KLSGCGGTHLSSQLLGKK
>FUSION-ENST00000509400.5:97117-ENST00000302125.9:195|4046
MAHCSLHFLGSSDSPTSAS
>FUSION-ENST00000509400.5:97117-ENST00000302125.9:195|944
DLPTALSSLGDRVRLCLK
>ENST00000520970.5|SNV-28993-A-T|4
LWVEFRSCSNWVGK
>FUSION-ENST00000574721.1:133211-ENST00000652379.1:25317|1049
ALATPPTPHAPRPGHPR
>FUSION-ENST00000574721.1:133211-ENST00000652379.1:25317|271
VNYAWAGR
>FUSION-ENST00000509400.5:97117-ENST00000302125.9:195|1166
LHKFAVILAQGPC
>FUSION-ENST00000509400.5:97117-ENST00000302125.9:195|106
MTILLRGRYK
>FUSION-ENST00000509400.5:97117-ENST00000302125.9:195|7
MLVGMRQSRNEK
>FUSION-ENST00000509400.5:97117-ENST00000302125.9:195|2158
MPYMPWFMGFNESSLLK
>FUSION-ENST00000509400.5:97117-ENST00000302125.9:195|865
LFSCDALR
>FUSION-ENST00000509400.5:97117-ENST00000302125.9:195|1254
CKNEYDFGLAELLGRLM
>FUSION-ENST00000509400.5:97117-ENST00000302125.9:195|1159
VAHACNPSTLGGQNRWIT
>FUSION-ENST00000574721.1:133211-ENST00000652379.1:25317|552
RALPERACGPR
>FUSION-ENST00000509400.5:97117-ENST00000302125.9:195|892
MLQLFSSHYLQIYLQHLEQQCTS
>FUSION-ENST00000509400.5:97117-ENST00000302125.9:195|849
VWSSALPNHMTSRI
>FUSION-ENST00000509400.5:97117-ENST00000302125.9:195|2801
WVPVIPATREAEPGKWLEPR
>FUSION-ENST00000509400.5:97117-ENST00000302125.9:195|52
VLPHHIYFPFLSFV
>FUSION-ENST00000644886.1:23572-ENST00000617373.4:10305|24
VQHIQPAALR
>FUSION-ENST00000509400.5:97117-ENST00000302125.9:195|4202
AWPVYFKIAKR
>ENST00000479356.1|SNV-221052-C-T|2
MLENNAPWTVLLASVDPKATSVTVK
>ENST00000357988.9|SNV-104719-G-T|2
ALVTPTLPKQDRPVR
>FUSION-ENST00000509400.5:97117-ENST00000302125.9:195|586
FGREFWRK
>ENST00000571939.1|SNV-1508-G-C|1
GGHCVVHLAGIWK
>FUSION-ENST00000509400.5:97117-ENST00000302125.9:195|4154
MYENLMLYPI
>ENST00000519921.5|SNV-35686-G-T|7
MCVIQRAMVKACPHVWFER
>FUSION-ENST00000509400.5:97117-ENST00000302125.9:195|3143
TCHVLGSTCDYVFRDEVRR
>FUSION-ENST00000509400.5:97117-ENST00000302125.9:195|3898
GEPRPGAATGR
>FUSION-ENST00000509400.5:97117-ENST00000302125.9:195|1554
MLPHPANFCIFSR
>FUSION-ENST00000509400.5:97117-ENST00000302125.9:195|2574
MQNESGQEGAECLR
>FUSION-ENST00000574721.1:133211-ENST00000652379.1:25317|966
CLLIHEYK
>FUSION-ENST00000509400.5:97117-ENST00000302125.9:195|1934
DNLVGREPGNGCCR
>FUSION-ENST00000509400.5:97117-ENST00000302125.9:195|329
FSLQKDINTPLNER
>ENST00000523906.1|SNV-35686-G-T|8
MSPVPALRWVKCTGDSCV
>FUSION-ENST00000509400.5:97117-ENST00000302125.9:195|193
MGFHHVG
>FUSION-ENST00000509400.5:97117-ENST00000302125.9:195|3011
GVQSSKD
>ENST00000417496.6|SNV-579391-A-C|3
RDSSACVDDTLGQVGAVKVK
>ENST00000262518.9|MNV-18147-GAA-G|3
LSGAKGHGCPSPPADRHGSI
>FUSION-ENST00000509400.5:97117-ENST00000302125.9:195|2756
KPQCIFFNFSFWNKFRFTDK
>FUSION-ENST00000509400.5:97117-ENST00000302125.9:195|3975
LGLKGLTQFHRTFVPHKPSK
>ENST00000407215.7|MNV-3028-CC-C|6
IGGSSSSRNSRIWSR
>ENST00000375377.2|SNV-86992-G-A|7
GSQHGHTGRQVSSPYSQGK
>FUSION-ENST00000509400.5:97117-ENST00000302125.9:195|3659
SCDYNKNH
>FUSION-ENST00000509400.5:97117-ENST00000302125.9:195|3873
MAGFVGLPSHLLRVEGAHSSQLLR
>FUSION-ENST00000574721.1:133211-ENST00000652379.1:25317|564
SLCRDPFWR
>FUSION-ENST00000574721.1:133211-ENST00000652379.1:25317|653
KGSSIKTFILR
>FUSION-ENST00000509400.5:97117-ENST00000302125.9:195|3074
MGGSPAVRSSRPTWPKW
>FUSION-ENST00000509400.5:97117-ENST00000302125.9:195|2731
PVIPATREAEAGESLEPGQQRLQ
>FUSION-ENST00000509400.5:97117-ENST00000302125.9:195|3207
ECLVHSLIQQLFIKSLLDSGLSK
>ENST00000555159.5|SNV-32798-T-G|2
QRWKEAPK
>FUSION-ENST00000509400.5:97117-ENST00000302125.9:195|2321
LKPRLYQKYK
>FUSION-ENST00000574721.1:133211-ENST00000652379.1:25317|379
DGRGHSYCAARGEILGPAQDGPER
>ENST00000373795.7|SNV-33471-A-T|4
SPSRSRSWSHSR
>ENST00000297431.9|SNV-41215-T-G|2
IAAYLASYNPARTDK
>FUSION-ENST00000574721.1:133211-ENST00000652379.1:25317|1396
MHRALFPSWSWS
>ENST00000514331.1|SNV-387744-A-G|7
CSMTLLMKQKTGTT
>FUSION-ENST00000509400.5:97117-ENST00000302125.9:195|495
WSNKDASEKNHIQLVILPQLR
>ENST00000493005.5|SNV-364305-G-A|6
MDRRPGIIVDLKVWHTDPGS
>FUSION-ENST00000574721.1:133211-ENST00000652379.1:25317|921
EFLRGGAFGGDAIVGLNT
>FUSION-ENST00000509400.5:97117-ENST00000302125.9:195|3666
MNLENIK
>FUSION-ENST00000574721.1:133211-ENST00000652379.1:25317|663
EIDFCMIDVGVCVIQINTHRSIK
>FUSION-ENST00000574721.1:133211-ENST00000652379.1:25317|360
RRYSHDPPGSFR
>FUSION-ENST00000509400.5:97117-ENST00000302125.9:195|1265
PKHEVALSQVLVYFFFLLLSLQGQR
>FUSION-ENST00000509400.5:97117-ENST00000302125.9:195|2462
LSASLGPRR
>FUSION-ENST00000509400.5:97117-ENST00000302125.9:195|678
FLCLSLLSSCNYR
>ENST00000418535.3|SNV-467-C-T|3
CPHGLPWLLWPLCRHQSR
>FUSION-ENST00000513757.5:29263-ENST00000508514.5:782|10
MSSIVMKAESRDIPIWGR
>FUSION-ENST00000509400.5:97117-ENST00000302125.9:195|3711
YPREIKAR
>FUSION-ENST00000509400.5:97117-ENST00000302125.9:195|2924
RYSCPSLGEPGKASQR
>ENST00000559764.2|SNV-121383-G-C|3
SNASVALTVYYPPRLVSLEEPELR
>FUSION-ENST00000509400.5:97117-ENST00000302125.9:195|2925
RYSCPSLGEPGK
>FUSION-ENST00000509400.5:97117-ENST00000302125.9:195|2017
METVDWSK
>FUSION-ENST00000574721.1:133211-ENST00000652379.1:25317|220
EASSAVTRPIPEKPAGAPGRVLFSL
>FUSION-ENST00000509400.5:97117-ENST00000302125.9:195|2730
EAEAGESLEPGQQR
>FUSION-ENST00000509400.5:97117-ENST00000302125.9:195|402
SAPMTQTLSPDPISNTRDYIAT
>FUSION-ENST00000509400.5:97117-ENST00000302125.9:195|2185
SSLVKCPFR
>FUSION-ENST00000509400.5:97117-ENST00000302125.9:195|3018
MGTKSLK
>FUSION-ENST00000574721.1:133211-ENST00000652379.1:25317|15
MGFGVLSCCPRWSR
>FUSION-ENST00000509400.5:97117-ENST00000302125.9:195|2877
GIEARGGG
>FUSION-ENST00000509400.5:97117-ENST00000302125.9:195|1088
MARSRLTAASTSWAQVILPSQPPR
>ENST00000622132.5|SNV-159398-C-A|1
KNLEEAKR
>FUSION-ENST00000509400.5:97117-ENST00000302125.9:195|4031
MGILLIVLCK
>ENST00000444836.5|SNV-23838-A-T|4
LIMDSLHMAAREQQVYCEEMREVR
>FUSION-ENST00000509400.5:97117-ENST00000302125.9:195|2341
LGINVWI
>FUSION-ENST00000574721.1:133211-ENST00000652379.1:25317|1097
DARDSAK
>FUSION-ENST00000574721.1:133211-ENST00000652379.1:25317|163
MNEIPTVPTYYPAKPQPR
>ENST00000513985.5|SNV-105284-G-A|6
MLTNTATSLLLLWK
>FUSION-ENST00000509400.5:97117-ENST00000302125.9:195|123
NDQESLCGGSEGRR
>FUSION-ENST00000509400.5:97117-ENST00000302125.9:195|513
PLTLGISAEAMGKWEATKTK
>ENST00000469726.5|SNV-100566-T-A|3
VVFITPNPLSKITWVNRLHLAK
>FUSION-ENST00000509400.5:97117-ENST00000302125.9:195|2726
MLSHEQTGVGIMPFITLS
>FUSION-ENST00000509400.5:97117-ENST00000302125.9:195|1903
AKPHLYKR
>FUSION-ENST00000574721.1:133211-ENST00000652379.1:25317|634
SVVFMCVNER
>ENST00000492943.1|SNV-54520-G-C|3
MTQEGKCLTGLIGVWEQLLQ
>FUSION-ENST00000509400.5:97117-ENST00000302125.9:195|4185
HCVCVCIYIYIFFEIGSHSV
>FUSION-ENST00000509400.5:97117-ENST00000302125.9:195|3824
LVQVEGR
>FUSION-ENST00000509400.5:97117-ENST00000302125.9:195|429
MQMTRVTEQAAHER
>FUSION-ENST00000509400.5:97117-ENST00000302125.9:195|1340
FLNLFPTFPPFPLHKSAIVIMAR
>FUSION-ENST00000509400.5:97117-ENST00000302125.9:195|3679
AHTCNPSTLAG
>FUSION-ENST00000509400.5:97117-ENST00000302125.9:195|2227
IIAHCNLK
>FUSION-ENST00000509400.5:97117-ENST00000302125.9:195|2750
MFFFCSKIPSRILC
>FUSION-ENST00000509400.5:97117-ENST00000302125.9:195|3403
QMIYHDIIIIPYNKFIMLLQNK
>FUSION-ENST00000509400.5:97117-ENST00000302125.9:195|1113
VFFLNYLNMVVCTCSPSYSGG
>FUSION-ENST00000509400.5:97117-ENST00000302125.9:195|293
LSALASHPCRSTASQDLSSTVR
>FUSION-ENST00000509400.5:97117-ENST00000302125.9:195|1325
GSRPGRGAPHIPDR
>FUSION-ENST00000574721.1:133211-ENST00000652379.1:25317|20
YVSEMGFGVLSCCPRWSR
>ENST00000352983.7|SNV-4149-T-C|4
IVEPYIAWGYPNLKSANELIYKR
>FUSION-ENST00000574721.1:133211-ENST00000652379.1:25317|975
SRNTTKETHTQTK
>FUSION-ENST00000509400.5:97117-ENST00000302125.9:195|291
LSALASHPCRSTASQDLSSTVRQ
>FUSION-ENST00000509400.5:97117-ENST00000302125.9:195|3702
MDKQNVAYPHNGLLLGHKR
>FUSION-ENST00000509400.5:97117-ENST00000302125.9:195|2652
DNGYYLI
>FUSION-ENST00000380872.9:5134-ENST00000432950.1:6455|1
HKPVCNQMSGISPLPQPKQTPGVL
>FUSION-ENST00000509400.5:97117-ENST00000302125.9:195|1357
RGGGRAEGLLTSQ
>FUSION-ENST00000509400.5:97117-ENST00000302125.9:195|3704
MDKQNVAYPHNGLLLGHK
>FUSION-ENST00000509400.5:97117-ENST00000302125.9:195|3847
MCAFREETRSN
>FUSION-ENST00000509400.5:97117-ENST00000302125.9:195|1481
MCHHTQLNFFIFN
>FUSION-ENST00000574721.1:133211-ENST00000652379.1:25317|1209
LLDFNINGVLRVDLVSCLFHR
>FUSION-ENST00000509400.5:97117-ENST00000302125.9:195|3469
MESRRYK
>ENST00000394894.8|SNV-5036-C-A|4
IRELSLCDLAGSERCK
>FUSION-ENST00000574721.1:133211-ENST00000652379.1:25317|1223
GERGERGGER
>FUSION-ENST00000509400.5:97117-ENST00000302125.9:195|2047
WTIWSISSSFSKYPPPSPSAWLR
>FUSION-ENST00000574721.1:133211-ENST00000652379.1:25317|888
TAESIEDTGESVFKEYFELEDSK
>FUSION-ENST00000509400.5:97117-ENST00000302125.9:195|1534
FFFFFFFFWR
>FUSION-ENST00000574721.1:133211-ENST00000652379.1:25317|68
SGDLSLPNSWDYRDLLSPGGRG
>FUSION-ENST00000509400.5:97117-ENST00000302125.9:195|3128
VAVLEMS
>FUSION-ENST00000574721.1:133211-ENST00000652379.1:25317|896
MPTLGVNGLTAAGPPNK
>FUSION-ENST00000509400.5:97117-ENST00000302125.9:195|1807
AKPCCYQK
>ENST00000484654.1|INDEL-5248-T-TC|3
APWGEGSAPLDTLAGEAKR
>FUSION-ENST00000574721.1:133211-ENST00000652379.1:25317|1317
SQSCTCMLERQIKVR
>FUSION-ENST00000509400.5:97117-ENST00000302125.9:195|768
RNKVLIHVTTWMNLINIMLSER
>FUSION-ENST00000509400.5:97117-ENST00000302125.9:195|2349
MTLFWPLAYLWGFLFQK
>ENST00000542466.2|SNV-1144-C-G|5
VPRGLGTASRVAFPHGVGR
>FUSION-ENST00000509400.5:97117-ENST00000302125.9:195|414
MGQSKSELLCMR
>FUSION-ENST00000574721.1:133211-ENST00000652379.1:25317|1033
IVKVKTK
>FUSION-ENST00000509400.5:97117-ENST00000302125.9:195|823
LGAVAHTCNSSTLGSWAR
>ENST00000299481.5|SNV-29316-G-T|1
SFCEALKHPECKLQTLR
>FUSION-ENST00000509400.5:97117-ENST00000302125.9:195|2265
SLTLSPRLECSGAISAHCK
>ENST00000342992.10|SNV-210331-G-T|4
NGEEVPFDNRVSYIVDKYK
>FUSION-ENST00000509400.5:97117-ENST00000302125.9:195|2073
MPFSCLSLSSSWDYR
>ENST00000613773.4|SNV-3290-C-A|1
GWSQGVGEVTSTSE
>FUSION-ENST00000509400.5:97117-ENST00000302125.9:195|573
MWLMKDYR
>ENST00000304338.8|SNV-129382-G-T|2
DTQPLKATLK
>FUSION-ENST00000509400.5:97117-ENST00000302125.9:195|2037
GQGDEETILMPI
>FUSION-ENST00000509400.5:97117-ENST00000302125.9:195|249
LPTSGDLPASASQSAGITGVSHR
>FUSION-ENST00000509400.5:97117-ENST00000302125.9:195|2095
LEESTGTVEAISSLR
>ENST00000514331.1|SNV-387744-A-G|2
MKQKTGTT
>ENST00000374990.6|SNV-45215-C-T|2
LTALWIKK
>FUSION-ENST00000509400.5:97117-ENST00000302125.9:195|902
AHACNPNTLGGRGGRIT
>FUSION-ENST00000509400.5:97117-ENST00000302125.9:195|399
MTQTLSPDPISNTRDYIAT
>FUSION-ENST00000509400.5:97117-ENST00000302125.9:195|2632
GNVSAVVLRPLSHR
>FUSION-ENST00000509400.5:97117-ENST00000302125.9:195|2824
MISEGQEFR
>FUSION-ENST00000574721.1:133211-ENST00000652379.1:25317|1352
ERQLQEENKTR
>ENST00000559086.5|SNV-1797-C-T|2
AAPLLSSGGPRLPQGQK
>FUSION-ENST00000509400.5:97117-ENST00000302125.9:195|2706
NTVHCSLNLLGSSDSPISASR
>FUSION-ENST00000509400.5:97117-ENST00000302125.9:195|2577
TDFGAGR
>FUSION-ENST00000574721.1:133211-ENST00000652379.1:25317|1473
KMIWAGHASSR
>FUSION-ENST00000509400.5:97117-ENST00000302125.9:195|716
WRNLGSLQPPPPGLR
>FUSION-ENST00000509400.5:97117-ENST00000302125.9:195|606
MLTRLVLNS
>FUSION-ENST00000509400.5:97117-ENST00000302125.9:195|3430
QIQRVCGRLSQG
>ENST00000504430.5|SNV-99184-A-T|2
MYDIICSPSKDSTKLTLR
>FUSION-ENST00000509400.5:97117-ENST00000302125.9:195|2990
QVNMAQINI
>FUSION-ENST00000574721.1:133211-ENST00000652379.1:25317|209
GPCLGKR
>FUSION-ENST00000509400.5:97117-ENST00000302125.9:195|2125
NLIPTPFLQWEVLQPFLVSIR
>FUSION-ENST00000509400.5:97117-ENST00000302125.9:195|2379
QALSSTSCASFIPHPGHEK
>FUSION-ENST00000574721.1:133211-ENST00000652379.1:25317|1289
HTDIQERKK
>FUSION-ENST00000574721.1:133211-ENST00000652379.1:25317|1111
NRTSVPLGCR
>FUSION-ENST00000509400.5:97117-ENST00000302125.9:195|3161
SSRPTLATVQEPISTKKFF
>ENST00000634499.1|SNV-1527482-G-A|2
MSTTVMETTTTMATTTTRK
>FUSION-ENST00000509400.5:97117-ENST00000302125.9:195|3460
TDPERLHAWLMVT
>FUSION-ENST00000509400.5:97117-ENST00000302125.9:195|2592
SEESYLKK
>FUSION-ENST00000509400.5:97117-ENST00000302125.9:195|720
ESRSVTQTGVKWR
>FUSION-ENST00000509400.5:97117-ENST00000302125.9:195|1092
MVLLCCPGWSAMAR
>ENST00000469230.5|MNV-2150-AG-A|16
DINRAAWPWSYITSQPR
>ENST00000302475.8|SNV-459802-G-C|4
ARVQELLSALERLTK
>ENST00000352983.7|SNV-4149-T-C|2
SANELIYKR
>FUSION-ENST00000574721.1:133211-ENST00000652379.1:25317|933
SLDRTERATSFGGCQSVVE
>FUSION-ENST00000509400.5:97117-ENST00000302125.9:195|987
FLLQITSQSPSLYFGPSLHFP
>FUSION-ENST00000574721.1:133211-ENST00000652379.1:25317|1486
SPRMPSFPSVCLQLPQA
>ENST00000514331.1|SNV-387744-A-G|13
MRCSMTLLMK
>FUSION-ENST00000509400.5:97117-ENST00000302125.9:195|2631
GNVSAVVLRPLSHRLTSTDSK
>FUSION-ENST00000509400.5:97117-ENST00000302125.9:195|3109
MIHPGIFRTHISPRTQNTR
>FUSION-ENST00000574721.1:133211-ENST00000652379.1:25317|152
MGQSVLRDGRAPFR
>FUSION-ENST00000509400.5:97117-ENST00000302125.9:195|975
AVRPLVSHSTR
>FUSION-ENST00000509400.5:97117-ENST00000302125.9:195|1872
SIVHSHDLLDNGDTL
>ENST00000262518.9|MNV-18147-GAA-G|5
HLLQHRLSGAKGHGCPSPPADR
>FUSION-ENST00000574721.1:133211-ENST00000652379.1:25317|1288
MALYTER
>FUSION-ENST00000509400.5:97117-ENST00000302125.9:195|2435
LLRGLCSK
>ENST00000392650.8|SNV-221052-C-T|1
YILEMLENNAPWTVLLASVDPK
>FUSION-ENST00000574721.1:133211-ENST00000652379.1:25317|1165
EAEAGESLEPGKR
>ENST00000518385.5|SNV-114580-G-C|4
KMHPAEEDTNVYTEKHSDSLFK
>ENST00000427277.6|SNV-114209-G-T|3
GPPAKDPKPLWGSLQTARA
>FUSION-ENST00000509400.5:97117-ENST00000302125.9:195|1966
NPILFMKK
>FUSION-ENST00000574721.1:133211-ENST00000652379.1:25317|495
GWASGCARGSGLPVTR
>FUSION-ENST00000509400.5:97117-ENST00000302125.9:195|167
FERWQLCSAGLFSWPK
>FUSION-ENST00000509400.5:97117-ENST00000302125.9:195|545
MKQGSYGYATQS
>FUSION-ENST00000509400.5:97117-ENST00000302125.9:195|372
SPDNLAHPKFGM
>FUSION-ENST00000574721.1:133211-ENST00000652379.1:25317|1336
PSVALGFSPFGSFDRRNPTQR
>FUSION-ENST00000509400.5:97117-ENST00000302125.9:195|754
GQTQKAIYYLIQFI
>FUSION-ENST00000509400.5:97117-ENST00000302125.9:195|1717
GYTGDLPTPAHNAK
>FUSION-ENST00000574721.1:133211-ENST00000652379.1:25317|1249
FLSVSRSISVFLGRSLSFSR
>FUSION-ENST00000574721.1:133211-ENST00000652379.1:25317|719
CAVLYCL
>FUSION-ENST00000509400.5:97117-ENST00000302125.9:195|15
MEMLVGMR
>FUSION-ENST00000509400.5:97117-ENST00000302125.9:195|812
METILANTMKPR
>FUSION-ENST00000509400.5:97117-ENST00000302125.9:195|2658
MRKNAVFLQQEALSIVQVR
>FUSION-ENST00000509400.5:97117-ENST00000302125.9:195|3703
DKQNVAYPHNGLLLGHK
>FUSION-ENST00000509400.5:97117-ENST00000302125.9:195|1607
PFPHIWSSEVLLASSC
>FUSION-ENST00000509400.5:97117-ENST00000302125.9:195|3045
MDREDRPKLV
>FUSION-ENST00000509400.5:97117-ENST00000302125.9:195|2594
SEESYLK
>ENST00000514331.1|SNV-387744-A-G|1
KQKTGTT
>FUSION-ENST00000509400.5:97117-ENST00000302125.9:195|1386
VTDQQDPKAEEFFSVQNK
>FUSION-ENST00000574721.1:133211-ENST00000652379.1:25317|661
EIDFCMIDVGVCVIQINTHRSIKK
>ENST00000645624.1|SNV-53169-A-G|10
SWLVQMSRFLLVYGK
>FUSION-ENST00000574721.1:133211-ENST00000652379.1:25317|416
MTRRAASGKPK
>FUSION-ENST00000509400.5:97117-ENST00000302125.9:195|3549
MHATYDRSLSYSGIR
>FUSION-ENST00000509400.5:97117-ENST00000302125.9:195|1793
IIILWLVAVAHACNANTLGG
>FUSION-ENST00000509400.5:97117-ENST00000302125.9:195|1358
GWRPGRDASHFPDWAARQR
>FUSION-ENST00000509400.5:97117-ENST00000302125.9:195|2887
LITYHVARDIR
>FUSION-ENST00000509400.5:97117-ENST00000302125.9:195|2729
EAEAGESLEPGQQRLQ
>FUSION-ENST00000509400.5:97117-ENST00000302125.9:195|3165
EVIFELRLR
>FUSION-ENST00000509400.5:97117-ENST00000302125.9:195|1151
FLFFLGK
>FUSION-ENST00000509400.5:97117-ENST00000302125.9:195|4226
DIYLKTAHADCHLPLFPPFR
>FUSION-ENST00000574721.1:133211-ENST00000652379.1:25317|1291
HTDIQERK
>FUSION-ENST00000509400.5:97117-ENST00000302125.9:195|2671
ISGFEHYSFMLSMWLGSGLIRKR
>ENST00000274576.9|SNV-101935-T-A|4
FNFSAYGKGPACLQAK
>ENST00000394562.5|SNV-21425-C-G|2
LFLQHEGVKQLICEEMDSVR
>FUSION-ENST00000509400.5:97117-ENST00000302125.9:195|631
WGVGWQYGG
>FUSION-ENST00000574721.1:133211-ENST00000652379.1:25317|569
LPAPALETRAGPLRVAR
>FUSION-ENST00000574721.1:133211-ENST00000652379.1:25317|1067
STSPSPTVTVSILVSLPK
>FUSION-ENST00000509400.5:97117-ENST00000302125.9:195|3272
TISWSGGWQVPGGSLLGWPDGAK
>FUSION-ENST00000509400.5:97117-ENST00000302125.9:195|365
MHHHIWLILYF
>FUSION-ENST00000574721.1:133211-ENST00000652379.1:25317|914
MTDGVSYQCSFVNRVR
>FUSION-ENST00000509400.5:97117-ENST00000302125.9:195|3112
IHPGIFR
>FUSION-ENST00000509400.5:97117-ENST00000302125.9:195|191
EKGREVQK
>FUSION-ENST00000509400.5:97117-ENST00000302125.9:195|2627
LTSTDSKNPAKYSAHFTDGEK
>FUSION-ENST00000509400.5:97117-ENST00000302125.9:195|1737
MGLTVLPRPRLVSNSWP
>FUSION-ENST00000523927.5:95663-ENST00000338825.5:26547|4
DYEKYNDSDK
>FUSION-ENST00000509400.5:97117-ENST00000302125.9:195|734
NFMECELYLNLK
>FUSION-ENST00000509400.5:97117-ENST00000302125.9:195|574
DGMWLMKDYRESLPTHGLK
>ENST00000514331.1|SNV-387744-A-G|12
RCSMTLLMK
>FUSION-ENST00000509400.5:97117-ENST00000302125.9:195|304
VLGLQALATVPGHNRAFS
>FUSION-ENST00000509400.5:97117-ENST00000302125.9:195|1958
EGTQHYYSLRK
>FUSION-ENST00000509400.5:97117-ENST00000302125.9:195|65
FFFDIVKDILLCVCVFSALTPPK
>FUSION-ENST00000509400.5:97117-ENST00000302125.9:195|331
CLPGYSPSHMFSLQKDINTPLNER
>FUSION-ENST00000509400.5:97117-ENST00000302125.9:195|2622
CPLPAEDFGVK
>FUSION-ENST00000509400.5:97117-ENST00000302125.9:195|1205
SPALSPDQSAVVR
>FUSION-ENST00000574721.1:133211-ENST00000652379.1:25317|189
MGKKPGSLAWSR
>FUSION-ENST00000509400.5:97117-ENST00000302125.9:195|701
MTASKTHSNSLES
>FUSION-ENST00000574721.1:133211-ENST00000652379.1:25317|636
KSVVFMCVNER
>FUSION-ENST00000379454.9:95663-ENST00000338825.5:26547|11
GTRIIYDRK
>FUSION-ENST00000509400.5:97117-ENST00000302125.9:195|3614
EPQSIYSL
>ENST00000489354.3|SNV-18720-G-A|3
LHNVLPR
>ENST00000571307.1|SNV-65900-T-A|1
EPHHGSPVQVGPSHRCL
>FUSION-ENST00000509400.5:97117-ENST00000302125.9:195|1250
ESCSVVR
>FUSION-ENST00000509400.5:97117-ENST00000302125.9:195|3719
MVIHNCSPSYFRGLR
>FUSION-ENST00000509400.5:97117-ENST00000302125.9:195|2608
TEDNTIRGCRMNR
>ENST00000497048.5|SNV-2377-C-A|1
QRSSTISWTWTLFSPIR
>ENST00000627656.2|SNV-10777-T-C|3
YLTLDQVLK
>ENST00000367547.8|MNV-647-GG-G|13
LQRLPAAQAEDTGEAARR
>FUSION-ENST00000509400.5:97117-ENST00000302125.9:195|1605
NTSLNLVPWVLYLS
>FUSION-ENST00000509400.5:97117-ENST00000302125.9:195|2794
PLHSSLVTEEDSVSKK
>FUSION-ENST00000509400.5:97117-ENST00000302125.9:195|2314
MRFDSKALTFLFCFK
>FUSION-ENST00000509400.5:97117-ENST00000302125.9:195|2467
TINYSLWLGFG
>FUSION-ENST00000509400.5:97117-ENST00000302125.9:195|1661
IIPMNFCIFCRDR
>FUSION-ENST00000509400.5:97117-ENST00000302125.9:195|394
MRGSVVSFTSDVCLYINPLLWVK
>FUSION-ENST00000509400.5:97117-ENST00000302125.9:195|1828
PTLWEAEVGGSLEVR
>FUSION-ENST00000509400.5:97117-ENST00000302125.9:195|714
MGGSNGFR
>FUSION-ENST00000509400.5:97117-ENST00000302125.9:195|1393
DAPHLPDGVTAGQR
>FUSION-ENST00000574721.1:133211-ENST00000652379.1:25317|363
FEDDQIPS
>ENST00000640505.1|SNV-92346-C-A|1
GLQFHLAHLLGLYQDDGRQGS
>FUSION-ENST00000509400.5:97117-ENST00000302125.9:195|1711
FVPLANEMPSPHLFLIK
>FUSION-ENST00000574721.1:133211-ENST00000652379.1:25317|1293
HTDIQER
>FUSION-ENST00000509400.5:97117-ENST00000302125.9:195|1308
MAAVQSSFGSASEGDCGKR
>FUSION-ENST00000509400.5:97117-ENST00000302125.9:195|735
MNFMECELYLNLK
>FUSION-ENST00000509400.5:97117-ENST00000302125.9:195|3709
HTKAYTEMFTAALFIIALQNQTFIT
>ENST00000333972.11|SNV-5378-T-C|7
LTAQGKLLGQDTFR
>FUSION-ENST00000509400.5:97117-ENST00000302125.9:195|1850
MPLHSSLGDRARLR
>FUSION-ENST00000509400.5:97117-ENST00000302125.9:195|1498
MVCHSVTQNR
>FUSION-ENST00000509400.5:97117-ENST00000302125.9:195|347
FCISHSYFCRYYFLVGK
>FUSION-ENST00000509400.5:97117-ENST00000302125.9:195|3817
TSLSQWLESI
>FUSION-ENST00000509400.5:97117-ENST00000302125.9:195|2629
LTSTDSK
>FUSION-ENST00000574721.1:133211-ENST00000652379.1:25317|1125
EAQVHLI
>FUSION-ENST00000509400.5:97117-ENST00000302125.9:195|2507
ARSRLTATSTSQVQVILLPQPPK
>FUSION-ENST00000509400.5:97117-ENST00000302125.9:195|696
MVRAPVR
>FUSION-ENST00000509400.5:97117-ENST00000302125.9:195|4001
SLALLPGWNAVVLSRLTAISASR
>FUSION-ENST00000574721.1:133211-ENST00000652379.1:25317|807
DPPALGLPKVR
>FUSION-ENST00000509400.5:97117-ENST00000302125.9:195|2175
AYKRGQR
>FUSION-ENST00000509400.5:97117-ENST00000302125.9:195|2677
MEQDSVSKK
>FUSION-ENST00000509400.5:97117-ENST00000302125.9:195|1614
SAIFPRSLVYFITK
>FUSION-ENST00000509400.5:97117-ENST00000302125.9:195|3629
LKTFGQQHR
>FUSION-ENST00000509400.5:97117-ENST00000302125.9:195|2139
DWHIEGVHGSLR
>FUSION-ENST00000509400.5:97117-ENST00000302125.9:195|2234
FNILRNCQIVFQSSCTIL
>FUSION-ENST00000509400.5:97117-ENST00000302125.9:195|608
MPATQGAEAGESLDPRRQR
>FUSION-ENST00000574721.1:133211-ENST00000652379.1:25317|1451
TERDPVSRES
>FUSION-ENST00000301634.12:11705-ENST00000635056.2:110404|90
TVIVAALDGTFQRK
>FUSION-ENST00000509400.5:97117-ENST00000302125.9:195|798
RPSTPKSMQTQVLQLALQSLSIQK
>FUSION-ENST00000509400.5:97117-ENST00000302125.9:195|3093
SLLQSCPAPGLNLYSSASRSQR
>ENST00000525715.5|MNV-16445-TAAAA-T|2
MGAVSGTTSPAGHPAYLPEPQWAL
>FUSION-ENST00000509400.5:97117-ENST00000302125.9:195|2429
GLCSKRPTLPSVPK
>FUSION-ENST00000509400.5:97117-ENST00000302125.9:195|3844
LSQSLLLLTSAGPASLVPCSGILRR
>FUSION-ENST00000509400.5:97117-ENST00000302125.9:195|1178
SFEVVSSFSCCK
>FUSION-ENST00000509400.5:97117-ENST00000302125.9:195|2428
GLCSKRPTLPSVPKTGR
>FUSION-ENST00000509400.5:97117-ENST00000302125.9:195|4023
MSGIVWALSKHLRSYIPK
>FUSION-ENST00000574721.1:133211-ENST00000652379.1:25317|497
LPGPAGLLFSRASERPDSR
>ENST00000455147.6|SNV-21431-G-T|1
GEGGAMSENICSTLR
>ENST00000648194.1|SNV-120091-C-T|3
HASASSHVQPSDSEK
>FUSION-ENST00000509400.5:97117-ENST00000302125.9:195|1428
MLPSSICLTKHILHRP
>FUSION-ENST00000509400.5:97117-ENST00000302125.9:195|1920
LSIGAIGEVTNPVASGHMTPE
>FUSION-ENST00000509400.5:97117-ENST00000302125.9:195|33
SPWNGALSGK
>ENST00000622132.5|SNV-159398-C-A|4
ELERYKK
>FUSION-ENST00000574721.1:133211-ENST00000652379.1:25317|1460
VDRLGPGVR
>ENST00000462138.6|SNV-30218-C-T|4
SGKLAELLK
>ENST00000495538.5|SNV-41118-C-T|10
VTPTAPSAWTCPMGHRTPSGPR
>FUSION-ENST00000509400.5:97117-ENST00000302125.9:195|216
PGPTCPPFNTITLDMR
>ENST00000407215.7|MNV-3028-CC-C|3
IWSRKASRPHR
>FUSION-ENST00000509400.5:97117-ENST00000302125.9:195|3443
FWGWLSGREFHQR
>FUSION-ENST00000509400.5:97117-ENST00000302125.9:195|270
MRQLATILDNTALKSSVGR
>ENST00000409003.5|SNV-242508-C-A|5
MGIAQENLRQHILQQVLQMK
>ENST00000370656.5|SNV-1743-C-T|5
KEREAFGDK
>FUSION-ENST00000509400.5:97117-ENST00000302125.9:195|618
TLSPTAPGLSPLCVVI
>FUSION-ENST00000509400.5:97117-ENST00000302125.9:195|3361
KFPQNNHFFKK
>FUSION-ENST00000509400.5:97117-ENST00000302125.9:195|4170
VLGIQVR
>FUSION-ENST00000509400.5:97117-ENST00000302125.9:195|749
LVSNSWAQVVCLPWPPKMLGLQV
>FUSION-ENST00000509400.5:97117-ENST00000302125.9:195|4067
MQAFPTRSPTQIGK
>FUSION-ENST00000509400.5:97117-ENST00000302125.9:195|1136
MHVFLWTYVFIFLG
>FUSION-ENST00000509400.5:97117-ENST00000302125.9:195|57
MVRGQLYPR
>FUSION-ENST00000509400.5:97117-ENST00000302125.9:195|2348
TLFWPLAYLWGFLFQK
>FUSION-ENST00000509400.5:97117-ENST00000302125.9:195|189
TRNHYVGDLR
>FUSION-ENST00000509400.5:97117-ENST00000302125.9:195|3159
IVRNFPGLK
>FUSION-ENST00000574721.1:133211-ENST00000652379.1:25317|667
LYANNDNVYLCIEYSCVW
>FUSION-ENST00000509400.5:97117-ENST00000302125.9:195|661
VEDPWAIPSRFV
>FUSION-ENST00000509400.5:97117-ENST00000302125.9:195|2148
MPWFMGFNESSLLKSPNKIK
>ENST00000342992.10|SNV-210331-G-T|1
VSYIVDKYKHMLTIK
>FUSION-ENST00000509400.5:97117-ENST00000302125.9:195|1873
FKEIFLIIAPSWK
>FUSION-ENST00000509400.5:97117-ENST00000302125.9:195|1837
MPLHSSLGNK
>ENST00000302475.8|SNV-459802-G-C|1
VQELLSALERLTKSSEIR
>ENST00000532462.5|SNV-86352-A-T|2
HWPGMDSVQTGPLR
>FUSION-ENST00000574721.1:133211-ENST00000652379.1:25317|405
VAKLKLK
>FUSION-ENST00000574721.1:133211-ENST00000652379.1:25317|994
HLPGFKRFSCLSLPSSWDYR
>ENST00000312600.4|SNV-1472-G-C|4
GYAYVHFDSLAAANRAICHMNGVR
>FUSION-ENST00000509400.5:97117-ENST00000302125.9:195|4104
MGQQLFISENQ
>FUSION-ENST00000509400.5:97117-ENST00000302125.9:195|1363
APLSSWPVLNELLGTPPRRGGGR
>FUSION-ENST00000509400.5:97117-ENST00000302125.9:195|3003
LFKPLHKLFFWK
>FUSION-ENST00000509400.5:97117-ENST00000302125.9:195|2118
RLWKVVI
>FUSION-ENST00000574721.1:133211-ENST00000652379.1:25317|671
ARPVDSFRFFISFVSTR
>ENST00000358658.8|MNV-118-CC-C|7
TQSQAWTRPRPPRTK
>FUSION-ENST00000509400.5:97117-ENST00000302125.9:195|3860
MDRSPTQVTLVHGLRDLSR
>FUSION-ENST00000509400.5:97117-ENST00000302125.9:195|1941
MVLMDNLVGR
>FUSION-ENST00000574721.1:133211-ENST00000652379.1:25317|1487
MSPRMPSFPSVCLQLPQA
>FUSION-ENST00000574721.1:133211-ENST00000652379.1:25317|595
SLLCVSTFSK
>FUSION-ENST00000509400.5:97117-ENST00000302125.9:195|276
QSEGSCSPLNI
>FUSION-ENST00000509400.5:97117-ENST00000302125.9:195|2154
PYMPWFMGFNESSLLKSPNK
>FUSION-ENST00000509400.5:97117-ENST00000302125.9:195|2696
ILKRSLGR
>FUSION-ENST00000509400.5:97117-ENST00000302125.9:195|1510
AGITGMSHCAWP
>FUSION-ENST00000509400.5:97117-ENST00000302125.9:195|2648
VLLVIPPADPAMQWIEEFSK
>FUSION-ENST00000509400.5:97117-ENST00000302125.9:195|1179
TAPQTLR
>FUSION-ENST00000509400.5:97117-ENST00000302125.9:195|4178
DEISFCCPGLSQTPGFK
>FUSION-ENST00000509400.5:97117-ENST00000302125.9:195|3552
MLLPFHYFPILHLNPTI
>FUSION-ENST00000509400.5:97117-ENST00000302125.9:195|2958
MMMMMMMIIIILRQGLTLLSR
>FUSION-ENST00000574721.1:133211-ENST00000652379.1:25317|216
MDGAGASGPYPAVAGSR
>FUSION-ENST00000509400.5:97117-ENST00000302125.9:195|2453
SSGGSNVCKVLEK
>FUSION-ENST00000509400.5:97117-ENST00000302125.9:195|2323
MLKPRLYQKYK
>FUSION-ENST00000509400.5:97117-ENST00000302125.9:195|493
DASEKNHIQLVILPQLRGWSIPFPR
>ENST00000302475.8|SNV-459802-G-C|3
VQELLSALER
>FUSION-ENST00000509400.5:97117-ENST00000302125.9:195|627
AKPRLFSLKIQN
>FUSION-ENST00000509400.5:97117-ENST00000302125.9:195|1944
QGRTGELKSL
>FUSION-ENST00000509400.5:97117-ENST00000302125.9:195|2110
VTAVTSKLIALQM
>FUSION-ENST00000509400.5:97117-ENST00000302125.9:195|593
MQALGRFGR
>ENST00000284601.4|SNV-197372-C-A|2
CGTGNITSVEEYSWVITEYQK
>ENST00000529230.6|INDEL-38176-A-AA|19
STNKKPQTGSWR
>FUSION-ENST00000509400.5:97117-ENST00000302125.9:195|3935
AQQHRQRPEGK
>FUSION-ENST00000509400.5:97117-ENST00000302125.9:195|3117
YPEGFQRVMIHPGIFRTHISPR
>ENST00000555571.5|SNV-630005-G-T|3
GKSLAVK
>FUSION-ENST00000509400.5:97117-ENST00000302125.9:195|3782
GEIALASHIFRFLSFQTHK
>FUSION-ENST00000509400.5:97117-ENST00000302125.9:195|828
IIKILGK
>FUSION-ENST00000509400.5:97117-ENST00000302125.9:195|2757
KPQCIFFNFSFWNKFR
>FUSION-ENST00000509400.5:97117-ENST00000302125.9:195|1961
REGTQHYYSLR
>FUSION-ENST00000574721.1:133211-ENST00000652379.1:25317|767
IRWVGDLGCVPPGALVD
>ENST00000282516.13|SNV-99184-A-T|6
DEKEQSEKAAMYDIICSPSK
>FUSION-ENST00000509400.5:97117-ENST00000302125.9:195|4015
WLTPVIPALWEAEAGGSR
>FUSION-ENST00000509400.5:97117-ENST00000302125.9:195|1706
PSPHLFLIKAFAFNCK
>FUSION-ENST00000574721.1:133211-ENST00000652379.1:25317|817
MKPVSFCNFFFFFFFLRRGFTVLPR
>FUSION-ENST00000574721.1:133211-ENST00000652379.1:25317|775
IVTFKVSHFVIQK
>FUSION-ENST00000574721.1:133211-ENST00000652379.1:25317|251
IRGLGAETISTYSQTLNG
>ENST00000506507.5|SNV-55508-G-C|4
PPNCTRRVGTR
>FUSION-ENST00000509400.5:97117-ENST00000302125.9:195|3294
IKISGFCNYISTK
>FUSION-ENST00000509400.5:97117-ENST00000302125.9:195|3971
TFVPHKPSK
>ENST00000550912.1|SNV-8138-A-T|5
PSVAVLVGAWWR
>FUSION-ENST00000574721.1:133211-ENST00000652379.1:25317|1390
PAWPKETLLESETQRAPSSDLID
>ENST00000602551.5|SNV-1569-C-T|1
QPPSSNGLSQGPLCWDLHPGCR
>ENST00000233057.9|SNV-42273-C-G|1
IGDFGLVTSVKNDGKR
>FUSION-ENST00000509400.5:97117-ENST00000302125.9:195|2427
SCALPVK
>FUSION-ENST00000509400.5:97117-ENST00000302125.9:195|3893
QLDIGSGWEK
>ENST00000511245.1|SNV-770698-C-A|1
GCLSVHPLRTSADLPSCMTCQK
>FUSION-ENST00000509400.5:97117-ENST00000302125.9:195|2555
VFSPGQRQQLTGPSSPGHREDCR
>FUSION-ENST00000574721.1:133211-ENST00000652379.1:25317|969
DNYSVCK
>FUSION-ENST00000509400.5:97117-ENST00000302125.9:195|4181
VHCSLNLLGQVILPA
>FUSION-ENST00000509400.5:97117-ENST00000302125.9:195|2121
TILISVSCSWEERLWAL
>FUSION-ENST00000509400.5:97117-ENST00000302125.9:195|1351
QRGSSRPRR
>FUSION-ENST00000509400.5:97117-ENST00000302125.9:195|1469
RSHYVALAGLKLLGS
>FUSION-ENST00000509400.5:97117-ENST00000302125.9:195|2394
CLAGQRSGHEGTELAWSPFLGKGP
>FUSION-ENST00000509400.5:97117-ENST00000302125.9:195|4114
DFNFSEISK
>FUSION-ENST00000509400.5:97117-ENST00000302125.9:195|2811
SVARHGGSRL
>FUSION-ENST00000509400.5:97117-ENST00000302125.9:195|621
MAEPHYTFPSFS
>FUSION-ENST00000509400.5:97117-ENST00000302125.9:195|941
MVSTTELVLASKEEEWENGFWVGNR
>FUSION-ENST00000509400.5:97117-ENST00000302125.9:195|3142
MPLHSSLGDK
>FUSION-ENST00000509400.5:97117-ENST00000302125.9:195|1925
SAYIYKK
>FUSION-ENST00000574721.1:133211-ENST00000652379.1:25317|25
MYVCMYVSEMGFGVLSCCPRWSR
>FUSION-ENST00000509400.5:97117-ENST00000302125.9:195|86
LGLSLHRR
>ENST00000649021.1|SNV-31079-A-G|3
PNKVGKIGELVR
>FUSION-ENST00000509400.5:97117-ENST00000302125.9:195|2038
MGQGDEETILMPI
>FUSION-ENST00000509400.5:97117-ENST00000302125.9:195|2741
MLISYITIVHLPKLIN
>FUSION-ENST00000509400.5:97117-ENST00000302125.9:195|4094
MAQDNSYPSNVAQGSQKTR
>FUSION-ENST00000574721.1:133211-ENST00000652379.1:25317|1246
MSQSCSCMLERQIK
>FUSION-ENST00000509400.5:97117-ENST00000302125.9:195|1348
GSSRPRRWAAR
>FUSION-ENST00000509400.5:97117-ENST00000302125.9:195|381
EEVKSDPRR
>ENST00000520381.5|SNV-104912-G-T|4
IACIFSIQLERDAYVHALAR
>FUSION-ENST00000509400.5:97117-ENST00000302125.9:195|3490
PVIPALWETEVGRSPEVR
>FUSION-ENST00000509400.5:97117-ENST00000302125.9:195|1546
FVGGKEGR
>ENST00000592462.5|SNV-8622-G-T|2
TLQWLPPTGVPLAGAKCWCSWVR
>FUSION-ENST00000509400.5:97117-ENST00000302125.9:195|3290
ISGFCNYISTK
>FUSION-ENST00000509400.5:97117-ENST00000302125.9:195|761
NLINIMLSERGQTQK
>FUSION-ENST00000509400.5:97117-ENST00000302125.9:195|3524
NKPDGLFMSHLA
>FUSION-ENST00000574721.1:133211-ENST00000652379.1:25317|706
ETDPGWARLFFSLVRGFLVFLR
>FUSION-ENST00000509400.5:97117-ENST00000302125.9:195|1049
AVTALNSMSSR
>FUSION-ENST00000509400.5:97117-ENST00000302125.9:195|4106
MLPKPVGPELFRKVWTYSLQK
>ENST00000496144.5|SNV-418278-G-A|4
TKTVTESHPLSVPVK
>FUSION-ENST00000509400.5:97117-ENST00000302125.9:195|5
MRQSRNEK
>ENST00000507581.5|SNV-7889-A-T|3
MRGQSQTLSPSAH
>FUSION-ENST00000509400.5:97117-ENST00000302125.9:195|3648
SHHIRPVIVNFK
>ENST00000492667.5|SNV-29659-A-T|6
ACPGILRPGSTSLPETPR
>FUSION-ENST00000574721.1:133211-ENST00000652379.1:25317|957
IDPDSISK
>FUSION-ENST00000509400.5:97117-ENST00000302125.9:195|1884
STLRYHYIPTRMPK
>FUSION-ENST00000574721.1:133211-ENST00000652379.1:25317|1150
SHFPGGSLGR
>FUSION-ENST00000509400.5:97117-ENST00000302125.9:195|737
MYNFFIFIQWAIIQQ
>FUSION-ENST00000509400.5:97117-ENST00000302125.9:195|2221
ANDVDYICIF
>FUSION-ENST00000509400.5:97117-ENST00000302125.9:195|1598
STAWAFKSRLCLLLAMGI
>FUSION-ENST00000509400.5:97117-ENST00000302125.9:195|353
MCKLAHLIIHV
>ENST00000645237.2|SNV-106590-G-T|4
NRQLPSYGKK
>FUSION-ENST00000509400.5:97117-ENST00000302125.9:195|1507
MAIFYLEISAF
>FUSION-ENST00000574721.1:133211-ENST00000652379.1:25317|697
MVRSRLTAPSASQVQAILLPQPPD
>FUSION-ENST00000509400.5:97117-ENST00000302125.9:195|1933
DNLVGREPGNGCCRLVGHEITGVWK
>ENST00000258774.10|SNV-2795-G-T|3
IKLTNKHFPCLTVSVELLSMSSISR
>FUSION-ENST00000574721.1:133211-ENST00000652379.1:25317|44
GLFSNFYDYYYCRR
>ENST00000465419.7|SNV-22533-G-T|2
DASEDDILSQVGSMLK
>ENST00000507581.5|SNV-7889-A-T|2
RGQSQTLSPSAH
>FUSION-ENST00000509400.5:97117-ENST00000302125.9:195|3108
IHPGIFRTHISPRTQNTR
>FUSION-ENST00000574721.1:133211-ENST00000652379.1:25317|172
MGAARRPVR
>FUSION-ENST00000509400.5:97117-ENST00000302125.9:195|147
MVLGSDIS
>FUSION-ENST00000509400.5:97117-ENST00000302125.9:195|3910
MVEKQGTTPRPKSLSDALQAR
>FUSION-ENST00000509400.5:97117-ENST00000302125.9:195|3157
NFPGLKR
>FUSION-ENST00000509400.5:97117-ENST00000302125.9:195|2626
NPAKYSAHFTDGEK
>ENST00000352903.6|SNV-121462-G-T|2
MAGRSLFLTR
>FUSION-ENST00000574721.1:133211-ENST00000652379.1:25317|1425
RCHVWLISYF
>FUSION-ENST00000574721.1:133211-ENST00000652379.1:25317|1206
VDLVSCLFHR
>ENST00000529681.5|MNV-16445-TAAAA-T|3
AATRSAHPASPSSMRTR
>FUSION-ENST00000509400.5:97117-ENST00000302125.9:195|1431
YFYLFIYFFFY
>FUSION-ENST00000574721.1:133211-ENST00000652379.1:25317|990
DGVSPCRPGWSR
>FUSION-ENST00000509400.5:97117-ENST00000302125.9:195|692
MLARLVLSS
>ENST00000355349.4|SNV-18672-A-T|1
NLQEVISDLTEQLGSSGKTIHELEK
>FUSION-ENST00000509400.5:97117-ENST00000302125.9:195|1260
VQPFPFSFPGLLSQGSLFPSSVR
>ENST00000361221.8|SNV-100566-T-A|1
ITWVNRLHLAKIGLR
>FUSION-ENST00000509400.5:97117-ENST00000302125.9:195|1874
MFKEIFLIIAPSWK
>FUSION-ENST00000509400.5:97117-ENST00000302125.9:195|2439
MCCPRLLR
>FUSION-ENST00000509400.5:97117-ENST00000302125.9:195|646
MPVIPATWEAK
>FUSION-ENST00000574721.1:133211-ENST00000652379.1:25317|1407
MTHDHHR
>FUSION-ENST00000574721.1:133211-ENST00000652379.1:25317|531
AWPAFGPSCVPVVGGAGRKCFR
>FUSION-ENST00000509400.5:97117-ENST00000302125.9:195|1262
LLLLLVNNSLSHWSVCP
>FUSION-ENST00000509400.5:97117-ENST00000302125.9:195|2392
SGHEGTELAWSPFLGKGP
>FUSION-ENST00000574721.1:133211-ENST00000652379.1:25317|1172
ALPLPRE
>FUSION-ENST00000509400.5:97117-ENST00000302125.9:195|2209
SFFFFFFFF
>FUSION-ENST00000509400.5:97117-ENST00000302125.9:195|1388
RSSHPRQGGR
>FUSION-ENST00000509400.5:97117-ENST00000302125.9:195|1550
MLPHPANFCIFSRDRVSSG
>FUSION-ENST00000574721.1:133211-ENST00000652379.1:25317|297
LHLRLNTGTRPIVNK
>ENST00000504022.1|SNV-145565-G-T|2
VESCQIYK
>ENST00000477245.5|SNV-126396-G-C|6
MIKFWTPMFSDK
>FUSION-ENST00000509400.5:97117-ENST00000302125.9:195|4143
LVCHFSQQPR
>FUSION-ENST00000509400.5:97117-ENST00000302125.9:195|899
VAGTTGTATPG
>FUSION-ENST00000509400.5:97117-ENST00000302125.9:195|3691
MDYYLAIKGN
>FUSION-ENST00000574721.1:133211-ENST00000652379.1:25317|1323
LPGPPKVLETTGLSRR
>FUSION-ENST00000509400.5:97117-ENST00000302125.9:195|2822
MISEGQEFRR
>ENST00000446620.1|SNV-453-G-T|1
IANFSYPLFLKLSWR
>FUSION-ENST00000509400.5:97117-ENST00000302125.9:195|2317
MVAHACNPSTLGS
>FUSION-ENST00000574721.1:133211-ENST00000652379.1:25317|1431
ERLPVISLTDLETASR
>ENST00000598378.2|SNV-15144-C-A|3
REVLTPVRSPQLGAILTTEIER
>FUSION-ENST00000509400.5:97117-ENST00000302125.9:195|3407
AHLAVDR
>FUSION-ENST00000509400.5:97117-ENST00000302125.9:195|911
DISEGATGFMRLTVWTVPHLSHT
>FUSION-ENST00000509400.5:97117-ENST00000302125.9:195|2286
MSNVDFLYK
>FUSION-ENST00000509400.5:97117-ENST00000302125.9:195|3066
APQTCLQR
>FUSION-ENST00000509400.5:97117-ENST00000302125.9:195|467
MVKVSTNIISILQIR
>FUSION-ENST00000509400.5:97117-ENST00000302125.9:195|974
AVRPLVSHSTRYISFSFFFFFFLR
>ENST00000529230.6|INDEL-38176-A-AA|18
STNKKPQTGSWRLCR
>FUSION-ENST00000509400.5:97117-ENST00000302125.9:195|1725
PSRIDKK
>FUSION-ENST00000509400.5:97117-ENST00000302125.9:195|3481
MSTIILWHMIYNMESR
>FUSION-ENST00000574721.1:133211-ENST00000652379.1:25317|117
GRGCKSR
>FUSION-ENST00000509400.5:97117-ENST00000302125.9:195|501
WPTSCCLS
>FUSION-ENST00000509400.5:97117-ENST00000302125.9:195|1316
AAGQRRFSLSR
>FUSION-ENST00000509400.5:97117-ENST00000302125.9:195|2493
SREAFDPTSK
>FUSION-ENST00000574721.1:133211-ENST00000652379.1:25317|917
SYGSSCSQWDSIR
>FUSION-ENST00000509400.5:97117-ENST00000302125.9:195|2758
KPQCIFFNFSFWNK
>ENST00000542466.2|SNV-1143-G-A|5
VPRGLGTASRVAFPHTVGR
>FUSION-ENST00000509400.5:97117-ENST00000302125.9:195|1069
VYWLRPLLKR
>ENST00000529230.6|INDEL-38176-A-AA|6
MSYWPGCWAKEEIWTICR
>ENST00000532462.5|SNV-86352-A-T|1
HWPGMDSVQTGPLRETVR
>FUSION-ENST00000574721.1:133211-ENST00000652379.1:25317|581
GDPPRVAR
>ENST00000358658.8|MNV-118-CC-C|6
TQSQAWTRPRPPRTKCCCPSLAR
>FUSION-ENST00000509400.5:97117-ENST00000302125.9:195|3644
QRGGLGIPMLFFHNSTPSL
>FUSION-ENST00000509400.5:97117-ENST00000302125.9:195|3621
MKGNIIVTPARVR
>ENST00000256458.5|SNV-48588-C-T|2
ETACSSPGLIER
>FUSION-ENST00000509400.5:97117-ENST00000302125.9:195|3744
QLDGKQR
>ENST00000502721.5|SNV-14428-G-A|4
MTNLEDKNEWK
>FUSION-ENST00000509400.5:97117-ENST00000302125.9:195|3748
MWRNWNPHTLLVGM
>ENST00000513985.5|SNV-105284-G-A|8
HWICSSSMLTNTATSLLLLWK
>FUSION-ENST00000509400.5:97117-ENST00000302125.9:195|816
PVILATQVAEA
>FUSION-ENST00000509400.5:97117-ENST00000302125.9:195|801
MQRISSRRPSTPK
>FUSION-ENST00000296564.9:45839-ENST00000507111.1:89681|2
LFCYSLLKEVAEHFYNTG
>FUSION-ENST00000577944.5:23572-ENST00000617373.4:10305|3
PTSTCTCSSWRGPR
>ENST00000216268.6|SNV-30679-G-A|1
KSAVWKHFYLSPLDNSK
>FUSION-ENST00000509400.5:97117-ENST00000302125.9:195|433
MNYSSCIRPFLHCYK
>ENST00000344204.9|SNV-317931-C-A|2
DSEDSAATPQDETVEER
>FUSION-ENST00000509400.5:97117-ENST00000302125.9:195|4127
LSGCGGTHLSSQLLGK
>FUSION-ENST00000509400.5:97117-ENST00000302125.9:195|2432
LSRSCALPVK
>ENST00000672923.1|SNV-15528-G-A|2
VITLPPGIGCRIR
>FUSION-ENST00000509400.5:97117-ENST00000302125.9:195|166
FERWQLCSAGLFSWPKHSFIHAIIR
>FUSION-ENST00000509400.5:97117-ENST00000302125.9:195|3988
SREGSLFAGSK
>FUSION-ENST00000509400.5:97117-ENST00000302125.9:195|3319
SLGLFLSKRGILSSLR
>ENST00000407215.7|MNV-3028-CC-C|4
NSRIWSRK
>FUSION-ENST00000509400.5:97117-ENST00000302125.9:195|1292
EAAVSRDGSSTVQLRLSIR
>FUSION-ENST00000509400.5:97117-ENST00000302125.9:195|672
EDNFSTDVGSRVAVWGVAMVSG
>FUSION-ENST00000574721.1:133211-ENST00000652379.1:25317|113
AGPYPYPQQVSK
>ENST00000505517.1|SNV-770698-C-A|3
GCLSVHPLR
>FUSION-ENST00000509400.5:97117-ENST00000302125.9:195|2085
MHMASQCAETPGCSRER
>FUSION-ENST00000509400.5:97117-ENST00000302125.9:195|4240
MEVDVIQVK
>ENST00000623821.1|SNV-1419-C-T|2
STCQAQGLCTGLPPLR
>FUSION-ENST00000574721.1:133211-ENST00000652379.1:25317|1025
RYDPLNNIFANQK
>ENST00000649021.1|SNV-31079-A-G|4
MPNKVGKIGELVR
>ENST00000492943.1|SNV-54520-G-C|9
MGTAATIIADLK
>FUSION-ENST00000509400.5:97117-ENST00000302125.9:195|2373
PYTSAFQLLSQGLPYVLR
>FUSION-ENST00000574721.1:133211-ENST00000652379.1:25317|782
GVPWSVYHRTVHVRR
>FUSION-ENST00000509400.5:97117-ENST00000302125.9:195|781
NAHSSIIHNSQK
>FUSION-ENST00000509400.5:97117-ENST00000302125.9:195|3901
SHPALLLSPGWETSK
>FUSION-ENST00000509400.5:97117-ENST00000302125.9:195|3013
KGVQSSK
>FUSION-ENST00000509400.5:97117-ENST00000302125.9:195|1938
VLMDNLVGR
>FUSION-ENST00000574721.1:133211-ENST00000652379.1:25317|107
MCCCHGNPAQYERNR
>ENST00000293190.10|SNV-9487-C-A|3
VHPGPVSPAREALYR
>FUSION-ENST00000509400.5:97117-ENST00000302125.9:195|1888
MQIKSTLRYHYIPTR
>FUSION-ENST00000509400.5:97117-ENST00000302125.9:195|2390
WVVSIPPWDQAALTQQPLGAAV
>FUSION-ENST00000574721.1:133211-ENST00000652379.1:25317|515
YIFRSESAFWAAGLLLTRCPLATCR
>FUSION-ENST00000509400.5:97117-ENST00000302125.9:195|3928
QENGMNPGGGGCSEPR
>FUSION-ENST00000509400.5:97117-ENST00000302125.9:195|602
PGPQFFLFFVFFV
>ENST00000507142.6|SNV-35560-G-C|1
RPPSGQNSISVMPAQKITKPAAK
>FUSION-ENST00000574721.1:133211-ENST00000652379.1:25317|1039
MESCSVPQAGVQWR
>ENST00000217939.7|SNV-36336-T-G|2
NAAGHTERLGSLKVGLKPEANK
>FUSION-ENST00000509400.5:97117-ENST00000302125.9:195|2904
LYSHVAQILVWRK
>FUSION-ENST00000509400.5:97117-ENST00000302125.9:195|81
LTYLLREESDVFINSFFFFFFFLR
>FUSION-ENST00000574721.1:133211-ENST00000652379.1:25317|361
PTGDAAALFP
>FUSION-ENST00000509400.5:97117-ENST00000302125.9:195|4254
MPVLPSL
>ENST00000333972.11|SNV-5378-T-C|8
GFEGKLTAQGKLLGQDTFR
>ENST00000649021.1|SNV-31079-A-G|5
MMPNKVGKIGELVR
>FUSION-ENST00000644886.1:23572-ENST00000617373.4:10305|26
LIHPVMVQHIQPAALRQTPGCDPR
>FUSION-ENST00000509400.5:97117-ENST00000302125.9:195|2275
WTFYINGIMQCVAFPPWLFFFFFLR
>FUSION-ENST00000574721.1:133211-ENST00000652379.1:25317|1340
PSVALGFSPFGSFDR
>FUSION-ENST00000509400.5:97117-ENST00000302125.9:195|3028
WPLKPVFSAK
>FUSION-ENST00000509400.5:97117-ENST00000302125.9:195|2421
DLAMRVQNLPGHLS
>ENST00000643816.1|SNV-106590-G-T|4
RYHSATVSCRHMVK
>FUSION-ENST00000509400.5:97117-ENST00000302125.9:195|2513
ENGGMWLEEIQRGF
>FUSION-ENST00000509400.5:97117-ENST00000302125.9:195|2613
ARKTEDNTIR
>ENST00000369282.5|SNV-43413-G-T|2
IGDSCCAK
>ENST00000257359.7|SNV-1015-T-A|1
AAFYGADLQNHILTLMSVAARIYK
>ENST00000489354.3|SNV-18720-G-A|2
MLHNVLPRT
>FUSION-ENST00000509400.5:97117-ENST00000302125.9:195|851
VWSSALPNHMTSR
>ENST00000572787.1|SNV-9849-A-G|3
TMPNSSTPTSQINTIDTNWSLR
>FUSION-ENST00000509400.5:97117-ENST00000302125.9:195|2977
ESGCAWSLDMEEKKER
>FUSION-ENST00000509400.5:97117-ENST00000302125.9:195|3250
GPEVTKK
>FUSION-ENST00000574721.1:133211-ENST00000652379.1:25317|1239
QIKVRGGEER
>FUSION-ENST00000509400.5:97117-ENST00000302125.9:195|2707
MNTVHCSLNLLGSSDSPISASR
>ENST00000502622.1|SNV-8382-C-A|8
MTFTSWLHTIQDINISLWRLPEK
>FUSION-ENST00000574721.1:133211-ENST00000652379.1:25317|1116
DPILKSGVASPSTVSK
>FUSION-ENST00000509400.5:97117-ENST00000302125.9:195|3104
TQNTRANNVQGSKVGPGNGSK
>FUSION-ENST00000574721.1:133211-ENST00000652379.1:25317|724
NPVSIENTKLAGR
>FUSION-ENST00000574721.1:133211-ENST00000652379.1:25317|1476
EINTKTESTV
>FUSION-ENST00000509400.5:97117-ENST00000302125.9:195|3807
MLLVHPNSCRPLLRKPR
>FUSION-ENST00000574721.1:133211-ENST00000652379.1:25317|750
AEAGESLEPGKR
>FUSION-ENST00000574721.1:133211-ENST00000652379.1:25317|886
EYFELEDSKFHPFHSTVSWGVSVR
>FUSION-ENST00000574721.1:133211-ENST00000652379.1:25317|1273
GAGTCNPSYSGGWGGR
>ENST00000492943.1|SNV-54520-G-C|5
MGTAATIIADLKQSGKCGCISFK
>FUSION-ENST00000509400.5:97117-ENST00000302125.9:195|477
MYNVCVGLR
>FUSION-ENST00000574721.1:133211-ENST00000652379.1:25317|642
MRPPRPLEVLG
>FUSION-ENST00000509400.5:97117-ENST00000302125.9:195|2141
GFNESSLLKSPNKIK
>FUSION-ENST00000509400.5:97117-ENST00000302125.9:195|1125
SWRLRVSITVR
>ENST00000479606.5|SNV-8116-G-C|4
MFLFGGYTGDIYSNSNLK
>FUSION-ENST00000574721.1:133211-ENST00000652379.1:25317|801
LAGVLKLILNR
>ENST00000377942.7|SNV-1299-C-G|1
DVNDNAPDIAITPLAAPGAR
>ENST00000296271.4|SNV-141-G-A|2
MNGTEGPNFYVPFSNTTGVVR
>FUSION-ENST00000574721.1:133211-ENST00000652379.1:25317|1009
MYVFIFFNLFLLR
>FUSION-ENST00000574721.1:133211-ENST00000652379.1:25317|1406
GEARRGTAHR
>FUSION-ENST00000509400.5:97117-ENST00000302125.9:195|1544
GLLLSFCH
>ENST00000649021.1|SNV-31079-A-G|6
MPNKVGK
>FUSION-ENST00000509400.5:97117-ENST00000302125.9:195|1460
THACDLSSVLYFLCVFFLRKSLK
>FUSION-ENST00000509400.5:97117-ENST00000302125.9:195|1028
PVIPATWEAEA
>ENST00000652542.1|MNV-6538-AAG-A|1
MAPPYPNLNIIQTYICNV
>FUSION-ENST00000574721.1:133211-ENST00000652379.1:25317|399
LKGIDGR
>FUSION-ENST00000509400.5:97117-ENST00000302125.9:195|2599
MLRPFILK
>FUSION-ENST00000509400.5:97117-ENST00000302125.9:195|3601
GDFTCRLSSNIESNFK
>ENST00000502721.5|SNV-14428-G-A|2
MTNLEDKNEWKNCIDITGVR
>FUSION-ENST00000574721.1:133211-ENST00000652379.1:25317|983
STVRMVLRQK
>ENST00000598378.2|SNV-15144-C-A|4
MREVLTPVRSPQLGAILTTEIER
>FUSION-ENST00000574721.1:133211-ENST00000652379.1:25317|250
GLGAETISTYSQTLNG
>ENST00000282516.13|SNV-99184-A-T|4
EQSEKAAMYDIICSPSKDSTK
>FUSION-ENST00000509400.5:97117-ENST00000302125.9:195|480
LHHCTPACATRVK
>FUSION-ENST00000509400.5:97117-ENST00000302125.9:195|772
MGYYSAIKR
>FUSION-ENST00000574721.1:133211-ENST00000652379.1:25317|546
ACGPRGRAWPAFGPSCVPVVGGAGR
>FUSION-ENST00000574721.1:133211-ENST00000652379.1:25317|826
WVRLVSNWRPQWICPPRPPK
>FUSION-ENST00000509400.5:97117-ENST00000302125.9:195|1200
LARMVSISCPR
>FUSION-ENST00000509400.5:97117-ENST00000302125.9:195|1981
SLGCGKQFSCTESAFEWGHRTH
>FUSION-ENST00000509400.5:97117-ENST00000302125.9:195|1429
LPSSICLTK
>FUSION-ENST00000509400.5:97117-ENST00000302125.9:195|369
MSVFTSTLYYGSK
>FUSION-ENST00000509400.5:97117-ENST00000302125.9:195|268
QLATILDNTALK
>ENST00000457545.7|INDEL-28671-T-TG|11
NWRAFDLQGILSFGGLSLRCR
>FUSION-ENST00000574721.1:133211-ENST00000652379.1:25317|1229
MSVSFSVSLSDTPVPGRALPLPR
>FUSION-ENST00000509400.5:97117-ENST00000302125.9:195|4203
AWPVYFKIAK
>FUSION-ENST00000509400.5:97117-ENST00000302125.9:195|821
MTICRFAA
>FUSION-ENST00000574721.1:133211-ENST00000652379.1:25317|1091
WIPLHWPEASEVHHRHQPSPSASL
>FUSION-ENST00000509400.5:97117-ENST00000302125.9:195|3572
EITMDIR
>ENST00000367547.8|MNV-647-GG-G|15
LRLQRLPAAQAEDTGEAAR
>FUSION-ENST00000509400.5:97117-ENST00000302125.9:195|2667
LSMWLGSGLIRK
>ENST00000469230.5|MNV-2150-AG-A|4
AGPTMRPSYASWWQALGLSPSLK
>FUSION-ENST00000509400.5:97117-ENST00000302125.9:195|2817
RSGDRDHPDQHGDNPISIK
>FUSION-ENST00000574721.1:133211-ENST00000652379.1:25317|1275
RGAGTCNPSYSGGWGGR
>ENST00000553525.6|SNV-630005-G-T|2
SVGKSLAVKR
>FUSION-ENST00000574721.1:133211-ENST00000652379.1:25317|923
VDLHAFDSVILNPPNL
>FUSION-ENST00000509400.5:97117-ENST00000302125.9:195|3848
CAFREETR
>FUSION-ENST00000509400.5:97117-ENST00000302125.9:195|244
MGFVMLPR
>FUSION-ENST00000509400.5:97117-ENST00000302125.9:195|2569
QNESGQEGAECLRKVI
>FUSION-ENST00000509400.5:97117-ENST00000302125.9:195|2142
MGFNESSLLKSPNKIK
>FUSION-ENST00000509400.5:97117-ENST00000302125.9:195|1997
MPVIPALWEAEAGGSPEIRSSK
>FUSION-ENST00000509400.5:97117-ENST00000302125.9:195|3550
MHATYDR
>FUSION-ENST00000509400.5:97117-ENST00000302125.9:195|611
PATQGAEAGESLDPR
>FUSION-ENST00000574721.1:133211-ENST00000652379.1:25317|88
MCLAEEPMGRSYHLWDYD
>FUSION-ENST00000509400.5:97117-ENST00000302125.9:195|751
LFRLVSNSWAQVVCLPWPPK
>FUSION-ENST00000574721.1:133211-ENST00000652379.1:25317|1152
MGAARSHFPGGSLGRWHSPLTR
>FUSION-ENST00000509400.5:97117-ENST00000302125.9:195|3661
MVARSCDYNKNH
>FUSION-ENST00000509400.5:97117-ENST00000302125.9:195|2030
MLISKLCSPALIFKYYQC
>ENST00000308696.11|SNV-106838-G-A|2
SNCKPSTFAYPAPLEIPKEK
>ENST00000360375.8|SNV-30845-A-T|2
DCLQEKDEHFKR
>FUSION-ENST00000509400.5:97117-ENST00000302125.9:195|2004
MELSSVHAHF
>FUSION-ENST00000509400.5:97117-ENST00000302125.9:195|164
TLYNSFSLFER
>FUSION-ENST00000509400.5:97117-ENST00000302125.9:195|1330
AGCWEVEVVASR
>FUSION-ENST00000509400.5:97117-ENST00000302125.9:195|703
MLIKSTQPTSLTCTVHNMVRAPVR
>FUSION-ENST00000574721.1:133211-ENST00000652379.1:25317|287
AGALAGRGGIPRPLQSAEGAPPAR
>FUSION-ENST00000509400.5:97117-ENST00000302125.9:195|3299
TEDRLFALSR
>FUSION-ENST00000574721.1:133211-ENST00000652379.1:25317|594
RRIYVCK
>FUSION-ENST00000509400.5:97117-ENST00000302125.9:195|4201
MQTVTCHYFLPSDG
>FUSION-ENST00000509400.5:97117-ENST00000302125.9:195|2377
MKNQPTISLLISASACPE
>FUSION-ENST00000509400.5:97117-ENST00000302125.9:195|83
KLTYLLR
>FUSION-ENST00000574721.1:133211-ENST00000652379.1:25317|617
MVNTYRLYGNR
>ENST00000552537.1|SNV-4136-G-A|2
DNSQDLNMDCIIAEIK
>FUSION-ENST00000509400.5:97117-ENST00000302125.9:195|1817
MYDTLVSICVSKHI
>FUSION-ENST00000509400.5:97117-ENST00000302125.9:195|3266
MASQPQERAAEVSRK
>FUSION-ENST00000574721.1:133211-ENST00000652379.1:25317|1158
LQGAEIAPLHYGPGCRVSETRSLNK
>FUSION-ENST00000574721.1:133211-ENST00000652379.1:25317|1426
MRCHVWLISYF
>FUSION-ENST00000574721.1:133211-ENST00000652379.1:25317|838
PCHRQAGRQAGR
>FUSION-ENST00000509400.5:97117-ENST00000302125.9:195|2830
VVWACSLSYLGG
>FUSION-ENST00000509400.5:97117-ENST00000302125.9:195|3099
VGPGNGSKQVN
>FUSION-ENST00000509400.5:97117-ENST00000302125.9:195|3752
WKASHYK
>FUSION-ENST00000509400.5:97117-ENST00000302125.9:195|4002
SLALLPGWNAVVLSR
>FUSION-ENST00000509400.5:97117-ENST00000302125.9:195|1285
ERERLFYLVSFLL
>ENST00000469230.5|MNV-2150-AG-A|3
PSYASWWQALGLSPSLK
>FUSION-ENST00000509400.5:97117-ENST00000302125.9:195|2901
LSNGKGFPGDEHNMNGVR
>FUSION-ENST00000509400.5:97117-ENST00000302125.9:195|4069
LNLNASFSNPQPNTNW
>FUSION-ENST00000509400.5:97117-ENST00000302125.9:195|3212
MHLWSQLLGRLR
>ENST00000257901.7|SNV-5140-C-A|2
QDMACLIK
>FUSION-ENST00000509400.5:97117-ENST00000302125.9:195|89
VRLGLSLHR
>ENST00000467821.1|SNV-100190-G-T|1
QLVVITQI
>FUSION-ENST00000509400.5:97117-ENST00000302125.9:195|2489
VGLKGPLCPVTLLILPISLDQLQR
>FUSION-ENST00000509400.5:97117-ENST00000302125.9:195|644
MPVIPATWEAKAGESLEPGR
>FUSION-ENST00000574721.1:133211-ENST00000652379.1:25317|302
QPKAGGK
>FUSION-ENST00000574721.1:133211-ENST00000652379.1:25317|1301
MTCPLCRRLTP
>FUSION-ENST00000509400.5:97117-ENST00000302125.9:195|686
MMFWSITDHICDGHSIR
>FUSION-ENST00000509400.5:97117-ENST00000302125.9:195|3285
ASTGFIQKQKTWLS
>ENST00000296271.4|SNV-141-G-A|1
NGTEGPNFYVPFSNTTGVVR
>FUSION-ENST00000509400.5:97117-ENST00000302125.9:195|1360
GWRPGRDASHFPDWAAR
>ENST00000394480.6|SNV-121383-G-C|2
LVSLEEPELR
>ENST00000342992.10|INDEL-210331-G-GTT|1
NGEEVPFDNRVSYS
>FUSION-ENST00000574721.1:133211-ENST00000652379.1:25317|524
VWLRWWRFWGQVSVSR
>FUSION-ENST00000574721.1:133211-ENST00000652379.1:25317|620
MQTTTTCISALNTLAYGKYVSVVWK
>FUSION-ENST00000509400.5:97117-ENST00000302125.9:195|3880
LSQRVHKGR
>FUSION-ENST00000509400.5:97117-ENST00000302125.9:195|349
GWERNLWGR
>ENST00000602886.2|SNV-35372-T-A|5
RSGIDQGK
>ENST00000290868.7|SNV-35406-C-A|2
VEDERVIQQALQL
>FUSION-ENST00000509400.5:97117-ENST00000302125.9:195|3474
IYNMESR
>FUSION-ENST00000509400.5:97117-ENST00000302125.9:195|444
EEGEAGTGMPHGKSRSK
>FUSION-ENST00000509400.5:97117-ENST00000302125.9:195|1766
MLCVFFR
>FUSION-ENST00000509400.5:97117-ENST00000302125.9:195|4021
HLRSYIPK
>FUSION-ENST00000509400.5:97117-ENST00000302125.9:195|2651
MHSGCLVQ
>FUSION-ENST00000509400.5:97117-ENST00000302125.9:195|1921
MLSIGAIGEVTNPVASGHMTPE
>ENST00000242848.8|SNV-85211-G-A|1
FEETNKSERTESLEGDDESK
>ENST00000529230.6|INDEL-38176-A-AA|1
EETSSGTSPAGGN
>FUSION-ENST00000509400.5:97117-ENST00000302125.9:195|41
CCFNEIGNR
>ENST00000492943.1|SNV-54520-G-C|1
CLTGLIGVWEQLLQ
>FUSION-ENST00000509400.5:97117-ENST00000302125.9:195|1474
DFLFFVEMRSHYVALAGLK
>ENST00000324068.2|SNV-19530-G-A|1
SGGYYNNR
>FUSION-ENST00000574721.1:133211-ENST00000652379.1:25317|550
ALPERACGPR
>FUSION-ENST00000509400.5:97117-ENST00000302125.9:195|4224
TAHADCHLPLFPPFR
>FUSION-ENST00000509400.5:97117-ENST00000302125.9:195|2643
MQWIEEFSKC
>FUSION-ENST00000574721.1:133211-ENST00000652379.1:25317|731
ASMVKPRLYSQYTTLAGR
>ENST00000394894.8|SNV-5036-C-A|1
ELSLCDLAGSERCKDQK
>ENST00000634499.1|SNV-1527482-G-A|4
LVGEVPSILGTTQTTSMPPK
>ENST00000282146.5|SNV-122847-C-A|3
LSGEMISMKDLLADNKASLAILQK
>FUSION-ENST00000509400.5:97117-ENST00000302125.9:195|2016
ETVDWSK
>FUSION-ENST00000509400.5:97117-ENST00000302125.9:195|2515
ENGGMWLEEIQR
>FUSION-ENST00000574721.1:133211-ENST00000652379.1:25317|1490
GCVGMEMSPRMPSFPSVCLQLPQA
>FUSION-ENST00000509400.5:97117-ENST00000302125.9:195|1222
TRDAPDSMFLNCSWTNR
>FUSION-ENST00000509400.5:97117-ENST00000302125.9:195|1281
PLGQIISSEEAR
>ENST00000356023.5|SNV-47212-C-T|8
GLPQMQNPPFCKK
>ENST00000559894.1|SNV-1146-G-T|6
PLSPLECLPEEPK
>FUSION-ENST00000574721.1:133211-ENST00000652379.1:25317|70
SGDLSLPNSWDYR
>FUSION-ENST00000509400.5:97117-ENST00000302125.9:195|1120
VSITVRQQSETAIFTK
>FUSION-ENST00000574721.1:133211-ENST00000652379.1:25317|325
RYYRLDGLVRPSDRPR
>ENST00000484654.1|INDEL-5248-T-TC|4
APWGEGSAPLDTLAGEAK
>FUSION-ENST00000509400.5:97117-ENST00000302125.9:195|1199
MVSISCPR
>FUSION-ENST00000509400.5:97117-ENST00000302125.9:195|356
LVRLVSNSRPQVIHLPWPPKVLGL
>FUSION-ENST00000509400.5:97117-ENST00000302125.9:195|1763
MSTLNMP
>ENST00000492943.1|SNV-54520-G-C|14
QMFNWTHWSMGTAATIIADLKQSGK
>FUSION-ENST00000509400.5:97117-ENST00000302125.9:195|2431
MLSRSCALPVKDLAMR
>FUSION-ENST00000509400.5:97117-ENST00000302125.9:195|1595
DTWMYEWTNE
>FUSION-ENST00000574721.1:133211-ENST00000652379.1:25317|1424
CHVWLISYF
>FUSION-ENST00000509400.5:97117-ENST00000302125.9:195|2164
ISSKYLVVMR
>FUSION-ENST00000509400.5:97117-ENST00000302125.9:195|445
MEEGEAGTGMPHGKSRSK
>FUSION-ENST00000574721.1:133211-ENST00000652379.1:25317|774
IVTFKVSHFVIQKYTDSPK
>ENST00000300714.7|SNV-2334-T-C|1
ILLYLCSHGSSSFLLILKR
>FUSION-ENST00000509400.5:97117-ENST00000302125.9:195|1641
TCFDWDLSKFFS
>FUSION-ENST00000574721.1:133211-ENST00000652379.1:25317|567
AGPRSLCRDPFWR
>FUSION-ENST00000574721.1:133211-ENST00000652379.1:25317|787
TLSRGVPWSVYHR
>FUSION-ENST00000574721.1:133211-ENST00000652379.1:25317|1190
TCPLCHRLTP
>FUSION-ENST00000574721.1:133211-ENST00000652379.1:25317|1413
MIYLCTYFQTESRSGR
>FUSION-ENST00000523927.5:95663-ENST00000338825.5:26547|5
QIINNGIKDYEKYNDSDK
>FUSION-ENST00000509400.5:97117-ENST00000302125.9:195|784
GHILFDSIYMK
>FUSION-ENST00000509400.5:97117-ENST00000302125.9:195|136
SVSHLLEVNIIKK
>FUSION-ENST00000509400.5:97117-ENST00000302125.9:195|1911
DGLQVRSEIE
>ENST00000504022.1|SNV-145565-G-T|5
ASILLNGKLKVESCQIYK
>ENST00000672923.1|SNV-15528-G-A|6
MMVITLPPGIGCRIR
>ENST00000528037.1|SNV-6288-C-A|17
LSSGLRR
>FUSION-ENST00000509400.5:97117-ENST00000302125.9:195|3048
ELRVCIL
>FUSION-ENST00000509400.5:97117-ENST00000302125.9:195|3183
MTLPLGQGKPYKSFKESDTIK
>ENST00000257901.7|SNV-5140-C-A|5
LAELEGALQKAKQDMACLIK
>FUSION-ENST00000574721.1:133211-ENST00000652379.1:25317|738
PVIPSLWDAEVDASPEVGSWR
>FUSION-ENST00000509400.5:97117-ENST00000302125.9:195|1023
MPLDSSLGDRGRLHLK
>FUSION-ENST00000509400.5:97117-ENST00000302125.9:195|2833
MPVIPALWEAEAGGSPEVR
>FUSION-ENST00000509400.5:97117-ENST00000302125.9:195|3026
WPLKPVFSAKYQGAYRALEQELGR
>FUSION-ENST00000509400.5:97117-ENST00000302125.9:195|1319
AAGQRHSPHLR
>ENST00000537408.1|SNV-21296-C-G|2
NRVAHPSHVLSSQQLLHR
>FUSION-ENST00000509400.5:97117-ENST00000302125.9:195|1658
MNFCIFCR
>ENST00000489354.3|SNV-18720-G-A|9
AILGTQCSTPGFVLCSTMYCHEQ
>ENST00000468221.5|SNV-13003-G-T|1
GRPLSRPTPGPGWEWHV
>FUSION-ENST00000574721.1:133211-ENST00000652379.1:25317|1387
APSSDLID
>FUSION-ENST00000574721.1:133211-ENST00000652379.1:25317|240
CPRPIERESGSDPRIR
>FUSION-ENST00000509400.5:97117-ENST00000302125.9:195|2690
WGFVGHGKEFGFYVG
>FUSION-ENST00000574721.1:133211-ENST00000652379.1:25317|825
MWVRLVSNWRPQWICPPRPPKVLG
>FUSION-ENST00000574721.1:133211-ENST00000652379.1:25317|359
RYSHDPPGSFR
>ENST00000358763.7|SNV-544621-T-A|1
EDEAKAETIRNLR
>FUSION-ENST00000574721.1:133211-ENST00000652379.1:25317|537
VAFLGTGVRVARR
>FUSION-ENST00000509400.5:97117-ENST00000302125.9:195|37
CCFNEIGNRRDVLLPFYR
>ENST00000300714.7|SNV-2334-T-C|2
ILLYLCSHGSSSFLLILK
>FUSION-ENST00000574721.1:133211-ENST00000652379.1:25317|1498
NSSIDTADLHLWNPQSSTHKTGD
>FUSION-ENST00000509400.5:97117-ENST00000302125.9:195|3827
TGFRLVQVEGRIYVEGQPL
>FUSION-ENST00000509400.5:97117-ENST00000302125.9:195|1247
MESCSVVRAGVQWCHPSSLRLLPPR
>FUSION-ENST00000509400.5:97117-ENST00000302125.9:195|4172
ILPPQPPKVLGIQVR
>FUSION-ENST00000509400.5:97117-ENST00000302125.9:195|693
THSNSLES
>FUSION-ENST00000574721.1:133211-ENST00000652379.1:25317|1081
SGFGFLAR
>FUSION-ENST00000509400.5:97117-ENST00000302125.9:195|3130
NGWGRARVAVLEMS
>FUSION-ENST00000509400.5:97117-ENST00000302125.9:195|3436
LVTIPDAKNR
>FUSION-ENST00000509400.5:97117-ENST00000302125.9:195|763
NLINIMLSER
>ENST00000219611.7|MNV-24783-TG-T|18
EPPQSRR
>ENST00000407215.7|MNV-3028-CC-C|12
WYTVPPSPGGKPVPDRLISAFPWGR
>FUSION-ENST00000509400.5:97117-ENST00000302125.9:195|170
MYEFRGDTNIQTMAELFK
>FUSION-ENST00000574721.1:133211-ENST00000652379.1:25317|1203
TNHHLLDLSQGVSGLLGER
>FUSION-ENST00000574721.1:133211-ENST00000652379.1:25317|1086
PEEFSQCASARVLSDL
>FUSION-ENST00000509400.5:97117-ENST00000302125.9:195|1225
SVGNRTR
>FUSION-ENST00000509400.5:97117-ENST00000302125.9:195|199
VEGEITVSFHGRR
>FUSION-ENST00000509400.5:97117-ENST00000302125.9:195|1812
MACHHTECMTHW
>FUSION-ENST00000509400.5:97117-ENST00000302125.9:195|3210
MHLWSQLLGRLRQENR
>ENST00000479606.5|SNV-8116-G-C|1
FLFGGYTGDIYSNSNLKNK
>FUSION-ENST00000509400.5:97117-ENST00000302125.9:195|458
KLVSKVG
>ENST00000513985.5|SNV-105284-G-A|4
MLTNTATSLLLLWKR
>ENST00000602452.3|SNV-111219-C-T|1
DSSTVSDSVFQLLDGLITFYCNPK
>FUSION-ENST00000574721.1:133211-ENST00000652379.1:25317|1171
LLDFNINC
>FUSION-ENST00000509400.5:97117-ENST00000302125.9:195|1370
SLQCLLLSTQTR
>FUSION-ENST00000509400.5:97117-ENST00000302125.9:195|1430
MLPSSICLTK
>FUSION-ENST00000509400.5:97117-ENST00000302125.9:195|338
MCKLCSQVCMPGLVAHCIFQK
>ENST00000648408.1|SNV-8622-G-T|1
DGYNDIAVAAPYGGPIGR
>FUSION-ENST00000509400.5:97117-ENST00000302125.9:195|697
STQPTSLTCTVHNMVRAPVRI
>FUSION-ENST00000509400.5:97117-ENST00000302125.9:195|748
MLIAALFIIVK
>FUSION-ENST00000509400.5:97117-ENST00000302125.9:195|1667
MRFHPVTQAGVQWCNHGSLNLEPLK
>FUSION-ENST00000509400.5:97117-ENST00000302125.9:195|1160
MVAHACNPSTLGGQNRWIT
>FUSION-ENST00000509400.5:97117-ENST00000302125.9:195|3509
IQKLAGR
>FUSION-ENST00000509400.5:97117-ENST00000302125.9:195|3954
MQWCYLGSLQSLPPGFKR
>FUSION-ENST00000509400.5:97117-ENST00000302125.9:195|2475
SALPASLS
>FUSION-ENST00000509400.5:97117-ENST00000302125.9:195|396
MSLVNSAFHTHTFVGITSW
>FUSION-ENST00000509400.5:97117-ENST00000302125.9:195|3455
MLTRLVSNS
>FUSION-ENST00000509400.5:97117-ENST00000302125.9:195|1038
KKQGMASNGVSR
>FUSION-ENST00000509400.5:97117-ENST00000302125.9:195|2019
SKTEFLIPCPPSPGPA
>FUSION-ENST00000574721.1:133211-ENST00000652379.1:25317|583
AATRGDPPR
>ENST00000219611.7|MNV-24783-TG-T|17
EPPQSRRATCWLCTAR
>ENST00000316470.9|SNV-6832-T-C|1
GGHIGFLEGPLPWQHWYMSR
>FUSION-ENST00000509400.5:97117-ENST00000302125.9:195|3110
IHPGIFRTHISPR
>FUSION-ENST00000509400.5:97117-ENST00000302125.9:195|3924
SPYCTPAWATEQDSVKK
>FUSION-ENST00000574721.1:133211-ENST00000652379.1:25317|1389
ETLLESETQR
>FUSION-ENST00000574721.1:133211-ENST00000652379.1:25317|1436
EAPCLLGPKRPSWK
>FUSION-ENST00000509400.5:97117-ENST00000302125.9:195|2834
AWWCGPVVSATWEAEVGGSLEPVR
>ENST00000672923.1|SNV-15528-G-A|1
VITLPPGIGCRIRASGW
>FUSION-ENST00000574721.1:133211-ENST00000652379.1:25317|916
MTDGVSYQCSFVNR
>FUSION-ENST00000509400.5:97117-ENST00000302125.9:195|527
QPSPSCGR
>FUSION-ENST00000574721.1:133211-ENST00000652379.1:25317|887
EYFELEDSK
>FUSION-ENST00000509400.5:97117-ENST00000302125.9:195|195
MESCSVAR
>FUSION-ENST00000301634.12:11705-ENST00000635056.2:110404|88
KRVENGDFNWIVPGK
>ENST00000480829.1|SNV-139076-T-G|4
GAVRSPTSPGTKMASLCR
>FUSION-ENST00000509400.5:97117-ENST00000302125.9:195|2464
LSASLGPR
>ENST00000366574.7|SNV-656835-G-T|1
ISLFGNDATSIVNCLHILGQTLYAR
>FUSION-ENST00000509400.5:97117-ENST00000302125.9:195|148
NLREILLLETLGFCPKLSHK
>FUSION-ENST00000509400.5:97117-ENST00000302125.9:195|2495
VGCGWKRSR
>FUSION-ENST00000574721.1:133211-ENST00000652379.1:25317|115
SRAGPYPYPQQVSK
>FUSION-ENST00000509400.5:97117-ENST00000302125.9:195|1591
MNKLVRPSIVPFYICILHDVIR
>FUSION-ENST00000509400.5:97117-ENST00000302125.9:195|510
MGKWEATKTK
>FUSION-ENST00000574721.1:133211-ENST00000652379.1:25317|1290
MHTDIQERKK
>FUSION-ENST00000509400.5:97117-ENST00000302125.9:195|3244
MNVEHCIK
>FUSION-ENST00000574721.1:133211-ENST00000652379.1:25317|989
DGVSPCRPGWSRSLDLVTRPPRPPK
>FUSION-ENST00000509400.5:97117-ENST00000302125.9:195|3944
GRTPISSR
>FUSION-ENST00000574721.1:133211-ENST00000652379.1:25317|143
DGRWPPLPSADR
>FUSION-ENST00000509400.5:97117-ENST00000302125.9:195|982
MWVNLCLR
>FUSION-ENST00000574721.1:133211-ENST00000652379.1:25317|709
QPRETDPGWARLFFSLVR
>FUSION-ENST00000509400.5:97117-ENST00000302125.9:195|2978
MESGCAWSLDMEEKKER
>FUSION-ENST00000509400.5:97117-ENST00000302125.9:195|2587
SNKEKMHFSEINAS
>FUSION-ENST00000574721.1:133211-ENST00000652379.1:25317|1235
CPSLSFYVCLFLCQSVRHPRAG
>FUSION-ENST00000574721.1:133211-ENST00000652379.1:25317|171
GAARRPVR
>ENST00000506507.5|SNV-55508-G-C|3
RVGTRTSR
>FUSION-ENST00000509400.5:97117-ENST00000302125.9:195|2408
VRAESEGGGGGGGR
>FUSION-ENST00000574721.1:133211-ENST00000652379.1:25317|366
FSLIKNESRR
>FUSION-ENST00000509400.5:97117-ENST00000302125.9:195|2695
RSLGRAW
>FUSION-ENST00000574721.1:133211-ENST00000652379.1:25317|1327
IRLPGPPK
>FUSION-ENST00000509400.5:97117-ENST00000302125.9:195|2803
WVPVIPATR
>ENST00000550912.1|SNV-8138-A-T|6
MPSVAVLVGAWWR
>FUSION-ENST00000574721.1:133211-ENST00000652379.1:25317|638
PPRPLEVLG
>FUSION-ENST00000574721.1:133211-ENST00000652379.1:25317|970
ETHTQTKDNYSVCKSLLED
>FUSION-ENST00000509400.5:97117-ENST00000302125.9:195|2174
SQANQEAESQEK
>FUSION-ENST00000509400.5:97117-ENST00000302125.9:195|358
LVRLVSNSRPQVIHLPWPPK
>FUSION-ENST00000509400.5:97117-ENST00000302125.9:195|1835
MPLHSSLGNKSETPSQK
>FUSION-ENST00000574721.1:133211-ENST00000652379.1:25317|833
KTTAVLCSSQGRK
>FUSION-ENST00000509400.5:97117-ENST00000302125.9:195|3713
MYPREIK
>FUSION-ENST00000509400.5:97117-ENST00000302125.9:195|2538
MQSCSVAQAAVQ
>FUSION-ENST00000574721.1:133211-ENST00000652379.1:25317|1231
MSVSFSVSLSDTPVPGR
>FUSION-ENST00000509400.5:97117-ENST00000302125.9:195|2157
MPYMPWFMGFNESSLLKSPNK
>FUSION-ENST00000509400.5:97117-ENST00000302125.9:195|683
NLGSLQHLPPR
>ENST00000309863.11|INDEL-20830-C-CA|1
ETVTQLQNIIEANSQHYQKKY
>ENST00000672923.1|SNV-15528-G-A|5
MVITLPPGIGCRIR
>FUSION-ENST00000574721.1:133211-ENST00000652379.1:25317|311
NAASCEN
>FUSION-ENST00000574721.1:133211-ENST00000652379.1:25317|1509
LPSDPPAK
>ENST00000399391.7|SNV-25823-G-T|3
DACRCVQPCLCATLAHYAHLCRR
>FUSION-ENST00000574721.1:133211-ENST00000652379.1:25317|256
GERLIEPSSSWFPPK
>ENST00000462138.6|SNV-30218-C-T|2
LAELLKMFGIDR
>FUSION-ENST00000522356.2:54296-ENST00000264935.6:6650|113
MMPRVHLHLAELQSLSIPGTYQEK
>FUSION-ENST00000574721.1:133211-ENST00000652379.1:25317|308
MWRTEDPLPGAARGGPK
>FUSION-ENST00000509400.5:97117-ENST00000302125.9:195|3605
MGNYRGDFTCR
>FUSION-ENST00000509400.5:97117-ENST00000302125.9:195|503
ISCMWPTSCCLS
>FUSION-ENST00000509400.5:97117-ENST00000302125.9:195|2786
MVAHACNPGTLGGRGGWIT
>FUSION-ENST00000574721.1:133211-ENST00000652379.1:25317|1329
TAGSYSYFQ
>FUSION-ENST00000574721.1:133211-ENST00000652379.1:25317|1374
VDLVSCLFHHHHHHRR
>FUSION-ENST00000509400.5:97117-ENST00000302125.9:195|3472
IYNMESRR
>ENST00000468221.5|SNV-13003-G-T|3
TRKGRPLSRPTPGPGWEWHV
>FUSION-ENST00000509400.5:97117-ENST00000302125.9:195|883
MQMTCNSSCK
>FUSION-ENST00000574721.1:133211-ENST00000652379.1:25317|63
SASDPSHPHYLR
>FUSION-ENST00000509400.5:97117-ENST00000302125.9:195|135
SVSHLLEVNIIKKVNCLLEAHR
>FUSION-ENST00000509400.5:97117-ENST00000302125.9:195|1559
MEFHSVTQLEYNGAISAHCNFCF
>FUSION-ENST00000509400.5:97117-ENST00000302125.9:195|292
MLSALASHPCRSTASQDLSSTVRQ
>ENST00000373298.7|SNV-4154-G-T|2
ELRVATQEKEGSSVR
>ENST00000377122.8|SNV-364305-G-A|1
VWHTDPGSIFDLDPLEDNIQSR
>FUSION-ENST00000574721.1:133211-ENST00000652379.1:25317|74
FLPFFNLIF
>ENST00000461159.6|SNV-579391-A-C|7
MQEDRAPSSGNSTRR
>ENST00000219611.7|MNV-24783-TG-T|8
PSRPRWPTPSSCSPR
>FUSION-ENST00000509400.5:97117-ENST00000302125.9:195|933
KKSVSHETSSK
>ENST00000278849.4|SNV-6288-C-A|2
GQGVGTGRYASKLR
>FUSION-ENST00000509400.5:97117-ENST00000302125.9:195|1897
SDFFYSHNFTKAISEMQIK
>FUSION-ENST00000509400.5:97117-ENST00000302125.9:195|3491
MPVIPALWETEVGRSPEVR
>FUSION-ENST00000574721.1:133211-ENST00000652379.1:25317|823
LVSNWRPQWICPPRPPK
>FUSION-ENST00000509400.5:97117-ENST00000302125.9:195|400
TQTLSPDPISNTR
>ENST00000394894.8|SNV-5036-C-A|2
ELSLCDLAGSERCK
>FUSION-ENST00000509400.5:97117-ENST00000302125.9:195|1043
SSRGNSQGR
>FUSION-ENST00000509400.5:97117-ENST00000302125.9:195|1767
LARLGSNS
>FUSION-ENST00000509400.5:97117-ENST00000302125.9:195|3350
MDHPGGWLPHWLVENFLR
>FUSION-ENST00000574721.1:133211-ENST00000652379.1:25317|1228
SVSFSVSLSDTPVPGRALPLPR
>FUSION-ENST00000509400.5:97117-ENST00000302125.9:195|3435
MLVTIPDAKNRTLTK
>FUSION-ENST00000509400.5:97117-ENST00000302125.9:195|3404
MQMIYHDIIIIPYNKFIMLLQNK
>FUSION-ENST00000509400.5:97117-ENST00000302125.9:195|1495
VCHSVTQNRVQWR
>ENST00000488625.6|SNV-202097-C-T|1
VVVDGNVIRQVLENNQANLASK
>FUSION-ENST00000574721.1:133211-ENST00000652379.1:25317|1433
RPSWKVRR
>ENST00000528037.1|SNV-6288-C-A|2
SPRLPRVPK
>FUSION-ENST00000509400.5:97117-ENST00000302125.9:195|1565
SHRAQPF
>FUSION-ENST00000509400.5:97117-ENST00000302125.9:195|437
MLVRITMNYSSCIRPFLHCYK
>FUSION-ENST00000509400.5:97117-ENST00000302125.9:195|1929
LVGHEITGVWK
>FUSION-ENST00000509400.5:97117-ENST00000302125.9:195|2199
VLGLQCEPLHPA
>FUSION-ENST00000509400.5:97117-ENST00000302125.9:195|1809
ILAHYNLCLLGSSNSPASAS
>FUSION-ENST00000574721.1:133211-ENST00000652379.1:25317|698
SGLTDGSSTLGLVVVGDFPDSPQM
>FUSION-ENST00000509400.5:97117-ENST00000302125.9:195|3059
QISGSLQSPRAGVR
>FUSION-ENST00000509400.5:97117-ENST00000302125.9:195|908
LTVWTVPHLSHT
>FUSION-ENST00000513757.5:29263-ENST00000508514.5:782|9
SSIVMKAESRDIPIWGR
>FUSION-ENST00000509400.5:97117-ENST00000302125.9:195|3467
IRQGSYISLALQTSK
>FUSION-ENST00000509400.5:97117-ENST00000302125.9:195|3477
MSTIILWHMIYNMESRRYK
>FUSION-ENST00000509400.5:97117-ENST00000302125.9:195|2048
MWTIWSISSSFSKYPPPSPSAWLR
>ENST00000468221.5|SNV-13003-G-T|2
KGRPLSRPTPGPGWEWHV
>FUSION-ENST00000509400.5:97117-ENST00000302125.9:195|290
STASQDLSSTVR
>FUSION-ENST00000509400.5:97117-ENST00000302125.9:195|2804
ISWVWRWVPVIPATREAEPGK
>FUSION-ENST00000574721.1:133211-ENST00000652379.1:25317|1089
MPEEFSQCASAR
>ENST00000356023.5|SNV-47212-C-T|18
MCARVAAAGR
>FUSION-ENST00000509400.5:97117-ENST00000302125.9:195|2316
VAHACNPSTLGS
>FUSION-ENST00000574721.1:133211-ENST00000652379.1:25317|441
MPTGADPLRGGDACIYQIK
>ENST00000255882.11|SNV-126396-G-C|4
EDISIMIKFWTPMFSDK
>ENST00000389658.4|SNV-107496-A-C|2
LKYSVAFYSLDGVGTSNFEPHVLIK
>ENST00000449771.7|SNV-19281-C-T|5
QLHRHLLATCPNFIR
>FUSION-ENST00000574721.1:133211-ENST00000652379.1:25317|1264
MKEKALYCYWAR
>FUSION-ENST00000574721.1:133211-ENST00000652379.1:25317|455
GAAGPPSCLWRWDPAAVFSWWPGR
>FUSION-ENST00000509400.5:97117-ENST00000302125.9:195|1056
MVSHACNPSTVGRLRR
>FUSION-ENST00000509400.5:97117-ENST00000302125.9:195|100
MWNYCHSLIACFSLSWKICL
>FUSION-ENST00000509400.5:97117-ENST00000302125.9:195|1868
MSCKVILSLCKHHR
>FUSION-ENST00000509400.5:97117-ENST00000302125.9:195|1011
AMTPTLEGCGFTRMR
>ENST00000255882.11|SNV-126396-G-C|5
LREDISIMIKFWTPMFSDK
>FUSION-ENST00000509400.5:97117-ENST00000302125.9:195|3303
VNTGSFLRKIK
>FUSION-ENST00000509400.5:97117-ENST00000302125.9:195|3727
YTWSHVWGQLT
>FUSION-ENST00000509400.5:97117-ENST00000302125.9:195|1195
MPLPGEQR
>FUSION-ENST00000509400.5:97117-ENST00000302125.9:195|991
MVHACNPSYLGG
>ENST00000366574.7|SNV-766814-G-T|3
KFYNKSEDCDTPDMK
>FUSION-ENST00000509400.5:97117-ENST00000302125.9:195|282
EEGAEGRR
>FUSION-ENST00000509400.5:97117-ENST00000302125.9:195|824
KLGAVAHTCNSSTLGSWARWIT
>FUSION-ENST00000509400.5:97117-ENST00000302125.9:195|4263
MALKIRMVFK
>FUSION-ENST00000574721.1:133211-ENST00000652379.1:25317|737
GGQTNRASMVKPR
>FUSION-ENST00000574721.1:133211-ENST00000652379.1:25317|336
GLQLFPMNEEFPVSAGHKLALIK
>FUSION-ENST00000509400.5:97117-ENST00000302125.9:195|134
KVNCLLEAHR
>FUSION-ENST00000509400.5:97117-ENST00000302125.9:195|779
NIHVQLFYIHTMGYYSAIK
>FUSION-ENST00000509400.5:97117-ENST00000302125.9:195|288
MSAVQKGLLAAGSELCGESWVGK
>FUSION-ENST00000509400.5:97117-ENST00000302125.9:195|3357
KYQQICGP
>FUSION-ENST00000509400.5:97117-ENST00000302125.9:195|3217
MVKPRLY
>FUSION-ENST00000509400.5:97117-ENST00000302125.9:195|1516
MVQSWLTATFASRVQAILLP
>FUSION-ENST00000509400.5:97117-ENST00000302125.9:195|3190
VACTCSPSYPGG
>FUSION-ENST00000509400.5:97117-ENST00000302125.9:195|2714
MRSKFVD
>FUSION-ENST00000509400.5:97117-ENST00000302125.9:195|3760
RQEVTEDR
>FUSION-ENST00000509400.5:97117-ENST00000302125.9:195|2481
HHHTRLILYF
>ENST00000489354.3|SNV-18720-G-A|8
FRSMLHNVLPR
>ENST00000319669.4|SNV-29153-A-G|1
LLSYVFFHVRFINPDLLVNVLPK
>ENST00000367943.5|SNV-7179-G-A|5
VDEMKILPVLGSQTR
>ENST00000257901.7|SNV-5140-C-A|4
AKQDMACLIK
>FUSION-ENST00000509400.5:97117-ENST00000302125.9:195|2607
GCRMNRGR
>FUSION-ENST00000574721.1:133211-ENST00000652379.1:25317|689
MLVRLVSHSQPQVVRLP
>FUSION-ENST00000509400.5:97117-ENST00000302125.9:195|2805
ISWVWRWVPVIPATR
>FUSION-ENST00000509400.5:97117-ENST00000302125.9:195|2150
MPWFMGFNESSLLKSPNK
>FUSION-ENST00000509400.5:97117-ENST00000302125.9:195|3919
NNQNVCTNDNK
>FUSION-ENST00000509400.5:97117-ENST00000302125.9:195|3793
EGYESYK
>ENST00000645237.2|SNV-106590-G-T|3
QLPSYGK
>FUSION-ENST00000509400.5:97117-ENST00000302125.9:195|325
SSCIINTPVAMCTSLCDSVHVSGCR
>FUSION-ENST00000574721.1:133211-ENST00000652379.1:25317|835
QAGRKTTAVLCSSQGR
>FUSION-ENST00000574721.1:133211-ENST00000652379.1:25317|24
YVCMYVSEMGFGVLSCCPRWSR
>FUSION-ENST00000509400.5:97117-ENST00000302125.9:195|2412
MVSVLELL
>FUSION-ENST00000574721.1:133211-ENST00000652379.1:25317|1361
EEGWKERQLQEENK
>FUSION-ENST00000574721.1:133211-ENST00000652379.1:25317|446
MVPLVAR
>FUSION-ENST00000509400.5:97117-ENST00000302125.9:195|1779
EFCSCCPGWSAMA
>ENST00000465984.5|SNV-13003-G-T|1
GRPLSRPTPGPGWEWHRR
>FUSION-ENST00000509400.5:97117-ENST00000302125.9:195|2777
KEGKEEATMHFL
>FUSION-ENST00000509400.5:97117-ENST00000302125.9:195|3947
PSKLGITRGR
>FUSION-ENST00000574721.1:133211-ENST00000652379.1:25317|368
MFSLIKNESRR
>FUSION-ENST00000509400.5:97117-ENST00000302125.9:195|1400
HLFNKAHLAPPLIHLTLSGHSTCFR
>FUSION-ENST00000509400.5:97117-ENST00000302125.9:195|3155
RRGNTGIPER
>FUSION-ENST00000509400.5:97117-ENST00000302125.9:195|909
RLTVWTVPHLSHT
>FUSION-ENST00000509400.5:97117-ENST00000302125.9:195|2653
NAVFLQQEALSIVQVRDNGYYLI
>ENST00000355349.4|SNV-18672-A-T|4
RENKNLQEVISDLTEQLGSSGK
>ENST00000242848.8|SNV-85211-G-A|2
FEETNKSER
>FUSION-ENST00000522356.2:54296-ENST00000264935.6:6650|111
PRVHLHLAELQSLSIPGTYQEK
>FUSION-ENST00000574721.1:133211-ENST00000652379.1:25317|1391
MPAWPKETLLESETQRAPSSDLID
>FUSION-ENST00000509400.5:97117-ENST00000302125.9:195|2001
MLTTLNLYL
>ENST00000552537.1|SNV-4136-G-A|1
DNSQDLNMDCIIAEIKAQYDDVASR
>FUSION-ENST00000509400.5:97117-ENST00000302125.9:195|1745
QGLALSPSLECR
>FUSION-ENST00000574721.1:133211-ENST00000652379.1:25317|1278
GQEFETSPANVVKPPSLLKIRNGVR
>FUSION-ENST00000509400.5:97117-ENST00000302125.9:195|1597
SRLCLLLAMGI
>FUSION-ENST00000509400.5:97117-ENST00000302125.9:195|1490
MVEFNWYMTLL
>FUSION-ENST00000509400.5:97117-ENST00000302125.9:195|3126
FWEAHVIMYLEMR
>ENST00000290868.7|SNV-35406-C-A|1
VIQQALQL
>FUSION-ENST00000574721.1:133211-ENST00000652379.1:25317|1348
QLQEENKTRILSDTALTTR
>FUSION-ENST00000509400.5:97117-ENST00000302125.9:195|1209
MLISLYLSNFLSFFFFLRR
>FUSION-ENST00000574721.1:133211-ENST00000652379.1:25317|1176
MSLSLSHSLSLR
>FUSION-ENST00000574721.1:133211-ENST00000652379.1:25317|1399
GNAFQSPIR
>FUSION-ENST00000509400.5:97117-ENST00000302125.9:195|3970
TFVPHKPSKVPASGPGR
>FUSION-ENST00000509400.5:97117-ENST00000302125.9:195|2934
MCKGLWKPGR
>FUSION-ENST00000574721.1:133211-ENST00000652379.1:25317|71
LFIFFSFGAGPPGLLSLR
>FUSION-ENST00000509400.5:97117-ENST00000302125.9:195|4193
MFSPQQNISM
>FUSION-ENST00000509400.5:97117-ENST00000302125.9:195|679
RFLCLSLLSSCNYR
>FUSION-ENST00000509400.5:97117-ENST00000302125.9:195|924
MRPHQNCS
>FUSION-ENST00000509400.5:97117-ENST00000302125.9:195|1036
KQGMASNGVSRL
>FUSION-ENST00000574721.1:133211-ENST00000652379.1:25317|1307
RERENETPPP
>FUSION-ENST00000509400.5:97117-ENST00000302125.9:195|459
FSDDNYIGFDYLMF
>FUSION-ENST00000509400.5:97117-ENST00000302125.9:195|3891
QLDIGSGWEKAYINTVI
>ENST00000258042.1|SNV-10066-T-C|2
ISSLDNSSFTARIPYPQTDELHPK
>FUSION-ENST00000509400.5:97117-ENST00000302125.9:195|1503
MPGDHQVMVRQLLTVSLNK
>FUSION-ENST00000509400.5:97117-ENST00000302125.9:195|1619
MFPSPPPSTFLPEELL
>FUSION-ENST00000574721.1:133211-ENST00000652379.1:25317|84
SYHLWDYD
>FUSION-ENST00000509400.5:97117-ENST00000302125.9:195|3391
LLQNKLSQNFKNLK
>FUSION-ENST00000509400.5:97117-ENST00000302125.9:195|2779
MFSKKEGK
>FUSION-ENST00000574721.1:133211-ENST00000652379.1:25317|457
RGAAGPPSCLWRWDPAAVFSWWPGR
>FUSION-ENST00000574721.1:133211-ENST00000652379.1:25317|28
QTASFLFRVKT
>ENST00000367547.8|MNV-647-GG-G|3
RRSPCPQSACPV
>FUSION-ENST00000574721.1:133211-ENST00000652379.1:25317|196
LLPSSRPRPAPRPR
>FUSION-ENST00000509400.5:97117-ENST00000302125.9:195|159
HSFIHAIIR
>FUSION-ENST00000574721.1:133211-ENST00000652379.1:25317|1200
QYLGPFFFSSSSFLSFFLD
>ENST00000441172.1|SNV-3372-G-T|1
ASLVLSLLGYLVVPSGAYILGR
>FUSION-ENST00000574721.1:133211-ENST00000652379.1:25317|598
DVYFTYEK
>FUSION-ENST00000509400.5:97117-ENST00000302125.9:195|4184
MTMVHCSLNLLGQVILPA
>FUSION-ENST00000509400.5:97117-ENST00000302125.9:195|2617
NKEAGKPKGQQR
>ENST00000342992.10|SNV-210331-G-T|3
VSYIVDK
>FUSION-ENST00000509400.5:97117-ENST00000302125.9:195|2799
EAEPGKWLEPRR
>FUSION-ENST00000574721.1:133211-ENST00000652379.1:25317|276
MRVPSGPLLVSRTGAAG
>ENST00000673243.1|SNV-47212-C-T|1
MFQCAQELRRR
>ENST00000372324.5|SNV-6651-G-A|1
NKHNEPNPQRFTK
>FUSION-ENST00000380872.9:5134-ENST00000432950.1:6455|14
DENGKILFDTVDLCATWEALEK
>FUSION-ENST00000509400.5:97117-ENST00000302125.9:195|3715
VQLLWKTVWQFLK
>FUSION-ENST00000509400.5:97117-ENST00000302125.9:195|3267
ASQPQERAAEVSR
>FUSION-ENST00000574721.1:133211-ENST00000652379.1:25317|2
IIIIVGVISRVEVISNF
>FUSION-ENST00000574721.1:133211-ENST00000652379.1:25317|434
APAALVTLDNLGPIARPPWR
>FUSION-ENST00000574721.1:133211-ENST00000652379.1:25317|1505
MPRVGRLGSDWTTPDR
>FUSION-ENST00000509400.5:97117-ENST00000302125.9:195|1585
MLLPLLYSLVIQVK
>FUSION-ENST00000509400.5:97117-ENST00000302125.9:195|2638
PDLGKVPKR
>FUSION-ENST00000509400.5:97117-ENST00000302125.9:195|3926
NPGGGGCSEPR
>FUSION-ENST00000421710.5:24541-ENST00000276935.6:773749|7
TFWILWIIVTFVK
>FUSION-ENST00000509400.5:97117-ENST00000302125.9:195|985
LITGSLSINMWVNLCLR
>FUSION-ENST00000574721.1:133211-ENST00000652379.1:25317|76
MPGRFLPFFNLIF
>FUSION-ENST00000509400.5:97117-ENST00000302125.9:195|3464
RYKWQIMTFIFFPFN
>FUSION-ENST00000509400.5:97117-ENST00000302125.9:195|426
QMTRVTEQAAHERER
>FUSION-ENST00000509400.5:97117-ENST00000302125.9:195|4052
LASWGSQHK
>FUSION-ENST00000509400.5:97117-ENST00000302125.9:195|2026
MSNRNLK
>FUSION-ENST00000509400.5:97117-ENST00000302125.9:195|2369
TQPNVRHK
>FUSION-ENST00000509400.5:97117-ENST00000302125.9:195|3504
YHTWLILYF
>ENST00000374469.6|SNV-100190-G-T|2
CDYTDLMKK
>ENST00000274532.7|SNV-8715-C-A|1
GDVSLTILKPSESDSGVYCCR
>FUSION-ENST00000574721.1:133211-ENST00000652379.1:25317|971
ETHTQTKDNYSVCK
>FUSION-ENST00000509400.5:97117-ENST00000302125.9:195|680
FKRFLCLSLLSSCNYR
>FUSION-ENST00000509400.5:97117-ENST00000302125.9:195|1679
NKVTFSSHHIKQHDLLLLILSLIT
>ENST00000248933.11|SNV-122971-C-A|1
DALPEGDASTLGPYLLPSGAPER
>FUSION-ENST00000509400.5:97117-ENST00000302125.9:195|3034
LKSFNGFHSLQSK
>FUSION-ENST00000509400.5:97117-ENST00000302125.9:195|2329
GGSQGQEFKNSLAK
>FUSION-ENST00000574721.1:133211-ENST00000652379.1:25317|1227
MSVSFSVSLSDTPVPGRALPLPRK
>FUSION-ENST00000574721.1:133211-ENST00000652379.1:25317|1192
TCPLCHR
>FUSION-ENST00000574721.1:133211-ENST00000652379.1:25317|1210
LLDFNINGVLR
>ENST00000263174.9|MNV-21650-CT-C|9
KQNQQDQHQIQVLEQSIPGLR
>FUSION-ENST00000574721.1:133211-ENST00000652379.1:25317|967
MCLLIHEYK
>FUSION-ENST00000509400.5:97117-ENST00000302125.9:195|1783
SHHCTPAWVTE
>FUSION-ENST00000509400.5:97117-ENST00000302125.9:195|1970
ISKIISKDQS
>FUSION-ENST00000509400.5:97117-ENST00000302125.9:195|3497
LCICIEQVFPMYS
>FUSION-ENST00000574721.1:133211-ENST00000652379.1:25317|203
RGSGGVR
>FUSION-ENST00000574721.1:133211-ENST00000652379.1:25317|1013
MYLFFLIYFS
>FUSION-ENST00000509400.5:97117-ENST00000302125.9:195|3413
MRARGSATK
>FUSION-ENST00000509400.5:97117-ENST00000302125.9:195|553
SGALVGGWK
>FUSION-ENST00000509400.5:97117-ENST00000302125.9:195|1558
EFHSVTQLEYNGAISAHCNFCF
>FUSION-ENST00000574721.1:133211-ENST00000652379.1:25317|1257
SFSVRLSLSPGLCLCLCLSLSR
>FUSION-ENST00000509400.5:97117-ENST00000302125.9:195|505
QIRMISCMWPTSCCLS
>FUSION-ENST00000509400.5:97117-ENST00000302125.9:195|260
SAPPTSQR
>FUSION-ENST00000509400.5:97117-ENST00000302125.9:195|2166
AWLFTSPYHLPLLPRISSK
>ENST00000335551.11|INDEL-2052437-G-GG|1
SSIQWLCWA
>ENST00000284601.4|SNV-197372-C-A|1
CGTGNITSVEEYSWVITEYQKATSK
>ENST00000611639.1|SNV-6482-A-G|1
MLFSNFPDPAGKLNQFWKNLR
>FUSION-ENST00000574721.1:133211-ENST00000652379.1:25317|479
SARWPAGRPPLPGGSS
>FUSION-ENST00000509400.5:97117-ENST00000302125.9:195|2675
MEQDSVSKKIK
>FUSION-ENST00000509400.5:97117-ENST00000302125.9:195|1096
ALIKEEDPWALC
>FUSION-ENST00000574721.1:133211-ENST00000652379.1:25317|1017
IELHCCNKSPQR
>FUSION-ENST00000574721.1:133211-ENST00000652379.1:25317|1077
MDTSALARGLR
>FUSION-ENST00000509400.5:97117-ENST00000302125.9:195|1553
LPHPANFCIFSR
>FUSION-ENST00000509400.5:97117-ENST00000302125.9:195|3678
MVAGACSPSYSEG
>FUSION-ENST00000431770.1:2251-ENST00000436742.5:20585|14
AGDSTPFWTKMDAR
>FUSION-ENST00000574721.1:133211-ENST00000652379.1:25317|1247
SQSCSCMLER
>FUSION-ENST00000574721.1:133211-ENST00000652379.1:25317|1232
GGEERRER
>FUSION-ENST00000509400.5:97117-ENST00000302125.9:195|354
LVSNSRPQVIHLPWPPKVLGL
>FUSION-ENST00000509400.5:97117-ENST00000302125.9:195|1908
MSHVRLLLLS
>FUSION-ENST00000509400.5:97117-ENST00000302125.9:195|3065
MAPQTCLQRQISGSLQSPR
>FUSION-ENST00000509400.5:97117-ENST00000302125.9:195|1712
FCPLTHAQ
>FUSION-ENST00000509400.5:97117-ENST00000302125.9:195|179
MSLSVGTTITNTLGWVIYKQK
>FUSION-ENST00000509400.5:97117-ENST00000302125.9:195|1914
SRDGLQVR
>FUSION-ENST00000574721.1:133211-ENST00000652379.1:25317|471
WCGRVGFVAAVAPGPPVAGPR
>FUSION-ENST00000574721.1:133211-ENST00000652379.1:25317|1109
TSVPLGCR
>ENST00000331858.5|SNV-2197-C-T|2
SEGGEVAGGPAQESRQEVR
>FUSION-ENST00000509400.5:97117-ENST00000302125.9:195|3864
ESVCPSGAR
>FUSION-ENST00000574721.1:133211-ENST00000652379.1:25317|1518
RPPPPRHVPLPSPGWPLPGDPR
>FUSION-ENST00000509400.5:97117-ENST00000302125.9:195|3722
TSTICILGHMSGGS
>FUSION-ENST00000509400.5:97117-ENST00000302125.9:195|4006
VQEIETILANTVKPR
>FUSION-ENST00000509400.5:97117-ENST00000302125.9:195|3337
GQSKEQGLQK
>FUSION-ENST00000509400.5:97117-ENST00000302125.9:195|2285
SNVDFLYK
>ENST00000422841.5|SNV-23821-C-T|4
MSCSWQYIVEHR
>FUSION-ENST00000509400.5:97117-ENST00000302125.9:195|1849
PLHSSLGDRARLR
>FUSION-ENST00000509400.5:97117-ENST00000302125.9:195|1611
PVSLPCLNP
>FUSION-ENST00000509400.5:97117-ENST00000302125.9:195|1995
SSKLPDQHGETPSPLK
>ENST00000401605.5|MNV-47588-GA-G|1
SSTLNVPPSMVFLHLFQR
>FUSION-ENST00000509400.5:97117-ENST00000302125.9:195|3754
ELCRPLGREGPIIW
>FUSION-ENST00000509400.5:97117-ENST00000302125.9:195|2576
TDFGAGRGGSR
>FUSION-ENST00000574721.1:133211-ENST00000652379.1:25317|804
TGVSHRPRPIYLFINFESR
>ENST00000346166.7|SNV-8397-A-G|1
IHCIDRWLSENCTCPICR
>FUSION-ENST00000574721.1:133211-ENST00000652379.1:25317|961
MSRIDPDSISK
>FUSION-ENST00000509400.5:97117-ENST00000302125.9:195|886
MAREALHN
>FUSION-ENST00000509400.5:97117-ENST00000302125.9:195|525
QPSPSCGRFTSQQWL
>FUSION-ENST00000509400.5:97117-ENST00000302125.9:195|870
SILSLESTAGYSLICLQYWQ
>FUSION-ENST00000509400.5:97117-ENST00000302125.9:195|2593
MSEESYLKK
>FUSION-ENST00000509400.5:97117-ENST00000302125.9:195|3526
SPFLRASVLAGPGQAYLEVK
>FUSION-ENST00000574721.1:133211-ENST00000652379.1:25317|459
RPRRGAAGPPSCLWR
>FUSION-ENST00000509400.5:97117-ENST00000302125.9:195|2292
HAPVVPAIR
>FUSION-ENST00000509400.5:97117-ENST00000302125.9:195|456
MTIILDSII
>FUSION-ENST00000509400.5:97117-ENST00000302125.9:195|800
QRISSRRPSTPK
>FUSION-ENST00000509400.5:97117-ENST00000302125.9:195|1440
GQPTPRPQGKNQRR
>ENST00000571939.1|SNV-1508-G-C|6
MWMAHLLEQRRGGHCVVHLAGIWK
>FUSION-ENST00000574721.1:133211-ENST00000652379.1:25317|429
RRPIRTSALSTFDGSR
>FUSION-ENST00000509400.5:97117-ENST00000302125.9:195|1299
TSQAWQRTPAIAGTWQAEAGESGR
>FUSION-ENST00000574721.1:133211-ENST00000652379.1:25317|555
ASPARRCSR
>FUSION-ENST00000509400.5:97117-ENST00000302125.9:195|2437
MCCPRLLRGLCSK
>FUSION-ENST00000509400.5:97117-ENST00000302125.9:195|3677
VAGACSPSYSEG
>ENST00000622132.5|SNV-159398-C-A|3
YKKNLEEAK
>FUSION-ENST00000509400.5:97117-ENST00000302125.9:195|1982
SLGCGKQFSCTESAFEWGHR
>FUSION-ENST00000509400.5:97117-ENST00000302125.9:195|2583
MAPHELLVLPFLHSLNR
>FUSION-ENST00000509400.5:97117-ENST00000302125.9:195|1726
MPSRIDKK
>FUSION-ENST00000574721.1:133211-ENST00000652379.1:25317|549
ALPERACGPRGR
>FUSION-ENST00000574721.1:133211-ENST00000652379.1:25317|1238
SLSFSRSR
>ENST00000622132.5|SNV-159398-C-A|5
KELERYK
>FUSION-ENST00000509400.5:97117-ENST00000302125.9:195|79
EESDVFINSFFFFFFFLR
>FUSION-ENST00000592126.1:11705-ENST00000635056.2:110404|96
MGPSRGSELKMVTSTGLFQENF
>FUSION-ENST00000574721.1:133211-ENST00000652379.1:25317|1344
ILSDTALTTRVMK
>FUSION-ENST00000574721.1:133211-ENST00000652379.1:25317|635
KSVVFMCVNERAYVVISVFFLPLLR
>FUSION-ENST00000509400.5:97117-ENST00000302125.9:195|1788
KLGGGACSEPR
>ENST00000370656.5|SNV-1743-C-T|1
EAFGDKAPPKPVPKTIDNQR
>FUSION-ENST00000509400.5:97117-ENST00000302125.9:195|2368
TQPNVRHKCMDIALAHK
>FUSION-ENST00000509400.5:97117-ENST00000302125.9:195|2937
NLDPELR
>FUSION-ENST00000509400.5:97117-ENST00000302125.9:195|3188
DGVGPEWQS
>FUSION-ENST00000509400.5:97117-ENST00000302125.9:195|261
VFVHLQNKSAPPTSQRCLEQTR
>FUSION-ENST00000509400.5:97117-ENST00000302125.9:195|1361
MGWRPGRDASHFPDWAAR
>FUSION-ENST00000509400.5:97117-ENST00000302125.9:195|4068
MQAFPTR
>ENST00000673243.1|SNV-47212-C-T|5
EIHTYMKMFQCAQELR
>FUSION-ENST00000509400.5:97117-ENST00000302125.9:195|2491
EAFDPTSK
>FUSION-ENST00000509400.5:97117-ENST00000302125.9:195|1403
TLNEHAAFKHLFNK
>ENST00000401605.5|MNV-47588-GA-G|2
IMEVLEKSSTLNVPPSMVFLHLFQR
>FUSION-ENST00000509400.5:97117-ENST00000302125.9:195|2472
MISKESEDKVSIK
>ENST00000274576.9|SNV-101935-T-A|7
EDEAGEGRFNFSAYGK
>FUSION-ENST00000509400.5:97117-ENST00000302125.9:195|3476
STIILWHMIYNMESRRYK
>FUSION-ENST00000509400.5:97117-ENST00000302125.9:195|4196
PYFQVILKR
>FUSION-ENST00000509400.5:97117-ENST00000302125.9:195|1054
GHKEAPM
>ENST00000553525.6|SNV-630005-G-T|3
SVGKSLAVK
>FUSION-ENST00000574721.1:133211-ENST00000652379.1:25317|802
TGVSHRPRPIYLFINFESRL
>FUSION-ENST00000509400.5:97117-ENST00000302125.9:195|2167
MAWLFTSPYHLPLLPRISSK
>FUSION-ENST00000574721.1:133211-ENST00000652379.1:25317|1053
GDQEGRRPDR
>ENST00000649021.1|SNV-31079-A-G|10
ISESLDNLESMMPNKVGK
>FUSION-ENST00000574721.1:133211-ENST00000652379.1:25317|1101
SLWKDAR
>ENST00000523906.1|SNV-35686-G-T|6
WVKCTGDSCV
>FUSION-ENST00000509400.5:97117-ENST00000302125.9:195|3114
VMIHPGIFRTHISPRTQNTR
>FUSION-ENST00000509400.5:97117-ENST00000302125.9:195|632
MWGVGWQYGG
>FUSION-ENST00000509400.5:97117-ENST00000302125.9:195|1476
KDFLFFVEMRSHYVALAGLK
>FUSION-ENST00000509400.5:97117-ENST00000302125.9:195|2917
RGAWPWK
>FUSION-ENST00000509400.5:97117-ENST00000302125.9:195|1593
LCLLLAMGI
>FUSION-ENST00000509400.5:97117-ENST00000302125.9:195|3535
MRYNKGLPHHEG
>FUSION-ENST00000509400.5:97117-ENST00000302125.9:195|1621
FSRLTLYISCPNLK
>FUSION-ENST00000509400.5:97117-ENST00000302125.9:195|2130
MIEIAHLANDLASCRK
>ENST00000233057.9|SNV-42273-C-G|5
QVKIGDFGLVTSVK
>FUSION-ENST00000509400.5:97117-ENST00000302125.9:195|3650
VTVNFFFEVESHSLCHPGWSAVA
>FUSION-ENST00000509400.5:97117-ENST00000302125.9:195|1444
LPSQVLAVHCSRGQPTPRPQGK
>FUSION-ENST00000574721.1:133211-ENST00000652379.1:25317|1263
KEKALYCYWAR
>FUSION-ENST00000509400.5:97117-ENST00000302125.9:195|858
LNTVYSLI
>FUSION-ENST00000509400.5:97117-ENST00000302125.9:195|2529
ISRAWWHTPVFPATQEAK
>FUSION-ENST00000509400.5:97117-ENST00000302125.9:195|3501
VRLVSSSQPQVICPPWPPKVLGLQA
>FUSION-ENST00000509400.5:97117-ENST00000302125.9:195|4165
ATVPGLYISKLLKDTK
>FUSION-ENST00000509400.5:97117-ENST00000302125.9:195|3247
IYSPPTEPVLPAL
>FUSION-ENST00000509400.5:97117-ENST00000302125.9:195|2966
MMMMMMMMMMIIIILR
>FUSION-ENST00000509400.5:97117-ENST00000302125.9:195|418
ERRLLYI
>FUSION-ENST00000509400.5:97117-ENST00000302125.9:195|273
SCSGAAWVPQ
>FUSION-ENST00000509400.5:97117-ENST00000302125.9:195|2611
KTEDNTIRGCR
>FUSION-ENST00000509400.5:97117-ENST00000302125.9:195|913
DISEGATGFMR
>FUSION-ENST00000509400.5:97117-ENST00000302125.9:195|3635
RHVGPER
>FUSION-ENST00000574721.1:133211-ENST00000652379.1:25317|783
GVPWSVYHRTVHVR
>FUSION-ENST00000509400.5:97117-ENST00000302125.9:195|4
RQSRNEK
>FUSION-ENST00000574721.1:133211-ENST00000652379.1:25317|1058
MWSVGQR
>ENST00000368799.2|SNV-10869-A-C|3
GYSPTHREEAYGKNHHNSSK
>FUSION-ENST00000509400.5:97117-ENST00000302125.9:195|468
QNPLCEFVSTHTCICV
>FUSION-ENST00000509400.5:97117-ENST00000302125.9:195|2159
RMPYMPWFMGFNESSLLKSPNK
>FUSION-ENST00000574721.1:133211-ENST00000652379.1:25317|1292
MHTDIQERK
>ENST00000465385.5|SNV-14038-C-A|1
SQYWAPHPSPSWAW
>ENST00000649996.1|SNV-387744-A-G|1
AIATLMSDEVFHDIAYEAKDR
>FUSION-ENST00000509400.5:97117-ENST00000302125.9:195|1336
HSSLPGRGSGRAEAALSALWEAK
>FUSION-ENST00000509400.5:97117-ENST00000302125.9:195|2588
QLKSNKEK
>ENST00000361221.8|SNV-100566-T-A|3
SGRPISFMVVFITPNPLSKITWVNR
>FUSION-ENST00000574721.1:133211-ENST00000652379.1:25317|758
PIIPAAR
>FUSION-ENST00000574721.1:133211-ENST00000652379.1:25317|130
APWNGFAPR
>FUSION-ENST00000574721.1:133211-ENST00000652379.1:25317|23
MYVSEMGFGVLSCCPR
>FUSION-ENST00000509400.5:97117-ENST00000302125.9:195|2916
RGAWPWKK
>FUSION-ENST00000509400.5:97117-ENST00000302125.9:195|3462
QGSYISLALQTSKTDPER
>FUSION-ENST00000509400.5:97117-ENST00000302125.9:195|843
MSTMIFFLIK
>ENST00000592226.5|SNV-8622-G-T|6
ATMTLQWLPPTGVPLAGAK
>FUSION-ENST00000509400.5:97117-ENST00000302125.9:195|2002
MFSSTNL
>FUSION-ENST00000509400.5:97117-ENST00000302125.9:195|3253
ETWTKRGPEVTK
>FUSION-ENST00000509400.5:97117-ENST00000302125.9:195|2717
DSKGEEC
>FUSION-ENST00000574721.1:133211-ENST00000652379.1:25317|96
MSALPIIVKQNSPSVGLFTH
>FUSION-ENST00000574721.1:133211-ENST00000652379.1:25317|1146
WHSPLTRVGK
>FUSION-ENST00000509400.5:97117-ENST00000302125.9:195|1965
MNPILFMKKK
>ENST00000418535.3|SNV-467-C-T|1
CPHGLPWLLWPLCRHQSRRPP
>FUSION-ENST00000509400.5:97117-ENST00000302125.9:195|2186
SHHAQPCRSSLVKCPFR
>FUSION-ENST00000509400.5:97117-ENST00000302125.9:195|1486
MIPPPQLPKELGLQA
>FUSION-ENST00000379454.9:95663-ENST00000338825.5:26547|13
AKGTRIIYDR
>ENST00000373795.7|SNV-33471-A-T|2
SRSWSHSRS
>FUSION-ENST00000574721.1:133211-ENST00000652379.1:25317|878
DFNEGSFGHILILW
>FUSION-ENST00000509400.5:97117-ENST00000302125.9:195|2304
EPLHSSLGDR
>ENST00000611639.1|SNV-6482-A-G|4
HEENGLVFEDSEELAALR
>ENST00000547374.5|SNV-104389-C-T|4
LTRRSLTR
>FUSION-ENST00000574721.1:133211-ENST00000652379.1:25317|89
CLAEEPMGR
>FUSION-ENST00000509400.5:97117-ENST00000302125.9:195|2460
LSASLGPRRSSGGSNVCK
>FUSION-ENST00000509400.5:97117-ENST00000302125.9:195|3073
GGSPAVRSSRPTWPKW
>FUSION-ENST00000509400.5:97117-ENST00000302125.9:195|1786
KLGGGACSEPRSHHCTPAWVTE
>FUSION-ENST00000509400.5:97117-ENST00000302125.9:195|955
SSCPPLGLPFTTLLLFMCWYHPGF
>ENST00000394562.5|SNV-21425-C-G|4
KLFLQHEGVKQLICEEMDSVR
>ENST00000303127.12|SNV-14428-G-A|6
YSRGRLTVMTNLEDK
>FUSION-ENST00000509400.5:97117-ENST00000302125.9:195|61
MSPFTSLLAGDGAVEI
>FUSION-ENST00000509400.5:97117-ENST00000302125.9:195|2378
STYNFSSDFCLCLS
>ENST00000344204.9|SNV-317931-C-A|3
SADAGSQKDSEDSAATPQDETVEER
>FUSION-ENST00000509400.5:97117-ENST00000302125.9:195|3220
EPTRLWAK
>FUSION-ENST00000574721.1:133211-ENST00000652379.1:25317|1204
VDLVSCLFHRHHRR
>FUSION-ENST00000574721.1:133211-ENST00000652379.1:25317|1512
AALGSPHPPPPRFK
>FUSION-ENST00000509400.5:97117-ENST00000302125.9:195|706
SSGISQMLIK
>FUSION-ENST00000509400.5:97117-ENST00000302125.9:195|63
DILLCVCVFSALTPPKFFSFLIK
>FUSION-ENST00000509400.5:97117-ENST00000302125.9:195|2024
SNRNLKLDMSK
>FUSION-ENST00000509400.5:97117-ENST00000302125.9:195|2829
SSRPAWPTWR
>FUSION-ENST00000509400.5:97117-ENST00000302125.9:195|344
YYFLVGKQR
>FUSION-ENST00000509400.5:97117-ENST00000302125.9:195|3692
DYYLAIK
>FUSION-ENST00000509400.5:97117-ENST00000302125.9:195|3838
QTFGERGTNNLVMTGFRLVQVEGR
>ENST00000514331.1|SNV-387744-A-G|9
CSMTLLMK
>FUSION-ENST00000509400.5:97117-ENST00000302125.9:195|2995
YIVRGAPCTKEK
>FUSION-ENST00000509400.5:97117-ENST00000302125.9:195|3166
EVIFELR
>FUSION-ENST00000509400.5:97117-ENST00000302125.9:195|2220
MYFLILLR
>FUSION-ENST00000509400.5:97117-ENST00000302125.9:195|3732
TALFLSP
>FUSION-ENST00000574721.1:133211-ENST00000652379.1:25317|1166
EAEAGESLEPGK
>FUSION-ENST00000509400.5:97117-ENST00000302125.9:195|2839
MAKPCLYKKYK
>FUSION-ENST00000509400.5:97117-ENST00000302125.9:195|1214
LLSNLFLK
>FUSION-ENST00000574721.1:133211-ENST00000652379.1:25317|212
EWTGAAGAAR
>FUSION-ENST00000509400.5:97117-ENST00000302125.9:195|3080
MVVGACNPSYLRG
>ENST00000507581.5|SNV-7889-A-T|4
RPSGLSFPPASQMRGQSQTLSPSAH
>FUSION-ENST00000574721.1:133211-ENST00000652379.1:25317|173
VQIPESGVAEMGAARRPVR
>FUSION-ENST00000509400.5:97117-ENST00000302125.9:195|131
VNCLLEAHRVHGK
>FUSION-ENST00000509400.5:97117-ENST00000302125.9:195|3369
MDSIGDGSSWRLVTTLACR
>ENST00000510187.5|SNV-30157-G-T|4
TMTSERLLTPSSIQSIPRR
>FUSION-ENST00000509400.5:97117-ENST00000302125.9:195|4042
NTPALMDK
>FUSION-ENST00000509400.5:97117-ENST00000302125.9:195|375
MSPDNLAHPK
>FUSION-ENST00000509400.5:97117-ENST00000302125.9:195|1207
RSPALSPDQSAVVR
>FUSION-ENST00000509400.5:97117-ENST00000302125.9:195|2624
YSAHFTDGEK
>ENST00000465149.1|SNV-9395-G-T|2
CPARVLRR
>FUSION-ENST00000574721.1:133211-ENST00000652379.1:25317|305
TEDPLPGAARGGPK
>FUSION-ENST00000574721.1:133211-ENST00000652379.1:25317|846
LRVSCRLSLDLSSSWVR
>FUSION-ENST00000509400.5:97117-ENST00000302125.9:195|2284
DLGSLQAPPPGFTPFSCLSLPSR
>FUSION-ENST00000509400.5:97117-ENST00000302125.9:195|1634
MNELRNRWMDVAATTILSSYSGEN
>FUSION-ENST00000509400.5:97117-ENST00000302125.9:195|2076
GLIIGLLNEEMGGILKSISLR
>FUSION-ENST00000574721.1:133211-ENST00000652379.1:25317|561
VARAAGRASPAR
>FUSION-ENST00000509400.5:97117-ENST00000302125.9:195|1084
MACNPSTLGGR
>FUSION-ENST00000574721.1:133211-ENST00000652379.1:25317|439
GGDACIYQIK
>FUSION-ENST00000574721.1:133211-ENST00000652379.1:25317|1381
PLSPPPPPPKMTARIG
>FUSION-ENST00000509400.5:97117-ENST00000302125.9:195|3033
SFNGFHSLQSK
>ENST00000407215.7|MNV-3028-CC-C|9
LISAFPWGRIGGSSSSRNSR
>ENST00000219611.7|MNV-24783-TG-T|7
PSRPRWPTPSSCSPRAAESGTR
>FUSION-ENST00000509400.5:97117-ENST00000302125.9:195|2058
MILLARRFSNCLVWADGLR
>FUSION-ENST00000574721.1:133211-ENST00000652379.1:25317|548
VCPGVDQR
>ENST00000479356.1|SNV-221052-C-T|1
LENNAPWTVLLASVDPKATSVTVK
>FUSION-ENST00000509400.5:97117-ENST00000302125.9:195|1032
ASNGVSR
>FUSION-ENST00000509400.5:97117-ENST00000302125.9:195|262
VFVHLQNKSAPPTSQR
>FUSION-ENST00000509400.5:97117-ENST00000302125.9:195|120
RGQSFLFIR
>ENST00000409694.6|SNV-416333-G-A|3
TETLTNTLK
>FUSION-ENST00000509400.5:97117-ENST00000302125.9:195|129
VHGKGKGSPEIGCLLLGNTCHLGR
>FUSION-ENST00000509400.5:97117-ENST00000302125.9:195|3147
VSRTCHVLGSTCDYVFR
>FUSION-ENST00000360150.9:14313-ENST00000534622.5:31188|7
GSSTNCFLITTSSSGLWK
>FUSION-ENST00000509400.5:97117-ENST00000302125.9:195|1327
MGSRPGR
>FUSION-ENST00000509400.5:97117-ENST00000302125.9:195|1686
VMEFWKEDHRNK
>ENST00000565010.1|MNV-24783-TG-T|3
APLPPRVRGPYPR
>FUSION-ENST00000509400.5:97117-ENST00000302125.9:195|1258
LYISDAPPWRAA
>FUSION-ENST00000509400.5:97117-ENST00000302125.9:195|423
MTRVTEQAAHERER
>FUSION-ENST00000509400.5:97117-ENST00000302125.9:195|2951
MMMIIIILR
>FUSION-ENST00000574721.1:133211-ENST00000652379.1:25317|1274
RGAGTCNPSYSGGWGGRIA
>FUSION-ENST00000509400.5:97117-ENST00000302125.9:195|813
LTPSSASGVEHVA
>ENST00000547374.5|SNV-104389-C-T|2
RTGSPASVPCR
>FUSION-ENST00000574721.1:133211-ENST00000652379.1:25317|438
GGDACIYQIKTNPVSPSPAPAGGR
>FUSION-ENST00000509400.5:97117-ENST00000302125.9:195|1987
GAADWLGMKSLGCGK
>FUSION-ENST00000509400.5:97117-ENST00000302125.9:195|3536
TEMRYNKGLPHHEG
>ENST00000282146.5|SNV-122847-C-A|2
DLLADNK
>FUSION-ENST00000509400.5:97117-ENST00000302125.9:195|2436
CCPRLLRGLCSK
>FUSION-ENST00000509400.5:97117-ENST00000302125.9:195|1935
MDNLVGREPGNGCCR
>FUSION-ENST00000644886.1:23572-ENST00000617373.4:10305|22
VQHIQPAALRQTPGCDPR
>FUSION-ENST00000509400.5:97117-ENST00000302125.9:195|1219
FLNCSWTNR
>FUSION-ENST00000509400.5:97117-ENST00000302125.9:195|1833
MPLHSSLGNKSETPSQKQTNK
>FUSION-ENST00000509400.5:97117-ENST00000302125.9:195|1371
GGRTETLLTS
>FUSION-ENST00000574721.1:133211-ENST00000652379.1:25317|1400
FGSRGNAFQSPIRMHR
>FUSION-ENST00000509400.5:97117-ENST00000302125.9:195|1263
MLLLLLVNNSLSHWSVCP
>FUSION-ENST00000509400.5:97117-ENST00000302125.9:195|24
MGQNLVCGFENMALGFLR
>FUSION-ENST00000509400.5:97117-ENST00000302125.9:195|2536
MVEPPSLQK
>FUSION-ENST00000509400.5:97117-ENST00000302125.9:195|2098
MRLEESTGTVEAISSLRAGSFV
>FUSION-ENST00000574721.1:133211-ENST00000652379.1:25317|303
MQPKAGGK
>ENST00000529681.5|MNV-16445-TAAAA-T|4
AATRSAHPASPSSMR
>FUSION-ENST00000509400.5:97117-ENST00000302125.9:195|4029
MILGEKPLYTSVSFVEWR
>FUSION-ENST00000574721.1:133211-ENST00000652379.1:25317|725
NPVSIENTK
>FUSION-ENST00000509400.5:97117-ENST00000302125.9:195|3876
VEGLQAVIPNSIL
>FUSION-ENST00000574721.1:133211-ENST00000652379.1:25317|812
GFTVLPRLGPR
>ENST00000356023.5|SNV-47212-C-T|14
VIVIHRKMFQCAQELR
>FUSION-ENST00000509400.5:97117-ENST00000302125.9:195|2170
GLTLTAS
>ENST00000528037.1|SNV-6288-C-A|13
QPFQILHGGSGCWLPSCR
>FUSION-ENST00000509400.5:97117-ENST00000302125.9:195|3060
QISGSLQSPR
>FUSION-ENST00000509400.5:97117-ENST00000302125.9:195|2600
SALCRQKTLA
>FUSION-ENST00000509400.5:97117-ENST00000302125.9:195|82
KLTYLLREESDVFINSFFFFFFFLR
>FUSION-ENST00000509400.5:97117-ENST00000302125.9:195|3113
MIHPGIFR
>FUSION-ENST00000574721.1:133211-ENST00000652379.1:25317|488
CRPGSGSLTHPGAAGK
>ENST00000356023.5|SNV-47212-C-T|3
FQCAQELR
>ENST00000417496.6|SNV-579391-A-C|1
DSSACVDDTLGQVGAVKVK
>FUSION-ENST00000574721.1:133211-ENST00000652379.1:25317|67
DLLSPGGR
>FUSION-ENST00000509400.5:97117-ENST00000302125.9:195|2119
MRLWKVVI
>FUSION-ENST00000509400.5:97117-ENST00000302125.9:195|1192
PLPGEQRK
>FUSION-ENST00000574721.1:133211-ENST00000652379.1:25317|648
MLLRLVSNSRPPVMRPPRPLEVLG
>FUSION-ENST00000574721.1:133211-ENST00000652379.1:25317|356
YSHDPPGSFRETK
>FUSION-ENST00000509400.5:97117-ENST00000302125.9:195|2156
MPYMPWFMGFNESSLLKSPNKIK
>FUSION-ENST00000574721.1:133211-ENST00000652379.1:25317|199
RRGCGVLPPPPPPR
>FUSION-ENST00000509400.5:97117-ENST00000302125.9:195|2029
LISKLCSPALIFKYYQC
>ENST00000394894.8|SNV-5036-C-A|7
SHSIFSIRILHLQGEGDIVPKIR
>ENST00000611639.1|SNV-6482-A-G|2
MLFSNFPDPAGKLNQFWK
>ENST00000262462.9|SNV-489163-C-T|2
NLFFGYAGPYKHTK
>FUSION-ENST00000509400.5:97117-ENST00000302125.9:195|3422
NTNSCLHGAYILVEEDRNYKINM
>FUSION-ENST00000574721.1:133211-ENST00000652379.1:25317|533
AWPAFGPSCVPVVGGAGR
>FUSION-ENST00000574721.1:133211-ENST00000652379.1:25317|1370
TRGTGDAEACLR
>FUSION-ENST00000574721.1:133211-ENST00000652379.1:25317|1402
GTAHRFGSRGNAFQSPIR
>FUSION-ENST00000509400.5:97117-ENST00000302125.9:195|537
MEYSFPQKSPQNYLVQK
>FUSION-ENST00000574721.1:133211-ENST00000652379.1:25317|535
GRAWPAFGPSCVPVVGGAGRK
>FUSION-ENST00000509400.5:97117-ENST00000302125.9:195|814
KLTPSSASGVEHVA
>FUSION-ENST00000574721.1:133211-ENST00000652379.1:25317|828
GFHCGSQDGLDLLTP
>FUSION-ENST00000509400.5:97117-ENST00000302125.9:195|3458
MTFIFFPFN
>FUSION-ENST00000574721.1:133211-ENST00000652379.1:25317|678
VRALLLPQPPD
>ENST00000457545.7|INDEL-28669-C-CGTG|1
AFDVFKEFSHLEDFPFDAEY
>FUSION-ENST00000574721.1:133211-ENST00000652379.1:25317|395
MAVLSWWSDLSG
>FUSION-ENST00000509400.5:97117-ENST00000302125.9:195|2662
MWLGSGLIRK
>ENST00000520623.5|SNV-16142-G-T|2
DFGMVTILVQDTDTALK
>FUSION-ENST00000574721.1:133211-ENST00000652379.1:25317|374
GEILGPAQDGPERK
>FUSION-ENST00000509400.5:97117-ENST00000302125.9:195|747
LIAALFIIVK
>ENST00000506507.5|SNV-55508-G-C|8
GSSMRPPNCTRR
>FUSION-ENST00000509400.5:97117-ENST00000302125.9:195|531
AMQPSPSCGR
>FUSION-ENST00000574721.1:133211-ENST00000652379.1:25317|891
MEVPVPSGTVSGER
>FUSION-ENST00000574721.1:133211-ENST00000652379.1:25317|1322
MSQSCTCMLER
>FUSION-ENST00000509400.5:97117-ENST00000302125.9:195|3969
TFVPHKPSKVPASGPGRSR
>FUSION-ENST00000509400.5:97117-ENST00000302125.9:195|1992
LPDQHGETPSPLKIQN
>ENST00000258873.9|SNV-11215-G-A|2
PRNSGAGYSCPHGDPSMLDSR
>FUSION-ENST00000574721.1:133211-ENST00000652379.1:25317|1470
MIWAGHASSRLSLR
>ENST00000258042.1|SNV-10066-T-C|1
IPYPQTDELHPK
>FUSION-ENST00000509400.5:97117-ENST00000302125.9:195|1382
AEEFFSVQNK
>FUSION-ENST00000509400.5:97117-ENST00000302125.9:195|1244
AGVQWCHPSSLRLLPPR
>FUSION-ENST00000509400.5:97117-ENST00000302125.9:195|3057
KSLVLLR
>ENST00000242462.5|SNV-507-G-A|1
TQGNCAEAEEGGCRGAPRK
>FUSION-ENST00000509400.5:97117-ENST00000302125.9:195|1454
VQAILVSQPPR
>FUSION-ENST00000509400.5:97117-ENST00000302125.9:195|2708
LVSNSWAEVICPPWPPKVLGLQA
>FUSION-ENST00000574721.1:133211-ENST00000652379.1:25317|318
GRPTALAER
>FUSION-ENST00000509400.5:97117-ENST00000302125.9:195|3062
APQTCLQRQISGSLQSPRAGVR
>FUSION-ENST00000509400.5:97117-ENST00000302125.9:195|2088
SSPPHQGPNKFWR
>FUSION-ENST00000509400.5:97117-ENST00000302125.9:195|711
GGSNGFRVKPFPLR
>FUSION-ENST00000509400.5:97117-ENST00000302125.9:195|1602
MNQKSTAWAFKSR
>FUSION-ENST00000574721.1:133211-ENST00000652379.1:25317|566
AGPLRVAR
>FUSION-ENST00000509400.5:97117-ENST00000302125.9:195|219
MVLARLF
>FUSION-ENST00000509400.5:97117-ENST00000302125.9:195|3846
CAFREETRSN
>FUSION-ENST00000509400.5:97117-ENST00000302125.9:195|2188
SHHAQPCRSSLVK
>FUSION-ENST00000509400.5:97117-ENST00000302125.9:195|3942
APAEATLHCFFPQAGKPPR
>FUSION-ENST00000431770.1:2251-ENST00000436742.5:20585|3
LNTILDENGCK
>FUSION-ENST00000574721.1:133211-ENST00000652379.1:25317|120
RPVSSRWPLKIR
>FUSION-ENST00000509400.5:97117-ENST00000302125.9:195|3470
IYNMESRRYK
>FUSION-ENST00000574721.1:133211-ENST00000652379.1:25317|625
VSFLPVCLLKNGVFQKFTLCIYVF
>ENST00000373968.3|SNV-3379-G-C|1
EEAFLGITHEKTEGQFVDLTGNR
>FUSION-ENST00000509400.5:97117-ENST00000302125.9:195|2328
MGGSQGQEFKNSLAKMLKPR
>FUSION-ENST00000509400.5:97117-ENST00000302125.9:195|3058
QISGSLQSPRAGVRK
>ENST00000548363.1|SNV-2439-A-T|5
MIPSTPSSVRRGLASMCPGLCL
>ENST00000375377.2|SNV-86992-G-A|1
STCETQTKLKK
>FUSION-ENST00000574721.1:133211-ENST00000652379.1:25317|702
GFLVFLR
>FUSION-ENST00000509400.5:97117-ENST00000302125.9:195|205
MKYLLNIYYLYLWY
>FUSION-ENST00000509400.5:97117-ENST00000302125.9:195|1885
STLRYHYIPTR
>FUSION-ENST00000509400.5:97117-ENST00000302125.9:195|3868
VEGAHSSQLLRR
>FUSION-ENST00000574721.1:133211-ENST00000652379.1:25317|984
MSTVRMVLRQK
>FUSION-ENST00000509400.5:97117-ENST00000302125.9:195|51
GQLYPRGFSFR
>FUSION-ENST00000576936.5:133211-ENST00000652379.1:25317|1
VAGMTEMSHRAR
>FUSION-ENST00000509400.5:97117-ENST00000302125.9:195|2530
IQKISRAWWHTPVFPATQEAK
>FUSION-ENST00000509400.5:97117-ENST00000302125.9:195|583
YCLSEVSTLGQNG
>FUSION-ENST00000509400.5:97117-ENST00000302125.9:195|1333
GSGRAEAALSALWEAK
>FUSION-ENST00000509400.5:97117-ENST00000302125.9:195|2433
MLSRSCALPVK
>ENST00000257901.7|SNV-5140-C-A|1
QDMACLIKEYQEVMNSK
>FUSION-ENST00000509400.5:97117-ENST00000302125.9:195|3516
MVHACNPSTLGD
>ENST00000504022.1|SNV-145565-G-T|3
LKVESCQIYKNPVTWLK
>FUSION-ENST00000509400.5:97117-ENST00000302125.9:195|4086
PTSYWLLFSQQCNTCLGTR
>ENST00000479356.1|SNV-221052-C-T|4
MLENNAPWTVLLASVDPK
>FUSION-ENST00000574721.1:133211-ENST00000652379.1:25317|384
QARAAWIPQLGIME
>FUSION-ENST00000509400.5:97117-ENST00000302125.9:195|3915
LARMVFFS
>FUSION-ENST00000574721.1:133211-ENST00000652379.1:25317|780
ADTLTGR
>FUSION-ENST00000574721.1:133211-ENST00000652379.1:25317|824
WVRLVSNWRPQWICPPRPPKVLG
>FUSION-ENST00000574721.1:133211-ENST00000652379.1:25317|56
LFLMFSVGR
>FUSION-ENST00000574721.1:133211-ENST00000652379.1:25317|1140
LSVSVSGSRYPPPSLFLQKK
>ENST00000481805.1|SNV-38677-C-T|3
LMARRAAGWGR
>FUSION-ENST00000509400.5:97117-ENST00000302125.9:195|3669
KMNHVLIHAIT
>FUSION-ENST00000509400.5:97117-ENST00000302125.9:195|3527
AAKSPFLRASVLAGPGQAYLEVK
>FUSION-ENST00000509400.5:97117-ENST00000302125.9:195|2865
METQGKEEACLRSLSG
>FUSION-ENST00000509400.5:97117-ENST00000302125.9:195|3899
AAGSRGEPRPGAATGRGFGGR
>FUSION-ENST00000509400.5:97117-ENST00000302125.9:195|421
VTEQAAHER
>FUSION-ENST00000509400.5:97117-ENST00000302125.9:195|1823
SETPSQKQTNKQTK
>FUSION-ENST00000509400.5:97117-ENST00000302125.9:195|758
MLSERGQTQK
>FUSION-ENST00000509400.5:97117-ENST00000302125.9:195|1954
CNHSTSSSFPLHR
>FUSION-ENST00000509400.5:97117-ENST00000302125.9:195|2094
LEESTGTVEAISSLRAGSFV
>FUSION-ENST00000574721.1:133211-ENST00000652379.1:25317|1267
VLRCLERPR
>FUSION-ENST00000509400.5:97117-ENST00000302125.9:195|1077
GITRSGF
>FUSION-ENST00000509400.5:97117-ENST00000302125.9:195|1024
PLDSSLGDRGR
>FUSION-ENST00000509400.5:97117-ENST00000302125.9:195|453
WSPKALAFGNL
>FUSION-ENST00000509400.5:97117-ENST00000302125.9:195|207
FGDQAWGGSGRQTIPFLPHT
>FUSION-ENST00000574721.1:133211-ENST00000652379.1:25317|412
AASGKPK
>FUSION-ENST00000509400.5:97117-ENST00000302125.9:195|1832
PLHSSLGNKSETPSQKQTNK
>ENST00000532462.5|SNV-86352-A-T|4
SDAVRPKHWPGMDSVQTGPLR
>FUSION-ENST00000509400.5:97117-ENST00000302125.9:195|3041
CAKQQGLSGK
>ENST00000308696.11|SNV-106838-G-A|3
SNCKPSTFAYPAPLEIPK
>ENST00000233154.9|SNV-136452-G-T|2
TSARYASPTPSTDAEYPANGSGADR
>FUSION-ENST00000509400.5:97117-ENST00000302125.9:195|3956
MQWCYLGSLQSLPPGFK
>FUSION-ENST00000509400.5:97117-ENST00000302125.9:195|1659
IIPMNFCIFCRDRTSPCCPG
>ENST00000378115.3|SNV-8009-G-C|1
YYSPCQEHPAETNQNEGAESGTIR
>ENST00000242848.8|SNV-85211-G-A|6
MDKDLGSVQRFEETNK
>FUSION-ENST00000509400.5:97117-ENST00000302125.9:195|3136
RSQPLLKNLGSPG
>FUSION-ENST00000509400.5:97117-ENST00000302125.9:195|1377
MKSLQCLLLSTQTR
>FUSION-ENST00000574721.1:133211-ENST00000652379.1:25317|727
MVKPRLYSQYTTLAGRCAVLYCL
>FUSION-ENST00000574721.1:133211-ENST00000652379.1:25317|794
NLGRQLLASRTLSR
>FUSION-ENST00000380872.9:5134-ENST00000432950.1:6455|13
DENGKILFDTVDLCATWEALEKCK
>FUSION-ENST00000574721.1:133211-ENST00000652379.1:25317|468
VGFVAAVAPGPPVAGPRGSR
>FUSION-ENST00000509400.5:97117-ENST00000302125.9:195|3508
IQKLAGRGR
>ENST00000514331.1|SNV-387744-A-G|16
SDEVFHDIAYEAK
>FUSION-ENST00000509400.5:97117-ENST00000302125.9:195|3288
ISGFCNYISTKKNFFK
>ENST00000358658.8|MNV-118-CC-C|15
KPTHWPPR
>FUSION-ENST00000574721.1:133211-ENST00000652379.1:25317|947
HKHHLDPLREFSGR
>FUSION-ENST00000509400.5:97117-ENST00000302125.9:195|4016
ARWLTPVIPALWEAEAGGSR
>FUSION-ENST00000509400.5:97117-ENST00000302125.9:195|1055
VSHACNPSTVGRLRR
>FUSION-ENST00000509400.5:97117-ENST00000302125.9:195|4255
FSNIGVVQ
>FUSION-ENST00000509400.5:97117-ENST00000302125.9:195|2457
RSSGGSNVCK
>ENST00000538312.5|SNV-107221-G-T|1
DAILNGSVASYILASHNGISYK
>FUSION-ENST00000574721.1:133211-ENST00000652379.1:25317|1139
YPPPSLFLQK
>FUSION-ENST00000509400.5:97117-ENST00000302125.9:195|1268
MFHGFLK
>ENST00000579014.5|SNV-107496-A-C|3
ASAPPILSLTFSSK
>FUSION-ENST00000509400.5:97117-ENST00000302125.9:195|3888
MWLKTAAIINAHIR
>FUSION-ENST00000509400.5:97117-ENST00000302125.9:195|496
MWSNKDASEKNHIQLVILPQLR
>FUSION-ENST00000574721.1:133211-ENST00000652379.1:25317|5
MIIIIVGVISR
>FUSION-ENST00000509400.5:97117-ENST00000302125.9:195|2239
MYQYFIYFYC
>ENST00000371477.4|SNV-36849-G-C|1
EIDDTYIEHAADVDARKQAIR
>FUSION-ENST00000509400.5:97117-ENST00000302125.9:195|2952
MMMMIIIILRQGLTLLSR
>FUSION-ENST00000509400.5:97117-ENST00000302125.9:195|59
FFSFLIK
>FUSION-ENST00000509400.5:97117-ENST00000302125.9:195|2362
MCQMTLHIHVFNPQNDLIHILQMR
>ENST00000367167.4|INDEL-640-A-AA|3
KLETRQEALFWVEGPSS
>FUSION-ENST00000509400.5:97117-ENST00000302125.9:195|4066
QAFPTRSPTQIGK
>FUSION-ENST00000574721.1:133211-ENST00000652379.1:25317|679
SWLTAPSASRVRALLLPQPPD
>FUSION-ENST00000509400.5:97117-ENST00000302125.9:195|3298
TEDRLFALSRK
>ENST00000300714.7|SNV-2334-T-C|4
VLKILLYLCSHGSSSFLLILK
>FUSION-ENST00000509400.5:97117-ENST00000302125.9:195|2544
VAHTCISSYSGG
>FUSION-ENST00000574721.1:133211-ENST00000652379.1:25317|755
MPIIPAARKAEAGESLEPGK
>FUSION-ENST00000509400.5:97117-ENST00000302125.9:195|2264
MFSRLVYVVACISISFIFIVE
>FUSION-ENST00000574721.1:133211-ENST00000652379.1:25317|267
VNYAWAGRSQRK
>FUSION-ENST00000509400.5:97117-ENST00000302125.9:195|2010
MTPDPFLSLSPHRICQFCK
>FUSION-ENST00000509400.5:97117-ENST00000302125.9:195|1900
MSDFFYSHNFTK
>FUSION-ENST00000509400.5:97117-ENST00000302125.9:195|2568
MPADHCPLCF
>ENST00000308696.11|SNV-106838-G-A|6
MPKVQYKSNCKPSTFAYPAPLEIPK
>ENST00000358658.8|MNV-118-CC-C|9
TWCSCCCSAGRTQSQAWTRPRPPR
>FUSION-ENST00000509400.5:97117-ENST00000302125.9:195|1879
MHLGNLAGTWQFLLK
>ENST00000525715.5|MNV-16445-TAAAA-T|1
GAVSGTTSPAGHPAYLPEPQWAL
>FUSION-ENST00000509400.5:97117-ENST00000302125.9:195|1838
DQIYNGRPLRL
>FUSION-ENST00000509400.5:97117-ENST00000302125.9:195|1545
MGLLLSFCH
>FUSION-ENST00000509400.5:97117-ENST00000302125.9:195|9
MLVGMRQSR
>FUSION-ENST00000509400.5:97117-ENST00000302125.9:195|1012
MAMTPTLEGCGFTRMR
>FUSION-ENST00000574721.1:133211-ENST00000652379.1:25317|501
SCLSRLPGPAGLLFSRASERPDSR
>ENST00000371447.4|SNV-23099-A-G|5
DIAQEMLMNQTKATPEEIKSVLK
>ENST00000469726.5|SNV-100566-T-A|6
MVVFITPNPLSKITWVNR
>FUSION-ENST00000509400.5:97117-ENST00000302125.9:195|3400
MIYHDIIIIPYNKFIMLLQNK
>FUSION-ENST00000509400.5:97117-ENST00000302125.9:195|2863
NLSDFVGHSNL
>FUSION-ENST00000509400.5:97117-ENST00000302125.9:195|3697
MWHIHTMDYYLAIK
>FUSION-ENST00000509400.5:97117-ENST00000302125.9:195|3781
GEIALASHIFRFLSFQTHKVER
>FUSION-ENST00000509400.5:97117-ENST00000302125.9:195|2415
DLGSLQAPPPGFTPFSCLSLLSS
>FUSION-ENST00000509400.5:97117-ENST00000302125.9:195|2423
RPTLPSVPKTGR
>FUSION-ENST00000509400.5:97117-ENST00000302125.9:195|3746
NWNPHTLLVGM
>FUSION-ENST00000509400.5:97117-ENST00000302125.9:195|2364
DIALAHK
>FUSION-ENST00000509400.5:97117-ENST00000302125.9:195|587
FGREFWR
>FUSION-ENST00000574721.1:133211-ENST00000652379.1:25317|716
FRDGVSEARPPWLPR
>FUSION-ENST00000509400.5:97117-ENST00000302125.9:195|3670
KKMNHVLIHAIT
>FUSION-ENST00000574721.1:133211-ENST00000652379.1:25317|563
SLCRDPFWRVPVR
>FUSION-ENST00000574721.1:133211-ENST00000652379.1:25317|1295
EAGVEELLEPGRRR
>FUSION-ENST00000509400.5:97117-ENST00000302125.9:195|4113
MDFNFSEISKNPIVSGPL
>FUSION-ENST00000509400.5:97117-ENST00000302125.9:195|4173
MILPPQPPKVLGIQVR
>FUSION-ENST00000509400.5:97117-ENST00000302125.9:195|1588
NKLVRPSIVPFYICILHDVIRI
>FUSION-ENST00000574721.1:133211-ENST00000652379.1:25317|344
LSNNRSVMPLDVRGCTR
>ENST00000332582.5|SNV-28609-T-C|3
GPMPPTLPGIR
>FUSION-ENST00000509400.5:97117-ENST00000302125.9:195|3496
MCRIFRACHVLM
>FUSION-ENST00000509400.5:97117-ENST00000302125.9:195|454
MWSPKALAFGNL
>FUSION-ENST00000509400.5:97117-ENST00000302125.9:195|998
NTWPTQDR
>FUSION-ENST00000509400.5:97117-ENST00000302125.9:195|2927
PGRRYSCPSLGEPGK
>FUSION-ENST00000574721.1:133211-ENST00000652379.1:25317|460
AVRRPRR
>FUSION-ENST00000509400.5:97117-ENST00000302125.9:195|3576
MINKTDIVLTFMEITMDIR
>FUSION-ENST00000509400.5:97117-ENST00000302125.9:195|2628
LTSTDSKNPAK
>FUSION-ENST00000509400.5:97117-ENST00000302125.9:195|2753
MFFFCSK
>ENST00000314355.7|SNV-4030-G-A|5
ELSKQVPKTHLISEEEWR
>ENST00000546307.5|SNV-15666-G-C|4
LFLKVLAVELASTSRFQLATR
>FUSION-ENST00000509400.5:97117-ENST00000302125.9:195|582
QKTRIICDR
>FUSION-ENST00000509400.5:97117-ENST00000302125.9:195|1149
FLFFLGKISK
>FUSION-ENST00000509400.5:97117-ENST00000302125.9:195|3328
MTLNFAKGRADPPIPLK
>FUSION-ENST00000509400.5:97117-ENST00000302125.9:195|603
MPGPQFFLFFVFFV
>FUSION-ENST00000509400.5:97117-ENST00000302125.9:195|11
MEMLVGMRQSRNEK
>ENST00000528037.1|SNV-6288-C-A|18
RLSSGLRR
>ENST00000273450.7|SNV-83433-C-G|2
AVEMGMSSVFFNK
>FUSION-ENST00000574721.1:133211-ENST00000652379.1:25317|247
RSEGTGDGLR
>ENST00000299481.5|SNV-29316-G-T|3
SFCEALK
>FUSION-ENST00000509400.5:97117-ENST00000302125.9:195|2546
AFHHVGQAGLK
>ENST00000342785.8|SNV-50063-G-C|1
TDEVVTLTPPIGPKVSLSPGPEQK
>ENST00000344862.9|INDEL-3782-A-AA|4
SSKSVLRR
>FUSION-ENST00000574721.1:133211-ENST00000652379.1:25317|485
AARATVPPCALR
>FUSION-ENST00000509400.5:97117-ENST00000302125.9:195|1740
LTRMVSIS
>FUSION-ENST00000574721.1:133211-ENST00000652379.1:25317|283
LARRAGEVEHER
>ENST00000496039.5|SNV-70788-G-A|4
HKDRLAR
>FUSION-ENST00000509400.5:97117-ENST00000302125.9:195|2109
MSSEGSGGNGWTCPILPDNLR
>FUSION-ENST00000509400.5:97117-ENST00000302125.9:195|1915
MSRDGLQVR
>FUSION-ENST00000509400.5:97117-ENST00000302125.9:195|1861
EWLNQLYTVMTCLTMEIPSEK
>FUSION-ENST00000509400.5:97117-ENST00000302125.9:195|1061
IPGLCAEFTESEYYQNKGHKEAPM
>FUSION-ENST00000574721.1:133211-ENST00000652379.1:25317|105
MCCCHGNPAQYERNRR
>ENST00000581305.1|SNV-705-G-A|1
ASPWWGKVWLR
>FUSION-ENST00000509400.5:97117-ENST00000302125.9:195|629
AKPRLFSLK
>FUSION-ENST00000509400.5:97117-ENST00000302125.9:195|1702
MHHHARLILYF
>FUSION-ENST00000509400.5:97117-ENST00000302125.9:195|2277
MGLQAPTTTPG
>FUSION-ENST00000509400.5:97117-ENST00000302125.9:195|3331
MTLNFAK
>FUSION-ENST00000576936.5:133211-ENST00000652379.1:25317|18
HLTCRGDLELLGSR
>ENST00000297431.9|SNV-41215-T-G|5
FIRIAAYLASYNPAR
>ENST00000529274.5|MNV-118-CC-C|1
SWRPSWGSWMPTGSGRTSGEK
>ENST00000513985.5|SNV-105284-G-A|1
LTNTATSLLLLWKRLQLSGNGR
>ENST00000547374.5|SNV-104389-C-T|3
SLTRRTGSPASVPCR
>FUSION-ENST00000509400.5:97117-ENST00000302125.9:195|805
INTQCMQRISSR
>FUSION-ENST00000509400.5:97117-ENST00000302125.9:195|424
TRVTEQAAHER
>ENST00000502622.1|SNV-8382-C-A|9
TFTSWLHTIQDINISLWR
>FUSION-ENST00000574721.1:133211-ENST00000652379.1:25317|192
SPADATPRR
>FUSION-ENST00000509400.5:97117-ENST00000302125.9:195|2873
CHHVWLVFEIFSRDR
>FUSION-ENST00000509400.5:97117-ENST00000302125.9:195|3370
DSIGDGSSWR
>FUSION-ENST00000509400.5:97117-ENST00000302125.9:195|4174
ILPPQPPK
>ENST00000534922.5|SNV-61166-A-C|1
RPSSEPPAAPTCFLR
>FUSION-ENST00000509400.5:97117-ENST00000302125.9:195|3979
NSLPLSR
>FUSION-ENST00000509400.5:97117-ENST00000302125.9:195|3036
GVSSSMLKSFNGFHSLQSK
>FUSION-ENST00000509400.5:97117-ENST00000302125.9:195|1739
MGLTVLPRPR
>FUSION-ENST00000509400.5:97117-ENST00000302125.9:195|3372
GDLQVHEYQYMDSIGDGSSWR
>FUSION-ENST00000574721.1:133211-ENST00000652379.1:25317|712
DGVSEARPPWLPRQPR
>FUSION-ENST00000509400.5:97117-ENST00000302125.9:195|2496
MVGCGWKRSR
>FUSION-ENST00000509400.5:97117-ENST00000302125.9:195|1575
MNELILTRWTHYWVYE
>ENST00000489120.5|SNV-6832-T-C|4
CSSQPGVATSASWKGR
>FUSION-ENST00000574721.1:133211-ENST00000652379.1:25317|1265
CLERPRGI
>FUSION-ENST00000509400.5:97117-ENST00000302125.9:195|4118
MSLFTATEGHLFSKD
>FUSION-ENST00000574721.1:133211-ENST00000652379.1:25317|1117
NKDPILKSGVASPSTVSK
>FUSION-ENST00000509400.5:97117-ENST00000302125.9:195|1589
MNKLVRPSIVPFYICILHDVIRI
>FUSION-ENST00000509400.5:97117-ENST00000302125.9:195|4084
PTSYWLLFSQQCNTCLGTRQPR
>FUSION-ENST00000509400.5:97117-ENST00000302125.9:195|3150
GNTGIPERENIHTKVSR
>FUSION-ENST00000509400.5:97117-ENST00000302125.9:195|2526
AWWHTPVFPATQEAK
>FUSION-ENST00000509400.5:97117-ENST00000302125.9:195|736
YNFFIFIQWAIIQQ
>FUSION-ENST00000509400.5:97117-ENST00000302125.9:195|3131
NGWGRAR
>FUSION-ENST00000509400.5:97117-ENST00000302125.9:195|3344
NTNKYVAPK
>ENST00000219611.7|MNV-24783-TG-T|21
APLPPRPPAPRQGSREPPQSR
>FUSION-ENST00000509400.5:97117-ENST00000302125.9:195|115
LSMSRQGEGLK
>FUSION-ENST00000509400.5:97117-ENST00000302125.9:195|2485
QEELGTRQKDI
>FUSION-ENST00000574721.1:133211-ENST00000652379.1:25317|114
SRAGPYPYPQQVSKVNSLWHVGTM
>FUSION-ENST00000380872.9:5134-ENST00000432950.1:6455|10
ILFDTVDLCATWEALEKCKDAGLAK
>FUSION-ENST00000574721.1:133211-ENST00000652379.1:25317|593
EASPNTHAPWVVF
>FUSION-ENST00000509400.5:97117-ENST00000302125.9:195|4129
KLSGCGGTHLSSQLLGK
>ENST00000358763.7|SNV-544621-T-A|3
GTPREDEAKAETIR
>FUSION-ENST00000574721.1:133211-ENST00000652379.1:25317|665
EIDFCMIDVGVCVIQINTHR
>ENST00000529230.6|INDEL-38176-A-AA|21
GPGVCRSTNK
>ENST00000648194.1|SNV-120091-C-T|4
RHASASSHVQPSDSEKNR
>ENST00000257359.7|SNV-1015-T-A|4
FVSEARFVETLLVADASK
>ENST00000311923.1|SNV-367-G-A|1
VVATSTR
>FUSION-ENST00000509400.5:97117-ENST00000302125.9:195|1601
NQKSTAWAFKSR
>ENST00000565010.1|MNV-24783-TG-T|4
APLPPRVR
>FUSION-ENST00000574721.1:133211-ENST00000652379.1:25317|273
VPSGPLLVSRTGAAG
>FUSION-ENST00000509400.5:97117-ENST00000302125.9:195|2332
MGGSQGQEFK
>FUSION-ENST00000509400.5:97117-ENST00000302125.9:195|2751
FFFCSKIPSR
>ENST00000453061.7|SNV-28011-G-A|1
NISKGIIEARFVYVFVLGILFTGTK
>FUSION-ENST00000509400.5:97117-ENST00000302125.9:195|108
MTILLRGR
>FUSION-ENST00000509400.5:97117-ENST00000302125.9:195|2558
CPGGCLPTKVFSPGQR
>FUSION-ENST00000509400.5:97117-ENST00000302125.9:195|489
GWSIPFPR
>FUSION-ENST00000574721.1:133211-ENST00000652379.1:25317|422
SAPLRPRPGGGRRR
>FUSION-ENST00000574721.1:133211-ENST00000652379.1:25317|1194
PLSPPPPKMKAK
>ENST00000519921.5|SNV-35686-G-T|4
AIMPWWVKCTGDSCV
>ENST00000344862.9|INDEL-3782-A-AA|3
SVLRRWK
>FUSION-ENST00000509400.5:97117-ENST00000302125.9:195|3289
ISGFCNYISTKK
>FUSION-ENST00000509400.5:97117-ENST00000302125.9:195|2742
LISYITIVHLPK
>FUSION-ENST00000509400.5:97117-ENST00000302125.9:195|3989
MSREGSLFAGSK
>FUSION-ENST00000509400.5:97117-ENST00000302125.9:195|3211
HLWSQLLGRLR
>ENST00000529230.6|INDEL-38176-A-AA|10
EGCWKGHQCHVGGFGSK
>FUSION-ENST00000574721.1:133211-ENST00000652379.1:25317|22
YVSEMGFGVLSCCPR
>FUSION-ENST00000509400.5:97117-ENST00000302125.9:195|484
VPKIILSRNIPTLLISCVSHF
>FUSION-ENST00000574721.1:133211-ENST00000652379.1:25317|656
MIDVGVCVIQINTHRSIKK
>FUSION-ENST00000574721.1:133211-ENST00000652379.1:25317|1181
IHLPGPPK
>ENST00000514331.1|SNV-387744-A-G|15
MSDEVFHDIAYEAKDR
>FUSION-ENST00000509400.5:97117-ENST00000302125.9:195|3432
NRTLTKIDK
>FUSION-ENST00000574721.1:133211-ENST00000652379.1:25317|1308
GERERER
>FUSION-ENST00000509400.5:97117-ENST00000302125.9:195|3671
EPLHFSLATEQDSVSKEKK
>ENST00000356023.5|SNV-47212-C-T|2
FQCAQELRR
>FUSION-ENST00000574721.1:133211-ENST00000652379.1:25317|1372
MGRTRGTGDAEACLR
>FUSION-ENST00000574721.1:133211-ENST00000652379.1:25317|170
MALERRAHTRPSPAVESGR
>FUSION-ENST00000574721.1:133211-ENST00000652379.1:25317|708
ETDPGWAR
>ENST00000356023.5|SNV-47212-C-T|12
VAAAGRGLPQMQNPPFCKK
>ENST00000598378.2|SNV-15144-C-A|2
EVLTPVRSPQLGAILTTEIER
>FUSION-ENST00000574721.1:133211-ENST00000652379.1:25317|1492
VDWQPQHCKGCVGMEMSPR
>FUSION-ENST00000509400.5:97117-ENST00000302125.9:195|1156
MSFCGHMFLFFLGKISK
>FUSION-ENST00000574721.1:133211-ENST00000652379.1:25317|221
EASSAVTRPIPEKPAGAPGR
>FUSION-ENST00000574721.1:133211-ENST00000652379.1:25317|1458
LGPGVRDQAGR
>FUSION-ENST00000574721.1:133211-ENST00000652379.1:25317|730
ASMVKPRLYSQYTTLAGRCAVLYCL
>FUSION-ENST00000509400.5:97117-ENST00000302125.9:195|1029
MPVIPATWEAEA
>ENST00000357988.9|SNV-104719-G-T|3
ALVTPTLPK
>FUSION-ENST00000509400.5:97117-ENST00000302125.9:195|1842
WDSPPHT
>FUSION-ENST00000509400.5:97117-ENST00000302125.9:195|139
MKSVSHLLEVNIIKK
>FUSION-ENST00000509400.5:97117-ENST00000302125.9:195|1145
ISKSGFALHRIGVSLVL
>FUSION-ENST00000574721.1:133211-ENST00000652379.1:25317|335
MNEEFPVSAGHK
>ENST00000422841.5|SNV-23821-C-T|1
SCSWQYIVEHRTKPGVEH
>FUSION-ENST00000509400.5:97117-ENST00000302125.9:195|2664
MWLGSGLIR
>FUSION-ENST00000574721.1:133211-ENST00000652379.1:25317|1243
SQSCSCMLERQIKVR
>FUSION-ENST00000509400.5:97117-ENST00000302125.9:195|2300
EPLHSSLGDRVRLR
>ENST00000409709.9|SNV-32749-G-A|2
LFMWIVDKINAAIYKPPSQDVK
>FUSION-ENST00000574721.1:133211-ENST00000652379.1:25317|1010
TSESYFLLIFTYVCIYFF
>ENST00000358763.7|SNV-544621-T-A|6
SQSLTNSLSTSDTSQRGTPR
>ENST00000341594.9|SNV-416333-G-A|3
FGSITNQLLKECHPPMTETLTNTLK
>FUSION-ENST00000509400.5:97117-ENST00000302125.9:195|568
KDYRESLPTHGLK
>FUSION-ENST00000509400.5:97117-ENST00000302125.9:195|3038
QQGLSGKGVSSSMLK
>FUSION-ENST00000509400.5:97117-ENST00000302125.9:195|2268
RSLTLSPR
>FUSION-ENST00000509400.5:97117-ENST00000302125.9:195|2932
VSDSSLLTFPR
>FUSION-ENST00000509400.5:97117-ENST00000302125.9:195|1753
SLAHLLTSLR
>ENST00000358658.8|MNV-118-CC-C|3
SSPTSWTSWAPLGASSTPATGLR
>FUSION-ENST00000574721.1:133211-ENST00000652379.1:25317|385
LECSKQARAAWIPQLGIME
>ENST00000231137.6|SNV-2336-G-T|1
IRAAPVGRCSVPEGPFPR
>FUSION-ENST00000509400.5:97117-ENST00000302125.9:195|4017
LGRARWLTPVIPALWEAEAGGSR
>FUSION-ENST00000509400.5:97117-ENST00000302125.9:195|541
KVLDLELNQG
>FUSION-ENST00000509400.5:97117-ENST00000302125.9:195|914
MDISEGATGFMR
>FUSION-ENST00000509400.5:97117-ENST00000302125.9:195|1596
MDTWMYEWTNE
>ENST00000453061.7|SNV-28011-G-A|2
NISKGIIEAR
>FUSION-ENST00000574721.1:133211-ENST00000652379.1:25317|402
VVAVPTMVTTGDGESGFDSGEGA
>FUSION-ENST00000574721.1:133211-ENST00000652379.1:25317|201
VVCVGGRR
>FUSION-ENST00000509400.5:97117-ENST00000302125.9:195|2612
KTEDNTIR
>FUSION-ENST00000509400.5:97117-ENST00000302125.9:195|1033
MASNGVSR
>FUSION-ENST00000574721.1:133211-ENST00000652379.1:25317|676
MTGVSHRARPVDSFR
>FUSION-ENST00000574721.1:133211-ENST00000652379.1:25317|968
DNYSVCKSLLED
>ENST00000219611.7|MNV-24783-TG-T|4
WPTPSSCSPRAAESGTRAVR
>FUSION-ENST00000574721.1:133211-ENST00000652379.1:25317|204
ARVVCVGGRR
>FUSION-ENST00000574721.1:133211-ENST00000652379.1:25317|1073
MVTSTHKVPTER
>FUSION-ENST00000574721.1:133211-ENST00000652379.1:25317|1147
WHSPLTR
>ENST00000295133.9|SNV-15451-G-T|3
ALEKLEVDLRLER
>FUSION-ENST00000509400.5:97117-ENST00000302125.9:195|3600
GDFTCRLSSNIESNFKR
>FUSION-ENST00000574721.1:133211-ENST00000652379.1:25317|1084
YVQTLLSISTTTHGPLWNHWLFEK
>FUSION-ENST00000509400.5:97117-ENST00000302125.9:195|3539
AAAISGT
>FUSION-ENST00000509400.5:97117-ENST00000302125.9:195|3580
GIVISIF
>FUSION-ENST00000509400.5:97117-ENST00000302125.9:195|1836
PLHSSLGNK
>FUSION-ENST00000509400.5:97117-ENST00000302125.9:195|446
EEGEAGTGMPHGKSR
>FUSION-ENST00000574721.1:133211-ENST00000652379.1:25317|205
ARVVCVGGR
>ENST00000592462.5|SNV-8622-G-T|1
TLQWLPPTGVPLAGAKCWCSWVRVR
>FUSION-ENST00000509400.5:97117-ENST00000302125.9:195|2615
EAGKPKGQQRAR
>FUSION-ENST00000509400.5:97117-ENST00000302125.9:195|542
MKVLDLELNQG
>ENST00000523906.1|SNV-35686-G-T|10
MASLLMSPVPALRWVKCTGDSCV
>FUSION-ENST00000509400.5:97117-ENST00000302125.9:195|3007
AGSCLPVLPHHPLFTTSLYR
>FUSION-ENST00000509400.5:97117-ENST00000302125.9:195|1986
MKSLGCGK
>FUSION-ENST00000509400.5:97117-ENST00000302125.9:195|2996
MYIVRGAPCTKEK
>FUSION-ENST00000509400.5:97117-ENST00000302125.9:195|171
LARMVSIS
>FUSION-ENST00000509400.5:97117-ENST00000302125.9:195|2056
RFSNCLVWADGLR
>FUSION-ENST00000509400.5:97117-ENST00000302125.9:195|699
STQPTSLTCTVHNMVR
>ENST00000255882.11|SNV-126396-G-C|1
FWTPMFSDKK
>FUSION-ENST00000509400.5:97117-ENST00000302125.9:195|666
MDWYQSMVEDPWAIPSRFV
>FUSION-ENST00000574721.1:133211-ENST00000652379.1:25317|827
MWVRLVSNWRPQWICPPRPPK
>FUSION-ENST00000509400.5:97117-ENST00000302125.9:195|492
NHIQLVILPQLR
>FUSION-ENST00000509400.5:97117-ENST00000302125.9:195|277
QINTVVRQSEGSCSPLNI
>FUSION-ENST00000523927.5:95663-ENST00000338825.5:26547|12
GKKTQSPLFIGAGIPVAK
>FUSION-ENST00000509400.5:97117-ENST00000302125.9:195|4199
MPYFQVILK
>FUSION-ENST00000574721.1:133211-ENST00000652379.1:25317|1320
MSQSCTCMLERQIK
>FUSION-ENST00000509400.5:97117-ENST00000302125.9:195|2020
MSKTEFLIPCPPSPGPA
>ENST00000513985.5|SNV-105284-G-A|7
HWICSSSMLTNTATSLLLLWKR
>FUSION-ENST00000509400.5:97117-ENST00000302125.9:195|651
MFAQGQNCVKTFLRTYPSH
>FUSION-ENST00000574721.1:133211-ENST00000652379.1:25317|4
IIIIVGVISR
>FUSION-ENST00000574721.1:133211-ENST00000652379.1:25317|1485
MPSFPSVCLQLPQA
>FUSION-ENST00000509400.5:97117-ENST00000302125.9:195|2942
LGRLLSNS
>ENST00000503896.6|SNV-105284-G-A|1
ALDLLQQHANQYRNKSPA
>FUSION-ENST00000509400.5:97117-ENST00000302125.9:195|2572
MQNESGQEGAECLRK
>FUSION-ENST00000509400.5:97117-ENST00000302125.9:195|3317
RGILSSLRR
>FUSION-ENST00000509400.5:97117-ENST00000302125.9:195|451
MLYLYHYLI
>FUSION-ENST00000509400.5:97117-ENST00000302125.9:195|391
ANLNCSV
>ENST00000253063.4|SNV-14607-G-A|1
KGAQAPPTFR
>FUSION-ENST00000509400.5:97117-ENST00000302125.9:195|3955
QWCYLGSLQSLPPGFK
>ENST00000495538.5|SNV-41118-C-T|7
MGHRTPSGPRLPLTTCTR
>ENST00000558127.5|SNV-121462-G-T|4
AGRSLFLTVSSTPGSWGASGFRR
>FUSION-ENST00000509400.5:97117-ENST00000302125.9:195|588
NFFKKCF
>FUSION-ENST00000574721.1:133211-ENST00000652379.1:25317|145
RDGRWPPLPSADR
>FUSION-ENST00000509400.5:97117-ENST00000302125.9:195|4035
NQGQNANQLLAAVLPAV
>ENST00000424808.6|SNV-60117-T-C|2
FAPSKMNLLLSELR
>FUSION-ENST00000509400.5:97117-ENST00000302125.9:195|177
QKFTAHCSTDQEIQDQGANR
>FUSION-ENST00000509400.5:97117-ENST00000302125.9:195|1196
QGLALLLK
>FUSION-ENST00000574721.1:133211-ENST00000652379.1:25317|1355
MTVLAWAERGGPGTRKPA
>ENST00000555170.1|SNV-114171-G-C|9
DVMKHVMLGK
>FUSION-ENST00000574721.1:133211-ENST00000652379.1:25317|1132
MTSYFLEIRRR
>FUSION-ENST00000509400.5:97117-ENST00000302125.9:195|839
MIFFLIK
>FUSION-ENST00000509400.5:97117-ENST00000302125.9:195|2689
EFGFYVG
>FUSION-ENST00000574721.1:133211-ENST00000652379.1:25317|1313
VLETTGLSR
>FUSION-ENST00000509400.5:97117-ENST00000302125.9:195|471
MLSRDIKQNPLCEFVSTHTCICV
>FUSION-ENST00000509400.5:97117-ENST00000302125.9:195|352
CKLAHLIIHV
>ENST00000542466.2|SNV-1144-C-G|3
GLGTASRVAFPHGVGRVVANSR
>FUSION-ENST00000509400.5:97117-ENST00000302125.9:195|2466
MSVCPNS
>FUSION-ENST00000355327.7:159764-ENST00000561081.5:196170|3
FYEWEPFAEGNK
>FUSION-ENST00000509400.5:97117-ENST00000302125.9:195|3105
TQNTRANNVQGSK
>ENST00000480829.1|SNV-139076-T-G|3
SPTSPGTK
>ENST00000645624.1|SNV-53169-A-G|7
MSRFLLVYGK
>FUSION-ENST00000574721.1:133211-ENST00000652379.1:25317|1114
SGVASPSTVSK
>FUSION-ENST00000509400.5:97117-ENST00000302125.9:195|4242
LHTLLILVSHRAVRHLGS
>ENST00000321339.3|SNV-305-G-T|1
QNFHPYSEAAINR
>FUSION-ENST00000509400.5:97117-ENST00000302125.9:195|3603
MGNYRGDFTCRLSSNIESNFK
>FUSION-ENST00000509400.5:97117-ENST00000302125.9:195|317
EFRSCCPGWSATA
>FUSION-ENST00000509400.5:97117-ENST00000302125.9:195|3100
VGPGNGSK
>FUSION-ENST00000509400.5:97117-ENST00000302125.9:195|3809
MLLVHPNSCRPLLR
>FUSION-ENST00000509400.5:97117-ENST00000302125.9:195|2240
TEFCSFCPGWSAMV
>FUSION-ENST00000509400.5:97117-ENST00000302125.9:195|3802
FFLPVISTIFLLFCFFLQR
>ENST00000342992.10|SNV-210331-G-T|2
VSYIVDKYK
>ENST00000367943.5|SNV-7179-G-A|4
VDEMKILPVLGSQTRK
>FUSION-ENST00000574721.1:133211-ENST00000652379.1:25317|713
DGVSEARPPWLPR
>FUSION-ENST00000509400.5:97117-ENST00000302125.9:195|64
DILLCVCVFSALTPPK
>FUSION-ENST00000574721.1:133211-ENST00000652379.1:25317|1380
MRVCVGR
>ENST00000457545.7|INDEL-28671-T-TG|12
NWRAFDLQGILSFGGLSLR
>FUSION-ENST00000509400.5:97117-ENST00000302125.9:195|547
MFCLTLGYYCHCCPG
>FUSION-ENST00000574721.1:133211-ENST00000652379.1:25317|525
VWLRWWR
>FUSION-ENST00000509400.5:97117-ENST00000302125.9:195|1045
AVTALNSMSSRGNSQGRK
>FUSION-ENST00000509400.5:97117-ENST00000302125.9:195|3149
ENIHTKVSR
>FUSION-ENST00000509400.5:97117-ENST00000302125.9:195|978
MWVNLCLRISALKAVRPLVSHSTR
>FUSION-ENST00000509400.5:97117-ENST00000302125.9:195|3173
MMILVGREVIFELR
>FUSION-ENST00000380872.9:5134-ENST00000432950.1:6455|3
VSNFNRRQLEMILNKPGLK
>FUSION-ENST00000574721.1:133211-ENST00000652379.1:25317|873
FYRPFLSGK
>FUSION-ENST00000509400.5:97117-ENST00000302125.9:195|3728
MYTWSHVWGQLT
>FUSION-ENST00000509400.5:97117-ENST00000302125.9:195|1138
MDILMHVFLWTYVFIFLG
>ENST00000297145.9|SNV-201-G-C|3
AGSPNTPPPRQQER
>FUSION-ENST00000509400.5:97117-ENST00000302125.9:195|2335
VKPHLTKNTK
>FUSION-ENST00000509400.5:97117-ENST00000302125.9:195|3397
FIMLLQNK
>FUSION-ENST00000509400.5:97117-ENST00000302125.9:195|1194
PLPGEQR
>FUSION-ENST00000509400.5:97117-ENST00000302125.9:195|682
NLGSLQHLPPRFK
>FUSION-ENST00000509400.5:97117-ENST00000302125.9:195|2312
FDSKALTFLFCFK
>FUSION-ENST00000574721.1:133211-ENST00000652379.1:25317|839
PCHRQAGR
>ENST00000401669.7|SNV-197411-G-A|2
GQWTRFPK
>FUSION-ENST00000509400.5:97117-ENST00000302125.9:195|1095
EEDPWALC
>FUSION-ENST00000509400.5:97117-ENST00000302125.9:195|117
GQSFLFIRLSMSR
>FUSION-ENST00000574721.1:133211-ENST00000652379.1:25317|415
TRRAASGKPK
>FUSION-ENST00000509400.5:97117-ENST00000302125.9:195|2685
RSVPSAGGSFHSPGER
>FUSION-ENST00000509400.5:97117-ENST00000302125.9:195|188
MTRNHYVGDLRAGGGSHFYSSG
>FUSION-ENST00000509400.5:97117-ENST00000302125.9:195|2267
RSLTLSPRLECSGAISAHCK
>FUSION-ENST00000509400.5:97117-ENST00000302125.9:195|2071
MIPSARKPFSLQDPPLPTR
>FUSION-ENST00000509400.5:97117-ENST00000302125.9:195|702
LIKSTQPTSLTCTVHNMVRAPVR
>FUSION-ENST00000509400.5:97117-ENST00000302125.9:195|2160
MRMPYMPWFMGFNESSLLKSPNK
>FUSION-ENST00000509400.5:97117-ENST00000302125.9:195|1672
SLSVPDK
>FUSION-ENST00000509400.5:97117-ENST00000302125.9:195|1115
KKVFFLNYLNMVVCTCSPSYSGG
>ENST00000457545.7|INDEL-28669-C-CGTG|INDEL-28671-T-TG|1
AFDVLQGILSFGGLSLRCRILR
>FUSION-ENST00000509400.5:97117-ENST00000302125.9:195|3693
MDYYLAIK
>ENST00000255622.10|SNV-10309-T-G|1
DLNFATLYLKIYHLSYLHNCETRR
>FUSION-ENST00000509400.5:97117-ENST00000302125.9:195|1732
MRCQALICFL
>FUSION-ENST00000509400.5:97117-ENST00000302125.9:195|2273
QCVAFPPWLFFFFFLR
>ENST00000356672.3|SNV-4082-A-G|4
EDSSPPASGSVTR
>FUSION-ENST00000509400.5:97117-ENST00000302125.9:195|1216
MFTSSNV
>FUSION-ENST00000574721.1:133211-ENST00000652379.1:25317|78
GTGLAESAGKEDPVELDSSLAR
>FUSION-ENST00000574721.1:133211-ENST00000652379.1:25317|61
LQARTTTPADFYVVSHVFR
>FUSION-ENST00000509400.5:97117-ENST00000302125.9:195|2503
ALEPMCSLDK
>FUSION-ENST00000574721.1:133211-ENST00000652379.1:25317|500
WRGWASGCAR
>ENST00000511589.1|SNV-13052-G-A|4
DPAAAVGPRGTGAGRPPEAAEKPR
>ENST00000374990.6|SNV-45215-C-T|5
ECWYANGAARLTALWIK
>ENST00000407215.7|MNV-3028-CC-C|7
IGGSSSSRNSR
>FUSION-ENST00000574721.1:133211-ENST00000652379.1:25317|1281
LSSRGQEFETSPANVVKPPSLLKIR
>FUSION-ENST00000509400.5:97117-ENST00000302125.9:195|4137
ISIPGQARCSGSCL
>FUSION-ENST00000509400.5:97117-ENST00000302125.9:195|3438
LVTIPDAK
>ENST00000303127.12|SNV-14428-G-A|1
LTVMTNLEDKNEWKNCIDITGVR
>FUSION-ENST00000509400.5:97117-ENST00000302125.9:195|2659
WLGSGLIRKR
>FUSION-ENST00000509400.5:97117-ENST00000302125.9:195|2080
ASQCAETPGCSRER
>FUSION-ENST00000509400.5:97117-ENST00000302125.9:195|3757
QEVTEDRELCRPLGR
>FUSION-ENST00000509400.5:97117-ENST00000302125.9:195|2215
KGLTFFSFFFFFYFFFFF
>FUSION-ENST00000509400.5:97117-ENST00000302125.9:195|3597
LSSNIESNFKRTVVVR
>FUSION-ENST00000509400.5:97117-ENST00000302125.9:195|1818
YDTLVSICVSK
>FUSION-ENST00000509400.5:97117-ENST00000302125.9:195|3176
MPAIPALWKIEVGGLLESR
>FUSION-ENST00000509400.5:97117-ENST00000302125.9:195|2541
MGCVQEAASQLRCSHLGNDSS
>FUSION-ENST00000574721.1:133211-ENST00000652379.1:25317|31
FKQTASFLFRVK
>FUSION-ENST00000509400.5:97117-ENST00000302125.9:195|1185
EKRMLEHANQFPASC
>FUSION-ENST00000574721.1:133211-ENST00000652379.1:25317|1074
MVTSTHK
>FUSION-ENST00000509400.5:97117-ENST00000302125.9:195|162
TLYNSFSLFERQLLHL
>ENST00000457545.7|INDEL-28669-C-CGTG|INDEL-28671-T-TG|5
NWRAFDVLQGILSFGGLSLR
>FUSION-ENST00000509400.5:97117-ENST00000302125.9:195|3085
DGWITCGQEFKTNLAK
>FUSION-ENST00000574721.1:133211-ENST00000652379.1:25317|863
LLLSVLLHKGVLR
>FUSION-ENST00000509400.5:97117-ENST00000302125.9:195|2424
RPTLPSVPK
>FUSION-ENST00000574721.1:133211-ENST00000652379.1:25317|602
EGIVDKDVYFTYEK
>ENST00000411689.6|SNV-349-T-A|1
FQLSGCAATVAELATFPLDLTKTR
>FUSION-ENST00000509400.5:97117-ENST00000302125.9:195|3834
MAQSGRVLGQDRLPAR
>FUSION-ENST00000509400.5:97117-ENST00000302125.9:195|3762
MCVCECACVLSEKRQEVTEDR
>FUSION-ENST00000509400.5:97117-ENST00000302125.9:195|1622
CFCLNPSFPSDTTRFSR
>FUSION-ENST00000574721.1:133211-ENST00000652379.1:25317|504
CPLATCRWR
>FUSION-ENST00000509400.5:97117-ENST00000302125.9:195|143
LSHKNLIYFYSAPL
>FUSION-ENST00000475622.5:29263-ENST00000508514.5:782|4
DIPIWGR
>FUSION-ENST00000509400.5:97117-ENST00000302125.9:195|2814
MSVARHGGSR
>FUSION-ENST00000574721.1:133211-ENST00000652379.1:25317|1042
THAGGSKTTRCD
>FUSION-ENST00000509400.5:97117-ENST00000302125.9:195|4190
TSKLSDLVHR
>ENST00000374990.6|SNV-45215-C-T|4
ECWYANGAARLTALWIKK
>ENST00000367547.8|MNV-647-GG-G|5
SPCCQCLRMK
>FUSION-ENST00000574721.1:133211-ENST00000652379.1:25317|496
GWASGCAR
>FUSION-ENST00000509400.5:97117-ENST00000302125.9:195|3575
INKTDIVLTFMEITMDIR
>FUSION-ENST00000509400.5:97117-ENST00000302125.9:195|3452
PGWIFLFMALVSALPCTAFK
>FUSION-ENST00000509400.5:97117-ENST00000302125.9:195|780
MNIHVQLFYIHTMGYYSAIK
>FUSION-ENST00000509400.5:97117-ENST00000302125.9:195|2406
AESEGGGGGGGR
>FUSION-ENST00000509400.5:97117-ENST00000302125.9:195|1323
GSRPGRGAPHIPDRAAGQR
>FUSION-ENST00000509400.5:97117-ENST00000302125.9:195|2890
LCLVPGHGGKEGK
>FUSION-ENST00000574721.1:133211-ENST00000652379.1:25317|1416
NYLMIYLCTYFQTESRSGRGEAR
>FUSION-ENST00000509400.5:97117-ENST00000302125.9:195|2351
LSSVRLSNLSK
>FUSION-ENST00000509400.5:97117-ENST00000302125.9:195|3778
FLSFQTHKVER
>FUSION-ENST00000509400.5:97117-ENST00000302125.9:195|4225
DIYLKTAHADCHLPLFPPFRWVK
>FUSION-ENST00000509400.5:97117-ENST00000302125.9:195|690
METPRPVYTLELQ
>FUSION-ENST00000509400.5:97117-ENST00000302125.9:195|1375
AEALPTSQMMGGR
>FUSION-ENST00000509400.5:97117-ENST00000302125.9:195|3222
MLGSLTNSTIIHKEPTRLWAK
>FUSION-ENST00000509400.5:97117-ENST00000302125.9:195|710
MGGSNGFRVKPFPLRSSGISQMLIK
>FUSION-ENST00000509400.5:97117-ENST00000302125.9:195|2299
LRLKQQQQQQQNTK
>FUSION-ENST00000509400.5:97117-ENST00000302125.9:195|3639
MAYLLCRR
>FUSION-ENST00000509400.5:97117-ENST00000302125.9:195|633
TIFPRMWGVGWQYGG
>FUSION-ENST00000509400.5:97117-ENST00000302125.9:195|494
DASEKNHIQLVILPQLR
>FUSION-ENST00000509400.5:97117-ENST00000302125.9:195|1287
GRLWKER
>ENST00000355666.5|SNV-118122-T-C|4
KLGLISRDPAAHPDMESDIR
>FUSION-ENST00000509400.5:97117-ENST00000302125.9:195|2891
LCLVPGHGGK
>FUSION-ENST00000509400.5:97117-ENST00000302125.9:195|141
MKSVSHLLEVNIIK
>FUSION-ENST00000509400.5:97117-ENST00000302125.9:195|27
MVPSRLTATSASQVQAILLPHLPD
>FUSION-ENST00000574721.1:133211-ENST00000652379.1:25317|629
FFPHSFSLFR
>FUSION-ENST00000509400.5:97117-ENST00000302125.9:195|739
QPNYLPLGIR
>FUSION-ENST00000509400.5:97117-ENST00000302125.9:195|2853
LRAKGELRPGVVVDACNSSTLGGR
>FUSION-ENST00000509400.5:97117-ENST00000302125.9:195|2366
CMDIALAHK
>FUSION-ENST00000574721.1:133211-ENST00000652379.1:25317|300
QPKAGGKLHLR
>FUSION-ENST00000509400.5:97117-ENST00000302125.9:195|1747
MRQGLALSPSLECRDR
>FUSION-ENST00000509400.5:97117-ENST00000302125.9:195|760
MNLINIMLSERGQTQKAIYYLIQFI
>FUSION-ENST00000509400.5:97117-ENST00000302125.9:195|624
VAHTCNASYSGG
>FUSION-ENST00000509400.5:97117-ENST00000302125.9:195|1482
WCVILSPR
>FUSION-ENST00000509400.5:97117-ENST00000302125.9:195|3742
QLDGKQRTR
>FUSION-ENST00000509400.5:97117-ENST00000302125.9:195|3566
QLMTDHCLILG
>ENST00000407215.7|MNV-3028-CC-C|20
GHQAALGLMERDQVSPGSR
>FUSION-ENST00000574721.1:133211-ENST00000652379.1:25317|1325
IRLPGPPKVLETTGLSR
>ENST00000396134.6|SNV-7491-G-A|1
GDALVCADPCQAHRTLDEYWR
>FUSION-ENST00000509400.5:97117-ENST00000302125.9:195|977
WVNLCLRISALKAVRPLVSHSTR
>ENST00000510187.5|SNV-30157-G-T|1
LLTPSSIQSIPRRCDHFCPPLLR
>ENST00000298355.7|SNV-114171-G-C|2
HVMLGKDDK
>FUSION-ENST00000574721.1:133211-ENST00000652379.1:25317|743
WLKPVIPSLWEAKAGGSR
>FUSION-ENST00000574721.1:133211-ENST00000652379.1:25317|632
MCVNERAYVVISVFFLPLLR
>FUSION-ENST00000509400.5:97117-ENST00000302125.9:195|1213
MLLSNLFLKI
>ENST00000444836.5|SNV-23838-A-T|3
EQQVYCEEMREVR
>ENST00000242848.8|SNV-85211-G-A|4
DLGSVQRFEETNK
>FUSION-ENST00000509400.5:97117-ENST00000302125.9:195|3281
KSYTPELTANDAGR
>FUSION-ENST00000509400.5:97117-ENST00000302125.9:195|102
MWNYCHSLIACFSLSWK
>FUSION-ENST00000509400.5:97117-ENST00000302125.9:195|3799
MPTSGCHSVFIK
>FUSION-ENST00000509400.5:97117-ENST00000302125.9:195|1083
ACNPSTLGGR
>FUSION-ENST00000509400.5:97117-ENST00000302125.9:195|1863
REWLNQLYTVMTCLTMEIPSEK
>FUSION-ENST00000509400.5:97117-ENST00000302125.9:195|4241
AVRHLGS
>FUSION-ENST00000509400.5:97117-ENST00000302125.9:195|3523
MEFRFRCPGWSTMV
>FUSION-ENST00000574721.1:133211-ENST00000652379.1:25317|1258
LSLSASLFLFLR
>ENST00000438568.6|SNV-11233-C-G|2
AEASGGVGGLTR
>ENST00000356023.5|SNV-47212-C-T|16
MCARVAAAGRGLPQMQNPPFCK
>ENST00000431818.6|SNV-55508-G-C|2
LYKTSGHENLALEMYTDLCMFEYAK
>FUSION-ENST00000574721.1:133211-ENST00000652379.1:25317|1185
VLYTERSGSRLSSR
>FUSION-ENST00000509400.5:97117-ENST00000302125.9:195|2487
QEELGTR
>FUSION-ENST00000509400.5:97117-ENST00000302125.9:195|1253
NEYDFGLAELLGR
>FUSION-ENST00000509400.5:97117-ENST00000302125.9:195|2851
GELRPGVVVDACNSSTLGGR
>ENST00000457545.7|INDEL-28671-T-TG|8
AFDLQGILSFGGLSLRCRILR
>FUSION-ENST00000509400.5:97117-ENST00000302125.9:195|1114
KVFFLNYLNMVVCTCSPSYSGG
>ENST00000219611.7|MNV-24783-TG-T|5
WPTPSSCSPRAAESGTR
>FUSION-ENST00000509400.5:97117-ENST00000302125.9:195|3826
VLGQDRLPAR
>ENST00000370656.5|SNV-1743-C-T|2
EAFGDKAPPKPVPK
>FUSION-ENST00000509400.5:97117-ENST00000302125.9:195|252
CHHAQLIILFFYFIFGR
>FUSION-ENST00000509400.5:97117-ENST00000302125.9:195|1409
GADPPTSLPDGVAAGRRGSSLLR
>FUSION-ENST00000509400.5:97117-ENST00000302125.9:195|2896
NGVRLCLVPGHGGK
>FUSION-ENST00000509400.5:97117-ENST00000302125.9:195|3346
ITISSRNTNK
>FUSION-ENST00000522356.2:54296-ENST00000264935.6:6650|117
MEGAKEADDAPSTSTLG
>FUSION-ENST00000509400.5:97117-ENST00000302125.9:195|949
NPGGKLAVSRDLPTALSSLGDR
>FUSION-ENST00000574721.1:133211-ENST00000652379.1:25317|814
RGFTVLPRLGPR
>FUSION-ENST00000380872.9:5134-ENST00000432950.1:6455|6
SIRVSNFNR
>ENST00000519921.5|SNV-35686-G-T|2
PWWVKCTGDSCV
>FUSION-ENST00000574721.1:133211-ENST00000652379.1:25317|1236
CPSLSFYVCLFLCQSVRHPR
>FUSION-ENST00000509400.5:97117-ENST00000302125.9:195|4243
LHTLLILVSHRAVR
>FUSION-ENST00000509400.5:97117-ENST00000302125.9:195|3354
SMLFSSKPHFL
>FUSION-ENST00000509400.5:97117-ENST00000302125.9:195|3271
DNLRDQWATESI
>FUSION-ENST00000509400.5:97117-ENST00000302125.9:195|3946
LGITRGR
>FUSION-ENST00000509400.5:97117-ENST00000302125.9:195|2301
MEPLHSSLGDRVRLR
>FUSION-ENST00000509400.5:97117-ENST00000302125.9:195|2253
MLIIYVFFNFIEK
>ENST00000371477.4|SNV-36849-G-C|2
EIDDTYIEHAADVDARK
>FUSION-ENST00000380821.7:24541-ENST00000276935.6:773749|1
VEMHVHP
>FUSION-ENST00000574721.1:133211-ENST00000652379.1:25317|565
AGPLRVARAAGR
>FUSION-ENST00000509400.5:97117-ENST00000302125.9:195|4037
VGMNQGQNANQLLAAVLPAV
>FUSION-ENST00000509400.5:97117-ENST00000302125.9:195|3228
MVVEAAAVPEYVL
>FUSION-ENST00000509400.5:97117-ENST00000302125.9:195|3806
LLVHPNSCRPLLRKPR
>FUSION-ENST00000509400.5:97117-ENST00000302125.9:195|3313
GILSSLR
>FUSION-ENST00000574721.1:133211-ENST00000652379.1:25317|483
ATVPPCALR
>FUSION-ENST00000509400.5:97117-ENST00000302125.9:195|1294
CAFRPSM
>FUSION-ENST00000509400.5:97117-ENST00000302125.9:195|3390
LSQNFKNLK
>ENST00000645682.1|SNV-20948-T-G|1
AEFSHNQISEICDLSAYHALTK
>FUSION-ENST00000509400.5:97117-ENST00000302125.9:195|3747
WRNWNPHTLLVGM
>FUSION-ENST00000509400.5:97117-ENST00000302125.9:195|2400
MEQNHFVVLSVNQNAF
>FUSION-ENST00000509400.5:97117-ENST00000302125.9:195|4111
NPIVSGPL
>ENST00000505517.1|SNV-770698-C-A|2
GCLSVHPLRTSAESVTAK
>FUSION-ENST00000509400.5:97117-ENST00000302125.9:195|715
NLGSLQPPPPGLR
>FUSION-ENST00000431770.1:2251-ENST00000436742.5:20585|6
CDGWRLNTILDENGCK
>FUSION-ENST00000509400.5:97117-ENST00000302125.9:195|1945
MQGRTGELKSL
>FUSION-ENST00000574721.1:133211-ENST00000652379.1:25317|136
GVGFRSPNPEWRR
>ENST00000543834.1|SNV-6324-C-T|1
DSSLACSPEIFHLSVGSILLVT
>FUSION-ENST00000509400.5:97117-ENST00000302125.9:195|2535
VEPPSLQK
>FUSION-ENST00000509400.5:97117-ENST00000302125.9:195|4161
LLKDTKCFHHNK
>FUSION-ENST00000509400.5:97117-ENST00000302125.9:195|67
SHLAWHINRFFFDIVK
>FUSION-ENST00000509400.5:97117-ENST00000302125.9:195|677
MDGFMEDNFSTDVGSR
>ENST00000556881.5|SNV-19872-A-G|1
RLQPQRK
>FUSION-ENST00000509400.5:97117-ENST00000302125.9:195|1217
MSHHAQT
>FUSION-ENST00000574721.1:133211-ENST00000652379.1:25317|792
QLLASRTLSRGVPWSVYHR
>FUSION-ENST00000509400.5:97117-ENST00000302125.9:195|2192
SVQILCPSLFLLF
>FUSION-ENST00000574721.1:133211-ENST00000652379.1:25317|260
SVAVLTCKSVVRPGYRGER
>ENST00000263174.9|MNV-21650-CT-C|6
QNQQDQHQIQVLEQSIPGLRK
>FUSION-ENST00000509400.5:97117-ENST00000302125.9:195|2944
QGLTLLSR
>FUSION-ENST00000509400.5:97117-ENST00000302125.9:195|2173
RGQREEK
>ENST00000533598.5|SNV-21777-C-T|1
MASKLFT
>FUSION-ENST00000509400.5:97117-ENST00000302125.9:195|1352
QRGSSRPR
>ENST00000555170.1|SNV-114171-G-C|4
MKHVMLGKDDK
>FUSION-ENST00000509400.5:97117-ENST00000302125.9:195|3145
TCHVLGSTCDYVFR
>FUSION-ENST00000509400.5:97117-ENST00000302125.9:195|3040
CAKQQGLSGKGVSSSMLK
>FUSION-ENST00000509400.5:97117-ENST00000302125.9:195|4230
MNRDIYLK
>ENST00000581305.1|SNV-705-G-A|14
RPVWLLLWK
>FUSION-ENST00000509400.5:97117-ENST00000302125.9:195|2604
MEKSALCRQK
>ENST00000399810.7|SNV-19180-C-A|4
RINKPIEPLNRDFGR
>FUSION-ENST00000509400.5:97117-ENST00000302125.9:195|2310
ALTFLFCFK
>FUSION-ENST00000509400.5:97117-ENST00000302125.9:195|483
IILSRNIPTLLISCVSHF
>FUSION-ENST00000509400.5:97117-ENST00000302125.9:195|1871
EIFLIIAPSWK
>FUSION-ENST00000509400.5:97117-ENST00000302125.9:195|2143
GFNESSLLKSPNK
>FUSION-ENST00000574721.1:133211-ENST00000652379.1:25317|445
VPLVARSSPTWITVVILELIHADGR
>FUSION-ENST00000509400.5:97117-ENST00000302125.9:195|857
ESEIPSPRPSS
>FUSION-ENST00000574721.1:133211-ENST00000652379.1:25317|1333
LTETSASR
>FUSION-ENST00000509400.5:97117-ENST00000302125.9:195|1635
MNELRNR
>FUSION-ENST00000509400.5:97117-ENST00000302125.9:195|2573
QNESGQEGAECLR
>FUSION-ENST00000509400.5:97117-ENST00000302125.9:195|2113
MVTAVTSK
>FUSION-ENST00000509400.5:97117-ENST00000302125.9:195|4176
NLNVWHPGLK
>FUSION-ENST00000509400.5:97117-ENST00000302125.9:195|2032
MLISKLCSPALIFK
>FUSION-ENST00000509400.5:97117-ENST00000302125.9:195|3554
MASSCPT
>FUSION-ENST00000509400.5:97117-ENST00000302125.9:195|1867
SCKVILSLCKHHR
>FUSION-ENST00000574721.1:133211-ENST00000652379.1:25317|126
EGPVPWKASR
>FUSION-ENST00000509400.5:97117-ENST00000302125.9:195|1948
VYRLEAR
>ENST00000559845.5|SNV-150376-G-A|2
SLLRTKEK
>FUSION-ENST00000509400.5:97117-ENST00000302125.9:195|1563
YFCSCGYAY
>ENST00000640505.1|SNV-92346-C-A|4
MGLQFHLAHLLGLYQDDGR
>ENST00000581305.1|SNV-705-G-A|3
GKASPWWGKVWLR
>FUSION-ENST00000509400.5:97117-ENST00000302125.9:195|334
MPGLVAHCIFQK
>FUSION-ENST00000576936.5:133211-ENST00000652379.1:25317|11
DPPASASRSAVMTRVGTVR
>FUSION-ENST00000509400.5:97117-ENST00000302125.9:195|3856
SPTQVTLVHGLRDLSRR
>ENST00000641955.1|SNV-306-G-A|1
KVAGTQRLWAAPGVVGR
>FUSION-ENST00000574721.1:133211-ENST00000652379.1:25317|573
LPAPALETR
>ENST00000302475.8|SNV-459802-G-C|2
VQELLSALERLTK
>FUSION-ENST00000509400.5:97117-ENST00000302125.9:195|3008
ASIAYKAKPSTK
>FUSION-ENST00000574721.1:133211-ENST00000652379.1:25317|281
RAGEVEHERTC
>FUSION-ENST00000509400.5:97117-ENST00000302125.9:195|4039
DKQLCWHPGVVNTR
>FUSION-ENST00000509400.5:97117-ENST00000302125.9:195|217
MPGPTCPPFNTITLDMR
>ENST00000367547.8|MNV-647-GG-G|10
LPAAQAEDTGEAARRR
>FUSION-ENST00000509400.5:97117-ENST00000302125.9:195|3775
VERAELP
>FUSION-ENST00000509400.5:97117-ENST00000302125.9:195|1072
MVYWLRPLLK
>FUSION-ENST00000509400.5:97117-ENST00000302125.9:195|861
RTTEELL
>FUSION-ENST00000574721.1:133211-ENST00000652379.1:25317|710
QPRETDPGWAR
>FUSION-ENST00000509400.5:97117-ENST00000302125.9:195|3546
HATYDRSLSYSGIRER
>ENST00000366510.4|SNV-39881-A-T|1
QIDAASFTLTFFGQGFSQGTGTDK
>FUSION-ENST00000509400.5:97117-ENST00000302125.9:195|185
NHYVGDLRAGGGSHFYSSG
>FUSION-ENST00000509400.5:97117-ENST00000302125.9:195|2997
YIVRGAPCTK
>FUSION-ENST00000509400.5:97117-ENST00000302125.9:195|2324
MLKPRLYQK
>FUSION-ENST00000509400.5:97117-ENST00000302125.9:195|842
STMIFFLIK
>ENST00000469230.5|MNV-2150-AG-A|6
KAGPTMR
>ENST00000359322.5|SNV-3595-G-C|2
ITVPRDVMLEELSLLTNR
>FUSION-ENST00000301634.12:12184-ENST00000635056.2:110404|87
ERVENGDFNWIVPGK
>FUSION-ENST00000509400.5:97117-ENST00000302125.9:195|854
MSMVWSSALPNHMTSRI
>FUSION-ENST00000574721.1:133211-ENST00000652379.1:25317|641
RPPRPLEVLG
>FUSION-ENST00000509400.5:97117-ENST00000302125.9:195|4003
RSLALLPGWNAVVLSRLTAISASR
>FUSION-ENST00000509400.5:97117-ENST00000302125.9:195|4087
MPTSYWLLFSQQCNTCLGTR
>FUSION-ENST00000509400.5:97117-ENST00000302125.9:195|958
MTSLQFSSYWTSLWSFILLAPSFLK
>FUSION-ENST00000509400.5:97117-ENST00000302125.9:195|2165
AWLFTSPYHLPLLPRISSKYLVVMR
>FUSION-ENST00000574721.1:133211-ENST00000652379.1:25317|1080
SGFGFLARRPKPAENFPAQDPV
>ENST00000407215.7|MNV-3028-CC-C|8
IGGSSSSR
>FUSION-ENST00000509400.5:97117-ENST00000302125.9:195|2469
ESEDKVSIKTINYSLWLGFG
>FUSION-ENST00000509400.5:97117-ENST00000302125.9:195|3259
FLLCAYR
>FUSION-ENST00000574721.1:133211-ENST00000652379.1:25317|607
CLCYTNK
>FUSION-ENST00000509400.5:97117-ENST00000302125.9:195|2476
MSALPASLS
>FUSION-ENST00000509400.5:97117-ENST00000302125.9:195|935
MVAHACNPSTLGDQGGWVMRSGD
>FUSION-ENST00000509400.5:97117-ENST00000302125.9:195|994
KPLKVFLNHKQ
>ENST00000374469.6|SNV-100190-G-T|3
CDYTDLMK
>FUSION-ENST00000574721.1:133211-ENST00000652379.1:25317|1496
LGSDWTTPDRAVLGGGLTYR
>ENST00000295133.9|SNV-15451-G-T|2
LEVDLRLER
>FUSION-ENST00000509400.5:97117-ENST00000302125.9:195|590
QALGRFGREFWR
>FUSION-ENST00000509400.5:97117-ENST00000302125.9:195|3158
IVRNFPGLKR
>FUSION-ENST00000574721.1:133211-ENST00000652379.1:25317|453
WDPAAVFSWWPGR
>FUSION-ENST00000574721.1:133211-ENST00000652379.1:25317|985
STVRMVLR
>ENST00000233057.9|SNV-42273-C-G|4
QVKIGDFGLVTSVKNDGK
>FUSION-ENST00000509400.5:97117-ENST00000302125.9:195|2499
MVGCGWK
>FUSION-ENST00000509400.5:97117-ENST00000302125.9:195|2732
PVIPATREAEAGESLEPGQQR
>FUSION-ENST00000574721.1:133211-ENST00000652379.1:25317|1115
DPILKSGVASPSTVSKNR
>FUSION-ENST00000509400.5:97117-ENST00000302125.9:195|556
GNKTSISWDSCEN
>FUSION-ENST00000574721.1:133211-ENST00000652379.1:25317|1507
TVLFLGVG
>FUSION-ENST00000509400.5:97117-ENST00000302125.9:195|4166
ATVPGLYISKLLK
>FUSION-ENST00000509400.5:97117-ENST00000302125.9:195|3363
LVTTLACRKFPQNNHFFK
>FUSION-ENST00000509400.5:97117-ENST00000302125.9:195|917
NHCDCLKAEFSIETMYVMNPP
>FUSION-ENST00000509400.5:97117-ENST00000302125.9:195|2567
PADHCPLCF
>ENST00000602886.2|SNV-35372-T-A|4
RSGIDQGKGDVIGEDVQMPVK
>FUSION-ENST00000574721.1:133211-ENST00000652379.1:25317|1495
AVLGGGLTYR
>ENST00000541179.5|SNV-12014-C-A|1
VLTQIGNSIQDFIEAEDDLSSFR
>ENST00000263174.9|MNV-21650-CT-C|5
QNQQDQHQIQVLEQSIPGLRKR
>FUSION-ENST00000509400.5:97117-ENST00000302125.9:195|636
VSWKTIFPR
>ENST00000409592.7|SNV-202452-G-T|2
VLLQNEEDEITTTVTR
>FUSION-ENST00000509400.5:97117-ENST00000302125.9:195|4009
IINIPTQSPFFFR
>FUSION-ENST00000509400.5:97117-ENST00000302125.9:195|398
TQTLSPDPISNTRDYIAT
>FUSION-ENST00000509400.5:97117-ENST00000302125.9:195|1182
LEHANQFPASC
>FUSION-ENST00000509400.5:97117-ENST00000302125.9:195|1743
DRIIAHCSLELLGSSDPPE
>FUSION-ENST00000509400.5:97117-ENST00000302125.9:195|3619
MWDLKEPQSIYSL
>ENST00000640505.1|SNV-92346-C-A|3
GLQFHLAHLLGLYQDDGR
>FUSION-ENST00000509400.5:97117-ENST00000302125.9:195|1666
RFHPVTQAGVQWCNHGSLNLEPLK
>FUSION-ENST00000509400.5:97117-ENST00000302125.9:195|3665
MNLENIKIGR
>FUSION-ENST00000574721.1:133211-ENST00000652379.1:25317|291
MKVKAGALAGR
>FUSION-ENST00000576936.5:133211-ENST00000652379.1:25317|4
VEYDGGSR
>FUSION-ENST00000574721.1:133211-ENST00000652379.1:25317|218
MGSPRERGPCLGK
>FUSION-ENST00000509400.5:97117-ENST00000302125.9:195|348
FCISHSYFCR
>FUSION-ENST00000522356.2:54296-ENST00000264935.6:6650|112
MPRVHLHLAELQSLSIPGTYQEK
>FUSION-ENST00000509400.5:97117-ENST00000302125.9:195|1390
VGGKVTDQQDPK
>FUSION-ENST00000644886.1:23572-ENST00000617373.4:10305|20
VQHIQPAALRQTPGCDPRLHVR
>FUSION-ENST00000509400.5:97117-ENST00000302125.9:195|1973
IGQDQLFAKISK
>FUSION-ENST00000574721.1:133211-ENST00000652379.1:25317|222
REASSAVTRPIPEKPAGAPGR
>FUSION-ENST00000509400.5:97117-ENST00000302125.9:195|2867
METQGKEEACLR
>FUSION-ENST00000509400.5:97117-ENST00000302125.9:195|3959
MGLPREKR
>FUSION-ENST00000509400.5:97117-ENST00000302125.9:195|1869
SCKVILSLCK
>FUSION-ENST00000509400.5:97117-ENST00000302125.9:195|1047
AVTALNSMSSRGNSQGR
>FUSION-ENST00000574721.1:133211-ENST00000652379.1:25317|181
MASVALGRSK
>FUSION-ENST00000509400.5:97117-ENST00000302125.9:195|3031
TYHALQAFAQAVLLERK
>FUSION-ENST00000509400.5:97117-ENST00000302125.9:195|1099
IFQNGVLVKALIK
>FUSION-ENST00000509400.5:97117-ENST00000302125.9:195|324
MCTSLCDSVHVSGCR
>ENST00000556569.5|SNV-83341-A-T|2
DLPTLLGMASELLPQDVL
>FUSION-ENST00000509400.5:97117-ENST00000302125.9:195|1604
MNQKSTAWAFK
>ENST00000506538.6|SNV-21366-G-T|SNV-21368-C-T|2
IVREFSGHQGQINDMAFISDGR
>FUSION-ENST00000509400.5:97117-ENST00000302125.9:195|1968
NPILFMK
>FUSION-ENST00000509400.5:97117-ENST00000302125.9:195|741
WKQPNYLPLGIR
>FUSION-ENST00000509400.5:97117-ENST00000302125.9:195|3133
MKNGWGRAR
>ENST00000503896.6|SNV-105284-G-A|4
LTNTATSLL
>FUSION-ENST00000509400.5:97117-ENST00000302125.9:195|380
RRYGVGEELVGQGLFLWAFK
>FUSION-ENST00000509400.5:97117-ENST00000302125.9:195|2381
GQGELVQGRGQEFLGLSSPIARPGR
>FUSION-ENST00000509400.5:97117-ENST00000302125.9:195|613
EGTVLASYC
>FUSION-ENST00000509400.5:97117-ENST00000302125.9:195|3551
LLPFHYFPILHLNPTI
>FUSION-ENST00000574721.1:133211-ENST00000652379.1:25317|1135
TSYFLEIR
>FUSION-ENST00000509400.5:97117-ENST00000302125.9:195|2276
GLQAPTTTPG
>ENST00000302079.10|SNV-351269-A-T|5
REEEEEENEEFEEER
>ENST00000342992.10|INDEL-210331-G-GTT|2
WTKNGEEVPFDNRVSYS
>FUSION-ENST00000509400.5:97117-ENST00000302125.9:195|3931
LLGVASVGGALDPA
>FUSION-ENST00000509400.5:97117-ENST00000302125.9:195|3879
MILLGSR
>FUSION-ENST00000574721.1:133211-ENST00000652379.1:25317|1432
RERLPVISLTDLETASR
>ENST00000356113.10|SNV-150376-G-A|4
IQFINQTETPIQTTFTMSLLR
>FUSION-ENST00000509400.5:97117-ENST00000302125.9:195|3078
MGGSPAVR
>FUSION-ENST00000509400.5:97117-ENST00000302125.9:195|845
KHGDFLRNIAA
>FUSION-ENST00000509400.5:97117-ENST00000302125.9:195|1538
MTLNFLLYSYIFF
>FUSION-ENST00000574721.1:133211-ENST00000652379.1:25317|945
HHLDPLREFSGR
>ENST00000493005.5|SNV-364305-G-A|5
DRRPGIIVDLKVWHTDPGS
>FUSION-ENST00000509400.5:97117-ENST00000302125.9:195|3249
GPEVTKKIYSPPTEPVLPAL
>FUSION-ENST00000574721.1:133211-ENST00000652379.1:25317|541
VAFLGTGVR
>FUSION-ENST00000509400.5:97117-ENST00000302125.9:195|3392
MLLQNKLSQNFKNLK
>FUSION-ENST00000509400.5:97117-ENST00000302125.9:195|3440
EFHQREKQIQR
>FUSION-ENST00000509400.5:97117-ENST00000302125.9:195|390
MALASTQLPGRPQAAFTHGGR
>FUSION-ENST00000574721.1:133211-ENST00000652379.1:25317|1187
VLYTERSGSR
>FUSION-ENST00000509400.5:97117-ENST00000302125.9:195|3223
LGSLTNSTIIHKEPTR
>FUSION-ENST00000509400.5:97117-ENST00000302125.9:195|231
VIPQSLYPSKPSFALLGSGR
>FUSION-ENST00000509400.5:97117-ENST00000302125.9:195|2885
EGKERER
>FUSION-ENST00000509400.5:97117-ENST00000302125.9:195|4110
MLPKPVGPELFR
>FUSION-ENST00000509400.5:97117-ENST00000302125.9:195|1301
KTSQAWQRTPAIAGTWQAEAGESGR
>FUSION-ENST00000509400.5:97117-ENST00000302125.9:195|1931
EPGNGCCRLVGHEITGVWK
>FUSION-ENST00000509400.5:97117-ENST00000302125.9:195|508
WEATKTK
>FUSION-ENST00000509400.5:97117-ENST00000302125.9:195|4045
AHCSLHFLGSSDSPTSAS
>FUSION-ENST00000574721.1:133211-ENST00000652379.1:25317|586
AVAPEAR
>FUSION-ENST00000574721.1:133211-ENST00000652379.1:25317|265
KLWWRSVAVLTCK
>FUSION-ENST00000509400.5:97117-ENST00000302125.9:195|992
MNDLCLK
>FUSION-ENST00000509400.5:97117-ENST00000302125.9:195|1074
VFAPFLGLFLIVLR
>FUSION-ENST00000574721.1:133211-ENST00000652379.1:25317|1310
QIKVRGEK
>FUSION-ENST00000574721.1:133211-ENST00000652379.1:25317|876
MEGESELNHQTQER
>FUSION-ENST00000574721.1:133211-ENST00000652379.1:25317|840
RPCHRQAGR
>FUSION-ENST00000509400.5:97117-ENST00000302125.9:195|1378
QGGRAEALPTSQMMGGRTETLLTS
>ENST00000602886.2|SNV-35372-T-A|1
SGIDQGKGDVIGEDVQMPVKTER
>FUSION-ENST00000509400.5:97117-ENST00000302125.9:195|649
FAQGQNCVKTFLR
>FUSION-ENST00000509400.5:97117-ENST00000302125.9:195|1119
VSITVRQQSETAIFTKK
>FUSION-ENST00000574721.1:133211-ENST00000652379.1:25317|558
AAGRASPAR
>FUSION-ENST00000509400.5:97117-ENST00000302125.9:195|3297
KIKISGFCNYISTK
>ENST00000417496.6|SNV-579391-A-C|2
DSSACVDDTLGQVGAVK
>FUSION-ENST00000574721.1:133211-ENST00000652379.1:25317|554
SRRALPER
>FUSION-ENST00000509400.5:97117-ENST00000302125.9:195|4151
KTSCCTPYNIYNYCQLK
>FUSION-ENST00000574721.1:133211-ENST00000652379.1:25317|510
SESAFWAAGLLLTR
>FUSION-ENST00000509400.5:97117-ENST00000302125.9:195|1404
MTLNEHAAFKHLFNK
>FUSION-ENST00000509400.5:97117-ENST00000302125.9:195|271
RQLATILDNTALK
>ENST00000518385.5|SNV-114580-G-C|2
MHPAEEDTNVYTEKHSDSLFK
>FUSION-ENST00000509400.5:97117-ENST00000302125.9:195|589
MNFFKKCF
>FUSION-ENST00000574721.1:133211-ENST00000652379.1:25317|608
CRCLCYTNKYTSLYK
>FUSION-ENST00000509400.5:97117-ENST00000302125.9:195|2508
MARSRLTATSTSQVQVILLPQPPK
>FUSION-ENST00000509400.5:97117-ENST00000302125.9:195|2294
QQQQQQQNTKISWAWRHAPVVPAIR
>FUSION-ENST00000509400.5:97117-ENST00000302125.9:195|2570
MQNESGQEGAECLRKVI
>FUSION-ENST00000574721.1:133211-ENST00000652379.1:25317|109
MCCCHGNPAQYER
>FUSION-ENST00000509400.5:97117-ENST00000302125.9:195|332
CLPGYSPSHMFSLQK
>FUSION-ENST00000509400.5:97117-ENST00000302125.9:195|350
MGWERNLWGR
>FUSION-ENST00000509400.5:97117-ENST00000302125.9:195|2270
MQCVAFPPWLFFFFFLRRSLTLSPR
>FUSION-ENST00000509400.5:97117-ENST00000302125.9:195|846
KHGDFLR
>FUSION-ENST00000509400.5:97117-ENST00000302125.9:195|942
VSTTELVLASK
>ENST00000484654.1|INDEL-5248-T-TC|8
SPAPNCSPR
>ENST00000219611.7|MNV-24783-TG-T|6
WPTPSSCSPR
>FUSION-ENST00000574721.1:133211-ENST00000652379.1:25317|1463
HFGRPRR
>FUSION-ENST00000574721.1:133211-ENST00000652379.1:25317|574
MLPAPALETR
>FUSION-ENST00000574721.1:133211-ENST00000652379.1:25317|1395
HRALFPSWSWS
>FUSION-ENST00000592126.1:11705-ENST00000635056.2:110404|95
GPSRGSELKMVTSTGLFQENF
>FUSION-ENST00000509400.5:97117-ENST00000302125.9:195|4013
FAQMIINIPTQSPFFFR
>FUSION-ENST00000509400.5:97117-ENST00000302125.9:195|2473
ISKESEDK
>FUSION-ENST00000509400.5:97117-ENST00000302125.9:195|2845
WVESRNLGQAWATWQNPVSTK
>FUSION-ENST00000574721.1:133211-ENST00000652379.1:25317|299
AGGKLHLR
>FUSION-ENST00000509400.5:97117-ENST00000302125.9:195|4215
MCQALRLGSSSE
>FUSION-ENST00000574721.1:133211-ENST00000652379.1:25317|1376
GCGVGTEGSVLR
>FUSION-ENST00000509400.5:97117-ENST00000302125.9:195|897
LPPHGCR
>FUSION-ENST00000509400.5:97117-ENST00000302125.9:195|3874
AGFVGLPSHLLR
>FUSION-ENST00000574721.1:133211-ENST00000652379.1:25317|779
ADTLTGRR
>FUSION-ENST00000574721.1:133211-ENST00000652379.1:25317|1421
MNYLMIYLCTYFQTESR
>FUSION-ENST00000509400.5:97117-ENST00000302125.9:195|1795
LVRNGPDIQWSSLK
>FUSION-ENST00000509400.5:97117-ENST00000302125.9:195|832
AHSEHSINMAICNDHL
>FUSION-ENST00000509400.5:97117-ENST00000302125.9:195|1724
IDKKGYTGDLPTPAHNAK
>FUSION-ENST00000574721.1:133211-ENST00000652379.1:25317|1365
GTGDAEACLREEGWKER
>ENST00000341552.10|SNV-15441-C-T|1
VLQSYSNIEEDCTMCPSWCLTVRA
>FUSION-ENST00000509400.5:97117-ENST00000302125.9:195|2422
RPTLPSVPKTGRGAWQLK
>ENST00000370576.9|SNV-76833-T-A|3
QLTPELGGTLQYCHSEWIIFRK
>FUSION-ENST00000509400.5:97117-ENST00000302125.9:195|1288
LSIRGRLWK
>FUSION-ENST00000574721.1:133211-ENST00000652379.1:25317|1118
MNKDPILKSGVASPSTVSK
>FUSION-ENST00000509400.5:97117-ENST00000302125.9:195|786
TDTKGHILFDSIYMK
>FUSION-ENST00000509400.5:97117-ENST00000302125.9:195|1713
GWSYQKFVPLANEMPSPHLFLIK
>FUSION-ENST00000509400.5:97117-ENST00000302125.9:195|151
MNLREILLLETLGFCPK
>FUSION-ENST00000509400.5:97117-ENST00000302125.9:195|3840
QTFGERGTNNLVMTGFR
>FUSION-ENST00000509400.5:97117-ENST00000302125.9:195|674
EDNFSTDVGSR
>FUSION-ENST00000509400.5:97117-ENST00000302125.9:195|1801
VLHMHNNMLVRNGPDIQWSSLK
>FUSION-ENST00000509400.5:97117-ENST00000302125.9:195|4115
MDFNFSEISK
>FUSION-ENST00000509400.5:97117-ENST00000302125.9:195|2398
MCLAGQR
>FUSION-ENST00000574721.1:133211-ENST00000652379.1:25317|1394
ALFPSWSWS
>FUSION-ENST00000509400.5:97117-ENST00000302125.9:195|2781
AVAGGLSCSPCGPPHRTV
>FUSION-ENST00000509400.5:97117-ENST00000302125.9:195|1542
EPCSVVQAGVQWR
>ENST00000367547.8|MNV-647-GG-G|12
LPAAQAEDTGEAAR
>FUSION-ENST00000509400.5:97117-ENST00000302125.9:195|449
MEEGEAGTGMPHGK
>FUSION-ENST00000509400.5:97117-ENST00000302125.9:195|2438
CCPRLLR
>ENST00000356113.10|SNV-150376-G-A|1
TKEKMQK
>ENST00000366574.7|SNV-766814-G-T|2
FYNKSEDCDTPDMK
>ENST00000399143.9|SNV-49229-G-T|2
YLQDNHFYVAVGLETFK
>FUSION-ENST00000509400.5:97117-ENST00000302125.9:195|3749
MKILFPT
>FUSION-ENST00000574721.1:133211-ENST00000652379.1:25317|1046
NPRTHAGGSK
>FUSION-ENST00000509400.5:97117-ENST00000302125.9:195|1994
SSKLPDQHGETPSPLKIQN
>FUSION-ENST00000509400.5:97117-ENST00000302125.9:195|387
MGAVQGK
>FUSION-ENST00000509400.5:97117-ENST00000302125.9:195|1140
MGWTGWLTPVIPAP
>FUSION-ENST00000574721.1:133211-ENST00000652379.1:25317|169
ALERRAHTRPSPAVESGR
>FUSION-ENST00000574721.1:133211-ENST00000652379.1:25317|417
AYHGDHG
>FUSION-ENST00000574721.1:133211-ENST00000652379.1:25317|1294
MHTDIQER
>FUSION-ENST00000509400.5:97117-ENST00000302125.9:195|3736
MESKGLGEVH
>FUSION-ENST00000509400.5:97117-ENST00000302125.9:195|1502
PGDHQVMVRQLLTVSLNK
>FUSION-ENST00000574721.1:133211-ENST00000652379.1:25317|225
IRSGGDGR
>FUSION-ENST00000509400.5:97117-ENST00000302125.9:195|1368
QPSDFSIFSPPFPPFHSTK
>ENST00000299481.5|SNV-29316-G-T|5
GSDIGDNGVKSFCEALK
>FUSION-ENST00000509400.5:97117-ENST00000302125.9:195|3761
CVCECACVLSEKRQEVTEDR
>FUSION-ENST00000509400.5:97117-ENST00000302125.9:195|1574
NELILTRWTHYWVYE
>ENST00000558127.5|SNV-121462-G-T|1
SLFLTVSSTPGSWGASGFRRLGR
>FUSION-ENST00000509400.5:97117-ENST00000302125.9:195|2930
GLWKPGRR
>FUSION-ENST00000574721.1:133211-ENST00000652379.1:25317|1032
TKERLSILWLE
>FUSION-ENST00000509400.5:97117-ENST00000302125.9:195|4038
QLCWHPGVVNTR
>FUSION-ENST00000509400.5:97117-ENST00000302125.9:195|548
LHLSAHLDFSFLFG
>FUSION-ENST00000509400.5:97117-ENST00000302125.9:195|3633
MFEIVINILPSV
>ENST00000638951.1|SNV-67527-G-T|2
TAYLFSPDHSYEK
>FUSION-ENST00000509400.5:97117-ENST00000302125.9:195|3916
MLARMVFFS
>FUSION-ENST00000509400.5:97117-ENST00000302125.9:195|912
MDISEGATGFMRLTVWTVPHLSHT
>FUSION-ENST00000509400.5:97117-ENST00000302125.9:195|2532
MVEPPSLQKIQKISR
>FUSION-ENST00000574721.1:133211-ENST00000652379.1:25317|1154
MGAARSHFPGGSLGR
>ENST00000518385.5|SNV-114580-G-C|5
KMHPAEEDTNVYTEK
>FUSION-ENST00000522349.5:95663-ENST00000338825.5:26547|1
YTFYVFC
>FUSION-ENST00000509400.5:97117-ENST00000302125.9:195|1118
QQSETAIFTK
>ENST00000544378.6|SNV-65900-T-A|6
WVPVTDAYR
>FUSION-ENST00000509400.5:97117-ENST00000302125.9:195|1402
GSSLLRR
>FUSION-ENST00000509400.5:97117-ENST00000302125.9:195|2326
NSLAKMLKPR
>FUSION-ENST00000574721.1:133211-ENST00000652379.1:25317|369
MFSLIKNESR
>ENST00000261200.8|SNV-113493-G-A|2
FKQHMLELTDTNNIAYLFLSAANR
>FUSION-ENST00000574721.1:133211-ENST00000652379.1:25317|728
VKPRLYSQYTTLAGR
>ENST00000581305.1|SNV-705-G-A|13
MRPVWLLLWKQCCSYWK
>ENST00000492943.1|SNV-54520-G-C|8
GTAATIIADLK
>FUSION-ENST00000509400.5:97117-ENST00000302125.9:195|2773
VITPSLLK
>FUSION-ENST00000574721.1:133211-ENST00000652379.1:25317|490
GSGLPVTRLAGR
>ENST00000454366.2|SNV-11926-C-T|2
LTRAPGLPHSAHALPR
>FUSION-ENST00000509400.5:97117-ENST00000302125.9:195|31
HRARLIFYF
>FUSION-ENST00000509400.5:97117-ENST00000302125.9:195|591
MQALGRFGREFWR
>FUSION-ENST00000574721.1:133211-ENST00000652379.1:25317|151
GQSVLRDGRAPFR
>FUSION-ENST00000574721.1:133211-ENST00000652379.1:25317|1326
MIRLPGPPKVLETTGLSR
>FUSION-ENST00000509400.5:97117-ENST00000302125.9:195|592
QALGRFGR
>FUSION-ENST00000509400.5:97117-ENST00000302125.9:195|1716
GYTGDLPTPAHNAKFCPLTHAQ
>FUSION-ENST00000509400.5:97117-ENST00000302125.9:195|1215
MLLSNLFLK
>FUSION-ENST00000574721.1:133211-ENST00000652379.1:25317|206
RRGSGGVR
>FUSION-ENST00000355327.7:159764-ENST00000561081.5:196170|2
FYEWEPFAEGNKGK
>FUSION-ENST00000509400.5:97117-ENST00000302125.9:195|1359
MGWRPGRDASHFPDWAARQR
>FUSION-ENST00000574721.1:133211-ENST00000652379.1:25317|754
PIIPAARKAEAGESLEPGK
>ENST00000637938.1|SNV-48419-C-A|3
SRSWERATR
>FUSION-ENST00000509400.5:97117-ENST00000302125.9:195|2223
LPHLANVVAFPCCPG
>FUSION-ENST00000574721.1:133211-ENST00000652379.1:25317|165
AHTRPSPAVESGRER
>FUSION-ENST00000509400.5:97117-ENST00000302125.9:195|1116
QQSETAIFTKKK
>FUSION-ENST00000574721.1:133211-ENST00000652379.1:25317|135
SPNPEWR
>FUSION-ENST00000509400.5:97117-ENST00000302125.9:195|979
WVNLCLRISALK
>ENST00000555170.1|SNV-114171-G-C|7
DVMKHVMLGKDDK
>FUSION-ENST00000509400.5:97117-ENST00000302125.9:195|3998
LTAISASRVQAILLPQPPDFRR
>FUSION-ENST00000509400.5:97117-ENST00000302125.9:195|1846
MGAGHGGSRL
>FUSION-ENST00000509400.5:97117-ENST00000302125.9:195|796
MQTQVLQLALQSLSIQK
>FUSION-ENST00000574721.1:133211-ENST00000652379.1:25317|544
APGAPCVAAMVAFLGTGVRVAR
>FUSION-ENST00000296564.9:45839-ENST00000507111.1:89681|3
ARLFCYSLLKEVAEHFYNTG
>ENST00000309863.11|INDEL-20830-C-CA|3
KETVTQLQNIIEANSQHYQKK
>FUSION-ENST00000509400.5:97117-ENST00000302125.9:195|2660
MWLGSGLIRKR
>FUSION-ENST00000509400.5:97117-ENST00000302125.9:195|3606
ITATSASWVQAILLPQPPE
>ENST00000479606.5|SNV-8116-G-C|2
MFLFGGYTGDIYSNSNLKNK
>FUSION-ENST00000509400.5:97117-ENST00000302125.9:195|2365
MDIALAHK
>FUSION-ENST00000574721.1:133211-ENST00000652379.1:25317|1175
SLSLSHSLSLR
>FUSION-ENST00000509400.5:97117-ENST00000302125.9:195|2502
MALEPMCSLDKG
>FUSION-ENST00000509400.5:97117-ENST00000302125.9:195|3292
KASTGFIQK
>FUSION-ENST00000509400.5:97117-ENST00000302125.9:195|3646
SHHIRPVIVNFKD
>ENST00000556881.5|SNV-19872-A-G|4
LSIGNTLFIDR
>FUSION-ENST00000509400.5:97117-ENST00000302125.9:195|1741
MLTRMVSIS
>FUSION-ENST00000509400.5:97117-ENST00000302125.9:195|481
LHHCTPACATR
>FUSION-ENST00000576936.5:133211-ENST00000652379.1:25317|14
GDLELLGSRDPPASASRSAVMTR
>FUSION-ENST00000509400.5:97117-ENST00000302125.9:195|3831
GTNNLVMTGFRLVQVEGR
>FUSION-ENST00000509400.5:97117-ENST00000302125.9:195|1926
MSAYIYKK
>FUSION-ENST00000509400.5:97117-ENST00000302125.9:195|3579
MNLGVRCGFDSDSTTYMLAV
>FUSION-ENST00000509400.5:97117-ENST00000302125.9:195|988
MFLLQITSQSPSLYFGPSLHFP
>FUSION-ENST00000509400.5:97117-ENST00000302125.9:195|3816
MTFGEKPR
>FUSION-ENST00000509400.5:97117-ENST00000302125.9:195|487
GWSIPFPRKVPK
>FUSION-ENST00000509400.5:97117-ENST00000302125.9:195|959
VSSSFEAL
>ENST00000529681.5|MNV-16445-TAAAA-T|2
SAHPASPSSMR
>ENST00000637938.1|SNV-48419-C-A|2
SWERATR
>ENST00000514331.1|SNV-387744-A-G|10
RCSMTLLMKQK
>FUSION-ENST00000574721.1:133211-ENST00000652379.1:25317|759
MPIIPAAR
>FUSION-ENST00000509400.5:97117-ENST00000302125.9:195|3519
MATSASQV
>FUSION-ENST00000509400.5:97117-ENST00000302125.9:195|2162
MRMPYMPWFMGFNESSLLK
>FUSION-ENST00000509400.5:97117-ENST00000302125.9:195|561
QPFCYIS
>FUSION-ENST00000574721.1:133211-ENST00000652379.1:25317|1197
MPLSPPPPKMK
>FUSION-ENST00000574721.1:133211-ENST00000652379.1:25317|388
LLAECPAGPEAFTLKKLECSK
>FUSION-ENST00000509400.5:97117-ENST00000302125.9:195|2101
AFERGRK
>FUSION-ENST00000509400.5:97117-ENST00000302125.9:195|4146
TSCCTPYNIYNYCQLKKK
>FUSION-ENST00000509400.5:97117-ENST00000302125.9:195|872
QMSILSLESTAGYSLICLQYWQ
>FUSION-ENST00000509400.5:97117-ENST00000302125.9:195|3320
SLGLFLSKR
>FUSION-ENST00000509400.5:97117-ENST00000302125.9:195|1399
RGGCQAEGLLTSQTGQLGR
>ENST00000529230.6|INDEL-38176-A-AA|23
RGPGVCR
>FUSION-ENST00000509400.5:97117-ENST00000302125.9:195|1639
KFLFTAYTEGVGSCNPRP
>FUSION-ENST00000509400.5:97117-ENST00000302125.9:195|2198
MESPSIAQAGVQWR
>FUSION-ENST00000509400.5:97117-ENST00000302125.9:195|2315
ACNLGYSGG
>FUSION-ENST00000574721.1:133211-ENST00000652379.1:25317|1519
MRPPPPRHVPLPSPGWPLPGDPR
>ENST00000528037.1|SNV-6288-C-A|16
LSSGLRRSPLAHGTR
>ENST00000489378.5|SNV-5599-G-T|7
MAHNISIPARPQRR
>FUSION-ENST00000574721.1:133211-ENST00000652379.1:25317|1221
GERGGERER
>FUSION-ENST00000509400.5:97117-ENST00000302125.9:195|1401
GSSLLRRGGCQAEGLLTSQTGQLGR
>FUSION-ENST00000574721.1:133211-ENST00000652379.1:25317|456
GAAGPPSCLWR
>FUSION-ENST00000574721.1:133211-ENST00000652379.1:25317|1028
SALFEWLPISL
>FUSION-ENST00000509400.5:97117-ENST00000302125.9:195|973
YISFSFFFFFFLR
>FUSION-ENST00000509400.5:97117-ENST00000302125.9:195|3668
MNHVLIHAIT
>FUSION-ENST00000509400.5:97117-ENST00000302125.9:195|894
MLPRLVSNF
>ENST00000504430.5|SNV-99184-A-T|3
YDIICSPSKDSTK
>ENST00000344204.9|SNV-317931-C-A|1
DSEDSAATPQDETVEERGR
>FUSION-ENST00000574721.1:133211-ENST00000652379.1:25317|1259
ALYCYWAR
>FUSION-ENST00000509400.5:97117-ENST00000302125.9:195|3258
FLLCAYRLGYC
>FUSION-ENST00000509400.5:97117-ENST00000302125.9:195|3618
WDLKEPQSIYSL
>FUSION-ENST00000509400.5:97117-ENST00000302125.9:195|1892
AISEMQIKSTLR
>FUSION-ENST00000509400.5:97117-ENST00000302125.9:195|2023
NLKLDMSK
>FUSION-ENST00000574721.1:133211-ENST00000652379.1:25317|695
SRLTAPSASQVQAILLPQPPD
>FUSION-ENST00000574721.1:133211-ENST00000652379.1:25317|210
EWTGAAGAARARAR
>FUSION-ENST00000574721.1:133211-ENST00000652379.1:25317|874
MFYRPFLSGK
>FUSION-ENST00000574721.1:133211-ENST00000652379.1:25317|703
LFFSLVRGFLVFLRVFNPR
>FUSION-ENST00000574721.1:133211-ENST00000652379.1:25317|409
SLGSGGSMVAK
>FUSION-ENST00000509400.5:97117-ENST00000302125.9:195|1979
QFSCTESAFEWGHRTH
>FUSION-ENST00000509400.5:97117-ENST00000302125.9:195|2147
PWFMGFNESSLLKSPNKIK
>FUSION-ENST00000509400.5:97117-ENST00000302125.9:195|3922
KNKNNQNVCTNDNK
>ENST00000262462.9|SNV-489163-C-T|5
VNAKNLFFGYAGPYK
>FUSION-ENST00000509400.5:97117-ENST00000302125.9:195|1353
GGGRAEGLLTSQ
>FUSION-ENST00000509400.5:97117-ENST00000302125.9:195|3783
GEIALASHIFR
>FUSION-ENST00000509400.5:97117-ENST00000302125.9:195|2874
MCHHVWLVFEIFSRDR
>FUSION-ENST00000509400.5:97117-ENST00000302125.9:195|2591
MSEESYLKKK
>FUSION-ENST00000509400.5:97117-ENST00000302125.9:195|1963
IISKDQS
>FUSION-ENST00000509400.5:97117-ENST00000302125.9:195|1664
MIIPMNFCIFCR
>FUSION-ENST00000509400.5:97117-ENST00000302125.9:195|3791
EGYESYKTRQIGWVIVLPSSAK
>FUSION-ENST00000509400.5:97117-ENST00000302125.9:195|2911
LETQTEQR
>FUSION-ENST00000509400.5:97117-ENST00000302125.9:195|2722
LNLVIMFL
>ENST00000400100.5|SNV-153350-G-T|1
GVPAGVPIPQAPAVLAGPVR
>FUSION-ENST00000574721.1:133211-ENST00000652379.1:25317|1493
VDWQPQHCK
>ENST00000489354.3|SNV-18720-G-A|5
SMLHNVLPRT
>FUSION-ENST00000509400.5:97117-ENST00000302125.9:195|2962
MMMMMMMMMIIIILRQGLTLLSR
>FUSION-ENST00000509400.5:97117-ENST00000302125.9:195|3075
GGSPAVRSSRPTWPK
>FUSION-ENST00000509400.5:97117-ENST00000302125.9:195|3252
RGPEVTK
>FUSION-ENST00000509400.5:97117-ENST00000302125.9:195|3480
STIILWHMIYNMESR
>ENST00000373298.7|SNV-4154-G-T|1
VATQEKEGSSVR
>FUSION-ENST00000509400.5:97117-ENST00000302125.9:195|3091
SQRCLDRYL
>FUSION-ENST00000509400.5:97117-ENST00000302125.9:195|3949
PSKLGITR
>FUSION-ENST00000574721.1:133211-ENST00000652379.1:25317|584
AVAPEARAATRGDPPR
>FUSION-ENST00000509400.5:97117-ENST00000302125.9:195|1487
IPPPQLPK
>FUSION-ENST00000509400.5:97117-ENST00000302125.9:195|3882
TAAIINAHIRLSQRVHK
>FUSION-ENST00000509400.5:97117-ENST00000302125.9:195|709
GGSNGFRVKPFPLRSSGISQMLIK
>FUSION-ENST00000574721.1:133211-ENST00000652379.1:25317|950
SSLQSLFKTYVS
>FUSION-ENST00000509400.5:97117-ENST00000302125.9:195|3753
MWKASHYK
>FUSION-ENST00000509400.5:97117-ENST00000302125.9:195|896
MLPPHGCRVI
>ENST00000612337.4|SNV-5599-G-T|1
TTWHIISVFRPGLRDVAYQYVKK
>FUSION-ENST00000509400.5:97117-ENST00000302125.9:195|1081
ACNPSTLGGRGR
>FUSION-ENST00000509400.5:97117-ENST00000302125.9:195|1057
VSHACNPSTVGRLR
>FUSION-ENST00000574721.1:133211-ENST00000652379.1:25317|1188
MVLYTERSGSR
>FUSION-ENST00000509400.5:97117-ENST00000302125.9:195|1280
MPLGQIISSEEARINIAADPYR
>ENST00000280155.4|SNV-1416-A-T|1
YWSFTQAIEYNLKRTPR
>FUSION-ENST00000509400.5:97117-ENST00000302125.9:195|3388
FISYSFWGSGLGSSSAK
>FUSION-ENST00000509400.5:97117-ENST00000302125.9:195|3001
LFFWKENGPSNLSSAPNIREPTEP
>FUSION-ENST00000509400.5:97117-ENST00000302125.9:195|1418
GGGAEAPLTSR
>FUSION-ENST00000509400.5:97117-ENST00000302125.9:195|1820
QTNKQTKK
>ENST00000505517.1|SNV-770698-C-A|4
QAAQQQGQLPGASKGCLSVHPLR
>FUSION-ENST00000509400.5:97117-ENST00000302125.9:195|3763
CVCECACVLSEKR
>ENST00000465149.1|SNV-9395-G-T|1
VLRRVLV
>FUSION-ENST00000509400.5:97117-ENST00000302125.9:195|3198
IWNSNYENDGGRSCSSA
>ENST00000467153.5|SNV-6074-C-A|2
KSCCQNITIFLFQMEAALPLEGP
>FUSION-ENST00000574721.1:133211-ENST00000652379.1:25317|1160
LQGAEIAPLHYGPGCR
>FUSION-ENST00000509400.5:97117-ENST00000302125.9:195|1256
CKNEYDFGLAELLGR
>FUSION-ENST00000509400.5:97117-ENST00000302125.9:195|1592
MDTLLGV
>FUSION-ENST00000509400.5:97117-ENST00000302125.9:195|938
EEEWENGFWVGNR
>FUSION-ENST00000574721.1:133211-ENST00000652379.1:25317|855
PRVTVAR
>ENST00000504430.5|SNV-99184-A-T|4
MYDIICSPSKDSTK
>ENST00000399143.9|SNV-49229-G-T|1
YLQDNHFYVAVGLETFKYFPYWK
>FUSION-ENST00000574721.1:133211-ENST00000652379.1:25317|1305
ENETPPP
>FUSION-ENST00000380872.9:5134-ENST00000432950.1:6455|12
ILFDTVDLCATWEALEK
>FUSION-ENST00000509400.5:97117-ENST00000302125.9:195|2836
NLGQAWATWQNPVSTKNTK
>FUSION-ENST00000509400.5:97117-ENST00000302125.9:195|1687
VMEFWKEDHR
>FUSION-ENST00000509400.5:97117-ENST00000302125.9:195|3985
EGSLFAGSK
>FUSION-ENST00000509400.5:97117-ENST00000302125.9:195|1121
LRVSITVRQQSETAIFTK
>FUSION-ENST00000574721.1:133211-ENST00000652379.1:25317|655
IDVGVCVIQINTHRSIKK
>ENST00000528037.1|SNV-6288-C-A|10
ITSPRPRALAR
>ENST00000528037.1|SNV-6288-C-A|26
MATPQDPKGQGVGTGRYASK
>FUSION-ENST00000574721.1:133211-ENST00000652379.1:25317|1354
TVLAWAERGGPGTRKPA
>ENST00000480829.1|SNV-139076-T-G|5
GAVRSPTSPGTK
>FUSION-ENST00000509400.5:97117-ENST00000302125.9:195|1157
SFCGHMFLFFLGK
>FUSION-ENST00000509400.5:97117-ENST00000302125.9:195|3977
NSLPLSRLGLKGLTQFHR
>FUSION-ENST00000509400.5:97117-ENST00000302125.9:195|2319
MVARACNLGYSGG
>FUSION-ENST00000574721.1:133211-ENST00000652379.1:25317|842
LSLDLSSSWVRG
>FUSION-ENST00000509400.5:97117-ENST00000302125.9:195|1730
CQALICFL
>FUSION-ENST00000509400.5:97117-ENST00000302125.9:195|2443
FAKCLRNYK
>FUSION-ENST00000509400.5:97117-ENST00000302125.9:195|1811
ACHHTECMTHW
>FUSION-ENST00000509400.5:97117-ENST00000302125.9:195|3656
MKSMWGR
>ENST00000409762.5|SNV-120573-C-T|2
TDAFRCR
>FUSION-ENST00000509400.5:97117-ENST00000302125.9:195|3890
AYINTVI
>FUSION-ENST00000574721.1:133211-ENST00000652379.1:25317|149
DGRAPFRR
>FUSION-ENST00000509400.5:97117-ENST00000302125.9:195|2807
NTKISWVWR
>FUSION-ENST00000509400.5:97117-ENST00000302125.9:195|782
MNAHSSIIHNSQK
>FUSION-ENST00000509400.5:97117-ENST00000302125.9:195|2565
SFSSFHSFIP
>FUSION-ENST00000509400.5:97117-ENST00000302125.9:195|3044
DREDRPKLV
>ENST00000648194.1|SNV-120091-C-T|1
HASASSHVQPSDSEKNRTMLFQVGR
>FUSION-ENST00000574721.1:133211-ENST00000652379.1:25317|922
SREFLRGGAFGGDAIVGLNT
>FUSION-ENST00000574721.1:133211-ENST00000652379.1:25317|408
SLGSGGSMVAKLK
>FUSION-ENST00000509400.5:97117-ENST00000302125.9:195|2122
MTILISVSCSWEERLWAL
>FUSION-ENST00000509400.5:97117-ENST00000302125.9:195|773
GYYSAIK
>FUSION-ENST00000509400.5:97117-ENST00000302125.9:195|2940
RNLDPELR
>ENST00000280155.4|SNV-1416-A-T|2
YWSFTQAIEYNLKR
>FUSION-ENST00000574721.1:133211-ENST00000652379.1:25317|545
APGAPCVAAMVAFLGTGVR
>FUSION-ENST00000576936.5:133211-ENST00000652379.1:25317|6
SFFLFSLDGVSLLSPR
>FUSION-ENST00000509400.5:97117-ENST00000302125.9:195|2687
MSDEEKRSVPSAGGSFHSPGER
>FUSION-ENST00000574721.1:133211-ENST00000652379.1:25317|865
TRLLLSVLLHKGVLR
>FUSION-ENST00000509400.5:97117-ENST00000302125.9:195|2454
SSGGSNVCK
>FUSION-ENST00000509400.5:97117-ENST00000302125.9:195|990
VHACNPSYLGG
>ENST00000258873.9|SNV-11215-G-A|1
NSGAGYSCPHGDPSMLDSR
>FUSION-ENST00000509400.5:97117-ENST00000302125.9:195|3627
TFGQQHR
>FUSION-ENST00000509400.5:97117-ENST00000302125.9:195|4256
MFSNIGVVQ
>FUSION-ENST00000509400.5:97117-ENST00000302125.9:195|3451
MALVSALPCTAFK
>ENST00000293190.10|SNV-9487-C-A|2
VHPGPVSPAREALYRHLLNVTWEGR
>FUSION-ENST00000509400.5:97117-ENST00000302125.9:195|3265
ASQPQERAAEVSRK
>ENST00000627656.2|SNV-10777-T-C|4
VSFWTIHPSANRYLTLDQVLKQQQK
>FUSION-ENST00000509400.5:97117-ENST00000302125.9:195|549
MLHLSAHLDFSFLFG
>FUSION-ENST00000509400.5:97117-ENST00000302125.9:195|3972
GLTQFHRTFVPHKPSKVPASGPGR
>FUSION-ENST00000509400.5:97117-ENST00000302125.9:195|918
MNHCDCLKAEFSIETMYVMNPP
>ENST00000485546.1|INDEL-20830-C-CA|2
KNINSLQEELLQLK
>ENST00000344862.9|INDEL-3782-A-AA|5
SSKSVLR
>ENST00000394468.7|SNV-17733-G-T|1
STDNTTYIIKHGPRLEVASEK
>FUSION-ENST00000509400.5:97117-ENST00000302125.9:195|1573
WTHYWVYE
>FUSION-ENST00000576936.5:133211-ENST00000652379.1:25317|16
GDLELLGSR
>ENST00000374990.6|SNV-45215-C-T|3
LTALWIK
>FUSION-ENST00000574721.1:133211-ENST00000652379.1:25317|614
VNTYRLYGNRLLYDR
>FUSION-ENST00000509400.5:97117-ENST00000302125.9:195|2744
YISPSFPLMLISYITIVHLPKLIN
>FUSION-ENST00000509400.5:97117-ENST00000302125.9:195|1103
TGGSPEVRS
>ENST00000308696.11|SNV-106838-G-A|1
SNCKPSTFAYPAPLEIPKEKEK
>FUSION-ENST00000509400.5:97117-ENST00000302125.9:195|4025
MSGIVWALSKHLR
>FUSION-ENST00000574721.1:133211-ENST00000652379.1:25317|174
VQIPESGVAEMGAAR
>FUSION-ENST00000509400.5:97117-ENST00000302125.9:195|2812
MSVARHGGSRL
>FUSION-ENST00000509400.5:97117-ENST00000302125.9:195|1996
PVIPALWEAEAGGSPEIRSSK
>FUSION-ENST00000574721.1:133211-ENST00000652379.1:25317|1411
MIYLCTYFQTESRSGRGEAR
>FUSION-ENST00000576936.5:133211-ENST00000652379.1:25317|10
SAVMTRVGTVR
>FUSION-ENST00000509400.5:97117-ENST00000302125.9:195|302
MLFFLPLFCF
>FUSION-ENST00000574721.1:133211-ENST00000652379.1:25317|348
LTSYATPER
>FUSION-ENST00000509400.5:97117-ENST00000302125.9:195|1464
MATYKTHACDLSSVLYFLCVFFLRK
>FUSION-ENST00000509400.5:97117-ENST00000302125.9:195|2948
MMIIIILRQGLTLLSR
>FUSION-ENST00000509400.5:97117-ENST00000302125.9:195|2998
MYIVRGAPCTK
>FUSION-ENST00000380872.9:5134-ENST00000432950.1:6455|9
CKDAGLAKSIR
>FUSION-ENST00000509400.5:97117-ENST00000302125.9:195|153
MQHLVQKA
>FUSION-ENST00000509400.5:97117-ENST00000302125.9:195|2918
NFYLTLLSNDNK
>FUSION-ENST00000509400.5:97117-ENST00000302125.9:195|2746
YISPSFPLMLISYITIVHLPK
>FUSION-ENST00000509400.5:97117-ENST00000302125.9:195|3414
GWSPDTRLYKEK
>FUSION-ENST00000509400.5:97117-ENST00000302125.9:195|2229
VALCLTF
>FUSION-ENST00000509400.5:97117-ENST00000302125.9:195|2430
LSRSCALPVKDLAMR
>FUSION-ENST00000574721.1:133211-ENST00000652379.1:25317|601
EGIVDKDVYFTYEKR
>FUSION-ENST00000509400.5:97117-ENST00000302125.9:195|1967
MNPILFMKK
>ENST00000457545.7|INDEL-28671-T-TG|1
GFSFFAEV
>FUSION-ENST00000574721.1:133211-ENST00000652379.1:25317|507
AGLWPTGDPASRPR
>ENST00000635293.1|SNV-13731-G-C|1
RPILTIITLEDSSGNLLGPNSFEVR
>FUSION-ENST00000509400.5:97117-ENST00000302125.9:195|1068
MVYWLRPLLKRK
>ENST00000645237.2|SNV-106590-G-T|5
NRQLPSYGK
>FUSION-ENST00000509400.5:97117-ENST00000302125.9:195|635
MVSWKTIFPRMWGVGWQYGG
>FUSION-ENST00000509400.5:97117-ENST00000302125.9:195|2295
QQQQQQQNTKISWAWR
>FUSION-ENST00000509400.5:97117-ENST00000302125.9:195|2123
TILISVSCSWEER
>ENST00000510187.5|SNV-30157-G-T|3
LLTPSSIQSIPR
>FUSION-ENST00000574721.1:133211-ENST00000652379.1:25317|1423
MSIGLVSNSRPQVIRPPRPPEVLG
>FUSION-ENST00000509400.5:97117-ENST00000302125.9:195|209
LTRLVFNS
>ENST00000589666.6|SNV-25059-G-A|2
CTQHRPYTCFHWHFVNQQRR
>ENST00000295133.9|SNV-15451-G-T|5
IRALEKLEVDLR
>ENST00000481805.1|SNV-38677-C-T|4
SYFPSRRLMAR
>FUSION-ENST00000509400.5:97117-ENST00000302125.9:195|154
MQHLVQK
>FUSION-ENST00000574721.1:133211-ENST00000652379.1:25317|1342
VMKSSAH
>ENST00000453061.7|SNV-28011-G-A|5
AAIGSVRFPWRPDSKNISK
>FUSION-ENST00000574721.1:133211-ENST00000652379.1:25317|1454
MTERDPVSR
>FUSION-ENST00000509400.5:97117-ENST00000302125.9:195|3257
MASPKETWTK
>FUSION-ENST00000509400.5:97117-ENST00000302125.9:195|435
ITMNYSSCIRPFLHCYK
>ENST00000266546.11|SNV-21296-C-G|1
VAHPSHVLSSQQLLHR
>FUSION-ENST00000574721.1:133211-ENST00000652379.1:25317|930
MLIASLPW
>ENST00000528037.1|SNV-6288-C-A|1
LPRVPKS
>ENST00000504022.1|SNV-145566-G-T|4
LKVESVQIYK
>FUSION-ENST00000509400.5:97117-ENST00000302125.9:195|427
MQMTRVTEQAAHERER
>ENST00000333972.11|SNV-5378-T-C|4
LLGQDTFRVTEPEAGGLLSSRGR
>FUSION-ENST00000509400.5:97117-ENST00000302125.9:195|3280
RRKPVAAVLR
>FUSION-ENST00000509400.5:97117-ENST00000302125.9:195|4222
WVKDALLSSHPK
>ENST00000297431.9|SNV-41215-T-G|6
GLSAHTHVELPYYSKFIR
>FUSION-ENST00000509400.5:97117-ENST00000302125.9:195|4159
DTKCFHHNK
>FUSION-ENST00000574721.1:133211-ENST00000652379.1:25317|8
QSACLPRPPTLLLLQA
>FUSION-ENST00000509400.5:97117-ENST00000302125.9:195|3240
MLSTVLSIR
>FUSION-ENST00000509400.5:97117-ENST00000302125.9:195|3545
SLSYSGIR
>FUSION-ENST00000574721.1:133211-ENST00000652379.1:25317|298
AGGKLHLRLNTGTRPIVNK
>FUSION-ENST00000509400.5:97117-ENST00000302125.9:195|3768
VCVCVCVCVCMCVCECACVLSEK
>FUSION-ENST00000509400.5:97117-ENST00000302125.9:195|795
QTQVLQLALQSLSIQK
>FUSION-ENST00000509400.5:97117-ENST00000302125.9:195|3863
ESVCPSGARLPACPH
>FUSION-ENST00000509400.5:97117-ENST00000302125.9:195|2906
RRLSNGK
>FUSION-ENST00000509400.5:97117-ENST00000302125.9:195|3446
MQRFWGWLSGREFHQR
>FUSION-ENST00000574721.1:133211-ENST00000652379.1:25317|309
WRTEDPLPGAAR
>ENST00000636569.1|SNV-80241-T-A|5
RATHVPNR
>ENST00000219611.7|MNV-24783-TG-T|1
AAESGTRAVRA
>FUSION-ENST00000509400.5:97117-ENST00000302125.9:195|3573
MEITMDIR
>FUSION-ENST00000509400.5:97117-ENST00000302125.9:195|72
FSCLTFPISR
>FUSION-ENST00000509400.5:97117-ENST00000302125.9:195|2534
MVEPPSLQKIQK
>FUSION-ENST00000509400.5:97117-ENST00000302125.9:195|3983
EGSLFAGSKNRSK
>ENST00000529230.6|INDEL-38176-A-AA|4
EEIWTICRTCCANHLGEIQR
>FUSION-ENST00000574721.1:133211-ENST00000652379.1:25317|461
WGPRAVRRPR
>ENST00000219611.7|MNV-24783-TG-T|15
RATCWLCTARGWSWWSPWK
>FUSION-ENST00000574721.1:133211-ENST00000652379.1:25317|532
AWPAFGPSCVPVVGGAGRK
>FUSION-ENST00000509400.5:97117-ENST00000302125.9:195|3378
LHMITSVIFYWSHRQTLVPYGR
>FUSION-ENST00000509400.5:97117-ENST00000302125.9:195|1629
DVAATTILSSYSGEN
>FUSION-ENST00000509400.5:97117-ENST00000302125.9:195|3777
FLSFQTHKVERAELP
>FUSION-ENST00000509400.5:97117-ENST00000302125.9:195|2353
RKLSSVR
>FUSION-ENST00000509400.5:97117-ENST00000302125.9:195|43
NPGFENPCFRSQERMT
>FUSION-ENST00000509400.5:97117-ENST00000302125.9:195|4012
MFAQMIINIPTQSPFFFRR
>FUSION-ENST00000475622.5:29263-ENST00000508514.5:782|3
DIPIWGRSTSR
>FUSION-ENST00000509400.5:97117-ENST00000302125.9:195|3608
SKLALQY
>ENST00000367007.5|SNV-43519-C-A|1
EQDKVVLFLCTFSDITAFK
>FUSION-ENST00000509400.5:97117-ENST00000302125.9:195|844
HGDFLRNIAA
>FUSION-ENST00000574721.1:133211-ENST00000652379.1:25317|383
AAWIPQLGIME
>FUSION-ENST00000574721.1:133211-ENST00000652379.1:25317|1177
IHLPGPPKVLETTGLSRR
>FUSION-ENST00000574721.1:133211-ENST00000652379.1:25317|673
TGVSHRARPVDSFRFFISFVSTR
>FUSION-ENST00000509400.5:97117-ENST00000302125.9:195|2012
MTPDPFLSLSPHR
>ENST00000534922.5|SNV-61166-A-C|3
MSASSPRRPSSEPPAAPTCFLR
>FUSION-ENST00000574721.1:133211-ENST00000652379.1:25317|777
RKIVTFK
>FUSION-ENST00000509400.5:97117-ENST00000302125.9:195|1483
HGAVVIFLSLSSILLCFFLLFLK
>FUSION-ENST00000509400.5:97117-ENST00000302125.9:195|3092
SQRCLDR
>FUSION-ENST00000574721.1:133211-ENST00000652379.1:25317|523
WWRFWGQVSVSR
>ENST00000519921.5|SNV-35686-G-T|13
MVGQVHGGLMCVIQR
>FUSION-ENST00000574721.1:133211-ENST00000652379.1:25317|474
MDENHERRWCGR
>FUSION-ENST00000574721.1:133211-ENST00000652379.1:25317|847
MLRVSCRLSLDLSSSWVR
>FUSION-ENST00000509400.5:97117-ENST00000302125.9:195|1956
KCNHSTSSSFPLHR
>FUSION-ENST00000509400.5:97117-ENST00000302125.9:195|4214
CQALRLGSSSE
>FUSION-ENST00000509400.5:97117-ENST00000302125.9:195|2641
MPDLGKVPK
>FUSION-ENST00000574721.1:133211-ENST00000652379.1:25317|781
TVHVRRR
>FUSION-ENST00000509400.5:97117-ENST00000302125.9:195|3884
TAAIINAHIR
>ENST00000374990.6|SNV-45215-C-T|6
IMRECWYANGAARLTALWIK
>FUSION-ENST00000509400.5:97117-ENST00000302125.9:195|3503
MVRLVSSSQPQVICPPWPPK
>FUSION-ENST00000574721.1:133211-ENST00000652379.1:25317|761
SGVGDKPDQHGEIPSQLKIQN
>ENST00000555571.5|SNV-630005-G-T|2
GKSLAVKR
>FUSION-ENST00000509400.5:97117-ENST00000302125.9:195|305
VLGLQALATVPGHNR
>FUSION-ENST00000509400.5:97117-ENST00000302125.9:195|752
MLFRLVSNSWAQVVCLPWPPK
>FUSION-ENST00000574721.1:133211-ENST00000652379.1:25317|1450
DPVSRES
>FUSION-ENST00000574721.1:133211-ENST00000652379.1:25317|306
TEDPLPGAAR
>FUSION-ENST00000574721.1:133211-ENST00000652379.1:25317|1126
CICPCPK
>FUSION-ENST00000574721.1:133211-ENST00000652379.1:25317|1491
GCVGMEMSPR
>FUSION-ENST00000509400.5:97117-ENST00000302125.9:195|363
MPCSLGMLILGNQPPSCEGAK
>FUSION-ENST00000574721.1:133211-ENST00000652379.1:25317|277
RVPSGPLLVSR
>FUSION-ENST00000509400.5:97117-ENST00000302125.9:195|1800
MHNNMLVR
>FUSION-ENST00000574721.1:133211-ENST00000652379.1:25317|146
KTLLSLTLVWHGEET
>ENST00000479356.1|SNV-221052-C-T|3
LENNAPWTVLLASVDPK
>FUSION-ENST00000574721.1:133211-ENST00000652379.1:25317|654
SIKKGSSIK
>FUSION-ENST00000509400.5:97117-ENST00000302125.9:195|407
MVKTAPSQGR
>FUSION-ENST00000509400.5:97117-ENST00000302125.9:195|3270
MASQPQER
>FUSION-ENST00000509400.5:97117-ENST00000302125.9:195|10
EMLVGMRQSRNEK
>ENST00000473722.5|SNV-54544-C-T|1
LYFGPRGC
>ENST00000673243.1|SNV-47212-C-T|3
MFQCAQELR
>FUSION-ENST00000574721.1:133211-ENST00000652379.1:25317|1497
LGSDWTTPDR
>FUSION-ENST00000574721.1:133211-ENST00000652379.1:25317|560
DPFWRVPVR
>FUSION-ENST00000509400.5:97117-ENST00000302125.9:195|3780
SSALQLNR
>FUSION-ENST00000509400.5:97117-ENST00000302125.9:195|1044
MSSRGNSQGR
>FUSION-ENST00000509400.5:97117-ENST00000302125.9:195|3209
HLWSQLLGRLRQENR
>FUSION-ENST00000509400.5:97117-ENST00000302125.9:195|1841
MDQIYNGRPLR
>ENST00000484654.1|INDEL-5248-T-TC|7
SPAPNCSPREWGK
>FUSION-ENST00000509400.5:97117-ENST00000302125.9:195|1289
DGSSTVQLRLSIRGR
>FUSION-ENST00000509400.5:97117-ENST00000302125.9:195|2230
MVALCLTF
>FUSION-ENST00000509400.5:97117-ENST00000302125.9:195|2193
MSVQILCPSLFLLF
>FUSION-ENST00000509400.5:97117-ENST00000302125.9:195|671
CVPPCLANFFIFGFFFLR
>FUSION-ENST00000509400.5:97117-ENST00000302125.9:195|3716
MVQLLWKTVWQFLK
>ENST00000424808.6|SNV-60117-T-C|1
FAPSKMNLLLSELRLPK
>ENST00000338040.6|SNV-33461-C-G|2
TDPILLTSMCQAREQAR
>FUSION-ENST00000509400.5:97117-ENST00000302125.9:195|4044
QFLSFQCGPGKPK
>FUSION-ENST00000509400.5:97117-ENST00000302125.9:195|3797
MPTSGCHSVFIKEGYESYK
>FUSION-ENST00000574721.1:133211-ENST00000652379.1:25317|1144
VGKRAGLQL
>FUSION-ENST00000509400.5:97117-ENST00000302125.9:195|2434
LLRGLCSKRPTLPSVPK
>FUSION-ENST00000509400.5:97117-ENST00000302125.9:195|160
WQLCSAGLFSWPKHSFIHAIIR
>FUSION-ENST00000509400.5:97117-ENST00000302125.9:195|3696
WHIHTMDYYLAIK
>ENST00000427277.6|SNV-114209-G-T|2
DPKPLWGSLQTAR
>FUSION-ENST00000574721.1:133211-ENST00000652379.1:25317|1494
AVLGGGLTYRVDWQPQHCK
>FUSION-ENST00000509400.5:97117-ENST00000302125.9:195|2941
MRNLDPELR
>FUSION-ENST00000509400.5:97117-ENST00000302125.9:195|3023
ALEQELGR
>FUSION-ENST00000574721.1:133211-ENST00000652379.1:25317|570
MLPAPALETRAGPLRVAR
>FUSION-ENST00000574721.1:133211-ENST00000652379.1:25317|508
SESAFWAAGLLLTRCPLATCRWR
>FUSION-ENST00000509400.5:97117-ENST00000302125.9:195|4253
MVKPHLY
>FUSION-ENST00000509400.5:97117-ENST00000302125.9:195|3119
YPEGFQR
>FUSION-ENST00000574721.1:133211-ENST00000652379.1:25317|1202
SATMQYLGPFFFSSSSFLSFFLD
>FUSION-ENST00000509400.5:97117-ENST00000302125.9:195|3829
TGFRLVQVEGR
>FUSION-ENST00000509400.5:97117-ENST00000302125.9:195|2354
MRKLSSVR
>ENST00000556569.5|SNV-83341-A-T|1
MASELLPQDVL
>FUSION-ENST00000509400.5:97117-ENST00000302125.9:195|1240
FKRFSCLSLPSMWDYR
>FUSION-ENST00000574721.1:133211-ENST00000652379.1:25317|952
SSLQSLFK
>FUSION-ENST00000509400.5:97117-ENST00000302125.9:195|3135
SQPLLKNLGSPG
>ENST00000489354.3|SNV-18720-G-A|10
MAILGTQCSTPGFVLCSTMYCHEQ
>FUSION-ENST00000509400.5:97117-ENST00000302125.9:195|926
VAGTRSLSYSGG
>FUSION-ENST00000509400.5:97117-ENST00000302125.9:195|1566
MSHRAQPF
>FUSION-ENST00000509400.5:97117-ENST00000302125.9:195|36
RDVLLPFYR
>FUSION-ENST00000509400.5:97117-ENST00000302125.9:195|2447
MWAVSMPL
>FUSION-ENST00000509400.5:97117-ENST00000302125.9:195|1154
MSFCGHMFLFFLGKISKSGFALHR
>ENST00000490286.5|SNV-38992-C-T|1
SHLLNIPSTLMSHCSTQR
>ENST00000640505.1|SNV-92346-C-A|2
MGLQFHLAHLLGLYQDDGRQGS
>FUSION-ENST00000574721.1:133211-ENST00000652379.1:25317|370
HLPRMFSLIKNESR
>FUSION-ENST00000509400.5:97117-ENST00000302125.9:195|622
HSSQYGSCSCENLMLQLI
>FUSION-ENST00000574721.1:133211-ENST00000652379.1:25317|236
PGQGEARGNSGGGP
>FUSION-ENST00000509400.5:97117-ENST00000302125.9:195|1317
MAAGQRRFSLSR
>FUSION-ENST00000509400.5:97117-ENST00000302125.9:195|3558
ARNISGCLRELQNLLF
>ENST00000466821.1|SNV-4149-T-C|7
MLRIVEPYIAWGYPNLKSANELIYK
>FUSION-ENST00000574721.1:133211-ENST00000652379.1:25317|390
LLAECPAGPEAFTLKK
>FUSION-ENST00000509400.5:97117-ENST00000302125.9:195|3950
MPSKLGITR
>FUSION-ENST00000509400.5:97117-ENST00000302125.9:195|2630
GNVSAVVLRPLSHRLTSTDSKNPAK
>FUSION-ENST00000509400.5:97117-ENST00000302125.9:195|2683
MKISGFEHYSFMLSMWLGSGLIR
>FUSION-ENST00000574721.1:133211-ENST00000652379.1:25317|419
TSALSTFDGSRRAYHGDHG
>FUSION-ENST00000509400.5:97117-ENST00000302125.9:195|2790
MSARITII
>FUSION-ENST00000509400.5:97117-ENST00000302125.9:195|2971
ITGVSHRIRPR
>FUSION-ENST00000509400.5:97117-ENST00000302125.9:195|3047
MDREDRPK
>ENST00000529230.6|INDEL-38176-A-AA|5
EEIWTICR
>FUSION-ENST00000574721.1:133211-ENST00000652379.1:25317|1437
EAPCLLGPK
>FUSION-ENST00000574721.1:133211-ENST00000652379.1:25317|1112
SGVASPSTVSKNRTSVPLGCR
>ENST00000256458.5|SNV-48588-C-T|1
ETACSSPGLIERFFQAELQICLR
>FUSION-ENST00000509400.5:97117-ENST00000302125.9:195|1998
PVIPALWEAEAGGSPEIR
>FUSION-ENST00000509400.5:97117-ENST00000302125.9:195|3999
LTAISASRVQAILLPQPPDFR
>FUSION-ENST00000509400.5:97117-ENST00000302125.9:195|1656
MNFCIFCRDR
>FUSION-ENST00000509400.5:97117-ENST00000302125.9:195|107
TILLRGR
>FUSION-ENST00000509400.5:97117-ENST00000302125.9:195|2988
CKRAGHGGSCL
>FUSION-ENST00000509400.5:97117-ENST00000302125.9:195|1587
LVRPSIVPFYICILHDVIR
>FUSION-ENST00000509400.5:97117-ENST00000302125.9:195|3167
IEVGGLLESR
>ENST00000358658.8|MNV-118-CC-C|2
SSPTSWTSWAPLGASSTPATGLRR
>FUSION-ENST00000509400.5:97117-ENST00000302125.9:195|1106
MPVIPALWEAKTGGSPEVRS
>FUSION-ENST00000509400.5:97117-ENST00000302125.9:195|920
MNHCDCLK
>FUSION-ENST00000509400.5:97117-ENST00000302125.9:195|2182
CPFRSFAHLYFCYFKNYFIF
>FUSION-ENST00000592126.1:11705-ENST00000635056.2:110404|98
MGPSRGSELK
>ENST00000513985.5|SNV-105284-G-A|9
NKSPAPVEKATAER
>FUSION-ENST00000509400.5:97117-ENST00000302125.9:195|1796
MLVRNGPDIQWSSLK
>ENST00000217939.7|SNV-36336-T-G|1
LGSLKVGLKPEANK
>ENST00000615498.4|SNV-29446-G-T|2
TLQQPPWRHHHTEQVHCR
>ENST00000502545.5|SNV-6318-C-A|5
LQQTQMGR
>FUSION-ENST00000574721.1:133211-ENST00000652379.1:25317|1014
SPQRSPYLTK
>FUSION-ENST00000574721.1:133211-ENST00000652379.1:25317|1379
MRVCVGRGCGVGTEGSVLR
>FUSION-ENST00000574721.1:133211-ENST00000652379.1:25317|1332
LTETSASRVPVILLR
>ENST00000578473.5|SNV-10146-C-T|5
MPRRWPGVR
>FUSION-ENST00000509400.5:97117-ENST00000302125.9:195|3153
RGNTGIPERENIHTK
>FUSION-ENST00000574721.1:133211-ENST00000652379.1:25317|231
MPTLIRPQK
>FUSION-ENST00000509400.5:97117-ENST00000302125.9:195|3801
MFFLPVISTIFLLFCFFLQRQNY
>FUSION-ENST00000509400.5:97117-ENST00000302125.9:195|3321
SLGLFLSK
>FUSION-ENST00000574721.1:133211-ENST00000652379.1:25317|377
GHSYCAARGEILGPAQDGPER
>FUSION-ENST00000574721.1:133211-ENST00000652379.1:25317|106
MMCCCHGNPAQYERNRR
>FUSION-ENST00000509400.5:97117-ENST00000302125.9:195|2819
ISEGQEFRRS
>ENST00000493005.5|SNV-364305-G-A|2
WTGDLESLLTSKFGTQILA
>ENST00000409003.5|SNV-242508-C-A|1
QHILQQVLQMKVREEVR
>FUSION-ENST00000509400.5:97117-ENST00000302125.9:195|1238
FSCLSLPSMWDYR
>ENST00000424808.6|SNV-60117-T-C|3
RFAPSKMNLLLSELR
>FUSION-ENST00000509400.5:97117-ENST00000302125.9:195|3083
TNLAKMVKPHLY
>FUSION-ENST00000574721.1:133211-ENST00000652379.1:25317|1052
GDQEGRRPDRR
>FUSION-ENST00000509400.5:97117-ENST00000302125.9:195|1184
RMLEHANQFPASC
>FUSION-ENST00000509400.5:97117-ENST00000302125.9:195|685
MFWSITDHICDGHSIR
>ENST00000356082.9|SNV-26529-C-T|2
YLVCVACHPCFQTYDADLR
>ENST00000514331.1|SNV-387744-A-G|14
SDEVFHDIAYEAKDR
>FUSION-ENST00000509400.5:97117-ENST00000302125.9:195|1757
GCEKNNK
>FUSION-ENST00000574721.1:133211-ENST00000652379.1:25317|289
VKAGALAGR
>FUSION-ENST00000509400.5:97117-ENST00000302125.9:195|2895
MNGVRLCLVPGHGGKEGK
>FUSION-ENST00000509400.5:97117-ENST00000302125.9:195|1161
VAHACNPSTLGGQNR
>FUSION-ENST00000509400.5:97117-ENST00000302125.9:195|4054
SYFWQFFFK
>FUSION-ENST00000509400.5:97117-ENST00000302125.9:195|3483
SGSPFFFFFGDIGWLCPPSWR
>ENST00000371959.7|SNV-61213-C-G|1
AEYVPSTPSPVPPSTPLVSAHSK
>FUSION-ENST00000509400.5:97117-ENST00000302125.9:195|4136
MRLCLYK
>FUSION-ENST00000509400.5:97117-ENST00000302125.9:195|3015
MRKGVQSSK
>FUSION-ENST00000574721.1:133211-ENST00000652379.1:25317|179
MASVALGRSKGSR
>ENST00000262518.9|MNV-18147-GAA-G|1
GHGCPSPPADRHGSI
>FUSION-ENST00000509400.5:97117-ENST00000302125.9:195|1020
MLVMAMTPTLEGCGFTR
>FUSION-ENST00000509400.5:97117-ENST00000302125.9:195|956
LFSWFLLYLLPR
>FUSION-ENST00000509400.5:97117-ENST00000302125.9:195|2816
SGDRDHPDQHGDNPISIK
>FUSION-ENST00000509400.5:97117-ENST00000302125.9:195|986
MLITGSLSINMWVNLCLR
>FUSION-ENST00000509400.5:97117-ENST00000302125.9:195|1506
AIFYLEISAF
>FUSION-ENST00000509400.5:97117-ENST00000302125.9:195|1950
VGLAYAQE
>FUSION-ENST00000368830.8:2681-ENST00000650277.1:681|15
WGEYWCEVTSNWTFSKMSYQK
>FUSION-ENST00000509400.5:97117-ENST00000302125.9:195|1749
MRQGLALSPSLECR
>ENST00000409709.9|SNV-32749-G-A|1
LFMWIVDKINAAIYKPPSQDVKNSR
>FUSION-ENST00000509400.5:97117-ENST00000302125.9:195|2145
GFNESSLLK
>ENST00000506538.6|SNV-21366-G-T|3
KIVREFSGHQGQINDMAFIPDGR
>FUSION-ENST00000574721.1:133211-ENST00000652379.1:25317|1357
MTVLAWAERGGPGTR
>FUSION-ENST00000509400.5:97117-ENST00000302125.9:195|3869
VEGAHSSQLLR
>FUSION-ENST00000574721.1:133211-ENST00000652379.1:25317|345
LSNNRSVMPLDVR
>FUSION-ENST00000574721.1:133211-ENST00000652379.1:25317|1252
SLSFYRFLSVSR
>FUSION-ENST00000509400.5:97117-ENST00000302125.9:195|1432
MYFYLFIYFFFY
>ENST00000367167.4|INDEL-640-A-AA|6
YAQEYDSGTYRCDVQLVKK
>ENST00000505366.1|SNV-24752-C-T|2
MHQQLPQLQLPGLLQ
>FUSION-ENST00000509400.5:97117-ENST00000302125.9:195|1512
MLPWLVSNSWAHDSPTPASQR
>FUSION-ENST00000509400.5:97117-ENST00000302125.9:195|2446
WAVSMPL
>FUSION-ENST00000509400.5:97117-ENST00000302125.9:195|2298
LKQQQQQQQNTK
>ENST00000469541.5|SNV-4154-G-T|1
GLLCEMYAYSLRPFIHLGR
>FUSION-ENST00000509400.5:97117-ENST00000302125.9:195|2843
MAKPCLYK
>FUSION-ENST00000574721.1:133211-ENST00000652379.1:25317|1521
GFLHLGQAGLQLPTVGES
>FUSION-ENST00000574721.1:133211-ENST00000652379.1:25317|275
RVPSGPLLVSRTGAAG
>FUSION-ENST00000509400.5:97117-ENST00000302125.9:195|879
KFLKLGSDILGALPQFEIASVWHVR
>ENST00000623821.1|SNV-1419-C-T|1
STCQAQGLCTGLPPLRGCLPR
>FUSION-ENST00000574721.1:133211-ENST00000652379.1:25317|478
WPAGRPPLPGGSS
>FUSION-ENST00000574721.1:133211-ENST00000652379.1:25317|626
VSFLPVCLLKNGVFQK
>FUSION-ENST00000509400.5:97117-ENST00000302125.9:195|3014
RKGVQSSK
>FUSION-ENST00000574721.1:133211-ENST00000652379.1:25317|338
DGDRGLQLFPMNEEFPVSAGHK
>ENST00000465385.5|SNV-14038-C-A|2
VLSTGCTTVKSQYWAPHPSPSWAW
>FUSION-ENST00000509400.5:97117-ENST00000302125.9:195|4080
QLPTAGAKR
>FUSION-ENST00000509400.5:97117-ENST00000302125.9:195|3353
MLFSSKPHFL
>FUSION-ENST00000574721.1:133211-ENST00000652379.1:25317|424
SAPLRPRPGGGR
>FUSION-ENST00000509400.5:97117-ENST00000302125.9:195|3141
PLHSSLGDK
>FUSION-ENST00000574721.1:133211-ENST00000652379.1:25317|666
MEIDFCMIDVGVCVIQINTHR
>FUSION-ENST00000509400.5:97117-ENST00000302125.9:195|1676
QHDLLLLILSLIT
>FUSION-ENST00000574721.1:133211-ENST00000652379.1:25317|87
CLAEEPMGRSYHLWDYD
>FUSION-ENST00000574721.1:133211-ENST00000652379.1:25317|1503
GRNSSIDTADLHLWNPQSSTHK
>ENST00000441172.1|SNV-3372-G-T|3
MKASLVLSLLGYLVVPSGAYILGR
>FUSION-ENST00000509400.5:97117-ENST00000302125.9:195|2956
MMMMMMIIIILRQGLTLLSR
>ENST00000571307.1|SNV-65900-T-A|10
MVVLFRWVPVTDAYRQILFSVLK
>ENST00000399810.7|SNV-19180-C-A|3
INKPIEPLNR
>FUSION-ENST00000509400.5:97117-ENST00000302125.9:195|3520
CPGWSTMV
>FUSION-ENST00000509400.5:97117-ENST00000302125.9:195|775
NIHVQLFYIHTMGYYSAIKRNK
>ENST00000503896.6|SNV-105284-G-A|7
QPLNLKHWICSSSMLTNTATSLL
>ENST00000219611.7|MNV-24783-TG-T|11
GWSWWSPWK
>ENST00000489378.5|SNV-5599-G-T|2
MSVKRQHGT
>FUSION-ENST00000574721.1:133211-ENST00000652379.1:25317|776
KIVTFKVSHFVIQK
>FUSION-ENST00000574721.1:133211-ENST00000652379.1:25317|1191
MTCPLCHRLTP
>FUSION-ENST00000574721.1:133211-ENST00000652379.1:25317|1174
MSVSFSVSLSDTPVPGRALPLPRE
>ENST00000333972.11|SNV-5378-T-C|5
LLGQDTFRVTEPEAGGLLSSR
>FUSION-ENST00000574721.1:133211-ENST00000652379.1:25317|1472
KMIWAGHASSRLSLR
>FUSION-ENST00000509400.5:97117-ENST00000302125.9:195|3347
DHPGGWLPHWLVENFLRITISSR
>FUSION-ENST00000574721.1:133211-ENST00000652379.1:25317|732
ASMVKPR
>ENST00000484654.1|INDEL-5248-T-TC|2
REGSCALPDLPGCGSGGQPGPDPG
>FUSION-ENST00000509400.5:97117-ENST00000302125.9:195|2547
MAFHHVGQAGLK
>FUSION-ENST00000509400.5:97117-ENST00000302125.9:195|3699
QNVAYPHNGLLLGHKR
>FUSION-ENST00000509400.5:97117-ENST00000302125.9:195|1015
LVMAMTPTLEGCGFTRMRAR
>FUSION-ENST00000574721.1:133211-ENST00000652379.1:25317|233
ESGSDPRIRSGGDGR
>FUSION-ENST00000509400.5:97117-ENST00000302125.9:195|3649
MSHHIRPVIVNFK
>FUSION-ENST00000509400.5:97117-ENST00000302125.9:195|2509
WLEEIQRGF
>ENST00000425818.2|SNV-48277-A-C|6
KRLEAFLTPK
>FUSION-ENST00000431770.1:2251-ENST00000436742.5:20585|9
ELRCDGWRLNTILDENGCK
>FUSION-ENST00000509400.5:97117-ENST00000302125.9:195|3304
MVNTGSFLRKIK
>ENST00000528037.1|SNV-6288-C-A|5
TLNRCGTARSPR
>FUSION-ENST00000509400.5:97117-ENST00000302125.9:195|2676
EQDSVSKK
>ENST00000474294.6|SNV-17279-C-T|2
MLNSSRWLML
>ENST00000407215.7|MNV-3028-CC-C|18
GYLEGMIDLPHSQWDSGNMK
>FUSION-ENST00000509400.5:97117-ENST00000302125.9:195|403
SAPMTQTLSPDPISNTR
>FUSION-ENST00000509400.5:97117-ENST00000302125.9:195|1522
MFFSALVAQAR
>FUSION-ENST00000574721.1:133211-ENST00000652379.1:25317|542
MVAFLGTGVR
>FUSION-ENST00000644886.1:23572-ENST00000617373.4:10305|17
QTPGCDPRLHVRVHPGGGR
>FUSION-ENST00000509400.5:97117-ENST00000302125.9:195|48
GFSFRWSRNPGFENPCFR
>ENST00000565010.1|MNV-24783-TG-T|5
LEPGEYAVVCCAFNHWGRPCR
>FUSION-ENST00000509400.5:97117-ENST00000302125.9:195|1612
MPVSLPCLNP
>FUSION-ENST00000509400.5:97117-ENST00000302125.9:195|817
MPVILATQVAEA
>FUSION-ENST00000509400.5:97117-ENST00000302125.9:195|2903
LYSHVAQILVWRKK
>FUSION-ENST00000509400.5:97117-ENST00000302125.9:195|2244
NNVAVNIR
>FUSION-ENST00000509400.5:97117-ENST00000302125.9:195|700
TASKTHSNSLES
>FUSION-ENST00000574721.1:133211-ENST00000652379.1:25317|1141
LSVSVSGSRYPPPSLFLQK
>FUSION-ENST00000574721.1:133211-ENST00000652379.1:25317|1404
RGTAHRFGSR
>ENST00000262518.9|MNV-18147-GAA-G|10
ETLATGHFMSVINILMQLRSLQSSK
>FUSION-ENST00000509400.5:97117-ENST00000302125.9:195|3468
MIRQGSYISLALQTSK
>FUSION-ENST00000574721.1:133211-ENST00000652379.1:25317|1300
TCPLCRRLTP
>FUSION-ENST00000509400.5:97117-ENST00000302125.9:195|4036
MNQGQNANQLLAAVLPAV
>FUSION-ENST00000574721.1:133211-ENST00000652379.1:25317|279
AGEVEHERTC
>FUSION-ENST00000509400.5:97117-ENST00000302125.9:195|1708
PSPHLFLIK
>FUSION-ENST00000509400.5:97117-ENST00000302125.9:195|2525
AWWHTPVFPATQEAKVGGWFEPER
>FUSION-ENST00000576936.5:133211-ENST00000652379.1:25317|17
HLTCRGDLELLGSRDPPASASR
>FUSION-ENST00000509400.5:97117-ENST00000302125.9:195|993
VFLNHKQ
>ENST00000358763.7|SNV-544621-T-A|5
SQSLTNSLSTSDTSQRGTPREDEAK
>ENST00000458420.7|SNV-469540-G-A|3
IVTTDVPFAIDR
>FUSION-ENST00000509400.5:97117-ENST00000302125.9:195|204
KYLLNIYYLYLWY
>FUSION-ENST00000509400.5:97117-ENST00000302125.9:195|3932
GQPGAEGNPAPGR
>FUSION-ENST00000574721.1:133211-ENST00000652379.1:25317|347
SASPNFLEGQVAFSHPR
>FUSION-ENST00000574721.1:133211-ENST00000652379.1:25317|1137
YPPPSLFLQKKLK
>FUSION-ENST00000509400.5:97117-ENST00000302125.9:195|3296
LFALSRK
>ENST00000239449.6|SNV-1717-G-C|1
IICSIQDNLPFFLKPTFK
>FUSION-ENST00000574721.1:133211-ENST00000652379.1:25317|373
GEILGPAQDGPERKHLPR
>ENST00000367547.8|MNV-647-GG-G|7
RSPCCQCLRMK
>ENST00000514331.1|SNV-387744-A-G|11
MRCSMTLLMKQK
>FUSION-ENST00000509400.5:97117-ENST00000302125.9:195|615
MQNFSFLKEGTVLASYC
>FUSION-ENST00000509400.5:97117-ENST00000302125.9:195|3835
AQSGRVLGQDR
>FUSION-ENST00000509400.5:97117-ENST00000302125.9:195|3502
VRLVSSSQPQVICPPWPPK
>FUSION-ENST00000509400.5:97117-ENST00000302125.9:195|3718
VIHNCSPSYFRGLR
>FUSION-ENST00000509400.5:97117-ENST00000302125.9:195|202
MVEGEITVSFHGR
>FUSION-ENST00000509400.5:97117-ENST00000302125.9:195|1479
MKDFLFFVEMR
>ENST00000581305.1|SNV-705-G-A|5
IKGKASPWWGK
>FUSION-ENST00000574721.1:133211-ENST00000652379.1:25317|1064
APPPGRLLGARPSSAKVQR
>FUSION-ENST00000509400.5:97117-ENST00000302125.9:195|222
GQGSSLQPDHFYFILFF
>FUSION-ENST00000509400.5:97117-ENST00000302125.9:195|2825
NPVSTKNKIK
>ENST00000489354.3|SNV-18720-G-A|1
LHNVLPRT
>FUSION-ENST00000509400.5:97117-ENST00000302125.9:195|1321
GAPHIPDRAAGQR
>FUSION-ENST00000509400.5:97117-ENST00000302125.9:195|3449
YNIYVNYHTMAYDI
>FUSION-ENST00000509400.5:97117-ENST00000302125.9:195|3927
MNPGGGGCSEPR
>FUSION-ENST00000644886.1:23572-ENST00000617373.4:10305|18
QTPGCDPRLHVR
>FUSION-ENST00000509400.5:97117-ENST00000302125.9:195|584
KYCLSEVSTLGQNG
>FUSION-ENST00000509400.5:97117-ENST00000302125.9:195|4250
MVAGACSPSYSGG
>FUSION-ENST00000574721.1:133211-ENST00000652379.1:25317|454
GAAGPPSCLWRWDPAAVFSWWPGRA
>FUSION-ENST00000509400.5:97117-ENST00000302125.9:195|1616
LTLYISCPNLKSAIFPR
>FUSION-ENST00000509400.5:97117-ENST00000302125.9:195|340
MQLKFTDLLLA
>FUSION-ENST00000574721.1:133211-ENST00000652379.1:25317|1178
MIHLPGPPKVLETTGLSRR
>FUSION-ENST00000509400.5:97117-ENST00000302125.9:195|4142
LVCHFSQQPRVISSQK
>FUSION-ENST00000509400.5:97117-ENST00000302125.9:195|3578
NLGVRCGFDSDSTTYMLAV
>FUSION-ENST00000574721.1:133211-ENST00000652379.1:25317|1346
TRILSDTALTTRVMK
>ENST00000529681.5|MNV-16445-TAAAA-T|1
SAHPASPSSMRTR
>ENST00000265631.10|SNV-200880-G-T|2
INLPAPNPDHVGGYKLAVATFAGI
>ENST00000481805.1|SNV-38677-C-T|1
ARRAAGWGR
>FUSION-ENST00000509400.5:97117-ENST00000302125.9:195|256
RHHAQLIFVFLVDRGFLHVGQAGLK
>FUSION-ENST00000574721.1:133211-ENST00000652379.1:25317|1474
KKMIWAGHASSR
>FUSION-ENST00000509400.5:97117-ENST00000302125.9:195|1484
MHGAVVIFLSLSSILLCFFLLFLK
>FUSION-ENST00000509400.5:97117-ENST00000302125.9:195|461
VSTNIISILQIRKLVSK
>FUSION-ENST00000509400.5:97117-ENST00000302125.9:195|3450
ALVSALPCTAFK
>FUSION-ENST00000509400.5:97117-ENST00000302125.9:195|1459
KSLKYWLTATSASR
>FUSION-ENST00000509400.5:97117-ENST00000302125.9:195|465
MVKVSTNIISILQIRK
>FUSION-ENST00000574721.1:133211-ENST00000652379.1:25317|1234
VRGGEER
>ENST00000356023.5|SNV-47212-C-T|13
VAAAGRGLPQMQNPPFCK
>FUSION-ENST00000509400.5:97117-ENST00000302125.9:195|488
GWSIPFPRK
>FUSION-ENST00000509400.5:97117-ENST00000302125.9:195|3365
LVTTLACR
>FUSION-ENST00000574721.1:133211-ENST00000652379.1:25317|1155
SLNKYGN
>FUSION-ENST00000509400.5:97117-ENST00000302125.9:195|1076
MSSNSQAFLIFLFTVLK
>ENST00000338040.6|SNV-33461-C-G|3
TDPILLTSMCQAR
>FUSION-ENST00000509400.5:97117-ENST00000302125.9:195|2693
MWGFVGHGK
>FUSION-ENST00000574721.1:133211-ENST00000652379.1:25317|9
TPVLKQSACLPRPPTLLLLQA
>FUSION-ENST00000509400.5:97117-ENST00000302125.9:195|916
AEFSIETMYVMNPP
>FUSION-ENST00000509400.5:97117-ENST00000302125.9:195|3009
MASIAYKAKPSTK
>ENST00000504430.5|SNV-99184-A-T|6
MYDIICSPSK
>FUSION-ENST00000509400.5:97117-ENST00000302125.9:195|1784
LGGGACSEPRSHHCTPAWVTE
>FUSION-ENST00000509400.5:97117-ENST00000302125.9:195|2725
LSHEQTGVGIMPFITLS
>FUSION-ENST00000509400.5:97117-ENST00000302125.9:195|2308
ALTFLFCFKKLLAGR
>FUSION-ENST00000509400.5:97117-ENST00000302125.9:195|3695
MWHIHTMDYYLAIKGN
>FUSION-ENST00000509400.5:97117-ENST00000302125.9:195|3862
MDRSPTQVTLVHGLR
>FUSION-ENST00000509400.5:97117-ENST00000302125.9:195|2205
PPLPANFVFLVDRVSPCWPGWSR
>FUSION-ENST00000431770.1:2251-ENST00000436742.5:20585|1
LNTILDENGCKSRS
>FUSION-ENST00000509400.5:97117-ENST00000302125.9:195|3423
NTNSCLHGAYILVEEDRNYK
>FUSION-ENST00000509400.5:97117-ENST00000302125.9:195|2870
MNHCAQIESLIIRAER
>FUSION-ENST00000509400.5:97117-ENST00000302125.9:195|566
DYRESLPTHGLKQPFCYIS
>FUSION-ENST00000574721.1:133211-ENST00000652379.1:25317|253
LIEPSSSWFPPKFPSG
>FUSION-ENST00000509400.5:97117-ENST00000302125.9:195|3724
GPHLYKK
>FUSION-ENST00000509400.5:97117-ENST00000302125.9:195|415
AGARPGEELYT
>FUSION-ENST00000574721.1:133211-ENST00000652379.1:25317|529
CFRLPLWR
>FUSION-ENST00000509400.5:97117-ENST00000302125.9:195|3269
ASQPQER
>ENST00000484654.1|INDEL-5248-T-TC|10
QNSRSPAPNCSPREWGK
>FUSION-ENST00000509400.5:97117-ENST00000302125.9:195|1300
TSQAWQR
>ENST00000257359.7|SNV-1015-T-A|2
AAFYGADLQNHILTLMSVAAR
>FUSION-ENST00000509400.5:97117-ENST00000302125.9:195|12
EMLVGMRQSR
>FUSION-ENST00000574721.1:133211-ENST00000652379.1:25317|137
GVGFRSPNPEWR
>FUSION-ENST00000509400.5:97117-ENST00000302125.9:195|4060
SPTQIGK
>ENST00000506538.6|SNV-21366-G-T|SNV-21368-C-T|1
EFSGHQGQINDMAFISDGR
>FUSION-ENST00000509400.5:97117-ENST00000302125.9:195|3902
DHEGTNPNFVPCPGR
>ENST00000505366.1|SNV-24752-C-T|1
HQQLPQLQLPGLLQ
>ENST00000513985.5|SNV-105284-G-A|2
MLTNTATSLLLLWKRLQLSGNGR
>FUSION-ENST00000574721.1:133211-ENST00000652379.1:25317|19
MYVSEMGFGVLSCCPRWSRTPVLK
>FUSION-ENST00000509400.5:97117-ENST00000302125.9:195|718
SVTQTGVKWR
>FUSION-ENST00000509400.5:97117-ENST00000302125.9:195|3386
FISYSFWGSGLGSSSAKLAQGHS
>ENST00000255622.10|SNV-10309-T-G|3
DLNFATLYLK
>FUSION-ENST00000509400.5:97117-ENST00000302125.9:195|3174
MMILVGR
>ENST00000469726.5|SNV-100566-T-A|5
VVFITPNPLSKITWVNR
>ENST00000242462.5|SNV-507-G-A|2
TQGNCAEAEEGGCRGAPR
>ENST00000346166.7|SNV-8397-A-G|5
LRQLPCMHEFR
>ENST00000458222.5|SNV-7670-G-T|5
TKQKELYPATPACTPSNR
>FUSION-ENST00000509400.5:97117-ENST00000302125.9:195|1583
MLLPLLYSLVIQVKTR
>ENST00000529230.6|INDEL-38176-A-AA|8
GHQCHVGGFGSKMSYWPGCWAK
>FUSION-ENST00000509400.5:97117-ENST00000302125.9:195|3025
YQGAYRALEQELGR
>FUSION-ENST00000509400.5:97117-ENST00000302125.9:195|577
MCSNLIN
>ENST00000519921.5|SNV-35686-G-T|12
VGQVHGGLMCVIQR
>FUSION-ENST00000509400.5:97117-ENST00000302125.9:195|1768
MLARLGSNS
>FUSION-ENST00000509400.5:97117-ENST00000302125.9:195|122
MNDQESLCGGSEGRRGQSFLFIR
>FUSION-ENST00000574721.1:133211-ENST00000652379.1:25317|1131
TSYFLEIRRR
>FUSION-ENST00000509400.5:97117-ENST00000302125.9:195|1862
HHRNLDGGWAWWLTPVILALWEAK
>ENST00000581305.1|SNV-705-G-A|10
PVWLLLWKQCCSYWK
>ENST00000465149.1|SNV-9395-G-T|6
KTLSAAWCCPLSSSSTPASTCVK
>FUSION-ENST00000509400.5:97117-ENST00000302125.9:195|2289
EAEAGELLEPGR
>FUSION-ENST00000509400.5:97117-ENST00000302125.9:195|2233
NCQIVFQSSCTIL
>FUSION-ENST00000509400.5:97117-ENST00000302125.9:195|898
MLPPHGCR
>FUSION-ENST00000509400.5:97117-ENST00000302125.9:195|3042
EDRPKLV
>FUSION-ENST00000574721.1:133211-ENST00000652379.1:25317|1061
LLGARPSSAKVQRDGDFHPQGPH
>FUSION-ENST00000509400.5:97117-ENST00000302125.9:195|56
VRGQLYPR
>FUSION-ENST00000509400.5:97117-ENST00000302125.9:195|3486
GTHILQTSLTFLFLHTLG
>FUSION-ENST00000574721.1:133211-ENST00000652379.1:25317|1398
GNAFQSPIRMHR
>FUSION-ENST00000509400.5:97117-ENST00000302125.9:195|2548
CHHPWLIFVFLVETRFPLG
>ENST00000457545.7|INDEL-28671-T-TG|7
CRILRLNLLVR
>FUSION-ENST00000574721.1:133211-ENST00000652379.1:25317|322
LDGLVRPSDRPR
>FUSION-ENST00000574721.1:133211-ENST00000652379.1:25317|329
LALIKSLPFVHTARR
>ENST00000367547.8|MNV-647-GG-G|9
RRSPCCQCLR
>ENST00000319669.4|SNV-29153-A-G|3
IFCCLFFITLFFIRLLSYVFFHVR
>FUSION-ENST00000509400.5:97117-ENST00000302125.9:195|1339
FLNLFPTFPPFPLHKSAIVIMARSQ
>FUSION-ENST00000509400.5:97117-ENST00000302125.9:195|2219
YFLILLR
>FUSION-ENST00000509400.5:97117-ENST00000302125.9:195|4091
AQDNSYPSNVAQGSQKTRLP
>FUSION-ENST00000509400.5:97117-ENST00000302125.9:195|360
LILGNQPPSCEGAK
>FUSION-ENST00000574721.1:133211-ENST00000652379.1:25317|505
CPLATCR
>FUSION-ENST00000509400.5:97117-ENST00000302125.9:195|382
EEVKSDPR
>FUSION-ENST00000574721.1:133211-ENST00000652379.1:25317|864
LLLSVLLHK
>FUSION-ENST00000509400.5:97117-ENST00000302125.9:195|2063
DLISFGDNKWWRLK
>FUSION-ENST00000509400.5:97117-ENST00000302125.9:195|2180
SFAHLYFCYFKNYFIF
>FUSION-ENST00000509400.5:97117-ENST00000302125.9:195|873
MQMSILSLESTAGYSLICLQYWQ
>FUSION-ENST00000509400.5:97117-ENST00000302125.9:195|3284
MTQMKSYTPELTANDAGR
>ENST00000394562.5|SNV-21425-C-G|3
LFLQHEGVK
>FUSION-ENST00000574721.1:133211-ENST00000652379.1:25317|175
GSRVQIPESGVAEMGAARRPVR
>FUSION-ENST00000509400.5:97117-ENST00000302125.9:195|278
QINTVVR
>FUSION-ENST00000509400.5:97117-ENST00000302125.9:195|3053
SLVLLRFWYEPDEKR
>FUSION-ENST00000509400.5:97117-ENST00000302125.9:195|656
MMFAQGQNCVK
>FUSION-ENST00000509400.5:97117-ENST00000302125.9:195|4019
SYIPKKA
>FUSION-ENST00000509400.5:97117-ENST00000302125.9:195|1270
MILGLQSCWED
>FUSION-ENST00000509400.5:97117-ENST00000302125.9:195|3958
GLPREKR
>FUSION-ENST00000509400.5:97117-ENST00000302125.9:195|4033
QLQVSQPTVNTCAAQSPSPQNTVT
>FUSION-ENST00000509400.5:97117-ENST00000302125.9:195|1515
VQSWLTATFASRVQAILLP
>FUSION-ENST00000513757.5:29263-ENST00000508514.5:782|12
MTMSSIVMKAESRDIPIWGR
>FUSION-ENST00000574721.1:133211-ENST00000652379.1:25317|315
MGIGDCNYSP
>ENST00000538173.1|SNV-1668-G-T|3
LIGLGQIR
>FUSION-ENST00000509400.5:97117-ENST00000302125.9:195|2096
RLEESTGTVEAISSLRAGSFV
>ENST00000484654.1|INDEL-5248-T-TC|5
EWGKAPWGEGSAPLDTLAGEAKR
>FUSION-ENST00000509400.5:97117-ENST00000302125.9:195|3547
MHATYDRSLSYSGIRER
>FUSION-ENST00000509400.5:97117-ENST00000302125.9:195|689
ETPRPVYTLELQ
>ENST00000556881.5|SNV-19872-A-G|5
TQDLKLSIGNTLFIDRR
>FUSION-ENST00000509400.5:97117-ENST00000302125.9:195|4144
QALINNSPAPQHPPHFLLWK
>FUSION-ENST00000301634.12:12184-ENST00000635056.2:110404|89
LGTEKER
>FUSION-ENST00000509400.5:97117-ENST00000302125.9:195|3360
FPQNNHFFK
>FUSION-ENST00000574721.1:133211-ENST00000652379.1:25317|711
DGVSEARPPWLPRQPRETDPGWAR
>ENST00000493005.5|SNV-364305-G-A|1
FGTQILA
>FUSION-ENST00000509400.5:97117-ENST00000302125.9:195|1898
MSDFFYSHNFTKAISEMQIK
>FUSION-ENST00000574721.1:133211-ENST00000652379.1:25317|805
MTGVSHRPRPIYLFINFESR
>FUSION-ENST00000574721.1:133211-ENST00000652379.1:25317|341
MPLDVRGCTR
>ENST00000520381.5|SNV-104912-G-T|1
DAYVHALARFTLLTVSSGITEMKQK
>ENST00000273450.7|SNV-83433-C-G|1
AVEMGMSSVFFNKGENCIAAGR
>FUSION-ENST00000509400.5:97117-ENST00000302125.9:195|3616
GNIIVTPARVR
>FUSION-ENST00000509400.5:97117-ENST00000302125.9:195|2634
LWQASGYR
>FUSION-ENST00000509400.5:97117-ENST00000302125.9:195|285
GLLAAGSELCGESWVGKEEGAEGR
>FUSION-ENST00000509400.5:97117-ENST00000302125.9:195|2066
KPFSLQDPPLPTRDLISFGDNKWWR
>FUSION-ENST00000509400.5:97117-ENST00000302125.9:195|3654
STRPAWTT
>FUSION-ENST00000574721.1:133211-ENST00000652379.1:25317|715
MFRDGVSEARPPWLPRQPR
>ENST00000497048.5|SNV-2377-C-A|4
AAEPVRLAAVATWRPYLGERQR
>FUSION-ENST00000509400.5:97117-ENST00000302125.9:195|727
MRWSFHK
>FUSION-ENST00000509400.5:97117-ENST00000302125.9:195|965
STPRFKGGGGR
>FUSION-ENST00000509400.5:97117-ENST00000302125.9:195|3305
VNTGSFLRK
>FUSION-ENST00000509400.5:97117-ENST00000302125.9:195|2396
CLAGQRSGHEGTELAWSPFLGK
>FUSION-ENST00000574721.1:133211-ENST00000652379.1:25317|1508
TSTGCPGWAGWDQTGPPR
>FUSION-ENST00000509400.5:97117-ENST00000302125.9:195|4078
AEGVALTCSCICHSQPLCNETTPG
>FUSION-ENST00000509400.5:97117-ENST00000302125.9:195|3540
MAAAISGT
>FUSION-ENST00000574721.1:133211-ENST00000652379.1:25317|197
GCGVLPPPPPPR
>FUSION-ENST00000509400.5:97117-ENST00000302125.9:195|1063
IPGLCAEFTESEYYQNK
>FUSION-ENST00000509400.5:97117-ENST00000302125.9:195|1654
MNFCIFCRDRTSPCCPG
>FUSION-ENST00000574721.1:133211-ENST00000652379.1:25317|108
MMCCCHGNPAQYERNR
>FUSION-ENST00000574721.1:133211-ENST00000652379.1:25317|740
AGGSRGGQTNRASMVKPR
>ENST00000643684.1|SNV-18957-G-T|4
INPAHRKLQSR
>FUSION-ENST00000574721.1:133211-ENST00000652379.1:25317|806
DPPALGLPKVRG
>FUSION-ENST00000574721.1:133211-ENST00000652379.1:25317|1253
LSLSPGLCLCLCLSLSRSLSFYR
>FUSION-ENST00000574721.1:133211-ENST00000652379.1:25317|129
APWNGFAPREGPVPWK
>FUSION-ENST00000509400.5:97117-ENST00000302125.9:195|1175
CIKARLLSIFLK
>FUSION-ENST00000574721.1:133211-ENST00000652379.1:25317|623
FTLCIYVF
>ENST00000533854.6|SNV-43936-G-A|1
CFTIEYVMPMNTQLTSESTVNILK
>FUSION-ENST00000509400.5:97117-ENST00000302125.9:195|2291
HAPVVPAIREAEAGELLEPGR
>FUSION-ENST00000509400.5:97117-ENST00000302125.9:195|3063
MAPQTCLQRQISGSLQSPRAGVR
>ENST00000409003.5|SNV-242508-C-A|2
QHILQQVLQMKVR
>ENST00000298355.7|SNV-114171-G-C|4
MDVMKHVMLGK
>FUSION-ENST00000574721.1:133211-ENST00000652379.1:25317|816
KPVSFCNFFFFFFFLRRGFTVLPR
>ENST00000219611.7|MNV-24783-TG-T|12
ATCWLCTARGWSWWSPWKPSRPR
>FUSION-ENST00000509400.5:97117-ENST00000302125.9:195|2663
WLGSGLIR
>FUSION-ENST00000509400.5:97117-ENST00000302125.9:195|1039
GNSQGRKK
>FUSION-ENST00000574721.1:133211-ENST00000652379.1:25317|13
MGFGVLSCCPRWSRTPVLK
>FUSION-ENST00000509400.5:97117-ENST00000302125.9:195|2776
EGKEEATMHFL
>FUSION-ENST00000509400.5:97117-ENST00000302125.9:195|925
SLSYSGG
>ENST00000553525.6|SNV-630005-G-T|1
SLAVKRLTGLMQSS
>FUSION-ENST00000509400.5:97117-ENST00000302125.9:195|3160
LRIVRNFPGLK
>FUSION-ENST00000509400.5:97117-ENST00000302125.9:195|2070
IPSARKPFSLQDPPLPTR
>ENST00000409003.5|SNV-242508-C-A|6
LERMGIAQENLRQHILQQVLQMK
>FUSION-ENST00000509400.5:97117-ENST00000302125.9:195|118
GQSFLFIR
>FUSION-ENST00000574721.1:133211-ENST00000652379.1:25317|1534
TRVGTVRSGR
>ENST00000368474.9|SNV-31079-A-G|2
VGKIGELVR
>FUSION-ENST00000509400.5:97117-ENST00000302125.9:195|2091
SQNDPFSQEALLFAR
>FUSION-ENST00000509400.5:97117-ENST00000302125.9:195|2050
MWTIWSISSSFSK
>FUSION-ENST00000574721.1:133211-ENST00000652379.1:25317|123
RRPVSSR
>FUSION-ENST00000509400.5:97117-ENST00000302125.9:195|803
INTQCMQRISSRRPSTPK
>ENST00000320574.10|SNV-61166-A-C|1
APCRSYVLPEVICRSCNFCR
>ENST00000320574.10|SNV-61166-A-C|4
DLLRLVDVGEFSEEAQFRAPCR
>ENST00000505517.1|SNV-770698-C-A|1
GCLSVHPLRTSAESVTAKGMK
>FUSION-ENST00000577944.5:23572-ENST00000617373.4:10305|6
SAQANSWMRPTSTCTCSSWR
>ENST00000438423.6|SNV-173227-G-T|1
GFTDSPHYSDHLNDSRLGAH
>FUSION-ENST00000574721.1:133211-ENST00000652379.1:25317|658
MIDVGVCVIQINTHRSIK
>FUSION-ENST00000574721.1:133211-ENST00000652379.1:25317|1098
TGELISGLGYLIETTYE
>FUSION-ENST00000509400.5:97117-ENST00000302125.9:195|2673
ISGFEHYSFMLSMWLGSGLIR
>FUSION-ENST00000509400.5:97117-ENST00000302125.9:195|657
YANTYHCVTIAYSNQYSNTLYRFVA
>FUSION-ENST00000509400.5:97117-ENST00000302125.9:195|2257
MSHCAQPTGFFYLA
>FUSION-ENST00000509400.5:97117-ENST00000302125.9:195|3202
QENRLNLGG
>FUSION-ENST00000509400.5:97117-ENST00000302125.9:195|2719
MWLARDSKGEEC
>ENST00000518385.5|SNV-114580-G-C|3
MHPAEEDTNVYTEK
>FUSION-ENST00000523927.5:95663-ENST00000338825.5:26547|3
DYEKYNDSDKNR
>FUSION-ENST00000509400.5:97117-ENST00000302125.9:195|1221
DAPDSMFLNCSWTNR
>FUSION-ENST00000509400.5:97117-ENST00000302125.9:195|4126
LSGCGGTHLSSQLLGKK
>ENST00000453675.7|SNV-242508-C-A|6
GIAQENLRQHILQQVLQMKVR
>ENST00000431818.6|SNV-55508-G-C|1
TSGHENLALEMYTDLCMFEYAK
>ENST00000389840.7|SNV-91648-G-T|1
VPSFELDPDVPLQASFVHTTETIR
>ENST00000297431.9|SNV-41215-T-G|4
FIRIAAYLASYNPARTDK
>FUSION-ENST00000574721.1:133211-ENST00000652379.1:25317|1501
VGRLGSDWTTPDR
>FUSION-ENST00000509400.5:97117-ENST00000302125.9:195|3137
RSQPLLK
>FUSION-ENST00000509400.5:97117-ENST00000302125.9:195|3764
MCVCECACVLSEKR
>FUSION-ENST00000574721.1:133211-ENST00000652379.1:25317|1087
MPEEFSQCASARVLSDL
>FUSION-ENST00000509400.5:97117-ENST00000302125.9:195|2656
KNAVFLQQEALSIVQVR
>FUSION-ENST00000574721.1:133211-ENST00000652379.1:25317|1524
MTEMSHRAR
>FUSION-ENST00000509400.5:97117-ENST00000302125.9:195|2490
EAFDPTSKVGLK
>FUSION-ENST00000509400.5:97117-ENST00000302125.9:195|2700
DGVLLCCPGWSRTPGLK
>FUSION-ENST00000509400.5:97117-ENST00000302125.9:195|310
DSCDSVLLWVSAGTALVSGVCVH
>FUSION-ENST00000509400.5:97117-ENST00000302125.9:195|2225
IIAHCNLKFLD
>FUSION-ENST00000509400.5:97117-ENST00000302125.9:195|1493
VCHSVTQNRVQWRDHSSLQS
>FUSION-ENST00000574721.1:133211-ENST00000652379.1:25317|928
MPKCCRVDLHAFDSVILNPPNL
>ENST00000465419.7|SNV-22533-G-T|1
DASEDDILSQVGSMLKTPK
>FUSION-ENST00000509400.5:97117-ENST00000302125.9:195|2965
MMMMMMMMMMMIIIILRQGLTLLSR
>FUSION-ENST00000509400.5:97117-ENST00000302125.9:195|3325
GRADPPIPLKSLGLFLSK
>FUSION-ENST00000509400.5:97117-ENST00000302125.9:195|1825
SETPSQK
>FUSION-ENST00000509400.5:97117-ENST00000302125.9:195|2562
TSQSAGITGVSHCARPGAGDIIVSR
>ENST00000479606.5|SNV-8116-G-C|6
MGAACFSLGVTLGTFIPILT
>FUSION-ENST00000509400.5:97117-ENST00000302125.9:195|1579
MNGQMNELILTRWTHYWVYE
>FUSION-ENST00000509400.5:97117-ENST00000302125.9:195|1537
TLNFLLYSYIFF
>ENST00000532406.1|SNV-46909-C-T|1
EFTVNTLPTPEDLMLSQYVYRPK
>FUSION-ENST00000509400.5:97117-ENST00000302125.9:195|4206
MGEGCPTFKSS
>FUSION-ENST00000509400.5:97117-ENST00000302125.9:195|3582
TSGLSSITYKMGIVISIF
>FUSION-ENST00000509400.5:97117-ENST00000302125.9:195|1255
MCKNEYDFGLAELLGRLM
>FUSION-ENST00000509400.5:97117-ENST00000302125.9:195|2784
MAVAGGLSCSPCGPPHR
>FUSION-ENST00000509400.5:97117-ENST00000302125.9:195|539
MEYSFPQK
>FUSION-ENST00000509400.5:97117-ENST00000302125.9:195|907
MAHACNPNTLGGR
>FUSION-ENST00000509400.5:97117-ENST00000302125.9:195|2196
DLSSLQPLPPGSSDSPASAS
>FUSION-ENST00000574721.1:133211-ENST00000652379.1:25317|259
SVVRPGYR
>ENST00000592462.5|SNV-8622-G-T|3
MTLQWLPPTGVPLAGAKCWCSWVR
>FUSION-ENST00000509400.5:97117-ENST00000302125.9:195|1949
MVYRLEAR
>FUSION-ENST00000509400.5:97117-ENST00000302125.9:195|4187
LSDLVHRI
>ENST00000544378.6|SNV-65900-T-A|7
STWSPTMVVLFRWVPVTDAYR
>ENST00000409762.5|SNV-120573-C-T|1
TDAFRCRR
>FUSION-ENST00000509400.5:97117-ENST00000302125.9:195|251
GFLHVGQAGLK
>FUSION-ENST00000509400.5:97117-ENST00000302125.9:195|3381
MLHMITSVIFYWSHR
>FUSION-ENST00000509400.5:97117-ENST00000302125.9:195|1608
MPFPHIWSSEVLLASSC
>FUSION-ENST00000509400.5:97117-ENST00000302125.9:195|831
MAICNDHL
>FUSION-ENST00000509400.5:97117-ENST00000302125.9:195|1087
ARSRLTAASTSWAQVILPSQPPR
>FUSION-ENST00000574721.1:133211-ENST00000652379.1:25317|73
MYILPPFLHSLFINNFR
>FUSION-ENST00000509400.5:97117-ENST00000302125.9:195|436
LVRITMNYSSCIRPFLHCYK
>FUSION-ENST00000574721.1:133211-ENST00000652379.1:25317|339
ATLTGSACAYPTPAGAGNPLNPIR
>ENST00000409003.5|SNV-242508-C-A|4
MGIAQENLRQHILQQVLQMKVR
>FUSION-ENST00000509400.5:97117-ENST00000302125.9:195|319
CTSLCDSVHVSGCRMFYLRV
>FUSION-ENST00000574721.1:133211-ENST00000652379.1:25317|927
PKCCRVDLHAFDSVILNPPNL
>FUSION-ENST00000574721.1:133211-ENST00000652379.1:25317|1315
MLERQIKVR
>FUSION-ENST00000509400.5:97117-ENST00000302125.9:195|2761
ARRKPQCIFFNFSFWNK
>FUSION-ENST00000509400.5:97117-ENST00000302125.9:195|1710
FVPLANEMPSPHLFLIKAFAFNCK
>FUSION-ENST00000509400.5:97117-ENST00000302125.9:195|4122
LLQRELNIYHFNGATTVHF
>ENST00000401605.5|MNV-47588-GA-G|3
IMEVLEK
>FUSION-ENST00000509400.5:97117-ENST00000302125.9:195|2523
RIQTQGLVELSPDGSRAHVLSG
>ENST00000262715.10|MNV-5191-TAT-T|1
LHQHVSTHSDPLLEEPVPSHAS
>FUSION-ENST00000574721.1:133211-ENST00000652379.1:25317|364
RFEDDQIPS
>FUSION-ENST00000509400.5:97117-ENST00000302125.9:195|1831
MPVMPTLWEAEVGGSLEVR
>ENST00000492943.1|SNV-54520-G-C|15
QMFNWTHWSMGTAATIIADLK
>FUSION-ENST00000574721.1:133211-ENST00000652379.1:25317|182
ASVALGR
>FUSION-ENST00000509400.5:97117-ENST00000302125.9:195|2980
MESGCAWSLDMEEKK
>FUSION-ENST00000509400.5:97117-ENST00000302125.9:195|1527
LECSGVISARCNLR
>FUSION-ENST00000509400.5:97117-ENST00000302125.9:195|809
ETILANTMKPRLY
>FUSION-ENST00000509400.5:97117-ENST00000302125.9:195|3329
TLNFAKGR
>FUSION-ENST00000509400.5:97117-ENST00000302125.9:195|3533
YNKGLPHHEG
>ENST00000346166.7|SNV-8397-A-G|4
LRQLPCMHEFRIHCIDR
>FUSION-ENST00000509400.5:97117-ENST00000302125.9:195|2218
MYFLILLRK
>FUSION-ENST00000431770.1:2251-ENST00000436742.5:20585|10
MDARVEADPRGLQK
>FUSION-ENST00000509400.5:97117-ENST00000302125.9:195|3017
MSQMRKGVQSSK
>FUSION-ENST00000509400.5:97117-ENST00000302125.9:195|3567
MQLMTDHCLILG
>FUSION-ENST00000509400.5:97117-ENST00000302125.9:195|2395
MCLAGQRSGHEGTELAWSPFLGKGP
>ENST00000335551.11|INDEL-2052437-G-GG|3
VCILPLQTQNETK
>FUSION-ENST00000509400.5:97117-ENST00000302125.9:195|3832
GTNNLVMTGFR
>ENST00000481924.1|SNV-6651-G-A|3
IKHDRNK
>FUSION-ENST00000574721.1:133211-ENST00000652379.1:25317|736
GGQTNRASMVKPRLYSQYTTLAGR
>ENST00000261200.8|SNV-113493-G-A|1
QHMLELTDTNNIAYLFLSAANR
>FUSION-ENST00000509400.5:97117-ENST00000302125.9:195|4070
SCSHRLNLNASFSNPQPNTNW
>FUSION-ENST00000509400.5:97117-ENST00000302125.9:195|900
AHCSLDLPCSSDPPASVSR
>FUSION-ENST00000509400.5:97117-ENST00000302125.9:195|351
LAHLIIHV
>FUSION-ENST00000574721.1:133211-ENST00000652379.1:25317|1499
NSSIDTADLHLWNPQSSTHK
>FUSION-ENST00000509400.5:97117-ENST00000302125.9:195|2823
ISEGQEFR
>FUSION-ENST00000574721.1:133211-ENST00000652379.1:25317|643
LVSNSRPPVMRPPRPLEVLG
>FUSION-ENST00000509400.5:97117-ENST00000302125.9:195|1797
HNNMLVRNGPDIQWSSLK
>FUSION-ENST00000509400.5:97117-ENST00000302125.9:195|1549
LPHPANFCIFSRDRVSSG
>FUSION-ENST00000509400.5:97117-ENST00000302125.9:195|1286
LWKERER
>FUSION-ENST00000577944.5:23572-ENST00000617373.4:10305|5
SAQANSWMRPTSTCTCSSWRGPR
>FUSION-ENST00000509400.5:97117-ENST00000302125.9:195|1722
CTRRMGWSYQK
>FUSION-ENST00000509400.5:97117-ENST00000302125.9:195|149
MNLREILLLETLGFCPKLSHK
>ENST00000643816.1|SNV-106590-G-T|2
YHSATVSCRHMVKR
>FUSION-ENST00000509400.5:97117-ENST00000302125.9:195|3411
ARGSATK
>FUSION-ENST00000509400.5:97117-ENST00000302125.9:195|3291
KASTGFIQKQK
>FUSION-ENST00000509400.5:97117-ENST00000302125.9:195|1942
MMVLMDNLVGR
>ENST00000538173.1|SNV-1668-G-T|6
VEKHWRLIGLGQIR
>FUSION-ENST00000574721.1:133211-ENST00000652379.1:25317|1401
FGSRGNAFQSPIR
>FUSION-ENST00000509400.5:97117-ENST00000302125.9:195|1086
SRLTAASTSWAQVILPSQPPR
>FUSION-ENST00000574721.1:133211-ENST00000652379.1:25317|869
FYRPFLSGKNRSPVR
>FUSION-ENST00000509400.5:97117-ENST00000302125.9:195|3420
MRLERLR
>FUSION-ENST00000574721.1:133211-ENST00000652379.1:25317|858
GKPHLGRHSGLVLAI
>FUSION-ENST00000574721.1:133211-ENST00000652379.1:25317|262
SVAVLTCK
>FUSION-ENST00000574721.1:133211-ENST00000652379.1:25317|633
SVVFMCVNERAYVVISVFFLPLLR
>FUSION-ENST00000509400.5:97117-ENST00000302125.9:195|2144
MGFNESSLLKSPNK
>FUSION-ENST00000509400.5:97117-ENST00000302125.9:195|3215
CCEDRECLVHSLIQQLFIK
>FUSION-ENST00000574721.1:133211-ENST00000652379.1:25317|91
GTAGSDIWCMCLAEEPMGR
>ENST00000375377.2|SNV-86992-G-A|6
QVSSPYSQGK
>ENST00000473722.5|SNV-54544-C-T|2
MLYFGPRGC
>FUSION-ENST00000421710.5:24541-ENST00000276935.6:773749|9
VSSKTFWILWIIVTFVK
>FUSION-ENST00000509400.5:97117-ENST00000302125.9:195|1475
DFLFFVEMR
>ENST00000502622.1|SNV-8382-C-A|7
TFTSWLHTIQDINISLWRLPEK
>FUSION-ENST00000509400.5:97117-ENST00000302125.9:195|3765
CVCECACVLSEK
>FUSION-ENST00000509400.5:97117-ENST00000302125.9:195|3447
QRFWGWLSGR
>FUSION-ENST00000509400.5:97117-ENST00000302125.9:195|3996
VQAILLPQPPDFRR
>ENST00000485546.1|INDEL-20830-C-CA|1
KNINSLQEELLQLKAIHQEEVK
>FUSION-ENST00000509400.5:97117-ENST00000302125.9:195|50
GQLYPRGFSFRWSR
>FUSION-ENST00000509400.5:97117-ENST00000302125.9:195|874
YILTGQT
>FUSION-ENST00000574721.1:133211-ENST00000652379.1:25317|831
TTAVLCSSQGRK
>FUSION-ENST00000509400.5:97117-ENST00000302125.9:195|3609
MSKLALQY
>FUSION-ENST00000574721.1:133211-ENST00000652379.1:25317|258
SVVRPGYRGER
>FUSION-ENST00000574721.1:133211-ENST00000652379.1:25317|1230
SVSFSVSLSDTPVPGR
>FUSION-ENST00000574721.1:133211-ENST00000652379.1:25317|1516
HVPLPSPGWPLPGDPR
>FUSION-ENST00000509400.5:97117-ENST00000302125.9:195|1282
MPLGQIISSEEAR
>FUSION-ENST00000509400.5:97117-ENST00000302125.9:195|2559
MCPGGCLPTKVFSPGQR
>FUSION-ENST00000509400.5:97117-ENST00000302125.9:195|1141
IGVSLVL
>FUSION-ENST00000509400.5:97117-ENST00000302125.9:195|245
IYSTYSAC
>FUSION-ENST00000509400.5:97117-ENST00000302125.9:195|2575
TDFGAGRGGSRL
>FUSION-ENST00000509400.5:97117-ENST00000302125.9:195|1335
SAIVIMAR
>FUSION-ENST00000509400.5:97117-ENST00000302125.9:195|3475
MIYNMESR
>ENST00000374990.6|SNV-45215-C-T|1
LTALWIKKTLSQLSQQEGIK
>FUSION-ENST00000509400.5:97117-ENST00000302125.9:195|3000
ENGPSNLSSAPNIR
>FUSION-ENST00000509400.5:97117-ENST00000302125.9:195|2785
VAHACNPGTLGGRGGWIT
>ENST00000544378.6|SNV-65900-T-A|8
QHRSTWSPTMVVLFRWVPVTDAYR
>ENST00000581305.1|SNV-705-G-A|4
GKASPWWGK
>FUSION-ENST00000509400.5:97117-ENST00000302125.9:195|1674
SEDHIVQLVATF
>ENST00000504430.5|SNV-99184-A-T|1
YDIICSPSKDSTKLTLR
>FUSION-ENST00000509400.5:97117-ENST00000302125.9:195|3171
MMILVGREVIFELRLR
>FUSION-ENST00000509400.5:97117-ENST00000302125.9:195|668
MDWYQSMVEDPWAIPSR
>FUSION-ENST00000509400.5:97117-ENST00000302125.9:195|16
LAIEETFCSHFTGDGNVSRDAAVQE
>FUSION-ENST00000509400.5:97117-ENST00000302125.9:195|3457
TFIFFPFN
>FUSION-ENST00000509400.5:97117-ENST00000302125.9:195|4095
AQDNSYPSNVAQGSQK
>FUSION-ENST00000509400.5:97117-ENST00000302125.9:195|4231
IPETAFSLFVSDT
>FUSION-ENST00000509400.5:97117-ENST00000302125.9:195|1131
MIESLHCSPGNK
>FUSION-ENST00000509400.5:97117-ENST00000302125.9:195|2969
IRPRFFTPSPFLHLQN
>FUSION-ENST00000509400.5:97117-ENST00000302125.9:195|744
MLIAALFIIVKKWK
>FUSION-ENST00000509400.5:97117-ENST00000302125.9:195|641
PVIPATWEAKAGESLEPGRR
>ENST00000314355.7|SNV-4030-G-A|1
THLISEEEWRR
>ENST00000392621.6|SNV-5508-C-A|1
QGWETYIKWW
>FUSION-ENST00000509400.5:97117-ENST00000302125.9:195|2120
GIGLPWDLCSGETGI
>FUSION-ENST00000574721.1:133211-ENST00000652379.1:25317|1217
MISGGRGRVPAWMR
>FUSION-ENST00000509400.5:97117-ENST00000302125.9:195|330
MFSLQKDINTPLNER
>FUSION-ENST00000509400.5:97117-ENST00000302125.9:195|623
MHSSQYGSCSCENLMLQLI
>FUSION-ENST00000509400.5:97117-ENST00000302125.9:195|3940
TLPSGSLLTRTCSELR
>FUSION-ENST00000509400.5:97117-ENST00000302125.9:195|1337
HSSLPGRGSGR
>FUSION-ENST00000574721.1:133211-ENST00000652379.1:25317|592
MWGRGCR
>FUSION-ENST00000509400.5:97117-ENST00000302125.9:195|536
EYSFPQKSPQNYLVQK
>FUSION-ENST00000509400.5:97117-ENST00000302125.9:195|3628
LKTFGQQHRCK
>FUSION-ENST00000509400.5:97117-ENST00000302125.9:195|2802
WVPVIPATREAEPGK
>FUSION-ENST00000509400.5:97117-ENST00000302125.9:195|4041
NTPALMDKQLCWHPGVVNTR
>FUSION-ENST00000509400.5:97117-ENST00000302125.9:195|2242
RSHFFFFFFLFLLFFFFLK
>FUSION-ENST00000509400.5:97117-ENST00000302125.9:195|2479
LIRLVSNSQPQVICLPQPPK
>FUSION-ENST00000576936.5:133211-ENST00000652379.1:25317|2
VAGMTEMSHR
>FUSION-ENST00000509400.5:97117-ENST00000302125.9:195|1529
WSLALLSRLECSGVISARCNLR
>FUSION-ENST00000574721.1:133211-ENST00000652379.1:25317|99
HLVYVLG
>FUSION-ENST00000509400.5:97117-ENST00000302125.9:195|220
EVVFSLLFTYLKGFFFFLR
>FUSION-ENST00000421710.5:24541-ENST00000276935.6:773749|8
VSSKTFWILWIIVTFVKVFNYLK
>FUSION-ENST00000509400.5:97117-ENST00000302125.9:195|3681
RPGVMAHTCNPSTLAG
>FUSION-ENST00000574721.1:133211-ENST00000652379.1:25317|1121
FTILHHDILFSRNP
>FUSION-ENST00000574721.1:133211-ENST00000652379.1:25317|164
AHTRPSPAVESGRERR
>FUSION-ENST00000301634.12:11705-ENST00000635056.2:110404|87
RVENGDFNWIVPGK
>FUSION-ENST00000509400.5:97117-ENST00000302125.9:195|1041
SSRGNSQGRK
>FUSION-ENST00000574721.1:133211-ENST00000652379.1:25317|883
MIQRDTR
>FUSION-ENST00000509400.5:97117-ENST00000302125.9:195|1324
MGSRPGRGAPHIPDRAAGQR
>FUSION-ENST00000509400.5:97117-ENST00000302125.9:195|3090
MAHACNPSTLGGR
>FUSION-ENST00000574721.1:133211-ENST00000652379.1:25317|1041
MNIASWAEGLP
>FUSION-ENST00000574721.1:133211-ENST00000652379.1:25317|1513
MAALGSPHPPPPRFK
>FUSION-ENST00000509400.5:97117-ENST00000302125.9:195|1050
MAVTALNSMSSR
>FUSION-ENST00000509400.5:97117-ENST00000302125.9:195|4158
DTKCFHHNKI
>FUSION-ENST00000509400.5:97117-ENST00000302125.9:195|1243
AGVQWCHPSSLRLLPPRFK
>FUSION-ENST00000509400.5:97117-ENST00000302125.9:195|2764
AACSPRR
>FUSION-ENST00000509400.5:97117-ENST00000302125.9:195|22
MALGFLR
>FUSION-ENST00000574721.1:133211-ENST00000652379.1:25317|1011
MTSESYFLLIFTYVCIYFF
>FUSION-ENST00000574721.1:133211-ENST00000652379.1:25317|242
CPRPIER
>FUSION-ENST00000509400.5:97117-ENST00000302125.9:195|948
LAVSRDLPTALSSLGDR
>ENST00000502622.1|SNV-8382-C-A|10
MTFTSWLHTIQDINISLWR
>FUSION-ENST00000509400.5:97117-ENST00000302125.9:195|498
MWSNKDASEK
>FUSION-ENST00000509400.5:97117-ENST00000302125.9:195|1729
MHSKGKK
>FUSION-ENST00000509400.5:97117-ENST00000302125.9:195|283
EEGAEGR
>FUSION-ENST00000509400.5:97117-ENST00000302125.9:195|3583
MTSGLSSITYKMGIVISIF
>FUSION-ENST00000509400.5:97117-ENST00000302125.9:195|3283
TQMKSYTPELTANDAGR
>FUSION-ENST00000509400.5:97117-ENST00000302125.9:195|1389
VGGKVTDQQDPKAEEFFSVQNK
>FUSION-ENST00000509400.5:97117-ENST00000302125.9:195|725
RWSFHKIILQ
>ENST00000228434.7|SNV-6284-A-G|4
EEHWVGLKKEPGHPWEWSNGK
>FUSION-ENST00000509400.5:97117-ENST00000302125.9:195|3261
KSSITVR
>FUSION-ENST00000509400.5:97117-ENST00000302125.9:195|4145
MPTDLTK
>FUSION-ENST00000509400.5:97117-ENST00000302125.9:195|3786
TSAGLVGR
>FUSION-ENST00000521499.5:95663-ENST00000338825.5:26547|3
KQKVPGSSMTGNS
>FUSION-ENST00000574721.1:133211-ENST00000652379.1:25317|1453
TERDPVSR
>FUSION-ENST00000509400.5:97117-ENST00000302125.9:195|2418
TGRGAWQLK
>FUSION-ENST00000509400.5:97117-ENST00000302125.9:195|2210
CLLPICRSFFFFFFFF
>FUSION-ENST00000509400.5:97117-ENST00000302125.9:195|792
DEPYKHYAK
>FUSION-ENST00000509400.5:97117-ENST00000302125.9:195|1164
MILLPQTS
>FUSION-ENST00000574721.1:133211-ENST00000652379.1:25317|1318
MSQSCTCMLERQIKVR
>FUSION-ENST00000509400.5:97117-ENST00000302125.9:195|2060
DRIFKTCG
>FUSION-ENST00000574721.1:133211-ENST00000652379.1:25317|797
LILNRNLGR
>ENST00000216268.6|SNV-30679-G-A|3
STSGSRRK
>FUSION-ENST00000509400.5:97117-ENST00000302125.9:195|3204
SLLDSGLSK
>FUSION-ENST00000509400.5:97117-ENST00000302125.9:195|215
MRFQCMNLGETPTFRPWQSFSR
>FUSION-ENST00000574721.1:133211-ENST00000652379.1:25317|1182
MIHLPGPPK
>FUSION-ENST00000574721.1:133211-ENST00000652379.1:25317|791
MGGGLRLRPPR
>ENST00000358763.7|SNV-544621-T-A|2
EDEAKAETIR
>FUSION-ENST00000509400.5:97117-ENST00000302125.9:195|4082
QPRQLPTAGAKR
>FUSION-ENST00000574721.1:133211-ENST00000652379.1:25317|1271
VGPCPFHESEK
>FUSION-ENST00000509400.5:97117-ENST00000302125.9:195|4055
RSYFWQFFFK
>FUSION-ENST00000576936.5:133211-ENST00000652379.1:25317|5
SFFLFSLDGVSLLSPRVEYDGGSR
>FUSION-ENST00000509400.5:97117-ENST00000302125.9:195|1416
GGGAEAPLTSRTGRLAGR
>FUSION-ENST00000509400.5:97117-ENST00000302125.9:195|1580
NGQMNELILTR
>FUSION-ENST00000509400.5:97117-ENST00000302125.9:195|753
AIYYLIQFI
>FUSION-ENST00000509400.5:97117-ENST00000302125.9:195|341
QNVLSTCINIFMCCA
>FUSION-ENST00000509400.5:97117-ENST00000302125.9:195|3318
RGILSSLR
>FUSION-ENST00000509400.5:97117-ENST00000302125.9:195|1547
MFVGGKEGR
>FUSION-ENST00000509400.5:97117-ENST00000302125.9:195|3343
NTNKYVAPKILEFPTLSGLEPER
>FUSION-ENST00000509400.5:97117-ENST00000302125.9:195|409
SELLCMRK
>FUSION-ENST00000574721.1:133211-ENST00000652379.1:25317|799
MALALVSVPVILFGLDLD
>FUSION-ENST00000574721.1:133211-ENST00000652379.1:25317|75
PGRFLPFFNLIF
>FUSION-ENST00000574721.1:133211-ENST00000652379.1:25317|1054
WSVGQRGDQEGRRPDR
>FUSION-ENST00000509400.5:97117-ENST00000302125.9:195|776
MNIHVQLFYIHTMGYYSAIKRNK
>FUSION-ENST00000509400.5:97117-ENST00000302125.9:195|1584
LLPLLYSLVIQVK
>FUSION-ENST00000509400.5:97117-ENST00000302125.9:195|2716
MCLFLRVTL
>ENST00000367759.8|SNV-128842-A-T|1
LKPLYNYNSPNGQIDSPTDSIDVK
>FUSION-ENST00000574721.1:133211-ENST00000652379.1:25317|473
DENHERRWCGR
>FUSION-ENST00000509400.5:97117-ENST00000302125.9:195|1070
MVYWLRPLLKR
>FUSION-ENST00000509400.5:97117-ENST00000302125.9:195|614
QNFSFLKEGTVLASYC
>FUSION-ENST00000509400.5:97117-ENST00000302125.9:195|257
RHHAQLIFVFLVDR
>FUSION-ENST00000509400.5:97117-ENST00000302125.9:195|2897
MNGVRLCLVPGHGGK
>FUSION-ENST00000509400.5:97117-ENST00000302125.9:195|3684
PLHSSLSDSETLSQKKK
>FUSION-ENST00000509400.5:97117-ENST00000302125.9:195|1980
QFSCTESAFEWGHR
>FUSION-ENST00000509400.5:97117-ENST00000302125.9:195|1531
WSLALLSR
>FUSION-ENST00000509400.5:97117-ENST00000302125.9:195|4131
LTIPQALQISLALRPHM
>ENST00000368799.2|SNV-10869-A-C|4
GYSPTHREEAYGK
>ENST00000367943.5|SNV-7179-G-A|1
ILPVLGSQTRKI
>ENST00000497048.5|SNV-2377-C-A|5
AAEPVRLAAVATWRPYLGER
>FUSION-ENST00000509400.5:97117-ENST00000302125.9:195|868
RLFSCDALR
>FUSION-ENST00000368830.8:2681-ENST00000650277.1:681|14
WGEYWCEVTSNWTFSKMSYQKHQQK
>FUSION-ENST00000509400.5:97117-ENST00000302125.9:195|254
HHAQLIFVFLVDRGFLHVGQAGLK
>ENST00000544378.6|SNV-65900-T-A|2
QILFSVLKVTR
>FUSION-ENST00000509400.5:97117-ENST00000302125.9:195|3773
RAIKPGR
>FUSION-ENST00000574721.1:133211-ENST00000652379.1:25317|1447
MTGGRHHACLAQR
>ENST00000457545.7|INDEL-28671-T-TG|5
ILRLNLLVRLHR
>FUSION-ENST00000509400.5:97117-ENST00000302125.9:195|2921
YSCPSLGEPGKASQRR
>ENST00000648194.1|SNV-120091-C-T|2
HASASSHVQPSDSEKNR
>ENST00000399391.7|SNV-25823-G-T|4
DACRCVQPCLCATLAHYAHLCR
>FUSION-ENST00000509400.5:97117-ENST00000302125.9:195|2135
NSNSTGTYSINHNFSPYVGR
>FUSION-ENST00000509400.5:97117-ENST00000302125.9:195|2041
IIFWLFPR
>FUSION-ENST00000509400.5:97117-ENST00000302125.9:195|1693
LVSNSWSQAIHSPWPPK
>FUSION-ENST00000509400.5:97117-ENST00000302125.9:195|968
LHLLGSHHSPASAS
>FUSION-ENST00000574721.1:133211-ENST00000652379.1:25317|988
SLDLVTRPPRPPK
>FUSION-ENST00000509400.5:97117-ENST00000302125.9:195|3039
QQGLSGK
>ENST00000571939.1|SNV-1508-G-C|2
RGGHCVVHLAGIWK
>ENST00000643816.1|SNV-106590-G-T|5
MRYHSATVSCRHMVK
>FUSION-ENST00000509400.5:97117-ENST00000302125.9:195|1425
MSCWVHLPDGVVAGQR
>FUSION-ENST00000509400.5:97117-ENST00000302125.9:195|2172
GQREEKR
>FUSION-ENST00000509400.5:97117-ENST00000302125.9:195|2232
MFSIPLGTYLGVEFLGHMVALCLTF
>FUSION-ENST00000509400.5:97117-ENST00000302125.9:195|2872
MNHCAQIESLIIR
>ENST00000425818.2|SNV-48277-A-C|3
LEAFLTPK
>ENST00000550912.1|SNV-8138-A-T|3
PSVAVLVGAWWRR
>ENST00000377604.8|SNV-24211-C-T|4
DHDYRDMDYRSYLR
>FUSION-ENST00000513757.5:29263-ENST00000508514.5:782|11
TMSSIVMKAESRDIPIWGR
>FUSION-ENST00000509400.5:97117-ENST00000302125.9:195|386
MGAVQGKEEVK
>FUSION-ENST00000509400.5:97117-ENST00000302125.9:195|1632
NRWMDVAATTILSSYSGEN
>FUSION-ENST00000574721.1:133211-ENST00000652379.1:25317|481
CGRPGRPR
>ENST00000358658.8|MNV-118-CC-C|12
SWRPSWGSWMPTGSGR
>FUSION-ENST00000574721.1:133211-ENST00000652379.1:25317|995
HLPGFKR
>FUSION-ENST00000509400.5:97117-ENST00000302125.9:195|1320
GAPHIPDRAAGQRHSPHLR
>FUSION-ENST00000509400.5:97117-ENST00000302125.9:195|1355
DASHFPDWAARQR
>FUSION-ENST00000509400.5:97117-ENST00000302125.9:195|778
MNIHVQLFYIHTMGYYSAIKR
>FUSION-ENST00000509400.5:97117-ENST00000302125.9:195|1172
SCYGHSHACLFVDICFYFSWVK
>FUSION-ENST00000509400.5:97117-ENST00000302125.9:195|2090
SQNDPFSQEALLFARSSPPHQGPNK
>FUSION-ENST00000509400.5:97117-ENST00000302125.9:195|3359
FPQNNHFFKK
>FUSION-ENST00000574721.1:133211-ENST00000652379.1:25317|284
GGIPRPLQSAEGAPPARLARR
>ENST00000492943.1|SNV-54520-G-C|2
TQEGKCLTGLIGVWEQLLQ
>FUSION-ENST00000574721.1:133211-ENST00000652379.1:25317|228
PTLIRPQKR
>FUSION-ENST00000509400.5:97117-ENST00000302125.9:195|1682
EFWKEDHRNK
>ENST00000542466.2|SNV-1144-C-G|1
VAFPHGVGRVVANSR
>FUSION-ENST00000509400.5:97117-ENST00000302125.9:195|2769
VITPSLLKIQKLAGCGGGCL
>ENST00000670281.1|SNV-15528-G-A|2
YRLSDKGEWLVR
>FUSION-ENST00000509400.5:97117-ENST00000302125.9:195|3199
MIWNSNYENDGGRSCSSA
>ENST00000399799.3|INDEL-69690-A-AA|2
EAKKPYLCLPY
>FUSION-ENST00000509400.5:97117-ENST00000302125.9:195|2333
VKPHLTKNTKK
>FUSION-ENST00000509400.5:97117-ENST00000302125.9:195|3612
SIPSPSWS
>FUSION-ENST00000574721.1:133211-ENST00000652379.1:25317|1385
PLSPPPPPPK
>ENST00000548363.1|SNV-2439-A-T|2
GLASMCPGLCL
>ENST00000504022.1|SNV-145565-G-T|4
LKVESCQIYK
>FUSION-ENST00000509400.5:97117-ENST00000302125.9:195|1203
SRLTATFASQAQTILLPQPPE
>FUSION-ENST00000574721.1:133211-ENST00000652379.1:25317|796
LILNRNLGRQLLASR
>ENST00000282516.13|SNV-99184-A-T|2
AAMYDIICSPSKDSTK
>FUSION-ENST00000509400.5:97117-ENST00000302125.9:195|2633
LWQASGYRGNVSAVVLRPLSHR
>FUSION-ENST00000509400.5:97117-ENST00000302125.9:195|875
MYILTGQT
>FUSION-ENST00000509400.5:97117-ENST00000302125.9:195|1806
MAKPCCYQKVLHMHNNMLVR
>FUSION-ENST00000509400.5:97117-ENST00000302125.9:195|2153
PYMPWFMGFNESSLLKSPNKIK
>FUSION-ENST00000509400.5:97117-ENST00000302125.9:195|3094
SLLQSCPAPGLNLYSSASR
>FUSION-ENST00000509400.5:97117-ENST00000302125.9:195|1646
ILTLGRSIGQIFCRTCFDWDLSK
>ENST00000368799.2|SNV-10869-A-C|2
EEAYGKNHHNSSK
>ENST00000338040.6|SNV-33461-C-G|4
SCPFNIVEHKTDPILLTSMCQAR
>ENST00000529230.6|INDEL-38176-A-AA|12
SIKEGCWK
>FUSION-ENST00000509400.5:97117-ENST00000302125.9:195|3881
LSQRVHK
>FUSION-ENST00000509400.5:97117-ENST00000302125.9:195|2640
PDLGKVPK
>FUSION-ENST00000574721.1:133211-ENST00000652379.1:25317|1207
SKTNHHLLDLSQGVSGLLGER
>ENST00000514331.1|SNV-387744-A-G|4
MTLLMKQKTGTT
>FUSION-ENST00000574721.1:133211-ENST00000652379.1:25317|394
AVLSWWSDLSG
>ENST00000502545.5|SNV-6318-C-A|4
MLQQTQMGRITVAYQVNIR
>FUSION-ENST00000509400.5:97117-ENST00000302125.9:195|704
LIKSTQPTSLTCTVHNMVR
>FUSION-ENST00000509400.5:97117-ENST00000302125.9:195|3934
AQQHRQRPEGKGQPGAEGNPAPGR
>FUSION-ENST00000574721.1:133211-ENST00000652379.1:25317|1153
GAARSHFPGGSLGR
>FUSION-ENST00000509400.5:97117-ENST00000302125.9:195|3439
MLVTIPDAK
>FUSION-ENST00000574721.1:133211-ENST00000652379.1:25317|458
RGAAGPPSCLWR
>FUSION-ENST00000509400.5:97117-ENST00000302125.9:195|3338
ILEFPTLSGLEPERGQSKEQGLQK
>ENST00000561050.5|SNV-4517-G-A|1
CPASGCSSLTQPMW
>FUSION-ENST00000574721.1:133211-ENST00000652379.1:25317|579
VAREAGDALPGPVAGPR
>ENST00000399391.7|SNV-25823-G-T|2
CVQPCLCATLAHYAHLCR
>FUSION-ENST00000509400.5:97117-ENST00000302125.9:195|2939
MRNLDPELRVSDSSLLTFPR
>ENST00000495538.5|SNV-41118-C-T|4
TPSGPRLPLTTCTRR
>FUSION-ENST00000509400.5:97117-ENST00000302125.9:195|3002
LFFWKENGPSNLSSAPNIR
>FUSION-ENST00000509400.5:97117-ENST00000302125.9:195|3511
MSLSLLKIQKLAGR
>FUSION-ENST00000509400.5:97117-ENST00000302125.9:195|3529
PERAAKSPFLR
>FUSION-ENST00000509400.5:97117-ENST00000302125.9:195|1683
MEFWKEDHRNK
>FUSION-ENST00000509400.5:97117-ENST00000302125.9:195|4138
ISIPGQAR
>FUSION-ENST00000574721.1:133211-ENST00000652379.1:25317|1255
SVSLFLPVSVSASLSLSRR
>FUSION-ENST00000509400.5:97117-ENST00000302125.9:195|1752
SLAHLLTSLRLCSSITFERPSLTII
>FUSION-ENST00000509400.5:97117-ENST00000302125.9:195|1561
YQTACSSHQGSCCFSALSFAR
>FUSION-ENST00000509400.5:97117-ENST00000302125.9:195|655
MFAQGQNCVK
>FUSION-ENST00000574721.1:133211-ENST00000652379.1:25317|662
MEIDFCMIDVGVCVIQINTHRSIKK
>FUSION-ENST00000509400.5:97117-ENST00000302125.9:195|3548
HATYDRSLSYSGIR
>FUSION-ENST00000574721.1:133211-ENST00000652379.1:25317|1302
TCPLCRR
>FUSION-ENST00000509400.5:97117-ENST00000302125.9:195|3717
MVQLLWK
>FUSION-ENST00000574721.1:133211-ENST00000652379.1:25317|1110
NRTSVPLGCRK
>FUSION-ENST00000574721.1:133211-ENST00000652379.1:25317|651
FVFLVGTPCLSMLLR
>FUSION-ENST00000509400.5:97117-ENST00000302125.9:195|3854
MCMCAFR
>FUSION-ENST00000509400.5:97117-ENST00000302125.9:195|4097
MLSQIKP
>ENST00000492943.1|SNV-54520-G-C|11
MFNWTHWSMGTAATIIADLKQSGK
>FUSION-ENST00000509400.5:97117-ENST00000302125.9:195|1134
MQWLTPVIPALWEAEVGGSLEAR
>FUSION-ENST00000509400.5:97117-ENST00000302125.9:195|3986
SREGSLFAGSKNR
>FUSION-ENST00000509400.5:97117-ENST00000302125.9:195|1485
IPPPQLPKELGLQA
>FUSION-ENST00000576936.5:133211-ENST00000652379.1:25317|12
DPPASASRSAVMTR
>FUSION-ENST00000574721.1:133211-ENST00000652379.1:25317|493
ASERPDSR
>FUSION-ENST00000509400.5:97117-ENST00000302125.9:195|466
VKVSTNIISILQIR
>FUSION-ENST00000574721.1:133211-ENST00000652379.1:25317|690
LVRLVSHSQPQVVR
>ENST00000502545.5|SNV-6318-C-A|3
LQQTQMGRITVAYQVNIR
>FUSION-ENST00000509400.5:97117-ENST00000302125.9:195|1302
KTSQAWQR
>FUSION-ENST00000509400.5:97117-ENST00000302125.9:195|308
MLVRLVSNSRPQVICLPRPPK
>FUSION-ENST00000574721.1:133211-ENST00000652379.1:25317|919
MLNLFRSYGSSCSQWDSIR
>ENST00000489354.3|SNV-18720-G-A|7
FRSMLHNVLPRT
>FUSION-ENST00000574721.1:133211-ENST00000652379.1:25317|1393
MPAWPKETLLESETQR
>FUSION-ENST00000509400.5:97117-ENST00000302125.9:195|2601
SALCRQK
>FUSION-ENST00000509400.5:97117-ENST00000302125.9:195|514
MPLTLGISAEAMGKWEATKTK
>ENST00000519921.5|SNV-35686-G-T|1
CTGDSCV
>FUSION-ENST00000509400.5:97117-ENST00000302125.9:195|121
NDQESLCGGSEGRRGQSFLFIR
>FUSION-ENST00000574721.1:133211-ENST00000652379.1:25317|312
KNAASCEN
>FUSION-ENST00000574721.1:133211-ENST00000652379.1:25317|381
RDGRGHSYCAAR
>ENST00000409694.6|SNV-416333-G-A|1
TETLTNTLKEVNMR
>FUSION-ENST00000380872.9:5134-ENST00000432950.1:6455|2
HKPVCNQMSGISPLPQPK
>FUSION-ENST00000509400.5:97117-ENST00000302125.9:195|3586
MYGIPAM
>FUSION-ENST00000380872.9:5134-ENST00000432950.1:6455|11
ILFDTVDLCATWEALEKCK
>FUSION-ENST00000509400.5:97117-ENST00000302125.9:195|1229
HRSVGNR
>FUSION-ENST00000509400.5:97117-ENST00000302125.9:195|2022
NLKLDMSKTEFLIPCPPSPGPA
>FUSION-ENST00000574721.1:133211-ENST00000652379.1:25317|1515
MAALGSPHPPPPR
>FUSION-ENST00000509400.5:97117-ENST00000302125.9:195|3591
GYFYLACLC
>FUSION-ENST00000509400.5:97117-ENST00000302125.9:195|923
RPHQNCS
>ENST00000217939.7|SNV-36336-T-G|4
CVARNAAGHTERLGSLK
>FUSION-ENST00000509400.5:97117-ENST00000302125.9:195|2042
KWEEFLNPSPLGIWD
>FUSION-ENST00000509400.5:97117-ENST00000302125.9:195|2410
MSRVRAESEGGGGGGGR
>FUSION-ENST00000574721.1:133211-ENST00000652379.1:25317|227
MPTLIRPQKRCWLI
>FUSION-ENST00000509400.5:97117-ENST00000302125.9:195|3445
QRFWGWLSGREFHQR
>ENST00000373795.7|SNV-33471-A-T|1
SWSHSRS
>ENST00000457545.7|INDEL-28669-C-CGTG|INDEL-28671-T-TG|2
AFDVLQGILSFGGLSLRCR
>FUSION-ENST00000509400.5:97117-ENST00000302125.9:195|863
GSLKEESVWC
>FUSION-ENST00000509400.5:97117-ENST00000302125.9:195|1541
DLSSLQPPPPGFK
>FUSION-ENST00000509400.5:97117-ENST00000302125.9:195|660
MFRYANTYHCVTIAYSNQYSNTLYR
>FUSION-ENST00000509400.5:97117-ENST00000302125.9:195|3336
GQSKEQGLQKLLR
>ENST00000407215.7|MNV-3028-CC-C|19
DQVSPGSR
>FUSION-ENST00000574721.1:133211-ENST00000652379.1:25317|1021
YDPLNNIFANQKVFQ
>ENST00000297145.9|SNV-201-G-C|2
AGSPNTPPPRQQERK
>FUSION-ENST00000509400.5:97117-ENST00000302125.9:195|3878
MILLGSRVEGLQAVIPNSIL
>FUSION-ENST00000477661.1:5134-ENST00000432950.1:6455|3
SVRMQDWPSPSGCPTSTAGNWK
>FUSION-ENST00000509400.5:97117-ENST00000302125.9:195|1002
MRARNTWPTQDR
>ENST00000314355.7|SNV-4030-G-A|3
QVPKTHLISEEEWRR
>ENST00000372324.5|SNV-6651-G-A|3
HDRNKHNEPNPQR
>FUSION-ENST00000509400.5:97117-ENST00000302125.9:195|3557
NISGCLR
>FUSION-ENST00000509400.5:97117-ENST00000302125.9:195|3225
LGSLTNSTIIHK
>FUSION-ENST00000509400.5:97117-ENST00000302125.9:195|1728
GKKSNIE
>FUSION-ENST00000509400.5:97117-ENST00000302125.9:195|4130
[truncated: 118,976 more chars]
